# Supplementary material for: Coevolution of male and female mate choice can destabilize reproductive isolation
Source: Nat Commun. 2019 Nov 12;10:5122. doi: 10.1038/s41467-019-12860-9 (PMC6851176; doi:10.1038/s41467-019-12860-9)
Supplement: Supplementary file 5 — Supplementary Software 1 [file 41467_2019_12860_MOESM5_ESM.zip]

Archive with 76 entries (73 files):
- CodeChoosinessCoevolution/
- CodeChoosinessCoevolution/ChoosinessCoevolutionFunctions.jl
- CodeChoosinessCoevolution/ChoosinessCoevolutionMain.jl
- CodeChoosinessCoevolution/Data/
- CodeChoosinessCoevolution/Data/.Rhistory
- CodeChoosinessCoevolution/Data/EffectSelectionMatrixtestSelectionGradientAlpha0.txt
- CodeChoosinessCoevolution/Data/EffectSelectionMatrixtestSelectionGradientAlpha05.txt
- CodeChoosinessCoevolution/Data/EffectSelectionMatrixtestSelectionGradientAlpha1.txt
- CodeChoosinessCoevolution/Data/EffectSelectionMatrixtestSelectionGradientDetailledAlpha0.txt
- CodeChoosinessCoevolution/Data/EffectSelectionMatrixtestSelectionGradientDetailledAlpha05.txt
- CodeChoosinessCoevolution/Data/EffectSelectionMatrixtestSelectionGradientDetailledAlpha1.txt
- CodeChoosinessCoevolution/Data/FrequenciesChangeAatestSelectionGradientDetailledAlpha0.txt
- CodeChoosinessCoevolution/Data/FrequenciesChangeAatestSelectionGradientDetailledAlpha05.txt
- CodeChoosinessCoevolution/Data/FrequenciesChangeAatestSelectionGradientDetailledAlpha1.txt
- CodeChoosinessCoevolution/Data/FrequenciesChangeDetailstestSelectionGradientDetailledAlpha0.txt
- CodeChoosinessCoevolution/Data/FrequenciesChangeDetailstestSelectionGradientDetailledAlpha05.txt
- CodeChoosinessCoevolution/Data/FrequenciesChangeDetailstestSelectionGradientDetailledAlpha1.txt
- CodeChoosinessCoevolution/Data/FrequenciesMatingAFMtestSelectionGradientDetailledAlpha0.txt
- CodeChoosinessCoevolution/Data/FrequenciesMatingAFMtestSelectionGradientDetailledAlpha05.txt
- CodeChoosinessCoevolution/Data/FrequenciesMatingAFMtestSelectionGradientDetailledAlpha1.txt
- CodeChoosinessCoevolution/Data/FrequenciesMatingAFtestSelectionGradientDetailledAlpha0.txt
- CodeChoosinessCoevolution/Data/FrequenciesMatingAFtestSelectionGradientDetailledAlpha05.txt
- CodeChoosinessCoevolution/Data/FrequenciesMatingAFtestSelectionGradientDetailledAlpha1.txt
- CodeChoosinessCoevolution/Data/FrequenciesMatingAMtestSelectionGradientDetailledAlpha0.txt
- CodeChoosinessCoevolution/Data/FrequenciesMatingAMtestSelectionGradientDetailledAlpha05.txt
- CodeChoosinessCoevolution/Data/FrequenciesMatingAMtestSelectionGradientDetailledAlpha1.txt
- CodeChoosinessCoevolution/Data/FrequenciesMatingAtestSelectionGradientDetailledAlpha0.txt
- CodeChoosinessCoevolution/Data/FrequenciesMatingAtestSelectionGradientDetailledAlpha05.txt
- CodeChoosinessCoevolution/Data/FrequenciesMatingAtestSelectionGradientDetailledAlpha1.txt
- CodeChoosinessCoevolution/Data/FrequenciesMatingFMtestSelectionGradientDetailledAlpha0.txt
- CodeChoosinessCoevolution/Data/FrequenciesMatingFMtestSelectionGradientDetailledAlpha05.txt
- CodeChoosinessCoevolution/Data/FrequenciesMatingFMtestSelectionGradientDetailledAlpha1.txt
- CodeChoosinessCoevolution/Data/FrequencyMateChoiceTogethertestSensitivity2DTogetherAlpha.txt
- CodeChoosinessCoevolution/Data/GameticLinkageDisequilibriumAFtestSelectionGradientDetailledAlpha0.txt
- CodeChoosinessCoevolution/Data/GameticLinkageDisequilibriumAFtestSelectionGradientDetailledAlpha05.txt
- CodeChoosinessCoevolution/Data/GameticLinkageDisequilibriumAFtestSelectionGradientDetailledAlpha1.txt
- CodeChoosinessCoevolution/Data/GameticLinkageDisequilibriumAMtestSelectionGradientDetailledAlpha0.txt
- CodeChoosinessCoevolution/Data/GameticLinkageDisequilibriumAMtestSelectionGradientDetailledAlpha05.txt
- CodeChoosinessCoevolution/Data/GameticLinkageDisequilibriumAMtestSelectionGradientDetailledAlpha1.txt
- CodeChoosinessCoevolution/Data/GameticLinkageDisequilibriumFMtestSelectionGradientDetailledAlpha0.txt
- CodeChoosinessCoevolution/Data/GameticLinkageDisequilibriumFMtestSelectionGradientDetailledAlpha05.txt
- CodeChoosinessCoevolution/Data/GameticLinkageDisequilibriumFMtestSelectionGradientDetailledAlpha1.txt
- CodeChoosinessCoevolution/Data/GameticLinkageDisequilibriumtestSelectionGradientDetailledAlpha0.txt
- CodeChoosinessCoevolution/Data/GameticLinkageDisequilibriumtestSelectionGradientDetailledAlpha05.txt
- CodeChoosinessCoevolution/Data/GameticLinkageDisequilibriumtestSelectionGradientDetailledAlpha1.txt
- CodeChoosinessCoevolution/Data/LinkageDisequilibriumAFtestSelectionGradientDetailledAlpha0.txt
- CodeChoosinessCoevolution/Data/LinkageDisequilibriumAFtestSelectionGradientDetailledAlpha05.txt
- CodeChoosinessCoevolution/Data/LinkageDisequilibriumAFtestSelectionGradientDetailledAlpha1.txt
- CodeChoosinessCoevolution/Data/LinkageDisequilibriumAMtestSelectionGradientDetailledAlpha0.txt
- CodeChoosinessCoevolution/Data/LinkageDisequilibriumAMtestSelectionGradientDetailledAlpha05.txt
- CodeChoosinessCoevolution/Data/LinkageDisequilibriumAMtestSelectionGradientDetailledAlpha1.txt
- CodeChoosinessCoevolution/Data/LinkageDisequilibriumFMtestSelectionGradientDetailledAlpha0.txt
- CodeChoosinessCoevolution/Data/LinkageDisequilibriumFMtestSelectionGradientDetailledAlpha05.txt
- CodeChoosinessCoevolution/Data/LinkageDisequilibriumFMtestSelectionGradientDetailledAlpha1.txt
- CodeChoosinessCoevolution/Data/LinkageDisequilibriumtestSelectionGradientAlpha0.txt
- CodeChoosinessCoevolution/Data/LinkageDisequilibriumtestSelectionGradientAlpha05.txt
- CodeChoosinessCoevolution/Data/LinkageDisequilibriumtestSelectionGradientAlpha1.txt
- CodeChoosinessCoevolution/Data/LinkageDisequilibriumtestSelectionGradientDetailledAlpha0.txt
- CodeChoosinessCoevolution/Data/LinkageDisequilibriumtestSelectionGradientDetailledAlpha05.txt
- CodeChoosinessCoevolution/Data/LinkageDisequilibriumtestSelectionGradientDetailledAlpha1.txt
- CodeChoosinessCoevolution/Data/SensitivityAnalysis1DtestSensitivityAnalysis.txt
- CodeChoosinessCoevolution/Data/SensitivityAnalysis1DtestSensitivityAnalysisDrift.txt
- CodeChoosinessCoevolution/Data/SensitivityAnalysis1DtestSensitivityAnalysisNoDrift.txt
- CodeChoosinessCoevolution/Data/SingleTimeSeriestestSelectionGradientDetailledAlpha0.txt
- CodeChoosinessCoevolution/Data/SingleTimeSeriestestSelectionGradientDetailledAlpha05.txt
- CodeChoosinessCoevolution/Data/SingleTimeSeriestestSelectionGradientDetailledAlpha1.txt
- CodeChoosinessCoevolution/Data/SingleTimeSeriestestSimulation.txt
- CodeChoosinessCoevolution/README.txt
- CodeChoosinessCoevolution/RScriptAnalysis/
- CodeChoosinessCoevolution/RScriptAnalysis/AnalysisGameticLinkage.R
- CodeChoosinessCoevolution/RScriptAnalysis/AnalysisGenotypicLinkage.R
- CodeChoosinessCoevolution/RScriptAnalysis/AnalysisSelectionMatrixArrows.R
- CodeChoosinessCoevolution/RScriptAnalysis/AnalysisSelectionMatrixDetailed.R
- CodeChoosinessCoevolution/RScriptAnalysis/AnalysisSensitivityAlphaStochastic.R
- CodeChoosinessCoevolution/RScriptAnalysis/AnalysisSensitivityDeterministic2D.R
- CodeChoosinessCoevolution/RScriptAnalysis/AnalysisSingleTimeSeries.R
