# Supplementary material for: Coevolution of male and female mate choice can destabilize reproductive isolation
Source: Nat Commun. 2019 Nov 12;10:5122. doi: 10.1038/s41467-019-12860-9 (PMC6851176; doi:10.1038/s41467-019-12860-9)
Supplement: Supplementary file 5 — Supplementary Software 1 [file 41467_2019_12860_MOESM5_ESM.zip › CodeChoosinessCoevolution/ChoosinessCoevolutionFunctions.jl]

########### FUNCTIONS ---------------------------------------------------------------------

## Packages to load (see README.txt)
using DataFrames

# CREATE OBJECTS

function createGenotypes()
    # creates the list of genotypes
    # three columns corresponding to the three locus (A, F, M)
    # value 1 corresponds to aa ff mm
    # value 2 corresponds to Aa Ff Mm
    # value 3 corresponds to AA FF MM
    genotypeList = ones(Int,27,3)
    genotypeNb = 1
    for i in 1:3
        for j in 1:3
            for k in 1:3
                genotypeList[genotypeNb,1] = i  # column 1 = genotype at the ecological locus
                genotypeList[genotypeNb,2] = j  # column 2 = genotype at the female modifier locus
                genotypeList[genotypeNb,3] = k  # column 3 = genotype at the male modifier locus
                genotypeNb = genotypeNb + 1
            end
        end
    end
    return genotypeList
end

function createGametes() # response to Referee #3
    # creates the list of alleles carried by each type of gamete
    # three columns corresponding to the allele at each locus (A, F, M)
    # value 1 corresponds to A F M
    # value 2 corresponds to a f m
    gameteList = ones(Int,8,3)
    gameteNb = 1
    for i in 1:2
        for j in 1:2
            for k in 1:2
                gameteList[gameteNb,1] = i  # column 1 = allele at the ecological locus
                gameteList[gameteNb,2] = j  # column 2 = allele at the female modifier locus
                gameteList[gameteNb,3] = k  # column 3 = allele at the male modifier locus
                gameteNb = gameteNb + 1
            end
        end
    end
    return gameteList
end

function createOffspringGenotypeMatrix(genotypeList)
    # determines the genotypic frequencies in offspring for each type of mating
    # /!\  there is no physical linkage between loci
    # mother genotype x mother genotype -> offspring genotype
    offspringGenotypeMatrix = zeros(Float32,27,27,27)
    
    for mother in 1:27
        for father in 1:27
            freqGenotypesInOffspringPerLocus = zeros(Float32,3,3)
            for locus in 1:3
                if genotypeList[mother,locus]==genotypeList[father,locus]
                    if genotypeList[mother,locus]==1        # e.g., aa x aa -> aa
                        freqGenotypesInOffspringPerLocus[locus,1] = 1
                    elseif genotypeList[mother,locus]==2    # e.g., Aa x Aa -> AA, Aa, aa
                        freqGenotypesInOffspringPerLocus[locus,1] = 0.25
                        freqGenotypesInOffspringPerLocus[locus,2] = 0.5
                        freqGenotypesInOffspringPerLocus[locus,3] = 0.25
                    elseif genotypeList[mother,locus]==3    # e.g., AA x AA -> AA
                        freqGenotypesInOffspringPerLocus[locus,3] = 1
                    end
                else
                    if (genotypeList[mother,locus]==1 && genotypeList[father,locus]==2) || (genotypeList[mother,locus]==2 && genotypeList[father,locus]==1)     # e.g., aa x Aa -> aa, Aa
                        freqGenotypesInOffspringPerLocus[locus,1] = 0.5
                        freqGenotypesInOffspringPerLocus[locus,2] = 0.5
                    elseif (genotypeList[mother,locus]==3 && genotypeList[father,locus]==2) || (genotypeList[mother,locus]==2 && genotypeList[father,locus]==3) # e.g., AA x Aa -> AA, Aa
                        freqGenotypesInOffspringPerLocus[locus,3] = 0.5
                        freqGenotypesInOffspringPerLocus[locus,2] = 0.5    
                    elseif (genotypeList[mother,locus]==3 && genotypeList[father,locus]==1) || (genotypeList[mother,locus]==1 && genotypeList[father,locus]==3) # e.g., aa x AA -> Aa 
                        freqGenotypesInOffspringPerLocus[locus,2] = 1
                    end
                end
            end
            # all possible offspring, weighted by their genotype frequencies;  /!\ free recombination -> genotype frequencies = product of frequencies of genotypes at each locus
            for offspring in 1:27
                offspringGenotypeMatrix[mother,father,offspring] = freqGenotypesInOffspringPerLocus[1,genotypeList[offspring,1]] * freqGenotypesInOffspringPerLocus[2,genotypeList[offspring,2]] * freqGenotypesInOffspringPerLocus[3,genotypeList[offspring,3]] 
            end
        end  
    end
    
    return offspringGenotypeMatrix
end

function createMutationEffectsMatrix(genotypeList)
    # determines the genotypic frequencies after mutation
    # /!\ 
    # /!\ we assume that only one locus can mutate at one chromosome
    mutationEffectsMatrix = zeros(Float32,27,27)
    
    for genotype in 1:27
        propMutedGenotypesPerLocus = zeros(Float32,3,3)
        for locus in 1:3    # what happen when a given locus mutate?
            if genotypeList[genotype,locus]==1      # aa -> Aa
                propMutedGenotypesPerLocus[locus,2] = 1
            elseif genotypeList[genotype,locus]==2  # Aa -> AA or aa
                propMutedGenotypesPerLocus[locus,1] = 0.5
                propMutedGenotypesPerLocus[locus,3] = 0.5
            elseif genotypeList[genotype,locus]==3  # AA -> Aa
                propMutedGenotypesPerLocus[locus,2] = 1
            end
        end
        
        # only one locus can mutate
        for locus in 1:3 
            if locus == 1
                #loci without mutation
                otherLocus1 = 2 
                otherLocus2 = 3
            elseif locus == 2
                otherLocus1 = 1
                otherLocus2 = 3
            elseif locus == 3
                otherLocus1 = 1
                otherLocus2 = 2
            end
            for newMutant in 1:27
                if genotypeList[newMutant,otherLocus1]==genotypeList[genotype,otherLocus1] && genotypeList[newMutant,otherLocus2]==genotypeList[genotype,otherLocus2] # no mutation on otherLocus1 and otherLocus2
                    mutationEffectsMatrix[genotype,newMutant] = mutationEffectsMatrix[genotype,newMutant] + propMutedGenotypesPerLocus[locus,genotypeList[newMutant,locus]]
                end
            end
        end

        # we normalize to get the probability that each genotype becomes another genotype via mutation
        sum = 0
        for newMutant in 1:27
            sum = sum + mutationEffectsMatrix[genotype,newMutant]
        end
        for newMutant in 1:27
            mutationEffectsMatrix[genotype,newMutant] = mutationEffectsMatrix[genotype,newMutant] / sum
        end
        # we calculate cumulative probabilities
        for newMutant in 2:27
            mutationEffectsMatrix[genotype,newMutant] = mutationEffectsMatrix[genotype,newMutant-1] + mutationEffectsMatrix[genotype,newMutant]
        end
    end

    return mutationEffectsMatrix
end

function createMalePreferenceMatrix(genotypeList, MalePreferences)
    # determines the courtship effort from a male with a genotype 'male' towards a female with a genotype 'female'
    # it depends on whether male and female differ at the ecological locus
    # the matrix MalePreferences provides the courtship effort values, depending on the male genotype at locus M and the number of alleles that differ at the ecological locus
    malePreferenceMatrix = zeros(Float32,27,27) # row: male; column: female
    
    ecologicalTraitLocus = 1
    maleModifierLocus = 3
    for male in 1:27
        for female in 1:27
            alleleDifference = abs(genotypeList[male,ecologicalTraitLocus] - genotypeList[female,ecologicalTraitLocus])
            malePreferenceMatrix[male,female] = MalePreferences[genotypeList[male,maleModifierLocus],alleleDifference+1]
        end
    end
    return malePreferenceMatrix
end

function createFemalePreferenceMatrix(genotypeList, FemalePreferences)
    # determines the mating share from a female with a genotype 'female' towards a male with a genotype 'male'
    # it depends on whether male and female differ at the ecological locus
    # the matrix FemalePreferences provides the mating share values, depending on the female genotype at locus F and the number of alleles that differ at the ecological locus
    femalePreferenceMatrix = zeros(Float32,27,27) # row: female; column: male
    ecologicalTraitLocus = 1
    femaleModifierLocus = 2
    for female in 1:27
        for male in 1:27
            alleleDifference = abs(genotypeList[male,ecologicalTraitLocus] - genotypeList[female,ecologicalTraitLocus])
            femalePreferenceMatrix[female,male] = FemalePreferences[genotypeList[female,femaleModifierLocus],alleleDifference+1]
        end
    end
    return femalePreferenceMatrix
end

function createGameteGenotypeMatrix(genotypeList) # response to Referee #3
    # determines the genotypic frequencies in gametes produced by each genotypes
    # /!\  there is no physical linkage between loci
    
    #number of types of gametes
    nbGametes = 8   # 2 alleles per locus: 2^3=8, e.g. A-f-M
    gameteList = createGametes()
    
    gameteGenotypeMatrix = zeros(Float32,27,8)
    
    for genotype in 1:27
#         println(genotype)
        allelesInGametes = zeros(Int,3,2) # the two alleles carried at each locus
        for locus in 1:3
            if genotypeList[genotype,locus]==1 # e.g., aa
                allelesInGametes[locus,1] = 1 # a
                allelesInGametes[locus,2] = 1 # a
            elseif genotypeList[genotype,locus]==2 # e.g., Aa
                allelesInGametes[locus,1] = 1 # a
                allelesInGametes[locus,2] = 2 # A
            elseif genotypeList[genotype,locus]==3 # e.g., AA
                allelesInGametes[locus,1] = 2 # A
                allelesInGametes[locus,2] = 2 # A
            end
        end
#         println(allelesInGametes)
        for alleleLocus1 in 1:2
            for alleleLocus2 in 1:2
                for alleleLocus3 in 1:2
                    for gamete in 1:8   # add frequency to gamete produced by the association of the three alleles at independent loci
                        if  gameteList[gamete,1]==allelesInGametes[1,alleleLocus1] && 
                            gameteList[gamete,2]==allelesInGametes[2,alleleLocus2] && 
                            gameteList[gamete,3]==allelesInGametes[3,alleleLocus3]
                            # 1/8.0 because each genotype produce 8 types of gametes (2 alleles carried per locus -> 2^3=8), there can be redundancy among gametes
                            gameteGenotypeMatrix[genotype, gamete] = gameteGenotypeMatrix[genotype, gamete] + 0.125 
                        end
                    end
                end          
            end
        end
#         println(gameteGenotypeMatrix[genotype,:])
    end  
    # the sum = 1 on each row: so ok! 
    return gameteGenotypeMatrix
end


# INITIALIZATION

function initializeGenotypeFrequencies(typeOfInitialization)
    # initialize genotype frequencies
    if typeOfInitialization=="Uniform"
        genotypeFrequencies = 1/27 * ones(Float32,27)
    elseif typeOfInitialization=="Random"
        genotypeFrequencies = ones(Float32,27)
        for i in 1:27
            genotypeFrequencies[i] = rand()
        end
    end  
    genotypeFrequencies = normalizeGenotypeFrequencies(genotypeFrequencies)
    return genotypeFrequencies
end

function initializeGenotypeFrequencies(genotypeList, femaleIniState, maleIniState)
    # initialize genotype frequencies with constraints on the genotypes at the locus M and F
    # if femaleIniState==1: only ff
    # if femaleIniState==3: only FF
    # if maleIniState==1: only mm
    # if maleIniState==3: only MM

    genotypeFrequencies = zeros(Float32,27)
    
    # we determine the number of genotypes that fullfill the conditions of femaleIniState and maleIniState
    sumGenotypesPresent = 0
    for genotype in 1:27
        femaleBool = 0
        maleBool = 0
        if genotypeList[genotype,2] == femaleIniState
            femaleBool = 1
        end
        if genotypeList[genotype,3] == maleIniState
            maleBool = 1
        end
        if maleBool == 1 && femaleBool == 1
            sumGenotypesPresent = sumGenotypesPresent + 1
        end
    end  
    
    # we initialize assuming uniform frequencies on the genotypes fullfilling the conditions
    for genotype in 1:27
        femaleBool = 0
        maleBool = 0
        if genotypeList[genotype,2] == femaleIniState
            femaleBool = 1
        end
        if genotypeList[genotype,3] == maleIniState
            maleBool = 1
        end
        if maleBool == 1 && femaleBool == 1
            genotypeFrequencies[genotype] = 1/sumGenotypesPresent
        end
    end
    
    genotypeFrequencies = normalizeGenotypeFrequencies(genotypeFrequencies)
    return genotypeFrequencies
end

function initializeGenotypeFrequenciesContraints(genotypeList, freqFF2, freqMM2, freqHybrids)
    # initialize genotype frequencies with constraints on the genotypes at all loci
    # freqFF2 corresponds to the frequency of choosy females; depends on the dominance at locus F
    # freqMM2 corresponds to the frequency of choosy males; depends on the dominance at locus M
    # freqHybrids corresponds to the frequency of genotype Aa
    # genotypes at loci F and M are at Hardy Weinberg equilibrium
    
    genotypeFrequencies = zeros(Float32,27)

    if dominantChoosiness==1
        pf = sqrt(1-freqFF2) # only ff are non choosy
        pF = sqrt(pf^2+freqFF2)-pf
        freqff = pf^2
        freqFf = 2*pf*pF
        freqFF = pF^2

        pm = sqrt(1-freqMM2) # only mm are non choosy
        pM = sqrt(pm^2+freqMM2)-pm
        freqmm = pm^2
        freqMm = 2*pm*pM
        freqMM = pM^2
    else
        freqFF = copy(freqFF2) # only FF are choosy
        freqFf = 2*sqrt(freqFF)*(1-sqrt(freqFF))
        freqff = (1-sqrt(freqFF))*(1-sqrt(freqFF))
        
        freqMM = copy(freqMM2) # only MM are choosy
        freqMm = 2*sqrt(freqMM)*(1-sqrt(freqMM))
        freqmm = (1-sqrt(freqMM))*(1-sqrt(freqMM))
    end  

    for genotype in 1:27
        if genotypeList[genotype,1] != 2 #no Aa
            if genotypeList[genotype,2] == 1 && genotypeList[genotype,3] == 1 # ff mm
                genotypeFrequencies[genotype] = freqff * freqmm * (1-freqHybrids) * 0.5 #AA and #aa
            end
            if genotypeList[genotype,2] == 1 && genotypeList[genotype,3] == 2 # ff Mm
                genotypeFrequencies[genotype] = freqff * freqMm * (1-freqHybrids) * 0.5 #AA and #aa
            end
            if genotypeList[genotype,2] == 1 && genotypeList[genotype,3] == 3 # ff MM
                genotypeFrequencies[genotype] = freqff * freqMM * (1-freqHybrids) * 0.5 #AA and #aa
            end
            if genotypeList[genotype,2] == 2 && genotypeList[genotype,3] == 1 # Ff mm
                genotypeFrequencies[genotype] = freqFf * freqmm * (1-freqHybrids) * 0.5 #AA and #aa
            end
            if genotypeList[genotype,2] == 2 && genotypeList[genotype,3] == 2 # Ff Mm
                genotypeFrequencies[genotype] = freqFf * freqMm * (1-freqHybrids) * 0.5 #AA and #aa
            end
            if genotypeList[genotype,2] == 2 && genotypeList[genotype,3] == 3 # Ff MM
                genotypeFrequencies[genotype] = freqFf * freqMM * (1-freqHybrids) * 0.5 #AA and #aa
            end
            if genotypeList[genotype,2] == 3 && genotypeList[genotype,3] == 1 # FF mm
                genotypeFrequencies[genotype] = freqFF * freqmm * (1-freqHybrids) * 0.5 #AA and #aa
            end
            if genotypeList[genotype,2] == 3 && genotypeList[genotype,3] == 2 # FF Mm
                genotypeFrequencies[genotype] = freqFF * freqMm * (1-freqHybrids) * 0.5 #AA and #aa
            end
            if genotypeList[genotype,2] == 3 && genotypeList[genotype,3] == 3 # FF MM
                genotypeFrequencies[genotype] = freqFF * freqMM * (1-freqHybrids) * 0.5 #AA and #aa
            end
        else # Aa
            if genotypeList[genotype,2] == 1 && genotypeList[genotype,3] == 1 # ff mm
                genotypeFrequencies[genotype] = freqff * freqmm * (freqHybrids)  #AA and #aa
            end
            if genotypeList[genotype,2] == 1 && genotypeList[genotype,3] == 2 # ff Mm
                genotypeFrequencies[genotype] = freqff * freqMm * (freqHybrids)  #AA and #aa
            end
            if genotypeList[genotype,2] == 1 && genotypeList[genotype,3] == 3 # ff MM
                genotypeFrequencies[genotype] = freqff * freqMM * (freqHybrids)  #AA and #aa
            end
            if genotypeList[genotype,2] == 2 && genotypeList[genotype,3] == 1 # Ff mm
                genotypeFrequencies[genotype] = freqFf * freqmm * (freqHybrids)  #AA and #aa
            end
            if genotypeList[genotype,2] == 2 && genotypeList[genotype,3] == 2 # Ff Mm
                genotypeFrequencies[genotype] = freqFf * freqMm * (freqHybrids)  #AA and #aa
            end
            if genotypeList[genotype,2] == 2 && genotypeList[genotype,3] == 3 # Ff MM
                genotypeFrequencies[genotype] = freqFf * freqMM * (freqHybrids)  #AA and #aa
            end
            if genotypeList[genotype,2] == 3 && genotypeList[genotype,3] == 1 # FF mm
                genotypeFrequencies[genotype] = freqFF * freqmm * (freqHybrids)  #AA and #aa
            end
            if genotypeList[genotype,2] == 3 && genotypeList[genotype,3] == 2 # FF Mm
                genotypeFrequencies[genotype] = freqFF * freqMm * (freqHybrids)  #AA and #aa
            end
            if genotypeList[genotype,2] == 3 && genotypeList[genotype,3] == 3 # FF MM
                genotypeFrequencies[genotype] = freqFF * freqMM * (freqHybrids)  #AA and #aa
            end
        end
    end

    genotypeFrequencies = normalizeGenotypeFrequencies(genotypeFrequencies)
    return genotypeFrequencies
end

function initializeGenotypeFrequenciesContraintsLinkage(genotypeList, genotypeFrequenciesLinkage, freqFF, freqMM, freqHybrids)
    # initialize genotype frequencies with constraints on the genotypes at all loci
    # from genotypeFrequenciesLinkage, the new genotypic frequencies are calculated with different frequencies at loci M, F and A, but with the same linkage disequilibrium
    
    genotypeFrequencies = zeros(Float32,27)
    frequenciesGenotypesPerLocus = getFrequenciesGenotypesPerLocus(genotypeList, genotypeFrequenciesLinkage)

    genotypeFrequenciesNoLinkage = initializeGenotypeFrequenciesContraints(genotypeList, freqFF, freqMM, freqHybrids)
    frequenciesGenotypesPerLocusNoLinkage = getFrequenciesGenotypesPerLocus(genotypeList, genotypeFrequenciesNoLinkage)

    for genotype in 1:27 
        freqHardyWeinberg = 1.0
        freqHardyWeinbergNoLinkage = 1.0
        for locus in 1:3
            freqHardyWeinberg = freqHardyWeinberg * frequenciesGenotypesPerLocus[locus,genotypeList[genotype,locus]]
            freqHardyWeinbergNoLinkage = freqHardyWeinbergNoLinkage * frequenciesGenotypesPerLocusNoLinkage[locus,genotypeList[genotype,locus]]
        end
        if freqHardyWeinberg != 0
            linkage = (genotypeFrequenciesLinkage[genotype] - freqHardyWeinberg)
        else
            linkage = 0
        end
        genotypeFrequencies[genotype] = linkage + freqHardyWeinbergNoLinkage  # to maintain linkage disequilibrium
    end

    genotypeFrequencies = normalizeGenotypeFrequencies(genotypeFrequencies)
    return genotypeFrequencies
end


# GET FREQUENCIES AT SINGLE LOCI AND CALCULATE GENOTYPIC LINKAGE DISEQUILIBRIUM

function getFrequenciesGenotypesPerLocus(genotypeList, genotypeFrequencies)
    # get the frequency of genotypes (e.g., AA, Aa, aa) at each locus (A, F, M) from genotypic frequencies
    frequenciesGenotypesPerLocus = zeros(Float32,3,3) 
    for genotype in 1:27
        for locus in 1:3
            frequenciesGenotypesPerLocus[locus,genotypeList[genotype,locus]] = frequenciesGenotypesPerLocus[locus,genotypeList[genotype,locus]] + genotypeFrequencies[genotype]
        end
    end
    return frequenciesGenotypesPerLocus
end

function getLinkage(genotypeList, genotypeFrequencies, genotypeA, genotypeF, genotypeM)
    # calculate the three-locus genotypic linkage disequilibrium
    linkage = 0
    frequenciesGenotypesPerLocus = getFrequenciesGenotypesPerLocus(genotypeList, genotypeFrequencies)
    
    for genotype in 1:27
        if genotypeList[genotype,1] == genotypeA && genotypeList[genotype,2] == genotypeF && genotypeList[genotype,3] == genotypeM
            freqHardyWeinberg = 1.0
            for locus in 1:3
                freqHardyWeinberg = freqHardyWeinberg * frequenciesGenotypesPerLocus[locus,genotypeList[genotype,locus]]
            end
            if freqHardyWeinberg != 0
                linkage = (genotypeFrequencies[genotype] - freqHardyWeinberg) #/freqHardyWeinberg
            else
                linkage = 0
            end
        end
    end
    return linkage
end

function getLinkageAF(genotypeList, genotypeFrequencies, genotypeA, genotypeF)
    # calculate the two-locus genotypic linkage disequilibrium (A; F)
    freqA = 0 
    freqF = 0
    freqAF = 0
    for genotype in 1:27
        if genotypeList[genotype,1] == genotypeA
            freqA = freqA + genotypeFrequencies[genotype]
        end
        if genotypeList[genotype,2] == genotypeF
            freqF = freqF + genotypeFrequencies[genotype]
        end   
        if genotypeList[genotype,1] == genotypeA && genotypeList[genotype,2] == genotypeF
            freqAF = freqAF + genotypeFrequencies[genotype]
        end
    end
    freqHardyWeinberg = freqA * freqF
    linkageAF = (freqAF - freqA * freqF) #/ (freqA * freqF)
    return linkageAF
end

function getLinkageAM(genotypeList, genotypeFrequencies, genotypeA, genotypeM)
    # calculate the two-locus genotypic linkage disequilibrium (A; M)
    freqA = 0 
    freqM = 0
    freqAM = 0
    for genotype in 1:27
        if genotypeList[genotype,1] == genotypeA
            freqA = freqA + genotypeFrequencies[genotype]
        end
        if genotypeList[genotype,3] == genotypeM
            freqM = freqM + genotypeFrequencies[genotype]
        end   
        if genotypeList[genotype,1] == genotypeA && genotypeList[genotype,3] == genotypeM
            freqAM = freqAM + genotypeFrequencies[genotype]
        end
    end
    freqHardyWeinberg = freqA * freqM
    linkageAM = (freqAM - freqA * freqM)
    return linkageAM
end

function getLinkageFM(genotypeList, genotypeFrequencies, genotypeF, genotypeM)
    # calculate the two-locus genotypic linkage disequilibrium (F; M)
    freqM = 0 
    freqF = 0
    freqFM = 0
    for genotype in 1:27
        if genotypeList[genotype,3] == genotypeM
            freqM = freqM + genotypeFrequencies[genotype]
        end
        if genotypeList[genotype,2] == genotypeF
            freqF = freqF + genotypeFrequencies[genotype]
        end   
        if genotypeList[genotype,3] == genotypeM && genotypeList[genotype,2] == genotypeF
            freqFM = freqFM + genotypeFrequencies[genotype]
        end
    end
    freqHardyWeinberg = freqM * freqF
    linkageFM = (freqFM - freqM * freqF)
    return linkageFM
end

function getGameticLinkage(gameteList, frequenciesGametes, alleleA, alleleF, alleleM)
    # calculate the three-locus gametic linkage disequilibrium (A; F; M)
    freqA = 0 
    freqF = 0
    freqM = 0
    freqAFM = 0
    for gamete in 1:8
        if gameteList[gamete,1] == alleleA
            freqA = freqA + frequenciesGametes[gamete]
        end
        if gameteList[gamete,2] == alleleF
            freqF = freqF + frequenciesGametes[gamete]
        end   
        if gameteList[gamete,3] == alleleM
            freqM = freqM + frequenciesGametes[gamete]
        end   
        if gameteList[gamete,1] == alleleA && gameteList[gamete,2] == alleleF && gameteList[gamete,3] == alleleM
            freqAFM = freqAFM + frequenciesGametes[gamete]
        end
    end
    linkageAFM = (freqAFM - freqA * freqF * freqM) #/ (freqA * freqF)
    return linkageAFM
end

function getGameticLinkageAF(gameteList, frequenciesGametes, alleleA, alleleF)
    # calculate the two-locus gametic linkage disequilibrium (A; F)
    freqA = 0 
    freqF = 0
    freqAF = 0
    for gamete in 1:8
        if gameteList[gamete,1] == alleleA
            freqA = freqA + frequenciesGametes[gamete]
        end
        if gameteList[gamete,2] == alleleF
            freqF = freqF + frequenciesGametes[gamete]
        end   
        if gameteList[gamete,1] == alleleA && gameteList[gamete,2] == alleleF
            freqAF = freqAF + frequenciesGametes[gamete]
        end
    end
    linkageAF = (freqAF - freqA * freqF) #/ (freqA * freqF)
    return linkageAF
end

function getGameticLinkageAM(gameteList, frequenciesGametes, alleleA, alleleM)
    # calculate the two-locus gametic linkage disequilibrium (A; M)
    freqA = 0 
    freqM = 0
    freqAM = 0
    for gamete in 1:8
        if gameteList[gamete,1] == alleleA
            freqA = freqA + frequenciesGametes[gamete]
        end
        if gameteList[gamete,3] == alleleM
            freqM = freqM + frequenciesGametes[gamete]
        end   
        if gameteList[gamete,1] == alleleA && gameteList[gamete,3] == alleleM
            freqAM = freqAM + frequenciesGametes[gamete]
        end
    end
    linkageAM = (freqAM - freqA * freqM) #/ (freqA * freqF)
    return linkageAM
end

function getGameticLinkageFM(gameteList, frequenciesGametes, alleleF, alleleM)
    # calculate the two-locus gametic linkage disequilibrium (M; F)
    freqM = 0 
    freqF = 0
    freqMF = 0
    for gamete in 1:8
        if gameteList[gamete,3] == alleleM
            freqM = freqM + frequenciesGametes[gamete]
        end
        if gameteList[gamete,2] == alleleF
            freqF = freqF + frequenciesGametes[gamete]
        end   
        if gameteList[gamete,3] == alleleM && gameteList[gamete,2] == alleleF
            freqMF = freqMF + frequenciesGametes[gamete]
        end
    end
    linkageFM = (freqMF - freqM * freqF) #/ (freqA * freqF)
    return linkageFM
end

function calculatePercentChoice(genotypeList, genotypeFrequencies)
    # get the frequencies of genotypes FF, MM and Aa
    freqHybrids = 0
    percentFemale = 0
    percentMale = 0
    for genotype in 1:27
        if genotypeList[genotype, 1] == 2 #Aa
            freqHybrids = freqHybrids + genotypeFrequencies[genotype]
        end
        if genotypeList[genotype, 2] == 3 #FF
            percentFemale = percentFemale + genotypeFrequencies[genotype]
        end
        if genotypeList[genotype, 3] == 3 #MM
            percentMale = percentMale + genotypeFrequencies[genotype]
        end
    end
    return percentFemale, percentMale, freqHybrids 
end

function calculatePercentChoiceD(genotypeList, genotypeFrequencies) 
    # get the frequencies of genotypes FF, MM and Aa if alleles M and F are dominant
    freqHybrids = 0
    percentFemale = 0
    percentMale = 0
    for genotype in 1:27
        if genotypeList[genotype, 1] == 2 #Aa
            freqHybrids = freqHybrids + genotypeFrequencies[genotype]
        end
        if genotypeList[genotype, 2] == 3 || genotypeList[genotype, 2] == 2  #FF Ff
            percentFemale = percentFemale + genotypeFrequencies[genotype]
        end
        if genotypeList[genotype, 3] == 3 || genotypeList[genotype, 3] == 2 #MM Mm
            percentMale = percentMale + genotypeFrequencies[genotype]
        end
    end
    return percentFemale, percentMale, freqHybrids 
end


# NORMALIZATION FUNCTION

function normalizeGenotypeFrequencies(genotypeFrequencies)
    # normalize genotypic frequencies, such that the sum = 1
    genotypeFrequenciesNormalized = genotypeFrequencies / sum(genotypeFrequencies)
    genotypeFrequenciesNormalized2 = copy(genotypeFrequenciesNormalized)
    return genotypeFrequenciesNormalized2
end


# PROCESSES

function getFrequenciesAfterSelection(genotypeList, genotypeFrequencies, sHomo, sHetero)
    # get genotypic frequencies after selection on locus A (disruptive selection via parameter sHetero = fitness cost on heterozygotes Aa)
    frequenciesAfterSelection = zeros(Float32,27)
    sumAA = 0
    sumaa = 0
    for genotype in 1:27
        if genotypeList[genotype,1] == 1
            sumaa = sumaa + genotypeFrequencies[genotype]
        elseif genotypeList[genotype,1] == 3
            sumAA = sumAA + genotypeFrequencies[genotype]
        end
    end
    for genotype in 1:27
        if genotypeList[genotype,1] == 1
            frequenciesAfterSelection[genotype] = genotypeFrequencies[genotype] * (1 + sHomo*(0.5-sumaa/(sumaa+sumAA)))
        elseif genotypeList[genotype,1] == 3
            frequenciesAfterSelection[genotype] = genotypeFrequencies[genotype] * (1 + sHomo*(0.5-sumAA/(sumaa+sumAA)))
        elseif genotypeList[genotype,1] == 2
            frequenciesAfterSelection[genotype] = genotypeFrequencies[genotype] * (1 - sHetero)
        end
    end
    return frequenciesAfterSelection
end

function getCourtshipFraction(genotypeFrequencies, malePreferenceMatrix, alphaMale)
    #get fraction of courtship between males and females of each genotype
    
    fractionCourtship = zeros(Float32,27,27) # row: female; column: male
    
    # probabilities that a given male courts a given female
    directionalCourtship = zeros(Float32,27,27) # row: female; column: male
    # relative preference towards a given female
    relativePreference = zeros(Float32,27,27)   # row: male; column: female
    # overall probability that a given male rejects a female during encounter
    overallRejection = zeros(Float32,27)        # male; used for reallocation of courtship effort
    for male in 1:27
        overallRejection[male] = 0
        sumPreferences = 0
        for female in 1:27
            sumPreferences = sumPreferences + genotypeFrequencies[female] * malePreferenceMatrix[male,female]
        end

        for female in 1:27
            directionalCourtship[female,male] = malePreferenceMatrix[male,female] * genotypeFrequencies[female]
        if sumPreferences==0
            relativePreference[male,female] = 0
        else
            relativePreference[male,female] = genotypeFrequencies[female] *  malePreferenceMatrix[male,female] / sumPreferences 
        end
        
        overallRejection[male] = overallRejection[male] + directionalCourtship[female,male]
        end
        overallRejection[male] = 1 - overallRejection[male]
        if overallRejection[male]<0 # because slightly <0 due to computing estimation
            overallRejection[male]=0
        end
    end
    
    # non-normalized fractions of courtship between a given male and a given female
    for male in 1:27
        for female in 1:27
            fractionCourtship[female,male] = genotypeFrequencies[male] * (directionalCourtship[female,male] + alphaMale * overallRejection[male] * relativePreference[male,female])
        end
    end

    return fractionCourtship
end

function getMatingFraction(genotypeFrequencies, femalePreferenceMatrix, fractionCourtship)
    #get fraction of mating between males and females of each genotype

    fractionMating = zeros(Float32,27,27) # row: female; column: male

    # overall fraction of mating between a given female and a given male
    for female in 1:27
        if genotypeFrequencies[female]>0
            normalizationTermPerFemale = 0
            for male in 1:27
                fractionMating[female,male] = femalePreferenceMatrix[female,male] * fractionCourtship[female,male]
                normalizationTermPerFemale = normalizationTermPerFemale + fractionMating[female,male]
            end
            normalizationTermPerFemale = normalizationTermPerFemale/genotypeFrequencies[female]
            if normalizationTermPerFemale>0
                for male in 1:27
                    fractionMating[female,male] = fractionMating[female,male]/normalizationTermPerFemale
                end
            else
                for male in 1:27
                    fractionMating[female,male] = 0
                end
            end
        else
            for male in 1:27
                fractionMating[female,male] = 0
            end
        end
    end
    return fractionMating
end

function getFrequenciesOffspringDeterministic(genotypeList, genotypeFrequencies, fractionMating, offspringGenotypeMatrix)
    # get genotypic frequencies in offspring, after courtship and mating
    genotypeFrequenciesOffspring = zeros(Float32,27) # row: female; column: male
    
    for mother in 1:27
        for father in 1:27
            for offspring in 1:27
                genotypeFrequenciesOffspring[offspring] = genotypeFrequenciesOffspring[offspring] + fractionMating[mother,father]*offspringGenotypeMatrix[mother,father,offspring]
            end
        end
    end
    
    return genotypeFrequenciesOffspring
end

function getFrequenciesOffspringDrift(genotypeFrequenciesOffspring, carryingCapacity, mutationRate, mutationEffectsMatrix)
    # get genotypic frequencies in offspring, after genetic drift;
    # K offspring are sampled from the deterministic genotypic frequencies; from those individual offsprings, actual genotypic frequencies are calculated (i.e., after drift has occurred)
    
    # cumulative frequencies
    genotypeFrequenciesOffspringCumulative = zeros(Float32,27)
    genotypeFrequenciesOffspringCumulative[1] = genotypeFrequenciesOffspring[1]
    for genotype in 2:27
        genotypeFrequenciesOffspringCumulative[genotype] = genotypeFrequenciesOffspringCumulative[genotype-1] + genotypeFrequenciesOffspring[genotype]
        if genotypeFrequenciesOffspringCumulative[genotype]>1
            genotypeFrequenciesOffspringCumulative[genotype] = 1
        end
    end
    
    # sampling of individuals from deterministic genotypic frequencies
    genotypeFrequenciesOffspringRandom = zeros(Float32,27)
    for ind in 1:carryingCapacity
        randNb = rand()
        genotype = 1
        Found = false
        while genotype<=27 && Found == false
            if randNb<genotypeFrequenciesOffspringCumulative[genotype]
                Found = true
                # mutation can occur
                if rand()<mutationRate
                    randNb2 = rand()
                    genotype2 = 1
                    Found2 = false
                    while genotype2<27 && Found2 == false
                        if randNb2<mutationEffectsMatrix[genotype,genotype2]
                            Found2 = true
                            genotypeFrequenciesOffspringRandom[genotype2] = genotypeFrequenciesOffspringRandom[genotype2] + 1
                        end
                        genotype2 = genotype2+1
                    end
                else
                    genotypeFrequenciesOffspringRandom[genotype] = genotypeFrequenciesOffspringRandom[genotype] + 1
                end
            end
            genotype = genotype+1 
        end
    end

    genotypeFrequenciesOffspringRandom = normalizeGenotypeFrequencies(genotypeFrequenciesOffspringRandom)
    return genotypeFrequenciesOffspringRandom
end


# SIMULATIONS -> PLOT IN MAIN ANALYSIS

function SingleTimeSeries(Tmax, typeOfInitialization, typeOfRecombination, MalePreferences, FemalePreferences, sHomo, sHetero, alphaMale, carryingCapacity, mutationRate, percentIni, nameFile)
    # Run of a single simulation; genotypic frequencies are saved in a file
    
    if isfile("Data/SingleTimeSeries"*nameFile*".txt")==true
        rm("Data/SingleTimeSeries"*nameFile*".txt")
    end
    file = open("Data/SingleTimeSeries"*nameFile*".txt", "w")
    write(file,"time;genotype;frequency \n")
    println(nameFile)
    
    genotypeList = createGenotypes()
    offspringGenotypeMatrix = createOffspringGenotypeMatrix(genotypeList)
    malePreferenceMatrix = createMalePreferenceMatrix(genotypeList, MalePreferences)
    femalePreferenceMatrix = createFemalePreferenceMatrix(genotypeList, FemalePreferences)
    mutationEffectsMatrix = createMutationEffectsMatrix(genotypeList)
    
    
    
    ## INITIALIZATION
    if typeOfInitialization == "WithConstraints"
        percentFemale = percentIni
        percentMale = percentIni
        genotypeFrequencies = initializeGenotypeFrequenciesContraints(genotypeList, percentFemale, percentMale, 0.0)
        t = 0
        for t in 1:1000 # to get the ecological equilibrium
            genotypeFrequencies = getFrequenciesAfterSelection(genotypeList, genotypeFrequencies, sHomo, sHetero)
            genotypeFrequencies = normalizeGenotypeFrequencies(genotypeFrequencies)
            
            fractionCourtship = getCourtshipFraction(genotypeFrequencies, malePreferenceMatrix, alphaMale)
            fractionMating = getMatingFraction(genotypeFrequencies, femalePreferenceMatrix, fractionCourtship)
            
            if typeOfRecombination==0
                genotypeFrequenciesOffspring = getFrequenciesOffspringDeterministic(genotypeList, genotypeFrequencies, fractionMating, offspringGenotypeMatrix)   
                genotypeFrequenciesOffspring = normalizeGenotypeFrequencies(genotypeFrequenciesOffspring)
            elseif typeOfRecombination==1
                genotypeFrequenciesOffspring = getFrequenciesOffspringDeterministic(genotypeList, genotypeFrequencies, fractionMating, offspringGenotypeMatrix)
                genotypeFrequenciesOffspring = normalizeGenotypeFrequencies(genotypeFrequenciesOffspring)
                genotypeFrequenciesOffspring = getFrequenciesOffspringDrift(genotypeFrequenciesOffspring, carryingCapacity, mutationRate, mutationEffectsMatrix)
            end
            genotypeFrequencies = copy(genotypeFrequenciesOffspring)
            
            #CONSTRAINT ON CHOOSINESS: 
            if dominantChoosiness==1
                percentFemaleNow, percentMaleNow, freqHybridsNow = calculatePercentChoiceD(genotypeList, genotypeFrequencies)
            else
                percentFemaleNow, percentMaleNow, freqHybridsNow = calculatePercentChoice(genotypeList, genotypeFrequencies)
            end
            
            genotypeFrequencies = initializeGenotypeFrequenciesContraints(genotypeList, percentFemale, percentMale, freqHybridsNow)

        end      
    else
        genotypeFrequencies = initializeGenotypeFrequencies(typeOfInitialization)
    end
    
#     ## BURN-IN PHASE
#     for t in 1:200
#         genotypeFrequencies = getFrequenciesAfterSelection(genotypeList, genotypeFrequencies, sHomo, sHetero)
#         genotypeFrequencies = normalizeGenotypeFrequencies(genotypeFrequencies)
# 
#         fractionCourtship = getCourtshipFraction(genotypeFrequencies, malePreferenceMatrix, alphaMale)
#         fractionMating = getMatingFraction(genotypeFrequencies, femalePreferenceMatrix, fractionCourtship)
#         
#         #deterministic
#         genotypeFrequenciesOffspring = getFrequenciesOffspringDeterministic(genotypeList, genotypeFrequencies, fractionMating, offspringGenotypeMatrix)
#         genotypeFrequenciesOffspring = normalizeGenotypeFrequencies(genotypeFrequenciesOffspring)
# 
#         genotypeFrequencies = copy(genotypeFrequenciesOffspring)
#     end

    t = 0
    for genotype in 1:27
        write(file, "$(t);$(genotype);$(genotypeFrequencies[genotype]) \n")
    end
        
    for t in 1:Tmax
        genotypeFrequencies = getFrequenciesAfterSelection(genotypeList, genotypeFrequencies, sHomo, sHetero)
        genotypeFrequencies = normalizeGenotypeFrequencies(genotypeFrequencies)
        if t%5==0 #20
            for genotype in 1:27
                write(file, "$(t);$(genotype);$(genotypeFrequencies[genotype]) \n")
            end    
        end
        fractionCourtship = getCourtshipFraction(genotypeFrequencies, malePreferenceMatrix, alphaMale)
        fractionMating = getMatingFraction(genotypeFrequencies, femalePreferenceMatrix, fractionCourtship)

        if typeOfRecombination==0
            genotypeFrequenciesOffspring = getFrequenciesOffspringDeterministic(genotypeList, genotypeFrequencies, fractionMating, offspringGenotypeMatrix)
            genotypeFrequenciesOffspring = normalizeGenotypeFrequencies(genotypeFrequenciesOffspring)
        elseif typeOfRecombination==1
            genotypeFrequenciesOffspring = getFrequenciesOffspringDeterministic(genotypeList, genotypeFrequencies, fractionMating, offspringGenotypeMatrix)
            genotypeFrequenciesOffspring = normalizeGenotypeFrequencies(genotypeFrequenciesOffspring)
            genotypeFrequenciesOffspring = getFrequenciesOffspringDrift(genotypeFrequenciesOffspring, carryingCapacity, mutationRate, mutationEffectsMatrix)
        end
        genotypeFrequencies = copy(genotypeFrequenciesOffspring)
    end
    close(file)
end

function SensitivityAnalysis1D(Tmax, typeOfInitialization, typeOfRecombination, MalePreferences, FemalePreferences, sHomo, sHetero, alphaMale, carryingCapacity, mutationRate, nameFile, nameParam, valuesParam, nbRep, Ttrack, treshold)
    # Run multiple simulations with variation on parameter alphaMale

    println(nameFile)
    if isfile("Data/SensitivityAnalysis1D"*nameFile*".txt")==true
        rm("Data/SensitivityAnalysis1D"*nameFile*".txt")
    end
    file = open("Data/SensitivityAnalysis1D"*nameFile*".txt", "w")

    write(file,"param;rep;percentFemale;percentMale;percentMutual;percentNoChoice;percentOther;Ttot;ToMutTot;ToCFemTot;ToRTot;FromCFemToMut;FromMutToCFem;FromRToCFem;FromCFemToR;FromRToCMale;FromCMaleToR;FromCMaleToMut;FromMutToCMale;sizeSpikesHybrids;meanFreqHybrid;meanFreqHybridNoCycle;freqHybridsMutualOnly;freqHybridsFemaleOnly \n")

    genotypeList = createGenotypes()
    offspringGenotypeMatrix = createOffspringGenotypeMatrix(genotypeList)
    malePreferenceMatrix = createMalePreferenceMatrix(genotypeList, MalePreferences)
    femalePreferenceMatrix = createFemalePreferenceMatrix(genotypeList, FemalePreferences)
    mutationEffectsMatrix = createMutationEffectsMatrix(genotypeList)
    
    for paramValueIndex in 1:length(valuesParam)
        if(nameParam=="alphaMale")
            alphaMale = valuesParam[paramValueIndex]
            println(alphaMale)
        end
    
        for rep in 1:nbRep
            t = 0
            timeFemale = 0
            timeMale = 0
            timeMutual = 0
            timeNoChoice = 0
            timeOther = 0
            timeTotal = 0
            ToMutTot = 0
            ToCFemTot = 0
            ToRTot = 0
            FromCFemToMut = 0
            FromMutToCFem = 0
            FromRToCFem = 0
            FromCFemToR = 0
            FromRToCMale = 0
            FromCMaleToR = 0
            FromCMaleToMut = 0
            FromMutToCMale = 0
            sizeSpikesHybrids = 0
            freqHybrids = 0
            freqHybridsNoCycle = 0
            freqHybridsMutualOnly = 0
            freqHybridsFemaleOnly = 0
                
            ## INITIALIZATION
            
            if typeOfInitialization == "WithConstraints"
                percentFemale = 0.01
                percentMale = 0.01
                genotypeFrequencies = initializeGenotypeFrequenciesContraints(genotypeList, percentFemale, percentMale, 0.0)
                t = 0
                for t in 1:1000 # to get the ecological equilibrium
                    genotypeFrequencies = getFrequenciesAfterSelection(genotypeList, genotypeFrequencies, sHomo, sHetero)
                    genotypeFrequencies = normalizeGenotypeFrequencies(genotypeFrequencies)
                    
                    fractionCourtship = getCourtshipFraction(genotypeFrequencies, malePreferenceMatrix, alphaMale)
                    fractionMating = getMatingFraction(genotypeFrequencies, femalePreferenceMatrix, fractionCourtship)
                    
                    if typeOfRecombination==0
                        genotypeFrequenciesOffspring = getFrequenciesOffspringDeterministic(genotypeList, genotypeFrequencies, fractionMating, offspringGenotypeMatrix)   
                        genotypeFrequenciesOffspring = normalizeGenotypeFrequencies(genotypeFrequenciesOffspring)
                    elseif typeOfRecombination==1
                        genotypeFrequenciesOffspring = getFrequenciesOffspringDeterministic(genotypeList, genotypeFrequencies, fractionMating, offspringGenotypeMatrix)
                        genotypeFrequenciesOffspring = normalizeGenotypeFrequencies(genotypeFrequenciesOffspring)
                        genotypeFrequenciesOffspring = getFrequenciesOffspringDrift(genotypeFrequenciesOffspring, carryingCapacity, mutationRate, mutationEffectsMatrix)
                    end
                    genotypeFrequencies = copy(genotypeFrequenciesOffspring)
                    
                    #CONSTRAINT ON CHOOSINESS: 
                    if dominantChoosiness==1
                        percentFemaleNow, percentMaleNow, freqHybridsNow = calculatePercentChoiceD(genotypeList, genotypeFrequencies)
                    else
                        percentFemaleNow, percentMaleNow, freqHybridsNow = calculatePercentChoice(genotypeList, genotypeFrequencies)
                    end
                    genotypeFrequencies = initializeGenotypeFrequenciesContraints(genotypeList, percentFemale, percentMale, freqHybridsNow)
                end      
            else
                genotypeFrequencies = initializeGenotypeFrequencies(typeOfInitialization)
            end
            
            previousState = 1 # if 1: female choice, 2: mutual, 3: male (not counted), 0:random; # will be updated
            for t in 1:Tmax
                if t>Ttrack
                    timeFemale, timeMale, timeMutual, timeNoChoice, timeOther, timeTotal, ToMutTot, ToCFemTot, ToRTot, FromCFemToMut,FromMutToCFem,FromRToCFem, FromCFemToR, FromRToCMale, FromCMaleToR, FromCMaleToMut, FromMutToCMale, sizeSpikesHybrids, freqHybrids, freqHybridsNoCycle, freqHybridsMutualOnly, freqHybridsFemaleOnly, previousState = 
                    updateTimeMateChoice(genotypeList, genotypeFrequencies, timeFemale, timeMale, timeMutual, timeNoChoice, timeOther, timeTotal, ToMutTot, ToCFemTot, ToRTot, FromCFemToMut,FromMutToCFem,FromRToCFem, FromCFemToR, FromRToCMale, FromCMaleToR, FromCMaleToMut, FromMutToCMale, sizeSpikesHybrids, freqHybrids, freqHybridsNoCycle, freqHybridsMutualOnly, freqHybridsFemaleOnly, previousState, treshold)
                end

                genotypeFrequencies = getFrequenciesAfterSelection(genotypeList, genotypeFrequencies, sHomo, sHetero)
                genotypeFrequencies = normalizeGenotypeFrequencies(genotypeFrequencies)
                
                fractionCourtship = getCourtshipFraction(genotypeFrequencies, malePreferenceMatrix, alphaMale)
                fractionMating = getMatingFraction(genotypeFrequencies, femalePreferenceMatrix, fractionCourtship)
                
                if typeOfRecombination==0
                    genotypeFrequenciesOffspring = getFrequenciesOffspringDeterministic(genotypeList, genotypeFrequencies, fractionMating, offspringGenotypeMatrix)
                    genotypeFrequenciesOffspring = normalizeGenotypeFrequencies(genotypeFrequenciesOffspring)
                elseif typeOfRecombination==1
                    genotypeFrequenciesOffspring = getFrequenciesOffspringDeterministic(genotypeList, genotypeFrequencies, fractionMating, offspringGenotypeMatrix)
                    genotypeFrequenciesOffspring = normalizeGenotypeFrequencies(genotypeFrequenciesOffspring)
                    genotypeFrequenciesOffspring = getFrequenciesOffspringDrift(genotypeFrequenciesOffspring, carryingCapacity, mutationRate, mutationEffectsMatrix)
                end
                genotypeFrequencies = copy(genotypeFrequenciesOffspring)
            end
            
        write(file, "$(valuesParam[paramValueIndex]);$(rep);$(timeFemale/timeTotal);$(timeMale/timeTotal);$(timeMutual/timeTotal);$(timeNoChoice/timeTotal);$(timeOther/timeTotal);$(timeTotal);$(ToMutTot);$(ToCFemTot);$(ToRTot);$(FromCFemToMut);$(FromMutToCFem);$(FromRToCFem);$(FromCFemToR);$(FromRToCMale);$(FromCMaleToR);$(FromCMaleToMut);$(FromMutToCMale);$(sizeSpikesHybrids/timeNoChoice);$(freqHybrids/timeTotal);$(freqHybridsNoCycle/(timeTotal-timeNoChoice));$(freqHybridsMutualOnly/timeMutual);$(freqHybridsFemaleOnly/timeFemale) \n")
        end
    end
    close(file)
end

function updateTimeMateChoice(genotypeList, genotypeFrequencies, timeFemale, timeMale, timeMutual, timeNoChoice, timeOther, timeTotal, ToMutTot, ToCFemTot, ToRTot, FromCFemToMut,FromMutToCFem,FromRToCFem, FromCFemToR, FromRToCMale, FromCMaleToR, FromCMaleToMut, FromMutToCMale, sizeSpikesHybrids, freqHybrids, freqHybridsNoCycle, freqHybridsMutualOnly, freqHybridsFemaleOnly, previousState, treshold)
    # update the time spent in each choosiness regime
    # to get data in function SensitivityAnalysis1D()
    
    freqFemaleChoice = 0
    freqMaleChoice = 0
    
    # get the frequencies of choosy individuals
    for genotype in 1:27
        if dominantChoosiness==1
            if genotypeList[genotype,2] == 3 || genotypeList[genotype,2] == 2
                freqFemaleChoice = freqFemaleChoice + genotypeFrequencies[genotype]
            end
            if genotypeList[genotype,3] == 3 || genotypeList[genotype,3] == 2
                freqMaleChoice = freqMaleChoice + genotypeFrequencies[genotype]
            end
        else
            if genotypeList[genotype,2] == 3
                freqFemaleChoice = freqFemaleChoice + genotypeFrequencies[genotype]
            end
            if genotypeList[genotype,3] == 3
                freqMaleChoice = freqMaleChoice + genotypeFrequencies[genotype]
            end
        end
    end
    
    # get the frequencies of genotype Aa if no incursion if regime of nonchoosiness
    freqHybridsNoCycleThisTimeStep = 0
    for genotype in 1:27
        if genotypeList[genotype,1] == 2
            freqHybridsNoCycleThisTimeStep = freqHybridsNoCycleThisTimeStep + genotypeFrequencies[genotype] # = 0 if random choice (cf below)
        end
    end
        
    if freqFemaleChoice>=treshold && freqMaleChoice<treshold		## FEMALE CHOICE: 1
        if previousState!=1
            ToCFemTot = ToCFemTot + 1
        end
        if previousState==2
            FromMutToCFem = FromMutToCFem + 1
        end
        if previousState==0
            FromRToCFem = FromRToCFem + 1
        end    
        previousState=1
        for genotype in 1:27
            if genotypeList[genotype,1] == 2
                freqHybridsFemaleOnly = freqHybridsFemaleOnly + genotypeFrequencies[genotype]
            end
        end
        timeFemale = timeFemale + 1
    elseif freqFemaleChoice<treshold && freqMaleChoice>=treshold		## MALE CHOICE: 3
        if previousState==0
            FromRToCMale = FromRToCMale + 1
        end    
        if previousState==2
            FromMutToCMale = FromMutToCMale + 1
        end    
        previousState=3
        timeMale = timeMale + 1
    elseif freqFemaleChoice>=treshold && freqMaleChoice>=treshold		## MUTUAL CHOICE: 2
        if previousState!=2
            ToMutTot = ToMutTot + 1     
        end  
        if previousState==1
            FromCFemToMut = FromCFemToMut + 1
        end      
        if previousState==3
            FromCMaleToMut = FromCMaleToMut + 1
        end      
        for genotype in 1:27
            if genotypeList[genotype,1] == 2
                freqHybridsMutualOnly = freqHybridsMutualOnly + genotypeFrequencies[genotype]
            end
        end
        previousState=2    
        timeMutual = timeMutual + 1
    elseif freqFemaleChoice<treshold && freqMaleChoice<treshold		## RANDOM CHOICE: 0
        freqHybridsNoCycleThisTimeStep = 0
        if previousState!=0
            ToRTot = ToRTot + 1
        end
        if previousState==1
            FromCFemToR =  FromCFemToR + 1
        end     
        if previousState==3
            FromCMaleToR =  FromCMaleToR + 1
        end         
        previousState=0
        timeNoChoice = timeNoChoice + 1
        
        for genotype in 1:27
            if genotypeList[genotype,1] == 2
                sizeSpikesHybrids = sizeSpikesHybrids + genotypeFrequencies[genotype]
            end
        end
    end
    
    for genotype in 1:27
        if genotypeList[genotype,1] == 2
            freqHybrids = freqHybrids + genotypeFrequencies[genotype]	
        end
    end
    freqHybridsNoCycle = freqHybridsNoCycle + freqHybridsNoCycleThisTimeStep
    
    timeTotal = timeTotal + 1

    return timeFemale, timeMale, timeMutual, timeNoChoice, timeOther, timeTotal, ToMutTot, ToCFemTot, ToRTot, FromCFemToMut,FromMutToCFem,FromRToCFem, FromCFemToR, FromRToCMale, FromCMaleToR, FromCMaleToMut, FromMutToCMale, sizeSpikesHybrids, freqHybrids, freqHybridsNoCycle, freqHybridsMutualOnly, freqHybridsFemaleOnly, previousState
end


# SENSITIVITY ANALYSIS 2D (DETERMINISTIC)

function plotFrequencyMateChoiceTogether(typeOfRecombination, MalePreferences, FemalePreferences, sHomo, sHetero, alphaMale, carryingCapacity, mutationRate, nameFile, percentIni, Teq, Ttrack, nameParam1, valuesParam1, nameParam2, valuesParam2)
    # get sensitivity analysis 2D;
    # output is the frequency of choosy individuals
    println(nameFile)
    if isfile("Data/FrequencyMateChoiceTogether"*nameFile*".txt")==true
        rm("Data/FrequencyMateChoiceTogether"*nameFile*".txt")
    end
    file = open("Data/FrequencyMateChoiceTogether"*nameFile*".txt", "w")

    write(file,"param1;param2;sexe;percentFemaleAfter;percentMaleAfter \n")

    genotypeList = createGenotypes()
    offspringGenotypeMatrix = createOffspringGenotypeMatrix(genotypeList)
    malePreferenceMatrix = createMalePreferenceMatrix(genotypeList, MalePreferences)
    femalePreferenceMatrix = createFemalePreferenceMatrix(genotypeList, FemalePreferences)
    mutationEffectsMatrix = createMutationEffectsMatrix(genotypeList)

    percentFemaleVec = [percentIni]
    percentMaleVec = [percentIni]
    
    for param1 in valuesParam1
        if nameParam1 == "sHetero"
            sHetero = param1
        elseif nameParam1 == "sHomo"
            sHomo = param1
        elseif nameParam1 == "alphaMale"
            alphaMale = param1
        end
        println(param1)
        for param2 in valuesParam2
            if nameParam2 == "sHetero"
                sHetero = param2
            elseif nameParam2 == "sHomo"
                sHomo = param2
            elseif nameParam2 == "alphaMale"
                alphaMale = param2
            end
            choosyInd = 1
            percentFemale = percentFemaleVec[choosyInd]
            percentMale = percentMaleVec[choosyInd]

            genotypeFrequencies = initializeGenotypeFrequenciesContraints(genotypeList, percentFemale, percentMale, 0.75)
            t = 0
            for t in 1:Teq # to get the ecological equilibrium
                genotypeFrequencies = getFrequenciesAfterSelection(genotypeList, genotypeFrequencies, sHomo, sHetero)
                genotypeFrequencies = normalizeGenotypeFrequencies(genotypeFrequencies)
                
                fractionCourtship = getCourtshipFraction(genotypeFrequencies, malePreferenceMatrix, alphaMale)
                fractionMating = getMatingFraction(genotypeFrequencies, femalePreferenceMatrix, fractionCourtship)
                
                if typeOfRecombination==0
                    genotypeFrequenciesOffspring = getFrequenciesOffspringDeterministic(genotypeList, genotypeFrequencies, fractionMating, offspringGenotypeMatrix)   
                    genotypeFrequenciesOffspring = normalizeGenotypeFrequencies(genotypeFrequenciesOffspring)
                elseif typeOfRecombination==1
                    genotypeFrequenciesOffspring = getFrequenciesOffspringDeterministic(genotypeList, genotypeFrequencies, fractionMating, offspringGenotypeMatrix)
                    genotypeFrequenciesOffspring = normalizeGenotypeFrequencies(genotypeFrequenciesOffspring)
                    genotypeFrequenciesOffspring = getFrequenciesOffspringDrift(genotypeFrequenciesOffspring, carryingCapacity, mutationRate, mutationEffectsMatrix)
                end
                genotypeFrequencies = copy(genotypeFrequenciesOffspring)
                #CONSTRAINT ON CHOOSINESS : 
                if dominantChoosiness==1
                    percentFemaleNow, percentMaleNow, freqHybridsNow = calculatePercentChoiceD(genotypeList, genotypeFrequencies)
                else
                    percentFemaleNow, percentMaleNow, freqHybridsNow = calculatePercentChoice(genotypeList, genotypeFrequencies)
                end	
                genotypeFrequencies = initializeGenotypeFrequenciesContraints(genotypeList, percentFemale, percentMale, freqHybridsNow)

            end      
            if dominantChoosiness==1
                percentFemaleInter, percentMaleInter, freqHybridsInter = calculatePercentChoiceD(genotypeList, genotypeFrequencies)
            else
                percentFemaleInter, percentMaleInter, freqHybridsInter = calculatePercentChoice(genotypeList, genotypeFrequencies)
            end	
            
            t = 1
            endSimu = false
            while t < Ttrack && endSimu == false
                genotypeFrequencies = getFrequenciesAfterSelection(genotypeList, genotypeFrequencies, sHomo, sHetero)
                genotypeFrequencies = normalizeGenotypeFrequencies(genotypeFrequencies)
                
                fractionCourtship = getCourtshipFraction(genotypeFrequencies, malePreferenceMatrix, alphaMale)
                fractionMating = getMatingFraction(genotypeFrequencies, femalePreferenceMatrix, fractionCourtship)
                
                if typeOfRecombination==0
                    genotypeFrequenciesOffspring = getFrequenciesOffspringDeterministic(genotypeList, genotypeFrequencies, fractionMating, offspringGenotypeMatrix)
                    genotypeFrequenciesOffspring = normalizeGenotypeFrequencies(genotypeFrequenciesOffspring)
                elseif typeOfRecombination==1
                    genotypeFrequenciesOffspring = getFrequenciesOffspringDeterministic(genotypeList, genotypeFrequencies, fractionMating, offspringGenotypeMatrix)
                    genotypeFrequenciesOffspring = normalizeGenotypeFrequencies(genotypeFrequenciesOffspring)
                    genotypeFrequenciesOffspring = getFrequenciesOffspringDrift(genotypeFrequenciesOffspring, carryingCapacity, mutationRate, mutationEffectsMatrix)
                end
                genotypeFrequencies = copy(genotypeFrequenciesOffspring)
                if dominantChoosiness==1
                    percentFemale, percentMale, freqHybrids = calculatePercentChoiceD(genotypeList, genotypeFrequencies)
                else
                    percentFemale, percentMale, freqHybrids = calculatePercentChoice(genotypeList, genotypeFrequencies)
                end	
                
                if t>200 && (percentFemale>0.9999 || percentFemale<0.0001) && (percentMale>0.9999 || percentMale<0.0001)
                    endSimu = true
                end
                t = t+1
            end
            if dominantChoosiness==1
                percentFemaleAfter, percentMaleAfter, freqHybrids = calculatePercentChoiceD(genotypeList, genotypeFrequencies)
            else
                percentFemaleAfter, percentMaleAfter, freqHybrids = calculatePercentChoice(genotypeList, genotypeFrequencies)
            end	
            
                    write(file, "$(param1);$(param2);$(3);$(percentFemaleAfter);$(percentMaleAfter) \n")
                
            end        
        end
    close(file)
end


# SELECTION GRADIENTS IN MAIN ANALYSIS

function plotEffectSelectionMatrix(typeOfRecombination, MalePreferences, FemalePreferences, sHomo, sHetero, alphaMale, carryingCapacity, mutationRate, nameFile, nbRep, Teq, Tlink, Ttrack, nbPoints)
    # Get data to draw selection gradients
    println(nameFile)
    if isfile("Data/EffectSelectionMatrix"*nameFile*".txt")==true
        rm("Data/EffectSelectionMatrix"*nameFile*".txt")
    end
    file = open("Data/EffectSelectionMatrix"*nameFile*".txt", "w")
    write(file,"percentFemale;percentMale;percentFemaleAfter;percentMaleAfter;freqHybrids \n")

    if isfile("Data/LinkageDisequilibrium"*nameFile*".txt")==true
        rm("Data/LinkageDisequilibrium"*nameFile*".txt")
    end
    file2 = open("Data/LinkageDisequilibrium"*nameFile*".txt", "w")
    write(file2,"percentFemale;percentMale;linkageD;genotypeA;genotypeF;genotypeM \n")
    
    genotypeList = createGenotypes()
    offspringGenotypeMatrix = createOffspringGenotypeMatrix(genotypeList)
    malePreferenceMatrix = createMalePreferenceMatrix(genotypeList, MalePreferences)
    femalePreferenceMatrix = createFemalePreferenceMatrix(genotypeList, FemalePreferences)
    mutationEffectsMatrix = createMutationEffectsMatrix(genotypeList)
    
    interval = 1/(nbPoints-1)
    percentFemale = 0.0
    
    femVec = range(0.0,stop=1.0,length=nbPoints)
    malVec = range(0.0,stop=1.0,length=nbPoints)
#   femVec = linspace(0.001, 0.999, nbPoints)
    #   malVec = linspace(0.001, 0.999, nbPoints)
        
    for femInd in 1:nbPoints
        percentFemale = femVec[femInd]
        println(percentFemale)
        for malInd in 1:nbPoints
            percentMale = malVec[malInd]
            for rep in 1:nbRep      
                genotypeFrequencies = initializeGenotypeFrequenciesContraints(genotypeList, percentFemale, percentMale, 0.0)
                t = 0

                for t in 1:Teq # to get the ecological equilibrium
                    fractionCourtship = getCourtshipFraction(genotypeFrequencies, malePreferenceMatrix, alphaMale)
                    fractionMating = getMatingFraction(genotypeFrequencies, femalePreferenceMatrix, fractionCourtship)
                    
                    if typeOfRecombination==0
                        genotypeFrequenciesOffspring = getFrequenciesOffspringDeterministic(genotypeList, genotypeFrequencies, fractionMating, offspringGenotypeMatrix)    
                        genotypeFrequenciesOffspring = normalizeGenotypeFrequencies(genotypeFrequenciesOffspring)
                    elseif typeOfRecombination==1
                        genotypeFrequenciesOffspring = getFrequenciesOffspringDeterministic(genotypeList, genotypeFrequencies, fractionMating, offspringGenotypeMatrix)
                        genotypeFrequenciesOffspring = normalizeGenotypeFrequencies(genotypeFrequenciesOffspring)
                        genotypeFrequenciesOffspring = getFrequenciesOffspringDrift(genotypeFrequenciesOffspring, carryingCapacity, mutationRate, mutationEffectsMatrix)
                    end
                    genotypeFrequencies = copy(genotypeFrequenciesOffspring)

                    genotypeFrequencies = getFrequenciesAfterSelection(genotypeList, genotypeFrequencies, sHomo, sHetero)
                    genotypeFrequencies = normalizeGenotypeFrequencies(genotypeFrequencies)
                            
                    #CONSTRAINT ON CHOOSINESS 
                    if dominantChoosiness==1
                        percentFemaleNow, percentMaleNow, freqHybridsNow = calculatePercentChoiceD(genotypeList, genotypeFrequencies)
                    else
                        percentFemaleNow, percentMaleNow, freqHybridsNow = calculatePercentChoice(genotypeList, genotypeFrequencies)
                    end
                    genotypeFrequencies = initializeGenotypeFrequenciesContraintsLinkage(genotypeList, genotypeFrequencies, percentFemale, percentMale, freqHybridsNow)
                end

                for genotype in 1:27
                    genotypeA = genotypeList[genotype,1]
                    genotypeF = genotypeList[genotype,2]	  
                    genotypeM = genotypeList[genotype,3]	 
                    linkageD = getLinkage(genotypeList, genotypeFrequencies, genotypeA, genotypeF, genotypeM)
                    write(file2,"$(percentFemale);$(percentMale);$(linkageD);$(genotypeA);$(genotypeF);$(genotypeM) \n")
                end

                if Tlink>0
                    for t in 1:Tlink # to get the ecological equilibrium

                        fractionCourtship = getCourtshipFraction(genotypeFrequencies, malePreferenceMatrix, alphaMale)
                        fractionMating = getMatingFraction(genotypeFrequencies, femalePreferenceMatrix, fractionCourtship)
                        
                        if typeOfRecombination==0
                            genotypeFrequenciesOffspring = getFrequenciesOffspringDeterministic(genotypeList, genotypeFrequencies, fractionMating, offspringGenotypeMatrix)    
                            genotypeFrequenciesOffspring = normalizeGenotypeFrequencies(genotypeFrequenciesOffspring)
                        elseif typeOfRecombination==1
                            genotypeFrequenciesOffspring = getFrequenciesOffspringDeterministic(genotypeList, genotypeFrequencies, fractionMating, offspringGenotypeMatrix)
                            genotypeFrequenciesOffspring = normalizeGenotypeFrequencies(genotypeFrequenciesOffspring)
                            genotypeFrequenciesOffspring = getFrequenciesOffspringDrift(genotypeFrequenciesOffspring, carryingCapacity, mutationRate, mutationEffectsMatrix)
                        end
                        genotypeFrequencies = copy(genotypeFrequenciesOffspring)

                        genotypeFrequencies = getFrequenciesAfterSelection(genotypeList, genotypeFrequencies, sHomo, sHetero)
                        genotypeFrequencies = normalizeGenotypeFrequencies(genotypeFrequencies)
                            
                    end	
                end
                if dominantChoosiness==1
                    percentFemaleInter, percentMaleInter, freqHybridsInter = calculatePercentChoiceD(genotypeList, genotypeFrequencies) #HERE D
                else
                    percentFemaleInter, percentMaleInter, freqHybridsInter = calculatePercentChoice(genotypeList, genotypeFrequencies) #HERE D
                end	
                
                for t in 1:Ttrack
                    fractionCourtship = getCourtshipFraction(genotypeFrequencies, malePreferenceMatrix, alphaMale)
                    fractionMating = getMatingFraction(genotypeFrequencies, femalePreferenceMatrix, fractionCourtship)
                    
                    if typeOfRecombination==0
                        genotypeFrequenciesOffspring = getFrequenciesOffspringDeterministic(genotypeList, genotypeFrequencies, fractionMating, offspringGenotypeMatrix)
                        genotypeFrequenciesOffspring = normalizeGenotypeFrequencies(genotypeFrequenciesOffspring)
                    elseif typeOfRecombination==1
                        genotypeFrequenciesOffspring = getFrequenciesOffspringDeterministic(genotypeList, genotypeFrequencies, fractionMating, offspringGenotypeMatrix)
                        genotypeFrequenciesOffspring = normalizeGenotypeFrequencies(genotypeFrequenciesOffspring)
                        genotypeFrequenciesOffspring = getFrequenciesOffspringDrift(genotypeFrequenciesOffspring, carryingCapacity, mutationRate, mutationEffectsMatrix)
                    end
                    genotypeFrequencies = copy(genotypeFrequenciesOffspring)
                    genotypeFrequencies = getFrequenciesAfterSelection(genotypeList, genotypeFrequencies, sHomo, sHetero)
                    genotypeFrequencies = normalizeGenotypeFrequencies(genotypeFrequencies)
                # 	println(getLinkage(genotypeList, genotypeFrequencies, 1, 3, 3))
                end
                if dominantChoosiness==1
                    percentFemaleAfter, percentMaleAfter, freqHybrids = calculatePercentChoiceD(genotypeList, genotypeFrequencies) #HERE D
                else
                    percentFemaleAfter, percentMaleAfter, freqHybrids = calculatePercentChoice(genotypeList, genotypeFrequencies) #HERE D
                end		

                write(file, "$(percentFemale);$(percentMale);$(percentFemaleAfter-percentFemaleInter);$(percentMaleAfter-percentMaleInter);$(freqHybridsInter) \n")
            end
        end
    end
    close(file)
    close(file2)
end

function plotEffectSelectionMatrixDetailed(typeOfRecombination, MalePreferences, FemalePreferences, sHomo, sHetero, alphaMale, carryingCapacity, mutationRate, nameFile, Teq, Tlink, nbPoints)
    # Get data to draw detailed selection gradients (sexual and viability selection)

    println(nameFile)
    if isfile("Data/EffectSelectionMatrix"*nameFile*".txt")==true
        rm("Data/EffectSelectionMatrix"*nameFile*".txt")
    end
    file = open("Data/EffectSelectionMatrix"*nameFile*".txt", "w")
    write(file,"percentFemaleIni;percentMaleIni;linkageAAFFMM;linkageaaFFMM;linkageAaFFMM;percentFemale;percentMale;percentFemaleAfterMating;percentMaleAfterMating;percentFemaleAfterSelection;percentMaleAfterSelection \n")

    
    if isfile("Data/LinkageDisequilibrium"*nameFile*".txt")==true
        rm("Data/LinkageDisequilibrium"*nameFile*".txt")
    end
    file2 = open("Data/LinkageDisequilibrium"*nameFile*".txt", "w")
    write(file2,"percentFemale;percentMale;linkageD;genotypeA;genotypeF;genotypeM \n")
    
    if isfile("Data/LinkageDisequilibriumAF"*nameFile*".txt")==true
        rm("Data/LinkageDisequilibriumAF"*nameFile*".txt")
    end
    file2AF = open("Data/LinkageDisequilibriumAF"*nameFile*".txt", "w")
    write(file2AF,"percentFemale;percentMale;linkageDAF;genotypeA;genotypeF \n")
        
    if isfile("Data/LinkageDisequilibriumAM"*nameFile*".txt")==true
        rm("Data/LinkageDisequilibriumAM"*nameFile*".txt")
    end
    file2AM = open("Data/LinkageDisequilibriumAM"*nameFile*".txt", "w")
    write(file2AM,"percentFemale;percentMale;linkageDAM;genotypeA;genotypeM \n")
            
    if isfile("Data/LinkageDisequilibriumFM"*nameFile*".txt")==true
        rm("Data/LinkageDisequilibriumFM"*nameFile*".txt")
    end
    file2FM = open("Data/LinkageDisequilibriumFM"*nameFile*".txt", "w")
    write(file2FM,"percentFemale;percentMale;linkageDFM;genotypeF;genotypeM \n")
            
            
            
    if isfile("Data/FrequenciesChangeDetails"*nameFile*".txt")==true
        rm("Data/FrequenciesChangeDetails"*nameFile*".txt")
    end
    file3 = open("Data/FrequenciesChangeDetails"*nameFile*".txt", "w")
    write(file3,"percentFemale;percentMale;freqBefore;freqAfterMating;freqAfterSelect;genotypeA;genotypeF;genotypeM \n")
        
    if isfile("Data/FrequenciesChangeAa"*nameFile*".txt")==true
        rm("Data/FrequenciesChangeAa"*nameFile*".txt")
    end
    file3A = open("Data/FrequenciesChangeAa"*nameFile*".txt", "w")
    write(file3A,"percentFemale;percentMale;freqBefore;freqAfterMating;freqAfterSelect \n")      
                
    if isfile("Data/FrequenciesMatingAF"*nameFile*".txt")==true
        rm("Data/FrequenciesMatingAF"*nameFile*".txt")
    end
    file4 = open("Data/FrequenciesMatingAF"*nameFile*".txt", "w")
    write(file4,"percentFemale;percentMale;freqIni;freqMating;genotypeA;genotypeF \n")      

    if isfile("Data/FrequenciesMatingAFM"*nameFile*".txt")==true
        rm("Data/FrequenciesMatingAFM"*nameFile*".txt")
    end
    file4b = open("Data/FrequenciesMatingAFM"*nameFile*".txt", "w")
    write(file4b,"percentFemale;percentMale;freqIni;freqMating;genotypeA;genotypeF;genotypeM  \n")      
    
    if isfile("Data/FrequenciesMatingAM"*nameFile*".txt")==true
        rm("Data/FrequenciesMatingAM"*nameFile*".txt")
    end
    file4c = open("Data/FrequenciesMatingAM"*nameFile*".txt", "w")
    write(file4c,"percentFemale;percentMale;freqIni;freqMating;genotypeA;genotypeM \n")      
    
    if isfile("Data/FrequenciesMatingA"*nameFile*".txt")==true
        rm("Data/FrequenciesMatingA"*nameFile*".txt")
    end
    file4d = open("Data/FrequenciesMatingA"*nameFile*".txt", "w")
    write(file4d,"percentFemale;percentMale;freqIni;freqMating;genotypeA \n")      
    
    if isfile("Data/FrequenciesMatingFM"*nameFile*".txt")==true
        rm("Data/FrequenciesMatingFM"*nameFile*".txt")
    end
    file4e = open("Data/FrequenciesMatingFM"*nameFile*".txt", "w")
    write(file4e,"percentFemale;percentMale;freqIni;freqMating;genotypeF;genotypeM \n")      
    
    # Referee #3: record gametic linkage disequilibrium
    
    if isfile("Data/GameticLinkageDisequilibrium"*nameFile*".txt")==true
        rm("Data/GameticLinkageDisequilibrium"*nameFile*".txt")
    end
    file5 = open("Data/GameticLinkageDisequilibrium"*nameFile*".txt", "w")
    write(file5,"percentFemale;percentMale;linkageD;genotypeA;genotypeF;genotypeM \n")
    
    if isfile("Data/GameticLinkageDisequilibriumAF"*nameFile*".txt")==true
        rm("Data/GameticLinkageDisequilibriumAF"*nameFile*".txt")
    end
    file5AF = open("Data/GameticLinkageDisequilibriumAF"*nameFile*".txt", "w")
    write(file5AF,"percentFemale;percentMale;linkageDAF;genotypeA;genotypeF \n")
        
    if isfile("Data/GameticLinkageDisequilibriumAM"*nameFile*".txt")==true
        rm("Data/GameticLinkageDisequilibriumAM"*nameFile*".txt")
    end
    file5AM = open("Data/GameticLinkageDisequilibriumAM"*nameFile*".txt", "w")
    write(file5AM,"percentFemale;percentMale;linkageDAM;genotypeA;genotypeM \n")
            
    if isfile("Data/GameticLinkageDisequilibriumFM"*nameFile*".txt")==true
        rm("Data/GameticLinkageDisequilibriumFM"*nameFile*".txt")
    end
    file5FM = open("Data/GameticLinkageDisequilibriumFM"*nameFile*".txt", "w")
    write(file5FM,"percentFemale;percentMale;linkageDFM;genotypeF;genotypeM \n")
    
    genotypeList = createGenotypes()
    offspringGenotypeMatrix = createOffspringGenotypeMatrix(genotypeList)
    malePreferenceMatrix = createMalePreferenceMatrix(genotypeList, MalePreferences)
    femalePreferenceMatrix = createFemalePreferenceMatrix(genotypeList, FemalePreferences)
    mutationEffectsMatrix = createMutationEffectsMatrix(genotypeList)
    GameteGenotypeMatrix = createGameteGenotypeMatrix(genotypeList) #Referee #3
    gameteList = createGametes()
    
    interval = 1/(nbPoints-1)
    percentFemale = 0.0
    
#     femVec = range(0.0,stop=1.0,length=nbPoints)
#     malVec = range(0.0,stop=1.0,length=nbPoints)

    femVec = range(0.001,stop=0.999,length=nbPoints)
    malVec = range(0.001,stop=0.999,length=nbPoints)    
        
    for femInd in 1:nbPoints
        percentFemale = femVec[femInd]

        println(percentFemale)
        for malInd in 1:nbPoints
            percentMale = malVec[malInd]
            genotypeFrequencies = initializeGenotypeFrequenciesContraints(genotypeList, percentFemale, percentMale, 0.)
            
            #to let linkage disequilibrium
            t = 0
            for t in 1:Teq # to get the ecological equilibrium, while keeping the same frequencies of choosy females and males
        
                fractionCourtship = getCourtshipFraction(genotypeFrequencies, malePreferenceMatrix, alphaMale)
                fractionMating = getMatingFraction(genotypeFrequencies, femalePreferenceMatrix, fractionCourtship)
                
                if typeOfRecombination==0
                    genotypeFrequenciesOffspring = getFrequenciesOffspringDeterministic(genotypeList, genotypeFrequencies, fractionMating, offspringGenotypeMatrix)
                    genotypeFrequenciesOffspring = normalizeGenotypeFrequencies(genotypeFrequenciesOffspring)
                elseif typeOfRecombination==1
                    genotypeFrequenciesOffspring = getFrequenciesOffspringDeterministic(genotypeList, genotypeFrequencies, fractionMating, offspringGenotypeMatrix)
                    genotypeFrequenciesOffspring = normalizeGenotypeFrequencies(genotypeFrequenciesOffspring)
                    genotypeFrequenciesOffspring = getFrequenciesOffspringDrift(genotypeFrequenciesOffspring, carryingCapacity, mutationRate, mutationEffectsMatrix)
                end
                genotypeFrequencies = copy(genotypeFrequenciesOffspring)
                
                genotypeFrequencies = getFrequenciesAfterSelection(genotypeList, genotypeFrequencies, sHomo, sHetero)
                genotypeFrequencies = normalizeGenotypeFrequencies(genotypeFrequencies)

                #CONSTRAINT ON CHOOSINESS : 
                
                if dominantChoosiness==1
                    percentFemaleNow, percentMaleNow, freqHybridsNow = calculatePercentChoiceD(genotypeList, genotypeFrequencies)
                else
                    percentFemaleNow, percentMaleNow, freqHybridsNow = calculatePercentChoice(genotypeList, genotypeFrequencies)
                end
                genotypeFrequencies = initializeGenotypeFrequenciesContraintsLinkage(genotypeList, genotypeFrequencies, percentFemale, percentMale, freqHybridsNow)
            end      
            
            # measure of the linkage disequilibrium
            write(file, "$(percentFemale);$(percentMale);")
            linkageAAFFMM = getLinkage(genotypeList, genotypeFrequencies, 1, 3, 3)
            linkageaaFFMM = getLinkage(genotypeList, genotypeFrequencies, 3, 3, 3)
            linkageAaFFMM = getLinkage(genotypeList, genotypeFrequencies, 2, 3, 3)
            write(file, "$(linkageAAFFMM);$(linkageaaFFMM);$(linkageAaFFMM);")

            for genotype in 1:27
                genotypeA = genotypeList[genotype,1]
                genotypeF = genotypeList[genotype,2]
                genotypeM = genotypeList[genotype,3]
                linkageD = getLinkage(genotypeList, genotypeFrequencies, genotypeA, genotypeF, genotypeM)
                write(file2,"$(percentFemale);$(percentMale);$(linkageD);$(genotypeA);$(genotypeF);$(genotypeM) \n")
            end
        
            for genotypeA in 1:3
                for genotypeF in 1:3
                    linkageDAF = getLinkageAF(genotypeList, genotypeFrequencies, genotypeA, genotypeF)
                    write(file2AF,"$(percentFemale);$(percentMale);$(linkageDAF);$(genotypeA);$(genotypeF) \n")
                end
            end

            for genotypeA in 1:3
                for genotypeM in 1:3
                    linkageDAM = getLinkageAM(genotypeList, genotypeFrequencies, genotypeA, genotypeM)
                    write(file2AM,"$(percentFemale);$(percentMale);$(linkageDAM);$(genotypeA);$(genotypeM) \n")
                end
            end
            
            for genotypeF in 1:3
                for genotypeM in 1:3
                    linkageDFM = getLinkageFM(genotypeList, genotypeFrequencies, genotypeF, genotypeM)
                    write(file2FM,"$(percentFemale);$(percentMale);$(linkageDFM);$(genotypeF);$(genotypeM) \n")
                end
            end

            
            # measure of the gametic linkage disequilibrium; Referee #3
                #frequencies of each gamete
            frequenciesGametes = zeros(Float32,8)
            for genotype in 1:27
                for gamete in 1:8
                    frequenciesGametes[gamete] = frequenciesGametes[gamete] + genotypeFrequencies[genotype] * GameteGenotypeMatrix[genotype, gamete]
                end
            end
            
            for alleleA in 1:2
                for alleleF in 1:2
                    for alleleM in 1:2
                        linkageD = getGameticLinkage(gameteList, frequenciesGametes, alleleA, alleleF, alleleM)
                        write(file5,"$(percentFemale);$(percentMale);$(linkageD);$(alleleA);$(alleleF);$(alleleM) \n")
                    end
                end
            end
        
            for alleleA in 1:2
                for alleleF in 1:2
                    linkageDAF = getGameticLinkageAF(gameteList, frequenciesGametes, alleleA, alleleF)
                    write(file5AF,"$(percentFemale);$(percentMale);$(linkageDAF);$(alleleA);$(alleleF) \n")
                end
            end

            for alleleA in 1:2
                for alleleM in 1:2
                    linkageDAM = getGameticLinkageAM(gameteList, frequenciesGametes, alleleA, alleleM)
                    write(file5AM,"$(percentFemale);$(percentMale);$(linkageDAM);$(alleleA);$(alleleM) \n")
                end
            end
            
            for alleleF in 1:2
                for alleleM in 1:2
                    linkageDFM = getGameticLinkageFM(gameteList, frequenciesGametes, alleleF, alleleM)
                    write(file5FM,"$(percentFemale);$(percentMale);$(linkageDFM);$(alleleF);$(alleleM) \n")
                end
            end
            
            # to get the ecological equilibrium
            for t in 1:Tlink 
                
                fractionCourtship = getCourtshipFraction(genotypeFrequencies, malePreferenceMatrix, alphaMale)
                fractionMating = getMatingFraction(genotypeFrequencies, femalePreferenceMatrix, fractionCourtship)
                
                if typeOfRecombination==0
                    genotypeFrequenciesOffspring = getFrequenciesOffspringDeterministic(genotypeList, genotypeFrequencies, fractionMating, offspringGenotypeMatrix)
                    genotypeFrequenciesOffspring = normalizeGenotypeFrequencies(genotypeFrequenciesOffspring)
                elseif typeOfRecombination==1
                    genotypeFrequenciesOffspring = getFrequenciesOffspringDeterministic(genotypeList, genotypeFrequencies, fractionMating, offspringGenotypeMatrix)
                    genotypeFrequenciesOffspring = normalizeGenotypeFrequencies(genotypeFrequenciesOffspring)
                    genotypeFrequenciesOffspring = getFrequenciesOffspringDrift(genotypeFrequenciesOffspring, carryingCapacity, mutationRate, mutationEffectsMatrix)
                end
                genotypeFrequencies = copy(genotypeFrequenciesOffspring)
                
                genotypeFrequencies = getFrequenciesAfterSelection(genotypeList, genotypeFrequencies, sHomo, sHetero)
                genotypeFrequencies = normalizeGenotypeFrequencies(genotypeFrequencies)

            end      
            
            genotypeFrequenciesBefore = copy(genotypeFrequencies)
            if dominantChoosiness==1
                percentFemaleInter, percentMaleInter, freqHybridsBefore = calculatePercentChoiceD(genotypeList, genotypeFrequencies)
            else
                percentFemaleInter, percentMaleInter, freqHybridsBefore = calculatePercentChoice(genotypeList, genotypeFrequencies)
            end
            write(file, "$(percentFemaleInter);$(percentMaleInter);")
            
        
                ### MATING
            fractionCourtship = getCourtshipFraction(genotypeFrequencies, malePreferenceMatrix, alphaMale)
            fractionMating = getMatingFraction(genotypeFrequencies, femalePreferenceMatrix, fractionCourtship)
            
            for genotypeA in 1:3
                freqIni = 0
                freqMating = 0
                for maleGenotype in 1:27
                    if genotypeList[maleGenotype,1]==genotypeA 
                        freqIni = freqIni + genotypeFrequencies[maleGenotype]
                        for femaleGenotype in 1:27
                            freqMating = freqMating + fractionMating[femaleGenotype,maleGenotype]
                        end
                    end
                end
                write(file4d, "$(percentFemale);$(percentMale);$(freqIni);$(freqMating);$(genotypeA) \n")
            end

            for genotypeF in 1:3
                for genotypeA in 1:3
                    freqIni = 0
                    freqMating = 0
                    for maleGenotype in 1:27
                    if genotypeList[maleGenotype,1]==genotypeA && genotypeList[maleGenotype,2]==genotypeF
                        freqIni = freqIni + genotypeFrequencies[maleGenotype]
                        for femaleGenotype in 1:27
                            freqMating = freqMating + fractionMating[femaleGenotype,maleGenotype]
                        end
                    end
                    end
                    write(file4, "$(percentFemale);$(percentMale);$(freqIni);$(freqMating);$(genotypeA);$(genotypeF) \n")
                end
            end
            
            for genotypeF in 1:3
                for genotypeA in 1:3
                    for genotypeM in 1:3
                        freqIni = 0
                        freqMating = 0
                        for maleGenotype in 1:27
                            if genotypeList[maleGenotype,1]==genotypeA && genotypeList[maleGenotype,2]==genotypeF && genotypeList[maleGenotype,3]==genotypeM
                                freqIni = freqIni + genotypeFrequencies[maleGenotype]
                                for femaleGenotype in 1:27
                                    freqMating = freqMating + fractionMating[femaleGenotype,maleGenotype]
                                end
                            end
                        end
                        write(file4b, "$(percentFemale);$(percentMale);$(freqIni);$(freqMating);$(genotypeA);$(genotypeF);$(genotypeM) \n")
                    end
                end
            end	  
        
            for genotypeA in 1:3
                for genotypeM in 1:3
                    freqIni = 0
                    freqMating = 0
                    for maleGenotype in 1:27
                        if genotypeList[maleGenotype,1]==genotypeA  && genotypeList[maleGenotype,3]==genotypeM
                            freqIni = freqIni + genotypeFrequencies[maleGenotype]
                            for femaleGenotype in 1:27
                                freqMating = freqMating + fractionMating[femaleGenotype,maleGenotype]
                            end
                        end
                    end
                    write(file4c, "$(percentFemale);$(percentMale);$(freqIni);$(freqMating);$(genotypeA);$(genotypeM) \n")
                end
            end
            
            for genotypeF in 1:3
                for genotypeM in 1:3
                    freqIni = 0
                    freqMating = 0
                    for maleGenotype in 1:27
                        if genotypeList[maleGenotype,2]==genotypeF  && genotypeList[maleGenotype,3]==genotypeM
                            freqIni = freqIni + genotypeFrequencies[maleGenotype]
                            for femaleGenotype in 1:27
                                freqMating = freqMating + fractionMating[femaleGenotype,maleGenotype]
                            end
                        end
                    end
                    write(file4e, "$(percentFemale);$(percentMale);$(freqIni);$(freqMating);$(genotypeF);$(genotypeM) \n")
                end
            end
        
            if typeOfRecombination==0
                genotypeFrequenciesOffspring = getFrequenciesOffspringDeterministic(genotypeList, genotypeFrequencies, fractionMating, offspringGenotypeMatrix)
                genotypeFrequenciesOffspring = normalizeGenotypeFrequencies(genotypeFrequenciesOffspring)
            elseif typeOfRecombination==1
                genotypeFrequenciesOffspring = getFrequenciesOffspringDeterministic(genotypeList, genotypeFrequencies, fractionMating, offspringGenotypeMatrix)
                genotypeFrequenciesOffspring = normalizeGenotypeFrequencies(genotypeFrequenciesOffspring)
                genotypeFrequenciesOffspring = getFrequenciesOffspringDrift(genotypeFrequenciesOffspring, carryingCapacity, mutationRate, mutationEffectsMatrix)
            end
            genotypeFrequencies = copy(genotypeFrequenciesOffspring)	
            if dominantChoosiness==1
                percentFemaleInter, percentMaleInter, freqHybridsAfter = calculatePercentChoiceD(genotypeList, genotypeFrequencies)
            else
                percentFemaleInter, percentMaleInter, freqHybridsAfter = calculatePercentChoice(genotypeList, genotypeFrequencies)
            end	
            write(file, "$(percentFemaleInter);$(percentMaleInter);")
            genotypeFrequenciesAfter = copy(genotypeFrequencies)

                ### SELECTION
            genotypeFrequencies = getFrequenciesAfterSelection(genotypeList, genotypeFrequencies, sHomo, sHetero)
            genotypeFrequencies = normalizeGenotypeFrequencies(genotypeFrequencies)

            genotypeFrequenciesAfter2 = copy(genotypeFrequencies)
            if dominantChoosiness==1
                percentFemaleInter, percentMaleInter, freqHybridsAfter2 = calculatePercentChoiceD(genotypeList, genotypeFrequencies)
            else
                percentFemaleInter, percentMaleInter, freqHybridsAfter2 = calculatePercentChoice(genotypeList, genotypeFrequencies)
            end	
            write(file, "$(percentFemaleInter);$(percentMaleInter) \n")

            for genotype in 1:27
                genotypeA = genotypeList[genotype,1]
                genotypeF = genotypeList[genotype,2]
                genotypeM = genotypeList[genotype,3] 
                write(file3,"$(percentFemale);$(percentMale);$(genotypeFrequenciesBefore[genotype]);$(genotypeFrequenciesAfter[genotype]);$(genotypeFrequenciesAfter2[genotype]);$(genotypeA);$(genotypeF);$(genotypeM) \n")
            end
            write(file3A,"$(percentFemale);$(percentMale);$(freqHybridsBefore);$(freqHybridsAfter);$(freqHybridsAfter2) \n")
        end
    end
    close(file)
    close(file2)
    close(file2AF)
    close(file2AM)
    close(file3)
    close(file3A)
    close(file4)
    close(file4b)
    close(file4c)
    close(file4d)
end
