# Supplementary material for: Coevolution of male and female mate choice can destabilize reproductive isolation
Source: Nat Commun. 2019 Nov 12;10:5122. doi: 10.1038/s41467-019-12860-9 (PMC6851176; doi:10.1038/s41467-019-12860-9)
Supplement: Supplementary file 5 — Supplementary Software 1 [file 41467_2019_12860_MOESM5_ESM.zip › CodeChoosinessCoevolution/ChoosinessCoevolutionMain.jl]

include("./ChoosinessCoevolutionFunctions.jl")

########### MAIN ---------------------------------------------------------------------

typeOfInitialization = "WithConstraints"  # type of initialization: WithConstraints (first, ecological equilibrium, then implementation of choosy individuals); Uniform; Random

typeOfRecombination = 0                   # 0: deterministic simulations; 1: stochastic simulations
carryingCapacity = 500                   # population size
mutationRate = 3e-3                       # mutation rate per allele (one mutation per individual)

sHomo = 0.5                               # parameter s' in paper
sHetero = 0.2                             # parameter s in paper

alphaMale = 0.8                          # parameter alpha in paper

# values of choosiness:
# 0: parameters chosen, below (default)
# 1: all random ;  2: all choosy ; 3 different
femaleChoosiness = 0
maleChoosiness = 0

dominantChoosiness = 0                    # 0: choosiness is recessive; 1: choosiness is dominant

# reduction of courtship effort/mating share depending on the choosiness genotype
# columns of femaleChoosiness and maleChoosiness = differ from 0, 1 or 2 alleles on the ecological trait
# rows of femaleChoosiness and maleChoosiness = choosiness genotype at locus F or M, respectively
rhoHH2 = 0.99
rhoHH1 = 0.99
rhoHh2 = 0.0
rhoHh1 = 0.0
rhohh2 = 0.0
rhohh1 = 0.0

#### LINE 160: CHOOSE WHAT ANALYSIS TO RUN

#### DO NOT TOUCH BELOW

if dominantChoosiness == 1
    rhoHh2 = rhoHH2
    rhoHh1 = rhoHH1
end
if femaleChoosiness==3
    rhoHH2 = 0.99 #0.99
    rhoHH1 = 0.99
    rhoHh2 = 0.
    rhoHh1 = 0.
    rhohh2 = 0.
    rhohh1 = 0.

    rhoFF2 = rhoHH2
    rhoFF1 = rhoHH1
    rhoFf2 = rhoHh2
    rhoFf1 = rhoHh1
    rhoff2 = rhohh2
    rhoff1 = rhohh1
    FemalePreferences =  [  1   1-rhoff1   1-rhoff2   ;    # ff
                            1   1-rhoFf1   1-rhoFf2   ;    # Ff
                            1   1-rhoFF1   1-rhoFF2   ]    # FF
    
    rhoHH2 = 0.99 #0.99
    rhoHH1 = 0.99
    rhoHh2 = 0.
    rhoHh1 = 0.
    rhohh2 = 0.
    rhohh1 = 0.

    rhoMM2 = rhoHH2
    rhoMM1 = rhoHH1
    rhoMm2 = rhoHh2
    rhoMm1 = rhoHh1
    rhomm2 = rhohh2
    rhomm1 = rhohh1
    MalePreferences =    [  1   1-rhomm1   1-rhomm2   ;    # mm
                            1   1-rhoMm1   1-rhoMm2   ;    # Mm
                            1   1-rhoMM1   1-rhoMM2   ]    # MM
end
if femaleChoosiness==0
    rhoFF2 = rhoHH2
    rhoFF1 = rhoHH1
    rhoFf2 = rhoHh2
    rhoFf1 = rhoHh1
    rhoff2 = rhohh2
    rhoff1 = rhohh1
    FemalePreferences =  [  1   1-rhoff1   1-rhoff2   ;    # ff
                            1   1-rhoFf1   1-rhoFf2   ;    # Ff
                            1   1-rhoFF1   1-rhoFF2   ]    # FF
elseif femaleChoosiness==1
    rhoFF2 = 0.0
    rhoFF1 = 0.0
    rhoFf2 = 0.0
    rhoFf1 = 0.0
    rhoff2 = 0.0
    rhoff1 = 0.0
    FemalePreferences =  [  1   1-rhoff1   1-rhoff2   ;    # ff
                            1   1-rhoFf1   1-rhoFf2   ;    # Ff
                            1   1-rhoFF1   1-rhoFF2   ]    # FF
elseif femaleChoosiness==2
    rhoFF2 = rhoHH2
    rhoFF1 = rhoHH1
    rhoFf2 = rhoHH2
    rhoFf1 = rhoHH1
    rhoff2 = rhoHH2
    rhoff1 = rhoHH1
    FemalePreferences =  [  1   1-rhoff1   1-rhoff2   ;    # ff
                            1   1-rhoFf1   1-rhoFf2   ;    # Ff
                            1   1-rhoFF1   1-rhoFF2   ]    # FF
end
if maleChoosiness==0
    rhoMM2 = rhoHH2
    rhoMM1 = rhoHH1
    rhoMm2 = rhoHh2
    rhoMm1 = rhoHh1
    rhomm2 = rhohh2
    rhomm1 = rhohh1
    MalePreferences =    [  1   1-rhomm1   1-rhomm2   ;    # mm
                            1   1-rhoMm1   1-rhoMm2   ;    # Mm
                            1   1-rhoMM1   1-rhoMM2   ]    # MM
elseif maleChoosiness==1
    rhoMM2 = 0.0
    rhoMM1 = 0.0
    rhoMm2 = 0.0
    rhoMm1 = 0.0
    rhomm2 = 0.0
    rhomm1 = 0.0
    MalePreferences =    [  1   1-rhomm1   1-rhomm2   ;    # mm
                            1   1-rhoMm1   1-rhoMm2   ;    # Mm
                            1   1-rhoMM1   1-rhoMM2   ]    # MM
elseif maleChoosiness==2
    rhoMM2 = rhoHH2
    rhoMM1 = rhoHH1
    rhoMm2 = rhoHH2
    rhoMm1 = rhoHH1
    rhomm2 = rhoHH2
    rhomm1 = rhoHH1
    MalePreferences =    [  1   1-rhomm1   1-rhomm2   ;    # mm
                            1   1-rhoMm1   1-rhoMm2   ;    # Mm
                            1   1-rhoMM1   1-rhoMM2   ]    # MM
end
println(FemalePreferences)
println(MalePreferences)

#### DO NOT TOUCH ABOVE


### SINGLE TIME SERIES

nameFile = "testSimulation"

Tmax = 20000                # duration of the simulation
percentIni = 0.01           # percent of choosy individuals added
SingleTimeSeries(Tmax, typeOfInitialization, typeOfRecombination, MalePreferences, FemalePreferences, sHomo, sHetero, alphaMale, carryingCapacity, mutationRate, percentIni, nameFile)


### SENSITIVITY ANALYSIS; VARIATION OF ALPHA; TIME SPENT IN EACH CHOOSINESS REGIME AND IMPLICATION FOR THE HYBRIDIZATION RATE; Figure 5

nameParam = "alphaMale" # name of the parameter tested

valuesParam = [0.0 10.0^(-2.75) 10.0^(-2.5) 10.0^(-2.25) 10.0^(-2.0) 10.0^(-1.75) 10.0^(-1.5) 10.0^(-1.25) 10.0^(-1.0) 0.15 0.2 0.25 0.3 0.35 0.4 0.45 0.5 0.55 0.6 0.65 0.7 0.75 0.8 0.85 0.9 0.95 1.0]

Tmax = 300000       # duration of each simulation
Ttrack = 200000     # time step when start recording
treshold = 0.85     # threshold to determine choosiness regimes

# nameFile = "testSensitivityAnalysisNoDrift"
# nbRep = 1          # number of replicates
# typeOfRecombination = 0                   # 0: deterministic simulations; 1: stochastic simulations
# @time SensitivityAnalysis1D(Tmax, typeOfInitialization, typeOfRecombination, MalePreferences, FemalePreferences, sHomo, sHetero, alphaMale, carryingCapacity, mutationRate, nameFile, nameParam, valuesParam, nbRep, Ttrack, treshold)


nameFile = "testSensitivityAnalysisDrift"
nbRep = 30          # number of replicates
typeOfRecombination = 1                   # 0: deterministic simulations; 1: stochastic simulations
@time SensitivityAnalysis1D(Tmax, typeOfInitialization, typeOfRecombination, MalePreferences, FemalePreferences, sHomo, sHetero, alphaMale, carryingCapacity, mutationRate, nameFile, nameParam, valuesParam, nbRep, Ttrack, treshold)


### SELECTION GRADIENTS; Figures 2 and 4

nameFile = "testSelectionGradientAlpha05"

typeOfRecombination = 0       # 0: deterministic simulations
alphaMale = 0.5               # alpha value
nbPoints = 6                  # number of values tested on each axis (freq choosy females/freq choosy males)                            
nbRep = 1                     # one replicate (deterministic)
Teq = 200                     # nb of time steps to reach ecological equilibrium
Tlink = 3                     # nb of time steps to let the build-up of linkage disequilibrium
Ttrack = 1                    # nb of time steps to compare changes in frequencies after/before
@time plotEffectSelectionMatrix(typeOfRecombination, MalePreferences, FemalePreferences, sHomo, sHetero, alphaMale, carryingCapacity, mutationRate, nameFile, nbRep, Teq, Tlink, Ttrack, nbPoints)

nameFile = "testSelectionGradientDetailledAlpha05"

typeOfRecombination = 0       # 0: deterministic simulations
alphaMale = 0.5               # alpha value
nbPoints = 21                 # number of values tested on each axis (freq choosy females/freq choosy males)
Teq = 10                      # nb of time steps to reach ecological equilibrium
Tlink = 3                     # nb of time steps to let the build-up of linkage disequilibrium
@time plotEffectSelectionMatrixDetailed(typeOfRecombination, MalePreferences, FemalePreferences, sHomo, sHetero, alphaMale, carryingCapacity, mutationRate, nameFile, Teq, Tlink, nbPoints)

# corresponding time serie
Tmax = 20000                  # duration of the simulation
percentIni = 0.01             # percent of choosy individuals added
SingleTimeSeries(Tmax, typeOfInitialization, typeOfRecombination, MalePreferences, FemalePreferences, sHomo, sHetero, alphaMale, carryingCapacity, mutationRate, percentIni, nameFile)


### SENSITIVITY 2D: EVOLUTION OF CHOOSINESS IN THE TWO SEXES; Figures 2

typeOfRecombination = 0        # 0: deterministic simulations; 1: stochastic simulations
carryingCapacity = 200         # capacité de charge
percentIni = 0.01              # percent of choosy individuals added
Teq = 2000                     # nb of time steps to reach ecological equilibrium
Ttrack = 200000                # duration of the simulation
# parameter 1
nameParam1 = "alphaMale" 
valuesParam1 = [0.0 10.0^(-2.9) 10.0^(-2.8) 10.0^(-2.7) 10.0^(-2.6) 10.0^(-2.5) 10.0^(-2.4) 10.0^(-2.3) 10.0^(-2.2) 10.0^(-2.1) 10.0^(-2.0) 10.0^(-1.9) 10.0^(-1.8) 10.0^(-1.7) 10.0^(-1.6) 10.0^(-1.5) 10.0^(-1.4) 10.0^(-1.3) 10.0^(-1.2) 10.0^(-1.1) 10.0^(-1.0) 0.11 0.12 0.13 0.14 0.15 0.16 0.17 0.18 0.19 0.20 0.21 0.22 0.23 0.24 0.25 0.26 0.27 0.28 0.29 0.3 0.31 0.32 0.33 0.34 0.35 0.36 0.37 0.38 0.39 0.40 0.41 0.42 0.43 0.44 0.45 0.46 0.47 0.48 0.49 0.50 0.51 0.52 0.53 0.54 0.55 0.56 0.57 0.58 0.59 0.60 0.61 0.62 0.63 0.64 0.65 0.66 0.67 0.68 0.69 0.7 0.71 0.72 0.73 0.74 0.75 0.76 0.77 0.78 0.79 0.80 0.81 0.82 0.83 0.84 0.85 0.86 0.87 0.88 0.89 0.9 0.91 0.92 0.93 0.94 0.95 0.96 0.97 0.98 0.99 1.0]
# parameter 1
nameParam2 = "sHetero" # name of the other parameter tested
valuesParam2 = range(0.0,stop=0.5,length=100)

nameFile = "testSensitivity2DTogetherAlpha"
@time plotFrequencyMateChoiceTogether(typeOfRecombination, MalePreferences, FemalePreferences, sHomo, sHetero, alphaMale, carryingCapacity, mutationRate, nameFile, percentIni, Teq, Ttrack, nameParam1, valuesParam1, nameParam2, valuesParam2)
