# Supplementary material for: Coevolution of male and female mate choice can destabilize reproductive isolation
Source: Nat Commun. 2019 Nov 12;10:5122. doi: 10.1038/s41467-019-12860-9 (PMC6851176; doi:10.1038/s41467-019-12860-9)
Supplement: Supplementary file 5 — Supplementary Software 1 [file 41467_2019_12860_MOESM5_ESM.zip › CodeChoosinessCoevolution/Data/EffectSelectionMatrixtestSelectionGradientAlpha0.txt]

percentFemale	percentMale	percentFemaleAfter	percentMaleAfter	freqHybrids
0.0	0.0	0.0	0.0	0.44444442
0.0	0.2	0.0	-0.01701168	0.4316434
0.0	0.4	0.0	-0.036989465	0.41482472
0.0	0.6	0.0	-0.060977787	0.38481915
0.0	0.8	0.0	-0.09322566	0.3070404
0.0	1.0	0.0	-1.1920929e-7	0.013270945
0.2	0.0	0.005082786	0.0	0.37373886
0.2	0.2	0.0040378124	-0.015569583	0.35905153
0.2	0.4	0.0025482029	-0.034711257	0.33901644
0.2	0.6	0.000638023	-0.056303382	0.30473396
0.2	0.8	-0.0017203093	-0.0766539	0.22949445
0.2	1.0	0.00025823712	5.9604645e-8	0.010619963
0.4	0.0	0.012941629	0.0	0.2863625
0.4	0.2	0.011195719	-0.012364432	0.271538
0.4	0.4	0.008627504	-0.027935535	0.25124684
0.4	0.6	0.0053215623	-0.04366249	0.21880335
0.4	0.8	0.0014464259	-0.052880764	0.15707079
0.4	1.0	0.00048419833	0.0	0.007976087
0.6	0.0	0.016794264	0.0	0.19289027
0.6	0.2	0.015207171	-0.007934257	0.1804205
0.6	0.4	0.012851477	-0.017982602	0.16364962
0.6	0.6	0.009655595	-0.027014375	0.13852492
0.6	0.8	0.0054018497	-0.029800534	0.09547543
0.6	1.0	0.00054585934	-5.9604645e-8	0.0053457487
0.8	0.0	0.012341797	0.0	0.1006033
0.8	0.2	0.011459768	-0.0036466122	0.09254768
0.8	0.4	0.010150194	-0.008215845	0.08217421
0.8	0.6	0.008232057	-0.011878192	0.067649975
0.8	0.8	0.0052894354	-0.012115002	0.0449126
0.8	1.0	0.0003953576	0.0	0.0027311086
1.0	0.0	-1.1920929e-7	0.0	0.013270945
1.0	0.2	0.0	-0.0004350543	0.010660961
1.0	0.4	1.1920929e-7	-0.0008173585	0.008044483
1.0	0.6	0.0	-0.00092178583	0.0054182713
1.0	0.8	1.7881393e-7	-0.0006659031	0.0027814058
1.0	1.0	0.0	0.0	0.00013332738
