# Supplementary material for: Coevolution of male and female mate choice can destabilize reproductive isolation
Source: Nat Commun. 2019 Nov 12;10:5122. doi: 10.1038/s41467-019-12860-9 (PMC6851176; doi:10.1038/s41467-019-12860-9)
Supplement: Supplementary file 5 — Supplementary Software 1 [file 41467_2019_12860_MOESM5_ESM.zip › CodeChoosinessCoevolution/Data/EffectSelectionMatrixtestSelectionGradientAlpha1.txt]

percentFemale	percentMale	percentFemaleAfter	percentMaleAfter	freqHybrids
0.0	0.0	0.0	0.0	0.44444442
0.0	0.2	0.0	0.0037795007	0.37683195
0.0	0.4	0.0	0.006900251	0.30020723
0.0	0.6	0.0	0.00786531	0.21725747
0.0	0.8	0.0	0.006332755	0.12443342
0.0	1.0	0.0	0.0	0.017155819
0.2	0.0	0.005082816	0.0	0.37373886
0.2	0.2	0.005931452	0.024473548	0.3005793
0.2	0.4	0.0042130053	0.028933853	0.23338413
0.2	0.6	0.0024550855	0.023658335	0.16651382
0.2	0.8	0.0010478497	0.013677776	0.094551116
0.2	1.0	8.493662e-5	-1.1920929e-7	0.013471077
0.4	0.0	0.012941629	0.0	0.28636256
0.4	0.2	0.013756156	0.046449035	0.22011922
0.4	0.4	0.009274155	0.047238708	0.16815054
0.4	0.6	0.0052784085	0.034668148	0.11912011
0.4	0.8	0.002245754	0.018194497	0.067452796
0.4	1.0	0.00018498302	1.1920929e-7	0.009843247
0.6	0.0	0.016794324	0.0	0.19289027
0.6	0.2	0.015690088	0.062454224	0.14528497
0.6	0.4	0.01060003	0.059172273	0.10936199
0.6	0.6	0.0061461926	0.04108274	0.07678951
0.6	0.8	0.0026915073	0.020603776	0.043265
0.6	1.0	0.00024724007	0.0	0.00633246
0.8	0.0	0.012341857	0.0	0.100603305
0.8	0.2	0.01007086	0.061601758	0.07495822
0.8	0.4	0.0072343946	0.06506944	0.055844355
0.8	0.6	0.004381776	0.04420501	0.03855013
0.8	0.8	0.0020221472	0.021679103	0.02140988
0.8	1.0	0.00021797419	-1.1920929e-7	0.0030368892
1.0	0.0	-1.1920929e-7	0.0	0.013270945
1.0	0.2	0.0	0.023470193	0.006330993
1.0	0.4	-1.1920929e-7	0.06636745	0.0045925686
1.0	0.6	1.1920929e-7	0.045585096	0.002576855
1.0	0.8	0.0	0.022110105	0.0011768064
1.0	1.0	0.0	0.0	0.000134201
