# Supplementary material for: Coevolution of male and female mate choice can destabilize reproductive isolation
Source: Nat Commun. 2019 Nov 12;10:5122. doi: 10.1038/s41467-019-12860-9 (PMC6851176; doi:10.1038/s41467-019-12860-9)
Supplement: Supplementary file 5 — Supplementary Software 1 [file 41467_2019_12860_MOESM5_ESM.zip › CodeChoosinessCoevolution/Data/EffectSelectionMatrixtestSelectionGradientDetailledAlpha0.txt]

percentFemaleIni	percentMaleIni	linkageAAFFMM	linkageaaFFMM	linkageAaFFMM	percentFemale	percentMale	percentFemaleAfterMating	percentMaleAfterMating	percentFemaleAfterSelection	percentMaleAfterSelection
0.001	0.001	7.66416774732783e-9	7.664395121003274e-9	-1.2841557751764913e-8	0.0010055888	0.00097451155	0.0010055751	0.0009650868	0.001007457	0.0009662353
0.001	0.0509	1.3428292576601409e-6	1.342849870645184e-6	-1.99156669907495e-6	0.0010052698	0.043842673	0.0010051357	0.041475758	0.0010070346	0.041796505
0.001	0.1008	3.3810374022649945e-6	3.381015574392152e-6	-5.1056452809297565e-6	0.0010048304	0.083505414	0.0010045355	0.07780407	0.001006458	0.07862352
0.001	0.1507	5.7684690333286925e-6	5.768494499180342e-6	-8.886724452825118e-6	0.0010043598	0.12216561	0.0010038959	0.1127628	0.001005843	0.1141827
0.001	0.2006	8.36664402774744e-6	8.366579841739979e-6	-1.3130667042381784e-5	0.0010038831	0.16058914	0.0010032504	0.14728723	0.0010052213	0.14938821
0.001	0.2505	1.1083512615938144e-5	1.1083497684974262e-5	-1.768819788901782e-5	0.0010034124	0.19923598	0.0010026147	0.18192887	0.0010046076	0.18478094
0.001	0.3004	1.384326550578577e-5	1.3843243677912927e-5	-2.2426383854115165e-5	0.0010029523	0.23844802	0.0010019948	0.2170981	0.001004007	0.2207639
0.001	0.3503	1.657431007192191e-5	1.6574303744325814e-5	-2.7213755031052896e-5	0.001002506	0.27851602	0.0010013976	0.25314978	0.001003425	0.25768504
0.001	0.4002	1.9203339530136183e-5	1.9203421591581197e-5	-3.19128122604291e-5	0.0010020765	0.31971115	0.0010008265	0.29042462	0.0010028639	0.29587668
0.001	0.4501	2.16513056887648e-5	2.1651422104086628e-5	-3.6373516802091436e-5	0.0010016656	0.36230278	0.0010002836	0.32927555	0.0010023244	0.33568037
0.001	0.5	2.3830700392320767e-5	2.3830584675487056e-5	-4.0428799554147134e-5	0.0010012779	0.40657118	0.0009997772	0.37008813	0.0010018131	0.37746534
0.001	0.5499	2.564150799191407e-5	2.5641651674682093e-5	-4.3889765646781164e-5	0.0010009147	0.45281518	0.0009993135	0.4132981	0.0010013332	0.42164275
0.001	0.5998	2.6970836753068033e-5	2.697104047988123e-5	-4.654072281738198e-5	0.0010005835	0.50135934	0.0009989026	0.45940995	0.0010008914	0.46868023
0.001	0.6497	2.7686887115326475e-5	2.7687003530648302e-5	-4.813362147145319e-5	0.001000291	0.5525542	0.000998559	0.5090137	0.0010004973	0.5191127
0.001	0.6996	2.7637422194654677e-5	2.763739309082422e-5	-4.838273051600099e-5	0.0010000479	0.60676944	0.0009983033	0.5627953	0.0010001651	0.57354367
0.001	0.7495	2.6647257972502386e-5	2.6647235635657827e-5	-4.6958776656991994e-5	0.0009998658	0.66437113	0.0009981585	0.6215319	0.0009999089	0.6326272
0.001	0.7994	2.451623146828392e-5	2.4516115052962092e-5	-4.3485470554437925e-5	0.0009997581	0.72566116	0.0009981566	0.68603677	0.0009997482	0.6969961
0.001	0.8493	2.1022422598883502e-5	2.102282625979267e-5	-3.754240596391654e-5	0.0009997443	0.7907455	0.0009983394	0.75698304	0.0009997078	0.76706886
0.001	0.8992	1.594131112757634e-5	1.5941456646728625e-5	-2.868650655411875e-5	0.0009998296	0.8592478	0.0009987379	0.8344356	0.0009997988	0.8425842
0.001	0.9491	9.088372369753987e-6	9.089011017111859e-6	-1.6518208746879645e-5	0.0010000098	0.92973256	0.0009993699	0.91674817	0.0010000201	0.9215775
0.001	0.999	4.437235322682061e-7	4.4395636291186e-7	-8.564373233075652e-7	0.0010002158	0.9986751	0.0010001484	0.9984385	0.0010002858	0.99854386
0.0509	0.001	1.8458500837193578e-6	1.8458425057104977e-6	-2.9045924551741343e-6	0.052862525	0.0009808268	0.052852686	0.00097325444	0.053515784	0.00097460666
0.0509	0.0509	0.00021218230544049104	0.00021218180177025444	-0.00019494327322336618	0.05280599	0.04549381	0.05276231	0.043480102	0.05343001	0.043871164
0.0509	0.1008	0.0004938703379716368	0.0004938701051409931	-0.0004375054141758242	0.052721985	0.08736115	0.052631922	0.08240892	0.053306073	0.083403744
0.0509	0.1507	0.0007946340296166856	0.0007946321711995823	-0.0007115646030723334	0.05262279	0.12825127	0.05248393	0.119982965	0.053163793	0.121687576
0.0509	0.2006	0.0010953662327028223	0.0010953670210910216	-0.0010059193467953816	0.052513544	0.16878118	0.052326456	0.15699296	0.053010516	0.15947998
0.0509	0.2505	0.0013856290583781732	0.0013856296097076275	-0.0013116065618295142	0.05239754	0.20934653	0.052164182	0.19393429	0.05285056	0.19725862
0.0509	0.3004	0.0016585369759736747	0.001658536034678056	-0.0016205757858218789	0.052277017	0.25025672	0.052000098	0.2311914	0.052686647	0.2353956
0.0509	0.3503	0.0019087555005492989	0.0019087555662714991	-0.0019250260284901935	0.052153733	0.29178318	0.05183643	0.26910347	0.052520767	0.2742197
0.0509	0.4002	0.0021314847123966455	0.0021314838224831224	-0.0022169660262573113	0.052029073	0.33418247	0.051675007	0.30799842	0.052354477	0.3140473
0.0509	0.4501	0.00232190241169581	0.0023219042743409593	-0.002487855493544781	0.0519043	0.37771007	0.051517524	0.34821358	0.052189074	0.35520187
0.0509	0.5	0.0024747507036324556	0.0024747518078085395	-0.0027283058473164257	0.051780578	0.4226294	0.051365804	0.39011258	0.052025918	0.3980281
0.0509	0.5499	0.0025840777047486767	0.002584076773426102	-0.0029278125814435167	0.051659215	0.4692191	0.05122197	0.43410036	0.05186647	0.44290465
0.0509	0.5998	0.0026429786016662436	0.002642955382991372	-0.003074385129882248	0.051541615	0.5177762	0.05108857	0.48063698	0.05171241	0.4902541
0.0509	0.6497	0.002643309148604441	0.0026433129281265948	-0.0031542159327340473	0.05142951	0.5686158	0.050968897	0.5302483	0.051565822	0.54054785
0.0509	0.6996	0.0025755677700315654	0.0025755667087815227	-0.0031512891704224303	0.051324964	0.6220632	0.050867166	0.5835321	0.051429406	0.594306
0.0509	0.7495	0.0024286307310442817	0.002428618418228036	-0.0030469167990187594	0.05123044	0.6784301	0.050788756	0.64114434	0.05130638	0.6520719
0.0509	0.7994	0.0021898135972211324	0.0021898074466496983	-0.0028193895676756385	0.05114875	0.73795736	0.050740227	0.703739	0.051200572	0.7143404
0.0509	0.8493	0.001845455094052019	0.0018454774457938097	-0.0024438312575119957	0.051082533	0.80069506	0.050729014	0.7717994	0.05111596	0.7813805
0.0509	0.8992	0.0013826543735710115	0.0013826255684767606	-0.0018928927553006243	0.051033694	0.8662514	0.05076219	0.84522283	0.051055714	0.85282725
0.0509	0.9491	0.0007936211995089558	0.000793598847767165	-0.001139632875707195	0.051001176	0.93330234	0.050842866	0.9224021	0.051019825	0.9268377
0.0509	0.999	8.714692126361029e-5	8.716741036025183e-5	-0.00016595795720694446	0.050972596	0.9987407	0.05095464	0.99854326	0.050993532	0.9986391
0.1008	0.001	4.808690344355047e-6	4.808690344355047e-6	-7.612276833782942e-6	0.106274374	0.0009874994	0.1063061	0.0009819368	0.10809042	0.0009835191
0.1008	0.0509	0.0005434499303596254	0.0005434517930047746	-0.0004893648776260161	0.10619859	0.047310755	0.10616189	0.04572465	0.10795621	0.046199612
0.1008	0.1008	0.001254392832181381	0.001254392832181381	-0.0010728126855670695	0.10606912	0.09162392	0.10593455	0.087601826	0.10774345	0.08880482
0.1008	0.1507	0.0019978542779318193	0.0019978542649843507	-0.0017105305383560967	0.105887935	0.13495833	0.10564695	0.1281057	0.10746644	0.13014221
0.1008	0.2006	0.0027233655171899794	0.002723363325839649	-0.002375417949542169	0.10566299	0.1777499	0.10531443	0.16783997	0.10713829	0.17076646
0.1008	0.2505	0.0034052315652901427	0.0034052297026449935	-0.003047218398200803	0.1054029	0.22032252	0.10494951	0.20723334	0.10677077	0.2110808
0.1008	0.3004	0.00402829065493571	0.004028288821189531	-0.0037089686569597123	0.10511571	0.26295668	0.10456246	0.24664648	0.10637378	0.25142992
0.1008	0.3503	0.004582071175841768	0.004582077816103914	-0.004345110170948137	0.104807876	0.30591178	0.10416144	0.2864111	0.105955176	0.2921326
0.1008	0.4002	0.005058001527702933	0.005058000325472271	-0.004940272622867385	0.104485065	0.349439	0.103753336	0.32685077	0.10552152	0.33350006
0.1008	0.4501	0.005447770155378912	0.00544776321530922	-0.005478408149670381	0.10415189	0.3937885	0.10334424	0.36829665	0.105078205	0.37584847
0.1008	0.5	0.0057423941215208885	0.005742396344774248	-0.005942068866954697	0.10381261	0.4392172	0.102939904	0.41109985	0.10463	0.41951013
0.1008	0.5499	0.005931552547303771	0.005931552758008343	-0.006311807878181105	0.10347102	0.48599097	0.10254613	0.45564294	0.10418147	0.4648416
0.1008	0.5998	0.0060030861970615905	0.0060030750819921805	-0.006565474082772447	0.10313095	0.5343892	0.10216929	0.5023501	0.10373708	0.5122311
0.1008	0.6497	0.005942513501502794	0.005942522903830471	-0.006677569114222796	0.102796584	0.584702	0.1018169	0.55169594	0.103301875	0.56210256
0.1008	0.6996	0.005732730976666711	0.005732729353026263	-0.006618429337888141	0.1024723	0.63722134	0.10149795	0.6042042	0.10288161	0.61490846
0.1008	0.7495	0.005353752854602524	0.005353775206344315	-0.006353558562890403	0.10216309	0.69221795	0.101223275	0.6604303	0.10248278	0.6711048
0.1008	0.7994	0.004783089297195509	0.004783136402135846	-0.0058428610280889266	0.101874426	0.7498888	0.101006	0.72090054	0.10211304	0.7310815
0.1008	0.8493	0.0039969712882228225	0.00399692403337884	-0.005040455407903327	0.10161173	0.8102491	0.100860834	0.7859546	0.101780385	0.7950005
0.1008	0.8992	0.0029738467989597894	0.0029738153193999486	-0.003895935981540308	0.101379305	0.87291086	0.10080237	0.85538244	0.101492345	0.8624451
0.1008	0.9491	0.0017032251991252814	0.0017032234508787339	-0.0023591617520515714	0.10117765	0.93667066	0.10083933	0.92766464	0.1012526	0.93172497
0.1008	0.999	0.00020662219172878915	0.00020662219172878915	-0.00039368518952553194	0.10098904	0.99880254	0.1009476	0.99864066	0.101041615	0.9987273
0.1507	0.001	8.28345073959171e-6	8.283502524527011e-6	-1.3205925179822245e-5	0.16072474	0.0009943383	0.16092414	0.0009908974	0.16405167	0.0009927101
0.1507	0.0509	0.0009338368618335407	0.0009338375560974197	-0.0008498390722257517	0.16068482	0.049238313	0.16080071	0.048155308	0.16394013	0.04871991
0.1507	0.1008	0.002145861010584972	0.0021458582295645597	-0.0018432164225003324	0.16057807	0.09616204	0.16056678	0.09325995	0.16372496	0.09468416
0.1507	0.1507	0.0033954120248404747	0.003395407113730331	-0.002903194180661187	0.16036274	0.14207652	0.1602041	0.1369335	0.16337118	0.13931638
0.1507	0.2006	0.004593767268209705	0.004593770062177429	-0.003982045817739472	0.16004513	0.18721226	0.15973026	0.17955488	0.16289264	0.18292904
0.1507	0.2505	0.005698384673627491	0.0056983776104974435	-0.0050469921590472235	0.1596416	0.23182052	0.15916872	0.22148192	0.16231203	0.22584797
0.1507	0.3004	0.006686404382396536	0.006686401170591664	-0.006072531841576582	0.15916915	0.2761592	0.15854165	0.2630598	0.16165152	0.2684001
0.1507	0.3503	0.007543879083329683	0.007543882229870697	-0.007036557411691919	0.15864284	0.32048532	0.15786791	0.3046238	0.16093013	0.31090784
0.1507	0.4002	0.00826041795222563	0.00826041981487078	-0.007918073060487345	0.15807538	0.36505368	0.15716322	0.34650493	0.1601633	0.35369024
0.1507	0.4501	0.008826331701210714	0.008826335426501013	-0.008695470398223368	0.15747723	0.41011864	0.1564408	0.38903826	0.15936366	0.39706883
0.1507	0.5	0.009231057998082368	0.009231030441364658	-0.009345448621197499	0.15685725	0.45593667	0.15571241	0.4325712	0.15854181	0.4413738
0.1507	0.5499	0.009462006222040738	0.009462003752324342	-0.00984199167199324	0.1562231	0.5027695	0.154989	0.47747242	0.15770689	0.48694998
0.1507	0.5998	0.009504043961314476	0.009504044992776482	-0.010155336439907556	0.15558177	0.55088514	0.1542815	0.5241401	0.15686731	0.53416276
0.1507	0.6497	0.009338756278483337	0.00933874882790274	-0.010251090660754504	0.15493998	0.6005557	0.15360169	0.5730061	0.15603143	0.5833983
0.1507	0.6996	0.008944061019129944	0.008944049843259048	-0.01008924633445421	0.15430444	0.65204805	0.15296273	0.62453246	0.15520777	0.635056
0.1507	0.7495	0.008294246892429129	0.008294243526267016	-0.00962311884650062	0.15368259	0.70560205	0.15238032	0.6791922	0.15440613	0.6895227
0.1507	0.7994	0.007360439016403757	0.007360413074388408	-0.008798547851108368	0.1530821	0.7613824	0.15187241	0.7374078	0.15363708	0.7471068
0.1507	0.8493	0.006112635599153121	0.006112617061795257	-0.0075536583531681835	0.15251093	0.8193812	0.15145977	0.79941076	0.15291274	0.80789495
0.1507	0.8992	0.00452489225389361	0.004524907155054804	-0.005820523459077298	0.15197663	0.87922966	0.15116405	0.8649282	0.15224586	0.87145394
0.1507	0.9491	0.0025869000643529705	0.0025869000643529705	-0.003530997557022136	0.1514848	0.9398478	0.1510029	0.93256	0.15164873	0.93626344
0.1507	0.999	0.0003312442426933182	0.0003312710811549935	-0.0006318184240468867	0.15102282	0.9988606	0.1509588	0.9987307	0.15111078	0.9988092
0.2006	0.001	1.196807603131413e-5	1.1967943766466265e-5	-1.9218988826420652e-5	0.21594545	0.0010012246	0.21648103	0.0009999855	0.2210494	0.0010020125
0.2006	0.0509	0.001348813361397163	0.0013488124300745884	-0.0012521250855680268	0.2159801	0.051236425	0.21644033	0.050730675	0.22101519	0.051384456
0.2006	0.1008	0.0030886147150746765	0.0030886181664532093	-0.0026986057418155298	0.21594864	0.100878045	0.2162812	0.09928477	0.22087003	0.10092744
0.2006	0.1507	0.004862084679995606	0.004862092160961732	-0.004212735726907375	0.21573651	0.14945146	0.21590339	0.1463069	0.22048873	0.14902504
0.2006	0.2006	0.0065396281034827645	0.006539615728355708	-0.005723055103449948	0.2153444	0.19696587	0.21532126	0.19192034	0.21988088	0.19571675
0.2006	0.2505	0.008062132556372722	0.008062138509378019	-0.007184271070242214	0.21479772	0.24360146	0.21457209	0.23641333	0.21908352	0.24125397
0.2006	0.3004	0.009400750588596418	0.009400750655346995	-0.008563689396486017	0.2141258	0.2896019	0.21369441	0.28012654	0.21813592	0.28595912
0.2006	0.3503	0.01053987261350436	0.01053988215830056	-0.009834576577259502	0.21335527	0.33523068	0.21272172	0.32341146	0.21707247	0.33017257
0.2006	0.4002	0.011469296765736166	0.0114693255082811	-0.010972311209897771	0.21250795	0.38075453	0.21168178	0.36661816	0.2159212	0.3742352
0.2006	0.4501	0.012179936179857624	0.012179942596000644	-0.011952042957451427	0.21160226	0.4264384	0.21059763	0.41009527	0.21470469	0.41848478
0.2006	0.5	0.012661411367629744	0.012661411367629744	-0.01274684334600987	0.21065286	0.47254544	0.20948853	0.45419505	0.21344106	0.46325895
0.2006	0.5499	0.012900903924373243	0.012900896911590257	-0.013326465825548688	0.20967191	0.51933795	0.20837131	0.49928015	0.21214509	0.50890005
0.2006	0.5998	0.012882217161631668	0.012882239373895286	-0.013656158847498205	0.20867002	0.5670783	0.20726216	0.5457299	0.21082991	0.5557588
0.2006	0.6497	0.012585126148042407	0.01258512226391028	-0.013695417724832053	0.2076568	0.6160259	0.20617677	0.59394187	0.20950718	0.6041932
0.2006	0.6996	0.011985026919371339	0.01198500783575819	-0.013396989467197789	0.20664126	0.6664291	0.20513228	0.6443279	0.20818855	0.6545613
0.2006	0.7495	0.011053046112855194	0.011053043143044644	-0.0127055228077885	0.20563278	0.7185039	0.20414786	0.69729304	0.20688635	0.70719534
0.2006	0.7994	0.009756941829122137	0.009756949279702734	-0.011556914292925862	0.204641	0.7723917	0.20324557	0.7531786	0.20561413	0.7623427
0.2006	0.8493	0.008063797878218551	0.008063805328799148	-0.009877859506237104	0.20367679	0.82807326	0.20245115	0.8121364	0.20438807	0.82003975
0.2006	0.8992	0.005946122461681538	0.005946085208778554	-0.007587853076769378	0.20275205	0.88520736	0.20179361	0.8738648	0.20322773	0.8798628
0.2006	0.9491	0.003395138522087199	0.003395116170345408	-0.0046053930629100254	0.20188023	0.9428386	0.20130232	0.93710494	0.20215729	0.9404696
0.2006	0.999	0.0004513552616674521	0.0004513314317131506	-0.0008617381481073158	0.20106247	0.99891514	0.20097898	0.99881434	0.20118693	0.99888515
0.2505	0.001	1.5636445321990286e-5	1.5636481701778357e-5	-2.5297593814157404e-5	0.27167773	0.001008055	0.27272946	0.0010090673	0.2787382	0.0010112777
0.2505	0.0509	0.001759957582084172	0.0017599566507615974	-0.0016732989454729006	0.27179873	0.053264286	0.2728024	0.0534036	0.27880195	0.054139897
0.2505	0.1008	0.004017071002791934	0.004017067277501635	-0.0035904087076278676	0.27186683	0.10567248	0.27276757	0.105562165	0.27876368	0.10740517
0.2505	0.1507	0.006296462769750615	0.006296471345379329	-0.00556549858217837	0.27167508	0.1569304	0.27241188	0.15604685	0.27837932	0.15906541
0.2505	0.2006	0.00842866786503086	0.008428670092745394	-0.007502303063179189	0.27121517	0.20681676	0.27174205	0.20470282	0.2776503	0.2088663
0.2505	0.2505	0.010339873674459665	0.010339881125040262	-0.009344082380481022	0.2705232	0.25544497	0.27081123	0.2517534	0.2766307	0.25699186
0.2505	0.3004	0.011996865302106405	0.011996877237948695	-0.011052775219058193	0.2696419	0.3030513	0.26967636	0.29754624	0.27537918	0.30377346
0.2505	0.3503	0.013384129018949857	0.01338412568855412	-0.012598989448759496	0.2686108	0.3499125	0.2683886	0.34246087	0.27394858	0.34958327
0.2505	0.4002	0.014493068315337095	0.014493042975910087	-0.013956570375653777	0.2674627	0.39631352	0.26698926	0.38687605	0.27238095	0.39479432
0.2505	0.4501	0.015316423159022992	0.015316430974680821	-0.015099327579845438	0.26622373	0.44253486	0.2655122	0.43116233	0.27071005	0.43976992
0.2505	0.5	0.01584557595502109	0.01584561322282682	-0.015998787567538426	0.26491547	0.48885062	0.26398525	0.4756842	0.26896244	0.4848636
0.2505	0.5499	0.01606882271855411	0.01606886149137452	-0.016622599648868436	0.26355478	0.53552765	0.2624315	0.52080405	0.26715913	0.5304216
0.2505	0.5998	0.015970465510226454	0.015970440185700374	-0.016933201024252956	0.26215613	0.58282655	0.26087207	0.5668887	0.265318	0.5767868
0.2505	0.6497	0.015529940149711235	0.015529947600291832	-0.01688654824121341	0.2607316	0.6309987	0.2593267	0.6143099	0.2634542	0.624298
0.2505	0.6996	0.01472207578922742	0.014722120492711002	-0.016430765294972893	0.2592927	0.6802784	0.25781566	0.663439	0.26158217	0.6732811
0.2505	0.7495	0.01351713075274695	0.013517086049263369	-0.015505131191441573	0.25785056	0.730865	0.25636134	0.7146265	0.25971687	0.72402686
0.2505	0.7994	0.01188164590766859	0.011881662291503017	-0.014038965314048735	0.2564171	0.78288364	0.25498888	0.7681511	0.2578747	0.77673817
0.2505	0.8493	0.009782184442084244	0.009782214244406631	-0.011951624580405992	0.25500596	0.8363122	0.25372893	0.82411027	0.25607628	0.83142185
0.2505	0.8992	0.007191623640488962	0.007191614714669364	-0.009154237333371826	0.2536344	0.8908444	0.25261763	0.8822005	0.2543488	0.88768303
0.2505	0.9491	0.004103268693354048	0.004103246706706795	-0.005555689202676543	0.25232574	0.94564784	0.25169885	0.9413144	0.25273117	0.94435894
0.2505	0.999	0.0005614024397994771	0.0005614099052485833	-0.001072968551483576	0.25110048	0.9989664	0.25100148	0.9988916	0.25126076	0.998955
0.3004	0.001	1.9102212644848054e-5	1.9102285404424196e-5	-3.1143865400672384e-5	0.32764414	0.001014728	0.32937512	0.0010180074	0.33673942	0.0010203585
0.3004	0.0509	0.00214251771588583	0.002142511672261961	-0.0020908797954669496	0.32783574	0.05527978	0.32955623	0.05612038	0.33688432	0.056926608
0.3004	0.1008	0.004874682773574092	0.0048746846651177445	-0.00447080725497085	0.32799643	0.11044386	0.32965496	0.11196282	0.33694854	0.113973625
0.3004	0.1507	0.007612758630971848	0.007612778606583329	-0.006890231159507461	0.327821	0.16436125	0.3293314	0.16595678	0.33655834	0.16921982
0.3004	0.2006	0.010151554868414556	0.010151554868414556	-0.009228872495247259	0.32729083	0.21657827	0.32858166	0.21765552	0.3357055	0.22210634
0.3004	0.2505	0.012404896276209148	0.012404901484159656	-0.011420348863240358	0.326451	0.26714483	0.32747346	0.2672228	0.33445948	0.272757
0.3004	0.3004	0.014336731192355387	0.014336739678859609	-0.013423036754520414	0.32535774	0.3162945	0.326083	0.3150229	0.33289948	0.32152373
0.3004	0.3503	0.015932668287503483	0.01593266142611148	-0.01520665511522077	0.32406297	0.3643219	0.3244781	0.36147228	0.33109546	0.3688199
0.3004	0.4002	0.017186429636996008	0.01718642576925348	-0.01674517751456898	0.32260942	0.41153267	0.32271403	0.40698555	0.32910383	0.41505885
0.3004	0.4501	0.018093511513098272	0.01809348916135648	-0.018012627412904055	0.32103172	0.45822644	0.32083532	0.45196185	0.32696924	0.46063662
0.3004	0.5	0.018647647883320642	0.01864762553157885	-0.018980638559807327	0.3193572	0.50469065	0.31887785	0.49678224	0.32472622	0.5059272
0.3004	0.5499	0.01883904187769883	0.018839049328279428	-0.019616488610926984	0.31760752	0.5511992	0.31687093	0.5418147	0.32240188	0.5512864
0.3004	0.5998	0.018653342060176492	0.018653356961337686	-0.019881690542588266	0.31580058	0.59801424	0.31484026	0.5874192	0.32001853	0.5970558
0.3004	0.6497	0.0180713510788202	0.018071289840110166	-0.01973059911732998	0.3139513	0.64538234	0.31280914	0.6339482	0.31759465	0.64356023
0.3004	0.6996	0.01706840698179958	0.01706835601506687	-0.019109186889487283	0.312073	0.6935287	0.3108006	0.6817415	0.3151474	0.69110334
0.3004	0.7495	0.015615238881048002	0.015615217269900339	-0.01795389987029439	0.31017873	0.7426403	0.3088395	0.7311077	0.31269392	0.7399452
0.3004	0.7994	0.013679300424036353	0.013679330520218552	-0.016190596347644783	0.3082825	0.7928331	0.3069542	0.78227955	0.31025404	0.79025835
0.3004	0.8493	0.01122797525660775	0.011227915651962975	-0.013734562932006342	0.30640128	0.8440892	0.30517948	0.83532083	0.30785277	0.84203696
0.3004	0.8992	0.008235533801915496	0.008235578505399077	-0.0104920691461293	0.30455792	0.8961425	0.3035593	0.889946	0.30552557	0.8949287
0.3004	0.9491	0.004697366700722322	0.004697402907273579	-0.00636552077655024	0.30278704	0.94827986	0.3021527	0.945203	0.3033269	0.9479457
0.3004	0.999	0.000657877634769849	0.0006577941852962399	-0.001258703030772513	0.3011313	0.9990146	0.3010213	0.9989625	0.30132562	0.9990195
0.3503	0.001	2.220751883782894e-5	2.2207489733998484e-5	-3.6499118919939045e-5	0.38355023	0.0010211521	0.38608292	0.0010266792	0.39464554	0.0010291176
0.3503	0.0509	0.002475383552047004	0.002475383951986091	-0.0024832201069326446	0.38377395	0.057241436	0.38633406	0.0588238	0.3948234	0.059682135
0.3503	0.1008	0.005614203090273025	0.005614198312655349	-0.005294103402661529	0.38399383	0.11509323	0.38653845	0.118349634	0.39494997	0.120483615
0.3503	0.1507	0.008740667763351268	0.008740665900706119	-0.00812000526468654	0.3838145	0.17159915	0.38623342	0.1758337	0.39453033	0.1792687
0.3503	0.2006	0.011620184095949178	0.011620212267195226	-0.010819034545490283	0.38320544	0.22607619	0.38540208	0.23053083	0.39354482	0.23517084
0.3503	0.2505	0.014156949534580514	0.014156970776190617	-0.013317156511740726	0.3822185	0.27851284	0.38412338	0.28254882	0.39207533	0.2882595
0.3503	0.3004	0.016313062063982565	0.016313035986950476	-0.015570782981629134	0.38092047	0.32914126	0.38248953	0.33227426	0.3902176	0.33891323
0.3503	0.3503	0.018075383451109567	0.018075390901690164	-0.017550029340671437	0.3793732	0.3782742	0.38058263	0.38016552	0.38805616	0.38759214
0.3503	0.4002	0.019440316054766017	0.019440301153604823	-0.019230155012317583	0.37762824	0.42623988	0.37847018	0.42667854	0.3856597	0.4347552
0.3503	0.4501	0.02040591179807516	0.020405941600397548	-0.020586641355167606	0.3757267	0.4733571	0.37620562	0.47224322	0.3830818	0.48083365
0.3503	0.5	0.02096866726835088	0.020968639696732738	-0.02159227678546257	0.37370136	0.5199279	0.37383196	0.5172621	0.38036394	0.5262265
0.3503	0.5499	0.021121012867952385	0.021120984775391538	-0.022215297473704515	0.37157762	0.5662356	0.37138367	0.5621124	0.3775385	0.57130325
0.3503	0.5998	0.020850663940968142	0.020850642778044937	-0.02241773947420065	0.36937624	0.61254513	0.36889046	0.6071521	0.3746312	0.6164073
0.3503	0.6497	0.020140008887713154	0.020139986535971363	-0.022154026716599343	0.3671146	0.6591017	0.36637843	0.65272045	0.3716638	0.6618574
0.3503	0.6996	0.0189662104096507	0.018966225310811893	-0.02136987596864398	0.36480784	0.70612484	0.3638733	0.6991342	0.36865583	0.7079408
0.3503	0.7495	0.017301729257650625	0.017301736334216472	-0.020001107062606528	0.36247057	0.75379366	0.36140186	0.7466713	0.36562684	0.75489795
0.3503	0.7994	0.015115642433612297	0.015115634088072039	-0.01797265304372673	0.36011907	0.8022213	0.35899502	0.7955322	0.3625992	0.8028823
0.3503	0.8493	0.012377368315422327	0.012377442821228296	-0.015198439113522835	0.35777378	0.8513991	0.35669202	0.8457642	0.35960314	0.85188854
0.3503	0.8992	0.009063388585334009	0.00906343328881759	-0.011582728319779072	0.35546342	0.9011046	0.3545444	0.89711535	0.35668218	0.90161633
0.3503	0.9491	0.0051700146790576995	0.005169969975574118	-0.0070240297958875705	0.35323378	0.9507393	0.35262674	0.9487862	0.3539065	0.9512447
0.3503	0.999	0.0007384457337095696	0.0007383518548961521	-0.001414170319396767	0.35115066	0.9990597	0.3510344	0.99902815	0.35137624	0.9990791
0.4002	0.001	2.4820016076196956e-5	2.481980042249351e-5	-4.113875552595561e-5	0.43909523	0.00102724	0.44249442	0.0010349589	0.45203847	0.0010374245
0.4002	0.0509	0.0027415719383167454	0.002741579106062428	-0.002830203588354105	0.43929884	0.059110966	0.44275507	0.06145703	0.45218235	0.06234564
0.4002	0.1008	0.006198542167475099	0.006198544690535006	-0.0060183606852766	0.43952727	0.11953049	0.4430099	0.124587916	0.45230767	0.1267915
0.4002	0.1507	0.009626081785058718	0.009626079857149975	-0.009194367840897711	0.43931395	0.17851354	0.44269362	0.18548116	0.45182332	0.18900424
0.4002	0.2006	0.012767967706686912	0.012767937904364524	-0.012198220959085276	0.43861604	0.23515557	0.44177443	0.24309307	0.45069665	0.24781322
0.4002	0.2505	0.015521192208692032	0.015521169856950241	-0.014950198453885226	0.4374878	0.28938326	0.4403373	0.29747623	0.44901633	0.30323517
0.4002	0.3004	0.017846544283104206	0.017846555316523224	-0.017405993133205937	0.4360028	0.34142542	0.43848488	0.34904042	0.4468888	0.3556766
0.4002	0.3503	0.019732010337077353	0.01973201778765795	-0.019536860518354834	0.43422928	0.39161053	0.4363093	0.39828694	0.44440842	0.40564477
0.4002	0.4002	0.021175950463158733	0.021175945690017364	-0.021319984273175482	0.43222427	0.4402875	0.43388623	0.44571394	0.44165203	0.4536452
0.4002	0.4501	0.022178821976077484	0.022178831508946326	-0.02273295393822109	0.4300338	0.48779386	0.43127593	0.49178478	0.43867943	0.5001458
0.4002	0.5	0.02273943604886494	0.02273939283251783	-0.023750596739052998	0.42769417	0.53444636	0.4285265	0.5369251	0.43553746	0.5455728
0.4002	0.5499	0.022852443179595394	0.022852457188772574	-0.024342904699766375	0.42523354	0.580538	0.42567638	0.5815248	0.43226174	0.5903116
0.4002	0.5998	0.022507874615006376	0.022507874615006376	-0.02447348630084912	0.4226753	0.62633884	0.42275828	0.6259437	0.4288816	0.6347124
0.4002	0.6497	0.021690296992015468	0.021690259440792878	-0.024098256437708042	0.4200381	0.6720943	0.41980046	0.67051345	0.42542052	0.6790913
0.4002	0.6996	0.02037898063596809	0.02037889778611217	-0.02316406523087621	0.4173388	0.7180216	0.41683048	0.71553564	0.42190018	0.7237271
0.4002	0.7495	0.018548512114947707	0.0185485597956786	-0.021607985986542476	0.41459352	0.764297	0.413877	0.76126695	0.41834226	0.7688478
0.4002	0.7994	0.016170820503466993	0.016170741830111635	-0.019355975751507118	0.41182074	0.81103384	0.4109736	0.80788845	0.41477245	0.8145991
0.4002	0.8493	0.013217490059193815	0.013217539534330858	-0.0163228709641602	0.40904424	0.85823905	0.4081631	0.8554441	0.41122505	0.86098564
0.4002	0.8992	0.009667227557414393	0.009667287162059168	-0.012413227451716725	0.40629834	0.9057348	0.40550464	0.90372527	0.40775165	0.9077647
0.4002	0.9491	0.005516767598096772	0.005516741377125767	-0.007523788130144662	0.40363944	0.9530308	0.40308678	0.95207846	0.4044363	0.95427054
0.4002	0.999	0.0008011864253286427	0.0008012460299734181	-0.0015359182880800696	0.40115467	0.9991016	0.40103686	0.9990886	0.4014079	0.9991336
0.4501	0.001	2.6830898351695373e-5	2.6831245321882574e-5	-4.487048931356479e-5	0.49398494	0.0010329224	0.4982484	0.0010427459	0.50851184	0.0010451747
0.4501	0.0509	0.002928515859302771	0.0029285121340124724	-0.003113921007131029	0.4941124	0.060855582	0.49844864	0.06396781	0.5085498	0.064862266
0.4501	0.1008	0.006601297346259635	0.006601286680900022	-0.006606809544239636	0.49429235	0.12367836	0.49868497	0.13055336	0.50860244	0.13276783
0.4501	0.1507	0.01023120851667857	0.010231238319000958	-0.010060940962027639	0.49401194	0.18499309	0.49832025	0.19471967	0.5080161	0.19824134
0.4501	0.2006	0.013548913842957408	0.013548918602684326	-0.013302483589456304	0.4932174	0.24368457	0.49730772	0.2551293	0.5067453	0.25981626
0.4501	0.2505	0.016446536847872763	0.01644654429845336	-0.01624785198936534	0.49196076	0.29961544	0.49573123	0.3117761	0.50487846	0.3174538
0.4501	0.3004	0.018883643168234807	0.018883631688080986	-0.018852600659558273	0.49031678	0.35300544	0.493697	0.3650893	0.50252485	0.37158352
0.4501	0.3503	0.020848600709555312	0.02084858580839412	-0.02108961796045268	0.48835593	0.40419465	0.49130175	0.4156109	0.49978334	0.42275757
0.4501	0.4002	0.02234103462336455	0.02234098246930037	-0.022938202298288066	0.48613784	0.45354906	0.48862475	0.4638793	0.4967338	0.47152483
0.4501	0.4501	0.023362925198128118	0.023362968488683217	-0.024378333135813814	0.48371026	0.50142246	0.48573038	0.51039195	0.4934398	0.5183905
0.4501	0.5	0.023914943643121037	0.023914980152454912	-0.02538718507480514	0.48111135	0.54814565	0.482669	0.5555984	0.48994994	0.5638074
0.4501	0.5499	0.02399377406819865	0.023993781444568416	-0.025937125098681138	0.4783712	0.59402156	0.47948164	0.59990335	0.4863027	0.6081795
0.4501	0.5998	0.02359138160711252	0.023591412599736794	-0.025994146157421946	0.47551394	0.6393257	0.47620243	0.6436721	0.48252857	0.65186584
0.4501	0.6497	0.022694654619316412	0.022694586299577546	-0.025516470910246128	0.47255963	0.6843065	0.4728616	0.68723416	0.47865295	0.6951851
0.4501	0.6996	0.02128518983406094	0.02128514126283146	-0.024453449026584667	0.46952593	0.729181	0.46948734	0.7308816	0.47469878	0.73841274
0.4501	0.7495	0.019340348529454765	0.019340348529454765	-0.022744588070296445	0.46643084	0.7741264	0.46611023	0.7748587	0.47068965	0.7817714
0.4501	0.7994	0.016834575501772753	0.01683458622494352	-0.02031853669850913	0.4632944	0.81926084	0.46276593	0.819338	0.46665406	0.8254075
0.4501	0.8493	0.013742333550618602	0.013742348451779796	-0.017092868919800747	0.46014306	0.8646084	0.45950013	0.8643697	0.4626298	0.86934257
0.4501	0.8992	0.01004390239688105	0.010044036507331794	-0.012974261999909215	0.4570169	0.91003823	0.45637858	0.90979433	0.45867547	0.91339386
0.4501	0.9491	0.005735790508822308	0.005735730904177533	-0.007859515943016728	0.45398057	0.9551593	0.45350164	0.95509434	0.45488638	0.957037
0.4501	0.999	0.0008450193072565004	0.0008451683188684389	-0.0016213997757595277	0.4511401	0.99914044	0.45102513	0.99914384	0.45141655	0.99918365
0.5	0.001	2.8156343145634323e-5	2.8156474811355916e-5	-4.753275668969111e-5	0.54794353	0.0010381404	0.5529995	0.0010499529	0.5636895	0.0010522796
0.5	0.0509	0.0030280379597324436	0.0030280219543952214	-0.003319124642059912	0.54794496	0.06244933	0.5530736	0.06631141	0.5635594	0.067186326
0.5	0.1008	0.006806383614214262	0.0068063556745370235	-0.007028603397999378	0.54802257	0.1274756	0.55322236	0.13613911	0.5634738	0.13830426
0.5	0.1507	0.010533906645152857	0.01053388204780581	-0.010676284215249798	0.54764634	0.19094858	0.5527738	0.20339419	0.56275547	0.20682454
0.5	0.2006	0.013936393749082399	0.013936374386513073	-0.01407907874159875	0.5467528	0.2515562	0.55166656	0.26645422	0.56134677	0.2709968
0.5	0.2505	0.01690353612971851	0.0169034876934937	-0.017151074875096928	0.5453876	0.30909348	0.54997754	0.3252489	0.5593288	0.3307206
0.5	0.3004	0.01939350289908326	0.019393517800244453	-0.019848196345216174	0.54362154	0.36376402	0.54780865	0.38021886	0.55680656	0.38644022
0.5	0.3503	0.021394323684216232	0.021394403409899176	-0.022144847434641513	0.5415231	0.4159126	0.5452554	0.43194076	0.55387676	0.43874493
0.5	0.4002	0.022905830512293335	0.02290583796287393	-0.024022390383676928	0.5391506	0.4659172	0.5423969	0.48099017	0.55061865	0.48822325
0.5	0.4501	0.023930706593726647	0.023930698399578176	-0.025463033931622192	0.53655124	0.5141454	0.53929675	0.52789634	0.54709446	0.5354145
0.5	0.5	0.024470696772431744	0.024470674420689065	-0.026446568941663973	0.5337632	0.5609399	0.5360062	0.57313347	0.543354	0.5807988
0.5	0.5499	0.024523902102332906	0.02452386559299642	-0.02694790992095438	0.5308162	0.60661256	0.53256667	0.617122	0.5394351	0.624798
0.5	0.5998	0.02408399610737777	0.024084049748579833	-0.0269358878805252	0.5277351	0.6514461	0.5290126	0.6602361	0.53536904	0.66778356
0.5	0.6497	0.023140025696382016	0.0231400309162558	-0.026371674757904966	0.52453995	0.69569266	0.52537453	0.702807	0.5311817	0.71007943
0.5	0.6996	0.02167596897062829	0.021676004721495445	-0.02520794785672842	0.5212495	0.7395717	0.5216818	0.74512297	0.5268972	0.7519625
0.5	0.7495	0.019671748323286664	0.01967168871864189	-0.023387778417979455	0.517882	0.78326356	0.51796544	0.7874235	0.5225402	0.79365635
0.5	0.7994	0.017104346948635746	0.017104355871459476	-0.020843734277361935	0.5144595	0.82689464	0.5142623	0.8298793	0.518141	0.83531296
0.5	0.8493	0.013951117229535182	0.0139510725260516	-0.017497392397530082	0.51101065	0.870509	0.5106212	0.87255543	0.51374096	0.8769773
0.5	0.8992	0.010193599729104719	0.010193659333749494	-0.013259113907543085	0.5075793	0.9140202	0.5071124	0.9153435	0.50940347	0.91852474
0.5	0.9491	0.0058268998577091224	0.005826884956547929	-0.008027415659618065	0.5042368	0.9571294	0.5038445	0.9578494	0.5052317	0.95955837
0.5	0.999	0.0008690583813808217	0.0008690881837032094	-0.0016687700889765344	0.5011043	0.9991766	0.50099665	0.9991945	0.50139904	0.9992296
0.5499	0.001	2.8732256068458682e-5	2.8732650806550587e-5	-4.899324401343063e-5	0.6007234	0.0010428528	0.6064347	0.0010565172	0.61724204	0.0010586793
0.5499	0.0509	0.0030360545934193656	0.0030360451830353154	-0.0034334369523230475	0.60056245	0.06387419	0.6063317	0.06845304	0.6169015	0.06928347
0.5499	0.1008	0.00680699714213058	0.006806986176964378	-0.00725922344011517	0.60049546	0.13087799	0.6063354	0.14125946	0.6166296	0.14331707
0.5499	0.1507	0.01052544181829796	0.010525443073872133	-0.011006026730976514	0.60000384	0.19631326	0.60577655	0.21137722	0.61576295	0.21463063
0.5499	0.2006	0.013920433037637264	0.013920454951580605	-0.014486329934892336	0.5990166	0.25868756	0.6045809	0.2769132	0.6142336	0.28120703
0.5499	0.2505	0.01688133023886984	0.016881297091235183	-0.01761328999730647	0.5975697	0.31772488	0.60281265	0.33772516	0.6121098	0.34287614
0.5499	0.3004	0.019365043246406574	0.01936505069698717	-0.02034340159995987	0.5957258	0.3736045	0.60056454	0.39425522	0.6094866	0.4000852
0.5499	0.3503	0.021358293712425855	0.021358317773927604	-0.022652243524110674	0.59354687	0.42666787	0.59792423	0.44710603	0.6064524	0.45345116
0.5499	0.4002	0.022860060763170625	0.022860113809216903	-0.024522930147830975	0.5910872	0.47729975	0.5949663	0.4968852	0.60308105	0.5035957
0.5499	0.4501	0.023873008764594014	0.023873135498672718	-0.025939738651763668	0.5883912	0.52587724	0.5917514	0.54415125	0.5994319	0.5510891
0.5499	0.5	0.0243991497581581	0.024399052157044326	-0.02688474445227832	0.5854945	0.57275236	0.5883284	0.58940125	0.5955516	0.5964359
0.5499	0.5499	0.024437138040638406	0.02443722744760557	-0.027335658563646892	0.5824257	0.6182457	0.5847373	0.6330733	0.5914768	0.6400775
0.5499	0.5998	0.02398237676455439	0.023982317159909616	-0.027264181940872573	0.5792089	0.6626468	0.58101195	0.6755513	0.5872381	0.6823977
0.5499	0.6497	0.023025189937937424	0.02302522824762962	-0.02663493782389749	0.57586366	0.7062122	0.57718194	0.71717155	0.58286065	0.72372884
0.5499	0.6996	0.02155184098731372	0.021551918929029912	-0.02540441981241289	0.57240844	0.7491659	0.5732763	0.7582238	0.5783686	0.7643529
0.5499	0.7495	0.019544628155953037	0.019544630774081445	-0.023520029771030612	0.5688625	0.7916935	0.5693263	0.79894733	0.57378745	0.8044984
0.5499	0.7994	0.016983306821781508	0.01698335152526509	-0.020919101570479555	0.565248	0.8339309	0.5653696	0.83951795	0.56914854	0.8443279
0.5499	0.8493	0.013846922788621568	0.013846891021129987	-0.017528307833977387	0.5615956	0.8759435	0.56145614	0.8800196	0.5644949	0.88391113
0.5499	0.8992	0.010118318062006582	0.01011834786432897	-0.013262949560978031	0.55795145	0.9176873	0.55765885	0.92039406	0.559893	0.92317975
0.5499	0.9491	0.00579073854654133	0.005790903112284529	-0.008024770996735715	0.5543908	0.9589466	0.55409133	0.9603575	0.55544996	0.96184814
0.5499	0.999	0.0008724678069876868	0.0008725870162772376	-0.00167674628624749	0.5510447	0.99921024	0.550948	0.999241	0.55135185	0.9992715
0.5998	0.001	2.8516172789788197e-5	2.8516253454239417e-5	-4.91466652194192e-5	0.6521108	0.0010470329	0.6582839	0.0010623956	0.6688964	0.0010643346
0.5998	0.0509	0.0029519830302525904	0.0029519737170268442	-0.003447359168460927	0.65176946	0.06511979	0.6579747	0.070368566	0.66832846	0.071131304
0.5998	0.1008	0.006604180520854687	0.006604187971435284	-0.007280220605251256	0.6515341	0.13385774	0.6577968	0.14585054	0.6678471	0.1477469
0.5998	0.1507	0.010208681205601818	0.010208677480311519	-0.011024559565222813	0.6509203	0.20104113	0.6571144	0.21856835	0.6668332	0.22156715
0.5998	0.2006	0.013505168089371536	0.01350514215181798	-0.014493134572162981	0.6498533	0.26501715	0.65584564	0.28637922	0.66521275	0.29033098
0.5998	0.2505	0.01638479162961734	0.016384828882520325	-0.017599548459313292	0.64835787	0.3254367	0.65403867	0.34906176	0.6630373	0.35379076
0.5998	0.3004	0.018803477576213423	0.018803492477374617	-0.020300902131026588	0.64648527	0.3824467	0.6517713	0.40704805	0.66038704	0.41238394
0.5998	0.3503	0.020746010054246825	0.020745979063108794	-0.02257368251096927	0.64428854	0.4363783	0.64912057	0.46095785	0.65733844	0.4667446
0.5998	0.4002	0.022209720627805907	0.022209742682716152	-0.024402165208358945	0.64181435	0.48761547	0.646152	0.5114232	0.65395665	0.51751935
0.5998	0.4501	0.023196243202429037	0.023196266149323366	-0.02577234832559209	0.63910264	0.5365412	0.64292073	0.559028	0.65029454	0.56530416
0.5998	0.5	0.023707006391292418	0.023706970625527124	-0.026668364689072577	0.6361848	0.5835141	0.63947105	0.6042905	0.6463944	0.61062586
0.5998	0.5499	0.023741050319650375	0.023741060462563884	-0.027070336393435403	0.63308764	0.62886214	0.6358401	0.6476653	0.64228994	0.65394366
0.5998	0.5998	0.023294303192362836	0.023294347895846418	-0.026952993446105356	0.6298323	0.6728798	0.63205874	0.6895476	0.63800883	0.69565463
0.5998	0.6497	0.022358464361639213	0.022358461074147545	-0.026284569920919966	0.6264379	0.7158296	0.6281558	0.7302812	0.6335757	0.7361007
0.5998	0.6996	0.020921459169734563	0.0209213697627674	-0.025025613394340382	0.62292194	0.75794023	0.6241586	0.7701594	0.6290133	0.77557087
0.5998	0.7495	0.018967531813554955	0.018967502011232568	-0.023128358650901917	0.6193032	0.7994039	0.6200979	0.8094267	0.624347	0.81430215
0.5998	0.7994	0.016478587016908658	0.01647851251110269	-0.020535556780635893	0.61560416	0.8403675	0.6160104	0.8482665	0.6196078	0.8524692
0.5998	0.8493	0.013435713571697178	0.013435519576157406	-0.017179842310306708	0.6118556	0.88091624	0.61194634	0.8867843	0.6148396	0.8901681
0.5998	0.8992	0.009822349506452666	0.009822260099485502	-0.012982373328873798	0.60810465	0.9210465	0.60797846	0.9249691	0.61010873	0.9273808
0.5998	0.9491	0.005629115221784997	0.005629055617140222	-0.007849628212141496	0.60442746	0.96061563	0.6042216	0.96263295	0.6055229	0.96391964
0.5998	0.999	0.0008552864538825533	0.0008552387940047868	-0.0016445433106986292	0.6009587	0.99924123	0.60087633	0.9992833	0.6012718	0.99930954
0.6497	0.001	2.7481028181313067e-5	2.748135806470922e-5	-4.7911855213618777e-5	0.7019292	0.0010506709	0.7083253	0.0010675684	0.71843827	0.0010692327
0.6497	0.0509	0.002778010339392267	0.0027780038743664415	-0.003353968055928704	0.7014108	0.0661829	0.707808	0.07204426	0.7176555	0.072718665
0.6497	0.1008	0.006205154957924137	0.00620513987855879	-0.007078692674754505	0.70100313	0.13640139	0.70743555	0.14986873	0.7169688	0.15155698
0.6497	0.1507	0.009595494923721512	0.009595440659069393	-0.01071416714519147	0.7002753	0.20510349	0.7066343	0.22489142	0.71582854	0.2275683
0.6497	0.2006	0.012705846599938814	0.012705872518130226	-0.014078035630689198	0.6991528	0.27050036	0.7053182	0.29474813	0.7141581	0.29827803
0.6497	0.2505	0.015431612013994914	0.015431559859930735	-0.017085676522938825	0.6976483	0.33217064	0.7035182	0.3591358	0.711992	0.3633576
0.6497	0.3004	0.017727764568454304	0.017727714048455953	-0.019694861287038117	0.6958003	0.39022282	0.70129573	0.41846526	0.70939296	0.42322195
0.6497	0.3503	0.019576981549721525	0.019577026921079488	-0.021882501036388217	0.6936506	0.44496977	0.6987132	0.4733625	0.7064226	0.47851026
0.6497	0.4002	0.020974496182377136	0.020974518832436534	-0.023633717664113957	0.6912378	0.49679008	0.6958256	0.52447677	0.7031356	0.5298859
0.6497	0.4501	0.02191994687965096	0.021920027571524586	-0.02493560903397963	0.68859416	0.54606616	0.69267964	0.5724112	0.6995759	0.57796323
0.6497	0.5	0.022413711997683994	0.022413682195361606	-0.02577383832411477	0.6857469	0.5931606	0.68931365	0.6177022	0.6957795	0.62328774
0.6497	0.5499	0.022454391735593077	0.022454357679584647	-0.026130835711769156	0.68271846	0.63840544	0.68576	0.6608188	0.69177604	0.66633403
0.6497	0.5998	0.02203777359588624	0.022037752119739407	-0.02598413315477327	0.67952776	0.68210053	0.68204606	0.70216745	0.68758965	0.7075114
0.6497	0.6497	0.02115653183960986	0.02115653183960986	-0.025305438789202606	0.6761918	0.72451234	0.67819834	0.74210006	0.68324256	0.7471714
0.6497	0.6996	0.01979982189486945	0.019799748744172146	-0.02405958793924102	0.6727264	0.7658747	0.67424136	0.780916	0.67875576	0.7856117
0.6497	0.7495	0.017953450875521	0.017953495967918703	-0.02220388574441038	0.66914964	0.806386	0.6702044	0.81886536	0.67415345	0.8230778
0.6497	0.7994	0.015601345760955315	0.015601226551665764	-0.019686960997167362	0.6654827	0.84620386	0.66612256	0.8561427	0.66946507	0.859758
0.6497	0.8493	0.012725592360423033	0.012725635520436429	-0.016447997820395414	0.661756	0.8854333	0.6620437	0.89287406	0.664733	0.89577323
0.6497	0.8992	0.009310376143379873	0.009310465550347036	-0.012415001732483288	0.6580148	0.9241055	0.65803814	0.9290919	0.6600213	0.93115103
0.6497	0.9491	0.005343916511721114	0.005343886709398726	-0.007500656429673217	0.6543331	0.96214175	0.6542168	0.9646898	0.65543354	0.9657856
0.6497	0.999	0.0008169576417733637	0.0008168384324838129	-0.001571837663879559	0.6508441	0.99926984	0.6507782	0.9993217	0.6511557	0.999344
0.6996	0.001	2.561588931273705e-5	2.561580200124568e-5	-4.522920120058345e-5	0.7500401	0.0010537669	0.75638866	0.0010720303	0.76571435	0.0010733759
0.6996	0.0509	0.0025183636253318584	0.002518368411871889	-0.003148551280677943	0.74936867	0.06706658	0.75568664	0.07347583	0.76475513	0.074044496
0.6996	0.1008	0.005621609174907446	0.005621588924815686	-0.006646536599504578	0.74880654	0.13850659	0.755134	0.15328658	0.76389474	0.15472785
0.6996	0.1507	0.008704563655778201	0.008704602075162063	-0.010064299680338564	0.7479891	0.20848384	0.7542362	0.23028637	0.7626684	0.23258656
0.6996	0.2006	0.011546877309339301	0.01154685822572779	-0.01322861859817321	0.74684507	0.27510312	0.7529088	0.30192998	0.7610004	0.30497414
0.6996	0.2505	0.01404977484514594	0.014049745042823553	-0.016057815967479235	0.74537665	0.33787614	0.75116754	0.36783522	0.7589103	0.3714825
0.6996	0.3004	0.016168286009214036	0.016168286009214036	-0.018510406248392106	0.7436094	0.3968696	0.7490561	0.428383	0.75644284	0.43249458
0.6996	0.3503	0.01788298259064698	0.017883042195291757	-0.020563550579906824	0.74157345	0.45237255	0.74662125	0.48419464	0.7536442	0.48864254
0.6996	0.4002	0.019186372198019205	0.01918635729685801	-0.022202478163101468	0.7392974	0.5047507	0.74390584	0.5359266	0.7505557	0.5405949
0.6996	0.4501	0.020075635995956354	0.02007571988621426	-0.02341490338387734	0.7368064	0.55438215	0.74094707	0.58419436	0.74721277	0.58897805
0.6996	0.5	0.020549496792833716	0.020549560873785455	-0.024187704637317405	0.7341218	0.6016283	0.7377758	0.6295471	0.743644	0.63434947
0.6996	0.5499	0.020605559307717014	0.020605660179935176	-0.024505034543745856	0.73126125	0.6468227	0.7344185	0.67246515	0.7398729	0.677195
0.6996	0.5998	0.02023922054601837	0.02023922054601837	-0.024347032677370775	0.7282407	0.6902672	0.73089874	0.7133645	0.7359201	0.7179342
0.6996	0.6497	0.019443342335130703	0.019443387038614285	-0.023688737162407297	0.72507393	0.7322311	0.7272385	0.7526034	0.7318041	0.75692666
0.6996	0.6996	0.01820795652214735	0.018207955892735245	-0.022499352528276124	0.72177523	0.77295184	0.7234601	0.7904881	0.7275435	0.7944776
0.6996	0.7495	0.016520239260646857	0.01652020945832447	-0.02074137059501585	0.7183602	0.8126334	0.719589	0.8272748	0.72315955	0.8308412
0.6996	0.7994	0.01436538864258069	0.014365345705188881	-0.018369631986936936	0.7148487	0.8514428	0.7156574	0.8631686	0.71867967	0.86621934
0.6996	0.8493	0.011726855824321314	0.011726843729654712	-0.015330383778294553	0.71126854	0.88950205	0.71170956	0.8983159	0.71414244	0.9007542
0.6996	0.8992	0.008588989775950018	0.008588978721680851	-0.011559379798296989	0.70766157	0.9268726	0.7078099	0.932786	0.70960677	0.9345129
0.6996	0.9491	0.004937717337771985	0.004937836547061536	-0.006977044634645732	0.7040967	0.96353036	0.7040617	0.96654165	0.70516855	0.9674589
0.6996	0.999	0.0007577088938836574	0.0007577983008508204	-0.0014587637544227565	0.7006983	0.999296	0.7006508	0.9993566	0.7010006	0.9993754
0.7495	0.001	2.2920873333541285e-5	2.2921484513980877e-5	-4.105698275116232e-5	0.79634124	0.0010563345	0.80235225	0.0010757924	0.81062585	0.0010767842
0.7495	0.0509	0.0021786572886126274	0.0021786617396027247	-0.002828046375199066	0.7955599	0.06777889	0.8015136	0.07466659	0.80955267	0.07511558
0.7495	0.1008	0.004868639639849431	0.004868591211075551	-0.00597960118324219	0.79488266	0.14017756	0.80082065	0.15608528	0.8085761	0.1572499
0.7495	0.1507	0.007560395956631737	0.007560403048084412	-0.009070840801334619	0.7940148	0.21117005	0.7998665	0.2346982	0.80732024	0.23658106
0.7495	0.2006	0.010060126701351493	0.01006013415193209	-0.01194101323531574	0.7928929	0.2787925	0.798575	0.307836	0.80571777	0.31034797
0.7495	0.2505	0.012276963525885476	0.012276935578764303	-0.014512356834841176	0.79151124	0.34250116	0.7969488	0.37504727	0.80377483	0.3780723
0.7495	0.3004	0.014166490904329143	0.014166542317798667	-0.016744179067181078	0.78988314	0.40232098	0.7950154	0.4366762	0.8015199	0.44009706
0.7495	0.3503	0.015707205057812035	0.01570728664018256	-0.018613515090113858	0.7880273	0.45851207	0.79280657	0.49332774	0.79898363	0.4970349
0.7495	0.4002	0.016888879034705484	0.01688892970014738	-0.020105242353934724	0.78596324	0.511422	0.79035264	0.54565465	0.7961955	0.5495482
0.7495	0.4501	0.017706116747273765	0.017706201306890962	-0.021207160539033473	0.7837078	0.5614174	0.78768027	0.59427464	0.7931803	0.59826404
0.7495	0.5	0.018155471895116904	0.018155497964698952	-0.02190689184375838	0.7812765	0.60885394	0.7848127	0.63974273	0.789959	0.64374423
0.7495	0.5499	0.018233008232774933	0.0182328767404549	-0.022189984935001413	0.77868235	0.6540614	0.78176975	0.6825441	0.78654945	0.68648016
0.7495	0.5998	0.017933315968569757	0.017933390474375727	-0.022038917925532225	0.7759367	0.69734013	0.77857	0.72310084	0.78296685	0.72689676
0.7495	0.6497	0.017249533123395555	0.017249503321073167	-0.021432010743441136	0.7730508	0.73895955	0.7752308	0.7617755	0.7792261	0.76535887
0.7495	0.6996	0.016171932276105805	0.016171916649250412	-0.02034277277377648	0.7700361	0.7791584	0.7717707	0.79887885	0.77534235	0.8021776
0.7495	0.7495	0.014688908641204368	0.014688951504385483	-0.018739018857001105	0.7669054	0.81814355	0.7682108	0.8346726	0.77133304	0.8376139
0.7495	0.7994	0.012786946757125106	0.012786857350157943	-0.016582109946958655	0.7636758	0.8560891	0.7645793	0.8693717	0.76722205	0.8718808
0.7495	0.8493	0.01045063168829613	0.010450572083651355	-0.013825914283142303	0.76037115	0.893131	0.76091397	0.903139	0.76304257	0.9051395
0.7495	0.8992	0.007664586987729927	0.007664616790052314	-0.010414761611917147	0.7570287	0.92935693	0.7572714	0.93607587	0.75884604	0.93748987
0.7495	0.9491	0.004413517227953134	0.004413478823203532	-0.00627848057336205	0.75370777	0.9647869	0.7537418	0.96820164	0.7547152	0.9689516
0.7495	0.999	0.00067798212593706	0.0006779896137529828	-0.0013059389489488865	0.75051934	0.99932003	0.7504906	0.9993883	0.750803	0.9994034
0.7994	0.001	1.9408712242564732e-5	1.9409119696191127e-5	-3.5368622278054244e-5	0.8407637	0.0010583892	0.8461404	0.0010788728	0.8531241	0.0010794842
0.7994	0.0509	0.0017653902131193958	0.0017653572481421548	-0.0023902049982488602	0.8399336	0.06833176	0.8452347	0.07562478	0.8520191	0.07594364
0.7994	0.1008	0.003964207430798332	0.003964217282836392	-0.005077020374230801	0.8391986	0.14141802	0.8444635	0.15824261	0.85100347	0.15911084
0.7994	0.1507	0.006192949222163124	0.006192956402708116	-0.0077360898974824545	0.8383338	0.21314242	0.8435091	0.23805843	0.8497898	0.23949912
0.7994	0.2006	0.008285953282505434	0.008286050140053194	-0.01022087312640175	0.8372872	0.28152263	0.8423097	0.31235778	0.848324	0.31431073
0.7994	0.2505	0.010161269037715887	0.010161237752719363	-0.01245761695389426	0.83604753	0.34597874	0.84086007	0.38063955	0.8466033	0.38301608
0.7994	0.3004	0.01177551165439096	0.01177552714326964	-0.014406254829439542	0.83461857	0.4064964	0.8391731	0.44320393	0.8446415	0.44591033
0.7994	0.3503	0.013105623665445792	0.013105587307498556	-0.016043172555972367	0.83300924	0.46330273	0.83726704	0.50062567	0.84245646	0.50357234
0.7994	0.4002	0.014138398781729095	0.014138448852018592	-0.01735269226916136	0.8312298	0.51671964	0.8351604	0.5535389	0.8400654	0.55664307
0.7994	0.4501	0.014866230557876448	0.014866185854392866	-0.018322306152792234	0.8292906	0.56709564	0.8328699	0.60255116	0.8374837	0.60573715
0.7994	0.5	0.015283271165305479	0.015283211560660703	-0.018940071128535685	0.82720035	0.61477226	0.83041036	0.6482115	0.83472466	0.65140975
0.7994	0.5499	0.01538398005559119	0.015384009857913578	-0.019192874776237066	0.82496727	0.6600703	0.8277957	0.69100374	0.8317996	0.6941495
0.7994	0.5998	0.015162522116109578	0.015162537017270772	-0.019065453328371375	0.8225993	0.7032831	0.82503796	0.7313486	0.8287192	0.73438054
0.7994	0.6497	0.014611686261920442	0.014611656459598055	-0.01853935504985116	0.8201039	0.744676	0.82215047	0.7696098	0.8254937	0.7724688
0.7994	0.6996	0.013722261715412631	0.013722172308445468	-0.017592511259193602	0.81748927	0.78448474	0.81914675	0.80609953	0.82213414	0.8087274
0.7994	0.7495	0.012483824794991993	0.012483777136598984	-0.01619835456868103	0.8147649	0.82291687	0.81604326	0.8410831	0.81865394	0.84342194
0.7994	0.7994	0.010883995496017762	0.010884036055777035	-0.014325119009404821	0.81194437	0.8601506	0.81286186	0.8747825	0.81507176	0.87677395
0.7994	0.8493	0.008909200183358224	0.00890923955430123	-0.011934747860739097	0.8090466	0.8963318	0.8096332	0.9073745	0.8114139	0.90895927
0.7994	0.8992	0.006544580847995696	0.006544551045673308	-0.008981097041105189	0.8061016	0.9315685	0.80640316	0.9389868	0.80772173	0.94010496
0.7994	0.9491	0.003774481197295565	0.0037742951923745993	-0.005405235942955826	0.8031572	0.9659174	0.8032448	0.9696839	0.8040621	0.9702761
0.7994	0.999	0.0005784071334473118	0.0005784131356127431	-0.0011144987802940544	0.8003043	0.99934167	0.80029356	0.9994167	0.8005595	0.99942863
0.8493	0.001	1.5102415919403971e-5	1.5103380138526865e-5	-2.8149231570226703e-5	0.8832685	0.0010599478	0.88771653	0.0010812825	0.89320225	0.0010814976
0.8493	0.0509	0.0012856400094996036	0.0012856623612413944	-0.0018323326900598364	0.8824661	0.06873964	0.88683206	0.076359294	0.8921632	0.076541245
0.8493	0.1008	0.0029307114652450325	0.0029306630364711525	-0.0039412116060135735	0.881747	0.14221637	0.8860625	0.15970738	0.89120173	0.1602717
0.8493	0.1507	0.004640928585747217	0.00464101435651889	-0.006071070196270364	0.8809507	0.21435016	0.8851775	0.24025	0.890113	0.24124286
0.8493	0.2006	0.006277295918141579	0.006277348072205757	-0.008087163851712506	0.88004	0.2832115	0.8841356	0.31533697	0.88886154	0.31672728
0.8493	0.2505	0.007765818785072751	0.007765714476944394	-0.00991834197149246	0.8790022	0.34820756	0.88292813	0.38443702	0.88744044	0.38616318
0.8493	0.3004	0.009064817510459539	0.009064750608110628	-0.011524534867653154	0.877834	0.40928766	0.8815575	0.44779497	0.8858526	0.44978684
0.8493	0.3503	0.010149930813220881	0.01015000531902685	-0.012881451550911267	0.8765365	0.4666387	0.8800293	0.5059341	0.88410383	0.5081224
0.8493	0.4002	0.011006469950030101	0.011006524783023636	-0.01397273801545271	0.8751125	0.5205478	0.87835187	0.5594502	0.8822014	0.56176966
0.8493	0.4501	0.01162451970421377	0.011624493410520409	-0.01478587977228488	0.87356555	0.57133436	0.876533	0.60892284	0.8801522	0.6113132
0.8493	0.5	0.011996459493708755	0.011996561556232521	-0.01530955301321546	0.8718997	0.61931777	0.8745801	0.65488267	0.87796235	0.65728855
0.8493	0.5499	0.01211612925880129	0.012116098473898718	-0.015532260735200538	0.87011874	0.6648011	0.8725004	0.69780123	0.87563777	0.70017105
0.8493	0.5998	0.011976961541018016	0.011976961541018016	-0.015441204210867861	0.8682264	0.70806503	0.8703009	0.73809123	0.87318397	0.74037683
0.8493	0.6497	0.011572033356476163	0.011572063158798551	-0.015021614163550582	0.8662266	0.749364	0.86798984	0.77611154	0.8706066	0.77826625
0.8493	0.6996	0.0108932429457132	0.010893302550357975	-0.014256151332831514	0.8641244	0.7889277	0.8655755	0.8121717	0.86791265	0.81415105
0.8493	0.7495	0.009931394246645853	0.009931334642001077	-0.013124222302212496	0.86192596	0.82696015	0.8630693	0.8465386	0.8651109	0.8482983
0.8493	0.7994	0.00867611455671341	0.008676084754391022	-0.011601302163881083	0.85964006	0.8636397	0.86048585	0.8794378	0.8622134	0.8809341
0.8493	0.8493	0.00711538983311516	0.007115449437759935	-0.009658160027040329	0.85728	0.8991188	0.8578473	0.9110575	0.85923934	0.9122467
0.8493	0.8992	0.0052362969133658566	0.0052362969133658566	-0.007259104795774721	0.85486674	0.93351996	0.8551865	0.94154537	0.85621786	0.9423833
0.8493	0.9491	0.0030237196994267745	0.003023624512915213	-0.0043583444521519904	0.8524351	0.9669292	0.8525564	0.9710023	0.85319674	0.9714458
0.8493	0.999	0.0004599094303004425	0.0004598543421723278	-0.0008861934605876166	0.8500507	0.9993615	0.85005534	0.99944234	0.85026634	0.9994514
0.8992	0.001	1.0048603551228495e-5	1.0048050578449817e-5	-1.9393462036088834e-5	0.923843	0.0010610069	0.927079	0.0010830008	0.93088907	0.0010828164
0.8992	0.0509	0.0007484908860515248	0.0007485039245675694	-0.0011487383313738874	0.92316246	0.06901503	0.92632294	0.07686566	0.93002886	0.076908275
0.8992	0.1008	0.0018019242997682414	0.0018019029720526547	-0.0025815315325574024	0.922544	0.14250831	0.9256454	0.1603392	0.9292218	0.16060902
0.8992	0.1507	0.0029634745847637034	0.0029634556451063193	-0.004104363982719568	0.9218892	0.21466392	0.92490834	0.24104218	0.92834705	0.24160701
0.8992	0.2006	0.00411164223669469	0.004111791248306629	-0.005583073647152211	0.92118174	0.2836993	0.92409843	0.31651545	0.92739415	0.31736827
0.8992	0.2505	0.005179813323170357	0.005179783520847969	-0.006946269842369077	0.92040986	0.34902424	0.9232051	0.38619345	0.92635345	0.38729608
0.8992	0.3004	0.006128929846795778	0.006128945947179415	-0.008154049740956154	0.9195655	0.41054267	0.9222214	0.45023394	0.9252191	0.45153797
0.8992	0.3503	0.006935526811114923	0.006935577028334944	-0.009182430363525692	0.918644	0.46838814	0.9211443	0.5090777	0.9239881	0.5105332
0.8992	0.4002	0.00758466363329538	0.007584738139101349	-0.010015750569657426	0.9176425	0.5227977	0.91997325	0.56325454	0.9226595	0.56481373
0.8992	0.4501	0.008066017227718797	0.0080659994872892	-0.01064256677854401	0.91656005	0.57404983	0.9187088	0.6132963	0.9212334	0.61491466
0.8992	0.5	0.008372060556835592	0.008372135062641561	-0.011053320156289459	0.91539645	0.6224302	0.9173522	0.65969944	0.91971016	0.66133606
0.8992	0.5499	0.008496584568273485	0.008496554765951098	-0.01123899317264265	0.9141513	0.6682156	0.9159052	0.70291173	0.9180912	0.7045287
0.8992	0.5998	0.00843371129825704	0.008433754829313411	-0.011190176572530932	0.91282547	0.71166575	0.9143704	0.74333024	0.91637754	0.74489224
0.8992	0.6497	0.008177597735956554	0.008177597735956554	-0.010896440222744025	0.91142	0.7530199	0.91275066	0.78130263	0.9145711	0.78277636
0.8992	0.6996	0.0077220225502508955	0.00772196294560612	-0.010345759788113577	0.9099365	0.7924959	0.9110502	0.8171326	0.91267467	0.8184862
0.8992	0.7495	0.0070595849125490995	0.00705948578854515	-0.00952414104849436	0.90837777	0.8302902	0.90927446	0.85108423	0.9106922	0.85228705
0.8992	0.7994	0.0061823422186211285	0.006182282613976353	-0.008414996369674613	0.90674806	0.8665781	0.90743124	0.8833853	0.9086301	0.8844073
0.8992	0.8493	0.0050814687087177846	0.005081386344324201	-0.006998491378369042	0.9050541	0.9015136	0.9055332	0.9142311	0.90649843	0.9150424
0.8992	0.8992	0.003746155037016252	0.003746160742352622	-0.005250478689081552	0.9033077	0.9352294	0.90359867	0.9437846	0.9043133	0.9443557
0.8992	0.9491	0.0021646533544116275	0.00216462355208924	-0.00314009665204129	0.9015283	0.9678327	0.9016578	0.9721742	0.9021018	0.9724763
0.8992	0.999	0.0003237381387649618	0.0003237679410873495	-0.0006235184702057714	0.89975494	0.9993796	0.89976996	0.9994656	0.89991784	0.99947166
0.9491	0.001	4.357986157942984e-6	4.358072650988186e-6	-9.105480414341028e-6	0.96249706	0.0010614658	0.96425503	0.0010838413	0.9662408	0.0010832804
0.9491	0.0509	0.00017443361137288102	0.00017444292459862717	-0.0003272861210340118	0.9620577	0.069133386	0.96375734	0.07705349	0.96569264	0.076963946
0.9491	0.1008	0.0006531934561768496	0.0006531516038600221	-0.0010359457924975306	0.961625	0.14205849	0.9632616	0.15974268	0.96513724	0.15975887
0.9491	0.1507	0.0012730526294089523	0.0012730153765059676	-0.0019113078736975424	0.9611948	0.21377632	0.96276784	0.23997419	0.9645779	0.24016967
0.9491	0.2006	0.001920568599378128	0.001920577826490008	-0.0028019872571623597	0.96076846	0.28269237	0.9622792	0.31548154	0.9640184	0.31586045
0.9491	0.2505	0.002540539684070184	0.002540509881747796	-0.003639695798327555	0.9603329	0.34818	0.9617795	0.38557857	0.9634436	0.38611937
0.9491	0.3004	0.003102594556292526	0.0031025519455024353	-0.004389855211790104	0.959877	0.41006535	0.9612552	0.45027372	0.96284086	0.45094633
0.9491	0.3503	0.0035888219360089846	0.00358884674554083	-0.0050332196567717345	0.9593931	0.46840405	0.9606974	0.5098828	0.96220183	0.5106555
0.9491	0.4002	0.003988114744562399	0.003988137384186519	-0.005558160197180643	0.95887554	0.5233665	0.96010035	0.5648415	0.961521	0.5656841
0.9491	0.4501	0.004292942396084798	0.004293089237784042	-0.005956987070060154	0.9583205	0.575176	0.95945984	0.61561316	0.9607942	0.6164974
0.9491	0.5	0.00449796560550908	0.0044979209020254984	-0.006223978143095721	0.9577255	0.62407446	0.9587741	0.6626463	0.96001935	0.6635467
0.9491	0.5499	0.004598888805333656	0.004599008014623207	-0.006354239049343961	0.9570887	0.6703041	0.95804095	0.70635456	0.9591937	0.7072476
0.9491	0.5998	0.004592320147202289	0.004592349949524677	-0.0063430509792906705	0.9564084	0.7140974	0.9572598	0.7471117	0.958317	0.7479762
0.9491	0.6497	0.004474610163828718	0.0044747775524552336	-0.006185332221222145	0.95568377	0.7556721	0.9564303	0.78524935	0.95738757	0.78606546
0.9491	0.6996	0.004242319842686859	0.004242319842686859	-0.005875387602280435	0.954914	0.7952296	0.9555525	0.8210608	0.95640504	0.82181007
0.9491	0.7495	0.003891365440577166	0.0038912760336100027	-0.005406500525853286	0.9540992	0.832955	0.9546273	0.8548047	0.95537007	0.85546994
0.9491	0.7994	0.003417092356390816	0.003417092356390816	-0.00477071378137724	0.95323944	0.8690156	0.9536565	0.88670784	0.9542831	0.88727224
0.9491	0.8493	0.0028147236316853896	0.0028147178521331084	-0.003958449156030472	0.952336	0.9035635	0.95264286	0.9169687	0.95314634	0.9174161
0.9491	0.8992	0.002077680963202211	0.0020776257266629794	-0.002958013122060014	0.95139194	0.93673503	0.95159197	0.94576037	0.951964	0.94607496
0.9491	0.9491	0.001199034135515531	0.001199034135515531	-0.0017547737169478278	0.9504123	0.9686496	0.95051295	0.973231	0.9507438	0.9733972
0.9491	0.999	0.0001715784441075896	0.0001715784441075896	-0.0003300825396544031	0.9494108	0.99939597	0.94942737	0.99948657	0.9495051	0.99949
0.999	0.001	-1.3296370627448968e-6	-1.3280654559002332e-6	2.5986112847633383e-6	0.9992805	0.0010602108	0.9993172	0.0010820986	0.9993574	0.0010813293
0.999	0.0509	-0.0003076987821416001	-0.0003077189240143982	0.0006070065559751563	0.99926496	0.0686795	0.99929714	0.076226406	0.99933696	0.076058
0.999	0.1008	-0.0002776916259117357	-0.0002776804500408403	0.0005486636754701464	0.99924475	0.14018397	0.99927217	0.15696788	0.9993118	0.15683767
0.999	0.1507	-0.00017378319158820044	-0.00017366101843813153	0.00034661937849550756	0.99922943	0.2111499	0.99925435	0.23636228	0.9992931	0.23630404
0.999	0.2006	-5.330665066077822e-5	-5.308461145786536e-5	0.00011350089263086538	0.9992171	0.27984083	0.99924004	0.3118294	0.9992777	0.31184214
0.999	0.2505	6.454186887584756e-5	6.451207398681935e-5	-0.00011337503694920604	0.9992063	0.3454825	0.999228	0.38240254	0.9992642	0.3824752
0.999	0.3004	0.00017106845180428487	0.00017111315528786641	-0.00031801999682030827	0.9991963	0.40778306	0.999217	0.44788194	0.9992514	0.4480011
0.999	0.3503	0.0002626224111420272	0.0002626924451005208	-0.0004931031041741675	0.99918664	0.46670306	0.9992063	0.5084313	0.999239	0.508584
0.999	0.4002	0.00033744398618440474	0.0003374409999861716	-0.0006354620533151984	0.99917704	0.5223366	0.99919534	0.5643763	0.99922645	0.5645511
0.999	0.4501	0.00039475178359907326	0.00039485459117702404	-0.0007441211612233636	0.99916685	0.57484514	0.99918437	0.61610156	0.9992134	0.6162884
0.999	0.5	0.00043466263265656835	0.0004349159672987213	-0.0008193146204814594	0.99915636	0.6244213	0.9991728	0.6639986	0.9992	0.66418946
0.999	0.5499	0.00045778842485560967	0.00045769607639151166	-0.0008619458791643687	0.99914545	0.67126733	0.9991605	0.7084408	0.9991855	0.7086287
0.999	0.5998	0.00046431200037833076	0.00046430005561448606	-0.0008732808821236638	0.9991337	0.71558297	0.9991475	0.7497725	0.9991704	0.7499519
0.999	0.6497	0.0004551159655493686	0.0004550354426756109	-0.0008547610389808735	0.9991213	0.75756025	0.99913377	0.7883047	0.9991544	0.7884711
0.999	0.6996	0.0004308265212116247	0.00043083837659624313	-0.0008078948308922773	0.99910796	0.797379	0.9991189	0.824316	0.99913734	0.8244656
0.999	0.7495	0.0003921206225672158	0.0003920908202448281	-0.0007341821725215954	0.9990939	0.8352064	0.99910325	0.85805404	0.99911904	0.8581836
0.999	0.7994	0.00033985824436277845	0.00033979863971800306	-0.0006350657223921482	0.9990784	0.8711958	0.99908626	0.88973826	0.9990995	0.8898454
0.999	0.8493	0.000274450355868594	0.0002744205535462063	-0.0005119079671018364	0.9990621	0.9054885	0.99906814	0.9195633	0.99907887	0.9196461
0.999	0.8992	0.00019657208355017275	0.00019654228122778505	-0.0003659681279736006	0.9990446	0.93821263	0.9990486	0.9477012	0.9990565	0.9477579
0.999	0.9491	0.00010678900892985288	0.00010675920660746518	-0.00019840012831416913	0.9990257	0.9694857	0.99902785	0.9743049	0.9990326	0.97433406
0.999	0.999	5.274183287662382e-6	5.274183287662382e-6	-1.0377597991773231e-5	0.9990057	0.99941343	0.99900585	0.9995085	0.9990075	0.9995091
