# Supplementary material for: Coevolution of male and female mate choice can destabilize reproductive isolation
Source: Nat Commun. 2019 Nov 12;10:5122. doi: 10.1038/s41467-019-12860-9 (PMC6851176; doi:10.1038/s41467-019-12860-9)
Supplement: Supplementary file 5 — Supplementary Software 1 [file 41467_2019_12860_MOESM5_ESM.zip › CodeChoosinessCoevolution/Data/EffectSelectionMatrixtestSelectionGradientDetailledAlpha1.txt]

percentFemaleIni	percentMaleIni	linkageAAFFMM	linkageaaFFMM	linkageAaFFMM	percentFemale	percentMale	percentFemaleAfterMating	percentMaleAfterMating	percentFemaleAfterSelection	percentMaleAfterSelection
0.001	0.001	9.737397675483537e-9	9.737623668553563e-9	-1.558966404715522e-8	0.0010055923	0.0010057817	0.0010055797	0.0010058277	0.0010074613	0.0010077147
0.001	0.0509	2.035572125434422e-6	2.0355539355403866e-6	-2.974653748790351e-6	0.0010057485	0.05284809	0.0010057322	0.05283473	0.0010076587	0.053495526
0.001	0.1008	5.06435617941192e-6	5.064365825539401e-6	-7.63562328641699e-6	0.0010058925	0.1058778	0.0010058604	0.10579136	0.0010078381	0.10754487
0.001	0.1507	8.398177450194997e-6	8.398154769090308e-6	-1.3022076467231139e-5	0.001005947	0.15928712	0.0010058839	0.15904795	0.0010078991	0.16207124
0.001	0.2006	1.1753371773523161e-5	1.1753307587517476e-5	-1.865926767755613e-5	0.0010059027	0.21268769	0.0010057938	0.21221308	0.0010078294	0.21655926
0.001	0.2505	1.4962049510415851e-5	1.4961853249083714e-5	-2.4229233096991593e-5	0.0010057712	0.26585037	0.0010056068	0.26507077	0.001007645	0.27071142
0.001	0.3004	1.791089834330626e-5	1.7910934723094332e-5	-2.950014751045166e-5	0.0010055624	0.31864432	0.0010053344	0.317514	0.0010073583	0.32436368
0.001	0.3503	2.0518143235349738e-5	2.0518245098756336e-5	-3.429343859324147e-5	0.0010052916	0.37100238	0.0010049966	0.36950615	0.0010069896	0.37743723
0.001	0.4002	2.2719278819250305e-5	2.271942433840259e-5	-3.846494086346612e-5	0.0010049706	0.4228974	0.0010046095	0.42105234	0.0010065564	0.42990467
0.001	0.4501	2.44612704669422e-5	2.4461038774188567e-5	-4.189239248937241e-5	0.0010046106	0.47432366	0.0010041866	0.47217846	0.0010060726	0.48176545
0.001	0.5	2.5696272740031778e-5	2.5696185428540408e-5	-4.446709880024665e-5	0.0010042199	0.52528405	0.0010037397	0.5229159	0.0010055497	0.53302777
0.001	0.5499	2.6380756954084593e-5	2.6380511407906286e-5	-4.6087356492931605e-5	0.0010038076	0.5757801	0.0010032802	0.573289	0.0010049997	0.5836952
0.001	0.5998	2.647159358948209e-5	2.6471797316295287e-5	-4.665513568633564e-5	0.0010033816	0.6258032	0.0010028174	0.6233052	0.0010044314	0.6337555
0.001	0.6497	2.5926677328492347e-5	2.592664822466189e-5	-4.607179809055248e-5	0.0010029443	0.6753263	0.0010023585	0.67294574	0.0010038515	0.6831706
0.001	0.6996	2.4701740920072765e-5	2.4701129739633173e-5	-4.4236921649636426e-5	0.0010025057	0.72429913	0.001001915	0.7221568	0.001003271	0.7318693
0.001	0.7495	2.2749923373838188e-5	2.2750097996820928e-5	-4.104640230635479e-5	0.0010020705	0.7726397	0.0010014945	0.77084124	0.0010026968	0.7797383
0.001	0.7994	2.0025649270707035e-5	2.0026027620502972e-5	-3.639170660221719e-5	0.001001643	0.8202285	0.0010011044	0.81885064	0.001002135	0.82661617
0.001	0.8493	1.6479692937388963e-5	1.647974735233856e-5	-3.0159855451301668e-5	0.0010012311	0.8669049	0.0010007554	0.8659795	0.0010015955	0.87229043
0.001	0.8992	1.2062694252688996e-5	1.2062342701149977e-5	-2.2234046753014198e-5	0.0010008416	0.9124616	0.0010004584	0.91196305	0.0010010886	0.9164954
0.001	0.9491	6.724890636121384e-6	6.7255018165609756e-6	-1.2495635642735131e-5	0.0010004803	0.95664614	0.0010002222	0.95648044	0.0010006214	0.9589186
0.001	0.999	4.228569507738278e-7	4.2332261206113556e-7	-8.280147582759404e-7	0.0010001513	0.999167	0.0010000514	0.99916595	0.0010001995	0.9992165
0.0509	0.001	2.1334430312611366e-6	2.1334230223776976e-6	-3.0232171567833404e-6	0.05286357	0.0010160364	0.052854005	0.0010193002	0.053517133	0.0010215299
0.0509	0.0509	0.0003116878937939186	0.00031168704087770525	-0.0002463451337450721	0.053028345	0.055839457	0.053036436	0.05677597	0.053718824	0.05759009
0.0509	0.1008	0.0007174100600042719	0.0007174113040807476	-0.0005770610920178749	0.053182866	0.11258537	0.053203493	0.11462358	0.05390454	0.116731614
0.0509	0.1507	0.0011125859576325476	0.0011125845606486857	-0.0009431877673799888	0.053261325	0.16919562	0.05328194	0.17208675	0.053991415	0.17561053
0.0509	0.2006	0.0014666507778991556	0.0014666486109561976	-0.0013150717711337863	0.05326926	0.22506431	0.053279787	0.22849752	0.053987682	0.23341413
0.0509	0.2505	0.0017697590986219614	0.0017697604099375461	-0.0016734769588448882	0.05322204	0.2799868	0.053215906	0.2836797	0.053913902	0.2898913
0.0509	0.3004	0.002019438418419392	0.0020194388741077464	-0.0020052505589311497	0.05313398	0.33391967	0.05310742	0.33764467	0.0537888	0.34501025
0.0509	0.3503	0.002215845422759288	0.0022158491480495862	-0.002300891701676579	0.053016357	0.38688794	0.052967824	0.39047664	0.053627096	0.39882803
0.0509	0.4002	0.0023599366605659535	0.0023599366605659535	-0.0025531048466788794	0.052877743	0.4389455	0.05280724	0.44228464	0.053439822	0.45143485
0.0509	0.4501	0.002452715641393764	0.002452715641393764	-0.0027558567426577167	0.05272452	0.4901535	0.052633293	0.49317777	0.053235218	0.5029253
0.0509	0.5	0.0024949895517764435	0.002494996071034466	-0.002903816783401453	0.05256146	0.5405685	0.052451637	0.5432528	0.053019337	0.55338335
0.0509	0.5499	0.002487229364899899	0.0024872341186709546	-0.002991964758185392	0.052392278	0.59023523	0.05226687	0.59258616	0.05279701	0.6028736
0.0509	0.5998	0.0024295425753014313	0.002429551845601296	-0.0030153432858864484	0.05221989	0.63918155	0.052082438	0.6412274	0.05257181	0.6514341
0.0509	0.6497	0.0023217343492247973	0.002321724158908349	-0.002968830646520872	0.052046593	0.6874131	0.051901393	0.68919617	0.052346822	0.6990732
0.0509	0.6996	0.002163236706087991	0.00216323856873314	-0.0028470385315771084	0.05187437	0.73491013	0.051726244	0.73647463	0.05212453	0.7457629
0.0509	0.7495	0.001953286953348253	0.0019532813654128053	-0.0026441863916574805	0.05170493	0.781623	0.051559396	0.78300554	0.051907238	0.79143643
0.0509	0.7994	0.0016908392864177328	0.0016908504622886282	-0.0023540359824430826	0.051539898	0.827468	0.051403083	0.82868636	0.051697083	0.8359849
0.0509	0.8493	0.0013746972185365441	0.001374704669117141	-0.001969843734676976	0.05138097	0.872325	0.051259696	0.8733667	0.05149629	0.8792546
0.0509	0.8992	0.001003533407171922	0.0010035306791108638	-0.0014843074817163055	0.051229764	0.9160353	0.05113154	0.91684884	0.05130703	0.92105013
0.0509	0.9491	0.0005759685304950919	0.0005760006183818493	-0.0008896105519335682	0.051087976	0.95840335	0.051021002	0.9588899	0.051131558	0.96113807
0.0509	0.999	9.121577947118417e-5	9.127503689202246e-5	-0.00017744433226667751	0.0509563	0.99920017	0.050928924	0.9992117	0.05097072	0.9992581
0.1008	0.001	5.535863774836458e-6	5.535844951037984e-6	-7.894632359235792e-6	0.10627703	0.0010268666	0.10630951	0.0010336401	0.10809387	0.0010362542
0.1008	0.0509	0.000805042015750088	0.0008050441112258809	-0.0006102190926455943	0.106878534	0.059180938	0.10701204	0.06128425	0.10884898	0.062282775
0.1008	0.1008	0.0018305890112572305	0.001830586682950794	-0.001388911995141377	0.10743467	0.120035864	0.107648	0.1246569	0.10952977	0.12717584
0.1008	0.1507	0.002791670010321454	0.0027916677208571867	-0.002215490791019596	0.10770232	0.18003623	0.107935615	0.1866271	0.10982642	0.19070254
0.1008	0.2006	0.0036165554399156686	0.0036165504545974357	-0.003025280628440258	0.10772	0.23838331	0.107929714	0.24629715	0.109798715	0.2518106
0.1008	0.2505	0.0042919822969518	0.004291983049472689	-0.003781795612337411	0.10755573	0.29496336	0.10771582	0.3036397	0.10954002	0.31041703
0.1008	0.3004	0.004822561806199997	0.004822563668845146	-0.0044629431125427065	0.10726579	0.3498732	0.107362956	0.35886905	0.10912557	0.36671567
0.1008	0.3503	0.005217326970301889	0.005217329074956312	-0.0050542174166822995	0.10689141	0.4032664	0.106920436	0.41224658	0.108608946	0.42096007
0.1008	0.4002	0.005485258800029404	0.005485261983503707	-0.005544982223268116	0.10646139	0.45530045	0.1064225	0.46401983	0.10802724	0.47339433
0.1008	0.4501	0.005633928034203248	0.005633902798793944	-0.005926582786858432	0.105996	0.5061166	0.10589302	0.5144021	0.10740618	0.5242292
0.1008	0.5	0.005669243480478224	0.005669236029897627	-0.006191236637214437	0.10550951	0.55583364	0.10534881	0.5635692	0.10676364	0.5736375
0.1008	0.5499	0.0055955522628630405	0.005595563017324549	-0.0063313000067325605	0.10501231	0.6045455	0.10480206	0.6116579	0.106112525	0.62175214
0.1008	0.5998	0.005415870227449687	0.005415873952739986	-0.006338866215947843	0.10451198	0.6523195	0.104261965	0.6587669	0.10546233	0.6686673
0.1008	0.6497	0.005131997726509522	0.005131995774762477	-0.006205510142160401	0.1040145	0.69919556	0.103735626	0.70495605	0.104820274	0.7144376
0.1008	0.6996	0.004744814136127099	0.00474481251248696	-0.005922012677342065	0.10352453	0.7451859	0.10322909	0.7502472	0.10419234	0.75908005
0.1008	0.7495	0.004254357647628784	0.00425434127273145	-0.005478263571965741	0.103045985	0.7902715	0.10274746	0.7946212	0.103583425	0.8025713
0.1008	0.7994	0.0036600330997278857	0.003660050402345655	-0.00486308861870415	0.10258259	0.83440244	0.102295846	0.83801955	0.10299839	0.8448496
0.1008	0.8493	0.002960771048650883	0.0029607549735590558	-0.004064210075282661	0.10213794	0.8774958	0.10187907	0.8803409	0.102441736	0.8858138
0.1008	0.8992	0.0021549609848008494	0.002154964710091148	-0.0030681165728766073	0.10171553	0.9194352	0.10150215	0.9214441	0.10191817	0.92532647
0.1008	0.9491	0.0012409652806139454	0.0012409475282861848	-0.0018599660995838579	0.10131915	0.96007305	0.101170234	0.9611518	0.10143248	0.9632191
0.1008	0.999	0.00021743522278509786	0.00021745757452688863	-0.00042295262887976194	0.10095115	0.9992318	0.10088668	0.9992545	0.100987725	0.9992969
0.1507	0.001	9.51990797339779e-6	9.519929801270633e-6	-1.3714694966590099e-5	0.16072929	0.0010379022	0.16093	0.0010483817	0.16405751	0.0010513769
0.1507	0.0509	0.0013915867782623875	0.0013915860755423994	-0.0010605099800993492	0.1619742	0.06274001	0.1624379	0.06621708	0.1656494	0.06741218
0.1507	0.1008	0.003139633769960855	0.003139628207920365	-0.002370941549095248	0.1631083	0.12791717	0.16378021	0.13553639	0.16705215	0.1384757
0.1507	0.1507	0.004732591252839741	0.004732586596226868	-0.003712768833598907	0.163617	0.19135219	0.1643456	0.20212074	0.16760702	0.20673117
0.1507	0.2006	0.006057423739015371	0.006057409799562527	-0.00498573859884352	0.16360939	0.25210476	0.16429158	0.26493993	0.167487	0.2709999
0.1507	0.2505	0.007106971841930794	0.007106966253995347	-0.006141992794447106	0.16324463	0.31021455	0.16382344	0.32422972	0.16691516	0.3314928
0.1507	0.3004	0.007902031699881878	0.00790204371142627	-0.007156955216389076	0.16264617	0.36595803	0.16309437	0.38047695	0.16605714	0.38870358
0.1507	0.3503	0.008467412612237327	0.008467423788108223	-0.008016523953706443	0.1618993	0.41963828	0.16220774	0.4341581	0.16502418	0.44312108
0.1507	0.4002	0.008825028337058966	0.00882503212761179	-0.008711142180488487	0.16106096	0.47152597	0.16123123	0.4856768	0.16388896	0.49516043
0.1507	0.4501	0.008992527448950648	0.008992531174240946	-0.009232950135101652	0.16016942	0.52184755	0.16020975	0.53536046	0.1626992	0.5451569
0.1507	0.5	0.008983388869257286	0.008983385143966988	-0.00957439439404285	0.1592506	0.5707863	0.15917349	0.58346814	0.16148691	0.5933748
0.1507	0.5499	0.008807700133993256	0.008807700133993256	-0.009727420352549452	0.15832241	0.6184857	0.1581432	0.630199	0.16027376	0.64001596
0.1507	0.5998	0.00847273150064503	0.008472716599483836	-0.009683111061170965	0.15739754	0.6650534	0.15713383	0.6757017	0.15907498	0.6852293
0.1507	0.6497	0.007983447379779227	0.007983451912420128	-0.009431296018566095	0.15648541	0.7105635	0.15615639	0.7200775	0.15790178	0.72911614
0.1507	0.6996	0.007343025673660311	0.007343021365129931	-0.008960453204435295	0.15559289	0.7550583	0.1552196	0.7633863	0.15676254	0.7717346
0.1507	0.7495	0.006553153680850424	0.006553149596431669	-0.00825757034467125	0.15472634	0.7985496	0.15433128	0.8056469	0.15566486	0.8131031
0.1507	0.7994	0.005614307385152839	0.0056143335972017525	-0.007307928733947368	0.15389085	0.84101903	0.15349817	0.8468397	0.15461496	0.85320157
0.1507	0.8493	0.004526058305392808	0.004526073206554002	-0.006095045194143884	0.15309156	0.8824172	0.15272741	0.886908	0.15361941	0.8919748
0.1507	0.8992	0.0032870914448809713	0.0032871206207899656	-0.004600565254983922	0.15233362	0.9226656	0.15202606	0.92576027	0.15268473	0.9293359
0.1507	0.9491	0.0018956463142535684	0.0018956165119311807	-0.002803820746654885	0.1516226	0.9616583	0.15140177	0.96327305	0.15181792	0.9651688
0.1507	0.999	0.000349310015043916	0.00034924592367995	-0.000679585969351837	0.15096334	0.9992617	0.15086196	0.99929476	0.15102527	0.9993336
0.2006	0.001	1.3732156256948363e-5	1.3732178084821205e-5	-2.0006426063300876e-5	0.21595144	0.0010489149	0.21648891	0.0010632288	0.22105716	0.0010665715
0.2006	0.0509	0.0020148413732600005	0.002014840441937426	-0.0015678551193000858	0.2179457	0.06641335	0.21897204	0.07145152	0.22363883	0.07283945
0.2006	0.1008	0.004516960661429232	0.004516954470876347	-0.0034588824027125854	0.21973827	0.13599432	0.22114536	0.14696597	0.22586402	0.15029867
0.2006	0.1507	0.006748133775507552	0.006748127225863621	-0.005336926859294041	0.22048365	0.20282233	0.22198847	0.2181444	0.22665189	0.22322616
0.2006	0.2006	0.008559392571050341	0.008559377134022153	-0.007069973747768505	0.22039527	0.26587343	0.22181572	0.2839446	0.22634722	0.29045388
0.2006	0.2505	0.009957922555395078	0.00995791360723831	-0.008605958383200876	0.21975201	0.32538915	0.22099304	0.34496444	0.22534458	0.35259277
0.2006	0.3004	0.01098694558944965	0.010986934280078846	-0.009924028833198002	0.21876018	0.38184988	0.21977921	0.40201417	0.22392118	0.41048837
0.2006	0.3503	0.011691044260671482	0.01169104798596178	-0.011015232184512242	0.21755686	0.4357171	0.21834168	0.45580548	0.22225527	0.46488395
0.2006	0.4002	0.012107714850582294	0.01210773214427683	-0.011874606884312855	0.21623074	0.48737836	0.21678592	0.506908	0.22045875	0.51637274
0.2006	0.4501	0.012266308110049834	0.012266295899741743	-0.012497771634710043	0.21483956	0.53714585	0.21517967	0.5557654	0.21860293	0.56541544
0.2006	0.5	0.012189038237292199	0.01218903152283015	-0.012879462298980526	0.2134212	0.58526695	0.21356657	0.6027206	0.21673337	0.61236626
0.2006	0.5499	0.011892551035683749	0.011892528246143154	-0.0130129836636124	0.21200062	0.63193405	0.21197528	0.6480354	0.21487954	0.6574942
0.2006	0.5998	0.011388986102576992	0.0113889674761255	-0.012889745313755283	0.2105954	0.6772943	0.21042594	0.6919069	0.21306199	0.70100105
0.2006	0.6497	0.010687009339089233	0.010687001888508636	-0.012499218377977149	0.20921776	0.72145504	0.20893271	0.73447764	0.21129462	0.743032
0.2006	0.6996	0.009792444966669707	0.009792406799443404	-0.011828836983105408	0.20787676	0.7644889	0.20750636	0.7758438	0.20958778	0.78368425
0.2006	0.7495	0.0087090070094748	0.008709014460055398	-0.010863760279990947	0.20657992	0.8064367	0.20615618	0.81605977	0.20795023	0.8230142
0.2006	0.7994	0.007438568747967417	0.007438586320619375	-0.009587016744055491	0.20533359	0.8473088	0.2048903	0.8551424	0.20638935	0.8610397
0.2006	0.8493	0.005981582625420437	0.005981627328904018	-0.007979125887893042	0.20414408	0.8870875	0.20371717	0.89307404	0.2049127	0.8977453
0.2006	0.8992	0.004337182091172551	0.004337180016322162	-0.0060180806913175885	0.20301758	0.9257281	0.20264539	0.9298056	0.20352805	0.9330865
0.2006	0.9491	0.0025034547136315033	0.002503381984358427	-0.0036784729202577445	0.2019612	0.9631609	0.20168477	0.9652598	0.20224412	0.9669924
0.2006	0.999	0.0004761453051065345	0.00047619000859011607	-0.0009267700609816619	0.20098317	0.99929017	0.20084852	0.9993324	0.20107192	0.99936765
0.2505	0.001	1.7903822256586625e-5	1.790381498062901e-5	-2.6396161799522398e-5	0.2716847	0.0010597027	0.2727386	0.0010779117	0.27874708	0.0010815423
0.2505	0.0509	0.002625820123776829	0.002625821520760691	-0.002101316890952067	0.2744166	0.070094764	0.27621618	0.076845035	0.28230906	0.07840617
0.2505	0.1008	0.005854456573986222	0.00585445546386185	-0.004586406081050116	0.27684548	0.14404015	0.2792143	0.15863046	0.28531864	0.1622975
0.2505	0.1507	0.008686463490623115	0.00868646387807442	-0.006992164952537497	0.27777955	0.21415833	0.28027982	0.23428896	0.2862605	0.2397424
0.2505	0.2006	0.0109442229396987	0.0109442229396987	-0.009161149281749695	0.27755377	0.27939007	0.27991602	0.30288	0.2856839	0.30971012
0.2505	0.2505	0.012653846348968927	0.012653853799549523	-0.01104357331548908	0.2765768	0.3402057	0.27866623	0.36543405	0.28416955	0.3732842
0.2505	0.3004	0.013883148105479328	0.013883161523980756	-0.012627096442599878	0.27514213	0.3972982	0.2769017	0.42311272	0.28211135	0.43168813
0.2505	0.3503	0.01469761407497202	0.014697630086265977	-0.013911249007777429	0.27343938	0.45128822	0.27485496	0.47687238	0.27975404	0.4859256
0.2505	0.4002	0.015150721175491579	0.015150706274330385	-0.014898013464354667	0.27158886	0.50267947	0.2726694	0.5274497	0.27724797	0.5367674
0.2505	0.4501	0.015283748839326407	0.015283726487584616	-0.015588226309327494	0.2696668	0.5518675	0.27043426	0.5754041	0.27468592	0.58479613
0.2505	0.5	0.01512786518071562	0.015127846546812755	-0.01598042540693243	0.2677221	0.5991622	0.26820582	0.62116104	0.2721258	0.630453
0.2505	0.5499	0.01470638936724801	0.01470635880497153	-0.01607033845930699	0.26578668	0.64480424	0.26602012	0.66504335	0.2696044	0.6740717
0.2505	0.5998	0.014036359313942114	0.014036399539629388	-0.015850885853112357	0.26388192	0.6889795	0.26390105	0.7072961	0.26714545	0.7159042
0.2505	0.6497	0.01313035563319312	0.013130380234996769	-0.015312160081413766	0.26202232	0.7318278	0.26186535	0.7481009	0.2647653	0.75613725
0.2505	0.6996	0.011996941874959241	0.011996964226701032	-0.014441440021650594	0.26021877	0.77345115	0.25992537	0.78758925	0.26247543	0.7949049
0.2505	0.7495	0.010641957574926364	0.010641955719723581	-0.013223180910879286	0.25847965	0.81391805	0.25809088	0.82584816	0.260285	0.83229744
0.2505	0.7994	0.009068722735161072	0.009068730185741669	-0.011639033674988336	0.25681177	0.8532665	0.256371	0.8629282	0.25820184	0.868367
0.2505	0.8493	0.007278654252404412	0.0072786967355948085	-0.009667650574533889	0.2552224	0.89150697	0.25477487	0.89884573	0.25623405	0.9031332
0.2505	0.8992	0.0052714586897215365	0.0052714817790836255	-0.007284339303202976	0.2537184	0.92862517	0.2533119	0.93358827	0.25438994	0.9365872
0.2505	0.9491	0.0030447557479347243	0.0030448291584701664	-0.004460047550312065	0.2523082	0.96458274	0.25199425	0.96711737	0.2526798	0.96869546
0.2505	0.999	0.0005921549308535168	0.0005921996269028507	-0.0011529456030340821	0.2510041	0.99931717	0.25084168	0.99936765	0.2511201	0.9993998
0.3004	0.001	2.1811049179691784e-5	2.181118014692884e-5	-3.256149275034704e-5	0.32765117	0.0010700807	0.3293844	0.001092174	0.33674818	0.0010960121
0.3004	0.0509	0.0031816849856985555	0.0031816849856985555	-0.0026291853994831436	0.33099684	0.07367834	0.33372197	0.082241185	0.34112215	0.083941504
0.3004	0.1008	0.0070604421314653925	0.007060442189262576	-0.00568774714194149	0.33394927	0.15184048	0.3374179	0.17020941	0.34475693	0.17412624
0.3004	0.1507	0.010423329606516981	0.010423354334389349	-0.008587448494292427	0.33499625	0.22510345	0.3386158	0.25016853	0.34574503	0.25586957
0.3004	0.2006	0.013070775767058451	0.01307080184409054	-0.011152402870299994	0.33458883	0.2924	0.33800575	0.32136232	0.3448348	0.32836723
0.3004	0.2505	0.01504770454638689	0.015047706029047321	-0.01333970176811482	0.33325598	0.3544327	0.33629858	0.38528863	0.3427794	0.3932078
0.3004	0.3004	0.01644486115064979	0.016444896750111855	-0.01514825030856409	0.33137012	0.41210198	0.3339689	0.44346896	0.3400769	0.45199674
0.3004	0.3503	0.01734706720484839	0.017347070930138687	-0.01658787469452708	0.32916847	0.46618313	0.33130822	0.49710342	0.33703113	0.5059944
0.3004	0.4002	0.017822513767410175	0.01782253253631408	-0.017668671678924358	0.3267996	0.5172903	0.32849443	0.54709345	0.33382624	0.5561431
0.3004	0.4501	0.01792367122557563	0.017923703840340727	-0.01839777243615569	0.32435605	0.5659007	0.32563567	0.5941113	0.33057335	0.60314345
0.3004	0.5	0.017690035116341818	0.017690064918664206	-0.018778195724721503	0.32189676	0.61238486	0.32279915	0.63866305	0.3273409	0.6475197
0.3004	0.5499	0.017151186987939826	0.01715120188910102	-0.018809017460330812	0.3194594	0.6570306	0.32002732	0.6811313	0.3241713	0.6896676
0.3004	0.5998	0.01632905156980219	0.016329014316899204	-0.01848530929898788	0.3170686	0.7000613	0.3173474	0.7218068	0.32109144	0.7298864
0.3004	0.6497	0.015239580831304417	0.015239585013756718	-0.017798526838462517	0.31474105	0.74164945	0.3147778	0.7609098	0.31811896	0.7684029
0.3004	0.6996	0.013894316473844412	0.013894336450925582	-0.016736541931212247	0.31248873	0.7819255	0.31233183	0.79860413	0.31526592	0.80538446
0.3004	0.7495	0.01230100706821459	0.012301020488186196	-0.015283886334391865	0.31032056	0.820984	0.31002006	0.83500844	0.31254178	0.84095323
0.3004	0.7994	0.010464545267801079	0.01046456761954287	-0.013421743087865243	0.3082443	0.8588886	0.3078517	0.87020206	0.30995458	0.8751912
0.3004	0.8493	0.00838730722605091	0.008387277423728523	-0.011127728991364945	0.30626702	0.89567596	0.30583602	0.9042321	0.30751207	0.9081482
0.3004	0.8992	0.006069260724529346	0.00606925267433539	-0.008375470231976108	0.30439663	0.9313585	0.30398363	0.93711716	0.30522323	0.9398462
0.3004	0.9491	0.00350794482281494	0.0035079171131849607	-0.005133055880185915	0.30264238	0.96592546	0.30230832	0.9688511	0.30309975	0.97028273
0.3004	0.999	0.0006933996459030645	0.0006935367425257855	-0.0013506339576062156	0.30102122	0.9993428	0.30083764	0.99940044	0.3011641	0.9994297
0.3503	0.001	2.526523007290182e-5	2.5265267401049636e-5	-3.821708510036762e-5	0.3835565	0.0010798837	0.38609144	0.001105779	0.39465305	0.001109726
0.3503	0.0509	0.003647368026791868	0.0036473805339245872	-0.00312077802167018	0.3873042	0.077065825	0.3910278	0.08748266	0.39954638	0.089276716
0.3503	0.1008	0.008062288869453007	0.008062282471199184	-0.006701408001711753	0.3906	0.15920563	0.39520228	0.18140054	0.40356138	0.18546554
0.3503	0.1507	0.011862834684881824	0.011862838410172123	-0.010040330046919371	0.3916722	0.23543924	0.3964281	0.26543862	0.4044823	0.27125046
0.3503	0.2006	0.014832121217139192	0.014832122848215043	-0.01294926923436059	0.39105862	0.30469286	0.39554393	0.33906192	0.40321276	0.34609026
0.3503	0.2505	0.017029712083867596	0.017029689732125805	-0.015394511393621378	0.3893817	0.36788222	0.39339405	0.40423602	0.40063906	0.4120729
0.3503	0.3004	0.018564633810764418	0.018564669885289674	-0.017386949927795502	0.3870757	0.42610022	0.3905353	0.462834	0.3973397	0.4711722
0.3503	0.3503	0.019537330981369984	0.019537327187835345	-0.018946956110980257	0.38441598	0.48026642	0.38730735	0.51629317	0.39366496	0.5248948
0.3503	0.4002	0.0200284053753835	0.020028334142167835	-0.02009311577671444	0.3815734	0.53110015	0.3839152	0.565674	0.38982487	0.574347
0.3503	0.4501	0.020099771289439294	0.020099763838858697	-0.02083904740322125	0.3786544	0.5791565	0.38048306	0.6117584	0.38594544	0.62034136
0.3503	0.5	0.019798143994941994	0.01979810674203901	-0.021192723237245664	0.3757258	0.6248651	0.37708724	0.6551304	0.38210335	0.6634821
0.3503	0.5499	0.019158735992744202	0.01915870044960165	-0.021156815998614388	0.3728302	0.66855997	0.3737752	0.69623065	0.3783458	0.7042246
0.3503	0.5998	0.018207689509181252	0.01820769695976185	-0.02072907153939447	0.3699955	0.71050215	0.37057745	0.73539484	0.374702	0.74291325
0.3503	0.6497	0.016964378779585496	0.016964365214170565	-0.019902727872816137	0.3672399	0.75089526	0.36751375	0.7728795	0.37119082	0.7798118
0.3503	0.6996	0.015442746425579162	0.015442738828069638	-0.018666963956804224	0.36457643	0.789897	0.36459827	0.8088796	0.367825	0.81511974
0.3503	0.7495	0.013652497607041264	0.013652528157390556	-0.017006974653117193	0.36201483	0.82762724	0.36184186	0.8435414	0.36461377	0.8489866
0.3503	0.7994	0.011599813694382899	0.01159979700330488	-0.014904076434437929	0.3595628	0.8641736	0.35925394	0.8769715	0.36156523	0.881522
0.3503	0.8493	0.009288005785660136	0.009287922413372979	-0.012335650998891005	0.3572281	0.899596	0.3568441	0.9092432	0.35868704	0.91280156
0.3503	0.8992	0.006717389968572657	0.006717311589076763	-0.009274540468394033	0.35501897	0.9339305	0.35462356	0.9404012	0.35598874	0.9428729
0.3503	0.9491	0.00388500464148564	0.0038848954177801154	-0.005686699538983868	0.35294583	0.9671911	0.3526078	0.9704663	0.3534829	0.97175914
0.3503	0.999	0.0007774418750567391	0.0007773867422582181	-0.0015146404947076293	0.35103023	0.99936676	0.35083246	0.99943113	0.3511988	0.99945754
0.4002	0.001	2.8110413424604935e-5	2.8110364518804762e-5	-4.311219600239367e-5	0.4390999	0.0010889696	0.44250098	0.0011185164	0.45204377	0.0011224637
0.4002	0.0509	0.003997063846733402	0.003997056396152805	-0.003548239818675864	0.44298655	0.08017444	0.44769594	0.092425674	0.4570936	0.09426051
0.4002	0.1008	0.008808361946175892	0.008808350770304996	-0.007573286759423002	0.44640845	0.16597977	0.45207688	0.19193952	0.461202	0.19604272
0.4002	0.1507	0.012937684197459116	0.012937665701532052	-0.01127968035600053	0.44741747	0.24499002	0.45322645	0.2798083	0.46195227	0.28559136
0.4002	0.2006	0.01615364926038132	0.016153644202334595	-0.014471405964093055	0.44659376	0.3161002	0.45206854	0.35570642	0.46033302	0.3626108
0.4002	0.2505	0.018523397985346704	0.018523393522452837	-0.017123799876834	0.44461447	0.3804042	0.44953036	0.42203808	0.45730877	0.42965037
0.4002	0.3004	0.02016751157111487	0.020167545241178718	-0.019258821271069624	0.4419524	0.43916366	0.44622192	0.48100746	0.45350713	0.4890267
0.4002	0.3503	0.021197301707139286	0.02119736876236466	-0.0209066742237202	0.43890816	0.49342927	0.4425155	0.53427744	0.4493081	0.5424771
0.4002	0.4002	0.021702449029375154	0.021702461253095703	-0.022093848453523947	0.4356684	0.54401886	0.4386353	0.5830603	0.4449392	0.5912627
0.4002	0.4501	0.021752037555302653	0.021752047088172202	-0.022840182036703745	0.43234962	0.5915623	0.4347177	0.6282444	0.44053698	0.63630337
0.4002	0.5	0.021398710490688255	0.021398717941268852	-0.0231585046692223	0.42902493	0.6365463	0.430846	0.67048913	0.4361844	0.6782801
0.4002	0.5499	0.020682125960444414	0.020682164105330705	-0.023055179274052547	0.42574093	0.67935026	0.42707205	0.7102914	0.4319322	0.71770394
0.4002	0.5998	0.019632213264669587	0.019632153660024812	-0.022530742085425867	0.4225279	0.7202719	0.4234286	0.74802977	0.42781174	0.75496364
0.4002	0.6497	0.018270901866361183	0.018270968623267075	-0.02158067505934696	0.41940597	0.7595452	0.41993737	0.7839956	0.4238432	0.79035705
0.4002	0.6996	0.016614431883425	0.016614408638209954	-0.020195672861984988	0.4163891	0.7973546	0.41661316	0.8184126	0.4200396	0.8241129
0.4002	0.7495	0.014674160902129668	0.014674116198646087	-0.018362130058589755	0.4134875	0.83384335	0.41346717	0.8514532	0.41641062	0.8564068
0.4002	0.7994	0.012457294832188687	0.01245731510015577	-0.016062171247996974	0.4107097	0.8691212	0.4105093	0.88324714	0.41296422	0.8873715
0.4002	0.8493	0.009968035223766603	0.009968060254434086	-0.013273556352090248	0.40806335	0.9032693	0.40774915	0.9138899	0.4097084	0.9171046
0.4002	0.8992	0.007206994430541153	0.007207083837508316	-0.009968944520494204	0.40555748	0.9363444	0.4051988	0.94344944	0.4066527	0.9456758
0.4002	0.9491	0.004170758720382722	0.004170750981918353	-0.006113025730799656	0.40320355	0.9683813	0.40287542	0.9719678	0.4038113	0.9731294
0.4002	0.999	0.0008421419536066843	0.0008421389674116431	-0.001641261439983349	0.40102795	0.9993895	0.40082347	0.99945986	0.40122035	0.9994833
0.4501	0.001	3.022249382803746e-5	3.022249382803746e-5	-4.7030257736075716e-5	0.49398753	0.0010972264	0.49825218	0.0011302154	0.508514	0.0011340486
0.4501	0.0509	0.004214615816619725	0.004214624198522896	-0.003887852592125391	0.49773875	0.082941346	0.50334084	0.09695052	0.5133466	0.09877007
0.4501	0.1008	0.009267914216821091	0.009267897453014748	-0.008258532428981847	0.50106287	0.17204644	0.50764334	0.20161165	0.5172622	0.20564261
0.4501	0.1507	0.01360776427193703	0.013607775447807925	-0.01224713366520791	0.50192785	0.2536224	0.5086229	0.29304364	0.5177573	0.29866418
0.4501	0.2006	0.01699015054648998	0.01699017289823177	-0.01565293653437468	0.500907	0.3264923	0.5072153	0.3710777	0.51582676	0.37772143
0.4501	0.2505	0.01948166126929117	0.01948163555733609	-0.01845848959366175	0.4986887	0.39188033	0.5043723	0.43850365	0.5124518	0.44576347
0.4501	0.3004	0.021206744228158603	0.02120679638222278	-0.020694714320390082	0.49575824	0.4511878	0.5007248	0.49782845	0.5082755	0.5054153
0.4501	0.3503	0.022282109172331935	0.02228203936545957	-0.02239991081361179	0.4924274	0.5055819	0.49665993	0.55092436	0.5036894	0.55862606
0.4501	0.4002	0.022802547931701292	0.022802518129378904	-0.02360735962773823	0.4888904	0.5559712	0.49241257	0.5991487	0.49892893	0.6068022
0.4501	0.4501	0.022842091616119886	0.022842076714958692	-0.02434232911579439	0.48527026	0.60305655	0.48812646	0.643491	0.49413705	0.6509658
0.4501	0.5	0.022457380384093367	0.022457358032351576	-0.024622053612541252	0.48164386	0.64738	0.48388928	0.68468356	0.48940015	0.6918701
0.4501	0.5499	0.021691504767388764	0.021691437637956612	-0.024456436237978323	0.478061	0.6893649	0.47975653	0.72327703	0.48477185	0.7300803
0.4501	0.5998	0.020576800968279393	0.020576771165957006	-0.02384875708740916	0.4745543	0.7293449	0.47576362	0.7596917	0.48028564	0.7660262
0.4501	0.6497	0.01913754662247172	0.019137614942210585	-0.02279675975633374	0.47114524	0.7675834	0.4719332	0.79425144	0.47596246	0.8000383
0.4501	0.6996	0.017391712355335792	0.017391736640949562	-0.021293031639039284	0.46784875	0.8042896	0.46828103	0.8272067	0.47181624	0.83237195
0.4501	0.7495	0.015351829610105977	0.015351770005461202	-0.01932546622090111	0.4646761	0.83962953	0.46481934	0.8587527	0.46785706	0.8632256
0.4501	0.7994	0.013026209612893913	0.013026235237227374	-0.01687740626850553	0.4616361	0.8737322	0.46155825	0.88904035	0.4640934	0.8927524
0.4501	0.8493	0.01041958682281277	0.010419601723973965	-0.013927536927158674	0.4587369	0.9066984	0.45850778	0.9181845	0.46053308	0.92106926
0.4501	0.8992	0.007532990222542196	0.00753281140860787	-0.010449062476787643	0.4559881	0.9386027	0.45568073	0.9462712	0.45718664	0.9482641
0.4501	0.9491	0.004362050921943111	0.004362112696499776	-0.0064060176327967455	0.45340246	0.96949786	0.4530964	0.97336113	0.4540696	0.97439873
0.4501	0.999	0.0008863999539044654	0.0008864282556763636	-0.0017278516661152332	0.45101088	0.99941075	0.45080686	0.99948645	0.45122474	0.99950755
0.5	0.001	3.150870071284484e-5	3.1509122369139764e-5	-4.978903486677915e-5	0.5479435	0.0011045748	0.553	0.0011407476	0.563688	0.0011443533
0.5	0.0509	0.004292912947575778	0.004292896183769435	-0.00412070245594412	0.5513109	0.085326165	0.5576457	0.100968555	0.5679723	0.10271759
0.5	0.1008	0.009428755155694302	0.009428766331565197	-0.008722177490451566	0.5543313	0.17732713	0.56160444	0.21025476	0.5714422	0.21410921
0.5	0.1507	0.013856719260365073	0.013856674556881492	-0.012897146838309281	0.5549854	0.26124203	0.562338	0.30496448	0.5716225	0.31030026
0.5	0.2006	0.01732182220643419	0.017321849019583446	-0.0164420323791733	0.5537934	0.33577245	0.5607215	0.38500416	0.5694393	0.39126626
0.5	0.2505	0.01988230102875084	0.019882215339623047	-0.019343761622771766	0.5514122	0.40221742	0.5576749	0.45348066	0.5658325	0.46027738
0.5	0.3004	0.021658961170425907	0.021658916466942325	-0.021639254028872016	0.5483154	0.46208733	0.55381733	0.513167	0.56142795	0.52022576
0.5	0.3503	0.022768133258789902	0.022768096005886918	-0.023372539489657562	0.54481006	0.5166484	0.54953337	0.5661276	0.5566107	0.5732523
0.5	0.4002	0.023306173277974657	0.023306180728555254	-0.02458213604307604	0.5410913	0.5668922	0.5450595	0.6138556	0.5516155	0.6208984
0.5	0.4501	0.023349015455644814	0.023349030356806008	-0.025297652258631037	0.53728294	0.6135856	0.5405409	0.6574359	0.54658544	0.6642808
0.5	0.5	0.022955323991292326	0.022955338892457072	-0.025539948517320506	0.5334641	0.65732384	0.536068	0.6976708	0.5416088	0.704222
0.5	0.5499	0.02216995856353815	0.022170018168182926	-0.0253218677826572	0.5296866	0.69857275	0.5316985	0.7351624	0.53674096	0.74133843
0.5	0.5998	0.02102722369225324	0.021027164087608463	-0.024649335696145552	0.5259846	0.7376997	0.52746964	0.77037	0.5320164	0.7760979
0.5	0.6497	0.019552466803534202	0.019552466803534202	-0.023522306754300115	0.52238065	0.7749965	0.52340484	0.80364686	0.527457	0.808861
0.5	0.6996	0.017764784638774567	0.017764784638774567	-0.021935212882249228	0.51889104	0.81069595	0.5195217	0.8352692	0.5230784	0.8399079
0.5	0.7495	0.015677786695603046	0.01567780903244298	-0.01987777143310665	0.5155278	0.84498394	0.515833	0.8654524	0.5188908	0.869457
0.5	0.7994	0.013300475592558314	0.013300505394880702	-0.017334888166229412	0.51230043	0.87800854	0.5123493	0.8943649	0.5149033	0.8976793
0.5	0.8493	0.010638107577661232	0.010638047973016457	-0.014286655691923594	0.5092179	0.90988636	0.509082	0.9221391	0.5111249	0.9247085
0.5	0.8992	0.007691547522493319	0.007691671237898073	-0.010707337145858677	0.5062902	0.94070846	0.5060439	0.9488757	0.5075661	0.95064664
0.5	0.9491	0.004456647174188838	0.004456677734984399	-0.006561074292099138	0.50353104	0.97054255	0.5032569	0.97465104	0.5042443	0.9755711
0.5	0.999	0.0009092083158651343	0.0009091785135427466	-0.001772595422297369	0.5009761	0.99943084	0.50077975	0.99951136	0.50120825	0.9995299
0.5499	0.001	3.1906015898674415e-5	3.190617413336135e-5	-5.124011862867796e-5	0.60072035	0.0011109707	0.60643137	0.001150037	0.6172367	0.0011533081
0.5499	0.0509	0.004232300644378467	0.0042323257900879815	-0.004232730342028657	0.603508	0.0873101	0.6103638	0.10442347	0.6207217	0.10605099
0.5499	0.1008	0.00929403662744201	0.009294064356413771	-0.00893876728265411	0.60605776	0.18177845	0.6137617	0.2177565	0.62355137	0.22134075
0.5499	0.1507	0.013687468912728325	0.01368745773685743	-0.013196203903665188	0.6064516	0.26778734	0.61419386	0.31543648	0.62338316	0.32038066
0.5499	0.2006	0.01714961217006189	0.017149615895352188	-0.01679982885344163	0.60512215	0.34386843	0.612419	0.39735082	0.62101746	0.40312785
0.5499	0.2505	0.01972364828895533	0.019723651634267647	-0.019737737326443752	0.6026606	0.4113406	0.6092771	0.46684483	0.61730546	0.47308648
0.5499	0.3004	0.021520333457226093	0.021520343435343606	-0.022049467815699306	0.5995045	0.471789	0.6053462	0.5269158	0.612826	0.5333691
0.5499	0.3503	0.022650283998859863	0.02265031380118225	-0.023782252210490358	0.59594357	0.5265615	0.60099155	0.5797994	0.6079415	0.58628505
0.5499	0.4002	0.023207398200204385	0.02320743545310737	-0.02497770092904742	0.59216535	0.57672274	0.59644115	0.6271125	0.6028764	0.63349766
0.5499	0.4501	0.02326653178806097	0.023266695700834103	-0.02566832984018931	0.5882902	0.6231006	0.59183705	0.6700302	0.59776944	0.67621213
0.5499	0.5	0.02288650556943378	0.02288647576711139	-0.025877635049660952	0.5843973	0.6663396	0.58726966	0.70941937	0.592708	0.71531504
0.5499	0.5499	0.022112272519581172	0.022112242717258784	-0.025620692352523976	0.5805381	0.7069453	0.58279693	0.7459308	0.5877467	0.7514697
0.5499	0.5998	0.020978415252867866	0.020978400351706672	-0.02490562251775459	0.57674795	0.7453173	0.5784569	0.7800592	0.58292156	0.7851802
0.5499	0.6497	0.019511211459716182	0.019511181657393795	-0.023734251476897575	0.5730508	0.7817736	0.57427484	0.8121866	0.5782556	0.81683433
0.5499	0.6996	0.01773009540865017	0.017730035804005395	-0.022103112221180957	0.56946373	0.8165686	0.5702693	0.84261084	0.5737651	0.8467343
0.5499	0.7495	0.015648975524772707	0.015649017610124605	-0.02000365359886577	0.5659995	0.8499069	0.5664536	0.8715658	0.56946117	0.87511635
0.5499	0.7994	0.013277539590410753	0.013277602795762955	-0.017422737174168507	0.5626685	0.88195246	0.56283975	0.89923584	0.5653541	0.9021672
0.5499	0.8493	0.010621362144715346	0.010621288621489533	-0.01434217437905207	0.5594804	0.91283697	0.5594392	0.9257666	0.561453	0.928034
0.5499	0.8992	0.007681527653103343	0.007681527653103343	-0.010737843706089326	0.5564457	0.94266474	0.55626655	0.9512728	0.5577699	0.95283234
0.5499	0.9491	0.004453192127004235	0.0044530146190206454	-0.006574623597320977	0.5535798	0.9715175	0.5533451	0.9758426	0.5543238	0.97665143
0.5499	0.999	0.0009099787676301596	0.0009098297560182211	-0.0017743937210189095	0.55092114	0.99944985	0.55073893	0.99953437	0.5511676	0.99955046
0.5998	0.001	3.1375438074126606e-5	3.1375135807425435e-5	-5.126593223801944e-5	0.6521049	0.0011164009	0.6582768	0.0011580484	0.6688874	0.0011608874
0.5998	0.0509	0.00403886309112453	0.004038877039499919	-0.0042142783884407875	0.6541859	0.08889336	0.6613167	0.107289255	0.6714226	0.108750686
0.5998	0.1008	0.00887815664181358	0.008878179115158966	-0.008891325640344847	0.656149	0.18538536	0.66400003	0.22404554	0.6734886	0.22727971
0.5998	0.1507	0.013117763725065838	0.013117796221216248	-0.01312139467984785	0.6562541	0.27322134	0.664099	0.32435915	0.672966	0.32882246
0.5998	0.2006	0.01649073778500807	0.0164906632792021	-0.01669900709653033	0.65482694	0.35072598	0.66222185	0.40800792	0.6704946	0.41321564
0.5998	0.2505	0.019020884555606396	0.019020815995368118	-0.019610235532236796	0.6523671	0.41918576	0.6590924	0.47849035	0.6668028	0.4841039
0.5998	0.3004	0.020803358937291114	0.02080332168438813	-0.021893864906297036	0.6492579	0.48022658	0.65522337	0.5389814	0.66239893	0.5447695
0.5998	0.3503	0.021938693332120535	0.021938738035604116	-0.023597430181768797	0.6457602	0.5352584	0.650946	0.5918627	0.6576094	0.5976633
0.5998	0.4002	0.022514325093191748	0.022514265488546972	-0.02476340569416078	0.64204556	0.5854074	0.64647067	0.6388611	0.6526391	0.64455557
0.5998	0.4501	0.022601211494340842	0.02260138345284632	-0.025425477540420065	0.6382273	0.63155526	0.64193135	0.6812332	0.6476178	0.68673104
0.5998	0.5	0.0222560640414855	0.02225604020260885	-0.025608405659657496	0.6343812	0.6743913	0.63741463	0.7199054	0.6426283	0.72513413
0.5998	0.5499	0.021522143171653463	0.02152220784775799	-0.025328794864754048	0.6305577	0.7144571	0.6329777	0.75557196	0.6377249	0.7604718
0.5998	0.5998	0.02043369524258737	0.02043372086542866	-0.02459625125217614	0.6267921	0.7521814	0.6286584	0.78876066	0.6329423	0.7932795
0.5998	0.6497	0.019016041657379884	0.019016122738158198	-0.02341442739040677	0.62310874	0.787906	0.6244832	0.8198794	0.6283047	0.8239707
0.5998	0.6996	0.017289100560229087	0.01728904095558431	-0.021781434700911338	0.61952555	0.82190496	0.62047094	0.8492453	0.623829	0.85286677
0.5998	0.7495	0.015266470460767706	0.015266457063132649	-0.019690819218558402	0.61605597	0.8543992	0.61663663	0.8771087	0.61952794	0.88022023
0.5998	0.7994	0.012957964019736284	0.012957978920897478	-0.017131386639944204	0.6127114	0.8855672	0.6129925	0.9036677	0.6154121	0.9062315
0.5998	0.8493	0.010369429580524891	0.010369429580524891	-0.014087093981925734	0.6095022	0.91555375	0.60955155	0.92908	0.611492	0.93105936
0.5998	0.8992	0.007502274542505349	0.007502244740182962	-0.010535808732271144	0.6064395	0.9444753	0.60632896	0.9534712	0.6077802	0.95483017
0.5998	0.9491	0.004351181047556829	0.004351181047556829	-0.006443915067906116	0.6035392	0.9724243	0.60334945	0.9769405	0.6042971	0.97764397
0.5998	0.999	0.0008884650176602116	0.0008883458083706608	-0.0017327789151249332	0.6008429	0.9994674	0.60068065	0.9995556	0.6010989	0.9995698
0.6497	0.001	2.9899290832076744e-5	2.989983406359608e-5	-4.977741413283464e-5	0.7019209	0.0011208844	0.708315	0.0011647971	0.718426	0.0011671192
0.6497	0.0509	0.003722275004099806	0.003722282454680403	-0.00405923401787086	0.7032437	0.0900918	0.71038395	0.109565586	0.7199676	0.11082417
0.6497	0.1008	0.00820322225265559	0.0082031999009138	-0.008569844144330749	0.7045619	0.18815398	0.7122697	0.22908095	0.7212221	0.23190081
0.6497	0.1507	0.012176051791013894	0.012176014538110909	-0.0126590843037244	0.70437366	0.27752307	0.7120305	0.33165348	0.720367	0.3355657
0.6497	0.2006	0.01537483972622844	0.015374854309708558	-0.01612261499286621	0.70289326	0.35630012	0.7101115	0.41687894	0.7178713	0.42145234
0.6497	0.2505	0.01780236453232284	0.01780238688406463	-0.018941944446950378	0.7005143	0.42569304	0.7070974	0.48832065	0.7143192	0.49325135
0.6497	0.3004	0.019534306163493484	0.019534207671880466	-0.021151732744481976	0.69755274	0.48733503	0.7034183	0.54927766	0.7101335	0.55435765
0.6497	0.3503	0.02065667908983891	0.020656626935774733	-0.022796838876018848	0.69423056	0.54267627	0.6993588	0.6022475	0.70559204	0.60733175
0.6497	0.4002	0.02124725537066524	0.021247359678793598	-0.023918193649021903	0.6906985	0.59289086	0.6951045	0.6490496	0.70087427	0.654033
0.6497	0.4501	0.02137078397451425	0.02137078397451425	-0.02454877950197698	0.68705785	0.6389047	0.6907763	0.69101095	0.6960957	0.69581366
0.6497	0.5	0.021078812358894083	0.021078782556571696	-0.024713261106596995	0.6833783	0.6814451	0.68645424	0.72911036	0.6913327	0.7336697
0.6497	0.5499	0.020412191984029576	0.020412226040035897	-0.024428713113297543	0.6797079	0.72108465	0.68219215	0.7640809	0.68663585	0.76834524
0.6497	0.5998	0.01940278787868302	0.01940278787868302	-0.023705651928128464	0.67608035	0.7582778	0.67802715	0.79647994	0.68203914	0.80040514
0.6497	0.6497	0.01807502551515483	0.018075125180683993	-0.02254893746240394	0.67252	0.7933867	0.67398554	0.8267373	0.67756665	0.8302846
0.6497	0.6996	0.016447635516435632	0.016447621970383103	-0.02095844668424191	0.66904515	0.8267032	0.67008686	0.8551886	0.6732357	0.85832256
0.6497	0.7495	0.014534212554307868	0.0145341525607465	-0.018929565773782	0.6656699	0.85846263	0.66634667	0.8820981	0.6690601	0.8847861
0.6497	0.7994	0.012344310361390165	0.01234436881147885	-0.016453217036225078	0.6624062	0.88885665	0.6627785	0.9076766	0.6650512	0.90988743
0.6497	0.8493	0.009883965378853443	0.009883922218835883	-0.013515760748104007	0.65926504	0.9180412	0.6593958	0.9320923	0.66122043	0.9337964
0.6497	0.8992	0.007154403151306499	0.007154403151306499	-0.010097489626189726	0.65625805	0.94614315	0.6562146	0.9554806	0.65758145	0.9566486
0.6497	0.9491	0.004150805818525893	0.004150757639193425	-0.0061669458828529766	0.6534021	0.9732656	0.6532601	0.977949	0.6541551	0.97855294
0.6497	0.999	0.0008448121011198628	0.0008448717057646382	-0.0016479162547780395	0.6507387	0.9994838	0.6506012	0.99957526	0.6509986	0.9995873
0.6996	0.001	2.7479772322830918e-5	2.74800177490496e-5	-4.670933063611841e-5	0.7500297	0.0011244642	0.7563756	0.0011703332	0.76569957	0.0011720678
0.6996	0.0509	0.0032941605254992335	0.0032941389751525493	-0.003763935146365381	0.7506159	0.0909327	0.75749266	0.11127067	0.7663013	0.11229813
0.6996	0.1008	0.007295996636645135	0.007296015263096627	-0.007969815147897772	0.75129116	0.19010207	0.7585718	0.23283757	0.7667716	0.235196
0.6996	0.1507	0.010898243543197447	0.010898299422551924	-0.011803604292250691	0.75083077	0.28067747	0.75801855	0.33724755	0.76563525	0.34055832
0.6996	0.2006	0.013841996652430029	0.013841980836948715	-0.015063525379539325	0.74934757	0.360546	0.7561219	0.42386872	0.7631999	0.42776293
0.6996	0.2505	0.01610850647628105	0.01610844986676023	-0.01772419277677445	0.7471237	0.4308002	0.75331914	0.4962387	0.7598992	0.50045025
0.6996	0.3004	0.01775140240907945	0.0177514110469892	-0.019813173536780342	0.7444023	0.49304676	0.74994636	0.55771893	0.75606096	0.56206405
0.6996	0.3503	0.018839640298466048	0.018839692305602534	-0.021369696102898076	0.74135953	0.5487515	0.7462339	0.6108861	0.75190806	0.6152365
0.6996	0.4002	0.01943839865408048	0.019438264543629735	-0.02243071425003728	0.73812014	0.59911823	0.7423362	0.65763044	0.7475883	0.6618933
0.6996	0.4501	0.019602811191054365	0.019602781388731977	-0.023026578101825304	0.73477054	0.6451053	0.73835677	0.6993348	0.7431996	0.70344025
0.6996	0.5	0.019378630383901196	0.019378655709914483	-0.02318046454457967	0.7313721	0.68746877	0.73436624	0.7370216	0.7388089	0.7409152
0.6996	0.5499	0.0188020602030331	0.018802075104194294	-0.022908996256154494	0.7279678	0.72680646	0.73041344	0.77145743	0.73446155	0.77509475
0.6996	0.5998	0.017901876275632445	0.017901791659671568	-0.022222923666031184	0.7245897	0.7635937	0.7265334	0.8032253	0.73018986	0.8065689
0.6996	0.6497	0.01670054218975711	0.016700601794401887	-0.02112794650366819	0.721261	0.7982106	0.7227514	0.832775	0.726017	0.8357925
0.6996	0.6996	0.015215199011745173	0.015215273517551142	-0.019625417946703073	0.7179996	0.83096343	0.71908724	0.860458	0.72196037	0.8631202
0.6996	0.7495	0.013459203237346562	0.01345915925955335	-0.017712460878257945	0.71481985	0.8621008	0.7155565	0.88655233	0.718034	0.8888321
0.6996	0.7994	0.011441352906836122	0.011441323104513734	-0.015382312261671017	0.71173406	0.89182556	0.7121732	0.9112791	0.7142499	0.9131513
0.6996	0.8493	0.009167440982378872	0.00916747078470126	-0.012623806265983889	0.7087533	0.9203037	0.70895165	0.9348168	0.71062064	0.9362577
0.6996	0.8992	0.006639472151356518	0.006639401492448238	-0.009419962862160866	0.7058898	0.947672	0.70590806	0.9573097	0.70715976	0.9582959
0.6996	0.9491	0.003852317007218664	0.0038521880233423067	-0.005742419810982684	0.70316064	0.9740425	0.7030678	0.9788734	0.703889	0.9793825
0.6996	0.999	0.000779548484910797	0.000779548484910797	-0.0015206234429199703	0.70060563	0.9994991	0.70049626	0.9995934	0.7008625	0.9996036
0.7495	0.001	2.4130413299777297e-5	2.412989619781416e-5	-4.201541450458343e-5	0.79632926	0.0011272127	0.80233735	0.0011747464	0.81060946	0.0011758369
0.7495	0.0509	0.002766577829006949	0.002766567790081057	-0.0033256942782061176	0.79626817	0.091451205	0.8026105	0.11243337	0.8104117	0.11321015
0.7495	0.1008	0.00618625024092298	0.006186302394987159	-0.007090820707340833	0.796359	0.19124728	0.8029432	0.2352873	0.8101919	0.23715532
0.7495	0.1507	0.009327111506022903	0.009327108139860124	-0.01055675946571427	0.7956754	0.28266236	0.8021307	0.34105867	0.80885494	0.3437388
0.7495	0.2006	0.011941549707803437	0.011941598892057065	-0.013524532753799362	0.794246	0.36340892	0.8003271	0.42887127	0.8065696	0.4320613
0.7495	0.2505	0.013990884926898622	0.013990957577502253	-0.015959761002137696	0.79224813	0.43443644	0.79782414	0.5021403	0.80362356	0.5056141
0.7495	0.3004	0.015505603298204412	0.015505670353429785	-0.017880126045691006	0.789849	0.49728847	0.79486144	0.5642172	0.8002485	0.5678158
0.7495	0.3503	0.01653535084036996	0.016535343763802154	-0.019316577517361246	0.78717786	0.55341685	0.7916102	0.6177123	0.7966081	0.62132347
0.7495	0.4002	0.01713025961553849	0.017130319220183265	-0.020299874393406653	0.78433	0.604034	0.78818995	0.66455907	0.7928158	0.66810167
0.7495	0.4501	0.017335124783218664	0.01733515458554105	-0.020856135696827174	0.78137505	0.65011466	0.78468406	0.7061801	0.78894997	0.70959324
0.7495	0.5	0.017187604814761226	0.017187630884341942	-0.021005915775879742	0.7783632	0.69243264	0.7811513	0.743631	0.7850655	0.74686754
0.7495	0.5499	0.01671841850235542	0.016718379035133235	-0.0207644445921657	0.7753321	0.73160416	0.77763397	0.7777059	0.7812016	0.780728
0.7495	0.5998	0.015952425241469753	0.01595241034030856	-0.02014218117670443	0.7723098	0.76812017	0.7741634	0.80900973	0.77738684	0.81178564
0.7495	0.6497	0.014909450028375237	0.014909315917924493	-0.01914533986239356	0.7693178	0.80237484	0.77076304	0.83801	0.773643	0.840513
0.7495	0.6996	0.01360480602236136	0.013604671186220246	-0.01777637610962671	0.7663733	0.83468765	0.76745194	0.8650737	0.769987	0.8672792
0.7495	0.7495	0.01205040997001161	0.01205029076072206	-0.016034183333480306	0.7634898	0.8653179	0.76424545	0.89049006	0.7664325	0.89237666
0.7495	0.7994	0.010254981652184247	0.010254999508256202	-0.013914169225170733	0.7606795	0.8944791	0.7611575	0.91449213	0.7629919	0.9160395
0.7495	0.8493	0.00822413970199709	0.008224080097352315	-0.011407774881063613	0.7579541	0.92234695	0.7582027	0.9372673	0.7596778	0.9384565
0.7495	0.8992	0.005959610814058269	0.005959521407091106	-0.008501124639532608	0.75532484	0.9490663	0.75539625	0.9589679	0.7565035	0.9597807
0.7495	0.9491	0.003456842645597591	0.003456842645597591	-0.005169743908025971	0.7528084	0.9747578	0.75276333	0.9797183	0.7534903	0.98013717
0.7495	0.999	0.0006932654520706572	0.0006932952543930448	-0.001352402653678942	0.75044084	0.99951327	0.75036144	0.99960995	0.7506868	0.9996185
0.7994	0.001	1.987482143991123e-5	1.987421553932805e-5	-3.566051218764788e-5	0.840751	0.0011292271	0.84612435	0.0011781651	0.853107	0.0011785663
0.7994	0.0509	0.002151068523650459	0.002151071598936353	-0.0027407559425304756	0.8401935	0.09168509	0.84573925	0.11307953	0.8523214	0.113594964
0.7994	0.1008	0.0049072554862399365	0.004907307640304115	-0.005936093564567518	0.83981013	0.19158858	0.8454484	0.23637034	0.85156447	0.23773912
0.7994	0.1507	0.007513429996868791	0.0075134931917873946	-0.008929274491415768	0.83898	0.28342965	0.84446406	0.34297147	0.8501375	0.34501445
0.7994	0.2006	0.009735142142585182	0.009735087317030253	-0.011521029309691443	0.8376698	0.36481255	0.8428319	0.43175745	0.84809804	0.4342398
0.7994	0.2505	0.011515269391550051	0.01151524703980826	-0.01366564578862724	0.83596355	0.43651617	0.840711	0.50590914	0.84560215	0.5086448
0.7994	0.3004	0.012861663724297173	0.012861708427780755	-0.015368707045340116	0.83395857	0.49997962	0.83824754	0.568681	0.84278977	0.5715356
0.7994	0.3503	0.013804323684903308	0.013804278981419726	-0.016651138529171147	0.83173794	0.55660486	0.8355542	0.6226623	0.8397676	0.6255399
0.7994	0.4002	0.014377851572369316	0.014377862305979705	-0.017536106366190875	0.82936716	0.60758555	0.8327147	0.6697968	0.836614	0.67262757
0.7994	0.4501	0.01461550923358551	0.014615441272955443	-0.018044465586585515	0.8268972	0.65389454	0.829791	0.71152866	0.8333867	0.7142604
0.7994	0.5	0.014546057520995248	0.014546072422156442	-0.01819335314743764	0.824367	0.69631237	0.82682806	0.74893653	0.8301276	0.75152904
0.7994	0.5499	0.014194384436842317	0.014194429140325898	-0.01799608519700048	0.82180643	0.7354639	0.82386065	0.7828355	0.8268681	0.7852565
0.7994	0.5998	0.013580760446848583	0.013580716966439504	-0.017462390358070123	0.8192393	0.77185136	0.82091486	0.81384957	0.82363284	0.81607294
0.7994	0.6497	0.012721936788661736	0.012721908140887445	-0.016598600423315443	0.81668395	0.80588007	0.8180115	0.8424631	0.8204401	0.84446645
0.7994	0.6996	0.01163107890890197	0.011631049106579583	-0.015408081541361834	0.8141558	0.83787966	0.81516767	0.86905646	0.8173057	0.8708204
0.7994	0.7495	0.010318767402541174	0.010318767402541174	-0.01389126186590409	0.8116678	0.86812043	0.81239784	0.8939322	0.81424284	0.8954396
0.7994	0.7994	0.008792792612639155	0.008792703205671992	-0.012045645449132628	0.8092307	0.89682436	0.80971557	0.9173337	0.8112632	0.9185685
0.7994	0.8493	0.007058358498178985	0.007058209486567046	-0.00986533301329724	0.80685556	0.92417645	0.8071331	0.9394573	0.8083782	0.9404052
0.7994	0.8992	0.005117167479476381	0.005117167479476381	-0.007339755853243089	0.80455303	0.9503301	0.8046664	0.96046495	0.805601	0.9611118
0.7994	0.9491	0.0029659210960603644	0.0029659210960603644	-0.004449265263833848	0.8023383	0.9754138	0.8023369	0.98048806	0.8029505	0.9808209
0.7994	0.999	0.0005873923564267414	0.0005873625541043537	-0.0011455280910057162	0.8002411	0.99952656	0.8001915	0.99962544	0.80046666	0.9996321
0.8493	0.001	1.4745063417164622e-5	1.4745649286480953e-5	-2.760947950845974e-5	0.8832557	0.0011306476	0.8877	0.0011807733	0.89318544	0.0011804505
0.8493	0.0509	0.0014590301072631255	0.001458958752438188	-0.0020013750375260275	0.8824138	0.09166312	0.88691396	0.11320303	0.8920869	0.113456935
0.8493	0.1008	0.0035014736993665765	0.003501468800145624	-0.004515684547877325	0.88171023	0.19106969	0.88617545	0.23594531	0.8909933	0.2368303
0.8493	0.1507	0.005524377539739396	0.005524355366187429	-0.0069470107289592055	0.8808358	0.28287846	0.885139	0.34280902	0.88961506	0.34423476
0.8493	0.2006	0.007303102454722862	0.007303109905303459	-0.009087196631888866	0.87971765	0.3646469	0.883766	0.4323671	0.8879237	0.43416107
0.8493	0.2505	0.008766075860218867	0.00876604494774913	-0.010877961176089248	0.87836456	0.43693954	0.88210183	0.5074197	0.885964	0.5094352
0.8493	0.3004	0.009901686323565556	0.00990173072129516	-0.012312771905547828	0.8768141	0.5010377	0.88021094	0.57102144	0.8837971	0.57314897
0.8493	0.3503	0.01072221237220658	0.010722230105164932	-0.013402474579360148	0.87510824	0.55825174	0.87815285	0.6256798	0.88147867	0.62784004
0.8493	0.4002	0.011247969026755372	0.01124780511398224	-0.014162730584722786	0.8732848	0.6097276	0.8759777	0.6733147	0.87905484	0.6754495
0.8493	0.4501	0.011500811786071458	0.011500778475121626	-0.014608972950992012	0.8713759	0.6564157	0.8737257	0.7153725	0.8765625	0.7174384
0.8493	0.5	0.01150151376755229	0.011501541324273362	-0.014754779019110403	0.86940885	0.6990906	0.87142813	0.7529446	0.87403035	0.75490814
0.8493	0.5499	0.011268587488560466	0.011268527883915691	-0.014611300576726882	0.86740524	0.7383785	0.8691106	0.7868625	0.8714822	0.78869784
0.8493	0.5998	0.010817476165329687	0.010817476165329687	-0.014187179583915455	0.86538315	0.7747875	0.8667934	0.817767	0.86893606	0.8194529
0.8493	0.6497	0.010161589314315767	0.010161619116638154	-0.01348865142778033	0.8633574	0.8087312	0.8644935	0.84615874	0.8664079	0.84767735
0.8493	0.6996	0.009311686918325346	0.00931178841996061	-0.012519685432759838	0.8613405	0.8405481	0.86222494	0.8724319	0.86391	0.8737682
0.8493	0.7495	0.00827649842346051	0.008276468621138122	-0.011281988899136206	0.8593434	0.87051725	0.86000025	0.8969018	0.861454	0.89804274
0.8493	0.7994	0.00706295645195093	0.007063016056595706	-0.009774912972950281	0.8573755	0.89887035	0.85783046	0.91982275	0.8590498	0.9207566
0.8493	0.8493	0.005675130778389437	0.005675130778389437	-0.007995190683550254	0.855446	0.92580026	0.85572773	0.9414027	0.85670793	0.9421183
0.8493	0.8992	0.004115457221079533	0.004115576430369083	-0.005935734667275769	0.85356426	0.9514692	0.85370386	0.9618108	0.8544394	0.96229863
0.8493	0.9491	0.002381839908545569	0.002381863931318673	-0.0035826111611897494	0.8517425	0.97601324	0.8517767	0.98118776	0.85225916	0.98143846
0.8493	0.999	0.00046331796032866857	0.00046322403684151414	-0.0009031247041845691	0.8500031	0.9995388	0.8499803	0.9996395	0.8501967	0.9996444
0.8992	0.001	8.786675518693385e-6	8.787053868489323e-6	-1.779375484445992e-5	0.9238307	0.0011317367	0.92706305	0.0011829133	0.9308731	0.0011818323
0.8992	0.0509	0.0007088014850467166	0.0007088900265976271	-0.0010954351688374172	0.9229845	0.09135113	0.92620194	0.112666994	0.9297971	0.11267629
0.8992	0.1008	0.0020400371928181796	0.0020400046892316906	-0.002862293093443175	0.92214316	0.18950519	0.92523485	0.23370376	0.9286034	0.2341527
0.8992	0.1507	0.0034607607547174207	0.0034607939691231465	-0.004667218878098374	0.9213494	0.28082427	0.9242984	0.3403113	0.9274389	0.3411706
0.8992	0.2006	0.004757354048372936	0.004757413653017711	-0.006288026012646143	0.92050284	0.3627668	0.92327905	0.43051615	0.92620105	0.43166637
0.8992	0.2505	0.005854133287184482	0.005854221956532596	-0.0076597305606870905	0.9195589	0.43560135	0.9221365	0.5065526	0.9248522	0.50788486
0.8992	0.3004	0.006728484420511216	0.0067285899278673456	-0.008768200585397746	0.91851056	0.5003909	0.9208728	0.5711689	0.9233941	0.57259977
0.8992	0.3503	0.0073804419828827905	0.0073804419828827905	-0.009617271662631276	0.9173672	0.5583112	0.9195052	0.62673163	0.9218422	0.6281998
0.8992	0.4002	0.007819129067261066	0.007819148144923266	-0.010216730964841665	0.9161435	0.6104323	0.918055	0.67510545	0.9202157	0.67656565
0.8992	0.4501	0.008057351675576918	0.008057342452955751	-0.010577541835345322	0.91485524	0.65766513	0.9165426	0.71772206	0.9185332	0.7191408
0.8992	0.5	0.008108202394676106	0.008108129390909352	-0.010710039048319322	0.91351795	0.7007656	0.91498643	0.75567776	0.91681135	0.7570298
0.8992	0.5499	0.007983894713928574	0.007983790405800217	-0.010623216657418527	0.9121443	0.740354	0.91340244	0.7898172	0.9150642	0.7910824
0.8992	0.5998	0.007695741392126809	0.0076957115898044215	-0.010324437254959773	0.9107467	0.7769404	0.91180426	0.8207968	0.9133045	0.8219594
0.8992	0.6497	0.0072531715116208595	0.007253231116265635	-0.009819503044569444	0.9093349	0.8109435	0.9102034	0.84913206	0.91154265	0.8501793
0.8992	0.6996	0.006664433309187756	0.006664314099898205	-0.009112594898403428	0.90791774	0.8427091	0.9086101	0.8752332	0.909788	0.8761542
0.8992	0.7495	0.005936027586630199	0.0059360178695934684	-0.008206321341971936	0.9065033	0.8725252	0.90703356	0.89942884	0.90804875	0.9002143
0.8992	0.7994	0.0050732236519274165	0.0050731342449602534	-0.007101626359844255	0.90509844	0.9006317	0.90548205	0.92198575	0.9063326	0.9226279
0.8992	0.8493	0.00407981391221679	0.004079784109894402	-0.005797578838099567	0.9037099	0.9272306	0.9039643	0.9431226	0.9046471	0.94361407
0.8992	0.8992	0.0029578358058789944	0.0029578415112153644	-0.004290728639732482	0.9023446	0.9524921	0.902489	0.96301925	0.9030005	0.96335363
0.8992	0.9491	0.0017068540505378316	0.0017067944458930562	-0.002573455532233276	0.9010106	0.9765607	0.9010675	0.9818245	0.9014022	0.9819958
0.8992	0.999	0.0003229677446184853	0.0003230273492632607	-0.000629288326558965	0.8997226	0.9995501	0.8997208	0.9996525	0.899871	0.99965584
0.9491	0.001	2.0703372184446953e-6	2.070599152918806e-6	-5.96299141252702e-6	0.9624865	0.001133237	0.96424115	0.0011855455	0.96622735	0.001183643
0.9491	0.0509	-2.6676646398906406e-5	-2.6622206770344353e-5	-4.581945424676271e-5	0.9619515	0.09039478	0.9636543	0.11084899	0.96552896	0.11067178
0.9491	0.1008	0.000671151605247243	0.0006711544564141705	-0.001081580078725409	0.9611986	0.18647984	0.962756	0.22908968	0.9645369	0.22919595
0.9491	0.1507	0.0014865347529629674	0.0014864783362906475	-0.0022079924174741887	0.96064633	0.27700472	0.9621156	0.33517098	0.9637866	0.33555055
0.9491	0.2006	0.002255561853707677	0.0022555898794983653	-0.003232745164300386	0.9601601	0.35902894	0.9615497	0.4260562	0.96310824	0.4266334
0.9491	0.2505	0.0029220935987957636	0.0029221163156303576	-0.004104714474848022	0.9596731	0.43243256	0.9609775	0.5032506	0.9624267	0.50395465
0.9491	0.3004	0.003466325355874683	0.003466233856210199	-0.004812083182587645	0.9591569	0.4980137	0.960369	0.5691188	0.9617138	0.56989527
0.9491	0.3503	0.0038839719186975485	0.0038839769114880907	-0.0053566238149431455	0.9586024	0.5567843	0.95971644	0.6258452	0.96096134	0.6266534
0.9491	0.4002	0.004178006007089147	0.004178076931545149	-0.005744825079995778	0.9580082	0.60971785	0.9590209	0.6752161	0.96017015	0.6760267
0.9491	0.4501	0.004354371272499574	0.004354369102587685	-0.005984403150402277	0.95737803	0.6576717	0.95828795	0.7186371	0.9593447	0.7194286
0.9491	0.5	0.004419668927718029	0.004419846983180903	-0.006082943784582268	0.9567164	0.7013732	0.9575237	0.75720394	0.9584906	0.75795984
0.9491	0.5499	0.004381118139952622	0.004381267151564561	-0.006047241276137656	0.9560288	0.7414317	0.9567348	0.791771	0.9576136	0.79247916
0.9491	0.5998	0.004245032056150122	0.004244985288258063	-0.005883164878087203	0.95532	0.7783538	0.9559274	0.8230098	0.95671916	0.82366043
0.9491	0.6497	0.004016875267037923	0.004016964674005086	-0.0055956162673177715	0.95459485	0.8125614	0.95510715	0.8514526	0.9558126	0.85203815
0.9491	0.6996	0.0037020575283953083	0.0037019781352959358	-0.005188518574505033	0.9538578	0.8444066	0.9542792	0.87752485	0.95489824	0.8780393
0.9491	0.7495	0.0033045457846919146	0.0033044861800471392	-0.004664847555835843	0.9531128	0.87418497	0.95344806	0.90157086	0.9539805	0.90200895
0.9491	0.7994	0.002827659826598883	0.0028276228332898556	-0.004026639268632647	0.9523635	0.9021449	0.95261824	0.92387086	0.95306313	0.9242282
0.9491	0.8493	0.002274353028902276	0.0022743232265798885	-0.003274906037593274	0.95161283	0.92849684	0.9517937	0.9446554	0.95215	0.9449284
0.9491	0.8992	0.0016462316925127118	0.0016462614948350995	-0.0024095266713256864	0.9508648	0.95342016	0.95097893	0.964116	0.95124483	0.96430117
0.9491	0.9491	0.0009441445681571681	0.0009441743704795558	-0.0014288687289620537	0.9501226	0.977067	0.9501786	0.9824108	0.95035213	0.98250556
0.9491	0.999	0.00016920882428078654	0.00016920882428078654	-0.00032932118187837763	0.94939387	0.9995607	0.9494027	0.9996644	0.9494808	0.9996663
0.999	0.001	-5.122580111329832e-6	-5.121648788755217e-6	1.006018866610025e-5	0.9992799	0.00114172	0.99931633	0.0011972224	0.9993565	0.0011940463
0.999	0.0509	-0.0004437190308894945	-0.00044373358482666103	0.000874889424887075	0.99926114	0.08760273	0.9992913	0.10618046	0.99933004	0.10596622
0.999	0.1008	-0.0003070933093876002	-0.0003071529140323756	0.0006051157298464355	0.99922824	0.18151855	0.99925196	0.22162738	0.99929017	0.22153509
0.999	0.1507	-0.0001429899855455441	-0.00014298253496494717	0.0002856125214352799	0.99920964	0.2713406	0.99923104	0.32741052	0.9992675	0.3274253
0.999	0.2006	8.863667270930797e-6	8.812991418208349e-6	-7.660455201851085e-6	0.999197	0.35354885	0.99921745	0.41922504	0.9992516	0.41931337
0.999	0.2505	0.00013810963410629262	0.00013807237376817216	-0.0002556378427270999	0.999187	0.42764193	0.9992064	0.49784485	0.99923825	0.49797863
0.999	0.3004	0.0002423858058944739	0.00024259442215118776	-0.00045481663635243107	0.9991777	0.4941588	0.99919647	0.56524336	0.999226	0.56540227
0.999	0.3503	0.00032265994112995466	0.00032265994112995466	-0.0006071349533379373	0.9991686	0.55394375	0.9991865	0.62341034	0.99921393	0.6235804
0.999	0.4002	0.0003805870490597163	0.0003804976420925532	-0.0007164533034439476	0.9991592	0.6078664	0.99917614	0.67404366	0.9992012	0.6742153
0.999	0.4501	0.00041829202099674667	0.00041835162564152206	-0.0007871727022699588	0.9991493	0.65672195	0.99916506	0.71851623	0.9991882	0.7186831
0.999	0.5	0.00043803284623833427	0.0004379732415935589	-0.0008236384471749223	0.9991389	0.7012027	0.9991535	0.75791776	0.9991745	0.7580755
0.999	0.5499	0.0004417973766793204	0.0004417675743569327	-0.0008298933960183066	0.99912786	0.74189985	0.9991412	0.7931108	0.99916005	0.7932564
0.999	0.5998	0.00043135008415179366	0.00043132028182940596	-0.0008095945888899245	0.9991162	0.7793125	0.9991282	0.8247808	0.99914527	0.8249125
0.999	0.6497	0.0004085445068161553	0.00040869351842809376	-0.0007659941604678663	0.99910414	0.81386244	0.9991146	0.8534757	0.9991297	0.8535923
0.999	0.6996	0.0003748888468281253	0.000374918649150513	-0.0007019617815235784	0.9990914	0.8459047	0.99910057	0.8796376	0.99911374	0.8797379
0.999	0.7495	0.00033143064136698097	0.00033143064136698097	-0.0006200147061935289	0.9990783	0.87574005	0.99908584	0.90362513	0.99909717	0.90370905
0.999	0.7994	0.0002795983928196577	0.00027956859049727	-0.000522348939784464	0.99906445	0.9036243	0.99907064	0.9257333	0.9990799	0.92580026
0.999	0.8493	0.00021996773772270384	0.00022000205655703375	-0.0004108835472749774	0.99905014	0.9297751	0.9990549	0.94620526	0.9990623	0.94625556
0.999	0.8992	0.00015403607037500766	0.00015400626805261997	-0.0002872862195645008	0.99903584	0.9543801	0.9990389	0.9652444	0.99904424	0.96527773
0.999	0.9491	8.20533466164286e-5	8.20533466164286e-5	-0.00015301926560582749	0.9990207	0.97759926	0.99902236	0.98302054	0.99902594	0.9830373
0.999	0.999	4.858719396094724e-6	4.858719396094724e-6	-9.41845785017178e-6	0.9990055	0.9995717	0.99900556	0.99967676	0.99900717	0.9996771
