# Supplementary material for: Coevolution of male and female mate choice can destabilize reproductive isolation
Source: Nat Commun. 2019 Nov 12;10:5122. doi: 10.1038/s41467-019-12860-9 (PMC6851176; doi:10.1038/s41467-019-12860-9)
Supplement: Supplementary file 5 — Supplementary Software 1 [file 41467_2019_12860_MOESM5_ESM.zip › CodeChoosinessCoevolution/Data/FrequenciesChangeAatestSelectionGradientDetailledAlpha0.txt]

percentFemale	percentMale	freqBefore	freqAfterMating	freqAfterSelect
0.001	0.001	0.44400576	0.4995567	0.44400668
0.001	0.0509	0.43557116	0.49143696	0.4360031
0.001	0.1008	0.42669407	0.48311558	0.42783082
0.001	0.1507	0.4172187	0.47432303	0.41922832
0.001	0.2006	0.40704912	0.46492097	0.41006646
0.001	0.2505	0.39609393	0.45478612	0.40023297
0.001	0.3004	0.3842556	0.44379044	0.38961375
0.001	0.3503	0.37142465	0.43178904	0.37808156
0.001	0.4002	0.35747674	0.41861326	0.3654904
0.001	0.4501	0.34226698	0.40406072	0.35166758
0.001	0.5	0.3256252	0.3878853	0.3364056
0.001	0.5499	0.30735046	0.36978367	0.31945267
0.001	0.5998	0.2872041	0.34937686	0.300499
0.001	0.6497	0.2649018	0.3261884	0.27916265
0.001	0.6996	0.24010713	0.29961696	0.2549724
0.001	0.7495	0.21242534	0.26890606	0.2273521
0.001	0.7994	0.18140769	0.23312226	0.19561842
0.001	0.8493	0.14657737	0.1911726	0.1590181
0.001	0.8992	0.10751088	0.14195132	0.11687929
0.001	0.9491	0.064048395	0.08483743	0.069041386
0.001	0.999	0.016759545	0.020974444	0.016850242
0.0509	0.001	0.4287574	0.48385584	0.42855656
0.0509	0.0509	0.42003506	0.47530043	0.420183
0.0509	0.1008	0.41075453	0.46637988	0.4114856
0.0509	0.1507	0.40087187	0.45695454	0.40233314
0.0509	0.2006	0.39033267	0.44693062	0.39264116
0.0509	0.2505	0.37906888	0.4362097	0.38232237
0.0509	0.3004	0.3669987	0.42467993	0.3712789
0.0509	0.3503	0.35402563	0.41221085	0.35939822
0.0509	0.4002	0.34003723	0.39864743	0.34654808
0.0509	0.4501	0.32490173	0.3838038	0.3325715
0.0509	0.5	0.30846408	0.36745396	0.3172803
0.0509	0.5499	0.2905418	0.34932074	0.300447
0.0509	0.5998	0.27091902	0.32906115	0.28179443
0.0509	0.6497	0.24934146	0.30624947	0.26098478
0.0509	0.6996	0.2255093	0.28035408	0.23760605
0.0509	0.7495	0.19907531	0.25071764	0.21116258
0.0509	0.7994	0.16964862	0.21654484	0.18107818
0.0509	0.8493	0.13681984	0.17692798	0.14673467
0.0509	0.8992	0.10023194	0.1309854	0.10760731
0.0509	0.9491	0.05975629	0.078281164	0.063621
0.0509	0.999	0.015857022	0.019827453	0.015925117
0.1008	0.001	0.41160825	0.4658892	0.41100827
0.1008	0.0509	0.40261537	0.45688596	0.40226677
0.1008	0.1008	0.39294705	0.44733956	0.3930357
0.1008	0.1507	0.3826955	0.43727967	0.38334993
0.1008	0.2006	0.3718538	0.42666823	0.37317938
0.1008	0.2505	0.36037543	0.4154331	0.3624623
0.1008	0.3004	0.34819156	0.4034774	0.35111538
0.1008	0.3503	0.335215	0.39068142	0.33903614
0.1008	0.4002	0.32134128	0.37690085	0.32610238
0.1008	0.4501	0.30644763	0.3619628	0.31216902
0.1008	0.5	0.29039076	0.34565815	0.29706293
0.1008	0.5499	0.2730025	0.3277333	0.28057754
0.1008	0.5998	0.2540865	0.30787772	0.26246357
0.1008	0.6497	0.23341236	0.2857105	0.24242085
0.1008	0.6996	0.21071206	0.26076326	0.22008884
0.1008	0.7495	0.18567747	0.23246537	0.19504037
0.1008	0.7994	0.15796533	0.2001393	0.1667876
0.1008	0.8493	0.12721969	0.16303025	0.13482013
0.1008	0.8992	0.09313297	0.12043056	0.09872227
0.1008	0.9491	0.055592306	0.072029755	0.058466066
0.1008	0.999	0.014957824	0.01868752	0.015006102
0.1507	0.001	0.3930558	0.44616038	0.3918982
0.1507	0.0509	0.38383886	0.4367297	0.38282165
0.1507	0.1008	0.37383768	0.42657608	0.37309122
0.1507	0.1507	0.3632936	0.4159278	0.362933
0.1507	0.2006	0.35224527	0.40480712	0.3523744
0.1507	0.2505	0.34066534	0.39316553	0.3413759
0.1507	0.3004	0.32849294	0.38091657	0.32986337
0.1507	0.3503	0.3156454	0.36794665	0.31773955
0.1507	0.4002	0.30202287	0.35411805	0.30488762
0.1507	0.4501	0.28750896	0.3392667	0.29117018
0.1507	0.5	0.2719685	0.3231977	0.27642623
0.1507	0.5499	0.2552456	0.30567735	0.26046553
0.1507	0.5998	0.23715985	0.28642464	0.24306363
0.1507	0.6497	0.21750212	0.26509902	0.22395314
0.1507	0.6996	0.19603151	0.24128841	0.20281824
0.1507	0.7495	0.1724739	0.21449882	0.17929056
0.1507	0.7994	0.14652659	0.18415426	0.15295693
0.1507	0.8493	0.11787802	0.14962715	0.12339435
0.1507	0.8992	0.08626016	0.110347755	0.09027042
0.1507	0.9491	0.05156764	0.066090114	0.053580314
0.1507	0.999	0.014063227	0.017556107	0.014094373
0.2006	0.001	0.37332898	0.4248863	0.37147605
0.2006	0.0509	0.3639601	0.4150851	0.36213118
0.2006	0.1008	0.35371536	0.40439117	0.35198048
0.2006	0.1507	0.34298334	0.39324546	0.34145126
0.2006	0.2006	0.3318451	0.38173074	0.33062673
0.2006	0.2505	0.3202867	0.3698171	0.31948382
0.2006	0.3004	0.30825138	0.35742313	0.30795237
0.2006	0.3503	0.29565796	0.34443688	0.29593575
0.2006	0.4002	0.2824085	0.33072376	0.28331906
0.2006	0.4501	0.26839024	0.3161258	0.26996952
0.2006	0.5	0.2534754	0.3004597	0.25573543
0.2006	0.5499	0.23751812	0.2835099	0.24044146
0.2006	0.5998	0.22035214	0.2650214	0.22388391
0.2006	0.6497	0.20178753	0.24469057	0.20582512
0.2006	0.6996	0.18160738	0.22215569	0.18598823
0.2006	0.7495	0.1595673	0.19699031	0.16405573
0.2006	0.7994	0.13539997	0.16870597	0.13967769
0.2006	0.8493	0.108831935	0.136781	0.11250245
0.2006	0.8992	0.07962707	0.10075458	0.0822613
0.2006	0.9491	0.047683015	0.060456213	0.048956912
0.2006	0.999	0.013173831	0.016433738	0.013190344
0.2505	0.001	0.35260853	0.40224653	0.34995052
0.2505	0.0509	0.3431829	0.3921681	0.34043607
0.2505	0.1008	0.3328115	0.38104734	0.3299859
0.2505	0.1507	0.32201752	0.36953542	0.31922105
0.2505	0.2006	0.31091717	0.35776994	0.30827412
0.2505	0.2505	0.2995061	0.34573463	0.29713356
0.2505	0.3004	0.2877282	0.333349	0.28572866
0.2505	0.3503	0.2755018	0.32049993	0.27396083
0.2505	0.4002	0.26273	0.3070534	0.26171482
0.2505	0.4501	0.24930355	0.29285702	0.24886186
0.2505	0.5	0.23510015	0.27773705	0.23525758
0.2505	0.5499	0.21998371	0.26149446	0.22073999
0.2505	0.5998	0.20380102	0.24389833	0.2051246
0.2505	0.6497	0.18637924	0.22467852	0.18819971
0.2505	0.6996	0.16752364	0.20351884	0.16972344
0.2505	0.7495	0.14701648	0.18005203	0.14942238
0.2505	0.7994	0.12462163	0.15386471	0.12699996
0.2505	0.8493	0.10009829	0.12452364	0.10216325
0.2505	0.8992	0.073237225	0.09165336	0.07469184
0.2505	0.9491	0.043936044	0.055117738	0.044585682
0.2505	0.999	0.012290046	0.015320729	0.012294254
0.3004	0.001	0.33106172	0.3784207	0.32752502
0.3004	0.0509	0.32169092	0.36819	0.31796646
0.3004	0.1008	0.31132922	0.35679582	0.3073703
0.3004	0.1507	0.30061144	0.34507933	0.29652867
0.3004	0.2006	0.289681	0.33322462	0.2856145
0.3004	0.2505	0.2785387	0.32122472	0.27462292
0.3004	0.3004	0.26712862	0.30899772	0.26348123
0.3004	0.3503	0.25536853	0.2964285	0.252088
0.3004	0.4002	0.24316229	0.28338373	0.240328
0.3004	0.4501	0.23040389	0.26971555	0.22807552
0.3004	0.5	0.21697757	0.25526017	0.21519423
0.3004	0.5499	0.2027562	0.23983413	0.20153427
0.3004	0.5998	0.18759908	0.22322887	0.18692869
0.3004	0.6497	0.17134973	0.20520495	0.17118974
0.3004	0.6996	0.15383315	0.18548667	0.15410629
0.3004	0.7495	0.13485621	0.16375902	0.13544324
0.3004	0.7994	0.1142103	0.13967305	0.11494953
0.3004	0.8493	0.09168342	0.11286855	0.09238018
0.3004	0.8992	0.06708871	0.08303703	0.06755148
0.3004	0.9491	0.04032274	0.05006191	0.040454574
0.3004	0.999	0.01141226	0.014217358	0.01140632
0.3503	0.001	0.3088494	0.35359675	0.30440468
0.3503	0.0509	0.2996544	0.3433629	0.29494494
0.3503	0.1008	0.28944892	0.33187726	0.2843775
0.3503	0.1507	0.27894902	0.320137	0.27362934
0.3503	0.2006	0.2683167	0.3083625	0.26290387
0.3503	0.2505	0.25755656	0.29655328	0.25220078
0.3503	0.3004	0.2466126	0.28462622	0.24144532
0.3503	0.3503	0.23540306	0.2724654	0.23053488
0.3503	0.4002	0.22383387	0.25993904	0.21935497
0.3503	0.4501	0.21180342	0.246905	0.20778462
0.3503	0.5	0.19920267	0.23320968	0.19569536
0.3503	0.5499	0.1859137	0.2186846	0.18294938
0.3503	0.5998	0.17180818	0.20314255	0.16939634
0.3503	0.6497	0.1567448	0.18637203	0.15487035
0.3503	0.6996	0.14056739	0.16813394	0.13918757
0.3503	0.7495	0.12310475	0.14815892	0.12214655
0.3503	0.7994	0.10417344	0.12615308	0.10353471
0.3503	0.8493	0.083586454	0.10181618	0.08314606
0.3503	0.8992	0.061176382	0.07489242	0.060824998
0.3503	0.9491	0.0368382	0.045274682	0.036550704
0.3503	0.999	0.010540873	0.01312392	0.010526767
0.4002	0.001	0.28612664	0.32796934	0.28079382
0.4002	0.0509	0.277229	0.3178937	0.27158177
0.4002	0.1008	0.26732633	0.30651394	0.26122493
0.4002	0.1507	0.25718176	0.2949381	0.25074103
0.4002	0.2006	0.24696776	0.28341222	0.24035361
0.4002	0.2505	0.23669183	0.27194148	0.23006606
0.4002	0.3004	0.22629924	0.2604435	0.21980415
0.4002	0.3503	0.21571077	0.24880393	0.20946637
0.4002	0.4002	0.20483607	0.23689497	0.19894162
0.4002	0.4501	0.19357936	0.2245817	0.18811476
0.4002	0.5	0.1818388	0.21172109	0.17686614
0.4002	0.5499	0.16950643	0.19816017	0.16507018
0.4002	0.5998	0.15646595	0.18373148	0.15259236
0.4002	0.6497	0.14259057	0.16824974	0.13928677
0.4002	0.6996	0.12774184	0.15150815	0.12499405
0.4002	0.7495	0.11176878	0.13327768	0.10954206
0.4002	0.7994	0.09451017	0.11331071	0.092750505
0.4002	0.8493	0.07580157	0.091356955	0.074445784
0.4002	0.8992	0.055492513	0.067201495	0.0544936
0.4002	0.9491	0.03347682	0.040740896	0.032860465
0.4002	0.999	0.0096763205	0.012040769	0.009655867
0.4501	0.001	0.2630396	0.30173466	0.25689024
0.4501	0.0509	0.25455487	0.29197988	0.24807018
0.4501	0.1008	0.24509324	0.28090432	0.23810013
0.4501	0.1507	0.23543061	0.26967728	0.2280413
0.4501	0.2006	0.22574282	0.25856027	0.21812804
0.4501	0.2505	0.21604033	0.24756427	0.20836833
0.4501	0.3004	0.20627189	0.23661095	0.19869123
0.4501	0.3503	0.19636269	0.22559045	0.18899967
0.4501	0.4002	0.18622835	0.2143817	0.17918831
0.4501	0.4501	0.17577967	0.20285872	0.1691497
0.4501	0.5	0.16492361	0.19089048	0.15877408
0.4501	0.5499	0.15356228	0.17833892	0.1479481
0.4501	0.5998	0.14159119	0.16505608	0.13655263
0.4501	0.6497	0.12889782	0.15088026	0.12445992
0.4501	0.6996	0.11536009	0.13563408	0.1115328
0.4501	0.7495	0.10084559	0.11912289	0.09762417
0.4501	0.7994	0.08521344	0.101139106	0.08258175
0.4501	0.8493	0.06831935	0.0814733	0.0662583
0.4501	0.8992	0.050027788	0.059942782	0.04853611
0.4501	0.9491	0.030232638	0.03644499	0.029370075
0.4501	0.999	0.00881909	0.01096835	0.008793971
0.5	0.001	0.23972385	0.2750842	0.23287967
0.5	0.0509	0.23175439	0.26580286	0.22458111
0.5	0.1008	0.22285637	0.25521842	0.21515718
0.5	0.1507	0.213787	0.24451199	0.20566721
0.5	0.2006	0.20471928	0.2339507	0.19634773
0.5	0.2505	0.19566655	0.22355199	0.18721192
0.5	0.3004	0.18658333	0.21324472	0.17819564
0.5	0.3503	0.17740119	0.2029272	0.1692092
0.5	0.4002	0.16804326	0.1924876	0.16015568
0.5	0.4501	0.15842883	0.1818108	0.15093702
0.5	0.5	0.14847383	0.17077823	0.14145406
0.5	0.5499	0.13809101	0.1592676	0.13160619
0.5	0.5998	0.12718765	0.14714879	0.121288516
0.5	0.6497	0.11566483	0.1342822	0.11039048
0.5	0.6996	0.103415795	0.12051639	0.098794386
0.5	0.7495	0.090325445	0.10568725	0.086375564
0.5	0.7994	0.076271355	0.08962062	0.07300505
0.5	0.8493	0.06112725	0.07214117	0.05855781
0.5	0.8992	0.04477154	0.053092238	0.042929634
0.5	0.9491	0.027099364	0.032371063	0.026065603
0.5	0.999	0.007969767	0.009907211	0.007941505
0.5499	0.001	0.21630111	0.2481989	0.20893039
0.5499	0.0509	0.2089325	0.23952502	0.20126142
0.5499	0.1008	0.2007007	0.2295979	0.19251874
0.5499	0.1507	0.19231747	0.21956404	0.18371882
0.5499	0.2006	0.18394798	0.20968802	0.1750934
0.5499	0.2505	0.17560874	0.19999401	0.16666146
0.5499	0.3004	0.16726105	0.19042087	0.15836798
0.5499	0.3503	0.15884495	0.18087786	0.15013348
0.5499	0.4002	0.15029244	0.17126474	0.14187127
0.5499	0.4501	0.14153197	0.16147858	0.13349414
0.5499	0.5	0.13248953	0.15141465	0.12491451
0.5499	0.5499	0.12308816	0.14096546	0.116044015
0.5499	0.5998	0.11324698	0.13001831	0.106791615
0.5499	0.6497	0.10288011	0.118453905	0.0970626
0.5499	0.6996	0.09189522	0.10614399	0.086756915
0.5499	0.7495	0.08019317	0.092950806	0.0757692
0.5499	0.7994	0.0676682	0.07872898	0.06399078
0.5499	0.8493	0.054210715	0.06333165	0.05131529
0.5499	0.8992	0.03971213	0.046623748	0.03765008
0.5499	0.9491	0.024070546	0.028503153	0.022933254
0.5499	0.999	0.0071290275	0.008858059	0.007099024
0.5998	0.001	0.19287875	0.22124518	0.18519066
0.5998	0.0509	0.18617699	0.21328825	0.17823364
0.5998	0.1008	0.17869112	0.20415623	0.17027761
0.5998	0.1507	0.1710674	0.194923	0.16226421
0.5998	0.2006	0.16345862	0.18584223	0.15441309
0.5998	0.2505	0.155884	0.17694454	0.14674893
0.5998	0.3004	0.14831272	0.16818063	0.13922757
0.5998	0.3503	0.14069442	0.15947282	0.13178135
0.5998	0.4002	0.1329706	0.15073405	0.12433555
0.5998	0.4501	0.12507959	0.14187452	0.11681419
0.5998	0.5	0.11695738	0.13280347	0.10914166
0.5998	0.5499	0.10853779	0.12342824	0.101241805
0.5998	0.5998	0.09975138	0.11365294	0.093037136
0.5998	0.6497	0.09052444	0.103376314	0.084447004
0.5998	0.6996	0.08077836	0.092491105	0.075387426
0.5998	0.7495	0.07042863	0.08088267	0.06577007
0.5998	0.7994	0.059385095	0.06843041	0.055503964
0.5998	0.8493	0.04755331	0.055011652	0.044498917
0.5998	0.8992	0.03483717	0.040509883	0.03267262
0.5998	0.9491	0.021139652	0.024825454	0.019959463
0.5998	0.999	0.006297694	0.007821764	0.006267215
0.6497	0.001	0.1695486	0.19437161	0.16178662
0.6497	0.0509	0.16355954	0.18721312	0.15559639
0.6497	0.1008	0.15687636	0.17898245	0.1485018
0.6497	0.1507	0.15006557	0.17065118	0.14134507
0.6497	0.2006	0.14326428	0.1624547	0.13432819
0.6497	0.2505	0.13649385	0.15442905	0.12748058
0.6497	0.3004	0.12973143	0.14653721	0.12076922
0.6497	0.3503	0.12293616	0.13871536	0.11413883
0.6497	0.4002	0.11605963	0.13089027	0.10752707
0.6497	0.4501	0.1090502	0.12298628	0.10087016
0.6497	0.5	0.10185403	0.11492626	0.09410402
0.6497	0.5499	0.0944152	0.10663214	0.08716462
0.6497	0.5998	0.086675264	0.09802328	0.07998675
0.6497	0.6497	0.0785723	0.08901562	0.07250328
0.6497	0.6996	0.0700403	0.07952036	0.0646444
0.6497	0.7495	0.06100835	0.06944331	0.056337096
0.6497	0.7994	0.051400725	0.058685437	0.04750593
0.6497	0.8493	0.041137084	0.047144994	0.038075
0.6497	0.8992	0.03013367	0.03472221	0.027972016
0.6497	0.9491	0.018300219	0.021322526	0.017131075
0.6497	0.999	0.0054767374	0.006799413	0.0054469374
0.6996	0.001	0.14638789	0.16770741	0.13882223
0.6996	0.0509	0.14113833	0.16140044	0.13342738
0.6996	0.1008	0.13529198	0.15414451	0.12723821
0.6996	0.1507	0.12932843	0.14678879	0.12098281
0.6996	0.2006	0.12336661	0.13954437	0.11484056
0.6996	0.2505	0.117428795	0.13245025	0.10884347
0.6996	0.3004	0.111499324	0.125481	0.10296892
0.6996	0.3503	0.1055467	0.11858654	0.097173944
0.6996	0.4002	0.099532336	0.11170768	0.091408335
0.6996	0.4501	0.093414225	0.10478215	0.08562
0.6996	0.5	0.087148316	0.097746454	0.07975634
0.6996	0.5499	0.08068867	0.09053624	0.07376467
0.6996	0.5998	0.07398722	0.08308545	0.067591526
0.6996	0.6497	0.06699305	0.075325444	0.061182074
0.6996	0.6996	0.05965192	0.06718416	0.054479353
0.6996	0.7495	0.051905677	0.058585666	0.047424205
0.6996	0.7994	0.04369174	0.049449664	0.039954886
0.6996	0.8493	0.034943208	0.039693214	0.032008685
0.6996	0.8992	0.025588412	0.029232075	0.023523185
0.6996	0.9491	0.01554589	0.017979387	0.014435416
0.6996	0.999	0.0046673315	0.0057923533	0.0046392577
0.7495	0.001	0.12345929	0.14136201	0.11637997
0.7495	0.0509	0.118958764	0.13593243	0.111784965
0.7495	0.1008	0.1139631	0.12969269	0.10651705
0.7495	0.1507	0.10886348	0.12335901	0.101183586
0.7495	0.2006	0.10375908	0.117113024	0.095937535
0.7495	0.2505	0.09867166	0.11099371	0.09081085
0.7495	0.3004	0.09359173	0.104985364	0.08578962
0.7495	0.3503	0.08849602	0.09905057	0.08084195
0.7495	0.4002	0.08335504	0.09314315	0.07592896
0.7495	0.4501	0.0781358	0.0872138	0.07100964
0.7495	0.5	0.07280343	0.08121181	0.066042125
0.7495	0.5499	0.06732137	0.075085774	0.06098444
0.7495	0.5998	0.061651196	0.06878303	0.05579396
0.7495	0.6497	0.055752262	0.06224907	0.050427057
0.7495	0.6996	0.049581263	0.055426925	0.04483859
0.7495	0.7495	0.04309167	0.048256733	0.03898161
0.7495	0.7994	0.036233336	0.040675312	0.032807138
0.7495	0.8493	0.028951947	0.03261635	0.02626441
0.7495	0.8992	0.021187939	0.024010584	0.019301154
0.7495	0.9491	0.0128706	0.014781828	0.011860526
0.7495	0.999	0.0038708858	0.004802234	0.0038454798
0.7994	0.001	0.10081299	0.11542597	0.09452285
0.7994	0.0509	0.09705555	0.1108742	0.090710856
0.7994	0.1008	0.09290671	0.10566291	0.086355224
0.7994	0.1507	0.088671885	0.100372	0.08194254
0.7994	0.2006	0.08443008	0.09514991	0.0775966
0.7994	0.2505	0.08020093	0.09003221	0.07334648
0.7994	0.3004	0.07597962	0.08501054	0.06918472
0.7994	0.3503	0.07174983	0.08005805	0.06508863
0.7994	0.4002	0.0674898	0.075140305	0.061029397
0.7994	0.4501	0.06317487	0.070219785	0.056975994
0.7994	0.5	0.05877843	0.06525761	0.052896466
0.7994	0.5499	0.054272488	0.060214274	0.04875861
0.7994	0.5998	0.04962755	0.055049326	0.04452972
0.7994	0.6497	0.044812337	0.049721036	0.04017635
0.7994	0.6996	0.039793607	0.04418614	0.03566408
0.7994	0.7495	0.03453558	0.03839911	0.03095703
0.7994	0.7994	0.02899956	0.032311946	0.026017696
0.7994	0.8493	0.02314318	0.025873676	0.02080661
0.7994	0.8992	0.016918998	0.019029617	0.015281856
0.7994	0.9491	0.01026882	0.011716711	0.009395385
0.7994	0.999	0.0030890908	0.0038310592	0.0030671973
0.8493	0.001	0.078487545	0.0899718	0.07329635
0.8493	0.0509	0.07545435	0.08627576	0.07023247
0.8493	0.1008	0.07213319	0.08207887	0.066759
0.8493	0.1507	0.068750486	0.0778279	0.063246794
0.8493	0.2006	0.06536492	0.07363497	0.05978849
0.8493	0.2505	0.061992694	0.06952918	0.05640775
0.8493	0.3004	0.05863166	0.06550652	0.053100903
0.8493	0.3503	0.055271186	0.061548803	0.049852718
0.8493	0.4002	0.051896043	0.05763156	0.046642866
0.8493	0.4501	0.048488557	0.053727597	0.043448962
0.8493	0.5	0.045029506	0.04980859	0.040247805
0.8493	0.5499	0.041498497	0.045845628	0.037015904
0.8493	0.5998	0.037874084	0.041809257	0.033729456
0.8493	0.6497	0.034133498	0.03766929	0.03036419
0.8493	0.6996	0.030252613	0.033394493	0.026895225
0.8493	0.7495	0.026205465	0.028952193	0.023296654
0.8493	0.7994	0.0219639	0.024307895	0.01954132
0.8493	0.8493	0.017496843	0.019424705	0.015600372
0.8493	0.8992	0.012768911	0.014262203	0.011442402
0.8493	0.9491	0.0077359267	0.008772484	0.0070303213
0.8493	0.999	0.0023239641	0.0028812578	0.0023063356
0.8992	0.001	0.056511287	0.06505553	0.052730504
0.8992	0.0509	0.054171667	0.06217165	0.050363548
0.8992	0.1008	0.051647	0.05895332	0.047725372
0.8992	0.1507	0.049092434	0.05571815	0.04507684
0.8992	0.2006	0.0465466	0.05253991	0.042478297
0.8992	0.2505	0.044020925	0.049439073	0.039946236
0.8992	0.3004	0.041514833	0.046413995	0.037479106
0.8992	0.3503	0.039021652	0.04345299	0.03506714
0.8992	0.4002	0.036531284	0.040539548	0.032696746
0.8992	0.4501	0.034031995	0.037655227	0.030352771
0.8992	0.5	0.031510763	0.03478065	0.028019423
0.8992	0.5499	0.028953856	0.031896096	0.025680698
0.8992	0.5998	0.026346887	0.028981702	0.023320535
0.8992	0.6497	0.023674626	0.026017187	0.020922618
0.8992	0.6996	0.020921106	0.022981912	0.018470425
0.8992	0.7495	0.018069133	0.019854374	0.01594682
0.8992	0.7994	0.0151001895	0.016612044	0.013333935
0.8992	0.8493	0.011993751	0.013230784	0.010612709
0.8992	0.8992	0.008726354	0.0096839685	0.0077622086
0.8992	0.9491	0.0052689603	0.0059401775	0.0047577946
0.8992	0.999	0.0015778942	0.0019557227	0.0015651903
0.9491	0.001	0.034903724	0.040718082	0.032841917
0.9491	0.0509	0.033213545	0.03857856	0.031102825
0.9491	0.1008	0.031446017	0.036287166	0.029241955
0.9491	0.1507	0.02968595	0.034022048	0.027404103
0.9491	0.2006	0.027953584	0.031822633	0.025621172
0.9491	0.2505	0.026255846	0.029702052	0.023903638
0.9491	0.3004	0.024592508	0.027659595	0.022250764
0.9491	0.3503	0.022959417	0.025687642	0.020656234
0.9491	0.4002	0.021350387	0.023775514	0.019111285
0.9491	0.4501	0.019758113	0.021911226	0.017606135
0.9491	0.5	0.018174734	0.020082455	0.016130753
0.9491	0.5499	0.016592056	0.018276911	0.01467517
0.9491	0.5998	0.015001645	0.016482498	0.01322961
0.9491	0.6497	0.013394848	0.014687292	0.011784449
0.9491	0.6996	0.01176271	0.012879416	0.010330141
0.9491	0.7495	0.010095897	0.011046932	0.008857114
0.9491	0.7994	0.008384477	0.009177605	0.0073555848
0.9491	0.8493	0.0066177193	0.0072586597	0.00581537
0.9491	0.8992	0.004783638	0.005276396	0.0042255763
0.9491	0.9491	0.0028682235	0.0032154806	0.0025740403
0.9491	0.999	0.0008536863	0.0010578814	0.0008464842
0.999	0.001	0.013672519	0.01697831	0.013628926
0.999	0.0509	0.012566225	0.015474498	0.01241803
0.999	0.1008	0.011487184	0.013988075	0.011221855
0.999	0.1507	0.010464903	0.012592781	0.0100996625
0.999	0.2006	0.009506655	0.0113067385	0.009065893
0.999	0.2505	0.008612157	0.010129624	0.008120149
0.999	0.3004	0.0077780345	0.009054035	0.0072563663
0.999	0.3503	0.006999773	0.008070291	0.00646667
0.999	0.4002	0.00627256	0.007168459	0.0057430016
0.999	0.4501	0.0055917096	0.0063392036	0.0050778007
0.999	0.5	0.0049528377	0.0055740965	0.0044642542
0.999	0.5499	0.004351926	0.00486568	0.0038963356
0.999	0.5998	0.0037853343	0.004207424	0.0033687742
0.999	0.6497	0.0032497789	0.0035936236	0.0028769665
0.999	0.6996	0.0027423042	0.0030192966	0.0024168969
0.999	0.7495	0.0022602533	0.002480092	0.0019850582
0.999	0.7994	0.0018012221	0.0019721903	0.0015783746
0.999	0.8493	0.0013630382	0.0014922302	0.0011941406
0.999	0.8992	0.0009437225	0.0010372305	0.00082995655
0.999	0.9491	0.0005414602	0.0006045359	0.0004836872
0.999	0.999	0.0001545812	0.00019176854	0.00015342074
