# Supplementary material for: Coevolution of male and female mate choice can destabilize reproductive isolation
Source: Nat Commun. 2019 Nov 12;10:5122. doi: 10.1038/s41467-019-12860-9 (PMC6851176; doi:10.1038/s41467-019-12860-9)
Supplement: Supplementary file 5 — Supplementary Software 1 [file 41467_2019_12860_MOESM5_ESM.zip › CodeChoosinessCoevolution/Data/FrequenciesChangeAatestSelectionGradientDetailledAlpha1.txt]

percentFemale	percentMale	freqBefore	freqAfterMating	freqAfterSelect
0.001	0.001	0.44390473	0.49945256	0.4439038
0.001	0.0509	0.42873794	0.48383844	0.42853943
0.001	0.1008	0.41203475	0.46639174	0.41149724
0.001	0.1507	0.39446127	0.4478519	0.39353007
0.001	0.2006	0.37630138	0.42853686	0.37496692
0.001	0.2505	0.3577065	0.4086155	0.3559845
0.001	0.3004	0.3387514	0.38816756	0.33667102
0.001	0.3503	0.3194624	0.36721605	0.3170586
0.001	0.4002	0.29983222	0.34574342	0.2971417
0.001	0.4501	0.27983156	0.323706	0.27689108
0.001	0.5	0.2594154	0.30104083	0.25626174
0.001	0.5499	0.23852743	0.27767143	0.23519872
0.001	0.5998	0.21710286	0.25351235	0.21364205
0.001	0.6497	0.1950713	0.22847296	0.1915302
0.001	0.6996	0.17235781	0.2024606	0.16880366
0.001	0.7495	0.14888616	0.1753859	0.1454093
0.001	0.7994	0.12457997	0.14716806	0.121304855
0.001	0.8493	0.09936655	0.11774162	0.09646488
0.001	0.8992	0.07318061	0.08706649	0.0708876
0.001	0.9491	0.045970168	0.055137917	0.04460218
0.001	0.999	0.017713338	0.022005372	0.01768212
0.0509	0.001	0.42865652	0.48375013	0.42845288
0.0509	0.0509	0.41283756	0.46702123	0.41210982
0.0509	0.1008	0.39540446	0.44824445	0.3939091
0.0509	0.1507	0.37735614	0.42867264	0.37509683
0.0509	0.2006	0.35900712	0.4086964	0.35606125
0.0509	0.2505	0.34047374	0.38845327	0.3369397
0.0509	0.3004	0.32178637	0.36797148	0.3177628
0.0509	0.3503	0.30293214	0.34722716	0.298512
0.0509	0.4002	0.28387526	0.3261676	0.27914354
0.0509	0.4501	0.2645659	0.30472434	0.25960082
0.0509	0.5	0.24494617	0.2828201	0.23982133
0.0509	0.5499	0.22495237	0.2603718	0.2197403
0.0509	0.5998	0.20451713	0.23729326	0.19929278
0.0509	0.6497	0.18357001	0.21349744	0.17841619
0.0509	0.6996	0.16203964	0.18889928	0.15705287
0.0509	0.7495	0.1398537	0.16341808	0.13515168
0.0509	0.7994	0.11694127	0.13698176	0.11267222
0.0509	0.8493	0.09323448	0.1095317	0.08958792
0.0509	0.8992	0.068670645	0.08102806	0.065890245
0.0509	0.9491	0.0431949	0.051455114	0.041592114
0.0509	0.999	0.01675579	0.020813014	0.016720006
0.1008	0.001	0.4115076	0.46578252	0.4109044
0.1008	0.0509	0.39501125	0.4478195	0.39349887
0.1008	0.1008	0.3768651	0.42764804	0.3741165
0.1008	0.1507	0.35845503	0.40714127	0.3545863
0.1008	0.2006	0.3400927	0.38671148	0.33530226
0.1008	0.2505	0.32182518	0.36641017	0.31630775
0.1008	0.3004	0.30361554	0.34617782	0.29754287
0.1008	0.3503	0.28540024	0.3259229	0.27891955
0.1008	0.4002	0.2671077	0.3055462	0.26034647
0.1008	0.4501	0.24866498	0.28494883	0.24173552
0.1008	0.5	0.22999951	0.2640354	0.22300453
0.1008	0.5499	0.21103959	0.24271333	0.20407712
0.1008	0.5998	0.1917143	0.22089365	0.18488282
0.1008	0.6497	0.17195363	0.19849125	0.16535738
0.1008	0.6996	0.15168795	0.17542532	0.14544314
0.1008	0.7495	0.1308489	0.15162143	0.12509044
0.1008	0.7994	0.109369755	0.12701327	0.10425908
0.1008	0.8493	0.08718648	0.10154586	0.08292075
0.1008	0.8992	0.064238906	0.07517872	0.061061066
0.1008	0.9491	0.04046926	0.047885276	0.03867865
0.1008	0.999	0.015799612	0.01962271	0.015760018
0.1507	0.001	0.39295644	0.4460531	0.39179474
0.1507	0.0509	0.375853	0.4268646	0.37336713
0.1507	0.1008	0.35711634	0.4053903	0.35292682
0.1507	0.1507	0.3385209	0.38415444	0.33290058
0.1507	0.2006	0.32033667	0.363526	0.3136228
0.1507	0.2505	0.3025168	0.3434242	0.29500157
0.1507	0.3004	0.28494754	0.32368124	0.27686843
0.1507	0.3503	0.267512	0.30413017	0.25906184
0.1507	0.4002	0.2501039	0.28462377	0.24144313
0.1507	0.4501	0.23262873	0.265034	0.22389515
0.1507	0.5	0.21500123	0.24524811	0.20631832
0.1507	0.5499	0.19714335	0.22516556	0.18862692
0.1507	0.5998	0.17898178	0.20469494	0.17074612
0.1507	0.6497	0.16044708	0.18375249	0.15261054
0.1507	0.6996	0.14147201	0.1622613	0.1341629
0.1507	0.7495	0.12199203	0.14015158	0.11535469
0.1507	0.7994	0.101944506	0.117361605	0.09614606
0.1507	0.8493	0.081269205	0.093839176	0.07650721
0.1507	0.8992	0.059907906	0.06954217	0.05641842
0.1507	0.9491	0.037800755	0.04443464	0.035866458
0.1507	0.999	0.014846463	0.018436575	0.014803847
0.2006	0.001	0.3732315	0.42477974	0.37137428
0.2006	0.0509	0.35567063	0.4044953	0.3520791
0.2006	0.1008	0.33654213	0.38193527	0.3308185
0.2006	0.1507	0.31796905	0.36024147	0.31056917
0.2006	0.2006	0.30014977	0.33968002	0.29155082
0.2006	0.2505	0.28293356	0.32001254	0.27351576
0.2006	0.3004	0.26613036	0.30095652	0.25618532
0.2006	0.3503	0.24957402	0.28227276	0.23932946
0.2006	0.4002	0.23312822	0.26377013	0.22276795
0.2006	0.4501	0.21668072	0.24529506	0.20635986
0.2006	0.5	0.2001368	0.22672148	0.18999222
0.2006	0.5499	0.18341386	0.20794259	0.17357269
0.2006	0.5998	0.16643773	0.18886557	0.15702374
0.2006	0.6497	0.1491403	0.16940846	0.14027968
0.2006	0.6996	0.13145739	0.14949788	0.12328444
0.2006	0.7495	0.11332796	0.12906806	0.105990455
0.2006	0.7994	0.09469354	0.10806127	0.088358656
0.2006	0.8493	0.07549742	0.086427055	0.0703578
0.2006	0.8992	0.055683687	0.06412201	0.051964007
0.2006	0.9491	0.035190806	0.041102044	0.03315418
0.2006	0.999	0.013897212	0.017255671	0.013852341
0.2505	0.001	0.35251403	0.4021416	0.34985125
0.2505	0.0509	0.33471295	0.38100722	0.32994837
0.2505	0.1008	0.31544495	0.3576813	0.30819196
0.2505	0.1507	0.29711297	0.335834	0.2880121
0.2505	0.2006	0.27982864	0.31559283	0.2694837
0.2505	0.2505	0.26334217	0.29655856	0.2522056
0.2505	0.3004	0.24739634	0.27834275	0.23580089
0.2505	0.3503	0.23178455	0.26064333	0.21998206
0.2505	0.4002	0.21634689	0.24323276	0.2045362
0.2505	0.4501	0.20095807	0.22593799	0.18930465
0.2505	0.5	0.18551694	0.20862278	0.17416517
0.2505	0.5499	0.16993867	0.19117653	0.15902144
0.2505	0.5998	0.15414947	0.17350629	0.1437949
0.2505	0.6497	0.13808322	0.15553221	0.12842047
0.2505	0.6996	0.12167889	0.1371843	0.1128435
0.2505	0.7495	0.104879275	0.11840055	0.09701784
0.2505	0.7994	0.087629735	0.099126294	0.08090498
0.2505	0.8493	0.06987717	0.07931292	0.06447303
0.2505	0.8992	0.051567838	0.0589158	0.047694635
0.2505	0.9491	0.032639183	0.03788422	0.030538768
0.2505	0.999	0.012952596	0.016080873	0.012906206
0.3004	0.001	0.33097106	0.37831885	0.32742968
0.3004	0.0509	0.31319618	0.35667843	0.3072614
0.3004	0.1008	0.29407275	0.33297807	0.285388
0.3004	0.1507	0.27619565	0.31128958	0.26556516
0.3004	0.2006	0.25959268	0.29159486	0.24772279
0.3004	0.2505	0.24393243	0.27335352	0.23132975
0.3004	0.3004	0.2289058	0.25608942	0.21593106
0.3004	0.3503	0.21427661	0.2394512	0.20119628
0.3004	0.4002	0.19986866	0.22318476	0.18688999
0.3004	0.4501	0.18554834	0.20710273	0.17284137
0.3004	0.5	0.171211	0.19106282	0.15892312
0.3004	0.5499	0.15677121	0.17495228	0.14503674
0.3004	0.5998	0.14215672	0.1586793	0.13110413
0.3004	0.6497	0.12730393	0.1421664	0.11706156
0.3004	0.6996	0.11215517	0.12534675	0.10285593
0.3004	0.7495	0.0966569	0.10816182	0.088442676
0.3004	0.7994	0.080758296	0.09055977	0.07378419
0.3004	0.8493	0.0644096	0.07249359	0.058848094
0.3004	0.8992	0.047559492	0.053917997	0.04360461
0.3004	0.9491	0.030144837	0.034777	0.028016463
0.3004	0.999	0.012013324	0.014913028	0.011966113
0.3503	0.001	0.30876368	0.35349917	0.30431435
0.3503	0.0509	0.29130659	0.33176365	0.28427324
0.3503	0.1008	0.27262044	0.30811787	0.26268166
0.3503	0.1507	0.25539657	0.28688926	0.24348189
0.3503	0.2006	0.23959674	0.2679355	0.22648507
0.3503	0.2505	0.2248334	0.2506096	0.21106675
0.3503	0.3004	0.21076475	0.23437345	0.19671993
0.3503	0.3503	0.19713601	0.2188417	0.18308675
0.3503	0.4002	0.18376195	0.20374289	0.16991825
0.3503	0.4501	0.17050512	0.18888167	0.15703765
0.3503	0.5	0.15726002	0.17411211	0.14431508
0.3503	0.5499	0.14394207	0.15932171	0.1316524
0.3503	0.5998	0.13048123	0.14442015	0.11897251
0.3503	0.6497	0.116816744	0.12933269	0.106213525
0.3503	0.6996	0.10289451	0.1139957	0.09332426
0.3503	0.7495	0.08866451	0.09835374	0.08026179
0.3503	0.7994	0.07407953	0.082357556	0.06698946
0.3503	0.8493	0.059093133	0.065961815	0.053474903
0.3503	0.8992	0.04365644	0.04912112	0.039686788
0.3503	0.9491	0.027706333	0.031775706	0.025583146
0.3503	0.999	0.011080138	0.013753037	0.011032777
0.4002	0.001	0.28604642	0.32787728	0.2807095
0.4002	0.0509	0.26919967	0.30648705	0.26120058
0.4002	0.1008	0.25123176	0.28332937	0.2402791
0.4002	0.1507	0.234838	0.2628386	0.22193761
0.4002	0.2006	0.21994045	0.24478877	0.20591202
0.4002	0.2505	0.20612514	0.22847055	0.19152814
0.4002	0.3004	0.19303603	0.21331108	0.17825356
0.4002	0.3503	0.1804117	0.19890743	0.16571844
0.4002	0.4002	0.16806455	0.18497978	0.15366898
0.4002	0.4501	0.15585692	0.17132945	0.14192681
0.4002	0.5	0.1436846	0.15781039	0.13036284
0.4002	0.5499	0.1314653	0.14431131	0.118880205
0.4002	0.5998	0.11913161	0.13074416	0.107403815
0.4002	0.6497	0.10662605	0.11703722	0.09587394
0.4002	0.6996	0.09389786	0.10312993	0.0842415
0.4002	0.7495	0.080900535	0.08896974	0.072465226
0.4002	0.7994	0.06759038	0.07451008	0.060509775
0.4002	0.8493	0.053924188	0.05970729	0.048343126
0.4002	0.8992	0.039855525	0.04451647	0.0359331
0.4002	0.9491	0.025321893	0.028875342	0.023234457
0.4002	0.999	0.010153865	0.012601897	0.010106989
0.4501	0.001	0.26296562	0.30164915	0.25681284
0.4501	0.0509	0.24699996	0.28103548	0.238218
0.4501	0.1008	0.23000368	0.25877628	0.21832019
0.4501	0.1507	0.21459259	0.23927179	0.20103797
0.4501	0.2006	0.20067766	0.22226223	0.18608156
0.4501	0.2505	0.18784712	0.20702086	0.17277011
0.4501	0.3004	0.17574857	0.19296789	0.16057135
0.4501	0.3503	0.16412456	0.17969811	0.14911771
0.4501	0.4002	0.15279077	0.16693164	0.13815787
0.4501	0.4501	0.14161287	0.15447104	0.12751631
0.4501	0.5	0.1304898	0.1421725	0.117066726
0.4501	0.5499	0.11934252	0.12992743	0.106714986
0.4501	0.5998	0.108106844	0.117650814	0.0963887
0.4501	0.6497	0.096728645	0.1052739	0.086030476
0.4501	0.6996	0.08516059	0.09273928	0.075593516
0.4501	0.7495	0.073359594	0.07999727	0.0650384
0.4501	0.7994	0.06128534	0.06700397	0.054331265
0.4501	0.8493	0.048897713	0.05371771	0.043440875
0.4501	0.8992	0.03615293	0.04009442	0.03233483
0.4501	0.9491	0.022989636	0.02607086	0.020966008
0.4501	0.999	0.009235441	0.0114607345	0.009189652
0.5	0.001	0.23965651	0.27500612	0.2328097
0.5	0.0509	0.22480291	0.25555927	0.21545993
0.5	0.1008	0.20899324	0.23456402	0.1968878
0.5	0.1507	0.19469255	0.21626234	0.18083127
0.5	0.2006	0.18182544	0.20040672	0.16701972
0.5	0.2505	0.17000714	0.18629596	0.15480466
0.5	0.3004	0.15890457	0.1733678	0.14367598
0.5	0.3503	0.14827289	0.16122821	0.13328029
0.5	0.4002	0.13793644	0.14960515	0.12337566
0.5	0.4501	0.12776703	0.13830668	0.113793015
0.5	0.5	0.11766845	0.12719342	0.10441081
0.5	0.5499	0.107565686	0.11616063	0.09513879
0.5	0.5998	0.09739823	0.10512689	0.085907735
0.5	0.6497	0.087115645	0.0940269	0.076663196
0.5	0.6996	0.07667384	0.08280635	0.067360654
0.5	0.7495	0.066033326	0.07141882	0.057962984
0.5	0.7994	0.05515687	0.05982281	0.048437793
0.5	0.8493	0.044007592	0.047979042	0.038755126
0.5	0.8992	0.032544356	0.035844818	0.028882913
0.5	0.9491	0.020707583	0.023357185	0.018773444
0.5	0.999	0.008325947	0.010330892	0.008281825
0.5499	0.001	0.21624097	0.24812897	0.20886843
0.5499	0.0509	0.20268022	0.23017353	0.19302464
0.5499	0.1008	0.18822724	0.21074991	0.17601916
0.5499	0.1507	0.17513959	0.19383433	0.16132139
0.5499	0.2006	0.16337354	0.17922889	0.14871389
0.5499	0.2505	0.15258935	0.16629228	0.13761052
0.5499	0.3004	0.14248583	0.15450095	0.12754183
0.5499	0.3503	0.13283814	0.14348401	0.11817855
0.5499	0.4002	0.12348334	0.13298343	0.109293595
0.5499	0.4501	0.11430193	0.12281692	0.10072775
0.5499	0.5	0.10520383	0.11285156	0.092365995
0.5499	0.5499	0.09611905	0.102987856	0.084123015
0.5499	0.5998	0.08699122	0.093148656	0.075933546
0.5499	0.6497	0.077773534	0.08327236	0.06774616
0.5499	0.6996	0.06842555	0.07330828	0.059519276
0.5499	0.7495	0.05891101	0.063212946	0.051217876
0.5499	0.7994	0.049196117	0.05294793	0.0428117
0.5499	0.8493	0.039246894	0.04247621	0.034272112
0.5499	0.8992	0.029025156	0.031757165	0.025568124
0.5499	0.9491	0.018473778	0.020729382	0.016652543
0.5499	0.999	0.0074266545	0.009213923	0.0073847454
0.5998	0.001	0.19282569	0.22118361	0.18513675
0.5998	0.0509	0.18068379	0.20496546	0.1709814
0.5998	0.1008	0.1677103	0.18735465	0.15571865
0.5998	0.1507	0.15591453	0.17197528	0.14248088
0.5998	0.2006	0.1452921	0.1587014	0.13112302
0.5998	0.2505	0.13556087	0.14697643	0.121142164
0.5998	0.3004	0.12645975	0.13633162	0.11212247
0.5998	0.3503	0.11778925	0.1264289	0.103766955
0.5998	0.4002	0.1094027	0.11703029	0.095868126
0.5998	0.4501	0.101191096	0.107966006	0.08827903
0.5998	0.5	0.093071945	0.099112086	0.08089316
0.5998	0.5499	0.08498088	0.09037531	0.07363114
0.5998	0.5998	0.07686627	0.081683755	0.06643229
0.5998	0.6497	0.0686851	0.072980024	0.059248812
0.5998	0.6996	0.060400683	0.06421718	0.052042156
0.5998	0.7495	0.051980123	0.055355247	0.044779956
0.5998	0.7994	0.04339286	0.046358686	0.037434027
0.5998	0.8493	0.034608062	0.037193265	0.029977612
0.5998	0.8992	0.025590515	0.02782081	0.022381179
0.5998	0.9491	0.016286343	0.01818277	0.014599306
0.5998	0.999	0.0065390547	0.008111678	0.0064998874
0.6497	0.001	0.1695027	0.19431844	0.16174056
0.6497	0.0509	0.15885149	0.17999977	0.14937739
0.6497	0.1008	0.14743409	0.16437407	0.13596919
0.6497	0.1507	0.13698463	0.15064727	0.12426174
0.6497	0.2006	0.12753911	0.13877271	0.11418738
0.6497	0.2505	0.11887734	0.12829268	0.105336934
0.6497	0.3004	0.11078306	0.11880404	0.09735648
0.6497	0.3503	0.10308591	0.11000891	0.08998699
0.6497	0.4002	0.09565747	0.10169385	0.083044104
0.6497	0.4501	0.0884011	0.09370494	0.07639568
0.6497	0.5	0.08124284	0.08592882	0.06994511
0.6497	0.5499	0.07412474	0.07828012	0.06362014
0.6497	0.5998	0.067000024	0.070692696	0.05736521
0.6497	0.6497	0.059830185	0.06311418	0.051136844
0.6497	0.6996	0.05258216	0.05550169	0.044899754
0.6497	0.7495	0.04522657	0.047818784	0.038624424
0.6497	0.7994	0.037736073	0.04003322	0.032285072
0.6497	0.8493	0.03008306	0.032113776	0.025857095
0.6497	0.8992	0.022235503	0.024025178	0.01931294
0.6497	0.9491	0.01414357	0.015712984	0.0126100145
0.6497	0.999	0.0056649153	0.0070263576	0.0056289956
0.6996	0.001	0.14634886	0.16766246	0.13878372
0.6996	0.0509	0.13721068	0.15532449	0.12824343
0.6996	0.1008	0.12738211	0.14178775	0.11674066
0.6996	0.1507	0.118310645	0.12979619	0.1066043
0.6996	0.2006	0.110065386	0.11937475	0.09783562
0.6996	0.2505	0.102487326	0.11016889	0.09012082
0.6996	0.3004	0.095405966	0.10184681	0.08317159
0.6996	0.3503	0.0886813	0.0941555	0.07677007
0.6996	0.4002	0.08220483	0.08690966	0.07075763
0.6996	0.4501	0.07589332	0.07997362	0.065018855
0.6996	0.5	0.06968204	0.07324647	0.059468348
0.6996	0.5499	0.06352007	0.066651784	0.05404182
0.6996	0.5998	0.057366144	0.060130283	0.04868977
0.6996	0.6497	0.051186237	0.053634968	0.043373242
0.6996	0.6996	0.044951174	0.04712736	0.038060628
0.6996	0.7495	0.038635116	0.040574923	0.032725513
0.6996	0.7994	0.03221405	0.033948824	0.027344722
0.6996	0.8493	0.02566361	0.027221078	0.021896072
0.6996	0.8992	0.018955221	0.02035989	0.016354505
0.6996	0.9491	0.012044059	0.013316227	0.010681429
0.6996	0.999	0.00480634	0.005960578	0.004774153
0.7495	0.001	0.123426974	0.14132501	0.1163486
0.7495	0.0509	0.11578104	0.13097474	0.107598335
0.7495	0.1008	0.107535005	0.11956684	0.09799693
0.7495	0.1507	0.09985061	0.10935835	0.08944295
0.7495	0.2006	0.09281903	0.10042868	0.081989765
0.7495	0.2505	0.0863359	0.09252141	0.07541258
0.7495	0.3004	0.0802744	0.08537692	0.06948807
0.7495	0.3503	0.07452449	0.078789115	0.06404043
0.7495	0.4002	0.068997815	0.07260295	0.058938175
0.7495	0.4501	0.063625105	0.06670292	0.054083847
0.7495	0.5	0.058351573	0.061002076	0.049404416
0.7495	0.5499	0.053133614	0.0554339	0.0448443
0.7495	0.5998	0.047935825	0.049946595	0.040360443
0.7495	0.6497	0.042728815	0.04449901	0.035918884
0.7495	0.6996	0.037487514	0.039057534	0.031492025
0.7495	0.7495	0.032189656	0.03359367	0.027056726
0.7495	0.7994	0.026814617	0.028082212	0.022592662
0.7495	0.8493	0.021341337	0.022498658	0.018080283
0.7495	0.8992	0.015745044	0.01681517	0.013497529
0.7495	0.9491	0.0099869305	0.010989516	0.0088109765
0.7495	0.999	0.003965807	0.0049174316	0.003937818
0.7994	0.001	0.100787066	0.115396515	0.09449815
0.7994	0.0509	0.09457618	0.10697531	0.08745128
0.7994	0.1008	0.087872185	0.09767705	0.079698585
0.7994	0.1507	0.08156266	0.08926439	0.07270959
0.7994	0.2006	0.07574743	0.08184801	0.0665681
0.7994	0.2505	0.07036667	0.07525757	0.061126105
0.7994	0.3004	0.06533211	0.06930166	0.056220558
0.7994	0.3503	0.060561623	0.06382054	0.051716547
0.7994	0.4002	0.055986494	0.05869033	0.04750994
0.7994	0.4501	0.05155108	0.053816374	0.04352154
0.7994	0.5	0.047210887	0.049126543	0.039691217
0.7994	0.5499	0.042929806	0.04456503	0.035972647
0.7994	0.5998	0.038678396	0.040087998	0.032329608
0.7994	0.6497	0.03443216	0.03566058	0.028733393
0.7994	0.6996	0.030170068	0.03125412	0.025160566
0.7994	0.7495	0.025873609	0.026844483	0.021591509
0.7994	0.7994	0.021525458	0.022410205	0.01800888
0.7994	0.8493	0.017108086	0.01793055	0.014396068
0.7994	0.8992	0.012600854	0.01338222	0.010734504
0.7994	0.9491	0.0079721175	0.008731036	0.006997047
0.7994	0.999	0.003146241	0.0039005629	0.0031228864
0.8493	0.001	0.07846741	0.08994914	0.07327758
0.8493	0.0509	0.073603146	0.08333954	0.06780176
0.8493	0.1008	0.068372495	0.076079726	0.06180419
0.8493	0.1507	0.06340627	0.069440655	0.056334913
0.8493	0.2006	0.058798987	0.06353994	0.05148624
0.8493	0.2505	0.054523222	0.05827708	0.04717147
0.8493	0.3004	0.05052211	0.053520504	0.043279674
0.8493	0.3503	0.046737716	0.0491534	0.039713122
0.8493	0.4002	0.043119233	0.045081727	0.03639352
0.8493	0.4501	0.039624214	0.041231833	0.033259742
0.8493	0.5	0.03621786	0.037546366	0.030264355
0.8493	0.5499	0.032871723	0.03398052	0.027370427
0.8493	0.5998	0.02956223	0.030498728	0.02454872
0.8493	0.6497	0.026269713	0.027072513	0.021775916
0.8493	0.6996	0.02297736	0.023678523	0.019032953
0.8493	0.7495	0.01967026	0.02029699	0.016303774
0.8493	0.7994	0.016334584	0.016910432	0.0135742575
0.8493	0.8493	0.012956418	0.013502189	0.010830998
0.8493	0.8992	0.009519664	0.010053993	0.008059401
0.8493	0.9491	0.006000911	0.006540834	0.005239522
0.8493	0.999	0.0023510277	0.002914202	0.0023327214
0.8992	0.001	0.056496523	0.06503908	0.052717008
0.8992	0.0509	0.05286056	0.060066685	0.04863764
0.8992	0.1008	0.049013525	0.054730203	0.044268724
0.8992	0.1507	0.045341834	0.049807142	0.04024663
0.8992	0.2006	0.041923404	0.04540492	0.036656816
0.8992	0.2505	0.03875006	0.041472733	0.033455692
0.8992	0.3004	0.035787627	0.037926354	0.030572992
0.8992	0.3503	0.032997567	0.0346855	0.027942238
0.8992	0.4002	0.030344233	0.031682704	0.025507793
0.8992	0.4501	0.027796965	0.028863806	0.023225114
0.8992	0.5	0.025330042	0.02618572	0.021058869
0.8992	0.5499	0.022922164	0.023614405	0.018981172
0.8992	0.5998	0.020555515	0.021122558	0.016969737
0.8992	0.6497	0.018215176	0.018688224	0.015006672
0.8992	0.6996	0.01588838	0.016293356	0.0130773
0.8992	0.7495	0.013563891	0.013922732	0.011169286
0.8992	0.7994	0.011231372	0.011563049	0.009271881
0.8992	0.8493	0.008880712	0.009201976	0.0073751537
0.8992	0.8992	0.0065007554	0.0068267575	0.005468873
0.8992	0.9491	0.0040768916	0.004421895	0.0035406468
0.8992	0.999	0.0015840514	0.0019631793	0.0015711603
0.9491	0.001	0.03489366	0.040706906	0.03283283
0.9491	0.0509	0.032344263	0.037155222	0.029946715
0.9491	0.1008	0.029772101	0.03357551	0.027041994
0.9491	0.1507	0.027328756	0.03027154	0.024364742
0.9491	0.2006	0.025069673	0.027331915	0.021985713
0.9491	0.2505	0.022991484	0.02472845	0.019881085
0.9491	0.3004	0.02107232	0.022406217	0.018005664
0.9491	0.3503	0.019286707	0.020311242	0.01631527
0.9491	0.4002	0.017610598	0.018397395	0.014772271
0.9491	0.4501	0.016023064	0.016627198	0.01334614
0.9491	0.5	0.014506359	0.014970643	0.012012482
0.9491	0.5499	0.013045644	0.013403766	0.010751835
0.9491	0.5998	0.011628533	0.011907388	0.009548651
0.9491	0.6497	0.010244627	0.010466021	0.008390378
0.9491	0.6996	0.008885099	0.009066969	0.0072667534
0.9491	0.7495	0.007542307	0.0076997103	0.0061692684
0.9491	0.7994	0.0062094647	0.006355265	0.005090682
0.9491	0.8493	0.0048802956	0.0050257435	0.00402464
0.9491	0.8992	0.0035486275	0.0037038433	0.002965271
0.9491	0.9491	0.002207804	0.0023822496	0.0019067081
0.9491	0.999	0.0008496189	0.0010528559	0.00084246206
0.999	0.001	0.0136650205	0.016968153	0.013620747
0.999	0.0509	0.012066176	0.01462879	0.011737373
0.999	0.1008	0.010577844	0.012448965	0.009984029
0.999	0.1507	0.009268669	0.010610745	0.008506648
0.999	0.2006	0.008132694	0.009091388	0.007286359
0.999	0.2505	0.0071458225	0.007830055	0.0062738694
0.999	0.3004	0.00628319	0.0067708124	0.0054239947
0.999	0.3503	0.00552331	0.005869572	0.0047011767
0.999	0.4002	0.00484858	0.0050929375	0.0040785037
0.999	0.4501	0.0042448365	0.0044157677	0.0035357373
0.999	0.5	0.0037007164	0.0038190188	0.0030575502
0.999	0.5499	0.0032070656	0.003288098	0.002632209
0.999	0.5998	0.0027564615	0.002811688	0.002250616
0.999	0.6497	0.0023428462	0.0023808996	0.0019056273
0.999	0.6996	0.0019612298	0.001988666	0.0015915657
0.999	0.7495	0.0016074729	0.0016292979	0.0013038631
0.999	0.7994	0.0012781096	0.0012981689	0.0010388048
0.999	0.8493	0.0009702202	0.0009914788	0.0007933404
0.999	0.8992	0.000681325	0.0007060744	0.00056493917
0.999	0.9491	0.00040930457	0.00043931906	0.00035148615
0.999	0.999	0.00015233518	0.00018899	0.0001511977
