# Supplementary material for: Coevolution of male and female mate choice can destabilize reproductive isolation
Source: Nat Commun. 2019 Nov 12;10:5122. doi: 10.1038/s41467-019-12860-9 (PMC6851176; doi:10.1038/s41467-019-12860-9)
Supplement: Supplementary file 5 — Supplementary Software 1 [file 41467_2019_12860_MOESM5_ESM.zip › CodeChoosinessCoevolution/Data/FrequenciesChangeDetailstestSelectionGradientDetailledAlpha0.txt]

percentFemale	percentMale	freqBefore	freqAfterMating	freqAfterSelect	genotypeA	genotypeF	genotypeM
0.001	0.001	0.24443394	0.2200591	0.24448606	1	1	1
0.001	0.001	0.015829004	0.014187665	0.015762523	1	1	2
0.001	0.001	0.00025627512	0.00022868771	0.00025407248	1	1	3
0.001	0.001	0.016131774	0.014537153	0.016150804	1	2	1
0.001	0.001	0.0010455009	0.0009379943	0.0010421134	1	2	2
0.001	0.001	1.6940583e-5	1.5131518e-5	1.6811146e-5	1	2	3
0.001	0.001	0.0002661757	0.0002400963	0.00026674743	1	3	1
0.001	0.001	1.7264736e-5	1.5504385e-5	1.7225402e-5	1	3	2
0.001	0.001	2.7997237e-7	2.5031514e-7	2.781006e-7	1	3	3
0.001	0.001	0.39109424	0.44011825	0.3911777	2	1	1
0.001	0.001	0.025050333	0.028067358	0.024946308	2	1	2
0.001	0.001	0.00040106135	0.00044740326	0.00039765265	2	1	3
0.001	0.001	0.025370285	0.028577587	0.0253998	2	2	1
0.001	0.001	0.0016256184	0.0018231351	0.0016204051	2	2	2
0.001	0.001	2.6036167e-5	2.9072167e-5	2.5839383e-5	2	2	3
0.001	0.001	0.00041135767	0.0004638013	0.00041222727	2	3	1
0.001	0.001	2.6367787e-5	2.9599578e-5	2.6308147e-5	2	3	2
0.001	0.001	4.2246683e-7	4.7217702e-7	4.1967164e-7	2	3	3
0.001	0.001	0.24443392	0.22005916	0.24448612	3	1	1
0.001	0.001	0.015829017	0.014187673	0.01576253	3	1	2
0.001	0.001	0.0002562753	0.00022868782	0.00025407257	3	1	3
0.001	0.001	0.016131777	0.0145371575	0.016150808	3	2	1
0.001	0.001	0.0010455011	0.0009379947	0.0010421138	3	2	2
0.001	0.001	1.6940601e-5	1.51315335e-5	1.681116e-5	3	2	3
0.001	0.001	0.00026617575	0.0002400963	0.00026674743	3	3	1
0.001	0.001	1.7264747e-5	1.5504389e-5	1.7225404e-5	3	3	2
0.001	0.001	2.7997248e-7	2.5031525e-7	2.7810069e-7	3	3	3
0.001	0.0509	0.16279621	0.14862886	0.16482948	1	1	1
0.001	0.0509	0.08937474	0.07910056	0.087722555	1	1	2
0.001	0.0509	0.012304196	0.010554791	0.011705269	1	1	3
0.001	0.0509	0.010716923	0.009794173	0.010861742	1	2	1
0.001	0.0509	0.0059155016	0.005240294	0.0058114887	1	2	2
0.001	0.0509	0.0008189536	0.0007030906	0.0007797279	1	2	3
0.001	0.0509	0.00017638547	0.00016136162	0.00017895011	1	3	1
0.001	0.0509	9.78911e-5	8.6797256e-5	9.62582e-5	1	3	2
0.001	0.0509	1.3628081e-5	1.1709614e-5	1.2985968e-5	1	3	3
0.001	0.0509	0.26047397	0.29725754	0.26372704	2	1	1
0.001	0.0509	0.13169095	0.14601147	0.12954144	2	1	2
0.001	0.0509	0.016479133	0.01776075	0.015757347	2	1	3
0.001	0.0509	0.01687398	0.019275071	0.017100852	2	2	1
0.001	0.0509	0.0085511645	0.009489742	0.008419304	2	2	2
0.001	0.0509	0.0010725363	0.0011569813	0.0010264744	2	2	3
0.001	0.0509	0.000273226	0.00031239938	0.00027716087	2	3	1
0.001	0.0509	0.00013878653	0.00015416104	0.00013677175	2	3	2
0.001	0.0509	1.744785e-5	1.8838355e-5	1.6713397e-5	2	3	3
0.001	0.0509	0.16279611	0.14862874	0.16482937	3	1	1
0.001	0.0509	0.089374736	0.07910051	0.087722525	3	1	2
0.001	0.0509	0.012304197	0.010554795	0.011705275	3	1	3
0.001	0.0509	0.010716919	0.009794174	0.010861745	3	2	1
0.001	0.0509	0.0059155044	0.0052402923	0.005811488	3	2	2
0.001	0.0509	0.0008189538	0.000703091	0.00077972835	3	2	3
0.001	0.0509	0.00017638548	0.00016136152	0.00017895004	3	3	1
0.001	0.0509	9.7891156e-5	8.6797256e-5	9.625821e-5	3	3	2
0.001	0.0509	1.36280905e-5	1.1709623e-5	1.298598e-5	3	3	3
0.001	0.1008	0.13168105	0.12183585	0.13486713	1	1	1
0.001	0.1008	0.112683974	0.09978836	0.110461496	1	1	2
0.001	0.1008	0.024274131	0.020563874	0.02276334	1	1	3
0.001	0.1008	0.008648745	0.008010646	0.008867447	1	2	1
0.001	0.1008	0.007454658	0.0066076578	0.007314398	1	2	2
0.001	0.1008	0.0016180302	0.0013717766	0.0015184986	1	2	3
0.001	0.1008	0.00014202025	0.00013168242	0.00014576687	1	3	1
0.001	0.1008	0.00012330359	0.00010939504	0.00012109568	1	3	2
0.001	0.1008	2.6965294e-5	2.2879012e-5	2.5326099e-5	1	3	3
0.001	0.1008	0.21068972	0.24367167	0.21578737	2	1	1
0.001	0.1008	0.1599378	0.17778617	0.1574414	2	1	2
0.001	0.1008	0.02970233	0.031782717	0.028145697	2	1	3
0.001	0.1008	0.013631215	0.015779851	0.013974101	2	2	1
0.001	0.1008	0.0103793675	0.011548011	0.010226527	2	2	2
0.001	0.1008	0.0019333664	0.0020705636	0.001833621	2	2	3
0.001	0.1008	0.00022043342	0.00025541842	0.00022618989	2	3	1
0.001	0.1008	0.0001683634	0.00018748765	0.0001660327	2	3	2
0.001	0.1008	3.1455424e-5	3.3716537e-5	2.9858224e-5	2	3	3
0.001	0.1008	0.13168111	0.12183591	0.13486718	3	1	1
0.001	0.1008	0.11268405	0.09978842	0.11046155	3	1	2
0.001	0.1008	0.024274146	0.02056389	0.022763353	3	1	3
0.001	0.1008	0.008648743	0.00801065	0.008867449	3	2	1
0.001	0.1008	0.0074546565	0.006607659	0.0073143984	3	2	2
0.001	0.1008	0.0016180304	0.0013717768	0.0015184986	3	2	3
0.001	0.1008	0.00014202017	0.00013168236	0.00014576678	3	3	1
0.001	0.1008	0.00012330353	0.00010939504	0.00012109567	3	3	2
0.001	0.1008	2.6965274e-5	2.287901e-5	2.5326093e-5	3	3	3
0.001	0.1507	0.11023693	0.10336256	0.11419568	1	1	1
0.001	0.1507	0.12626898	0.11218674	0.12394469	1	1	2
0.001	0.1507	0.036578216	0.030764215	0.03398852	1	1	3
0.001	0.1507	0.0072249696	0.006781952	0.007492748	1	2	1
0.001	0.1507	0.008345505	0.0074218186	0.008199677	1	2	2
0.001	0.1507	0.0024390435	0.002052949	0.0022681125	1	2	3
0.001	0.1507	0.000118389136	0.00011125346	0.0001229136	1	3	1
0.001	0.1507	0.00013791023	0.00012276274	0.00013562913	1	3	2
0.001	0.1507	4.06627e-5	3.4252305e-5	3.7842186e-5	1	3	3
0.001	0.1507	0.17637911	0.20672502	0.18271302	2	1	1
0.001	0.1507	0.17375831	0.19414617	0.17159525	2	1	2
0.001	0.1507	0.04131762	0.044138778	0.039011866	2	1	3
0.001	0.1507	0.011397275	0.0133705605	0.011817512	2	2	1
0.001	0.1507	0.011267521	0.012600682	0.011137058	2	2	2
0.001	0.1507	0.0026884405	0.002874421	0.0025405444	2	2	3
0.001	0.1507	0.0001840803	0.00021615169	0.00019104473	2	3	1
0.001	0.1507	0.00018263035	0.00020441835	0.00018067428	2	3	2
0.001	0.1507	4.3724882e-5	4.678883e-5	4.1354106e-5	2	3	3
0.001	0.1507	0.1102369	0.10336249	0.11419562	3	1	1
0.001	0.1507	0.12626892	0.11218671	0.12394468	3	1	2
0.001	0.1507	0.036578197	0.030764204	0.033988513	3	1	3
0.001	0.1507	0.007224971	0.0067819534	0.007492751	3	2	1
0.001	0.1507	0.008345505	0.0074218186	0.008199679	3	2	2
0.001	0.1507	0.002439044	0.0020529483	0.002268112	3	2	3
0.001	0.1507	0.00011838921	0.00011125348	0.00012291364	3	3	1
0.001	0.1507	0.00013791029	0.00012276277	0.00013562919	3	3	2
0.001	0.1507	4.0662715e-5	3.4252316e-5	3.7842205e-5	3	3	3
0.001	0.2006	0.09360961	0.08896704	0.09808763	1	1	1
0.001	0.2006	0.13484843	0.12039446	0.13273689	1	1	2
0.001	0.2006	0.04939671	0.041363407	0.04560384	1	1	3
0.001	0.2006	0.0061230566	0.0058260565	0.006423324	1	2	1
0.001	0.2006	0.008902433	0.007955999	0.008771621	1	2	2
0.001	0.2006	0.003293152	0.0027597835	0.003042707	1	2	3
0.001	0.2006	0.00010013418	9.538649e-5	0.00010516518	1	3	1
0.001	0.2006	0.0001469477	0.00013145403	0.00014493024	1	3	2
0.001	0.2006	5.4891756e-5	4.6037912e-5	5.075756e-5	1	3	3
0.001	0.2006	0.14977533	0.17793408	0.1569402	2	1	1
0.001	0.2006	0.18046953	0.20298193	0.17903276	2	1	2
0.001	0.2006	0.051684	0.055291664	0.048767976	2	1	3
0.001	0.2006	0.009666671	0.011494606	0.010138394	2	2	1
0.001	0.2006	0.011692676	0.013162644	0.011609626	2	2	2
0.001	0.2006	0.003360988	0.0035985578	0.0031739755	2	2	3
0.001	0.2006	0.00015594327	0.00018560152	0.00016370299	2	3	1
0.001	0.2006	0.0001893608	0.00021335045	0.00018817792	2	3	2
0.001	0.2006	5.463184e-5	5.8541485e-5	5.1634368e-5	2	3	3
0.001	0.2006	0.09360959	0.088966995	0.09808759	3	1	1
0.001	0.2006	0.13484843	0.12039446	0.13273689	3	1	2
0.001	0.2006	0.04939672	0.04136342	0.045603856	3	1	3
0.001	0.2006	0.0061230585	0.0058260583	0.0064233257	3	2	1
0.001	0.2006	0.0089024315	0.007955997	0.008771619	3	2	2
0.001	0.2006	0.0032931517	0.0027597833	0.0030427068	3	2	3
0.001	0.2006	0.000100134144	9.538647e-5	0.00010516516	3	3	1
0.001	0.2006	0.00014694767	0.00013145407	0.0001449303	3	3	2
0.001	0.2006	5.4891734e-5	4.603791e-5	5.0757557e-5	3	3	3
0.001	0.2505	0.07996728	0.077062294	0.08477301	1	1	1
0.001	0.2505	0.14015998	0.12590142	0.13849889	1	1	2
0.001	0.2505	0.06286684	0.052516147	0.057770822	1	1	3
0.001	0.2505	0.0052209264	0.0050371573	0.0055411663	1	2	1
0.001	0.2505	0.009241688	0.008309899	0.0091413725	1	2	2
0.001	0.2505	0.0041889963	0.0035022004	0.0038526244	1	2	3
0.001	0.2505	8.5221014e-5	8.2317776e-5	9.055435e-5	1	3	1
0.001	0.2505	0.00015236023	0.00013713668	0.00015085834	1	3	2
0.001	0.2505	6.9787995e-5	5.8394544e-5	6.42374e-5	1	3	3
0.001	0.2505	0.1279476	0.15412454	0.13563678	2	1	1
0.001	0.2505	0.18275857	0.20714334	0.18229578	2	1	2
0.001	0.2505	0.060959052	0.065449625	0.05759872	2	1	3
0.001	0.2505	0.008248361	0.009944912	0.008751986	2	2	1
0.001	0.2505	0.011830352	0.013420232	0.011810429	2	2	2
0.001	0.2505	0.0039613177	0.00425658	0.003745989	2	2	3
0.001	0.2505	0.00013290923	0.00016039166	0.00014115214	2	3	1
0.001	0.2505	0.0001914199	0.00021732859	0.00019125929	2	3	2
0.001	0.2505	6.43449e-5	6.91967e-5	6.089632e-5	2	3	3
0.001	0.2505	0.07996726	0.07706229	0.084773004	3	1	1
0.001	0.2505	0.14015989	0.12590143	0.1384989	3	1	2
0.001	0.2505	0.06286685	0.052516125	0.057770796	3	1	3
0.001	0.2505	0.005220922	0.0050371517	0.0055411602	3	2	1
0.001	0.2505	0.009241681	0.008309889	0.009141361	3	2	2
0.001	0.2505	0.004188996	0.0035022004	0.0038526244	3	2	3
0.001	0.2505	8.5220985e-5	8.231769e-5	9.0554255e-5	3	3	1
0.001	0.2505	0.0001523602	0.00013713657	0.0001508582	3	3	2
0.001	0.2505	6.978801e-5	5.8394526e-5	6.423738e-5	3	3	3
0.001	0.3004	0.06839634	0.06686178	0.073374346	1	1	1
0.001	0.3004	0.14303626	0.1294107	0.14201576	1	1	2
0.001	0.3004	0.07711511	0.064366184	0.07063568	1	1	3
0.001	0.3004	0.0044575143	0.0043626656	0.0047876043	1	2	1
0.001	0.3004	0.00941921	0.008530723	0.009361645	1	2	2
0.001	0.3004	0.0051346147	0.0042894594	0.0047072675	1	2	3
0.001	0.3004	7.262982e-5	7.116876e-5	7.810084e-5	1	3	1
0.001	0.3004	0.00015508739	0.00014060324	0.00015429848	1	3	2
0.001	0.3004	8.547886e-5	7.147113e-5	7.843266e-5	1	3	3
0.001	0.3004	0.10943418	0.13372353	0.117398925	2	1	1
0.001	0.3004	0.18192759	0.20798562	0.18259531	2	1	2
0.001	0.3004	0.06921073	0.074710086	0.06558969	2	1	3
0.001	0.3004	0.0070468904	0.008618685	0.00756654	2	2	1
0.001	0.3004	0.011765681	0.013462139	0.011818719	2	2	2
0.001	0.3004	0.004493962	0.004854918	0.004262243	2	2	3
0.001	0.3004	0.00011342129	0.0001388438	0.00012189413	2	3	1
0.001	0.3004	0.00019019932	0.0002178042	0.00019121528	2	3	2
0.001	0.3004	7.293955e-5	7.886044e-5	6.923338e-5	2	3	3
0.001	0.3004	0.06839634	0.06686178	0.073374346	3	1	1
0.001	0.3004	0.1430363	0.1294107	0.14201576	3	1	2
0.001	0.3004	0.077115096	0.064366184	0.07063568	3	1	3
0.001	0.3004	0.0044575175	0.0043626684	0.0047876076	3	2	1
0.001	0.3004	0.009419211	0.008530722	0.009361644	3	2	2
0.001	0.3004	0.005134617	0.0042894594	0.0047072675	3	2	3
0.001	0.3004	7.262986e-5	7.116879e-5	7.810088e-5	3	3	1
0.001	0.3004	0.00015508734	0.00014060334	0.0001542986	3	3	2
0.001	0.3004	8.5478896e-5	7.1471135e-5	7.843267e-5	3	3	3
0.001	0.3503	0.058369804	0.057913814	0.063387856	1	1	1
0.001	0.3503	0.14392708	0.13129191	0.14370169	1	1	2
0.001	0.3503	0.09227006	0.07706351	0.08434759	1	1	3
0.001	0.3503	0.0037975432	0.0037723647	0.0041289306	1	2	1
0.001	0.3503	0.009465367	0.008643459	0.009460443	1	2	2
0.001	0.3503	0.0061382167	0.005131235	0.0056162416	1	2	3
0.001	0.3503	6.176994e-5	6.143363e-5	6.724037e-5	1	3	1
0.001	0.3503	0.00015564164	0.00014227572	0.00015572368	1	3	2
0.001	0.3503	0.00010209521	8.542364e-5	9.3497925e-5	1	3	3
0.001	0.3503	0.09339171	0.11582769	0.10142062	2	1	1
0.001	0.3503	0.17870127	0.20624287	0.18058965	2	1	2
0.001	0.3503	0.07645476	0.08310607	0.07276903	2	1	3
0.001	0.3503	0.006007168	0.0074568843	0.0065293703	2	2	1
0.001	0.3503	0.011546169	0.013336577	0.011677726	2	2	2
0.001	0.3503	0.0049600853	0.0053958204	0.004724669	2	2	3
0.001	0.3503	9.6579075e-5	0.000119992575	0.00010506746	2	3	1
0.001	0.3503	0.00018647652	0.00021556791	0.00018875478	2	3	2
0.001	0.3503	8.0436825e-5	8.757118e-5	7.6678756e-5	2	3	3
0.001	0.3503	0.05836982	0.057913832	0.06338788	3	1	1
0.001	0.3503	0.14392716	0.13129188	0.14370166	3	1	2
0.001	0.3503	0.09227005	0.0770635	0.08434758	3	1	3
0.001	0.3503	0.0037975425	0.0037723652	0.004128931	3	2	1
0.001	0.3503	0.009465366	0.008643461	0.0094604455	3	2	2
0.001	0.3503	0.006138219	0.0051312367	0.005616244	3	2	3
0.001	0.3503	6.1769904e-5	6.143361e-5	6.724034e-5	3	3	1
0.001	0.3503	0.00015564162	0.00014227573	0.00015572371	3	3	2
0.001	0.3503	0.00010209524	8.542366e-5	9.349794e-5	3	3	3
0.001	0.4002	0.049555406	0.049934812	0.054497495	1	1	1
0.001	0.4002	0.14308546	0.13174118	0.14377874	1	1	2
0.001	0.4002	0.10846961	0.09077469	0.09906903	1	1	3
0.001	0.4002	0.0032187118	0.0032472147	0.0035439217	1	2	1
0.001	0.4002	0.0093974	0.008661476	0.009452899	1	2	2
0.001	0.4002	0.00720862	0.0060382807	0.0065900153	1	2	3
0.001	0.4002	5.226735e-5	5.279317e-5	5.761703e-5	1	3	1
0.001	0.4002	0.0001543162	0.0001423821	0.00015539194	1	3	2
0.001	0.4002	0.00011977769	0.00010042536	0.0001096015	1	3	3
0.001	0.4002	0.07928863	0.09986962	0.08719597	2	1	1
0.001	0.4002	0.17351559	0.20233782	0.17666078	2	1	2
0.001	0.4002	0.0826699	0.09062396	0.079123616	2	1	3
0.001	0.4002	0.005094399	0.0064223604	0.0056073507	2	2	1
0.001	0.4002	0.011200411	0.013071326	0.01141255	2	2	2
0.001	0.4002	0.0053584473	0.005878526	0.00513253	2	2	3
0.001	0.4002	8.181372e-5	0.00010323024	9.013013e-5	2	3	1
0.001	0.4002	0.00018072092	0.00021107655	0.00018429055	2	3	2
0.001	0.4002	8.681919e-5	9.53183e-5	8.322223e-5	2	3	3
0.001	0.4002	0.0495554	0.049934853	0.05449753	3	1	1
0.001	0.4002	0.14308557	0.13174134	0.14377889	3	1	2
0.001	0.4002	0.10846958	0.09077471	0.09906903	3	1	3
0.001	0.4002	0.0032187118	0.0032472168	0.0035439234	3	2	1
0.001	0.4002	0.009397403	0.00866148	0.009452901	3	2	2
0.001	0.4002	0.0072086216	0.006038282	0.0065900157	3	2	3
0.001	0.4002	5.226738e-5	5.2793173e-5	5.7617024e-5	3	3	1
0.001	0.4002	0.00015431632	0.00014238217	0.00015539199	3	3	2
0.001	0.4002	0.00011977781	0.000100425386	0.00010960152	3	3	3
0.001	0.4501	0.04173111	0.042736094	0.04649332	1	1	1
0.001	0.4501	0.14064863	0.13084954	0.14235343	1	1	2
0.001	0.4501	0.12586644	0.1056925	0.114984654	1	1	3
0.001	0.4501	0.0027060977	0.0027745466	0.0030184763	1	2	1
0.001	0.4501	0.0092247985	0.0085911555	0.009346464	1	2	2
0.001	0.4501	0.008355566	0.0070230057	0.0076404465	1	2	3
0.001	0.4501	4.3871474e-5	4.5034518e-5	4.8993814e-5	1	3	1
0.001	0.4501	0.00015127551	0.00014103358	0.00015343282	1	3	2
0.001	0.4501	0.00013868193	0.00011667596	0.00012693375	1	3	3
0.001	0.4501	0.066769764	0.08547218	0.07438931	2	1	1
0.001	0.4501	0.16664228	0.1965119	0.1710309	2	1	2
0.001	0.4501	0.0878035	0.09720942	0.08460462	2	1	3
0.001	0.4501	0.0042853164	0.005490381	0.0047784625	2	2	1
0.001	0.4501	0.010746308	0.012682412	0.011037928	2	2	2
0.001	0.4501	0.005685805	0.0062996247	0.0054827747	2	2	3
0.001	0.4501	6.874431e-5	8.8151704e-5	7.672138e-5	2	3	1
0.001	0.4501	0.00017322693	0.00020459513	0.000178066	2	3	2
0.001	0.4501	9.203657e-5	0.00010204854	8.881627e-5	2	3	3
0.001	0.4501	0.041731086	0.042736087	0.046493307	3	1	1
0.001	0.4501	0.14064866	0.13084956	0.14235343	3	1	2
0.001	0.4501	0.12586652	0.10569259	0.11498474	3	1	3
0.001	0.4501	0.0027061	0.002774546	0.0030184751	3	2	1
0.001	0.4501	0.009224798	0.008591153	0.009346459	3	2	2
0.001	0.4501	0.008355569	0.0070230085	0.0076404493	3	2	3
0.001	0.4501	4.3871474e-5	4.5034514e-5	4.8993807e-5	3	3	1
0.001	0.4501	0.00015127556	0.00014103363	0.00015343285	3	3	2
0.001	0.4501	0.00013868195	0.000116676	0.00012693378	3	3	3
0.001	0.5	0.03474322	0.036187865	0.03923132	1	1	1
0.001	0.5	0.13667741	0.12863319	0.13945143	1	1	2
0.001	0.5	0.14463341	0.12204588	0.13231012	1	1	3
0.001	0.5	0.0022493522	0.0023456234	0.0025428939	1	2	1
0.001	0.5	0.008952016	0.0084339455	0.009143253	1	2	2
0.001	0.5	0.009590091	0.008100143	0.008781376	1	2	3
0.001	0.5	3.6408008e-5	3.8010818e-5	4.1207582e-5	1	3	1
0.001	0.5	0.00014659984	0.00013826064	0.00014988857	1	3	2
0.001	0.5	0.00015898369	0.00013441258	0.00014571687	1	3	3
0.001	0.5	0.055589166	0.07237574	0.06277011	2	1	1
0.001	0.5	0.15824966	0.18888932	0.16382015	2	1	2
0.001	0.5	0.09177323	0.10276661	0.08912755	2	1	3
0.001	0.5	0.003563795	0.004643931	0.004027594	2	2	1
0.001	0.5	0.010195036	0.012178213	0.010561936	2	2	2
0.001	0.5	0.005936998	0.006653056	0.00577007	2	2	3
0.001	0.5	5.7106474e-5	7.447809e-5	6.459345e-5	2	3	1
0.001	0.5	0.0001641801	0.00019626509	0.00017021701	2	3	2
0.001	0.5	9.600848e-5	0.00010766612	9.3376795e-5	2	3	3
0.001	0.5	0.034743223	0.03618786	0.03923131	3	1	1
0.001	0.5	0.13667735	0.12863322	0.13945146	3	1	2
0.001	0.5	0.14463337	0.12204583	0.13231006	3	1	3
0.001	0.5	0.0022493524	0.0023456237	0.002542894	3	2	1
0.001	0.5	0.008952014	0.008433942	0.009143248	3	2	2
0.001	0.5	0.009590083	0.008100136	0.00878137	3	2	3
0.001	0.5	3.6408e-5	3.801082e-5	4.1207586e-5	3	3	1
0.001	0.5	0.00014659973	0.00013826056	0.00014988847	3	3	2
0.001	0.5	0.00015898352	0.00013441246	0.00014571675	3	3	3
0.001	0.5499	0.028483773	0.03020032	0.032612216	1	1	1
0.001	0.5499	0.1311765	0.12504832	0.1350351	1	1	2
0.001	0.5499	0.1649678	0.14011078	0.15130049	1	1	3
0.001	0.5499	0.0018411699	0.001954378	0.0021104612	1	2	1
0.001	0.5499	0.008579777	0.008187339	0.008841206	1	2	2
0.001	0.5499	0.010924737	0.009287421	0.010029145	1	2	3
0.001	0.5499	2.975356e-5	3.1619595e-5	3.414484e-5	1	3	1
0.001	0.5499	0.00014030786	0.00013402801	0.00014473194	1	3	2
0.001	0.5499	0.00018088249	0.00015391964	0.00016621216	1	3	3
0.001	0.5499	0.04557405	0.060400628	0.052179538	2	1	1
0.001	0.5499	0.14843602	0.1795083	0.15507554	2	1	2
0.001	0.5499	0.09446482	0.107152104	0.092567705	2	1	3
0.001	0.5499	0.0029184707	0.0038711983	0.0033442918	2	2	1
0.001	0.5499	0.009553235	0.011561556	0.00998792	2	2	2
0.001	0.5499	0.006104837	0.0069296933	0.005986497	2	2	3
0.001	0.5499	4.6713452e-5	6.201527e-5	5.357441e-5	2	3	1
0.001	0.5499	0.00015369133	0.00018613729	0.00016080226	2	3	2
0.001	0.5499	9.862176e-5	0.00011202611	9.6778305e-5	2	3	3
0.001	0.5499	0.028483784	0.030200318	0.032612216	3	1	1
0.001	0.5499	0.1311765	0.12504831	0.13503508	3	1	2
0.001	0.5499	0.16496783	0.14011084	0.15130055	3	1	3
0.001	0.5499	0.0018411711	0.0019543788	0.002110462	3	2	1
0.001	0.5499	0.008579785	0.008187345	0.008841214	3	2	2
0.001	0.5499	0.010924747	0.00928743	0.010029155	3	2	3
0.001	0.5499	2.975358e-5	3.161963e-5	3.414488e-5	3	3	1
0.001	0.5499	0.000140308	0.0001340281	0.00014473202	3	3	2
0.001	0.5499	0.00018088268	0.00015391986	0.0001662124	3	3	3
0.001	0.5998	0.022877539	0.024712993	0.026569553	1	1	1
0.001	0.5998	0.12410573	0.119995154	0.12900977	1	1	2
0.001	0.5998	0.18709755	0.16022538	0.17226228	1	1	3
0.001	0.5998	0.0014764396	0.0015967024	0.0017166544	1	2	1
0.001	0.5998	0.008105896	0.00784521	0.008434581	1	2	2
0.001	0.5998	0.012374018	0.01060655	0.011403365	1	2	3
0.001	0.5998	2.3821407e-5	2.5791118e-5	2.7728673e-5	1	3	1
0.001	0.5998	0.00013237126	0.00012824214	0.00013787631	1	3	2
0.001	0.5998	0.00020460898	0.00017554544	0.00018873328	1	3	3
0.001	0.5998	0.03660405	0.04942598	0.042511277	2	1	1
0.001	0.5998	0.13724822	0.16833618	0.14478593	2	1	2
0.001	0.5998	0.09572745	0.11016343	0.09475155	2	1	3
0.001	0.5998	0.0023413978	0.0031642048	0.0027215322	2	2	1
0.001	0.5998	0.008824197	0.010830672	0.00931546	2	2	2
0.001	0.5998	0.006179814	0.007116654	0.006121033	2	2	3
0.001	0.5998	3.743428e-5	5.063168e-5	4.35483e-5	2	3	1
0.001	0.5998	0.00014181886	0.00017418954	0.00014982041	2	3	2
0.001	0.5998	9.9726785e-5	0.00011492362	9.88458e-5	2	3	3
0.001	0.5998	0.022877533	0.024712995	0.026569555	3	1	1
0.001	0.5998	0.12410573	0.11999512	0.12900974	3	1	2
0.001	0.5998	0.18709753	0.16022539	0.1722623	3	1	3
0.001	0.5998	0.0014764393	0.0015967028	0.001716655	3	2	1
0.001	0.5998	0.008105901	0.007845214	0.008434584	3	2	2
0.001	0.5998	0.012374029	0.010606557	0.011403373	3	2	3
0.001	0.5998	2.3821418e-5	2.579113e-5	2.7728685e-5	3	3	1
0.001	0.5998	0.00013237134	0.00012824223	0.00013787641	3	3	2
0.001	0.5998	0.0002046092	0.0001755457	0.00018873355	3	3	3
0.001	0.6497	0.017874705	0.019689718	0.021063877	1	1	1
0.001	0.6497	0.11538606	0.11331682	0.121225275	1	1	2
0.001	0.6497	0.21128468	0.18280622	0.19556439	1	1	3
0.001	0.6497	0.0011517375	0.0012700954	0.0013587362	1	2	1
0.001	0.6497	0.0075256717	0.0073977564	0.0079140505	1	2	2
0.001	0.6497	0.013954545	0.012084218	0.012927583	1	2	3
0.001	0.6497	1.8552824e-5	2.0482226e-5	2.1911696e-5	1	3	1
0.001	0.6497	0.00012272061	0.00012075023	0.00012917747	1	3	2
0.001	0.6497	0.00023042622	0.0001997174	0.00021365582	1	3	3
0.001	0.6497	0.02859953	0.03937942	0.03370219	2	1	1
0.001	0.6497	0.12469364	0.15527704	0.13289115	2	1	2
0.001	0.6497	0.09536611	0.11152114	0.09544342	2	1	3
0.001	0.6497	0.0018272838	0.0025181226	0.0021550911	2	2	1
0.001	0.6497	0.008008713	0.009979841	0.008541073	2	2	2
0.001	0.6497	0.00614964	0.0071961684	0.006158715	2	2	3
0.001	0.6497	2.9181001e-5	4.0246876e-5	3.4444587e-5	2	3	1
0.001	0.6497	0.0001285803	0.00016033591	0.00013722069	2	3	2
0.001	0.6497	9.9129975e-5	0.00011607622	9.934181e-5	2	3	3
0.001	0.6497	0.017874703	0.019689709	0.021063868	3	1	1
0.001	0.6497	0.11538603	0.1133168	0.12122525	3	1	2
0.001	0.6497	0.21128467	0.1828062	0.19556436	3	1	3
0.001	0.6497	0.0011517374	0.0012700951	0.001358736	3	2	1
0.001	0.6497	0.00752567	0.0073977574	0.007914052	3	2	2
0.001	0.6497	0.013954557	0.012084223	0.01292759	3	2	3
0.001	0.6497	1.8552824e-5	2.0482217e-5	2.1911685e-5	3	3	1
0.001	0.6497	0.00012272067	0.000120750294	0.00012917754	3	3	2
0.001	0.6497	0.0002304265	0.0001997176	0.00021365602	3	3	3
0.001	0.6996	0.013447323	0.015117056	0.016080664	1	1	1
0.001	0.6996	0.10490478	0.10479561	0.11147561	1	1	2
0.001	0.6996	0.23782788	0.20836666	0.2216486	1	1	3
0.001	0.6996	0.0008650776	0.00097354705	0.0010356039	1	2	1
0.001	0.6996	0.0068322676	0.0068312995	0.0072667478	1	2	2
0.001	0.6996	0.015685245	0.013753297	0.014629975	1	2	3
0.001	0.6996	1.3912729e-5	1.5674254e-5	1.667338e-5	1	3	1
0.001	0.6996	0.000111253044	0.00011133785	0.00011843487	1	3	2
0.001	0.6996	0.0002586336	0.00022696129	0.00024142851	1	3	3
0.001	0.6996	0.02151572	0.030234108	0.025729056	2	1	1
0.001	0.6996	0.110750906	0.14017567	0.11928871	2	1	2
0.001	0.6996	0.09313067	0.11084233	0.09432621	2	1	3
0.001	0.6996	0.0013730841	0.0019310641	0.0016433247	2	2	1
0.001	0.6996	0.007105746	0.008999537	0.0076585556	2	2	2
0.001	0.6996	0.0059985514	0.007143911	0.006079429	2	2	3
0.001	0.6996	2.1902008e-5	3.0827792e-5	2.6234278e-5	2	3	1
0.001	0.6996	0.00011396409	0.00014443121	0.00012291015	2	3	2
0.001	0.6996	9.658338e-5	0.00011509768	9.7947486e-5	2	3	3
0.001	0.6996	0.013447325	0.0151170585	0.016080666	3	1	1
0.001	0.6996	0.104904786	0.10479564	0.11147564	3	1	2
0.001	0.6996	0.23782799	0.20836677	0.2216487	3	1	3
0.001	0.6996	0.0008650779	0.0009735474	0.0010356043	3	2	1
0.001	0.6996	0.006832267	0.0068313004	0.007266748	3	2	2
0.001	0.6996	0.015685238	0.013753291	0.0146299675	3	2	3
0.001	0.6996	1.3912729e-5	1.5674255e-5	1.667338e-5	3	3	1
0.001	0.6996	0.00011125296	0.00011133784	0.00011843485	3	3	2
0.001	0.6996	0.00025863337	0.00022696104	0.00024142824	3	3	3
0.001	0.7495	0.009587709	0.011005642	0.0116311805	1	1	1
0.001	0.7495	0.09252296	0.09414898	0.09950022	1	1	2
0.001	0.7495	0.2670594	0.23753382	0.25103477	1	1	3
0.001	0.7495	0.0006157944	0.0007076082	0.0007478272	1	2	1
0.001	0.7495	0.006017205	0.0061280606	0.006476367	1	2	2
0.001	0.7495	0.017587014	0.015653798	0.016543528	1	2	3
0.001	0.7495	9.887586e-6	1.1373826e-5	1.2020291e-5	1	3	1
0.001	0.7495	9.7839424e-5	9.972556e-5	0.00010539376	1	3	2
0.001	0.7495	0.0002895601	0.00025791503	0.0002725744	1	3	3
0.001	0.7495	0.015340333	0.02201127	0.018609878	2	1	1
0.001	0.7495	0.09538125	0.12282416	0.10384419	2	1	2
0.001	0.7495	0.08870104	0.10760273	0.09097492	2	1	3
0.001	0.7495	0.0009778342	0.0014042101	0.001187218	2	2	1
0.001	0.7495	0.0061131786	0.007876955	0.006659732	2	2	2
0.001	0.7495	0.0057064192	0.0069266194	0.005856252	2	2	3
0.001	0.7495	1.5579028e-5	2.239049e-5	1.8930497e-5	2	3	1
0.001	0.7495	9.79419e-5	0.0001262782	0.00010676448	2	3	2
0.001	0.7495	9.177055e-5	0.00011146063	9.423666e-5	2	3	3
0.001	0.7495	0.009587707	0.011005643	0.011631181	3	1	1
0.001	0.7495	0.09252296	0.09414898	0.09950022	3	1	2
0.001	0.7495	0.2670594	0.23753385	0.2510348	3	1	3
0.001	0.7495	0.00061579474	0.0007076084	0.00074782746	3	2	1
0.001	0.7495	0.0060172053	0.0061280616	0.0064763683	3	2	2
0.001	0.7495	0.01758702	0.015653795	0.016543524	3	2	3
0.001	0.7495	9.887599e-6	1.137383e-5	1.2020295e-5	3	3	1
0.001	0.7495	9.783951e-5	9.9725614e-5	0.00010539382	3	3	2
0.001	0.7495	0.00028956018	0.0002579153	0.00027257466	3	3	3
0.001	0.7994	0.0063090334	0.0073946826	0.0077563175	1	1	1
0.001	0.7994	0.07809158	0.08103591	0.08499895	1	1	2
0.001	0.7994	0.29932556	0.2710476	0.2843031	1	1	3
0.001	0.7994	0.0004045659	0.00047466208	0.00049787527	1	2	1
0.001	0.7994	0.0050714365	0.0052666212	0.0055241836	1	2	2
0.001	0.7994	0.019681608	0.01783288	0.018704992	1	2	3
0.001	0.7994	6.4855217e-6	7.6169417e-6	7.989446e-6	1	3	1
0.001	0.7994	8.234342e-5	8.5577514e-5	8.976266e-5	1	3	2
0.001	0.7994	0.00032354635	0.00029333064	0.0003076759	1	3	3
0.001	0.7994	0.010094451	0.014789367	0.01241011	2	1	1
0.001	0.7994	0.078550786	0.10298335	0.086415775	2	1	2
0.001	0.7994	0.08166796	0.10108578	0.08482348	2	1	3
0.001	0.7994	0.00064269686	0.0009423775	0.0007907714	2	2	1
0.001	0.7994	0.005029215	0.0065973643	0.0055360054	2	2	2
0.001	0.7994	0.0052475585	0.0064989184	0.005453397	2	2	3
0.001	0.7994	1.0227565e-5	1.5008727e-5	1.259418e-5	2	3	1
0.001	0.7994	8.0491576e-5	0.00010565051	8.8653855e-5	2	3	2
0.001	0.7994	8.4288724e-5	0.000104447085	8.7644024e-5	2	3	3
0.001	0.7994	0.0063090296	0.0073946803	0.0077563147	3	1	1
0.001	0.7994	0.07809157	0.08103593	0.084998965	3	1	2
0.001	0.7994	0.2993255	0.27104756	0.28430307	3	1	3
0.001	0.7994	0.00040456565	0.00047466197	0.00049787515	3	2	1
0.001	0.7994	0.0050714356	0.0052666236	0.0055241864	3	2	2
0.001	0.7994	0.01968161	0.017832886	0.018705	3	2	3
0.001	0.7994	6.485519e-6	7.61694e-6	7.989444e-6	3	3	1
0.001	0.7994	8.234335e-5	8.5577536e-5	8.976268e-5	3	3	2
0.001	0.7994	0.00032354618	0.00029333073	0.00030767597	3	3	3
0.001	0.8493	0.0036468473	0.0043588565	0.004532142	1	1	1
0.001	0.8493	0.061489053	0.06509361	0.067681395	1	1	2
0.001	0.8493	0.3349365	0.30970892	0.32202134	1	1	3
0.001	0.8493	0.00023349111	0.00027934357	0.00029044884	1	2	1
0.001	0.8493	0.0039877617	0.0042243274	0.004392265	1	2	2
0.001	0.8493	0.02198833	0.02034149	0.021150162	1	2	3
0.001	0.8493	3.7372088e-6	4.47539e-6	4.6533087e-6	1	3	1
0.001	0.8493	6.46589e-5	6.8540285e-5	7.1265094e-5	1	3	2
0.001	0.8493	0.0003608918	0.00033401637	0.00034729514	1	3	3
0.001	0.8493	0.005834956	0.008717709	0.0072514233	2	1	1
0.001	0.8493	0.06027463	0.0804467	0.06691586	2	1	2
0.001	0.8493	0.07151089	0.09032131	0.075129606	2	1	3
0.001	0.8493	0.00037108615	0.00055486086	0.00046153535	2	2	1
0.001	0.8493	0.0038552391	0.005148231	0.004282318	2	2	2
0.001	0.8493	0.0045893877	0.0057995385	0.0048240777	2	2	3
0.001	0.8493	5.898651e-6	8.826876e-6	7.342229e-6	2	3	1
0.001	0.8493	6.164114e-5	8.235842e-5	6.8506044e-5	2	3	2
0.001	0.8493	7.362841e-5	9.308991e-5	7.743254e-5	2	3	3
0.001	0.8493	0.0036468469	0.0043588527	0.0045321374	3	1	1
0.001	0.8493	0.061489027	0.0650936	0.06768137	3	1	2
0.001	0.8493	0.33493665	0.30970913	0.3220215	3	1	3
0.001	0.8493	0.00023349113	0.00027934348	0.00029044866	3	2	1
0.001	0.8493	0.003987761	0.004224327	0.0043922635	3	2	2
0.001	0.8493	0.021988334	0.020341499	0.021150168	3	2	3
0.001	0.8493	3.7372092e-6	4.47539e-6	4.6533078e-6	3	3	1
0.001	0.8493	6.465892e-5	6.8540285e-5	7.126508e-5	3	3	2
0.001	0.8493	0.000360892	0.00033401645	0.00034729516	3	3	3
0.001	0.8992	0.0016598551	0.0020151427	0.0020740246	1	1	1
0.001	0.8992	0.042707067	0.046058647	0.04740447	1	1	2
0.001	0.8992	0.37404114	0.35418412	0.3645333	1	1	3
0.001	0.8992	0.00010612228	0.00012894919	0.00013271706	1	2	1
0.001	0.8992	0.0027662504	0.0029849971	0.003072218	1	2	2
0.001	0.8992	0.024515893	0.02322151	0.023900038	1	2	3
0.001	0.8992	1.69614e-6	2.0627729e-6	2.1230467e-6	1	3	1
0.001	0.8992	4.479689e-5	4.8366266e-5	4.977952e-5	1	3	2
0.001	0.8992	0.00040172396	0.00038063055	0.0003917525	1	3	3
0.001	0.8992	0.0026557683	0.0040302863	0.0033184402	2	1	1
0.001	0.8992	0.040710215	0.05521115	0.045459524	2	1	2
0.001	0.8992	0.05757986	0.07403864	0.060961626	2	1	3
0.001	0.8992	0.00016873196	0.00025625413	0.00021099346	2	2	1
0.001	0.8992	0.0026015881	0.0035299514	0.0029064768	2	2	2
0.001	0.8992	0.0036913124	0.004748431	0.0039097434	2	2	3
0.001	0.8992	2.6794355e-6	4.072344e-6	3.3530694e-6	2	3	1
0.001	0.8992	4.156026e-5	5.6417444e-5	4.645276e-5	2	3	2
0.001	0.8992	5.9156027e-5	7.612871e-5	6.2682535e-5	2	3	3
0.001	0.8992	0.0016598548	0.002015143	0.0020740249	3	1	1
0.001	0.8992	0.042707074	0.046058655	0.04740448	3	1	2
0.001	0.8992	0.3740411	0.35418403	0.36453322	3	1	3
0.001	0.8992	0.00010612222	0.00012894922	0.00013271709	3	2	1
0.001	0.8992	0.0027662504	0.0029849976	0.0030722185	3	2	2
0.001	0.8992	0.024515897	0.023221515	0.023900043	3	2	3
0.001	0.8992	1.6961388e-6	2.0627733e-6	2.1230471e-6	3	3	1
0.001	0.8992	4.4796885e-5	4.8366288e-5	4.977954e-5	3	3	2
0.001	0.8992	0.00040172387	0.00038063075	0.0003917527	3	3	3
0.001	0.9491	0.00042375285	0.0005175394	0.0005264722	1	1	1
0.001	0.9491	0.022036854	0.02408989	0.024505686	1	1	2
0.001	0.9491	0.41634786	0.4044517	0.41143262	1	1	3
0.001	0.9491	2.7062719e-5	3.307682e-5	3.364773e-5	1	2	1
0.001	0.9491	0.0014260244	0.0015595617	0.0015864801	1	2	2
0.001	0.9491	0.027244925	0.026470603	0.026927492	1	2	3
0.001	0.9491	4.3205884e-7	5.284659e-7	5.375873e-7	1	3	1
0.001	0.9491	2.307102e-5	2.5242536e-5	2.5678228e-5	1	3	2
0.001	0.9491	0.0004457193	0.00043311974	0.00044059547	1	3	3
0.001	0.9491	0.00067800464	0.0010350792	0.00084235595	2	1	1
0.001	0.9491	0.020350767	0.027888043	0.022695517	2	1	2
0.001	0.9491	0.03910961	0.05073388	0.041287646	2	1	3
0.001	0.9491	4.304703e-5	6.576251e-5	5.3518073e-5	2	2	1
0.001	0.9491	0.0012997359	0.0017818243	0.0014500631	2	2	2
0.001	0.9491	0.002505669	0.003251255	0.002645898	2	2	3
0.001	0.9491	6.831076e-7	1.0442837e-6	8.4984663e-7	2	3	1
0.001	0.9491	2.075085e-5	2.8458771e-5	2.315998e-5	2	3	2
0.001	0.9491	4.0130104e-5	5.20846e-5	4.2386873e-5	2	3	3
0.001	0.9491	0.00042375314	0.0005175394	0.0005264722	3	1	1
0.001	0.9491	0.022036852	0.024089886	0.024505682	3	1	2
0.001	0.9491	0.416348	0.4044518	0.4114327	3	1	3
0.001	0.9491	2.706275e-5	3.3076827e-5	3.364774e-5	3	2	1
0.001	0.9491	0.0014260262	0.0015595624	0.0015864808	3	2	2
0.001	0.9491	0.027244952	0.026470628	0.026927516	3	2	3
0.001	0.9491	4.3205947e-7	5.28467e-7	5.3758845e-7	3	3	1
0.001	0.9491	2.307105e-5	2.5242582e-5	2.5678273e-5	3	3	2
0.001	0.9491	0.00044572024	0.00043312044	0.0004405962	3	3	3
0.001	0.999	1.5851023e-7	1.9047707e-7	1.9127947e-7	1	1	1
0.001	0.999	0.00043030892	0.00047107768	0.00047306213	1	1	2
0.001	0.999	0.46057707	0.45855895	0.46049067	1	1	3
0.001	0.999	1.01213296e-8	1.2169263e-8	1.2220527e-8	1	2	1
0.001	0.999	2.7841208e-5	3.048853e-5	3.0616968e-5	1	2	2
0.001	0.999	0.030092938	0.029962229	0.030088447	1	2	3
0.001	0.999	1.6155642e-10	1.9435363e-10	1.9517236e-10	1	3	1
0.001	0.999	4.5035463e-7	4.9333283e-7	4.9541103e-7	1	3	2
0.001	0.999	0.00049155066	0.00048943463	0.0004914964	1	3	3
0.001	0.999	2.5361658e-7	3.8095445e-7	3.060474e-7	2	1	1
0.001	0.999	0.0003823103	0.00052270247	0.00041992354	2	1	2
0.001	0.999	0.01535057	0.019166782	0.015398021	2	1	3
0.001	0.999	1.6105457e-8	2.4204622e-8	1.944527e-8	2	2	1
0.001	0.999	2.4423185e-5	3.3401546e-5	2.6833803e-5	2	2	2
0.001	0.999	0.0009857576	0.0012308623	0.000988838	2	2	3
0.001	0.999	2.5562316e-10	3.8437536e-10	3.0879568e-10	2	3	1
0.001	0.999	3.900279e-7	5.335614e-7	4.2864727e-7	2	3	2
0.001	0.999	1.5823387e-5	1.9758463e-5	1.5873358e-5	2	3	3
0.001	0.999	1.585105e-7	1.9047728e-7	1.912797e-7	3	1	1
0.001	0.999	0.00043030942	0.00047107815	0.00047306262	3	1	2
0.001	0.999	0.46057698	0.45855883	0.46049058	3	1	3
0.001	0.999	1.0121349e-8	1.2169282e-8	1.2220546e-8	3	2	1
0.001	0.999	2.7841237e-5	3.048854e-5	3.061698e-5	3	2	2
0.001	0.999	0.030092921	0.029962214	0.030088434	3	2	3
0.001	0.999	1.6155675e-10	1.9435387e-10	1.9517261e-10	3	3	1
0.001	0.999	4.5035506e-7	4.9333283e-7	4.954111e-7	3	3	2
0.001	0.999	0.0004915504	0.0004894342	0.00049149606	3	3	3
0.0509	0.001	0.15468079	0.13922918	0.15414605	1	1	1
0.0509	0.001	0.010027866	0.008996234	0.009960081	1	1	2
0.0509	0.001	0.00016253334	0.00014532916	0.00016089958	1	1	3
0.0509	0.001	0.09773073	0.08870432	0.09820801	1	2	1
0.0509	0.001	0.006374033	0.0057662446	0.006384034	1	2	2
0.0509	0.001	0.000103939215	9.371811e-5	0.000103758975	1	2	3
0.0509	0.001	0.015507306	0.014193758	0.015714463	1	3	1
0.0509	0.001	0.0010174308	0.0009281918	0.0010276374	1	3	2
0.0509	0.001	1.6690172e-5	1.5176271e-5	1.6802242e-5	1	3	3
0.0509	0.001	0.24748917	0.27845836	0.24663371	2	1	1
0.0509	0.001	0.015868245	0.01779534	0.015761532	2	1	2
0.0509	0.001	0.0002543097	0.00028425906	0.00025177145	2	1	3
0.0509	0.001	0.13645403	0.15467124	0.13699406	2	2	1
0.0509	0.001	0.008771095	0.009909517	0.00877697	2	2	2
0.0509	0.001	0.00014092501	0.00015869472	0.00014055769	2	2	3
0.0509	0.001	0.018564202	0.021195311	0.018772926	2	3	1
0.0509	0.001	0.0011962075	0.0013612796	0.0012057007	2	3	2
0.0509	0.001	1.9266598e-5	2.1853619e-5	1.9355995e-5	2	3	3
0.0509	0.001	0.15468074	0.13922913	0.15414602	3	1	1
0.0509	0.001	0.010027865	0.008996234	0.009960082	3	1	2
0.0509	0.001	0.00016253338	0.00014532915	0.00016089958	3	1	3
0.0509	0.001	0.097730696	0.08870428	0.09820797	3	2	1
0.0509	0.001	0.0063740327	0.0057662446	0.0063840346	3	2	2
0.0509	0.001	0.00010393921	9.371809e-5	0.00010375896	3	2	3
0.0509	0.001	0.015507303	0.014193751	0.015714457	3	3	1
0.0509	0.001	0.0010174307	0.0009281911	0.0010276367	3	3	2
0.0509	0.001	1.6690157e-5	1.517627e-5	1.6802242e-5	3	3	3
0.0509	0.0509	0.102770284	0.09356825	0.1033972	1	1	1
0.0509	0.0509	0.05686132	0.050557062	0.05586787	1	1	2
0.0509	0.0509	0.007891185	0.0068509635	0.007570628	1	1	3
0.0509	0.0509	0.06369292	0.058483128	0.06462653	1	2	1
0.0509	0.0509	0.036689818	0.032889236	0.03634411	1	2	2
0.0509	0.0509	0.0053126146	0.00464843	0.005136728	1	2	3
0.0509	0.0509	0.009914772	0.009181804	0.010146313	1	3	1
0.0509	0.0509	0.00595114	0.0053786314	0.005943634	1	3	2
0.0509	0.0509	0.00089842896	0.0007923148	0.00087554415	1	3	3
0.0509	0.0509	0.16443244	0.1871365	0.16543551	2	1	1
0.0509	0.0509	0.083670184	0.09315019	0.08234818	2	1	2
0.0509	0.0509	0.010532327	0.011475293	0.010144579	2	1	3
0.0509	0.0509	0.08979497	0.1029435	0.091005825	2	2	1
0.0509	0.0509	0.046395388	0.052027937	0.0459946	2	2	2
0.0509	0.0509	0.0059324494	0.006510182	0.005755239	2	2	3
0.0509	0.0509	0.012102599	0.013974118	0.012353632	2	3	1
0.0509	0.0509	0.0063501336	0.0071714814	0.006339852	2	3	2
0.0509	0.0509	0.0008245773	0.0009112159	0.0008055482	2	3	3
0.0509	0.0509	0.10277027	0.09356821	0.10339716	3	1	1
0.0509	0.0509	0.056861322	0.050557073	0.05586788	3	1	2
0.0509	0.0509	0.007891186	0.006850962	0.0075706267	3	1	3
0.0509	0.0509	0.06369291	0.05848312	0.06462652	3	2	1
0.0509	0.0509	0.03668981	0.032889243	0.03634412	3	2	2
0.0509	0.0509	0.0053126155	0.0046484293	0.0051367274	3	2	3
0.0509	0.0509	0.009914772	0.0091818	0.01014631	3	3	1
0.0509	0.0509	0.005951141	0.0053786295	0.0059436318	3	3	2
0.0509	0.0509	0.0008984288	0.0007923148	0.00087554415	3	3	3
0.0509	0.1008	0.082979254	0.07641076	0.08427124	1	1	1
0.0509	0.1008	0.071755156	0.06386922	0.07043953	1	1	2
0.0509	0.1008	0.015628468	0.013440894	0.014823576	1	1	3
0.0509	0.1008	0.05053079	0.046935685	0.051764023	1	2	1
0.0509	0.1008	0.046098456	0.041368507	0.04562414	1	2	2
0.0509	0.1008	0.01063286	0.009214075	0.010161939	1	2	3
0.0509	0.1008	0.0077286623	0.0072417455	0.007986713	1	3	1
0.0509	0.1008	0.0074509736	0.006741507	0.0074350145	1	3	2
0.0509	0.1008	0.0018181602	0.0015876592	0.0017509839	1	3	3
0.0509	0.1008	0.13276684	0.15282159	0.13483404	2	1	1
0.0509	0.1008	0.10162925	0.11344626	0.1000933	2	1	2
0.0509	0.1008	0.019010972	0.020605857	0.018180486	2	1	3
0.0509	0.1008	0.07184087	0.08328979	0.073486336	2	2	1
0.0509	0.1008	0.056077037	0.06304373	0.055623297	2	2	2
0.0509	0.1008	0.010703144	0.011682556	0.010307484	2	2	3
0.0509	0.1008	0.009595958	0.011203644	0.009884942	2	3	1
0.0509	0.1008	0.0076423823	0.008651209	0.0076329364	2	3	2
0.0509	0.1008	0.001488056	0.0016352496	0.001442776	2	3	3
0.0509	0.1008	0.08297928	0.07641078	0.08427125	3	1	1
0.0509	0.1008	0.07175518	0.063869245	0.07043956	3	1	2
0.0509	0.1008	0.015628472	0.013440895	0.014823577	3	1	3
0.0509	0.1008	0.050530795	0.046935674	0.051764008	3	2	1
0.0509	0.1008	0.046098456	0.041368507	0.04562414	3	2	2
0.0509	0.1008	0.0106328605	0.009214076	0.01016194	3	2	3
0.0509	0.1008	0.007728662	0.0072417455	0.007986713	3	3	1
0.0509	0.1008	0.0074509718	0.006741506	0.0074350135	3	3	2
0.0509	0.1008	0.0018181605	0.0015876591	0.0017509838	3	3	3
0.0509	0.1507	0.06936874	0.064623274	0.07112328	1	1	1
0.0509	0.1507	0.08042744	0.0718225	0.07904663	1	1	2
0.0509	0.1507	0.02360294	0.02018846	0.022219077	1	1	3
0.0509	0.1507	0.04156406	0.039063077	0.04299216	1	2	1
0.0509	0.1507	0.051271006	0.04616376	0.05080705	1	2	2
0.0509	0.1507	0.016090285	0.013866838	0.015261607	1	2	3
0.0509	0.1507	0.006254344	0.0059304847	0.0065269913	1	3	1
0.0509	0.1507	0.008227558	0.007469514	0.008220821	1	3	2
0.0509	0.1507	0.0027577602	0.0023949195	0.0026358077	1	3	3
0.0509	0.1507	0.11099	0.12924655	0.113797255	2	1	1
0.0509	0.1507	0.110384494	0.12380862	0.10900935	2	1	2
0.0509	0.1507	0.026453005	0.028645514	0.025221415	2	1	3
0.0509	0.1507	0.05953295	0.06981666	0.06147123	2	2	1
0.0509	0.1507	0.06052881	0.06836382	0.060192056	2	2	2
0.0509	0.1507	0.014839147	0.016179292	0.014245325	2	2	3
0.0509	0.1507	0.00788352	0.009309323	0.008196547	2	3	1
0.0509	0.1507	0.008202787	0.009327042	0.008212148	2	3	2
0.0509	0.1507	0.002057161	0.00225773	0.0019878559	2	3	3
0.0509	0.1507	0.069368735	0.06462325	0.07112327	3	1	1
0.0509	0.1507	0.0804274	0.07182245	0.079046585	3	1	2
0.0509	0.1507	0.023602935	0.020188458	0.022219079	3	1	3
0.0509	0.1507	0.041564066	0.03906307	0.04299216	3	2	1
0.0509	0.1507	0.051271003	0.04616375	0.050807048	3	2	2
0.0509	0.1507	0.016090276	0.013866834	0.015261605	3	2	3
0.0509	0.1507	0.006254344	0.0059304857	0.006526993	3	3	1
0.0509	0.1507	0.008227557	0.007469513	0.008220821	3	3	2
0.0509	0.1507	0.0027577595	0.0023949188	0.0026358075	3	3	3
0.0509	0.2006	0.058839843	0.055475794	0.060921315	1	1	1
0.0509	0.2006	0.085889965	0.07705459	0.0846183	1	1	2
0.0509	0.2006	0.03191706	0.027210463	0.029881451	1	1	3
0.0509	0.2006	0.034728754	0.033035234	0.036277983	1	2	1
0.0509	0.2006	0.054256674	0.049080767	0.05389855	1	2	2
0.0509	0.2006	0.021710658	0.01865047	0.020481208	1	2	3
0.0509	0.2006	0.0051467265	0.004939931	0.0054248367	1	3	1
0.0509	0.2006	0.008630384	0.007872589	0.008645365	1	3	2
0.0509	0.2006	0.003713503	0.0032148496	0.0035304204	1	3	3
0.0509	0.2006	0.09414373	0.11095158	0.09747409	2	1	1
0.0509	0.2006	0.11461008	0.12932526	0.11361589	2	1	2
0.0509	0.2006	0.033084154	0.035880327	0.03152188	2	1	3
0.0509	0.2006	0.05007296	0.059422106	0.052203998	2	2	1
0.0509	0.2006	0.06242378	0.07091923	0.062304545	2	2	2
0.0509	0.2006	0.018465677	0.020160412	0.01771149	2	2	3
0.0509	0.2006	0.006575774	0.007856485	0.006902144	2	3	1
0.0509	0.2006	0.008407652	0.009614606	0.008446703	2	3	2
0.0509	0.2006	0.0025488765	0.002800612	0.0024604169	2	3	3
0.0509	0.2006	0.058839843	0.055475786	0.0609213	3	1	1
0.0509	0.2006	0.08588996	0.077054635	0.08461833	3	1	2
0.0509	0.2006	0.031917065	0.027210481	0.029881468	3	1	3
0.0509	0.2006	0.034728754	0.03303524	0.036277983	3	2	1
0.0509	0.2006	0.05425673	0.0490808	0.05389858	3	2	2
0.0509	0.2006	0.021710675	0.018650483	0.020481218	3	2	3
0.0509	0.2006	0.00514673	0.0049399342	0.005424839	3	3	1
0.0509	0.2006	0.00863039	0.007872593	0.008645368	3	3	2
0.0509	0.2006	0.0037135044	0.0032148538	0.0035304246	3	3	3
0.0509	0.2505	0.050219744	0.047941588	0.05252388	1	1	1
0.0509	0.2505	0.08925614	0.08053018	0.08822732	1	1	2
0.0509	0.2505	0.040651076	0.034597564	0.037904426	1	1	3
0.0509	0.2505	0.029225454	0.028148836	0.030839322	1	2	1
0.0509	0.2505	0.055836797	0.05079951	0.055654965	1	2	2
0.0509	0.2505	0.027524047	0.023606386	0.025862701	1	2	3
0.0509	0.2505	0.0042693564	0.0041493336	0.00454593	1	3	1
0.0509	0.2505	0.0087967785	0.008070885	0.008842306	1	3	2
0.0509	0.2505	0.0046861293	0.0040508434	0.004438026	1	3	3
0.0509	0.2505	0.080351576	0.095883206	0.084038235	2	1	1
0.0509	0.2505	0.11602562	0.13184187	0.11555473	2	1	2
0.0509	0.2505	0.039006542	0.042443328	0.03720007	2	1	3
0.0509	0.2505	0.042390037	0.050926894	0.044635616	2	2	1
0.0509	0.2505	0.06275708	0.07178659	0.0629184	2	2	2
0.0509	0.2505	0.02164505	0.023705771	0.020777268	2	2	3
0.0509	0.2505	0.005522011	0.006678137	0.0058531505	2	3	1
0.0509	0.2505	0.008398563	0.009668297	0.00847392	2	3	2
0.0509	0.2505	0.0029724364	0.003275622	0.0028709664	2	3	3
0.0509	0.2505	0.050219737	0.047941584	0.052523874	3	1	1
0.0509	0.2505	0.089256175	0.08053016	0.08822729	3	1	2
0.0509	0.2505	0.04065107	0.03459756	0.03790442	3	1	3
0.0509	0.2505	0.029225463	0.028148845	0.030839331	3	2	1
0.0509	0.2505	0.05583679	0.0507995	0.055654954	3	2	2
0.0509	0.2505	0.027524041	0.023606392	0.025862707	3	2	3
0.0509	0.2505	0.0042693564	0.0041493345	0.004545931	3	3	1
0.0509	0.2505	0.008796781	0.008070884	0.008842305	3	3	2
0.0509	0.2505	0.0046861307	0.0040508434	0.004438026	3	3	3
0.0509	0.3004	0.04292233	0.041509993	0.045362942	1	1	1
0.0509	0.3004	0.09106185	0.08270693	0.09038377	1	1	2
0.0509	0.3004	0.04988077	0.042436372	0.04637531	1	1	3
0.0509	0.3004	0.02464722	0.024048032	0.026280165	1	2	1
0.0509	0.3004	0.056397617	0.051651604	0.056445893	1	2	2
0.0509	0.3004	0.03356429	0.028778149	0.03144933	1	2	3
0.0509	0.3004	0.0035517153	0.003496695	0.0038212575	1	3	1
0.0509	0.3004	0.008796316	0.008124461	0.008878572	1	3	2
0.0509	0.3004	0.005678548	0.0049077724	0.0053633107	1	3	3
0.0509	0.3004	0.068675764	0.08301999	0.0725807	2	1	1
0.0509	0.3004	0.11546408	0.13223754	0.11560944	2	1	2
0.0509	0.3004	0.04426643	0.048399225	0.042313304	2	1	3
0.0509	0.3004	0.035943724	0.043739002	0.038239077	2	2	1
0.0509	0.3004	0.062014993	0.07148393	0.062495247	2	2	2
0.0509	0.3004	0.02440986	0.026858035	0.023480793	2	2	3
0.0509	0.3004	0.0046454826	0.0056896866	0.0049742414	2	3	1
0.0509	0.3004	0.0082451515	0.009563016	0.008360522	2	3	2
0.0509	0.3004	0.0033332196	0.003689539	0.0032256008	2	3	3
0.0509	0.3004	0.042922348	0.041510016	0.045362964	3	1	1
0.0509	0.3004	0.09106186	0.08270694	0.09038378	3	1	2
0.0509	0.3004	0.049880773	0.042436376	0.046375312	3	1	3
0.0509	0.3004	0.024647227	0.024048034	0.026280167	3	2	1
0.0509	0.3004	0.056397617	0.051651604	0.056445893	3	2	2
0.0509	0.3004	0.033564284	0.02877815	0.031449333	3	2	3
0.0509	0.3004	0.0035517165	0.0034966958	0.0038212582	3	3	1
0.0509	0.3004	0.008796318	0.008124464	0.008878575	3	3	2
0.0509	0.3004	0.0056785485	0.004907772	0.00536331	3	3	3
0.0509	0.3503	0.03660911	0.035887163	0.039111607	1	1	1
0.0509	0.3503	0.09159756	0.08382692	0.09135873	1	1	2
0.0509	0.3503	0.059684556	0.050818704	0.05538474	1	1	3
0.0509	0.3503	0.020755643	0.020525258	0.022369443	1	2	1
0.0509	0.3503	0.056155305	0.051818635	0.056474518	1	2	2
0.0509	0.3503	0.039869186	0.034213714	0.0372878	1	2	3
0.0509	0.3503	0.002952063	0.002945482	0.0032101322	1	3	1
0.0509	0.3503	0.008668863	0.008067127	0.008791954	1	3	2
0.0509	0.3503	0.0066949395	0.0057916325	0.006312008	1	3	3
0.0509	0.3503	0.058574557	0.07177432	0.062578574	2	1	1
0.0509	0.3503	0.11338845	0.13098872	0.1142064	2	1	2
0.0509	0.3503	0.048876982	0.05377204	0.046882752	2	1	3
0.0509	0.3503	0.030419176	0.037514977	0.032708548	2	2	1
0.0509	0.3503	0.06046978	0.070295505	0.061289225	2	2	2
0.0509	0.3503	0.026774677	0.029637296	0.025840158	2	2	3
0.0509	0.3503	0.0039011452	0.0048417007	0.0042213807	2	3	1
0.0509	0.3503	0.00798667	0.0093401885	0.008143521	2	3	2
0.0509	0.3503	0.0036341874	0.004046064	0.003527681	2	3	3
0.0509	0.3503	0.03660909	0.035887163	0.03911161	3	1	1
0.0509	0.3503	0.09159756	0.083826914	0.09135873	3	1	2
0.0509	0.3503	0.05968455	0.050818685	0.055384725	3	1	3
0.0509	0.3503	0.020755636	0.02052525	0.022369437	3	2	1
0.0509	0.3503	0.056155276	0.051818613	0.056474496	3	2	2
0.0509	0.3503	0.039869167	0.0342137	0.037287787	3	2	3
0.0509	0.3503	0.0029520637	0.0029454816	0.003210132	3	3	1
0.0509	0.3503	0.008668862	0.008067124	0.008791951	3	3	2
0.0509	0.3503	0.0066949376	0.0057916297	0.006312005	3	3	3
0.0509	0.4002	0.03106638	0.030888317	0.033564392	1	1	1
0.0509	0.4002	0.09102772	0.08401995	0.0912992	1	1	2
0.0509	0.4002	0.07014753	0.059847496	0.06503251	1	1	3
0.0509	0.4002	0.017398406	0.017448507	0.018960197	1	2	1
0.0509	0.4002	0.055237822	0.051403962	0.055857457	1	2	2
0.0509	0.4002	0.046480834	0.039967366	0.043430027	1	2	3
0.0509	0.4002	0.0024435213	0.0024722675	0.0026864577	1	3	1
0.0509	0.4002	0.008438757	0.007918931	0.008605004	1	3	2
0.0509	0.4002	0.0077403826	0.0067094653	0.0072907545	1	3	3
0.0509	0.4002	0.04970621	0.061776634	0.05370303	2	1	1
0.0509	0.4002	0.110075966	0.1283691	0.1115925	2	1	2
0.0509	0.4002	0.05282748	0.058556058	0.050903354	2	1	3
0.0509	0.4002	0.025616197	0.032037433	0.027850453	2	2	1
0.0509	0.4002	0.05828665	0.06838746	0.05944989	2	2	2
0.0509	0.4002	0.028740972	0.03204707	0.027858831	2	2	3
0.0509	0.4002	0.003260154	0.004102672	0.0035664928	2	3	1
0.0509	0.4002	0.0076470613	0.009024385	0.007844986	2	3	2
0.0509	0.4002	0.0038765308	0.0043466156	0.0037785554	2	3	3
0.0509	0.4002	0.031066388	0.030888315	0.03356439	3	1	1
0.0509	0.4002	0.0910277	0.08401999	0.091299236	3	1	2
0.0509	0.4002	0.07014752	0.059847496	0.06503251	3	1	3
0.0509	0.4002	0.01739841	0.017448511	0.018960198	3	2	1
0.0509	0.4002	0.05523784	0.051403966	0.055857457	3	2	2
0.0509	0.4002	0.046480842	0.03996738	0.043430038	3	2	3
0.0509	0.4002	0.0024435231	0.0024722684	0.0026864584	3	3	1
0.0509	0.4002	0.00843876	0.007918933	0.008605006	3	3	2
0.0509	0.4002	0.007740387	0.0067094695	0.007290758	3	3	3
0.0509	0.4501	0.026151419	0.026390472	0.028584652	1	1	1
0.0509	0.4501	0.08944228	0.083347805	0.09027758	1	1	2
0.0509	0.4501	0.08136467	0.069642164	0.07543241	1	1	3
0.0509	0.4501	0.014472654	0.014729027	0.01595364	1	2	1
0.0509	0.4501	0.05372183	0.050464246	0.05465999	1	2	2
0.0509	0.4501	0.053446475	0.046101935	0.049934983	1	2	3
0.0509	0.4501	0.0020078185	0.0020611887	0.0022325618	1	3	1
0.0509	0.4501	0.008121303	0.0076917927	0.008331311	1	3	2
0.0509	0.4501	0.008820717	0.0076694703	0.008307132	1	3	3
0.0509	0.4501	0.04184228	0.05278094	0.04573544	2	1	1
0.0509	0.4501	0.105698645	0.12453527	0.107911594	2	1	2
0.0509	0.4501	0.05608703	0.062719196	0.054347083	2	1	3
0.0509	0.4501	0.021399977	0.027160505	0.023534967	2	2	1
0.0509	0.4501	0.055569816	0.06585873	0.05706753	2	2	2
0.0509	0.4501	0.030299375	0.034076575	0.029527841	2	2	3
0.0509	0.4501	0.0027029496	0.0034513476	0.002990642	2	3	1
0.0509	0.4501	0.007241662	0.008630579	0.0074785203	2	3	2
0.0509	0.4501	0.004060005	0.0045906873	0.003977896	2	3	3
0.0509	0.4501	0.02615143	0.02639047	0.02858465	3	1	1
0.0509	0.4501	0.08944224	0.08334782	0.0902776	3	1	2
0.0509	0.4501	0.08136462	0.06964214	0.07543239	3	1	3
0.0509	0.4501	0.014472654	0.014729032	0.015953647	3	2	1
0.0509	0.4501	0.053721864	0.050464254	0.054659996	3	2	2
0.0509	0.4501	0.053446468	0.04610194	0.049934987	3	2	3
0.0509	0.4501	0.0020078195	0.0020611896	0.0022325628	3	3	1
0.0509	0.4501	0.008121305	0.0076917964	0.008331315	3	3	2
0.0509	0.4501	0.008820715	0.0076694717	0.008307134	3	3	3
0.0509	0.5	0.021765415	0.022309098	0.024078656	1	1	1
0.0509	0.5	0.08688196	0.08182405	0.08831433	1	1	2
0.0509	0.5	0.09344358	0.0803442	0.0867171	1	1	3
0.0509	0.5	0.011906257	0.012304999	0.013281031	1	2	1
0.0509	0.5	0.05165081	0.049024805	0.05291345	1	2	2
0.0509	0.5	0.06081929	0.052691218	0.056870684	1	2	3
0.0509	0.5	0.0016320524	0.0017011077	0.0018360395	1	3	1
0.0509	0.5	0.007726081	0.007392307	0.007978665	1	3	2
0.0509	0.5	0.009942489	0.008681221	0.009369815	1	3	3
0.0509	0.5	0.034824662	0.044618193	0.038525846	2	1	1
0.0509	0.5	0.10036211	0.11956744	0.10324122	2	1	2
0.0509	0.5	0.05860511	0.06620241	0.057162866	2	1	3
0.0509	0.5	0.017676234	0.022783156	0.019672252	2	2	1
0.0509	0.5	0.052386105	0.06276527	0.054195046	2	2	2
0.0509	0.5	0.03143051	0.035700936	0.030826185	2	2	3
0.0509	0.5	0.0022157612	0.0028728647	0.002480592	2	3	1
0.0509	0.5	0.0067805136	0.008167746	0.0070524886	2	3	2
0.0509	0.5	0.004183071	0.004775936	0.00412381	2	3	3
0.0509	0.5	0.021765416	0.022309098	0.024078656	3	1	1
0.0509	0.5	0.08688198	0.08182407	0.088314354	3	1	2
0.0509	0.5	0.0934436	0.080344215	0.086717114	3	1	3
0.0509	0.5	0.011906253	0.012304997	0.013281029	3	2	1
0.0509	0.5	0.05165079	0.049024794	0.05291344	3	2	2
0.0509	0.5	0.06081927	0.052691218	0.056870684	3	2	3
0.0509	0.5	0.0016320515	0.0017011067	0.0018360384	3	3	1
0.0509	0.5	0.0077260747	0.007392302	0.007978659	3	3	2
0.0509	0.5	0.009942484	0.008681214	0.009369808	3	3	3
0.0509	0.5499	0.017838947	0.01858564	0.019981638	1	1	1
0.0509	0.5499	0.083351456	0.07942396	0.08538963	1	1	2
0.0509	0.5499	0.10650791	0.09212402	0.099043615	1	1	3
0.0509	0.5499	0.009647599	0.010132735	0.010893822	1	2	1
0.0509	0.5499	0.04904501	0.047086935	0.050623715	1	2	2
0.0509	0.5499	0.06865952	0.05982318	0.0643166	1	2	3
0.0509	0.5499	0.0013068884	0.0013840446	0.0014880026	1	3	1
0.0509	0.5499	0.0072587803	0.0070232083	0.0075507336	1	3	2
0.0509	0.5499	0.011113016	0.009755984	0.010488773	1	3	3
0.0509	0.5499	0.028542312	0.037171286	0.031970628	2	1	1
0.0509	0.5499	0.09412714	0.11349085	0.09761227	2	1	2
0.0509	0.5499	0.06031047	0.06891602	0.059273936	2	1	3
0.0509	0.5499	0.014377857	0.018834366	0.016199239	2	2	1
0.0509	0.5499	0.048777357	0.059132833	0.05085952	2	2	2
0.0509	0.5499	0.032104783	0.03687985	0.031719964	2	2	3
0.0509	0.5499	0.0017886616	0.002356666	0.0020269433	2	3	1
0.0509	0.5499	0.006270253	0.007640771	0.006571746	2	3	2
0.0509	0.5499	0.004242936	0.004898073	0.004212781	2	3	3
0.0509	0.5499	0.01783894	0.018585633	0.019981632	3	1	1
0.0509	0.5499	0.08335144	0.079423934	0.0853896	3	1	2
0.0509	0.5499	0.10650793	0.09212406	0.09904365	3	1	3
0.0509	0.5499	0.009647591	0.010132732	0.010893819	3	2	1
0.0509	0.5499	0.049044993	0.04708691	0.05062369	3	2	2
0.0509	0.5499	0.06865951	0.05982318	0.0643166	3	2	3
0.0509	0.5499	0.0013068882	0.0013840433	0.0014880011	3	3	1
0.0509	0.5499	0.007258777	0.0070232046	0.0075507294	3	3	2
0.0509	0.5499	0.011113015	0.009755977	0.010488765	3	3	3
0.0509	0.5998	0.014323667	0.015180677	0.016250135	1	1	1
0.0509	0.5998	0.07882633	0.07608739	0.081447646	1	1	2
0.0509	0.5998	0.120699696	0.105188824	0.11259923	1	1	3
0.0509	0.5998	0.0076595587	0.008181618	0.008758001	1	2	1
0.0509	0.5998	0.04590727	0.044631694	0.047775935	1	2	2
0.0509	0.5998	0.07703559	0.06760363	0.072366215	1	2	3
0.0509	0.5998	0.0010254941	0.0011042675	0.0011820616	1	3	1
0.0509	0.5998	0.0067223446	0.0065842024	0.0070480504	1	3	2
0.0509	0.5998	0.012340456	0.010907142	0.011675536	1	3	3
0.0509	0.5998	0.022917865	0.030361358	0.026000218	2	1	1
0.0509	0.5998	0.087021925	0.106286	0.09101896	2	1	2
0.0509	0.5998	0.061107963	0.07073264	0.060572524	2	1	3
0.0509	0.5998	0.011456928	0.015264993	0.013072312	2	2	1
0.0509	0.5998	0.044768	0.054964226	0.047069106	2	2	2
0.0509	0.5998	0.03228131	0.03755459	0.032160208	2	2	3
0.0509	0.5998	0.0014144421	0.0018952849	0.001623044	2	3	1
0.0509	0.5998	0.005715131	0.0070515005	0.0060386155	2	3	2
0.0509	0.5998	0.004235476	0.004950583	0.004239476	2	3	3
0.0509	0.5998	0.014323668	0.015180681	0.01625014	3	1	1
0.0509	0.5998	0.078826346	0.076087385	0.08144764	3	1	2
0.0509	0.5998	0.12069973	0.10518884	0.11259925	3	1	3
0.0509	0.5998	0.0076595596	0.008181614	0.008757997	3	2	1
0.0509	0.5998	0.045907266	0.044631667	0.04777591	3	2	2
0.0509	0.5998	0.077035524	0.067603596	0.07236618	3	2	3
0.0509	0.5998	0.0010254937	0.0011042671	0.0011820612	3	3	1
0.0509	0.5998	0.0067223385	0.006584196	0.007048044	3	3	2
0.0509	0.5998	0.012340439	0.010907127	0.01167552	3	3	3
0.0509	0.6497	0.01118777	0.012070619	0.012858178	1	1	1
0.0509	0.6497	0.073257625	0.07171939	0.0763988	1	1	2
0.0509	0.6497	0.13618207	0.11979137	0.12760727	1	1	3
0.0509	0.6497	0.0059160218	0.006431387	0.006851009	1	2	1
0.0509	0.6497	0.04222689	0.041621484	0.044337116	1	2	2
0.0509	0.6497	0.08602458	0.07616031	0.08112946	1	2	3
0.0509	0.6497	0.00078288314	0.0008577666	0.0009137324	1	3	1
0.0509	0.6497	0.006117689	0.0060723955	0.006468595	1	3	2
0.0509	0.6497	0.013633758	0.012150626	0.012943405	1	3	3
0.0509	0.6497	0.017900432	0.02414123	0.020573078	2	1	1
0.0509	0.6497	0.079050004	0.09789492	0.08342574	2	1	2
0.0509	0.6497	0.060873717	0.07147605	0.06091166	2	1	3
0.0509	0.6497	0.008880324	0.012043492	0.010263425	2	2	1
0.0509	0.6497	0.040369958	0.050243024	0.04281694	2	2	2
0.0509	0.6497	0.031906176	0.037643395	0.03207958	2	2	3
0.0509	0.6497	0.0010879408	0.001483679	0.0012643866	2	3	1
0.0509	0.6497	0.005117805	0.0063994164	0.0054535624	2	3	2
0.0509	0.6497	0.004155108	0.004924224	0.004196408	2	3	3
0.0509	0.6497	0.011187769	0.012070611	0.01285817	3	1	1
0.0509	0.6497	0.07325758	0.07171934	0.07639874	3	1	2
0.0509	0.6497	0.13618207	0.11979136	0.12760726	3	1	3
0.0509	0.6497	0.0059160213	0.0064313873	0.0068510096	3	2	1
0.0509	0.6497	0.042226892	0.04162148	0.044337112	3	2	2
0.0509	0.6497	0.08602459	0.0761603	0.08112945	3	2	3
0.0509	0.6497	0.00078288314	0.00085776654	0.00091373234	3	3	1
0.0509	0.6497	0.0061176866	0.0060723964	0.006468596	3	3	2
0.0509	0.6497	0.013633756	0.012150627	0.012943406	3	3	3
0.0509	0.6996	0.008413319	0.00924635	0.009795597	1	1	1
0.0509	0.6996	0.06657482	0.066187985	0.07011965	1	1	2
0.0509	0.6996	0.15314011	0.13624008	0.14433295	1	1	3
0.0509	0.6996	0.00439966	0.004870696	0.0051600225	1	2	1
0.0509	0.6996	0.037982278	0.03800048	0.040257763	1	2	2
0.0509	0.6996	0.095712684	0.08564744	0.090735026	1	2	3
0.0509	0.6996	0.00057549606	0.0006419322	0.0006800639	1	3	1
0.0509	0.6996	0.005444286	0.0054825703	0.005808243	1	3	2
0.0509	0.6996	0.015002685	0.013505446	0.01430769	1	3	3
0.0509	0.6996	0.013461308	0.018492695	0.01567295	2	1	1
0.0509	0.6996	0.070197	0.088224046	0.07477175	2	1	2
0.0509	0.6996	0.05944798	0.07090531	0.060093757	2	1	3
0.0509	0.6996	0.0066269203	0.009153771	0.007758015	2	2	1
0.0509	0.6996	0.03558635	0.0449365	0.038084637	2	2	2
0.0509	0.6996	0.030909738	0.03703447	0.0313875	2	2	3
0.0509	0.6996	0.0008056166	0.0011188668	0.0009482634	2	3	1
0.0509	0.6996	0.0044798595	0.0056820726	0.0048156767	2	3	2
0.0509	0.6996	0.003994554	0.0048063365	0.0040734718	2	3	3
0.0509	0.6996	0.008413319	0.009246345	0.009795591	3	1	1
0.0509	0.6996	0.06657481	0.06618795	0.07011961	3	1	2
0.0509	0.6996	0.15314008	0.13624005	0.14433292	3	1	3
0.0509	0.6996	0.004399657	0.004870692	0.0051600183	3	2	1
0.0509	0.6996	0.03798224	0.03800047	0.040257752	3	2	2
0.0509	0.6996	0.09571269	0.085647434	0.090735026	3	2	3
0.0509	0.6996	0.0005754958	0.0006419316	0.0006800633	3	3	1
0.0509	0.6996	0.005444284	0.0054825675	0.0058082407	3	3	2
0.0509	0.6996	0.015002685	0.013505449	0.014307694	3	3	3
0.0509	0.7495	0.0059954566	0.0067140493	0.0070684887	1	1	1
0.0509	0.7495	0.058691327	0.059323993	0.062455747	1	1	2
0.0509	0.7495	0.1717782	0.1549058	0.16308339	1	1	3
0.0509	0.7495	0.0031008387	0.0034968278	0.0036814278	1	2	1
0.0509	0.7495	0.033144686	0.033695497	0.035474308	1	2	2
0.0509	0.7495	0.1061928	0.09624831	0.10132933	1	2	3
0.0509	0.7495	0.00040094604	0.00045542192	0.00047946398	1	3	1
0.0509	0.7495	0.004700753	0.004807471	0.005061261	1	3	2
0.0509	0.7495	0.016457412	0.0149938455	0.015785381	1	3	3
0.0509	0.7495	0.009592726	0.013428099	0.011309583	2	1	1
0.0509	0.7495	0.060438775	0.077150986	0.06497908	2	1	2
0.0509	0.7495	0.05662577	0.06869219	0.0578548	2	1	3
0.0509	0.7495	0.0046863575	0.006595205	0.0055546965	2	2	1
0.0509	0.7495	0.030416379	0.038999368	0.032846536	2	2	2
0.0509	0.7495	0.029203054	0.03557651	0.029963696	2	2	3
0.0509	0.7495	0.0005653183	0.00079982297	0.00067363697	2	3	1
0.0509	0.7495	0.0038023982	0.004895663	0.004123287	2	3	2
0.0509	0.7495	0.0037445081	0.004579808	0.0038572636	2	3	3
0.0509	0.7495	0.0059954543	0.00671405	0.0070684897	3	1	1
0.0509	0.7495	0.05869132	0.059323974	0.06245573	3	1	2
0.0509	0.7495	0.17177819	0.1549058	0.16308339	3	1	3
0.0509	0.7495	0.0031008366	0.0034968264	0.0036814264	3	2	1
0.0509	0.7495	0.033144668	0.033695485	0.035474293	3	2	2
0.0509	0.7495	0.10619275	0.09624828	0.10132929	3	2	3
0.0509	0.7495	0.0004009457	0.00045542157	0.0004794636	3	3	1
0.0509	0.7495	0.0047007487	0.0048074652	0.005061255	3	3	2
0.0509	0.7495	0.016457409	0.014993835	0.01578537	3	3	3
0.0509	0.7994	0.0039425553	0.0044975565	0.004701158	1	1	1
0.0509	0.7994	0.049514875	0.05092688	0.053232312	1	1	2
0.0509	0.7994	0.19230776	0.17621738	0.18419465	1	1	3
0.0509	0.7994	0.0020170943	0.0023163	0.0024211577	1	2	1
0.0509	0.7994	0.027684385	0.0286204	0.029916031	1	2	2
0.0509	0.7994	0.11755779	0.10817169	0.113068566	1	2	3
0.0509	0.7994	0.0002578621	0.00029813696	0.00031163346	1	3	1
0.0509	0.7994	0.0038857225	0.0040385313	0.004221353	1	3	2
0.0509	0.7994	0.018007644	0.016640715	0.01739403	1	3	3
0.0509	0.7994	0.006308086	0.008995114	0.007521854	2	1	1
0.0509	0.7994	0.049755957	0.06454038	0.05396967	2	1	2
0.0509	0.7994	0.052144494	0.06439131	0.05384501	2	1	3
0.0509	0.7994	0.0030586005	0.004384157	0.0036661	2	2	1
0.0509	0.7994	0.024861982	0.03238224	0.027078532	2	2	2
0.0509	0.7994	0.026673209	0.033066183	0.027650457	2	2	3
0.0509	0.7994	0.00036616065	0.0005275641	0.0004411573	2	3	1
0.0509	0.7994	0.0030869017	0.004036071	0.0033750252	2	3	2
0.0509	0.7994	0.003393234	0.0042218207	0.0035303521	2	3	3
0.0509	0.7994	0.003942555	0.004497557	0.004701159	3	1	1
0.0509	0.7994	0.04951488	0.05092689	0.05323232	3	1	2
0.0509	0.7994	0.1923078	0.17621747	0.18419473	3	1	3
0.0509	0.7994	0.0020170943	0.0023163	0.0024211577	3	2	1
0.0509	0.7994	0.027684385	0.0286204	0.029916028	3	2	2
0.0509	0.7994	0.1175578	0.10817169	0.11306856	3	2	3
0.0509	0.7994	0.000257862	0.0002981369	0.0003116334	3	3	1
0.0509	0.7994	0.0038857218	0.00403853	0.004221352	3	3	2
0.0509	0.7994	0.018007638	0.016640717	0.017394032	3	3	3
0.0509	0.8493	0.0022770367	0.0026420446	0.0027389643	1	1	1
0.0509	0.8493	0.03897165	0.040790353	0.04228669	1	1	2
0.0509	0.8493	0.21491563	0.20062567	0.20798536	1	1	3
0.0509	0.8493	0.0011529401	0.0013459766	0.001395352	1	2	1
0.0509	0.8493	0.0215828	0.022690145	0.023522502	1	2	2
0.0509	0.8493	0.12988436	0.121631816	0.12609372	1	2	3
0.0509	0.8493	0.0001457811	0.00017126447	0.00017754707	1	3	1
0.0509	0.8493	0.0029993837	0.0031677717	0.003283977	1	3	2
0.0509	0.8493	0.01966048	0.01847092	0.019148502	1	3	3
0.0509	0.8493	0.0036432592	0.005284088	0.0043823416	2	1	1
0.0509	0.8493	0.03816248	0.05028652	0.041704968	2	1	2
0.0509	0.8493	0.045669857	0.057405666	0.04760921	2	1	3
0.0509	0.8493	0.0017539607	0.0025565831	0.0021202941	2	2	1
0.0509	0.8493	0.018940939	0.02505173	0.020776574	2	2	2
0.0509	0.8493	0.023178123	0.029234307	0.02424538	2	2	3
0.0509	0.8493	0.00020845573	0.00030534834	0.00025323968	2	3	1
0.0509	0.8493	0.0023366667	0.003101225	0.0025719912	2	3	2
0.0509	0.8493	0.0029260986	0.0037025083	0.0030706637	2	3	3
0.0509	0.8493	0.002277036	0.0026420443	0.0027389636	3	1	1
0.0509	0.8493	0.038971655	0.040790368	0.0422867	3	1	2
0.0509	0.8493	0.21491562	0.20062572	0.20798537	3	1	3
0.0509	0.8493	0.00115294	0.0013459771	0.0013953522	3	2	1
0.0509	0.8493	0.021582806	0.022690156	0.02352251	3	2	2
0.0509	0.8493	0.1298844	0.121631876	0.12609376	3	2	3
0.0509	0.8493	0.00014578112	0.00017126456	0.00017754713	3	3	1
0.0509	0.8493	0.0029993844	0.0031677734	0.0032839782	3	3	2
0.0509	0.8493	0.019660499	0.018470936	0.019148514	3	3	3
0.0509	0.8992	0.0010355064	0.0012170987	0.0012498408	1	1	1
0.0509	0.8992	0.027060106	0.028778795	0.029552998	1	1	2
0.0509	0.8992	0.23968789	0.22848155	0.23462811	1	1	3
0.0509	0.8992	0.0005194089	0.0006138463	0.00063035986	1	2	1
0.0509	0.8992	0.014858112	0.015859293	0.016285937	1	2	2
0.0509	0.8992	0.14319551	0.13678561	0.1404654	1	2	3
0.0509	0.8992	6.501982e-5	7.727269e-5	7.935147e-5	1	3	1
0.0509	0.8992	0.002046447	0.0021925906	0.0022515752	1	3	2
0.0509	0.8992	0.021416167	0.020501263	0.021052785	1	3	3
0.0509	0.8992	0.0016568109	0.002434198	0.001999746	2	1	1
0.0509	0.8992	0.025764097	0.034420248	0.028276972	2	1	2
0.0509	0.8992	0.036784742	0.04696316	0.038581245	2	1	3
0.0509	0.8992	0.0007926853	0.0011700159	0.0009611932	2	2	1
0.0509	0.8992	0.012712651	0.017039364	0.013998203	2	2	2
0.0509	0.8992	0.018542511	0.023738451	0.019501647	2	2	3
0.0509	0.8992	9.360597e-5	0.00013879621	0.00011402407	2	3	1
0.0509	0.8992	0.0015596015	0.0020966681	0.0017224579	2	3	2
0.0509	0.8992	0.0023252366	0.0029844935	0.0024518257	2	3	3
0.0509	0.8992	0.0010355071	0.0012170996	0.0012498418	3	1	1
0.0509	0.8992	0.027060114	0.028778806	0.02955301	3	1	2
0.0509	0.8992	0.23968787	0.22848153	0.2346281	3	1	3
0.0509	0.8992	0.00051940896	0.00061384635	0.0006303599	3	2	1
0.0509	0.8992	0.014858114	0.015859287	0.016285932	3	2	2
0.0509	0.8992	0.14319539	0.13678554	0.14046532	3	2	3
0.0509	0.8992	6.501984e-5	7.727271e-5	7.9351485e-5	3	3	1
0.0509	0.8992	0.0020464465	0.0021925897	0.0022515743	3	3	2
0.0509	0.8992	0.02141615	0.020501243	0.021052765	3	3	3
0.0509	0.9491	0.00026431933	0.00031180715	0.00031676656	1	1	1
0.0509	0.9491	0.013964255	0.01501784	0.015256705	1	1	2
0.0509	0.9491	0.2664458	0.25971997	0.2638509	1	1	3
0.0509	0.9491	0.00013162468	0.0001559836	0.00015846457	1	2	1
0.0509	0.9491	0.007617066	0.008214584	0.00834524	1	2	2
0.0509	0.9491	0.1573818	0.15357234	0.15601496	1	2	3
0.0509	0.9491	1.6346365e-5	1.9461295e-5	1.9770834e-5	1	3	1
0.0509	0.9491	0.0010418661	0.0011268498	0.0011447727	1	3	2
0.0509	0.9491	0.023258802	0.02272057	0.023081949	1	3	3
0.0509	0.9491	0.00042291114	0.0006236145	0.0005068267	2	1	1
0.0509	0.9491	0.012876548	0.017350037	0.014100797	2	1	2
0.0509	0.9491	0.024997601	0.03216141	0.02613836	2	1	3
0.0509	0.9491	0.00020147857	0.0002982986	0.00024243451	2	2	1
0.0509	0.9491	0.00632863	0.008550004	0.006948796	2	2	2
0.0509	0.9491	0.012561939	0.016188653	0.013156911	2	2	3
0.0509	0.9491	2.3683806e-5	3.5204062e-5	2.8611195e-5	2	3	1
0.0509	0.9491	0.00077354396	0.0010475803	0.00085139397	2	3	2
0.0509	0.9491	0.0015699508	0.0020263677	0.0016468783	2	3	3
0.0509	0.9491	0.00026431936	0.00031180726	0.00031676667	3	1	1
0.0509	0.9491	0.013964262	0.015017847	0.015256711	3	1	2
0.0509	0.9491	0.266446	0.25972006	0.263851	3	1	3
0.0509	0.9491	0.00013162462	0.00015598346	0.00015846443	3	2	1
0.0509	0.9491	0.0076170624	0.008214575	0.008345231	3	2	2
0.0509	0.9491	0.15738171	0.1535722	0.15601483	3	2	3
0.0509	0.9491	1.6346354e-5	1.9461271e-5	1.977081e-5	3	3	1
0.0509	0.9491	0.0010418647	0.0011268478	0.0011447708	3	3	2
0.0509	0.9491	0.023258774	0.022720527	0.023081906	3	3	3
0.0509	0.999	9.938724e-8	1.1534205e-7	1.1580127e-7	1	1	1
0.0509	0.999	0.00027277123	0.00029344033	0.00029460865	1	1	2
0.0509	0.999	0.29443616	0.29319006	0.29435736	1	1	3
0.0509	0.999	4.941827e-8	5.754161e-8	5.7770706e-8	1	2	1
0.0509	0.999	0.00014858852	0.0001601503	0.00016078792	1	2	2
0.0509	0.999	0.172054	0.17137346	0.17205577	1	2	3
0.0509	0.999	6.122989e-9	7.1531265e-9	7.181606e-9	1	3	1
0.0509	0.999	2.0288397e-5	2.1910339e-5	2.1997572e-5	1	3	2
0.0509	0.999	0.025139535	0.025047066	0.025146788	1	3	3
0.0509	0.999	1.5901966e-7	2.306842e-7	1.8528212e-7	2	1	1
0.0509	0.999	0.0002418246	0.0003249471	0.00026099267	2	1	2
0.0509	0.999	0.009815977	0.012250207	0.009839185	2	1	3
0.0509	0.999	7.585334e-8	1.10372156e-7	8.864927e-8	2	2	1
0.0509	0.999	0.000119093456	0.00016032455	0.00012877029	2	2	2
0.0509	0.999	0.005026979	0.006274986	0.0050399755	2	2	3
0.0509	0.999	8.923511e-9	1.3022458e-8	1.0459444e-8	2	3	1
0.0509	0.999	1.4587059e-5	1.9669726e-5	1.579843e-5	2	3	2
0.0509	0.999	0.00063831685	0.0007969648	0.0006401103	2	3	3
0.0509	0.999	9.938733e-8	1.15342196e-7	1.1580142e-7	3	1	1
0.0509	0.999	0.0002727715	0.00029344056	0.00029460888	3	1	2
0.0509	0.999	0.2944361	0.29318997	0.29435727	3	1	3
0.0509	0.999	4.9418322e-8	5.7541662e-8	5.777076e-8	3	2	1
0.0509	0.999	0.00014858869	0.00016015048	0.0001607881	3	2	2
0.0509	0.999	0.17205405	0.17137352	0.17205583	3	2	3
0.0509	0.999	6.1229968e-9	7.1531367e-9	7.181616e-9	3	3	1
0.0509	0.999	2.028842e-5	2.1910364e-5	2.1997597e-5	3	3	2
0.0509	0.999	0.025139557	0.02504709	0.025146812	3	3	3
0.1008	0.001	0.11866199	0.106742926	0.117710985	1	1	1
0.1008	0.001	0.007701521	0.0069129784	0.0076233014	1	1	2
0.1008	0.001	0.00012496948	0.00011193191	0.00012343314	1	1	3
0.1008	0.001	0.12432507	0.11332916	0.12497396	1	2	1
0.1008	0.001	0.00813824	0.007402771	0.008163421	1	2	2
0.1008	0.001	0.00013319742	0.00012090407	0.00013332721	1	2	3
0.1008	0.001	0.03290311	0.03039926	0.033522848	1	3	1
0.1008	0.001	0.0021719632	0.0020025247	0.002208288	1	3	2
0.1008	0.001	3.5847857e-5	3.298283e-5	3.6371883e-5	1	3	3
0.1008	0.001	0.18985921	0.21348582	0.18833756	2	1	1
0.1008	0.001	0.012185811	0.01367295	0.012062299	2	1	2
0.1008	0.001	0.00019549498	0.00021888386	0.00019309971	2	1	3
0.1008	0.001	0.16266961	0.18499453	0.1632025	2	2	1
0.1008	0.001	0.010476895	0.011889439	0.010488884	2	2	2
0.1008	0.001	0.00016866587	0.00019099949	0.00016850008	2	2	3
0.1008	0.001	0.03383117	0.0388886	0.034307588	2	3	1
0.1008	0.001	0.0021860795	0.0025075611	0.0022121747	2	3	2
0.1008	0.001	3.530905e-5	4.0415915e-5	3.565499e-5	2	3	3
0.1008	0.001	0.118661955	0.1067429	0.11771098	3	1	1
0.1008	0.001	0.0077015185	0.0069129774	0.0076233014	3	1	2
0.1008	0.001	0.00012496948	0.00011193188	0.00012343313	3	1	3
0.1008	0.001	0.124325074	0.11332907	0.12497388	3	2	1
0.1008	0.001	0.008138237	0.007402768	0.008163419	3	2	2
0.1008	0.001	0.00013319742	0.00012090401	0.00013332716	3	2	3
0.1008	0.001	0.032903086	0.030399252	0.03352284	3	3	1
0.1008	0.001	0.0021719623	0.0020025242	0.002208288	3	3	2
0.1008	0.001	3.5847876e-5	3.2982818e-5	3.637188e-5	3	3	3
0.1008	0.0509	0.07864024	0.071351536	0.078527115	1	1	1
0.1008	0.0509	0.04385376	0.03916245	0.043100882	1	1	2
0.1008	0.0509	0.00613567	0.005392477	0.0059347795	1	1	3
0.1008	0.0509	0.08011988	0.07366084	0.08106866	1	2	1
0.1008	0.0509	0.047323596	0.042820197	0.047126476	1	2	2
0.1008	0.0509	0.0070356894	0.0062646484	0.0068946625	1	2	3
0.1008	0.0509	0.020624854	0.019218236	0.021150948	1	3	1
0.1008	0.0509	0.012920757	0.011848057	0.013039575	1	3	2
0.1008	0.0509	0.0020377964	0.0018386401	0.0020235458	1	3	3
0.1008	0.0509	0.12582435	0.14270307	0.12564339	2	1	1
0.1008	0.0509	0.0644374	0.07201197	0.063403174	2	1	2
0.1008	0.0509	0.008159131	0.008987395	0.007912981	2	1	3
0.1008	0.0509	0.106364205	0.121981986	0.107399434	2	2	1
0.1008	0.0509	0.055604614	0.06283658	0.05532467	2	2	2
0.1008	0.0509	0.007193927	0.008012977	0.0070550516	2	2	3
0.1008	0.0509	0.021838155	0.025310049	0.022284314	2	3	1
0.1008	0.0509	0.011654238	0.013309214	0.011718141	2	3	2
0.1008	0.0509	0.0015393902	0.001732746	0.0015256018	2	3	3
0.1008	0.0509	0.07864019	0.07135149	0.07852706	3	1	1
0.1008	0.0509	0.043853756	0.039162435	0.043100867	3	1	2
0.1008	0.0509	0.006135666	0.0053924774	0.0059347805	3	1	3
0.1008	0.0509	0.08011986	0.07366084	0.08106866	3	2	1
0.1008	0.0509	0.047323592	0.0428202	0.04712648	3	2	2
0.1008	0.0509	0.007035687	0.0062646503	0.0068946644	3	2	3
0.1008	0.0509	0.02062485	0.01921824	0.021150952	3	3	1
0.1008	0.0509	0.012920762	0.011848061	0.013039581	3	3	2
0.1008	0.0509	0.002037797	0.0018386405	0.0020235463	3	3	3
0.1008	0.1008	0.06337812	0.058028273	0.06373007	1	1	1
0.1008	0.1008	0.055383258	0.049532186	0.054399166	1	1	2
0.1008	0.1008	0.012197089	0.010652379	0.011699071	1	1	3
0.1008	0.1008	0.06293434	0.058389146	0.0641264	1	2	1
0.1008	0.1008	0.059358723	0.053785056	0.05906992	1	2	2
0.1008	0.1008	0.014190029	0.012552685	0.013786099	1	2	3
0.1008	0.1008	0.015789846	0.014847722	0.016306644	1	3	1
0.1008	0.1008	0.016121663	0.014802489	0.016256968	1	3	2
0.1008	0.1008	0.004173545	0.0037403763	0.004107902	1	3	3
0.1008	0.1008	0.101404995	0.11605651	0.10196809	2	1	1
0.1008	0.1008	0.078265935	0.0876951	0.077049546	2	1	2
0.1008	0.1008	0.014744309	0.016188275	0.014223134	2	1	3
0.1008	0.1008	0.084622055	0.09790969	0.08602416	2	2	1
0.1008	0.1008	0.06703012	0.07592867	0.06671148	2	2	2
0.1008	0.1008	0.012980591	0.014407891	0.012658876	2	2	3
0.1008	0.1008	0.017158857	0.020059327	0.017624268	2	3	1
0.1008	0.1008	0.01396248	0.015979288	0.014039517	2	3	2
0.1008	0.1008	0.0027776898	0.0031147772	0.0027366655	2	3	3
0.1008	0.1008	0.06337809	0.058028243	0.06373004	3	1	1
0.1008	0.1008	0.05538325	0.049532164	0.054399144	3	1	2
0.1008	0.1008	0.012197092	0.010652375	0.0116990665	3	1	3
0.1008	0.1008	0.06293431	0.058389135	0.064126395	3	2	1
0.1008	0.1008	0.05935872	0.053785056	0.05906992	3	2	2
0.1008	0.1008	0.014190029	0.012552689	0.013786104	3	2	3
0.1008	0.1008	0.015789837	0.014847714	0.016306635	3	3	1
0.1008	0.1008	0.016121656	0.014802486	0.016256962	3	3	2
0.1008	0.1008	0.0041735456	0.003740376	0.004107902	3	3	3
0.1008	0.1507	0.05290776	0.048913453	0.05360119	1	1	1
0.1008	0.1507	0.06208843	0.055701368	0.06103964	1	1	2
0.1008	0.1507	0.018459547	0.016060896	0.017600132	1	1	3
0.1008	0.1507	0.051311877	0.048067868	0.05267457	1	2	1
0.1008	0.1507	0.065772496	0.05977709	0.06550597	1	2	2
0.1008	0.1507	0.021521281	0.018963775	0.020781215	1	2	3
0.1008	0.1507	0.012570236	0.011934659	0.0130784465	1	3	1
0.1008	0.1507	0.017673908	0.016275866	0.017835705	1	3	2
0.1008	0.1507	0.0063466234	0.005665216	0.006208156	1	3	3
0.1008	0.1507	0.08465241	0.097826906	0.0857619	2	1	1
0.1008	0.1507	0.084980994	0.09562256	0.08382942	2	1	2
0.1008	0.1507	0.02051809	0.022518862	0.019741608	2	1	3
0.1008	0.1507	0.06977471	0.081495285	0.07144447	2	2	1
0.1008	0.1507	0.07210441	0.08200059	0.07188744	2	2	2
0.1008	0.1507	0.017958531	0.019920014	0.017463276	2	2	3
0.1008	0.1507	0.01397951	0.016493276	0.014459158	2	3	1
0.1008	0.1507	0.014900097	0.017115172	0.015004355	2	3	2
0.1008	0.1507	0.003826781	0.004287022	0.0037583031	2	3	3
0.1008	0.1507	0.052907772	0.048913456	0.053601187	3	1	1
0.1008	0.1507	0.062088445	0.055701382	0.06103965	3	1	2
0.1008	0.1507	0.01845955	0.0160609	0.017600132	3	1	3
0.1008	0.1507	0.051311884	0.04806788	0.052674573	3	2	1
0.1008	0.1507	0.06577251	0.059777115	0.06550599	3	2	2
0.1008	0.1507	0.021521293	0.018963788	0.020781225	3	2	3
0.1008	0.1507	0.01257024	0.011934662	0.013078447	3	3	1
0.1008	0.1507	0.017673912	0.01627587	0.017835705	3	3	2
0.1008	0.1507	0.006346625	0.0056652203	0.0062081595	3	3	3
0.1008	0.2006	0.044828977	0.041874204	0.04578085	1	1	1
0.1008	0.2006	0.06630175	0.059731543	0.06530419	1	1	2
0.1008	0.2006	0.024993198	0.021695772	0.023719875	1	1	3
0.1008	0.2006	0.042536665	0.040256225	0.04401192	1	2	1
0.1008	0.2006	0.06928935	0.06323176	0.06913095	1	2	2
0.1008	0.2006	0.029026078	0.025515832	0.027896328	1	2	3
0.1008	0.2006	0.010190756	0.009773967	0.010685828	1	3	1
0.1008	0.2006	0.018377982	0.016992386	0.018577687	1	3	2
0.1008	0.2006	0.008528427	0.0075942464	0.00830275	1	3	3
0.1008	0.2006	0.07172635	0.08374836	0.073249325	2	1	1
0.1008	0.2006	0.08820392	0.09977669	0.08726828	2	1	2
0.1008	0.2006	0.02565449	0.028195892	0.024661139	2	1	3
0.1008	0.2006	0.058422893	0.06892357	0.06028303	2	2	1
0.1008	0.2006	0.07409628	0.084688455	0.07407157	2	2	2
0.1008	0.2006	0.022281168	0.024742004	0.021640247	2	2	3
0.1008	0.2006	0.011570455	0.013784787	0.01205667	2	3	1
0.1008	0.2006	0.015179388	0.01751804	0.015321908	2	3	2
0.1008	0.2006	0.0047188485	0.0052904175	0.004627189	2	3	3
0.1008	0.2006	0.044828955	0.041874193	0.045780845	3	1	1
0.1008	0.2006	0.06630175	0.059731524	0.065304175	3	1	2
0.1008	0.2006	0.024993196	0.02169576	0.023719866	3	1	3
0.1008	0.2006	0.042536657	0.040256202	0.044011902	3	2	1
0.1008	0.2006	0.069289334	0.06323172	0.06913092	3	2	2
0.1008	0.2006	0.02902607	0.025515815	0.027896313	3	2	3
0.1008	0.2006	0.01019075	0.009773961	0.010685822	3	3	1
0.1008	0.2006	0.018377967	0.01699238	0.018577684	3	3	2
0.1008	0.2006	0.008528421	0.0075942427	0.008302747	3	3	3
0.1008	0.2505	0.038230132	0.03610299	0.03937449	1	1	1
0.1008	0.2505	0.06888836	0.06238107	0.06803378	1	1	2
0.1008	0.2505	0.03185516	0.027620949	0.030123841	1	1	3
0.1008	0.2505	0.035542034	0.03400058	0.037081562	1	2	1
0.1008	0.2505	0.07096483	0.065084055	0.07098169	1	2	2
0.1008	0.2505	0.03672522	0.032243956	0.03516576	1	2	3
0.1008	0.2505	0.008338247	0.00808261	0.00881502	1	3	1
0.1008	0.2505	0.018557176	0.01724174	0.018804112	1	3	2
0.1008	0.2505	0.01071111	0.009525448	0.0103886025	1	3	3
0.1008	0.2505	0.061168216	0.072205976	0.06299918	2	1	1
0.1008	0.2505	0.08926761	0.10160699	0.088651344	2	1	2
0.1008	0.2505	0.030234927	0.033324532	0.029075408	2	1	3
0.1008	0.2505	0.04925505	0.058728486	0.05124017	2	2	1
0.1008	0.2505	0.074228585	0.08533869	0.07445738	2	2	2
0.1008	0.2505	0.026031172	0.028978514	0.02528354	2	2	3
0.1008	0.2505	0.009646024	0.011611532	0.010130975	2	3	1
0.1008	0.2505	0.015070373	0.01748881	0.015258857	2	3	2
0.1008	0.2505	0.00547346	0.0061495844	0.005365467	2	3	3
0.1008	0.2505	0.038230125	0.036102984	0.039374482	3	1	1
0.1008	0.2505	0.06888832	0.062381066	0.06803378	3	1	2
0.1008	0.2505	0.031855155	0.027620941	0.030123835	3	1	3
0.1008	0.2505	0.03554202	0.03400056	0.037081547	3	2	1
0.1008	0.2505	0.070964836	0.06508402	0.07098166	3	2	2
0.1008	0.2505	0.036725223	0.03224395	0.035165757	3	2	3
0.1008	0.2505	0.008338244	0.008082608	0.008815019	3	3	1
0.1008	0.2505	0.01855717	0.017241731	0.018804103	3	3	2
0.1008	0.2505	0.010711105	0.009525447	0.0103886025	3	3	3
0.1008	0.3004	0.032654677	0.031196522	0.033934917	1	1	1
0.1008	0.3004	0.0702657	0.064011484	0.06963034	1	1	2
0.1008	0.3004	0.039100993	0.03389987	0.03687556	1	1	3
0.1008	0.3004	0.029780166	0.02881332	0.03134252	1	2	1
0.1008	0.3004	0.071326934	0.0657964	0.07157193	1	2	2
0.1008	0.3004	0.044652287	0.03919399	0.042634398	1	2	3
0.1008	0.3004	0.006848944	0.0067132935	0.007302579	1	3	1
0.1008	0.3004	0.018378101	0.017171694	0.018679006	1	3	2
0.1008	0.3004	0.012896405	0.011464791	0.012471158	1	3	3
0.1008	0.3004	0.05224748	0.062393025	0.054295853	2	1	1
0.1008	0.3004	0.08881651	0.10180306	0.088591374	2	1	2
0.1008	0.3004	0.034298062	0.037958324	0.03303221	2	1	3
0.1008	0.3004	0.04160572	0.050168782	0.043658033	2	2	1
0.1008	0.3004	0.07309898	0.08460075	0.07362153	2	2	2
0.1008	0.3004	0.029255977	0.032690547	0.02844807	2	2	3
0.1008	0.3004	0.008059494	0.009808579	0.008535652	2	3	1
0.1008	0.3004	0.0147060435	0.017173992	0.014945204	2	3	2
0.1008	0.3004	0.0061032805	0.006880335	0.0059874267	2	3	3
0.1008	0.3004	0.032654688	0.031196514	0.03393491	3	1	1
0.1008	0.3004	0.070265695	0.06401148	0.06963033	3	1	2
0.1008	0.3004	0.039100982	0.03389986	0.03687555	3	1	3
0.1008	0.3004	0.029780172	0.02881332	0.03134252	3	2	1
0.1008	0.3004	0.071326934	0.06579639	0.071571924	3	2	2
0.1008	0.3004	0.044652283	0.039193988	0.04263439	3	2	3
0.1008	0.3004	0.0068489425	0.006713294	0.0073025795	3	3	1
0.1008	0.3004	0.018378098	0.017171698	0.01867901	3	3	2
0.1008	0.3004	0.012896405	0.011464793	0.01247116	3	3	3
0.1008	0.3503	0.027838616	0.026922232	0.029204132	1	1	1
0.1008	0.3503	0.07066069	0.06481463	0.070308246	1	1	2
0.1008	0.3503	0.046789236	0.04060099	0.044042286	1	1	3
0.1008	0.3503	0.024928292	0.024408355	0.026477182	1	2	1
0.1008	0.3503	0.070673496	0.065625	0.0711873	1	2	2
0.1008	0.3503	0.052848984	0.046420436	0.050354984	1	2	3
0.1008	0.3503	0.0056252447	0.005578587	0.006051422	1	3	1
0.1008	0.3503	0.017937027	0.016866585	0.018296178	1	3	2
0.1008	0.3503	0.015090919	0.013422581	0.0145602655	1	3	3
0.1008	0.3503	0.04454179	0.053844463	0.04672661	2	1	1
0.1008	0.3503	0.08720744	0.10073768	0.08742088	2	1	2
0.1008	0.3503	0.037856583	0.042119265	0.036551397	2	1	3
0.1008	0.3503	0.035085607	0.042812403	0.037152912	2	2	1
0.1008	0.3503	0.07104147	0.082830355	0.07188078	2	2	2
0.1008	0.3503	0.03198065	0.035911284	0.031164069	2	2	3
0.1008	0.3503	0.006724179	0.008278869	0.007184462	2	3	1
0.1008	0.3503	0.014161017	0.016654503	0.014452897	2	3	2
0.1008	0.3503	0.0066163014	0.0074925646	0.006502101	2	3	3
0.1008	0.3503	0.027838623	0.026922239	0.02920414	3	1	1
0.1008	0.3503	0.070660695	0.064814635	0.07030825	3	1	2
0.1008	0.3503	0.04678923	0.040600985	0.04404228	3	1	3
0.1008	0.3503	0.024928283	0.024408357	0.026477184	3	2	1
0.1008	0.3503	0.070673496	0.06562501	0.07118732	3	2	2
0.1008	0.3503	0.05284896	0.04642042	0.05035497	3	2	3
0.1008	0.3503	0.0056252456	0.0055785864	0.0060514216	3	3	1
0.1008	0.3503	0.017937025	0.016866585	0.018296178	3	3	2
0.1008	0.3503	0.015090914	0.013422578	0.014560261	3	3	3
0.1008	0.4002	0.023615353	0.023133852	0.025019852	1	1	1
0.1008	0.4002	0.07020199	0.06489409	0.07018462	1	1	2
0.1008	0.4002	0.054984108	0.04780176	0.051698826	1	1	3
0.1008	0.4002	0.02077969	0.020603174	0.022282861	1	2	1
0.1008	0.4002	0.069182985	0.06471863	0.06999485	1	2	2
0.1008	0.4002	0.061363805	0.053986564	0.058387853	1	2	3
0.1008	0.4002	0.0046042097	0.004622301	0.004999137	1	3	1
0.1008	0.4002	0.017293278	0.016377281	0.017712448	1	3	2
0.1008	0.4002	0.017304042	0.015411981	0.016668452	1	3	3
0.1008	0.4002	0.03778457	0.04626771	0.040031772	2	1	1
0.1008	0.4002	0.084652774	0.098623805	0.08533134	2	1	2
0.1008	0.4002	0.0409043	0.045805577	0.03963193	2	1	3
0.1008	0.4002	0.029446444	0.03638488	0.031480946	2	2	1
0.1008	0.4002	0.06825743	0.0802357	0.069421574	2	2	2
0.1008	0.4002	0.03421376	0.038652964	0.03344334	2	2	3
0.1008	0.4002	0.0055843303	0.006960239	0.006022142	2	3	1
0.1008	0.4002	0.013480638	0.01597831	0.013824763	2	3	2
0.1008	0.4002	0.007017058	0.007991679	0.006914565	2	3	3
0.1008	0.4002	0.023615358	0.023133839	0.025019843	3	1	1
0.1008	0.4002	0.070201956	0.06489407	0.0701846	3	1	2
0.1008	0.4002	0.054984104	0.04780175	0.051698826	3	1	3
0.1008	0.4002	0.020779686	0.020603165	0.022282852	3	2	1
0.1008	0.4002	0.06918297	0.06471859	0.069994815	3	2	2
0.1008	0.4002	0.061363786	0.05398653	0.058387823	3	2	3
0.1008	0.4002	0.0046042083	0.0046222988	0.0049991347	3	3	1
0.1008	0.4002	0.017293274	0.01637728	0.017712448	3	3	2
0.1008	0.4002	0.017304031	0.015411976	0.016668448	3	3	3
0.1008	0.4501	0.019873645	0.019734114	0.02127421	1	1	1
0.1008	0.4501	0.06896021	0.06429986	0.06931797	1	1	2
0.1008	0.4501	0.063757695	0.05559224	0.059930786	1	1	3
0.1008	0.4501	0.017194495	0.017274875	0.018623047	1	2	1
0.1008	0.4501	0.06696415	0.0631621	0.06809142	1	2	2
0.1008	0.4501	0.07025151	0.061965626	0.06680157	1	2	3
0.1008	0.4501	0.0037430224	0.0038063636	0.0041034212	1	3	1
0.1008	0.4501	0.016484583	0.015735	0.016962996	1	3	2
0.1008	0.4501	0.019546833	0.017448442	0.018810159	1	3	3
0.1008	0.4501	0.031797834	0.03946823	0.034038737	2	1	1
0.1008	0.4501	0.08128332	0.095582515	0.082433596	2	1	2
0.1008	0.4501	0.04341883	0.0489947	0.04225469	2	1	3
0.1008	0.4501	0.024520613	0.030701905	0.026478363	2	2	1
0.1008	0.4501	0.06487374	0.07694085	0.0663564	2	2	2
0.1008	0.4501	0.0359503	0.040909987	0.035282157	2	2	3
0.1008	0.4501	0.0046020043	0.005810596	0.005011255	2	3	1
0.1008	0.4501	0.012693764	0.015174719	0.013087192	2	3	2
0.1008	0.4501	0.00730724	0.008379318	0.0072266073	2	3	3
0.1008	0.4501	0.019873641	0.019734103	0.021274198	3	1	1
0.1008	0.4501	0.06896021	0.06429985	0.06931796	3	1	2
0.1008	0.4501	0.06375772	0.05559225	0.059930798	3	1	3
0.1008	0.4501	0.017194493	0.017274866	0.018623037	3	2	1
0.1008	0.4501	0.06696412	0.06316209	0.06809141	3	2	2
0.1008	0.4501	0.07025154	0.06196565	0.06680159	3	2	3
0.1008	0.4501	0.003743021	0.0038063612	0.0041034184	3	3	1
0.1008	0.4501	0.016484577	0.015734997	0.016962992	3	3	2
0.1008	0.4501	0.019546838	0.017448448	0.018810166	3	3	3
0.1008	0.5	0.016536584	0.016656216	0.017893203	1	1	1
0.1008	0.5	0.06696762	0.063044414	0.067726456	1	1	2
0.1008	0.5	0.07319219	0.064079	0.06883787	1	1	3
0.1008	0.5	0.014074561	0.0143377725	0.015402578	1	2	1
0.1008	0.5	0.064081304	0.060998052	0.06552812	1	2	2
0.1008	0.5	0.07957401	0.070443325	0.07567485	1	2	3
0.1008	0.5	0.0030114707	0.0031040383	0.003334562	1	3	1
0.1008	0.5	0.015535217	0.0149583565	0.01606925	1	3	2
0.1008	0.5	0.02183171	0.019549733	0.021001607	1	3	3
0.1008	0.5	0.026458545	0.033312432	0.028629124	2	1	1
0.1008	0.5	0.07717859	0.09167544	0.07878702	2	1	2
0.1008	0.5	0.0453623	0.051642556	0.04438226	2	1	3
0.1008	0.5	0.020190788	0.025635358	0.022031348	2	2	1
0.1008	0.5	0.060971715	0.07301718	0.06275188	2	2	2
0.1008	0.5	0.03717299	0.042659525	0.03666213	2	2	3
0.1008	0.5	0.0037503748	0.0048004016	0.0041255252	2	3	1
0.1008	0.5	0.011819336	0.014261598	0.012256596	2	3	2
0.1008	0.5	0.0074861143	0.008653652	0.0074370573	2	3	3
0.1008	0.5	0.016536588	0.01665622	0.017893206	3	1	1
0.1008	0.5	0.066967644	0.06304442	0.06772646	3	1	2
0.1008	0.5	0.07319217	0.064079024	0.068837896	3	1	3
0.1008	0.5	0.014074563	0.014337774	0.01540258	3	2	1
0.1008	0.5	0.064081326	0.060998064	0.06552813	3	2	2
0.1008	0.5	0.07957403	0.07044334	0.07567486	3	2	3
0.1008	0.5	0.0030114697	0.0031040378	0.0033345614	3	3	1
0.1008	0.5	0.015535216	0.0149583565	0.01606925	3	3	2
0.1008	0.5	0.021831699	0.019549727	0.021001602	3	3	3
0.1008	0.5499	0.013550306	0.013854052	0.014825837	1	1	1
0.1008	0.5499	0.064228386	0.061110534	0.0653971	1	1	2
0.1008	0.5499	0.08338143	0.07338971	0.07853759	1	1	3
0.1008	0.5499	0.011349475	0.011731118	0.012553991	1	2	1
0.1008	0.5499	0.060568366	0.05823814	0.062323224	1	2	2
0.1008	0.5499	0.08940054	0.07952031	0.085098214	1	2	3
0.1008	0.5499	0.002387682	0.0024961317	0.0026712215	1	3	1
0.1008	0.5499	0.01446052	0.014057291	0.015043331	1	3	2
0.1008	0.5499	0.024172045	0.021736111	0.023260778	1	3	3
0.1008	0.5499	0.02168049	0.027708104	0.02372134	2	1	1
0.1008	0.5499	0.07238355	0.086921856	0.07441515	2	1	2
0.1008	0.5499	0.046680216	0.05368113	0.04595725	2	1	3
0.1008	0.5499	0.01637309	0.021094954	0.01805972	2	2	1
0.1008	0.5499	0.056602556	0.06849999	0.058643907	2	2	2
0.1008	0.5499	0.037852123	0.043860182	0.03754938	2	2	3
0.1008	0.5499	0.003010018	0.003908531	0.003346154	2	3	1
0.1008	0.5499	0.010869898	0.013249217	0.01134286	2	3	2
0.1008	0.5499	0.007550611	0.008809321	0.0075417967	2	3	3
0.1008	0.5499	0.013550304	0.013854051	0.014825836	3	1	1
0.1008	0.5499	0.06422838	0.06111054	0.065397106	3	1	2
0.1008	0.5499	0.083381444	0.07338972	0.0785376	3	1	3
0.1008	0.5499	0.01134947	0.011731117	0.01255399	3	2	1
0.1008	0.5499	0.060568348	0.058238156	0.06232324	3	2	2
0.1008	0.5499	0.08940057	0.07952031	0.085098214	3	2	3
0.1008	0.5499	0.0023876827	0.0024961303	0.0026712199	3	3	1
0.1008	0.5499	0.014460514	0.014057287	0.015043328	3	3	2
0.1008	0.5499	0.024172047	0.021736113	0.02326078	3	3	3
0.1008	0.5998	0.010877411	0.011296643	0.0120378835	1	1	1
0.1008	0.5998	0.060724117	0.058454204	0.062289737	1	1	2
0.1008	0.5998	0.09443357	0.08367842	0.08916906	1	1	3
0.1008	0.5998	0.008968332	0.0094119655	0.010029541	1	2	1
0.1008	0.5998	0.05643665	0.054868985	0.05846927	1	2	2
0.1008	0.5998	0.09980905	0.08931595	0.0951765	1	2	3
0.1008	0.5998	0.0018555684	0.0019687198	0.0020978993	1	3	1
0.1008	0.5998	0.013269684	0.013035288	0.013890612	1	3	2
0.1008	0.5998	0.026582321	0.024030928	0.02560774	1	3	3
0.1008	0.5998	0.017403858	0.022593288	0.019260615	2	1	1
0.1008	0.5998	0.06691842	0.081307165	0.06931377	2	1	2
0.1008	0.5998	0.047299184	0.055012938	0.04689813	2	1	3
0.1008	0.5998	0.013007401	0.01701776	0.014507517	2	2	1
0.1008	0.5998	0.051797025	0.06339768	0.05404607	2	2	2
0.1008	0.5998	0.037944794	0.04444945	0.037892833	2	2	3
0.1008	0.5998	0.0023667116	0.0031198594	0.0026596575	2	3	1
0.1008	0.5998	0.00985374	0.012142457	0.010351357	2	3	2
0.1008	0.5998	0.0074953814	0.008837137	0.007533596	2	3	3
0.1008	0.5998	0.010877415	0.0112966485	0.012037889	3	1	1
0.1008	0.5998	0.06072414	0.058454227	0.06228976	3	1	2
0.1008	0.5998	0.0944336	0.083678424	0.08916907	3	1	3
0.1008	0.5998	0.008968337	0.00941197	0.010029546	3	2	1
0.1008	0.5998	0.056436647	0.05486901	0.058469296	3	2	2
0.1008	0.5998	0.099809006	0.08931591	0.095176466	3	2	3
0.1008	0.5998	0.001855569	0.0019687205	0.0020979	3	3	1
0.1008	0.5998	0.013269687	0.013035285	0.013890608	3	3	2
0.1008	0.5998	0.026582297	0.0240309	0.02560771	3	3	3
0.1008	0.6497	0.008493365	0.008965411	0.0095087625	1	1	1
0.1008	0.6497	0.056417514	0.055005264	0.058338873	1	1	2
0.1008	0.6497	0.10647235	0.09513183	0.10089732	1	1	3
0.1008	0.6497	0.0068947887	0.0073511135	0.00779663	1	2	1
0.1008	0.6497	0.051680706	0.050855182	0.053937275	1	2	2
0.1008	0.6497	0.11088632	0.09997228	0.10603112	1	2	3
0.1008	0.6497	0.0014032343	0.0015118053	0.0016034287	1	3	1
0.1008	0.6497	0.0119676525	0.011890774	0.012611417	1	3	2
0.1008	0.6497	0.029077904	0.02646111	0.028064791	1	3	3
0.1008	0.6497	0.013589389	0.017930819	0.015214017	2	1	1
0.1008	0.6497	0.060784675	0.07478821	0.06345662	2	1	2
0.1008	0.6497	0.047123156	0.055503234	0.04709362	2	1	3
0.1008	0.6497	0.01005157	0.013362323	0.01133772	2	2	1
0.1008	0.6497	0.04657144	0.057697516	0.04895543	2	2	2
0.1008	0.6497	0.03739313	0.04433886	0.037620824	2	2	3
0.1008	0.6497	0.0018100842	0.0024238552	0.0020566029	2	3	1
0.1008	0.6497	0.008776321	0.010942219	0.0092843	2	3	2
0.1008	0.6497	0.007312599	0.008723459	0.0074017174	2	3	3
0.1008	0.6497	0.008493363	0.008965411	0.0095087625	3	1	1
0.1008	0.6497	0.05641751	0.055005245	0.05833885	3	1	2
0.1008	0.6497	0.10647235	0.09513182	0.10089731	3	1	3
0.1008	0.6497	0.0068947887	0.0073511126	0.0077966284	3	2	1
0.1008	0.6497	0.0516807	0.05085518	0.053937268	3	2	2
0.1008	0.6497	0.110886335	0.09997225	0.10603109	3	2	3
0.1008	0.6497	0.0014032337	0.0015118051	0.0016034284	3	3	1
0.1008	0.6497	0.011967652	0.011890767	0.01261141	3	3	2
0.1008	0.6497	0.0290779	0.0264611	0.028064782	3	3	3
0.1008	0.6996	0.0063844905	0.0068530943	0.007230167	1	1	1
0.1008	0.6996	0.051254924	0.05066684	0.05345464	1	1	2
0.1008	0.6996	0.11963725	0.10797474	0.11391575	1	1	3
0.1008	0.6996	0.005103972	0.0055308496	0.0058351695	1	2	1
0.1008	0.6996	0.04628216	0.046141073	0.04867986	1	2	2
0.1008	0.6996	0.12272796	0.111657515	0.11780116	1	2	3
0.1008	0.6996	0.0010219488	0.0011184624	0.0011800027	1	3	1
0.1008	0.6996	0.0105563905	0.010618036	0.011202264	1	3	2
0.1008	0.6996	0.03167491	0.029057745	0.030656567	1	3	3
0.1008	0.6996	0.010215192	0.013706195	0.0115682725	2	1	1
0.1008	0.6996	0.053970914	0.06729692	0.0567998	2	1	2
0.1008	0.6996	0.04602787	0.05496796	0.046393935	2	1	3
0.1008	0.6996	0.007477998	0.010105846	0.008529514	2	2	1
0.1008	0.6996	0.04093274	0.05136987	0.04335708	2	2	2
0.1008	0.6996	0.036121543	0.043407008	0.03663629	2	2	3
0.1008	0.6996	0.0013327883	0.0018137901	0.001530871	2	3	1
0.1008	0.6996	0.0076412954	0.009646474	0.008141796	2	3	2
0.1008	0.6996	0.006991708	0.008449202	0.007131277	2	3	3
0.1008	0.6996	0.0063844956	0.0068531	0.007230173	3	1	1
0.1008	0.6996	0.051254947	0.05066687	0.053454675	3	1	2
0.1008	0.6996	0.119637236	0.10797474	0.11391575	3	1	3
0.1008	0.6996	0.005103975	0.0055308533	0.005835173	3	2	1
0.1008	0.6996	0.046282187	0.04614109	0.048679877	3	2	2
0.1008	0.6996	0.12272792	0.1116575	0.117801145	3	2	3
0.1008	0.6996	0.0010219493	0.001118463	0.0011800034	3	3	1
0.1008	0.6996	0.0105563905	0.010618039	0.011202268	3	3	2
0.1008	0.6996	0.031674914	0.029057736	0.030656558	3	3	3
0.1008	0.7495	0.0045472165	0.0049641035	0.005206154	1	1	1
0.1008	0.7495	0.045170754	0.04531618	0.047525804	1	1	2
0.1008	0.7495	0.13408144	0.12247364	0.12844548	1	1	3
0.1008	0.7495	0.0035807332	0.003944105	0.0041364203	1	2	1
0.1008	0.7495	0.040214676	0.040653396	0.042635664	1	2	2
0.1008	0.7495	0.13543524	0.12456736	0.13064128	1	2	3
0.1008	0.7495	0.00070548255	0.0007843634	0.0008226091	1	3	1
0.1008	0.7495	0.009036275	0.009208189	0.009657183	1	3	2
0.1008	0.7495	0.03438951	0.03185599	0.033409294	1	3	3
0.1008	0.7495	0.007275546	0.009928205	0.008329845	2	1	1
0.1008	0.7495	0.04645927	0.058746293	0.049288616	2	1	2
0.1008	0.7495	0.043853644	0.05315781	0.04459984	2	1	3
0.1008	0.7495	0.005271777	0.007243387	0.0060772607	2	2	1
0.1008	0.7495	0.034883764	0.04437344	0.03722968	2	2	2
0.1008	0.7495	0.03403291	0.041490078	0.034810513	2	2	3
0.1008	0.7495	0.00092997536	0.0012863639	0.0010792699	2	3	1
0.1008	0.7495	0.0064515816	0.008251329	0.0069229323	2	3	2
0.1008	0.7495	0.00651899	0.0079884855	0.0067024045	2	3	3
0.1008	0.7495	0.004547215	0.004964101	0.005206152	3	1	1
0.1008	0.7495	0.045170736	0.045316163	0.04752579	3	1	2
0.1008	0.7495	0.13408142	0.12247361	0.12844545	3	1	3
0.1008	0.7495	0.0035807323	0.003944103	0.0041364185	3	2	1
0.1008	0.7495	0.04021468	0.040653393	0.04263566	3	2	2
0.1008	0.7495	0.13543525	0.124567345	0.13064127	3	2	3
0.1008	0.7495	0.0007054824	0.0007843635	0.0008226092	3	3	1
0.1008	0.7495	0.009036275	0.00920819	0.009657184	3	3	2
0.1008	0.7495	0.034389526	0.031855997	0.0334093	3	3	3
0.1008	0.7994	0.0029881129	0.0033160185	0.0034542864	1	1	1
0.1008	0.7994	0.038095675	0.03881034	0.040428612	1	1	2
0.1008	0.7994	0.14996196	0.1389308	0.1447238	1	1	3
0.1008	0.7994	0.0023186454	0.0025945227	0.0027027065	1	2	1
0.1008	0.7994	0.03345134	0.034307603	0.035738125	1	2	2
0.1008	0.7994	0.14910764	0.13891885	0.14471135	1	2	3
0.1008	0.7994	0.00044965817	0.0005075311	0.00052869366	1	3	1
0.1008	0.7994	0.0074077123	0.007650794	0.007969809	1	3	2
0.1008	0.7994	0.03723646	0.034893826	0.036348794	1	3	3
0.1008	0.7994	0.00478098	0.006632037	0.005526858	2	1	1
0.1008	0.7994	0.03823674	0.049044132	0.040871296	2	1	2
0.1008	0.7994	0.040395793	0.04973685	0.04144858	2	1	3
0.1008	0.7994	0.0034298925	0.00478889	0.0039908574	2	2	1
0.1008	0.7994	0.02843139	0.03666608	0.030555954	2	2	2
0.1008	0.7994	0.031003762	0.038369603	0.031975597	2	2	3
0.1008	0.7994	0.0005989956	0.00084165524	0.00070139975	2	3	1
0.1008	0.7994	0.005210784	0.0067530326	0.005627691	2	3	2
0.1008	0.7994	0.0058769956	0.007307016	0.0060893567	2	3	3
0.1008	0.7994	0.002988112	0.003316017	0.0034542845	3	1	1
0.1008	0.7994	0.03809567	0.038810335	0.0404286	3	1	2
0.1008	0.7994	0.14996204	0.13893083	0.1447238	3	1	3
0.1008	0.7994	0.002318645	0.0025945213	0.0027027044	3	2	1
0.1008	0.7994	0.03345133	0.034307607	0.03573812	3	2	2
0.1008	0.7994	0.14910771	0.13891894	0.1447114	3	2	3
0.1008	0.7994	0.0004496581	0.00050753093	0.0005286933	3	3	1
0.1008	0.7994	0.0074077137	0.0076507954	0.00796981	3	3	2
0.1008	0.7994	0.037236456	0.03489383	0.03634879	3	3	3
0.1008	0.8493	0.0017243644	0.0019419108	0.0020073631	1	1	1
0.1008	0.8493	0.02997547	0.031007351	0.032052457	1	1	2
0.1008	0.8493	0.16741598	0.15765433	0.16296808	1	1	3
0.1008	0.8493	0.0013194402	0.0014971201	0.0015475807	1	2	1
0.1008	0.8493	0.025978878	0.027025294	0.027936183	1	2	2
0.1008	0.8493	0.16382444	0.15492606	0.16014786	1	2	3
0.1008	0.8493	0.0002520293	0.0002882107	0.00029792485	1	3	1
0.1008	0.8493	0.005673788	0.005937385	0.0061375047	1	3	2
0.1008	0.8493	0.0402258	0.03820707	0.039494842	1	3	3
0.1008	0.8493	0.002758983	0.003883821	0.00321178	2	1	1
0.1008	0.8493	0.029317586	0.038127124	0.031529758	2	1	2
0.1008	0.8493	0.03539383	0.044259023	0.03660062	2	1	3
0.1008	0.8493	0.001960859	0.002777082	0.0022965467	2	2	1
0.1008	0.8493	0.021601057	0.028227746	0.02334333	2	2	2
0.1008	0.8493	0.026878819	0.033759918	0.027918236	2	2	3
0.1008	0.8493	0.00033918637	0.00048321838	0.0003996042	2	3	1
0.1008	0.8493	0.0039254623	0.005151835	0.004260382	2	3	2
0.1008	0.8493	0.0050439	0.006360481	0.0052598887	2	3	3
0.1008	0.8493	0.0017243653	0.0019419115	0.0020073636	3	1	1
0.1008	0.8493	0.029975483	0.031007366	0.03205247	3	1	2
0.1008	0.8493	0.16741613	0.15765451	0.16296823	3	1	3
0.1008	0.8493	0.0013194402	0.0014971199	0.0015475802	3	2	1
0.1008	0.8493	0.025978869	0.0270253	0.027936185	3	2	2
0.1008	0.8493	0.16382444	0.15492617	0.16014794	3	2	3
0.1008	0.8493	0.00025202916	0.00028821058	0.00029792468	3	3	1
0.1008	0.8493	0.005673785	0.0059373793	0.006137498	3	3	2
0.1008	0.8493	0.040225755	0.03820704	0.039494805	3	3	3
0.1008	0.8992	0.0007835855	0.00089182646	0.0009138372	1	1	1
0.1008	0.8992	0.020811304	0.021823509	0.022362124	1	1	2
0.1008	0.8992	0.18650393	0.17886847	0.18328305	1	1	3
0.1008	0.8992	0.00059207785	0.0006782883	0.0006950288	1	2	1
0.1008	0.8992	0.017826043	0.018777525	0.019240964	1	2	2
0.1008	0.8992	0.179604	0.17273048	0.17699356	1	2	3
0.1008	0.8992	0.00011153743	0.00012864266	0.00013181762	1	3	1
0.1008	0.8992	0.0038449643	0.0040694275	0.004169863	1	3	2
0.1008	0.8992	0.04335618	0.041816667	0.042848725	1	3	3
0.1008	0.8992	0.0012537376	0.0017836533	0.00146214	2	1	1
0.1008	0.8992	0.019787475	0.026039945	0.021346102	2	1	2
0.1008	0.8992	0.028522924	0.036153454	0.029636595	2	1	3
0.1008	0.8992	0.0008838422	0.001264299	0.0010364022	2	2	1
0.1008	0.8992	0.014464178	0.01911288	0.015667677	2	2	2
0.1008	0.8992	0.021466827	0.027303357	0.022381777	2	2	3
0.1008	0.8992	0.0001515967	0.00021800188	0.00017870584	2	3	1
0.1008	0.8992	0.0026093263	0.003460401	0.0028366446	2	3	2
0.1008	0.8992	0.003993057	0.0050945617	0.004176239	2	3	3
0.1008	0.8992	0.00078358606	0.00089182635	0.0009138372	3	1	1
0.1008	0.8992	0.020811312	0.02182351	0.02236213	3	1	2
0.1008	0.8992	0.186504	0.1788685	0.1832831	3	1	3
0.1008	0.8992	0.00059207814	0.0006782881	0.00069502875	3	2	1
0.1008	0.8992	0.017826032	0.018777516	0.019240957	3	2	2
0.1008	0.8992	0.17960383	0.17273031	0.17699341	3	2	3
0.1008	0.8992	0.00011153742	0.00012864257	0.00013181755	3	3	1
0.1008	0.8992	0.0038449625	0.0040694242	0.0041698604	3	3	2
0.1008	0.8992	0.043356143	0.041816603	0.04284867	3	3	3
0.1008	0.9491	0.00020004895	0.00022808289	0.00023141666	1	1	1
0.1008	0.9491	0.010743174	0.011368887	0.01153506	1	1	2
0.1008	0.9491	0.20709257	0.20249319	0.20545292	1	1	3
0.1008	0.9491	0.0001496867	0.0001715673	0.000174075	1	2	1
0.1008	0.9491	0.009118849	0.009682065	0.009823582	1	2	2
0.1008	0.9491	0.196322	0.19223519	0.19504498	1	2	3
0.1008	0.9491	2.7885177e-5	3.213369e-5	3.260337e-5	1	3	1
0.1008	0.9491	0.0019477749	0.0020753273	0.0021056612	1	3	2
0.1008	0.9491	0.046601854	0.045698784	0.04636674	1	3	3
0.1008	0.9491	0.0003200782	0.00045616578	0.00037026667	2	1	1
0.1008	0.9491	0.009890167	0.0131062465	0.010638251	2	1	2
0.1008	0.9491	0.019399663	0.024759326	0.020096976	2	1	3
0.1008	0.9491	0.00022439005	0.00032126688	0.00026077015	2	2	1
0.1008	0.9491	0.0071906857	0.009559715	0.0077595557	2	2	2
0.1008	0.9491	0.014544693	0.01860021	0.015097664	2	2	3
0.1008	0.9491	3.825157e-5	5.5007567e-5	4.4649267e-5	2	3	1
0.1008	0.9491	0.0012908896	0.0017209576	0.0013968894	2	3	2
0.1008	0.9491	0.0026934904	0.0034508659	0.0028010444	2	3	3
0.1008	0.9491	0.00020004887	0.00022808286	0.00023141665	3	1	1
0.1008	0.9491	0.010743174	0.0113688875	0.0115350615	3	1	2
0.1008	0.9491	0.20709255	0.20249309	0.20545283	3	1	3
0.1008	0.9491	0.00014968675	0.00017156727	0.00017407499	3	2	1
0.1008	0.9491	0.0091188485	0.009682064	0.009823581	3	2	2
0.1008	0.9491	0.19632201	0.19223516	0.19504496	3	2	3
0.1008	0.9491	2.788518e-5	3.213369e-5	3.260337e-5	3	3	1
0.1008	0.9491	0.0019477746	0.0020753278	0.0021056617	3	3	2
0.1008	0.9491	0.046601843	0.04569879	0.04636675	3	3	3
0.1008	0.999	7.5684405e-8	8.4898296e-8	8.521679e-8	1	1	1
0.1008	0.999	0.00021001247	0.00022210155	0.00022293476	1	1	2
0.1008	0.999	0.22864105	0.22770566	0.22855988	1	1	3
0.1008	0.999	5.6477646e-8	6.3584345e-8	6.382288e-8	1	2	1
0.1008	0.999	0.00017786695	0.00018850455	0.00018921171	1	2	2
0.1008	0.999	0.21356487	0.2127751	0.21357332	1	2	3
0.1008	0.999	1.0474271e-8	1.1835351e-8	1.1879751e-8	1	3	1
0.1008	0.999	3.7876773e-5	4.023235e-5	4.038328e-5	1	3	2
0.1008	0.999	0.049889322	0.0497245	0.04991104	1	3	3
0.1008	0.999	1.2109507e-7	1.6979664e-7	1.363469e-7	2	1	1
0.1008	0.999	0.00018578053	0.00024545102	0.00019709747	2	1	2
0.1008	0.999	0.0076277396	0.00951485	0.0076404354	2	1	3
0.1008	0.999	8.501397e-8	1.195958e-7	9.603557e-8	2	2	1
0.1008	0.999	0.00013541603	0.00017928754	0.00014396811	2	2	2
0.1008	0.999	0.005874037	0.0073295147	0.005885609	2	2	3
0.1008	0.999	1.4498281e-8	2.0458634e-8	1.6428308e-8	2	3	1
0.1008	0.999	2.4375311e-5	3.2329935e-5	2.5960977e-5	2	3	2
0.1008	0.999	0.0011102551	0.0013857777	0.0011127811	2	3	3
0.1008	0.999	7.5684426e-8	8.489833e-8	8.5216826e-8	3	1	1
0.1008	0.999	0.00021001253	0.00022210162	0.00022293483	3	1	2
0.1008	0.999	0.22864106	0.22770569	0.22855991	3	1	3
0.1008	0.999	5.6477628e-8	6.358435e-8	6.382289e-8	3	2	1
0.1008	0.999	0.00017786706	0.00018850456	0.00018921173	3	2	2
0.1008	0.999	0.21356486	0.2127751	0.21357332	3	2	3
0.1008	0.999	1.0474271e-8	1.1835357e-8	1.1879757e-8	3	3	1
0.1008	0.999	3.7876773e-5	4.023236e-5	4.038329e-5	3	3	2
0.1008	0.999	0.0498893	0.04972449	0.04991103	3	3	3
0.1507	0.001	0.093975745	0.08443448	0.09270691	1	1	1
0.1507	0.001	0.0061062174	0.0054808795	0.006017866	1	1	2
0.1507	0.001	9.9195604e-5	8.894971e-5	9.766452e-5	1	1	3
0.1507	0.001	0.1385787	0.12677859	0.13919966	1	2	1
0.1507	0.001	0.0090987	0.00831639	0.009131185	1	2	2
0.1507	0.001	0.00014936987	0.0001364035	0.00014976757	1	2	3
0.1507	0.001	0.051960606	0.048421994	0.053166118	1	3	1
0.1507	0.001	0.0034464155	0.0032090067	0.0035234077	1	3	2
0.1507	0.001	5.7155452e-5	5.3173462e-5	5.838311e-5	1	3	3
0.1507	0.001	0.1503612	0.16886902	0.1483311	2	1	1
0.1507	0.001	0.009660662	0.01083921	0.009520941	2	1	2
0.1507	0.001	0.00015514332	0.0001739002	0.0001527504	2	1	3
0.1507	0.001	0.17181844	0.19589262	0.17206809	2	2	1
0.1507	0.001	0.011085238	0.012626406	0.011090778	2	2	2
0.1507	0.001	0.00017876817	0.00020342843	0.00017868739	2	2	3
0.1507	0.001	0.046721503	0.054004963	0.047436863	2	3	1
0.1507	0.001	0.0030258887	0.003494322	0.0030693414	2	3	2
0.1507	0.001	4.898501e-5	5.6515404e-5	4.964198e-5	2	3	3
0.1507	0.001	0.09397578	0.084434524	0.092706956	3	1	1
0.1507	0.001	0.006106216	0.005480881	0.006017868	3	1	2
0.1507	0.001	9.919556e-5	8.894972e-5	9.7664524e-5	3	1	3
0.1507	0.001	0.13857868	0.12677856	0.13919963	3	2	1
0.1507	0.001	0.009098699	0.008316393	0.009131188	3	2	2
0.1507	0.001	0.00014936984	0.00013640345	0.00014976753	3	2	3
0.1507	0.001	0.05196061	0.048421986	0.05316611	3	3	1
0.1507	0.001	0.0034464155	0.003209006	0.003523407	3	3	2
0.1507	0.001	5.715546e-5	5.3173462e-5	5.838311e-5	3	3	3
0.1507	0.0509	0.062121812	0.056124836	0.061496276	1	1	1
0.1507	0.0509	0.03490978	0.03129427	0.034289297	1	1	2
0.1507	0.0509	0.0049232794	0.0043788496	0.0047979285	1	1	3
0.1507	0.0509	0.08846153	0.08135046	0.08913612	1	2	1
0.1507	0.0509	0.053349525	0.048694022	0.053354293	1	2	2
0.1507	0.0509	0.008105681	0.007342591	0.008045316	1	2	3
0.1507	0.0509	0.03204627	0.03000938	0.032881435	1	3	1
0.1507	0.0509	0.020772273	0.019311778	0.021160016	1	3	2
0.1507	0.0509	0.0033904125	0.0031290203	0.0034284838	1	3	3
0.1507	0.0509	0.09939491	0.112249665	0.09839404	2	1	1
0.1507	0.0509	0.05122195	0.0574269	0.050338365	2	1	2
0.1507	0.0509	0.0065228655	0.007260958	0.0063646957	2	1	3
0.1507	0.0509	0.11172736	0.12805031	0.11224432	2	2	1
0.1507	0.0509	0.058995187	0.06713017	0.058843903	2	2	2
0.1507	0.0509	0.007709708	0.00871136	0.0076360665	2	2	3
0.1507	0.0509	0.029917032	0.03475294	0.030463181	2	3	1
0.1507	0.0509	0.016182864	0.018665325	0.016361356	2	3	2
0.1507	0.0509	0.0021669935	0.0024820669	0.002175691	2	3	3
0.1507	0.0509	0.0621218	0.056124814	0.06149625	3	1	1
0.1507	0.0509	0.034909792	0.031294268	0.034289293	3	1	2
0.1507	0.0509	0.0049232775	0.0043788496	0.0047979285	3	1	3
0.1507	0.0509	0.08846152	0.08135046	0.08913612	3	2	1
0.1507	0.0509	0.053349506	0.04869402	0.05335429	3	2	2
0.1507	0.0509	0.008105685	0.0073425905	0.008045315	3	2	3
0.1507	0.0509	0.032046285	0.03000939	0.032881446	3	3	1
0.1507	0.0509	0.020772276	0.01931179	0.021160029	3	3	2
0.1507	0.0509	0.003390414	0.0031290203	0.0034284838	3	3	3
0.1507	0.1008	0.049972117	0.045447376	0.04968638	1	1	1
0.1507	0.1008	0.044116043	0.03961658	0.04331173	1	1	2
0.1507	0.1008	0.0098209055	0.008706962	0.009519084	1	1	3
0.1507	0.1008	0.068903096	0.06376413	0.069711596	1	2	1
0.1507	0.1008	0.06681159	0.061071347	0.06676765	1	2	2
0.1507	0.1008	0.016447272	0.014847329	0.016232181	1	2	3
0.1507	0.1008	0.024168974	0.022768587	0.024892278	1	3	1
0.1507	0.1008	0.025836011	0.024048472	0.02629154	1	3	2
0.1507	0.1008	0.007005194	0.0064411806	0.0070419675	1	3	3
0.1507	0.1008	0.07995537	0.09089474	0.079498194	2	1	1
0.1507	0.1008	0.062205534	0.06990946	0.061144087	2	1	2
0.1507	0.1008	0.011798416	0.013114379	0.011470076	2	1	3
0.1507	0.1008	0.08846672	0.10202542	0.089233294	2	2	1
0.1507	0.1008	0.07094539	0.0808943	0.07075163	2	2	2
0.1507	0.1008	0.013908534	0.015687482	0.013720559	2	2	3
0.1507	0.1008	0.023335975	0.027268613	0.023849627	2	3	1
0.1507	0.1008	0.019313402	0.022314519	0.019516686	2	3	2
0.1507	0.1008	0.0039083515	0.004467161	0.0039070603	2	3	3
0.1507	0.1008	0.0499721	0.045447376	0.04968638	3	1	1
0.1507	0.1008	0.044116035	0.039616585	0.043311734	3	1	2
0.1507	0.1008	0.009820907	0.00870696	0.0095190825	3	1	3
0.1507	0.1008	0.068903096	0.06376413	0.069711596	3	2	1
0.1507	0.1008	0.0668116	0.061071347	0.06676765	3	2	2
0.1507	0.1008	0.01644727	0.014847323	0.016232176	3	2	3
0.1507	0.1008	0.024168966	0.022768589	0.02489228	3	3	1
0.1507	0.1008	0.025836008	0.024048474	0.026291542	3	3	2
0.1507	0.1008	0.0070051956	0.0064411806	0.0070419675	3	3	3
0.1507	0.1507	0.041658975	0.0381768	0.041640706	1	1	1
0.1507	0.1507	0.049463518	0.044543173	0.04858472	1	1	2
0.1507	0.1507	0.0148922345	0.013174079	0.014369407	1	1	3
0.1507	0.1507	0.055764373	0.051981878	0.056698363	1	2	1
0.1507	0.1507	0.07379256	0.06761895	0.073754236	1	2	2
0.1507	0.1507	0.024984082	0.022496834	0.024538046	1	2	3
0.1507	0.1507	0.01898186	0.018006407	0.019640187	1	3	1
0.1507	0.1507	0.028149026	0.026257796	0.028640252	1	3	2
0.1507	0.1507	0.010666651	0.009780238	0.010667631	1	3	3
0.1507	0.1507	0.06665434	0.07635362	0.06662514	2	1	1
0.1507	0.1507	0.06751885	0.07615005	0.06644751	2	1	2
0.1507	0.1507	0.016418647	0.018249927	0.015924642	2	1	3
0.1507	0.1507	0.072641954	0.084379464	0.07362839	2	2	1
0.1507	0.1507	0.0760885	0.08702894	0.075940296	2	2	2
0.1507	0.1507	0.019203657	0.02165061	0.018892031	2	2	3
0.1507	0.1507	0.018886633	0.022220083	0.019388946	2	3	1
0.1507	0.1507	0.020512735	0.023764469	0.020736558	2	3	2
0.1507	0.1507	0.0053682746	0.006130649	0.005349522	2	3	3
0.1507	0.1507	0.04165896	0.038176794	0.0416407	3	1	1
0.1507	0.1507	0.049463514	0.044543177	0.048584726	3	1	2
0.1507	0.1507	0.014892236	0.013174083	0.01436941	3	1	3
0.1507	0.1507	0.05576438	0.051981874	0.05669836	3	2	1
0.1507	0.1507	0.073792554	0.067618966	0.07375425	3	2	2
0.1507	0.1507	0.024984086	0.02249684	0.024538051	3	2	3
0.1507	0.1507	0.018981863	0.018006412	0.019640192	3	3	1
0.1507	0.1507	0.028149031	0.026257798	0.028640253	3	3	2
0.1507	0.1507	0.010666649	0.009780239	0.010667632	3	3	3
0.1507	0.2006	0.035262085	0.03259155	0.035462655	1	1	1
0.1507	0.2006	0.052817605	0.047738727	0.051944204	1	1	2
0.1507	0.2006	0.020187106	0.017832534	0.019403465	1	1	3
0.1507	0.2006	0.045927648	0.043162048	0.046964347	1	2	1
0.1507	0.2006	0.077445716	0.07120009	0.07747235	1	2	2
0.1507	0.2006	0.03367784	0.030270474	0.03293711	1	2	3
0.1507	0.2006	0.015201137	0.014532236	0.015812432	1	3	1
0.1507	0.2006	0.029057402	0.027184442	0.029579217	1	3	2
0.1507	0.2006	0.014300816	0.013084361	0.01423701	1	3	3
0.1507	0.2006	0.05641936	0.0651831	0.05674025	2	1	1
0.1507	0.2006	0.070057854	0.0793674	0.06908733	2	1	2
0.1507	0.2006	0.020523356	0.022839054	0.019880822	2	1	3
0.1507	0.2006	0.060600173	0.07096103	0.061769787	2	2	1
0.1507	0.2006	0.07795442	0.08951878	0.07792384	2	2	2
0.1507	0.2006	0.023763673	0.026809601	0.023337083	2	2	3
0.1507	0.2006	0.0155375805	0.018419951	0.016034104	2	3	1
0.1507	0.2006	0.020795159	0.024176748	0.021045249	2	3	2
0.1507	0.2006	0.0065936674	0.007531461	0.006555947	2	3	3
0.1507	0.2006	0.035262097	0.03259156	0.035462663	3	1	1
0.1507	0.2006	0.052817598	0.04773874	0.05194421	3	1	2
0.1507	0.2006	0.020187119	0.017832534	0.019403465	3	1	3
0.1507	0.2006	0.045927636	0.043162066	0.046964366	3	2	1
0.1507	0.2006	0.077445716	0.07120012	0.07747239	3	2	2
0.1507	0.2006	0.033677857	0.030270489	0.032937124	3	2	3
0.1507	0.2006	0.015201142	0.014532236	0.015812432	3	3	1
0.1507	0.2006	0.029057402	0.02718445	0.029579222	3	3	2
0.1507	0.2006	0.01430082	0.013084365	0.014237013	3	3	3
0.1507	0.2505	0.030049397	0.028034927	0.030427538	1	1	1
0.1507	0.2505	0.054871995	0.049819008	0.054070756	1	1	2
0.1507	0.2505	0.025748204	0.022729121	0.024668913	1	1	3
0.1507	0.2505	0.038153913	0.03617767	0.03926521	1	2	1
0.1507	0.2505	0.07900735	0.07293073	0.07915492	1	2	2
0.1507	0.2505	0.042537306	0.038190924	0.04145029	1	2	3
0.1507	0.2505	0.012299696	0.011858762	0.012870835	1	3	1
0.1507	0.2505	0.029115314	0.027337842	0.029670961	1	3	2
0.1507	0.2505	0.017884124	0.01633828	0.017732652	1	3	3
0.1507	0.2505	0.04807902	0.056069873	0.04868408	2	1	1
0.1507	0.2505	0.07088778	0.0807347	0.07009993	2	1	2
0.1507	0.2505	0.02418014	0.026968997	0.02341651	2	1	3
0.1507	0.2505	0.05092258	0.060159087	0.052234642	2	2	1
0.1507	0.2505	0.0778668	0.08984646	0.078011446	2	2	2
0.1507	0.2505	0.027685672	0.031287495	0.027166154	2	2	3
0.1507	0.2505	0.01288118	0.015399705	0.013371181	2	3	1
0.1507	0.2505	0.020546675	0.02399046	0.02083032	2	3	2
0.1507	0.2505	0.0076154685	0.008708789	0.007561625	2	3	3
0.1507	0.2505	0.030049395	0.028034933	0.030427543	3	1	1
0.1507	0.2505	0.054872	0.04981899	0.054070737	3	1	2
0.1507	0.2505	0.025748191	0.022729116	0.024668908	3	1	3
0.1507	0.2505	0.038153928	0.03617767	0.03926521	3	2	1
0.1507	0.2505	0.07900736	0.07293072	0.079154916	3	2	2
0.1507	0.2505	0.042537306	0.038190916	0.04145028	3	2	3
0.1507	0.2505	0.012299697	0.011858764	0.012870838	3	3	1
0.1507	0.2505	0.029115317	0.027337851	0.02967097	3	3	2
0.1507	0.2505	0.017884126	0.016338281	0.017732654	3	3	3
0.1507	0.3004	0.02565339	0.024177546	0.026171368	1	1	1
0.1507	0.3004	0.055961657	0.05107805	0.055290245	1	1	2
0.1507	0.3004	0.03161815	0.027912218	0.030214023	1	1	3
0.1507	0.3004	0.031802654	0.030447755	0.032958657	1	2	1
0.1507	0.3004	0.07909918	0.073366545	0.07941678	1	2	2
0.1507	0.3004	0.051593095	0.046301913	0.05012024	1	2	3
0.1507	0.3004	0.009999704	0.0097301565	0.010532562	1	3	1
0.1507	0.3004	0.02861017	0.026980015	0.029204944	1	3	2
0.1507	0.3004	0.021415556	0.019547496	0.021159496	1	3	3
0.1507	0.3004	0.041045442	0.048355084	0.04187418	2	1	1
0.1507	0.3004	0.07052187	0.080808654	0.06997809	2	1	2
0.1507	0.3004	0.027422152	0.030686108	0.02657333	2	1	3
0.1507	0.3004	0.042885717	0.051153786	0.04429778	2	2	1
0.1507	0.3004	0.076470904	0.088725835	0.07683415	2	2	2
0.1507	0.3004	0.031028586	0.035160854	0.03044834	2	2	3
0.1507	0.3004	0.010706704	0.012917765	0.011186432	2	3	1
0.1507	0.3004	0.019956743	0.02341897	0.020280188	2	3	2
0.1507	0.3004	0.008454824	0.009689544	0.00839088	2	3	3
0.1507	0.3004	0.025653398	0.024177548	0.02617137	3	1	1
0.1507	0.3004	0.05596166	0.05107803	0.055290222	3	1	2
0.1507	0.3004	0.031618167	0.027912227	0.030214032	3	1	3
0.1507	0.3004	0.03180266	0.03044775	0.03295865	3	2	1
0.1507	0.3004	0.07909919	0.07336657	0.079416804	3	2	2
0.1507	0.3004	0.051593103	0.04630194	0.050120268	3	2	3
0.1507	0.3004	0.009999705	0.009730158	0.0105325645	3	3	1
0.1507	0.3004	0.028610168	0.026980022	0.029204952	3	3	2
0.1507	0.3004	0.02141557	0.019547503	0.021159505	3	3	3
0.1507	0.3503	0.021861529	0.020829193	0.022483759	1	1	1
0.1507	0.3503	0.056268495	0.051672112	0.05577668	1	1	2
0.1507	0.3503	0.037842654	0.033435076	0.03609099	1	1	3
0.1507	0.3503	0.026495337	0.025630452	0.027666403	1	2	1
0.1507	0.3503	0.078072734	0.07281688	0.07860108	1	2	2
0.1507	0.3503	0.06088822	0.054660376	0.059002317	1	2	3
0.1507	0.3503	0.008135288	0.007994304	0.008629331	1	3	1
0.1507	0.3503	0.027708028	0.026260626	0.028346635	1	3	2
0.1507	0.3503	0.024905007	0.022727707	0.02453308	1	3	3
0.1507	0.3503	0.03497844	0.041658368	0.035973996	2	1	1
0.1507	0.3503	0.06924246	0.07988805	0.06898716	2	1	2
0.1507	0.3503	0.030261321	0.03401084	0.02936999	2	1	3
0.1507	0.3503	0.03606547	0.04346584	0.037534837	2	2	1
0.1507	0.3503	0.0741252	0.08654601	0.074736625	2	2	2
0.1507	0.3503	0.03382633	0.03847492	0.033224937	2	2	3
0.1507	0.3503	0.00888921	0.010831403	0.009353435	2	3	1
0.1507	0.3503	0.019131063	0.022579454	0.019498441	2	3	2
0.1507	0.3503	0.009125913	0.010491766	0.009060143	2	3	3
0.1507	0.3503	0.021861527	0.020829188	0.022483751	3	1	1
0.1507	0.3503	0.056268495	0.051672097	0.055776663	3	1	2
0.1507	0.3503	0.037842643	0.03343507	0.03609098	3	1	3
0.1507	0.3503	0.02649536	0.025630448	0.0276664	3	2	1
0.1507	0.3503	0.07807271	0.07281688	0.07860108	3	2	2
0.1507	0.3503	0.06088822	0.05466035	0.059002288	3	2	3
0.1507	0.3503	0.008135289	0.007994306	0.008629333	3	3	1
0.1507	0.3503	0.02770803	0.026260633	0.028346643	3	3	2
0.1507	0.3503	0.024905007	0.02272771	0.024533082	3	3	3
0.1507	0.4002	0.018539745	0.017870303	0.019232411	1	1	1
0.1507	0.4002	0.05589559	0.05168563	0.05562521	1	1	2
0.1507	0.4002	0.044472147	0.039358202	0.042358156	1	1	3
0.1507	0.4002	0.021989565	0.021507734	0.023147095	1	2	1
0.1507	0.4002	0.07613912	0.07146217	0.07690915	1	2	2
0.1507	0.4002	0.07047412	0.063333444	0.06816084	1	2	3
0.1507	0.4002	0.00659962	0.006553646	0.007053178	1	3	1
0.1507	0.4002	0.02651082	0.02526985	0.027195966	1	3	2
0.1507	0.4002	0.028367758	0.025899963	0.027874108	1	3	3
0.1507	0.4002	0.029663602	0.035740618	0.030771866	2	1	1
0.1507	0.4002	0.06721664	0.07814231	0.067278765	2	1	2
0.1507	0.4002	0.032693885	0.036943965	0.03180792	2	1	3
0.1507	0.4002	0.03019099	0.036790546	0.03167583	2	2	1
0.1507	0.4002	0.07104465	0.083533145	0.07192016	2	2	2
0.1507	0.4002	0.036094103	0.041251153	0.035516314	2	2	3
0.1507	0.4002	0.007348164	0.009049009	0.0077909925	2	3	1
0.1507	0.4002	0.018133216	0.021540692	0.01854605	2	3	2
0.1507	0.4002	0.0096376315	0.0111265965	0.00957975	2	3	3
0.1507	0.4002	0.018539755	0.01787031	0.019232418	3	1	1
0.1507	0.4002	0.055895615	0.051685654	0.05562523	3	1	2
0.1507	0.4002	0.04447216	0.039358217	0.042358175	3	1	3
0.1507	0.4002	0.021989569	0.021507746	0.023147106	3	2	1
0.1507	0.4002	0.07613916	0.07146221	0.07690919	3	2	2
0.1507	0.4002	0.07047414	0.06333346	0.068160854	3	2	3
0.1507	0.4002	0.006599621	0.0065536513	0.007053183	3	3	1
0.1507	0.4002	0.02651081	0.025269857	0.027195971	3	3	2
0.1507	0.4002	0.028367747	0.025899956	0.0278741	3	3	3
0.1507	0.4501	0.015598732	0.0152215585	0.016329573	1	1	1
0.1507	0.4501	0.05489947	0.05115962	0.054883655	1	1	2
0.1507	0.4501	0.051563572	0.045752052	0.049082458	1	1	3
0.1507	0.4501	0.018121416	0.017933061	0.019238451	1	2	1
0.1507	0.4501	0.07342787	0.069407254	0.074459575	1	2	2
0.1507	0.4501	0.0804092	0.07239894	0.07766903	1	2	3
0.1507	0.4501	0.0053202678	0.0053423545	0.005731238	1	3	1
0.1507	0.4501	0.025083136	0.024063189	0.025814809	1	3	2
0.1507	0.4501	0.03182184	0.029088613	0.031206045	1	3	3
0.1507	0.4501	0.024957977	0.030443134	0.02612733	2	1	1
0.1507	0.4501	0.064546295	0.07566671	0.06493974	2	1	2
0.1507	0.4501	0.03470285	0.03946893	0.033873573	2	1	3
0.1507	0.4501	0.02507936	0.03092319	0.026539331	2	2	1
0.1507	0.4501	0.06736384	0.07982157	0.06850558	2	2	2
0.1507	0.4501	0.03783191	0.04349067	0.037325166	2	2	3
0.1507	0.4501	0.0060287067	0.007508521	0.0064440677	2	3	1
0.1507	0.4501	0.017003402	0.020344527	0.017460363	2	3	2
0.1507	0.4501	0.009994633	0.011599439	0.009955032	2	3	3
0.1507	0.4501	0.015598737	0.015221563	0.016329577	3	1	1
0.1507	0.4501	0.0548995	0.05115964	0.054883674	3	1	2
0.1507	0.4501	0.05156358	0.045752067	0.04908247	3	1	3
0.1507	0.4501	0.018121416	0.017933067	0.019238459	3	2	1
0.1507	0.4501	0.07342789	0.06940728	0.0744596	3	2	2
0.1507	0.4501	0.0804092	0.072398946	0.07766904	3	2	3
0.1507	0.4501	0.005320268	0.005342357	0.00573124	3	3	1
0.1507	0.4501	0.025083141	0.024063192	0.02581481	3	3	2
0.1507	0.4501	0.03182184	0.029088605	0.031206034	3	3	3
0.1507	0.5	0.0129768625	0.0128286695	0.013715215	1	1	1
0.1507	0.5	0.05330586	0.05010498	0.053567562	1	1	2
0.1507	0.5	0.059181668	0.052699633	0.056341525	1	1	3
0.1507	0.5	0.014776001	0.014804443	0.015827527	1	2	1
0.1507	0.5	0.0700169	0.06670758	0.071317516	1	2	2
0.1507	0.5	0.0907587	0.081946366	0.0876094	1	2	3
0.1507	0.5	0.0042462973	0.0043143886	0.0046125413	1	3	1
0.1507	0.5	0.023466637	0.02267442	0.024241373	1	3	2
0.1507	0.5	0.035286855	0.032320723	0.0345543	1	3	3
0.1507	0.5	0.020762984	0.025657343	0.021944348	2	1	1
0.1507	0.5	0.06129272	0.072509356	0.062016185	2	1	2
0.1507	0.5	0.03625823	0.041551575	0.03553845	2	1	3
0.1507	0.5	0.02060244	0.025721606	0.02199931	2	2	1
0.1507	0.5	0.0631684	0.075488865	0.06456451	2	2	2
0.1507	0.5	0.03902602	0.04517557	0.038638	2	2	3
0.1507	0.5	0.004892001	0.0061663548	0.0052739927	2	3	1
0.1507	0.5	0.015767766	0.019016424	0.016264468	2	3	2
0.1507	0.5	0.010197924	0.011910584	0.010186947	2	3	3
0.1507	0.5	0.012976865	0.012828668	0.013715213	3	1	1
0.1507	0.5	0.053305842	0.050104983	0.053567566	3	1	2
0.1507	0.5	0.05918169	0.052699648	0.05634154	3	1	3
0.1507	0.5	0.014776002	0.014804441	0.015827525	3	2	1
0.1507	0.5	0.07001688	0.06670759	0.07131752	3	2	2
0.1507	0.5	0.09075872	0.08194636	0.08760939	3	2	3
0.1507	0.5	0.0042462973	0.004314388	0.004612541	3	3	1
0.1507	0.5	0.023466635	0.022674419	0.024241371	3	3	2
0.1507	0.5	0.035286836	0.032320704	0.034554277	3	3	3
0.1507	0.5499	0.010631148	0.0106542725	0.01134804	1	1	1
[truncated: 9,908 more rows]
