# Supplementary material for: Coevolution of male and female mate choice can destabilize reproductive isolation
Source: Nat Commun. 2019 Nov 12;10:5122. doi: 10.1038/s41467-019-12860-9 (PMC6851176; doi:10.1038/s41467-019-12860-9)
Supplement: Supplementary file 5 — Supplementary Software 1 [file 41467_2019_12860_MOESM5_ESM.zip › CodeChoosinessCoevolution/Data/FrequenciesChangeDetailstestSelectionGradientDetailledAlpha1.txt]

percentFemale	percentMale	freqBefore	freqAfterMating	freqAfterSelect	genotypeA	genotypeF	genotypeM
0.001	0.001	0.24418394	0.21976501	0.24415357	1	1	1
0.001	0.001	0.016116675	0.014519469	0.016130777	1	1	2
0.001	0.001	0.00026594975	0.00023983288	0.0002664485	1	1	3
0.001	0.001	0.0161148	0.0145173045	0.016128372	1	2	1
0.001	0.001	0.0010649505	0.0009603404	0.0010669148	1	2	2
0.001	0.001	1.7595421e-5	1.588291e-5	1.7645527e-5	1	2	3
0.001	0.001	0.00026588788	0.00023976134	0.00026636902	1	3	1
0.001	0.001	1.759338e-5	1.5880543e-5	1.7642897e-5	1	3	2
0.001	0.001	2.9104808e-7	2.62976e-7	2.9215994e-7	1	3	3
0.001	0.001	0.39069402	0.43953004	0.39064577	2	1	1
0.001	0.001	0.025345856	0.028542046	0.025367614	2	1	2
0.001	0.001	0.00041098605	0.00046326703	0.00041174272	2	1	3
0.001	0.001	0.025344016	0.028539052	0.025364956	2	2	1
0.001	0.001	0.0016450809	0.0018542933	0.0016480597	2	2	2
0.001	0.001	2.6690032e-5	3.0113864e-5	2.6764617e-5	2	2	3
0.001	0.001	0.00041092632	0.00046316988	0.0004116564	2	3	1
0.001	0.001	2.6688107e-5	3.0110725e-5	2.6761827e-5	2	3	2
0.001	0.001	4.3323158e-7	4.8927194e-7	4.348554e-7	2	3	3
0.001	0.001	0.24418391	0.21976504	0.24415362	3	1	1
0.001	0.001	0.016116673	0.014519467	0.016130775	3	1	2
0.001	0.001	0.00026594964	0.00023983288	0.0002664485	3	1	3
0.001	0.001	0.016114801	0.014517309	0.016128378	3	2	1
0.001	0.001	0.001064951	0.0009603407	0.0010669152	3	2	2
0.001	0.001	1.759543e-5	1.5882915e-5	1.7645532e-5	3	2	3
0.001	0.001	0.00026588782	0.00023976137	0.00026636905	3	3	1
0.001	0.001	1.7593391e-5	1.5880554e-5	1.764291e-5	3	3	2
0.001	0.001	2.910482e-7	2.6297622e-7	2.921602e-7	3	3	3
0.001	0.0509	0.15457603	0.13910297	0.15400572	1	1	1
0.001	0.0509	0.09761578	0.08857251	0.0980617	1	1	2
0.001	0.0509	0.0154812215	0.014164334	0.015681826	1	1	3
0.001	0.0509	0.010161382	0.009152853	0.010133442	1	2	1
0.001	0.0509	0.006470367	0.0058766976	0.006506296	1	2	2
0.001	0.0509	0.0010346416	0.0009475923	0.0010491123	1	2	3
0.001	0.0509	0.00016700523	0.00015057168	0.00016670313	1	3	1
0.001	0.0509	0.000107232496	9.748915e-5	0.00010793362	1	3	2
0.001	0.0509	1.7288385e-5	1.5849922e-5	1.7548e-5	1	3	3
0.001	0.0509	0.24732174	0.27820587	0.2464091	2	1	1
0.001	0.0509	0.13635962	0.15451996	0.13685952	2	1	2
0.001	0.0509	0.018552758	0.021175046	0.018754903	2	1	3
0.001	0.0509	0.016012857	0.018029587	0.015968947	2	2	1
0.001	0.0509	0.008858945	0.010048416	0.008899961	2	2	2
0.001	0.0509	0.0012093338	0.0013816028	0.0012236963	2	2	3
0.001	0.0509	0.00025913573	0.00029204955	0.00025867057	2	3	1
0.001	0.0509	0.00014385731	0.0001633295	0.0001446622	2	3	2
0.001	0.0509	1.9703231e-5	2.2531767e-5	1.9956562e-5	2	3	3
0.001	0.0509	0.15457596	0.13910298	0.15400574	3	1	1
0.001	0.0509	0.097615786	0.08857247	0.09806166	3	1	2
0.001	0.0509	0.015481213	0.014164331	0.015681824	3	1	3
0.001	0.0509	0.010161383	0.009152854	0.0101334425	3	2	1
0.001	0.0509	0.006470366	0.0058766953	0.006506293	3	2	2
0.001	0.0509	0.001034641	0.0009475921	0.0010491121	3	2	3
0.001	0.0509	0.00016700527	0.00015057164	0.00016670309	3	3	1
0.001	0.0509	0.00010723247	9.748909e-5	0.000107933556	3	3	2
0.001	0.0509	1.728838e-5	1.5849912e-5	1.7547987e-5	3	3	3
0.001	0.1008	0.11880949	0.10691385	0.11791255	1	1	1
0.001	0.1008	0.12400052	0.11295234	0.12457225	1	1	2
0.001	0.1008	0.032689594	0.030147608	0.033249028	1	1	3
0.001	0.1008	0.007785054	0.007011987	0.007733341	1	2	1
0.001	0.1008	0.00821083	0.0074864235	0.008256585	1	2	2
0.001	0.1008	0.0021870702	0.0020190075	0.0022267117	1	2	3
0.001	0.1008	0.00012753723	0.0001149776	0.00012680585	1	3	1
0.001	0.1008	0.00013594059	0.00012406576	0.00013682895	1	3	2
0.001	0.1008	3.6584966e-5	3.3807257e-5	3.728516e-5	1	3	3
0.001	0.1008	0.19009519	0.21382782	0.18866019	2	1	1
0.001	0.1008	0.16267109	0.18490541	0.16314197	2	1	2
0.001	0.1008	0.03381158	0.038816694	0.03424795	2	1	3
0.001	0.1008	0.012287372	0.01383443	0.012206111	2	2	1
0.001	0.1008	0.010559904	0.012014731	0.010600591	2	2	2
0.001	0.1008	0.002203838	0.002532516	0.0022344375	2	2	3
0.001	0.1008	0.00019851752	0.00022372279	0.00019739052	2	3	1
0.001	0.1008	0.00017134425	0.00019513657	0.0001721689	2	3	2
0.001	0.1008	3.590502e-5	4.1299707e-5	3.6438716e-5	2	3	3
0.001	0.1008	0.11880954	0.10691387	0.117912576	3	1	1
0.001	0.1008	0.12400051	0.11295236	0.12457227	3	1	2
0.001	0.1008	0.03268958	0.030147603	0.03324902	3	1	3
0.001	0.1008	0.007785052	0.007011986	0.00773334	3	2	1
0.001	0.1008	0.008210833	0.007486425	0.008256586	3	2	2
0.001	0.1008	0.0021870707	0.0020190077	0.002226712	3	2	3
0.001	0.1008	0.00012753728	0.000114977585	0.00012680584	3	3	1
0.001	0.1008	0.00013594066	0.00012406579	0.00013682898	3	3	2
0.001	0.1008	3.6584974e-5	3.380727e-5	3.7285175e-5	3	3	3
0.001	0.1507	0.09449571	0.08504748	0.093414664	1	1	1
0.001	0.1507	0.13799956	0.1261002	0.13850623	1	1	2
0.001	0.1507	0.051240224	0.04755434	0.05223285	1	1	3
0.001	0.1507	0.006175302	0.0055627525	0.0061100298	1	2	1
0.001	0.1507	0.009123371	0.008344341	0.009165278	1	2	2
0.001	0.1507	0.0034261404	0.0031827046	0.0034958269	1	2	3
0.001	0.1507	0.000100894285	9.0966256e-5	9.9915735e-5	1	3	1
0.001	0.1507	0.00015081135	0.00013806066	0.0001516434	1	3	2
0.001	0.1507	5.7277895e-5	5.325864e-5	5.8498354e-5	1	3	3
0.001	0.1507	0.15119322	0.17009497	0.14946346	2	1	1
0.001	0.1507	0.17216642	0.1961826	0.17238681	2	1	2
0.001	0.1507	0.04674551	0.05389621	0.04735892	2	1	3
0.001	0.1507	0.009758506	0.01098864	0.009655783	2	2	1
0.001	0.1507	0.011164888	0.012734249	0.011189661	2	2	2
0.001	0.1507	0.0030447778	0.0035138624	0.0030876517	2	2	3
0.001	0.1507	0.00015742953	0.0001774384	0.00015591618	2	3	1
0.001	0.1507	0.00018097827	0.00020661054	0.0001815499	2	3	2
0.001	0.1507	4.9572405e-5	5.72638e-5	5.0318038e-5	2	3	3
0.001	0.1507	0.094495766	0.08504752	0.0934147	3	1	1
0.001	0.1507	0.13799962	0.12610018	0.13850622	3	1	2
0.001	0.1507	0.05124022	0.047554336	0.052232847	3	1	3
0.001	0.1507	0.0061753006	0.00556275	0.006110027	3	2	1
0.001	0.1507	0.009123369	0.008344344	0.0091652805	3	2	2
0.001	0.1507	0.0034261404	0.0031827046	0.0034958269	3	2	3
0.001	0.1507	0.000100894234	9.096625e-5	9.991573e-5	3	3	1
0.001	0.1507	0.0001508112	0.00013806064	0.00015164338	3	3	2
0.001	0.1507	5.727784e-5	5.3258624e-5	5.8498335e-5	3	3	3
0.001	0.2006	0.07623004	0.0686336	0.07506743	1	1	1
0.001	0.2006	0.14519557	0.13304242	0.14551406	1	1	2
0.001	0.2006	0.070822716	0.06607947	0.07227387	1	1	3
0.001	0.2006	0.004970279	0.0044787577	0.004898604	1	2	1
0.001	0.2006	0.0095828725	0.008788445	0.009612289	1	2	2
0.001	0.2006	0.00472968	0.0044168537	0.0048308973	1	2	3
0.001	0.2006	8.10205e-5	7.306974e-5	7.9919424e-5	1	3	1
0.001	0.2006	0.00015813869	0.00014515547	0.00015876259	1	3	2
0.001	0.2006	7.8972545e-5	7.3815e-5	8.073454e-5	1	3	3
0.001	0.2006	0.121968105	0.13726722	0.120107904	2	1	1
0.001	0.2006	0.17349875	0.19814268	0.17337354	2	1	2
0.001	0.2006	0.057614636	0.06666021	0.058327243	2	1	3
0.001	0.2006	0.007861762	0.008855807	0.0077487724	2	2	1
0.001	0.2006	0.011239243	0.0128473155	0.011241316	2	2	2
0.001	0.2006	0.0037492916	0.0043419027	0.003799136	2	2	3
0.001	0.2006	0.00012666149	0.00014280398	0.00012495254	2	3	1
0.001	0.2006	0.00018199057	0.00020821784	0.00018218924	2	3	2
0.001	0.2006	6.0987422e-5	7.069173e-5	6.185479e-5	2	3	3
0.001	0.2006	0.07623008	0.06863362	0.07506746	3	1	1
0.001	0.2006	0.14519557	0.13304238	0.145514	3	1	2
0.001	0.2006	0.07082275	0.06607948	0.07227389	3	1	3
0.001	0.2006	0.004970279	0.004478756	0.004898602	3	2	1
0.001	0.2006	0.009582866	0.008788433	0.009612276	3	2	2
0.001	0.2006	0.0047296775	0.0044168527	0.004830896	3	2	3
0.001	0.2006	8.102049e-5	7.3069714e-5	7.9919395e-5	3	3	1
0.001	0.2006	0.00015813854	0.0001451554	0.00015876252	3	3	2
0.001	0.2006	7.897247e-5	7.381494e-5	8.073448e-5	3	3	3
0.001	0.2505	0.061856244	0.055724945	0.060684245	1	1	1
0.001	0.2505	0.14787611	0.13584468	0.14793432	1	1	2
0.001	0.2505	0.09123467	0.085525654	0.0931371	1	1	3
0.001	0.2505	0.004025097	0.0036290241	0.003951993	1	2	1
0.001	0.2505	0.009743496	0.008958125	0.009755363	1	2	2
0.001	0.2505	0.0060837474	0.0057077967	0.006215768	1	2	3
0.001	0.2505	6.548254e-5	5.9086236e-5	6.434468e-5	1	3	1
0.001	0.2505	0.00016051994	0.00014770265	0.0001608476	1	3	2
0.001	0.2505	0.00010142961	9.524061e-5	0.00010371665	1	3	3
0.001	0.2505	0.09897002	0.11144995	0.09709484	2	1	1
0.001	0.2505	0.17006841	0.19464482	0.16957395	2	1	2
0.001	0.2505	0.06661002	0.07730179	0.06734508	2	1	3
0.001	0.2505	0.006371552	0.0071811043	0.006256155	2	2	1
0.001	0.2505	0.011005272	0.012606521	0.010982761	2	2	2
0.001	0.2505	0.004330277	0.0050297272	0.004381883	2	2	3
0.001	0.2505	0.000102526596	0.000115651834	0.00010075552	2	3	1
0.001	0.2505	0.00017801339	0.00020409102	0.00017780345	2	3	2
0.001	0.2505	7.036737e-5	8.180496e-5	7.126822e-5	2	3	3
0.001	0.2505	0.061856292	0.05572498	0.06068428	3	1	1
0.001	0.2505	0.1478761	0.13584471	0.14793433	3	1	2
0.001	0.2505	0.09123468	0.0855257	0.09313714	3	1	3
0.001	0.2505	0.0040250975	0.0036290246	0.0039519933	3	2	1
0.001	0.2505	0.009743495	0.008958119	0.009755355	3	2	2
0.001	0.2505	0.006083744	0.005707795	0.0062157656	3	2	3
0.001	0.2505	6.548249e-5	5.908624e-5	6.434468e-5	3	3	1
0.001	0.2505	0.00016051978	0.00014770268	0.00016084762	3	3	2
0.001	0.2505	0.00010142948	9.524057e-5	0.00010371659	3	3	3
0.001	0.3004	0.050240267	0.045295343	0.049107753	1	1	1
0.001	0.3004	0.14727697	0.13562517	0.14704044	1	1	2
0.001	0.3004	0.11233907	0.10576338	0.114665255	1	1	3
0.001	0.3004	0.003263476	0.0029444757	0.0031923058	1	2	1
0.001	0.3004	0.009688449	0.008928806	0.009680323	1	2	2
0.001	0.3004	0.007479135	0.0070467493	0.007639859	1	2	3
0.001	0.3004	5.2998366e-5	4.7853715e-5	5.1881456e-5	1	3	1
0.001	0.3004	0.00015935574	0.00014697379	0.00015934426	1	3	2
0.001	0.3004	0.00012449469	0.0001173872	0.00012726743	1	3	3
0.001	0.3004	0.080384456	0.090590715	0.07857243	2	1	1
0.001	0.3004	0.16360876	0.18765704	0.16276139	2	1	2
0.001	0.3004	0.073883034	0.08597995	0.07457335	2	1	3
0.001	0.3004	0.005169117	0.0058301	0.0050566453	2	2	1
0.001	0.3004	0.01057617	0.012140627	0.010529981	2	2	2
0.001	0.3004	0.004798028	0.0055882083	0.0048468444	2	2	3
0.001	0.3004	8.308252e-5	9.378149e-5	8.13399e-5	2	3	1
0.001	0.3004	0.0001708949	0.00019633432	0.00017028749	2	3	2
0.001	0.3004	7.788712e-5	9.078885e-5	7.8744284e-5	2	3	3
0.001	0.3004	0.050240308	0.045295365	0.049107775	3	1	1
0.001	0.3004	0.147277	0.13562518	0.14704046	3	1	2
0.001	0.3004	0.11233904	0.10576339	0.11466526	3	1	3
0.001	0.3004	0.0032634796	0.002944478	0.0031923084	3	2	1
0.001	0.3004	0.009688458	0.008928809	0.009680328	3	2	2
0.001	0.3004	0.0074791363	0.0070467526	0.007639862	3	2	3
0.001	0.3004	5.2998417e-5	4.7853788e-5	5.1881536e-5	3	3	1
0.001	0.3004	0.00015935583	0.00014697394	0.0001593444	3	3	2
0.001	0.3004	0.00012449479	0.00011738729	0.00012726751	3	3	3
0.001	0.3503	0.040695116	0.03672275	0.039633565	1	1	1
0.001	0.3503	0.14416426	0.13307615	0.14362438	1	1	2
0.001	0.3503	0.13404474	0.12671176	0.13675551	1	1	3
0.001	0.3503	0.0026392678	0.002383299	0.0025722103	1	2	1
0.001	0.3503	0.009469216	0.008747108	0.009440444	1	2	2
0.001	0.3503	0.008909858	0.008428338	0.009096407	1	2	3
0.001	0.3503	4.2793235e-5	3.8669838e-5	4.1734987e-5	1	3	1
0.001	0.3503	0.00015551095	0.0001437538	0.00015514839	1	3	2
0.001	0.3503	0.00014807006	0.0001401659	0.0001512761	1	3	3
0.001	0.3503	0.06511221	0.07344552	0.063413724	2	1	1
0.001	0.3503	0.15512426	0.17831752	0.15396143	2	1	2
0.001	0.3503	0.07955265	0.09282178	0.08014341	2	1	3
0.001	0.3503	0.0041825264	0.0047213347	0.0040764553	2	2	1
0.001	0.3503	0.010017477	0.011523976	0.009949936	2	2	2
0.001	0.3503	0.0051607187	0.0060261097	0.005203014	2	2	3
0.001	0.3503	6.715266e-5	7.585986e-5	6.5498294e-5	2	3	1
0.001	0.3503	0.00016170357	0.00018616303	0.00016073533	2	3	2
0.001	0.3503	8.368623e-5	9.779418e-5	8.443664e-5	2	3	3
0.001	0.3503	0.04069512	0.036722742	0.039633557	3	1	1
0.001	0.3503	0.14416425	0.13307616	0.1436244	3	1	2
0.001	0.3503	0.13404474	0.12671174	0.1367555	3	1	3
0.001	0.3503	0.0026392692	0.0023833008	0.0025722121	3	2	1
0.001	0.3503	0.009469226	0.008747118	0.009440455	3	2	2
0.001	0.3503	0.008909866	0.008428349	0.009096419	3	2	3
0.001	0.3503	4.2793283e-5	3.8669878e-5	4.173503e-5	3	3	1
0.001	0.3503	0.00015551122	0.00014375398	0.00015514858	3	3	2
0.001	0.3503	0.00014807036	0.00014016613	0.00015127634	3	3	3
0.001	0.4002	0.03276778	0.029597618	0.031796288	1	1	1
0.001	0.4002	0.13905196	0.12866034	0.13821791	1	1	2
0.001	0.4002	0.15629373	0.14832547	0.15934388	1	1	3
0.001	0.4002	0.0021220874	0.0019180035	0.0020604832	1	2	1
0.001	0.4002	0.009120234	0.008444128	0.009071402	1	2	2
0.001	0.4002	0.010372181	0.009849622	0.010581304	1	2	3
0.001	0.4002	3.4357956e-5	3.1073498e-5	3.3381802e-5	1	3	1
0.001	0.4002	0.00014956213	0.00013856425	0.00014885755	1	3	2
0.001	0.4002	0.00017209601	0.00016352918	0.000175677	1	3	3
0.001	0.4002	0.052428428	0.059195228	0.05087406	2	1	1
0.001	0.4002	0.14524284	0.16733366	0.1438113	2	1	2
0.001	0.4002	0.083709024	0.09792223	0.08415714	2	1	3
0.001	0.4002	0.0033643504	0.003801163	0.0032668274	2	2	1
0.001	0.4002	0.009370095	0.010802781	0.009284216	2	2	2
0.001	0.4002	0.005424562	0.0063500665	0.0054574274	2	2	3
0.001	0.4002	5.39613e-5	6.100894e-5	5.2432813e-5	2	3	1
0.001	0.4002	0.00015110488	0.0001743303	0.00014982441	2	3	2
0.001	0.4002	8.7871726e-5	0.000102936	8.846612e-5	2	3	3
0.001	0.4002	0.032767773	0.029597608	0.031796284	3	1	1
0.001	0.4002	0.13905194	0.12866023	0.13821784	3	1	2
0.001	0.4002	0.15629368	0.14832535	0.1593438	3	1	3
0.001	0.4002	0.0021220874	0.0019180047	0.0020604846	3	2	1
0.001	0.4002	0.009120236	0.008444126	0.009071402	3	2	2
0.001	0.4002	0.010372186	0.009849621	0.010581305	3	2	3
0.001	0.4002	3.435798e-5	3.1073494e-5	3.3381806e-5	3	3	1
0.001	0.4002	0.00014956233	0.00013856436	0.00014885768	3	3	2
0.001	0.4002	0.00017209626	0.00016352936	0.00017567723	3	3	3
0.001	0.4501	0.026142726	0.023635615	0.02527174	1	1	1
0.001	0.4501	0.13230371	0.12270242	0.13119623	1	1	2
0.001	0.4501	0.17905147	0.17058453	0.18239288	1	1	3
0.001	0.4501	0.0016908093	0.0015295366	0.0016354155	1	2	1
0.001	0.4501	0.008665781	0.008041586	0.008598248	1	2	2
0.001	0.4501	0.011863938	0.011309331	0.012092196	1	2	3
0.001	0.4501	2.733907e-5	2.4745592e-5	2.6458554e-5	1	3	1
0.001	0.4501	0.0001419145	0.00013176916	0.00014089061	1	3	2
0.001	0.4501	0.00019653917	0.00018745755	0.0002004339	1	3	3
0.001	0.4501	0.041828353	0.047271233	0.04043479	2	1	1
0.001	0.4501	0.1343785	0.1551694	0.13272853	2	1	2
0.001	0.4501	0.08641521	0.10134494	0.086688265	2	1	3
0.001	0.4501	0.0026815527	0.0030323481	0.0025938048	2	2	1
0.001	0.4501	0.008660912	0.010007247	0.008559982	2	2	2
0.001	0.4501	0.005594003	0.0065646237	0.005615237	2	2	3
0.001	0.4501	4.2968226e-5	4.8619077e-5	4.1587704e-5	2	3	1
0.001	0.4501	0.00013953583	0.00016132824	0.00013799669	2	3	2
0.001	0.4501	9.052118e-5	0.000106294894	9.0922345e-5	2	3	3
0.001	0.4501	0.026142718	0.023635617	0.025271742	3	1	1
0.001	0.4501	0.13230374	0.12270243	0.13119625	3	1	2
0.001	0.4501	0.17905147	0.1705845	0.18239285	3	1	3
0.001	0.4501	0.0016908085	0.0015295364	0.0016354154	3	2	1
0.001	0.4501	0.008665774	0.008041586	0.008598248	3	2	2
0.001	0.4501	0.011863936	0.011309329	0.012092194	3	2	3
0.001	0.4501	2.7339058e-5	2.4745574e-5	2.6458534e-5	3	3	1
0.001	0.4501	0.00014191442	0.00013176905	0.00014089048	3	3	2
0.001	0.4501	0.00019653917	0.00018745748	0.00020043383	3	3	3
0.001	0.5	0.020591384	0.018631864	0.019825522	1	1	1
0.001	0.5	0.12418719	0.11543908	0.12283473	1	1	2
0.001	0.5	0.20230013	0.19348675	0.20588255	1	1	3
0.001	0.5	0.0013301547	0.0012041844	0.001281331	1	2	1
0.001	0.5	0.008123647	0.0075552985	0.008039332	1	2	2
0.001	0.5	0.013384051	0.012807372	0.013627881	1	2	3
0.001	0.5	2.148135e-5	1.9456858e-5	2.070337e-5	1	3	1
0.001	0.5	0.00013286364	0.00012363192	0.00013155246	1	3	2
0.001	0.5	0.00022138364	0.00021195058	0.00022552928	1	3	3
0.001	0.5	0.032946195	0.037263706	0.031720817	2	1	1
0.001	0.5	0.12281653	0.1421417	0.12099846	2	1	2
0.001	0.5	0.08770943	0.1031234	0.08778403	2	1	3
0.001	0.5	0.0021102037	0.002388038	0.002032823	2	2	1
0.001	0.5	0.007908441	0.009157972	0.0077957455	2	2	2
0.001	0.5	0.005671827	0.0066723423	0.0056798467	2	2	3
0.001	0.5	3.3782188e-5	3.82508e-5	3.256108e-5	2	3	1
0.001	0.5	0.00012729577	0.00014749143	0.00012555243	2	3	2
0.001	0.5	9.168468e-5	0.0001079187	9.186604e-5	2	3	3
0.001	0.5	0.020591361	0.01863185	0.019825507	3	1	1
0.001	0.5	0.12418721	0.11543904	0.12283469	3	1	2
0.001	0.5	0.20230016	0.19348682	0.20588264	3	1	3
0.001	0.5	0.0013301541	0.0012041847	0.0012813313	3	2	1
0.001	0.5	0.008123646	0.007555298	0.008039331	3	2	2
0.001	0.5	0.013384052	0.012807368	0.013627877	3	2	3
0.001	0.5	2.1481348e-5	1.9456853e-5	2.0703364e-5	3	3	1
0.001	0.5	0.00013286363	0.00012363192	0.00013155246	3	3	2
0.001	0.5	0.00022138361	0.00021195055	0.00022552925	3	3	3
0.001	0.5499	0.015943393	0.014434722	0.0152834775	1	1	1
0.001	0.5499	0.11490598	0.107048765	0.11334319	1	1	2
0.001	0.5499	0.22603266	0.21704103	0.22980295	1	1	3
0.001	0.5499	0.0010287534	0.0009318141	0.0009866044	1	2	1
0.001	0.5499	0.007507363	0.006997153	0.0074085826	1	2	2
0.001	0.5499	0.014932181	0.014344394	0.015187838	1	2	3
0.001	0.5499	1.6595197e-5	1.5038013e-5	1.5922242e-5	1	3	1
0.001	0.5499	0.00012263373	0.00011435065	0.00012107442	1	3	2
0.001	0.5499	0.00024662612	0.00023702062	0.00025095732	1	3	3
0.001	0.5499	0.025509426	0.028869448	0.02445357	2	1	1
0.001	0.5499	0.1107618	0.1284773	0.10882538	2	1	2
0.001	0.5499	0.08760646	0.10326227	0.08746724	2	1	3
0.001	0.5499	0.0016324703	0.001848364	0.0015656376	2	2	1
0.001	0.5499	0.0071258857	0.008269674	0.007004742	2	2	2
0.001	0.5499	0.0056592915	0.006673909	0.0056530656	2	2	3
0.001	0.5499	2.6111551e-5	2.957869e-5	2.5054325e-5	2	3	1
0.001	0.5499	0.000114598355	0.00013305814	0.00011270553	2	3	2
0.001	0.5499	9.138758e-5	0.00010782477	9.133186e-5	2	3	3
0.001	0.5499	0.0159434	0.01443473	0.015283486	3	1	1
0.001	0.5499	0.11490603	0.107048765	0.11334319	3	1	2
0.001	0.5499	0.2260327	0.21704109	0.22980301	3	1	3
0.001	0.5499	0.0010287536	0.00093181466	0.000986605	3	2	1
0.001	0.5499	0.007507366	0.006997155	0.007408585	3	2	2
0.001	0.5499	0.014932184	0.014344398	0.015187843	3	2	3
0.001	0.5499	1.6595204e-5	1.5038019e-5	1.5922249e-5	3	3	1
0.001	0.5499	0.00012263376	0.00011435072	0.00012107449	3	3	2
0.001	0.5499	0.00024662612	0.00023702062	0.00025095732	3	3	3
0.001	0.5998	0.012068911	0.010929567	0.01151332	1	1	1
0.001	0.5998	0.10462105	0.09767166	0.102888346	1	1	2
0.001	0.5998	0.25024855	0.24126188	0.2541478	1	1	3
0.001	0.5998	0.0007779492	0.00070476625	0.0007424081	1	2	1
0.001	0.5998	0.006827545	0.0063764546	0.006717024	1	2	2
0.001	0.5998	0.01650838	0.015921408	0.016771778	1	2	3
0.001	0.5998	1.2536402e-5	1.1361237e-5	1.1968045e-5	1	3	1
0.001	0.5998	0.00011140014	0.0001040795	0.00010963844	1	3	2
0.001	0.5998	0.00027226945	0.00026268515	0.00027671526	1	3	3
0.001	0.5998	0.01931027	0.021859145	0.01842132	2	1	1
0.001	0.5998	0.09836851	0.114347614	0.09636398	2	1	2
0.001	0.5998	0.08609895	0.101739086	0.08573841	2	1	3
0.001	0.5998	0.0012347548	0.0013982892	0.0011783779	2	2	1
0.001	0.5998	0.0063231913	0.007353413	0.0061969296	2	2	2
0.001	0.5998	0.0055562155	0.0065682433	0.005535245	2	2	3
0.001	0.5998	1.9733972e-5	2.2356428e-5	1.8840396e-5	2	3	1
0.001	0.5998	0.00010160361	0.00011820711	9.961648e-5	2	3	2
0.001	0.5998	8.963172e-5	0.000106001666	8.9330606e-5	2	3	3
0.001	0.5998	0.012068919	0.010929575	0.011513329	3	1	1
0.001	0.5998	0.104621075	0.09767165	0.102888346	3	1	2
0.001	0.5998	0.2502485	0.24126178	0.25414768	3	1	3
0.001	0.5998	0.00077794964	0.00070476707	0.000742409	3	2	1
0.001	0.5998	0.006827552	0.006376459	0.0067170286	3	2	2
0.001	0.5998	0.016508387	0.015921418	0.016771788	3	2	3
0.001	0.5998	1.2536407e-5	1.13612505e-5	1.1968061e-5	3	3	1
0.001	0.5998	0.00011140022	0.00010407968	0.000109638626	3	3	2
0.001	0.5998	0.0002722696	0.0002626854	0.00027671555	3	3	3
0.001	0.6497	0.008866999	0.00802807	0.008412474	1	1	1
0.001	0.6497	0.09346488	0.08742388	0.09160995	1	1	2
0.001	0.6497	0.27494887	0.2661639	0.27890843	1	1	3
0.001	0.6497	0.0005710163	0.000517143	0.000541905	1	2	1
0.001	0.6497	0.0060929107	0.0057008844	0.0059738564	1	2	2
0.001	0.6497	0.01811283	0.017539455	0.018379286	1	2	3
0.001	0.6497	9.192982e-6	8.328103e-6	8.726872e-6	1	3	1
0.001	0.6497	9.930567e-5	9.2945156e-5	9.739559e-5	1	3	2
0.001	0.6497	0.00029831834	0.00028896253	0.00030279876	1	3	3
0.001	0.6497	0.014187201	0.016056139	0.013459955	2	1	1
0.001	0.6497	0.085760266	0.09989186	0.08373993	2	1	2
0.001	0.6497	0.08315871	0.09850607	0.08257822	2	1	3
0.001	0.6497	0.0009064812	0.001026223	0.00086028874	2	2	1
0.001	0.6497	0.0055082594	0.0064181336	0.0053803595	2	2	2
0.001	0.6497	0.0053610625	0.006352643	0.0053254585	2	2	3
0.001	0.6497	1.4476426e-5	1.639391e-5	1.3743111e-5	2	3	1
0.001	0.6497	8.84375e-5	0.00010308159	8.641391e-5	2	3	2
0.001	0.6497	8.639658e-5	0.000102411446	8.585212e-5	2	3	3
0.001	0.6497	0.008866996	0.008028067	0.008412469	3	1	1
0.001	0.6497	0.09346487	0.087423876	0.09160994	3	1	2
0.001	0.6497	0.27494895	0.26616395	0.2789085	3	1	3
0.001	0.6497	0.000571016	0.00051714253	0.00054190453	3	2	1
0.001	0.6497	0.006092909	0.0057008835	0.005973855	3	2	2
0.001	0.6497	0.018112833	0.017539456	0.018379288	3	2	3
0.001	0.6497	9.1929805e-6	8.328101e-6	8.72687e-6	3	3	1
0.001	0.6497	9.930561e-5	9.2945105e-5	9.739554e-5	3	3	2
0.001	0.6497	0.00029831822	0.00028896253	0.00030279876	3	3	3
0.001	0.6996	0.006257638	0.005660724	0.005899611	1	1	1
0.001	0.6996	0.08155235	0.07640824	0.07963272	1	1	2
0.001	0.6996	0.3001341	0.2917572	0.30406958	1	1	3
0.001	0.6996	0.0004026314	0.00036430484	0.0003796788	1	2	1
0.001	0.6996	0.0053109685	0.004977182	0.005187223	1	2	2
0.001	0.6996	0.019745689	0.019199278	0.020009503	1	2	3
0.001	0.6996	6.4764877e-6	5.861274e-6	6.1086243e-6	1	3	1
0.001	0.6996	8.647327e-5	8.1058286e-5	8.447901e-5	1	3	2
0.001	0.6996	0.00032477733	0.00031586713	0.00032919698	1	3	3
0.001	0.6996	0.010012231	0.011321455	0.009439384	2	1	1
0.001	0.6996	0.073042944	0.08523291	0.07106385	2	1	2
0.001	0.6996	0.078737445	0.09349224	0.07795015	2	1	3
0.001	0.6996	0.000639274	0.0007230418	0.0006028438	2	2	1
0.001	0.6996	0.0046878476	0.005471692	0.0045620813	2	2	2
0.001	0.6996	0.0050710137	0.0060228975	0.005021655	2	2	3
0.001	0.6996	1.0201946e-5	1.15415405e-5	9.622881e-6	2	3	1
0.001	0.6996	7.520799e-5	8.780734e-5	7.32103e-5	2	3	2
0.001	0.6996	8.164176e-5	9.699283e-5	8.08688e-5	2	3	3
0.001	0.6996	0.006257647	0.0056607295	0.005899617	3	1	1
0.001	0.6996	0.08155238	0.07640825	0.079632744	3	1	2
0.001	0.6996	0.30013406	0.29175723	0.3040696	3	1	3
0.001	0.6996	0.0004026319	0.00036430504	0.000379679	3	2	1
0.001	0.6996	0.00531097	0.004977183	0.005187224	3	2	2
0.001	0.6996	0.019745676	0.019199273	0.020009497	3	2	3
0.001	0.6996	6.47649e-6	5.8612786e-6	6.1086293e-6	3	3	1
0.001	0.6996	8.647328e-5	8.1058286e-5	8.447901e-5	3	3	2
0.001	0.6996	0.00032477715	0.00031586696	0.0003291968	3	3	3
0.001	0.7495	0.0041761096	0.0037715328	0.003908637	1	1	1
0.001	0.7495	0.068989545	0.0647233	0.06707614	1	1	2
0.001	0.7495	0.3257986	0.31804124	0.32960278	1	1	3
0.001	0.7495	0.00026849235	0.00024251685	0.0002513329	1	2	1
0.001	0.7495	0.004488618	0.0042117964	0.004364905	1	2	2
0.001	0.7495	0.021406688	0.020900924	0.02166072	1	2	3
0.001	0.7495	4.3154405e-6	3.898506e-6	4.0402256e-6	1	3	1
0.001	0.7495	7.301481e-5	6.852395e-5	7.1014954e-5	1	3	2
0.001	0.7495	0.00035164456	0.00034340128	0.00035588472	1	3	3
0.001	0.7495	0.0066817706	0.0075430605	0.0062538153	2	1	1
0.001	0.7495	0.060315173	0.07048942	0.058441505	2	1	2
0.001	0.7495	0.07276845	0.086607	0.0718043	2	1	3
0.001	0.7495	0.00042635182	0.0004813884	0.0003991104	2	2	1
0.001	0.7495	0.0038682094	0.004521635	0.0037488057	2	2	2
0.001	0.7495	0.0046820743	0.0055735754	0.0046209507	2	2	3
0.001	0.7495	6.7995907e-6	7.678592e-6	6.366182e-6	2	3	1
0.001	0.7495	6.201392e-5	7.250416e-5	6.011189e-5	2	3	2
0.001	0.7495	7.530745e-5	8.966433e-5	7.4339085e-5	2	3	3
0.001	0.7495	0.0041761007	0.0037715272	0.0039086314	3	1	1
0.001	0.7495	0.06898946	0.064723216	0.06707607	3	1	2
0.001	0.7495	0.32579854	0.31804112	0.32960272	3	1	3
0.001	0.7495	0.00026849203	0.00024251647	0.00025133256	3	2	1
0.001	0.7495	0.0044886135	0.0042117913	0.0043649008	3	2	2
0.001	0.7495	0.021406684	0.020900926	0.021660727	3	2	3
0.001	0.7495	4.3154337e-6	3.8985004e-6	4.0402206e-6	3	3	1
0.001	0.7495	7.301475e-5	6.85239e-5	7.101492e-5	3	3	2
0.001	0.7495	0.00035164453	0.0003434012	0.0003558847	3	3	3
0.001	0.7994	0.0025684964	0.00231363	0.0023837932	1	1	1
0.001	0.7994	0.05588016	0.05247089	0.054062124	1	1	2
0.001	0.7994	0.35192814	0.34499875	0.3554612	1	1	3
0.001	0.7994	0.00016502208	0.00014865797	0.00015316618	1	2	1
0.001	0.7994	0.0036325522	0.0034113133	0.003514765	1	2	2
0.001	0.7994	0.023095015	0.022643406	0.023330092	1	2	3
0.001	0.7994	2.6505527e-6	2.3878877e-6	2.460303e-6	1	3	1
0.001	0.7994	5.9038175e-5	5.5448723e-5	5.7130266e-5	1	3	2
0.001	0.7994	0.00037890876	0.00037155068	0.00038281837	1	3	3
0.001	0.7994	0.0041095936	0.004627261	0.00381407	2	1	1
0.001	0.7994	0.047675252	0.055784706	0.04598115	2	1	2
0.001	0.7994	0.06516792	0.07774461	0.06408184	2	1	3
0.001	0.7994	0.00026207446	0.0002951122	0.00024324944	2	2	1
0.001	0.7994	0.0030555385	0.0035757567	0.0029473563	2	2	2
0.001	0.7994	0.004189153	0.004998273	0.004119881	2	2	3
0.001	0.7994	4.177217e-6	4.7042136e-6	3.8774992e-6	2	3	1
0.001	0.7994	4.8952992e-5	5.729515e-5	4.7226153e-5	2	3	2
0.001	0.7994	6.731686e-5	8.03295e-5	6.6212466e-5	2	3	3
0.001	0.7994	0.002568497	0.002313631	0.0023837942	3	1	1
0.001	0.7994	0.055880167	0.0524709	0.05406214	3	1	2
0.001	0.7994	0.35192814	0.34499872	0.35546118	3	1	3
0.001	0.7994	0.0001650221	0.00014865816	0.00015316639	3	2	1
0.001	0.7994	0.0036325539	0.0034113154	0.0035147672	3	2	2
0.001	0.7994	0.02309504	0.022643434	0.02333012	3	2	3
0.001	0.7994	2.650554e-6	2.3878886e-6	2.460304e-6	3	3	1
0.001	0.7994	5.9038244e-5	5.544881e-5	5.7130357e-5	3	3	2
0.001	0.7994	0.0003789097	0.00037155146	0.00038281915	3	3	3
0.001	0.8493	0.0013883169	0.0012458967	0.001275943	1	1	1
0.001	0.8493	0.04233208	0.039762758	0.040721685	1	1	2
0.001	0.8493	0.37849572	0.37258977	0.38157523	1	1	3
0.001	0.8493	8.914517e-5	8.000007e-5	8.192937e-5	1	2	1
0.001	0.8493	0.0027496933	0.002582933	0.0026452236	1	2	2
0.001	0.8493	0.02480915	0.024424352	0.025013374	1	2	3
0.001	0.8493	1.4309912e-6	1.2841874e-6	1.3151572e-6	1	3	1
0.001	0.8493	4.4654375e-5	4.1948344e-5	4.295998e-5	1	3	2
0.001	0.8493	0.00040654896	0.00040028078	0.00040993403	1	3	3
0.001	0.8493	0.002221307	0.0024917917	0.0020415073	2	1	1
0.001	0.8493	0.03522684	0.041252848	0.03379817	2	1	2
0.001	0.8493	0.055838197	0.06679179	0.05472204	2	1	3
0.001	0.8493	0.00014158436	0.00015882643	0.00013012537	2	2	1
0.001	0.8493	0.0022563557	0.0026425133	0.0021649925	2	2	2
0.001	0.8493	0.003586297	0.004290128	0.0035148717	2	2	3
0.001	0.8493	2.2555753e-6	2.5302827e-6	2.0730429e-6	2	3	1
0.001	0.8493	3.6127585e-5	4.2313433e-5	3.4667097e-5	2	3	2
0.001	0.8493	5.757928e-5	6.8884736e-5	5.643678e-5	2	3	3
0.001	0.8493	0.001388316	0.0012458956	0.0012759418	3	1	1
0.001	0.8493	0.042332042	0.03976272	0.040721647	3	1	2
0.001	0.8493	0.37849566	0.37258968	0.38157514	3	1	3
0.001	0.8493	8.914516e-5	8.0000034e-5	8.1929335e-5	3	2	1
0.001	0.8493	0.0027496922	0.002582932	0.0026452225	3	2	2
0.001	0.8493	0.024809161	0.024424363	0.025013385	3	2	3
0.001	0.8493	1.4309911e-6	1.2841869e-6	1.3151565e-6	3	3	1
0.001	0.8493	4.465439e-5	4.194835e-5	4.2959986e-5	3	3	2
0.001	0.8493	0.00040654905	0.00040028107	0.00040993432	3	3	3
0.001	0.8992	0.00059354695	0.0005299981	0.00053939084	1	1	1
0.001	0.8992	0.028461726	0.026725693	0.02719933	1	1	2
0.001	0.8992	0.40545735	0.40074447	0.40784654	1	1	3
0.001	0.8992	3.809423e-5	3.401305e-5	3.4615834e-5	1	2	1
0.001	0.8992	0.0018474647	0.0017347661	0.0017655098	1	2	2
0.001	0.8992	0.026546435	0.026239457	0.026704477	1	2	3
0.001	0.8992	6.112121e-7	5.4568955e-7	5.553603e-7	1	3	1
0.001	0.8992	2.9981624e-5	2.8152455e-5	2.8651377e-5	1	3	2
0.001	0.8992	0.00043452473	0.0004295257	0.00043713785	1	3	3
0.001	0.8992	0.0009496751	0.0010599962	0.0008630253	2	1	1
0.001	0.8992	0.023083076	0.027042797	0.022017643	2	1	2
0.001	0.8992	0.044672053	0.0536384	0.043671187	2	1	3
0.001	0.8992	6.0506172e-5	6.753057e-5	5.4981887e-5	2	2	1
0.001	0.8992	0.0014777491	0.0017312551	0.0014095493	2	2	2
0.001	0.8992	0.0028669497	0.003442497	0.0028028046	2	2	3
0.001	0.8992	9.635153e-7	1.0753037e-6	8.754883e-7	2	3	1
0.001	0.8992	2.364857e-5	2.7705692e-5	2.2557357e-5	2	3	2
0.001	0.8992	4.5994853e-5	5.523013e-5	4.4967142e-5	2	3	3
0.001	0.8992	0.0005935468	0.0005299979	0.00053939066	3	1	1
0.001	0.8992	0.028461726	0.026725695	0.027199332	3	1	2
0.001	0.8992	0.40545738	0.40074456	0.40784663	3	1	3
0.001	0.8992	3.8094226e-5	3.401306e-5	3.4615845e-5	3	2	1
0.001	0.8992	0.0018474645	0.0017347655	0.0017655093	3	2	2
0.001	0.8992	0.02654642	0.026239444	0.026704464	3	2	3
0.001	0.8992	6.112123e-7	5.456893e-7	5.553601e-7	3	3	1
0.001	0.8992	2.9981604e-5	2.8152432e-5	2.8651353e-5	3	3	2
0.001	0.8992	0.00043452426	0.00042952527	0.00043713738	3	3	3
0.001	0.9491	0.00014416428	0.00012791771	0.00012934406	1	1	1
0.001	0.9491	0.014397808	0.013504999	0.013655586	1	1	2
0.001	0.9491	0.4327487	0.42935818	0.43414572	1	1	3
0.001	0.9491	9.2494765e-6	8.205878e-6	8.2973775e-6	1	2	1
0.001	0.9491	0.00093402853	0.00087605626	0.00088582473	1	2	2
0.001	0.9491	0.0283029	0.028082171	0.0283953	1	2	3
0.001	0.9491	1.4835572e-7	1.315973e-7	1.3306467e-7	1	3	1
0.001	0.9491	1.5149091e-5	1.4207958e-5	1.4366384e-5	1	3	2
0.001	0.9491	0.0004627758	0.00045918333	0.00046430345	1	3	3
0.001	0.9491	0.00023066279	0.00025583533	0.00020695041	2	1	1
0.001	0.9491	0.011368192	0.013318358	0.010773491	2	1	2
0.001	0.9491	0.031560354	0.03819214	0.030894402	2	1	3
0.001	0.9491	1.4691561e-5	1.6292606e-5	1.3179421e-5	2	2	1
0.001	0.9491	0.00072747446	0.00085222826	0.0006893848	2	2	2
0.001	0.9491	0.0020244566	0.0024498843	0.0019817613	2	2	3
0.001	0.9491	2.3387925e-7	2.5933068e-7	2.0977787e-7	2	3	1
0.001	0.9491	1.1637046e-5	1.3632036e-5	1.1027232e-5	2	3	2
0.001	0.9491	3.2462103e-5	3.9284307e-5	3.1777876e-5	2	3	3
0.001	0.9491	0.00014416417	0.00012791758	0.00012934391	3	1	1
0.001	0.9491	0.014397798	0.013504992	0.01365558	3	1	2
0.001	0.9491	0.43274882	0.4293582	0.43414575	3	1	3
0.001	0.9491	9.24948e-6	8.205875e-6	8.297375e-6	3	2	1
0.001	0.9491	0.000934029	0.00087605667	0.00088582514	3	2	2
0.001	0.9491	0.028302923	0.028082188	0.028395317	3	2	3
0.001	0.9491	1.4835584e-7	1.3159739e-7	1.3306476e-7	3	3	1
0.001	0.9491	1.5149107e-5	1.4207974e-5	1.43664e-5	3	3	2
0.001	0.9491	0.00046277654	0.00045918403	0.00046430415	3	3	3
0.001	0.999	5.274472e-8	4.6468763e-8	4.667418e-8	1	1	1
0.001	0.999	0.0002823638	0.0002643466	0.00026551515	1	1	2
0.001	0.999	0.46027803	0.45828298	0.46030885	1	1	3
0.001	0.999	3.3837628e-9	2.980466e-9	2.9936413e-9	1	2	1
0.001	0.999	1.8310791e-5	1.7140605e-5	1.7216375e-5	1	2	2
0.001	0.999	0.030072978	0.02994334	0.030075705	1	2	3
0.001	0.999	5.4268486e-11	4.778968e-11	4.8000933e-11	1	3	1
0.001	0.999	2.9687007e-7	2.7786803e-7	2.7909635e-7	1	3	2
0.001	0.999	0.0004912183	0.0004891126	0.0004912747	1	3	3
0.001	0.999	8.439151e-8	9.2937505e-8	7.4678674e-8	2	1	1
0.001	0.999	0.00021675826	0.00025385848	0.00020398454	2	1	2
0.001	0.999	0.016412191	0.020404357	0.016395645	2	1	3
0.001	0.999	5.374573e-9	5.917613e-9	4.7550177e-9	2	2	1
0.001	0.999	1.3868419e-5	1.624064e-5	1.3049946e-5	2	2	2
0.001	0.999	0.0010533084	0.0013095497	0.0010522709	2	2	3
0.001	0.999	8.555026e-11	9.417478e-11	7.567287e-11	2	3	1
0.001	0.999	2.2180807e-7	2.5972543e-7	2.0869885e-7	2	3	2
0.001	0.999	1.689792e-5	2.1009224e-5	1.6881677e-5	2	3	3
0.001	0.999	5.274466e-8	4.6468752e-8	4.667417e-8	3	1	1
0.001	0.999	0.00028236365	0.00026434657	0.00026551512	3	1	2
0.001	0.999	0.4602781	0.45828304	0.4603089	3	1	3
0.001	0.999	3.3837606e-9	2.980467e-9	2.9936422e-9	3	2	1
0.001	0.999	1.8310806e-5	1.7140612e-5	1.7216382e-5	3	2	2
0.001	0.999	0.030073017	0.029943388	0.030075753	3	2	3
0.001	0.999	5.4268517e-11	4.778973e-11	4.800099e-11	3	3	1
0.001	0.999	2.968704e-7	2.778686e-7	2.7909692e-7	3	3	2
0.001	0.999	0.0004912194	0.0004891139	0.00049127603	3	3	3
0.0509	0.001	0.15451531	0.13903043	0.15392241	1	1	1
0.0509	0.001	0.010216028	0.009217609	0.010204935	1	1	2
0.0509	0.001	0.00016887317	0.00015278996	0.00016915576	1	1	3
0.0509	0.001	0.09760425	0.08855754	0.09804321	1	2	1
0.0509	0.001	0.006514123	0.0059270575	0.006561923	1	2	2
0.0509	0.001	0.000108700944	9.91843e-5	0.000109808236	1	2	3
0.0509	0.001	0.015483769	0.01416705	0.015684526	1	3	1
0.0509	0.001	0.0010430944	0.0009571511	0.0010596745	1	3	2
0.0509	0.001	1.7568893e-5	1.616796e-5	1.789976e-5	1	3	3
0.0509	0.001	0.24722457	0.2780608	0.2462758	2	1	1
0.0509	0.001	0.016065283	0.018118165	0.016047087	2	1	2
0.0509	0.001	0.00026093313	0.00029507474	0.0002613449	2	1	3
0.0509	0.001	0.13629547	0.15443623	0.13678269	2	2	1
0.0509	0.001	0.008890625	0.010101472	0.008946777	2	2	2
0.0509	0.001	0.00014495323	0.0001651449	0.00014626727	2	2	3
0.0509	0.001	0.018540958	0.021161223	0.018742293	2	3	1
0.0509	0.001	0.0012138913	0.0013892483	0.0012304441	2	3	2
0.0509	0.001	1.9864168e-5	2.279615e-5	2.0190333e-5	2	3	3
0.0509	0.001	0.15451537	0.13903044	0.15392242	3	1	1
0.0509	0.001	0.010216025	0.009217606	0.010204932	3	1	2
0.0509	0.001	0.00016887311	0.00015278989	0.00016915568	3	1	3
0.0509	0.001	0.09760426	0.08855751	0.09804318	3	2	1
0.0509	0.001	0.0065141213	0.0059270537	0.0065619186	3	2	2
0.0509	0.001	0.000108700864	9.9184246e-5	0.00010980818	3	2	3
0.0509	0.001	0.015483769	0.014167053	0.01568453	3	3	1
0.0509	0.001	0.0010430936	0.00095715077	0.0010596742	3	3	2
0.0509	0.001	1.7568875e-5	1.616795e-5	1.789975e-5	3	3	3
0.0509	0.0509	0.097302295	0.087072015	0.09604283	1	1	1
0.0509	0.0509	0.062155996	0.05677795	0.06262764	1	1	2
0.0509	0.0509	0.009975612	0.009303616	0.010262145	1	1	3
0.0509	0.0509	0.05965204	0.053797822	0.059340477	1	2	1
0.0509	0.0509	0.040522046	0.037335716	0.04118232	1	2	2
0.0509	0.0509	0.0069275014	0.0065219807	0.007193924	1	2	3
0.0509	0.0509	0.009184888	0.008348796	0.009208951	1	3	1
0.0509	0.0509	0.0066510458	0.006181687	0.006818571	1	3	2
0.0509	0.0509	0.0012097817	0.0011497843	0.0012682438	1	3	3
0.0509	0.0509	0.15568367	0.17414406	0.15366855	2	1	1
0.0509	0.0509	0.08666858	0.09873772	0.087128334	2	1	2
0.0509	0.0509	0.011896097	0.013796731	0.012174539	2	1	3
0.0509	0.0509	0.08467532	0.09541791	0.08419886	2	2	1
0.0509	0.0509	0.048209444	0.055339236	0.048832558	2	2	2
0.0509	0.0509	0.0067675533	0.007909694	0.0069796876	2	2	3
0.0509	0.0509	0.011367272	0.012902057	0.011385058	2	3	1
0.0509	0.0509	0.006619634	0.0076550595	0.006754993	2	3	2
0.0509	0.0509	0.00095001335	0.0011187884	0.0009872435	2	3	3
0.0509	0.0509	0.09730231	0.08707203	0.09604284	3	1	1
0.0509	0.0509	0.062155996	0.056777954	0.06262764	3	1	2
0.0509	0.0509	0.009975615	0.0093036145	0.010262143	3	1	3
0.0509	0.0509	0.05965205	0.0537978	0.059340455	3	2	1
0.0509	0.0509	0.040522043	0.037335724	0.04118233	3	2	2
0.0509	0.0509	0.006927502	0.006521979	0.007193922	3	2	3
0.0509	0.0509	0.009184888	0.008348796	0.009208951	3	3	1
0.0509	0.0509	0.0066510458	0.0061816857	0.0068185693	3	3	2
0.0509	0.0509	0.0012097815	0.0011497837	0.0012682431	3	3	3
0.0509	0.1008	0.07449245	0.06637031	0.07290628	1	1	1
0.0509	0.1008	0.078850105	0.0722477	0.07936246	1	1	2
0.0509	0.1008	0.021098508	0.019889722	0.021848407	1	1	3
0.0509	0.1008	0.044558614	0.03999003	0.04392814	1	2	1
0.0509	0.1008	0.05095309	0.047069706	0.051705003	1	2	2
0.0509	0.1008	0.0147565985	0.0140371295	0.015419468	1	2	3
0.0509	0.1008	0.006692628	0.0060505094	0.006646347	1	3	1
0.0509	0.1008	0.008298577	0.007729758	0.008490964	1	3	2
0.0509	0.1008	0.002597144	0.002492888	0.0027383808	1	3	3
0.0509	0.1008	0.119187914	0.13274065	0.11665007	2	1	1
0.0509	0.1008	0.10318347	0.117714554	0.10344541	2	1	2
0.0509	0.1008	0.021659976	0.025279118	0.022214828	2	1	3
0.0509	0.1008	0.0640679	0.07187428	0.06316181	2	2	1
0.0509	0.1008	0.0570026	0.06551718	0.057575308	2	2	2
0.0509	0.1008	0.012296446	0.014461494	0.012708498	2	2	3
0.0509	0.1008	0.008501335	0.009605118	0.008440803	2	3	1
0.0509	0.1008	0.0077804076	0.009008595	0.007916589	2	3	2
0.0509	0.1008	0.0017244337	0.0020434726	0.0017957666	2	3	3
0.0509	0.1008	0.07449244	0.06637031	0.07290628	3	1	1
0.0509	0.1008	0.0788501	0.072247684	0.07936244	3	1	2
0.0509	0.1008	0.021098508	0.019889725	0.021848412	3	1	3
0.0509	0.1008	0.04455863	0.039990034	0.043928143	3	2	1
0.0509	0.1008	0.050953094	0.047069717	0.051705014	3	2	2
0.0509	0.1008	0.014756601	0.014037132	0.015419471	3	2	3
0.0509	0.1008	0.006692627	0.0060505094	0.006646347	3	3	1
0.0509	0.1008	0.008298573	0.0077297585	0.008490964	3	3	2
0.0509	0.1008	0.0025971446	0.002492888	0.0027383808	3	3	3
0.0509	0.1507	0.059086986	0.05247602	0.057396926	1	1	1
0.0509	0.1507	0.087586634	0.080368854	0.0879054	1	1	2
0.0509	0.1507	0.033042755	0.03134978	0.034289587	1	1	3
0.0509	0.1507	0.03463564	0.03097092	0.033875197	1	2	1
0.0509	0.1507	0.055884052	0.051671535	0.056517	1	2	2
0.0509	0.1507	0.022979787	0.02198418	0.024045734	1	2	3
0.0509	0.1507	0.0050960467	0.004588073	0.005018317	1	3	1
0.0509	0.1507	0.008988589	0.008375154	0.009160529	1	3	2
0.0509	0.1507	0.0040214155	0.003879113	0.004242874	1	3	3
0.0509	0.1507	0.09453919	0.10495203	0.09183507	2	1	1
0.0509	0.1507	0.10899808	0.124383874	0.10883831	2	1	2
0.0509	0.1507	0.02989041	0.0349816	0.030609582	2	1	3
0.0509	0.1507	0.050292563	0.05622686	0.049199596	2	2	1
0.0509	0.1507	0.05972231	0.06864681	0.060067292	2	2	2
0.0509	0.1507	0.01686439	0.019884193	0.017399056	2	2	3
0.0509	0.1507	0.006604701	0.007434894	0.0065056765	2	3	1
0.0509	0.1507	0.008091635	0.009367576	0.008196811	2	3	2
0.0509	0.1507	0.0023528885	0.0027947836	0.0024454899	2	3	3
0.0509	0.1507	0.05908699	0.05247604	0.05739694	3	1	1
0.0509	0.1507	0.08758668	0.08036891	0.087905444	3	1	2
0.0509	0.1507	0.03304277	0.031349797	0.0342896	3	1	3
0.0509	0.1507	0.03463566	0.03097093	0.033875205	3	2	1
0.0509	0.1507	0.055884067	0.05167155	0.05651701	3	2	2
0.0509	0.1507	0.0229798	0.021984188	0.024045737	3	2	3
0.0509	0.1507	0.0050960444	0.004588074	0.005018317	3	3	1
0.0509	0.1507	0.008988587	0.008375155	0.009160528	3	3	2
0.0509	0.1507	0.0040214155	0.0038791134	0.004242874	3	3	3
0.0509	0.2006	0.047580995	0.04216266	0.04591578	1	1	1
0.0509	0.2006	0.09199768	0.08449457	0.09201587	1	1	2
0.0509	0.2006	0.045597646	0.043451846	0.04731972	1	1	3
0.0509	0.2006	0.0274202	0.02445323	0.02662994	1	2	1
0.0509	0.2006	0.05792491	0.053577896	0.058347143	1	2	2
0.0509	0.2006	0.031384557	0.030134188	0.03281659	1	2	3
0.0509	0.2006	0.0039645815	0.003558175	0.0038749066	1	3	1
0.0509	0.2006	0.009192042	0.008562654	0.009324861	1	3	2
0.0509	0.2006	0.0054338197	0.0052565243	0.0057244347	1	3	3
0.0509	0.2006	0.0761296	0.08432533	0.07346525	2	1	1
0.0509	0.2006	0.10968898	0.12519234	0.109069094	2	1	2
0.0509	0.2006	0.036780685	0.043107394	0.037555683	2	1	3
0.0509	0.2006	0.04012098	0.044739272	0.0389774	2	2	1
0.0509	0.2006	0.059601642	0.06849547	0.059674088	2	2	2
0.0509	0.2006	0.020596864	0.02431152	0.021180492	2	2	3
0.0509	0.2006	0.005219726	0.0058586467	0.005104124	2	3	1
0.0509	0.2006	0.008013915	0.009272905	0.008078668	2	3	2
0.0509	0.2006	0.0028547305	0.0033935197	0.0029564756	2	3	3
0.0509	0.2006	0.04758102	0.042162687	0.04591581	3	1	1
0.0509	0.2006	0.09199766	0.084494576	0.09201588	3	1	2
0.0509	0.2006	0.045597646	0.043451834	0.04731971	3	1	3
0.0509	0.2006	0.027420215	0.024453234	0.026629943	3	2	1
0.0509	0.2006	0.057924945	0.053577926	0.058347177	3	2	2
0.0509	0.2006	0.031384546	0.030134179	0.032816578	3	2	3
0.0509	0.2006	0.0039645825	0.003558178	0.00387491	3	3	1
0.0509	0.2006	0.009192044	0.008562659	0.009324865	3	3	2
0.0509	0.2006	0.0054338183	0.005256525	0.0057244357	3	3	3
0.0509	0.2505	0.03856624	0.034123696	0.036998104	1	1	1
0.0509	0.2505	0.093571514	0.08600818	0.09325309	1	1	2
0.0509	0.2505	0.058640964	0.05606898	0.060791954	1	1	3
0.0509	0.2505	0.021901907	0.019494148	0.021136237	1	2	1
0.0509	0.2505	0.05816188	0.05380924	0.058341864	1	2	2
0.0509	0.2505	0.03987579	0.038387608	0.04162119	1	2	3
0.0509	0.2505	0.00311929	0.0027927812	0.0030280314	1	3	1
0.0509	0.2505	0.009107828	0.00848107	0.009195473	1	3	2
0.0509	0.2505	0.006817634	0.006607574	0.0071641635	1	3	3
0.0509	0.2505	0.061705984	0.06824739	0.059196968	2	1	1
0.0509	0.2505	0.107424565	0.12264701	0.10638254	2	1	2
0.0509	0.2505	0.042473413	0.04982453	0.043217197	2	1	3
0.0509	0.2505	0.03224146	0.035884056	0.0311254	2	2	1
0.0509	0.2505	0.057898525	0.06653095	0.057708148	2	2	2
0.0509	0.2505	0.023597255	0.027866315	0.024170907	2	2	3
0.0509	0.2505	0.004158627	0.00465677	0.004039226	2	3	1
0.0509	0.2505	0.007726573	0.008935783	0.0077507906	2	3	2
0.0509	0.2505	0.003247329	0.0038604913	0.0033485438	2	3	3
0.0509	0.2505	0.038566235	0.034123708	0.036998115	3	1	1
0.0509	0.2505	0.09357151	0.08600822	0.09325311	3	1	2
0.0509	0.2505	0.05864097	0.056069005	0.060791973	3	1	3
0.0509	0.2505	0.021901913	0.019494142	0.02113623	3	2	1
0.0509	0.2505	0.058161903	0.05380925	0.05834187	3	2	2
0.0509	0.2505	0.039875805	0.038387645	0.041621223	3	2	3
0.0509	0.2505	0.0031192915	0.002792783	0.0030280328	3	3	1
0.0509	0.2505	0.009107835	0.008481075	0.009195478	3	3	2
0.0509	0.2505	0.0068176356	0.0066075763	0.007164165	3	3	3
0.0509	0.3004	0.031302948	0.027671728	0.029869992	1	1	1
0.0509	0.3004	0.09310321	0.085647896	0.09245183	1	1	2
0.0509	0.3004	0.07209772	0.069129474	0.07462117	1	1	3
0.0509	0.3004	0.017550206	0.0155990645	0.016838267	1	2	1
0.0509	0.3004	0.05716864	0.052903634	0.05710634	1	2	2
0.0509	0.3004	0.04840959	0.04670167	0.050411686	1	2	3
0.0509	0.3004	0.0024665808	0.0022042338	0.0023793397	1	3	1
0.0509	0.3004	0.008839501	0.008228447	0.008882121	1	3	2
0.0509	0.3004	0.008168542	0.007928087	0.008557901	1	3	3
0.0509	0.3004	0.0500847	0.05534344	0.04779198	2	1	1
0.0509	0.3004	0.10329303	0.11799552	0.101895355	2	1	2
0.0509	0.3004	0.047076352	0.055264656	0.04772394	2	1	3
0.0509	0.3004	0.025962202	0.028854901	0.024917727	2	2	1
0.0509	0.3004	0.05523837	0.063478604	0.054817118	2	2	2
0.0509	0.3004	0.025946967	0.03064853	0.02646662	2	2	3
0.0509	0.3004	0.0033220595	0.0037129961	0.0032063678	2	3	1
0.0509	0.3004	0.007317955	0.00845982	0.0073055006	2	3	2
0.0509	0.3004	0.003544717	0.0042130644	0.003638203	2	3	3
0.0509	0.3004	0.03130295	0.02767172	0.029869989	3	1	1
0.0509	0.3004	0.09310313	0.085647844	0.09245179	3	1	2
0.0509	0.3004	0.072097674	0.06912943	0.07462113	3	1	3
0.0509	0.3004	0.017550202	0.015599068	0.016838273	3	2	1
0.0509	0.3004	0.05716866	0.052903626	0.05710634	3	2	2
0.0509	0.3004	0.048409596	0.04670165	0.050411675	3	2	3
0.0509	0.3004	0.0024665815	0.002204234	0.0023793404	3	3	1
0.0509	0.3004	0.008839504	0.008228447	0.008882122	3	3	2
0.0509	0.3004	0.008168542	0.007928089	0.008557904	3	3	3
0.0509	0.3503	0.025346037	0.022394467	0.024065722	1	1	1
0.0509	0.3503	0.09107757	0.083860494	0.09011883	1	1	2
0.0509	0.3503	0.08592144	0.08259416	0.088758	1	1	3
0.0509	0.3503	0.014048972	0.012474496	0.013405442	1	2	1
0.0509	0.3503	0.05528708	0.05117986	0.05499931	1	2	2
0.0509	0.3503	0.05696719	0.05506127	0.059170384	1	2	3
0.0509	0.3503	0.0019512993	0.0017411113	0.001871047	1	3	1
0.0509	0.3503	0.008447017	0.007861207	0.008447873	1	3	2
0.0509	0.3503	0.009487289	0.009219374	0.009907397	1	3	3
0.0509	0.3503	0.040553648	0.044788934	0.038505152	2	1	1
0.0509	0.3503	0.09791575	0.11194188	0.096236706	2	1	2
0.0509	0.3503	0.050669715	0.05952645	0.05117503	2	1	3
0.0509	0.3503	0.020866567	0.02316758	0.019917225	2	2	1
0.0509	0.3503	0.051972818	0.05974227	0.05136057	2	2	2
0.0509	0.3503	0.027708497	0.03273562	0.028142892	2	2	3
0.0509	0.3503	0.0026501978	0.0029574758	0.0025425493	2	3	1
0.0509	0.3503	0.0068370765	0.007902009	0.0067933765	2	3	2
0.0509	0.3503	0.0037578617	0.0044649397	0.0038385193	2	3	3
0.0509	0.3503	0.025346026	0.022394463	0.024065718	3	1	1
0.0509	0.3503	0.09107752	0.08386048	0.09011882	3	1	2
0.0509	0.3503	0.08592143	0.08259416	0.088758	3	1	3
0.0509	0.3503	0.014048974	0.012474496	0.013405442	3	2	1
0.0509	0.3503	0.05528711	0.051179856	0.054999307	3	2	2
0.0509	0.3503	0.056967195	0.05506129	0.059170403	3	2	3
0.0509	0.3503	0.0019512995	0.0017411126	0.0018710484	3	3	1
0.0509	0.3503	0.008447021	0.007861211	0.008447877	3	3	2
0.0509	0.3503	0.009487297	0.009219381	0.009907405	3	3	3
0.0509	0.4002	0.020404575	0.018024035	0.019281857	1	1	1
0.0509	0.4002	0.08781527	0.08093808	0.08658641	1	1	2
0.0509	0.4002	0.10008491	0.09644506	0.10317556	1	1	3
0.0509	0.4002	0.011194346	0.009932191	0.010625317	1	2	1
0.0509	0.4002	0.05273709	0.048840757	0.05224915	1	2	2
0.0509	0.4002	0.06554346	0.06346621	0.067895256	1	2	3
0.0509	0.4002	0.0015383488	0.0013708737	0.0014665411	1	3	1
0.0509	0.4002	0.007967595	0.0074140453	0.00793144	1	3	2
0.0509	0.4002	0.010776735	0.010484998	0.011216702	1	3	3
0.0509	0.4002	0.032647323	0.036048084	0.030850982	2	1	1
0.0509	0.4002	0.09167726	0.1049153	0.08978951	2	1	2
0.0509	0.4002	0.053311266	0.06267988	0.053643238	2	1	3
0.0509	0.4002	0.016682481	0.018507384	0.015839148	2	2	1
0.0509	0.4002	0.048315633	0.055563945	0.04755321	2	2	2
0.0509	0.4002	0.028928878	0.03418558	0.029256998	2	2	3
0.0509	0.4002	0.0021040307	0.002344847	0.002006787	2	3	1
0.0509	0.4002	0.006313174	0.0072959303	0.006244066	2	3	2
0.0509	0.4002	0.0038951847	0.004626633	0.003959605	2	3	3
0.0509	0.4002	0.02040458	0.01802404	0.019281862	3	1	1
0.0509	0.4002	0.087815285	0.08093811	0.08658644	3	1	2
0.0509	0.4002	0.10008491	0.09644507	0.103175566	3	1	3
0.0509	0.4002	0.011194344	0.00993219	0.010625316	3	2	1
0.0509	0.4002	0.052737087	0.04884073	0.05224912	3	2	2
0.0509	0.4002	0.065543436	0.06346619	0.067895226	3	2	3
0.0509	0.4002	0.0015383483	0.0013708738	0.0014665412	3	3	1
0.0509	0.4002	0.007967594	0.007414043	0.007931437	3	3	2
0.0509	0.4002	0.010776733	0.010484995	0.011216699	3	3	3
0.0509	0.4501	0.016277632	0.014376913	0.015309978	1	1	1
0.0509	0.4501	0.08354033	0.07708185	0.08208448	1	1	2
0.0509	0.4501	0.11457328	0.110677436	0.11786043	1	1	3
0.0509	0.4501	0.008847407	0.0078447815	0.0083539095	1	2	1
0.0509	0.4501	0.049667604	0.046022255	0.04900911	1	2	2
0.0509	0.4501	0.07414063	0.07192412	0.076592006	1	2	3
0.0509	0.4501	0.0012041413	0.0010717807	0.0011413394	1	3	1
0.0509	0.4501	0.0074254954	0.0069093322	0.0073577496	1	3	2
0.0509	0.4501	0.012040457	0.011729312	0.012490547	1	3	3
0.0509	0.4501	0.026044203	0.028753828	0.024495965	2	1	1
0.0509	0.4501	0.08482949	0.097192675	0.082800396	2	1	2
0.0509	0.4501	0.055039365	0.06477006	0.055178918	2	1	3
0.0509	0.4501	0.013222218	0.014658629	0.012487981	2	2	1
0.0509	0.4501	0.044403948	0.051096756	0.043530356	2	2	2
0.0509	0.4501	0.029642342	0.035039943	0.029851234	2	2	3
0.0509	0.4501	0.0016567037	0.0018440431	0.0015709775	2	3	1
0.0509	0.4501	0.0057646013	0.0066623758	0.005675812	2	3	2
0.0509	0.4501	0.003963026	0.0047060233	0.004009156	2	3	3
0.0509	0.4501	0.01627763	0.014376917	0.015309981	3	1	1
0.0509	0.4501	0.083540365	0.077081874	0.0820845	3	1	2
0.0509	0.4501	0.114573285	0.11067746	0.117860444	3	1	3
0.0509	0.4501	0.008847407	0.007844783	0.008353911	3	2	1
0.0509	0.4501	0.049667615	0.046022266	0.04900912	3	2	2
0.0509	0.4501	0.07414063	0.07192414	0.076592036	3	2	3
0.0509	0.4501	0.0012041416	0.0010717814	0.0011413402	3	3	1
0.0509	0.4501	0.0074254996	0.0069093346	0.0073577515	3	3	2
0.0509	0.4501	0.01204046	0.011729312	0.012490546	3	3	3
0.0509	0.5	0.01282074	0.01132241	0.012001249	1	1	1
0.0509	0.5	0.07841601	0.07243632	0.07677926	1	1	2
0.0509	0.5	0.12938002	0.12529503	0.13280714	1	1	3
0.0509	0.5	0.0069095786	0.0061225444	0.006489624	1	2	1
0.0509	0.5	0.04618396	0.042819224	0.045386467	1	2	2
0.0509	0.5	0.08276502	0.08044681	0.085270025	1	2	3
0.0509	0.5	0.00093215756	0.00082870125	0.0008783863	1	3	1
0.0509	0.5	0.00683718	0.0063620606	0.0067435	1	3	2
0.0509	0.5	0.013282211	0.012956821	0.013733652	1	3	3
0.0509	0.5	0.020513183	0.02264482	0.019201998	2	1	1
0.0509	0.5	0.077546045	0.08896238	0.07543692	2	1	2
0.0509	0.5	0.05587563	0.06582029	0.055813257	2	1	3
0.0509	0.5	0.010350992	0.011467636	0.009724146	2	2	1
0.0509	0.5	0.04032969	0.04644206	0.03938121	2	2	2
0.0509	0.5	0.029872267	0.035326447	0.029955566	2	2	3
0.0509	0.5	0.0012889742	0.0014329465	0.0012150875	2	3	1
0.0509	0.5	0.0052033435	0.0060147154	0.0051002637	2	3	2
0.0509	0.5	0.003966039	0.004708806	0.0039928993	2	3	3
0.0509	0.5	0.012820747	0.011322412	0.012001251	3	1	1
0.0509	0.5	0.07841602	0.072436295	0.07677924	3	1	2
0.0509	0.5	0.12938	0.12529501	0.13280712	3	1	3
0.0509	0.5	0.0069095837	0.006122548	0.0064896275	3	2	1
0.0509	0.5	0.046183974	0.04281924	0.045386482	3	2	2
0.0509	0.5	0.08276504	0.080446824	0.08527004	3	2	3
0.0509	0.5	0.00093215774	0.0008287016	0.00087838667	3	3	1
0.0509	0.5	0.0068371836	0.006362064	0.0067435037	3	3	2
0.0509	0.5	0.013282212	0.012956825	0.013733656	3	3	3
0.0509	0.5499	0.009926905	0.008764708	0.009246199	1	1	1
0.0509	0.5499	0.07256595	0.067109354	0.07079602	1	1	2
0.0509	0.5499	0.14450344	0.14030612	0.14801386	1	1	3
0.0509	0.5499	0.005308684	0.004700324	0.0049585374	1	2	1
0.0509	0.5499	0.04236339	0.039300498	0.04145948	1	2	2
0.0509	0.5499	0.09142511	0.08904781	0.09393967	1	2	3
0.0509	0.5499	0.00071044604	0.0006307587	0.00066540955	1	3	1
0.0509	0.5499	0.006214223	0.0057826643	0.006100336	1	3	2
0.0509	0.5499	0.014505648	0.014171923	0.01495046	1	3	3
0.0509	0.5499	0.015883043	0.01752941	0.014793913	2	1	1
0.0509	0.5499	0.06995199	0.08035887	0.06781872	2	1	2
0.0509	0.5499	0.05582645	0.06583449	0.0555609	2	1	3
0.0509	0.5499	0.007969053	0.008821592	0.007444966	2	2	1
0.0509	0.5499	0.036157314	0.04167014	0.035167437	2	2	2
0.0509	0.5499	0.029632883	0.03506112	0.029589768	2	2	3
0.0509	0.5499	0.000986636	0.0010953376	0.00092440814	2	3	1
0.0509	0.5499	0.0046375347	0.0053619305	0.004525191	2	3	2
0.0509	0.5499	0.0039074775	0.0046389084	0.0039149984	2	3	3
0.0509	0.5499	0.009926902	0.008764706	0.009246197	3	1	1
0.0509	0.5499	0.072565906	0.06710935	0.07079601	3	1	2
0.0509	0.5499	0.14450343	0.14030606	0.1480138	3	1	3
0.0509	0.5499	0.00530868	0.0047003217	0.004958535	3	2	1
0.0509	0.5499	0.04236341	0.039300483	0.041459464	3	2	2
0.0509	0.5499	0.09142509	0.08904781	0.09393967	3	2	3
0.0509	0.5499	0.00071044586	0.00063075864	0.0006654095	3	3	1
0.0509	0.5499	0.006214218	0.0057826634	0.006100335	3	3	2
0.0509	0.5499	0.014505652	0.0141719235	0.014950461	3	3	3
0.0509	0.5998	0.007514887	0.006631866	0.0069622872	1	1	1
0.0509	0.5998	0.066087626	0.06118555	0.06423401	1	1	2
0.0509	0.5998	0.15994482	0.15572055	0.16347905	1	1	3
0.0509	0.5998	0.003990466	0.003529519	0.0037053712	1	2	1
0.0509	0.5998	0.038264755	0.035518073	0.037287697	1	2	2
0.0509	0.5998	0.10012971	0.09774069	0.10261045	1	2	3
0.0509	0.5998	0.0005301246	0.00046992	0.0004933329	1	3	1
0.0509	0.5998	0.005565021	0.0051786564	0.0054366738	1	3	2
0.0509	0.5998	0.015714163	0.015378601	0.016144812	1	3	3
0.0509	0.5998	0.012023815	0.013263725	0.011139654	2	1	1
0.0509	0.5998	0.062142428	0.07148424	0.06003665	2	1	2
0.0509	0.5998	0.054884486	0.06479917	0.054422136	2	1	3
0.0509	0.5998	0.006000736	0.0066356827	0.005573035	2	2	1
0.0509	0.5998	0.031934097	0.03683249	0.030934084	2	2	2
0.0509	0.5998	0.028930288	0.034249865	0.028765043	2	2	3
0.0509	0.5998	0.0007389353	0.00081902236	0.000687863	2	3	1
0.0509	0.5998	0.004072918	0.004710301	0.0039559864	2	3	2
0.0509	0.5998	0.0037894112	0.0044987565	0.0037783193	2	3	3
0.0509	0.5998	0.007514882	0.0066318605	0.006962281	3	1	1
0.0509	0.5998	0.06608761	0.0611855	0.06423396	3	1	2
0.0509	0.5998	0.15994476	0.15572053	0.16347903	3	1	3
0.0509	0.5998	0.003990463	0.0035295163	0.0037053684	3	2	1
0.0509	0.5998	0.038264725	0.035518046	0.03728767	3	2	2
0.0509	0.5998	0.10012973	0.097740725	0.102610484	3	2	3
0.0509	0.5998	0.0005301242	0.0004699194	0.00049333234	3	3	1
0.0509	0.5998	0.0055650207	0.0051786536	0.005436671	3	3	2
0.0509	0.5998	0.015714172	0.015378608	0.016144821	3	3	3
0.0509	0.6497	0.005521679	0.0048686503	0.0050858115	1	1	1
0.0509	0.6497	0.05906138	0.054734666	0.05717605	1	1	2
0.0509	0.6497	0.1757054	0.17154732	0.17919901	1	1	3
0.0509	0.6497	0.0029132534	0.0025730992	0.0026878696	1	2	1
0.0509	0.6497	0.033934604	0.031513307	0.032918926	1	2	2
0.0509	0.6497	0.10888748	0.10653796	0.11128998	1	2	3
0.0509	0.6497	0.00038444024	0.00034011435	0.0003552848	1	3	1
0.0509	0.6497	0.004895933	0.0045557283	0.0047589317	1	3	2
0.0509	0.6497	0.016910816	0.016580489	0.017320044	1	3	3
0.0509	0.6497	0.008834686	0.0097373	0.008137298	2	1	1
0.0509	0.6497	0.054193944	0.06242208	0.052165084	2	1	2
0.0509	0.6497	0.053029347	0.06268519	0.052384958	2	1	3
0.0509	0.6497	0.004387419	0.0048447046	0.004048638	2	2	1
0.0509	0.6497	0.02769691	0.031969495	0.02671637	2	2	2
0.0509	0.6497	0.02776348	0.0328899	0.027485535	2	2	3
0.0509	0.6497	0.0005375594	0.0005946395	0.0004969302	2	3	1
0.0509	0.6497	0.0035137627	0.00406454	0.0033966675	2	3	2
0.0509	0.6497	0.0036128955	0.004289562	0.0035847146	2	3	3
0.0509	0.6497	0.0055216798	0.0048686494	0.0050858106	3	1	1
0.0509	0.6497	0.059061382	0.05473468	0.057176065	3	1	2
0.0509	0.6497	0.1757054	0.17154734	0.17919903	3	1	3
0.0509	0.6497	0.002913254	0.0025730995	0.0026878698	3	2	1
0.0509	0.6497	0.033934597	0.03151331	0.03291893	3	2	2
0.0509	0.6497	0.10888745	0.10653793	0.11128994	3	2	3
0.0509	0.6497	0.00038444038	0.00034011423	0.00035528466	3	3	1
0.0509	0.6497	0.004895935	0.0045557288	0.004758932	3	3	2
0.0509	0.6497	0.01691081	0.016580477	0.017320033	3	3	3
0.0509	0.6996	0.0038974364	0.0034317512	0.0035664926	1	1	1
0.0509	0.6996	0.051557135	0.047818817	0.049696334	1	1	2
0.0509	0.6996	0.19178529	0.18779123	0.1951645	1	1	3
0.0509	0.6996	0.002044379	0.0018021972	0.0018729571	1	2	1
0.0509	0.6996	0.02941192	0.027321396	0.02839412	1	2	2
0.0509	0.6996	0.11770563	0.115449354	0.11998226	1	2	3
0.0509	0.6996	0.00026815513	0.00023665202	0.00024594372	1	3	1
0.0509	0.6996	0.0042119934	0.003918464	0.004072315	1	3	2
0.0509	0.6996	0.018098267	0.017780595	0.018478716	1	3	3
0.0509	0.6996	0.006235898	0.0068635005	0.005706387	2	1	1
0.0509	0.6996	0.046173256	0.053246822	0.04426997	2	1	2
0.0509	0.6996	0.050228756	0.059449695	0.049427107	2	1	3
0.0509	0.6996	0.003082775	0.0033974692	0.0028246918	2	2	1
0.0509	0.6996	0.023476442	0.027115798	0.02254436	2	2	2
0.0509	0.6996	0.026124988	0.030971173	0.025749762	2	2	3
0.0509	0.6996	0.00037596104	0.00041484841	0.00034490935	2	3	1
0.0509	0.6996	0.0029634738	0.0034284652	0.0028504622	2	3	2
0.0509	0.6996	0.003378115	0.004011517	0.0033352175	2	3	3
0.0509	0.6996	0.0038974348	0.003431749	0.0035664907	3	1	1
0.0509	0.6996	0.051557105	0.04781879	0.04969631	3	1	2
0.0509	0.6996	0.19178525	0.18779114	0.19516443	3	1	3
0.0509	0.6996	0.0020443783	0.0018021965	0.0018729565	3	2	1
0.0509	0.6996	0.029411912	0.027321387	0.028394112	3	2	2
0.0509	0.6996	0.117705606	0.1154493	0.11998221	3	2	3
0.0509	0.6996	0.00026815516	0.00023665195	0.00024594367	3	3	1
0.0509	0.6996	0.004211992	0.0039184624	0.004072314	3	3	2
0.0509	0.6996	0.018098256	0.017780587	0.01847871	3	3	3
0.0509	0.7495	0.0026017474	0.0022862041	0.00236345	1	1	1
0.0509	0.7495	0.043639183	0.040497087	0.04186539	1	1	2
0.0509	0.7495	0.20818079	0.20445031	0.21135822	1	1	3
0.0509	0.7495	0.0013576642	0.001193744	0.001234078	1	2	1
0.0509	0.7495	0.024731034	0.022974374	0.023750626	1	2	2
0.0509	0.7495	0.12658942	0.124481216	0.12868716	1	2	3
0.0509	0.7495	0.00017712041	0.00015582549	0.00016109047	1	3	1
0.0509	0.7495	0.0035174119	0.0032708407	0.003381355	1	3	2
0.0509	0.7495	0.019278754	0.018981379	0.019622717	1	3	3
0.0509	0.7495	0.004162796	0.0045724073	0.003781519	2	1	1
0.0509	0.7495	0.038142208	0.044030268	0.03641436	2	1	2
0.0509	0.7495	0.046438966	0.055038005	0.045518093	2	1	3
0.0509	0.7495	0.0020494177	0.0022527692	0.0018631081	2	2	1
0.0509	0.7495	0.019300366	0.022303654	0.018445794	2	2	2
0.0509	0.7495	0.024001598	0.028477672	0.023551894	2	2	3
0.0509	0.7495	0.0002488803	0.00027376515	0.00022641204	2	3	1
0.0509	0.7495	0.0024249887	0.0028055122	0.002320243	2	3	2
0.0509	0.7495	0.0030844947	0.003664033	0.003030266	2	3	3
0.0509	0.7495	0.0026017479	0.0022862034	0.002363449	3	1	1
0.0509	0.7495	0.043639187	0.040497076	0.04186538	3	1	2
0.0509	0.7495	0.2081808	0.20445035	0.21135826	3	1	3
0.0509	0.7495	0.0013576639	0.0011937438	0.0012340777	3	2	1
0.0509	0.7495	0.02473103	0.022974366	0.023750618	3	2	2
0.0509	0.7495	0.1265894	0.124481186	0.12868713	3	2	3
0.0509	0.7495	0.00017712041	0.00015582544	0.00016109043	3	3	1
0.0509	0.7495	0.003517412	0.0032708403	0.0033813545	3	3	2
0.0509	0.7495	0.019278742	0.018981373	0.01962271	3	3	3
0.0509	0.7994	0.001600963	0.0014028007	0.0014423148	1	1	1
0.0509	0.7994	0.0353707	0.03283035	0.03375512	1	1	2
0.0509	0.7994	0.22488275	0.22151291	0.2277525	1	1	3
0.0509	0.7994	0.00083162816	0.0007287519	0.00074927945	1	2	1
0.0509	0.7994	0.019924145	0.01850376	0.019024976	1	2	2
0.0509	0.7994	0.13554116	0.13363478	0.13739902	1	2	3
0.0509	0.7994	0.00010797942	9.462651e-5	9.729196e-5	1	3	1
0.0509	0.7994	0.0028159658	0.0026166027	0.0026903073	1	3	2
0.0509	0.7994	0.020454045	0.020184532	0.020753091	1	3	3
0.0509	0.7994	0.0025615417	0.0028056016	0.0023077042	2	1	1
0.0509	0.7994	0.030162621	0.034846723	0.028662631	2	1	2
0.0509	0.7994	0.041606113	0.04938676	0.040622313	2	1	3
0.0509	0.7994	0.0012564269	0.001376423	0.0011321554	2	2	1
0.0509	0.7994	0.015195551	0.017565565	0.014448283	2	2	2
0.0509	0.7994	0.021375114	0.025389137	0.02088344	2	2	3
0.0509	0.7994	0.00015199989	0.00016654537	0.00013698931	2	3	1
0.0509	0.7994	0.0019010749	0.0021990277	0.001808776	2	3	2
0.0509	0.7994	0.0027308322	0.0032459793	0.0026699298	2	3	3
0.0509	0.7994	0.0016009638	0.0014028013	0.0014423155	3	1	1
0.0509	0.7994	0.035370704	0.03283036	0.03375513	3	1	2
0.0509	0.7994	0.22488272	0.22151288	0.22775248	3	1	3
0.0509	0.7994	0.00083162804	0.00072875246	0.00074928004	3	2	1
0.0509	0.7994	0.019924156	0.018503772	0.019024989	3	2	2
0.0509	0.7994	0.13554114	0.1336348	0.13739905	3	2	3
0.0509	0.7994	0.000107979504	9.4626586e-5	9.729204e-5	3	3	1
0.0509	0.7994	0.0028159672	0.002616604	0.0026903087	3	3	2
0.0509	0.7994	0.020454057	0.02018454	0.020753099	3	3	3
0.0509	0.8493	0.0008660265	0.0007559698	0.00077290117	1	1	1
0.0509	0.8493	0.026816862	0.024884684	0.025442025	1	1	2
0.0509	0.8493	0.24187419	0.23895365	0.24430548	1	1	3
0.0509	0.8493	0.0004481156	0.000390993	0.00039975005	1	2	1
0.0509	0.8493	0.015023324	0.013942613	0.014254885	1	2	2
0.0509	0.8493	0.14455968	0.14290519	0.14610583	1	2	3
0.0509	0.8493	5.7947756e-5	5.0537008e-5	5.166888e-5	1	3	1
0.0509	0.8493	0.002111251	0.0019595427	0.0020034304	1	3	2
0.0509	0.8493	0.021625476	0.021391015	0.021870108	1	3	3
0.0509	0.8493	0.0013856421	0.0015119393	0.0012366418	2	1	1
0.0509	0.8493	0.022299187	0.025776163	0.021082778	2	1	2
0.0509	0.8493	0.03566768	0.04242793	0.034702554	2	1	3
0.0509	0.8493	0.000677458	0.0007389666	0.0006044138	2	2	1
0.0509	0.8493	0.011189628	0.012935931	0.010580526	2	2	2
0.0509	0.8493	0.018223274	0.02168326	0.017735122	2	2	3
0.0509	0.8493	8.168411e-5	8.907055e-5	7.285237e-5	2	3	1
0.0509	0.8493	0.0013945117	0.0016124916	0.0013188852	2	3	2
0.0509	0.8493	0.0023154207	0.0027559497	0.0022541399	2	3	3
0.0509	0.8493	0.0008660259	0.0007559695	0.000772901	3	1	1
0.0509	0.8493	0.026816849	0.024884673	0.025442017	3	1	2
0.0509	0.8493	0.2418741	0.23895356	0.24430542	3	1	3
0.0509	0.8493	0.0004481155	0.00039099294	0.00039975005	3	2	1
0.0509	0.8493	0.015023318	0.013942612	0.014254886	3	2	2
0.0509	0.8493	0.14455965	0.14290513	0.14610578	3	2	3
0.0509	0.8493	5.794775e-5	5.0536994e-5	5.1668874e-5	3	3	1
0.0509	0.8493	0.0021112517	0.0019595432	0.002003431	3	3	2
0.0509	0.8493	0.021625476	0.02139101	0.021870106	3	3	3
0.0509	0.8992	0.00037072116	0.00032205496	0.00032736003	1	1	1
0.0509	0.8992	0.018047594	0.016734125	0.01700978	1	1	2
0.0509	0.8992	0.2591287	0.2567313	0.26096034	1	1	3
0.0509	0.8992	0.00019122103	0.00016595662	0.00016869036	1	2	1
0.0509	0.8992	0.010061756	0.009326756	0.009480392	1	2	2
0.0509	0.8992	0.15363938	0.15227999	0.15478843	1	2	3
0.0509	0.8992	2.464584e-5	2.1368323e-5	2.1720316e-5	1	3	1
0.0509	0.8992	0.0014068735	0.0013036716	0.0013251465	1	3	2
0.0509	0.8992	0.022793777	0.0226008	0.022973094	1	3	3
0.0509	0.8992	0.0005931536	0.0006441101	0.0005237762	2	1	1
0.0509	0.8992	0.014621757	0.016906252	0.013747794	2	1	2
0.0509	0.8992	0.028554488	0.034093976	0.027724475	2	1	3
0.0509	0.8992	0.00028921862	0.00031380056	0.00025517575	2	2	1
0.0509	0.8992	0.007311963	0.008451839	0.0068728505	2	2	2
0.0509	0.8992	0.01452087	0.017338196	0.014099041	2	2	3
0.0509	0.8992	3.4774526e-5	3.769893e-5	3.0655945e-5	2	3	1
0.0509	0.8992	0.00090821343	0.0010495954	0.000853508	2	3	2
0.0509	0.8992	0.0018362119	0.0021925932	0.0017829688	2	3	3
0.0509	0.8992	0.00037072116	0.00032205507	0.00032736018	3	1	1
0.0509	0.8992	0.018047595	0.016734134	0.01700979	3	1	2
0.0509	0.8992	0.25912875	0.25673136	0.2609604	3	1	3
0.0509	0.8992	0.0001912209	0.00016595659	0.00016869033	3	2	1
0.0509	0.8992	0.010061755	0.009326753	0.009480389	3	2	2
0.0509	0.8992	0.15363932	0.15227987	0.15478832	3	2	3
0.0509	0.8992	2.4645815e-5	2.1368312e-5	2.1720305e-5	3	3	1
0.0509	0.8992	0.0014068722	0.0013036708	0.0013251457	3	3	2
0.0509	0.8992	0.02279375	0.022600777	0.022973072	3	3	3
0.0509	0.9491	9.024004e-5	7.793613e-5	7.874651e-5	1	1	1
0.0509	0.9491	0.009139843	0.00846271	0.008550705	1	1	2
0.0509	0.9491	0.27660924	0.27478632	0.27764356	1	1	3
0.0509	0.9491	4.6439898e-5	4.0047857e-5	4.0464274e-5	1	2	1
0.0509	0.9491	0.0050747856	0.0046956744	0.0047445	1	2	2
0.0509	0.9491	0.16277036	0.16173837	0.16342013	1	2	3
0.0509	0.9491	5.970932e-6	5.141293e-6	5.1947522e-6	1	3	1
0.0509	0.9491	0.00070653844	0.00065329525	0.0006600882	1	3	2
0.0509	0.9491	0.023959136	0.023812957	0.024060564	1	3	3
0.0509	0.9491	0.00014438403	0.00015587229	0.00012599444	2	1	1
0.0509	0.9491	0.007206575	0.008332689	0.006735466	2	1	2
0.0509	0.9491	0.020193728	0.024324201	0.019661698	2	1	3
0.0509	0.9491	7.0257825e-5	7.574702e-5	6.122771e-5	2	2	1
0.0509	0.9491	0.0035941016	0.0041529336	0.0033568926	2	2	2
0.0509	0.9491	0.010241198	0.012335465	0.0099709835	2	2	3
0.0509	0.9491	8.429404e-6	9.076223e-6	7.336478e-6	2	3	1
0.0509	0.9491	0.0004452504	0.00051420083	0.000415638	2	3	2
0.0509	0.9491	0.0012909777	0.0015549293	0.001256878	2	3	3
0.0509	0.9491	9.0240006e-5	7.793618e-5	7.874656e-5	3	1	1
0.0509	0.9491	0.009139847	0.008462713	0.008550708	3	1	2
0.0509	0.9491	0.2766092	0.2747863	0.27764353	3	1	3
0.0509	0.9491	4.6439895e-5	4.0047875e-5	4.0464292e-5	3	2	1
0.0509	0.9491	0.0050747865	0.0046956725	0.004744498	3	2	2
0.0509	0.9491	0.16277036	0.1617384	0.16342016	3	2	3
0.0509	0.9491	5.9709364e-6	5.1412962e-6	5.1947554e-6	3	3	1
0.0509	0.9491	0.000706539	0.0006532958	0.0006600887	3	3	2
0.0509	0.9491	0.02395916	0.023812968	0.024060575	3	3	3
0.0509	0.999	3.3188222e-8	2.8479576e-8	2.8598617e-8	1	1	1
0.0509	0.999	0.00017943616	0.00016578852	0.00016648149	1	1	2
0.0509	0.999	0.29426906	0.29304415	0.29426903	1	1	3
0.0509	0.999	1.7063917e-8	1.4613377e-8	1.467446e-8	1	2	1
0.0509	0.999	9.935206e-5	9.170615e-5	9.208947e-5	1	2	2
0.0509	0.999	0.17193896	0.1712535	0.17196932	1	2	3
0.0509	0.999	2.1916402e-9	1.873077e-9	1.880906e-9	1	3	1
0.0509	0.999	1.3790337e-5	1.271618e-5	1.2769332e-5	1	3	2
0.0509	0.999	0.025121495	0.025025768	0.025130372	1	3	3
0.0509	0.999	5.310116e-8	5.6959163e-8	4.5757798e-8	2	1	1
0.0509	0.999	0.00013747677	0.00015892876	0.00012767446	2	1	2
0.0509	0.999	0.010508715	0.013064261	0.010495095	2	1	3
0.0509	0.999	2.581833e-8	2.7645328e-8	2.2208708e-8	2	2	1
0.0509	0.999	6.849249e-5	7.910563e-5	6.354903e-5	2	2	2
0.0509	0.999	0.005355392	0.0066587646	0.005349278	2	2	3
0.0509	0.999	3.094735e-9	3.308096e-9	2.6575389e-9	2	3	1
0.0509	0.999	8.47665e-6	9.782316e-6	7.8585645e-6	2	3	2
0.0509	0.999	0.00067715364	0.0008420823	0.00067648175	2	3	3
0.0509	0.999	3.3188243e-8	2.8479597e-8	2.8598642e-8	3	1	1
0.0509	0.999	0.00017943619	0.00016578844	0.00016648145	3	1	2
0.0509	0.999	0.29426867	0.29304367	0.2942686	3	1	3
0.0509	0.999	1.7063932e-8	1.4613397e-8	1.4674481e-8	3	2	1
0.0509	0.999	9.93522e-5	9.170626e-5	9.208959e-5	3	2	2
0.0509	0.999	0.17193912	0.17125367	0.17196952	3	2	3
0.0509	0.999	2.1916455e-9	1.873081e-9	1.8809105e-9	3	3	1
0.0509	0.999	1.3790381e-5	1.2716215e-5	1.2769368e-5	3	3	2
0.0509	0.999	0.025121585	0.025025852	0.02513046	3	3	3
0.1008	0.001	0.118529625	0.10658065	0.11752925	1	1	1
0.1008	0.001	0.007850565	0.0070916936	0.007820195	1	1	2
0.1008	0.001	0.00013000034	0.00011797533	0.00013009446	1	1	3
0.1008	0.001	0.12414656	0.11311983	0.124740176	1	2	1
0.1008	0.001	0.008332531	0.007628414	0.00841205	1	2	2
0.1008	0.001	0.00013983861	0.00012862876	0.00014184226	1	2	3
0.1008	0.001	0.03284536	0.030333258	0.033449274	1	3	1
0.1008	0.001	0.0022337197	0.0020729047	0.0022858458	1	3	2
0.1008	0.001	3.7980142e-5	3.5417022e-5	3.905527e-5	1	3	3
0.1008	0.001	0.18964738	0.21316132	0.18804683	2	1	1
0.1008	0.001	0.012344758	0.01393822	0.012296031	2	1	2
0.1008	0.001	0.00020084287	0.00022779455	0.000200956	2	1	3
0.1008	0.001	0.1624668	0.18468907	0.16292916	2	2	1
0.1008	0.001	0.010631035	0.012140314	0.010709952	2	2	2
0.1008	0.001	0.00017387187	0.00019946216	0.00017596169	2	2	3
0.1008	0.001	0.0337848	0.0388196	0.03424591	2	3	1
0.1008	0.001	0.002221609	0.0025644056	0.0022622694	2	3	2
0.1008	0.001	3.6513655e-5	4.2341195e-5	3.735259e-5	2	3	3
0.1008	0.001	0.11852962	0.10658061	0.11752921	3	1	1
0.1008	0.001	0.007850565	0.0070916913	0.007820193	3	1	2
0.1008	0.001	0.00013000034	0.00011797534	0.00013009449	3	1	3
0.1008	0.001	0.12414653	0.11311978	0.12474013	3	2	1
0.1008	0.001	0.008332532	0.0076284152	0.008412052	3	2	2
0.1008	0.001	0.00013983864	0.00012862876	0.00014184228	3	2	3
0.1008	0.001	0.032845348	0.030333254	0.03344927	3	3	1
0.1008	0.001	0.00223372	0.0020729052	0.0022858465	3	3	2
0.1008	0.001	3.7980135e-5	3.5417022e-5	3.9055274e-5	3	3	3
0.1008	0.0509	0.07422917	0.06598013	0.0724709	1	1	1
0.1008	0.0509	0.047954544	0.044085976	0.04842292	1	1	2
0.1008	0.0509	0.007787159	0.007406437	0.008135043	1	1	3
0.1008	0.0509	0.07443608	0.066961564	0.07354889	1	2	1
0.1008	0.0509	0.052489795	0.048918806	0.05373118	1	2	2
0.1008	0.0509	0.009330566	0.009011314	0.0098978	1	2	3
0.1008	0.0509	0.01885942	0.017173756	0.01886322	1	3	1
0.1008	0.0509	0.014578112	0.013777312	0.015132652	1	3	2
0.1008	0.0509	0.002829457	0.0027749578	0.0030479436	1	3	3
0.1008	0.0509	0.118766636	0.13196027	0.11595346	2	1	1
0.1008	0.0509	0.06674383	0.07641231	0.067143485	2	1	2
0.1008	0.0509	0.009239227	0.0108900955	0.009569124	2	1	3
0.1008	0.0509	0.09982987	0.11217282	0.098566234	2	2	1
0.1008	0.0509	0.05783018	0.06697527	0.058851156	2	2	2
0.1008	0.0509	0.008256973	0.009848749	0.008654093	2	2	3
0.1008	0.0509	0.020383036	0.023147926	0.020340076	2	3	1
0.1008	0.0509	0.012171119	0.01425208	0.012523299	2	3	2
0.1008	0.0509	0.0017903715	0.0021599755	0.00189797	2	3	3
0.1008	0.0509	0.07422914	0.065980114	0.07247089	3	1	1
0.1008	0.0509	0.04795456	0.044085976	0.04842292	3	1	2
0.1008	0.0509	0.0077871582	0.0074064396	0.008135046	3	1	3
0.1008	0.0509	0.07443609	0.0669616	0.07354893	3	2	1
0.1008	0.0509	0.052489813	0.048918795	0.05373117	3	2	2
0.1008	0.0509	0.009330571	0.009011323	0.0098978095	3	2	3
0.1008	0.0509	0.018859424	0.017173758	0.018863222	3	3	1
0.1008	0.0509	0.014578124	0.0137773175	0.015132657	3	3	2
0.1008	0.0509	0.0028294593	0.0027749594	0.0030479452	3	3	3
0.1008	0.1008	0.056596655	0.04984632	0.054508407	1	1	1
0.1008	0.1008	0.060729373	0.05593044	0.06116157	1	1	2
0.1008	0.1008	0.016486462	0.015889214	0.01737532	1	1	3
0.1008	0.1008	0.05475773	0.048753057	0.05331289	1	2	1
0.1008	0.1008	0.06557434	0.06116089	0.06688122	1	2	2
0.1008	0.1008	0.019934021	0.019487716	0.021310387	1	2	3
0.1008	0.1008	0.013379322	0.012043817	0.013170266	1	3	1
0.1008	0.1008	0.018002555	0.01700891	0.01859974	1	3	2
0.1008	0.1008	0.006106949	0.0060555898	0.0066219643	1	3	3
0.1008	0.1008	0.0905547	0.099692635	0.08721344	2	1	1
0.1008	0.1008	0.079276316	0.09069176	0.07933927	2	1	2
0.1008	0.1008	0.01679668	0.0199236	0.017429631	2	1	3
0.1008	0.1008	0.07486534	0.08333178	0.07290059	2	2	1
0.1008	0.1008	0.06796621	0.07863622	0.068792805	2	2	2
0.1008	0.1008	0.014948808	0.017940661	0.015694909	2	2	3
0.1008	0.1008	0.015039654	0.016915232	0.01479784	2	3	1
0.1008	0.1008	0.014181837	0.016588528	0.014512032	2	3	2
0.1008	0.1008	0.0032355126	0.0039275875	0.0034359454	2	3	3
0.1008	0.1008	0.05659667	0.049846336	0.054508425	3	1	1
0.1008	0.1008	0.060729384	0.055930432	0.061161563	3	1	2
0.1008	0.1008	0.01648646	0.015889214	0.01737532	3	1	3
0.1008	0.1008	0.054757733	0.048753083	0.05331292	3	2	1
0.1008	0.1008	0.06557432	0.061160885	0.06688122	3	2	2
0.1008	0.1008	0.01993402	0.019487722	0.021310393	3	2	3
0.1008	0.1008	0.01337933	0.012043824	0.013170274	3	3	1
0.1008	0.1008	0.018002564	0.017008914	0.018599743	3	3	2
0.1008	0.1008	0.0061069494	0.0060555898	0.0066219643	3	3	3
0.1008	0.1507	0.04477534	0.039168578	0.042640734	1	1	1
0.1008	0.1507	0.06732788	0.06197365	0.0674674	1	1	2
0.1008	0.1507	0.025791615	0.02500991	0.027226951	1	1	3
0.1008	0.1507	0.042070787	0.03717129	0.040466394	1	2	1
0.1008	0.1507	0.07133534	0.06642372	0.07231195	1	2	2
0.1008	0.1507	0.030896848	0.03034472	0.033034675	1	2	3
0.1008	0.1507	0.009974805	0.008901826	0.009690941	1	3	1
0.1008	0.1507	0.01922296	0.018109525	0.01971487	1	3	2
0.1008	0.1507	0.0093769	0.009326072	0.010152796	1	3	3
0.1008	0.1507	0.071640536	0.0783372	0.06822521	2	1	1
0.1008	0.1507	0.08358676	0.09541734	0.0831006	2	1	2
0.1008	0.1507	0.023134246	0.027465569	0.023920236	2	1	3
0.1008	0.1507	0.058365274	0.06449726	0.056171775	2	2	1
0.1008	0.1507	0.07078474	0.081681356	0.0711377	2	2	2
0.1008	0.1507	0.020390486	0.024481753	0.02132158	2	2	3
0.1008	0.1507	0.011556291	0.01289767	0.011232803	2	3	1
0.1008	0.1507	0.014615922	0.01704471	0.01484453	2	3	2
0.1008	0.1507	0.00438077	0.0053183744	0.004631864	2	3	3
0.1008	0.1507	0.04477535	0.039168604	0.04264076	3	1	1
0.1008	0.1507	0.06732788	0.061973657	0.0674674	3	1	2
0.1008	0.1507	0.025791617	0.02500991	0.02722695	3	1	3
0.1008	0.1507	0.04207081	0.037171304	0.040466405	3	2	1
0.1008	0.1507	0.07133534	0.06642375	0.072311975	3	2	2
0.1008	0.1507	0.03089685	0.030344725	0.033034675	3	2	3
0.1008	0.1507	0.009974809	0.008901829	0.009690944	3	3	1
0.1008	0.1507	0.019222964	0.018109541	0.019714886	3	3	2
0.1008	0.1507	0.009376905	0.009326077	0.0101528	3	3	3
0.1008	0.2006	0.036000673	0.03133937	0.033966407	1	1	1
0.1008	0.2006	0.070611395	0.0649276	0.07037019	1	1	2
0.1008	0.2006	0.035537664	0.034569893	0.03746773	1	1	3
0.1008	0.2006	0.033008426	0.028999092	0.031429958	1	2	1
0.1008	0.2006	0.07336903	0.06817304	0.07388768	1	2	2
0.1008	0.2006	0.041906454	0.04122813	0.0446841	1	2	3
0.1008	0.2006	0.0076298993	0.0067646755	0.007331728	1	3	1
0.1008	0.2006	0.019379606	0.01819732	0.019722719	1	3	2
0.1008	0.2006	0.012510482	0.0124451965	0.013488421	1	3	3
0.1008	0.2006	0.057601094	0.06267874	0.05434626	2	1	1
0.1008	0.2006	0.08401986	0.09571882	0.08299401	2	1	2
0.1008	0.2006	0.02842729	0.033721637	0.029238699	2	1	3
0.1008	0.2006	0.046311047	0.050894618	0.044128712	2	2	1
0.1008	0.2006	0.07027982	0.08088216	0.07012972	2	2	2
0.1008	0.2006	0.024773546	0.029700145	0.025751822	2	2	3
0.1008	0.2006	0.009050074	0.010038474	0.008703964	2	3	1
0.1008	0.2006	0.014356676	0.016687911	0.014469428	2	3	2
0.1008	0.2006	0.0052732946	0.0063889595	0.0055396142	2	3	3
0.1008	0.2006	0.036000676	0.03133937	0.03396641	3	1	1
0.1008	0.2006	0.07061141	0.06492756	0.07037015	3	1	2
0.1008	0.2006	0.03553767	0.034569893	0.037467737	3	1	3
0.1008	0.2006	0.033008423	0.028999086	0.031429954	3	2	1
0.1008	0.2006	0.07336897	0.068173006	0.073887646	3	2	2
0.1008	0.2006	0.041906435	0.041228116	0.044684086	3	2	3
0.1008	0.2006	0.007629899	0.0067646694	0.0073317224	3	3	1
0.1008	0.2006	0.01937959	0.018197311	0.019722711	3	3	2
0.1008	0.2006	0.0125104785	0.012445186	0.013488413	3	3	3
0.1008	0.2505	0.029155292	0.025292136	0.027292157	1	1	1
0.1008	0.2505	0.07174495	0.065903805	0.07111526	1	1	2
0.1008	0.2505	0.04563933	0.04447742	0.047994554	1	1	3
0.1008	0.2505	0.026178231	0.022900667	0.024711577	1	2	1
0.1008	0.2505	0.07316125	0.067843854	0.07320873	1	2	2
0.1008	0.2505	0.052855868	0.05202688	0.056140997	1	2	3
0.1008	0.2505	0.0059202523	0.0052221916	0.0056351456	1	3	1
0.1008	0.2505	0.01894979	0.017738989	0.01914173	1	3	2
0.1008	0.2505	0.015482478	0.015388973	0.016605884	1	3	3
0.1008	0.2505	0.04664847	0.05058427	0.04366745	2	1	1
0.1008	0.2505	0.082238786	0.093547024	0.08075553	2	1	2
0.1008	0.2505	0.032800898	0.038858615	0.033545144	2	1	3
0.1008	0.2505	0.037055466	0.040550493	0.035005677	2	2	1
0.1008	0.2505	0.06797829	0.07805396	0.06738097	2	2	2
0.1008	0.2505	0.028252598	0.033800285	0.029178482	2	2	3
0.1008	0.2505	0.0071549225	0.007896794	0.0068169977	2	3	1
0.1008	0.2505	0.013741239	0.01592447	0.0137469815	2	3	2
0.1008	0.2505	0.00595454	0.0071942583	0.006210526	2	3	3
0.1008	0.2505	0.0291553	0.02529214	0.02729216	3	1	1
0.1008	0.2505	0.07174497	0.06590383	0.07111529	3	1	2
0.1008	0.2505	0.045639314	0.04447743	0.04799456	3	1	3
0.1008	0.2505	0.026178239	0.022900674	0.024711587	3	2	1
0.1008	0.2505	0.07316125	0.06784388	0.07320875	3	2	2
0.1008	0.2505	0.05285584	0.052026868	0.056140985	3	2	3
0.1008	0.2505	0.0059202565	0.005222193	0.005635147	3	3	1
0.1008	0.2505	0.018949784	0.017738989	0.01914173	3	3	2
0.1008	0.2505	0.01548247	0.015388965	0.016605875	3	3	3
0.1008	0.3004	0.023654688	0.020469772	0.021992432	1	1	1
0.1008	0.3004	0.07134118	0.06548244	0.070353396	1	1	2
0.1008	0.3004	0.056048673	0.05468858	0.05875663	1	1	3
0.1008	0.3004	0.020855224	0.018184735	0.01953742	1	2	1
0.1008	0.3004	0.07147712	0.06616772	0.071089655	1	2	2
0.1008	0.3004	0.06371478	0.06271825	0.067383595	1	2	3
0.1008	0.3004	0.0046270513	0.0040648268	0.004367192	1	3	1
0.1008	0.3004	0.018172458	0.016964912	0.01822686	1	3	2
0.1008	0.3004	0.01830103	0.018169845	0.019521423	1	3	3
0.1008	0.3004	0.0378475	0.040939536	0.03518788	2	1	1
0.1008	0.3004	0.079063445	0.08984533	0.07722284	2	1	2
0.1008	0.3004	0.036344144	0.042999078	0.03695808	2	1	3
0.1008	0.3004	0.029732326	0.032429326	0.027873287	2	2	1
0.1008	0.3004	0.06461984	0.07406175	0.06365671	2	2	2
0.1008	0.3004	0.030943576	0.036939036	0.03174942	2	2	3
0.1008	0.3004	0.005677612	0.006240567	0.0053638215	2	3	1
0.1008	0.3004	0.012930594	0.014945656	0.01284592	2	3	2
0.1008	0.3004	0.0064565027	0.007777554	0.0066848747	2	3	3
0.1008	0.3004	0.023654683	0.020469766	0.021992425	3	1	1
0.1008	0.3004	0.07134119	0.065482445	0.0703534	3	1	2
0.1008	0.3004	0.056048676	0.054688584	0.058756635	3	1	3
0.1008	0.3004	0.020855216	0.01818473	0.019537415	3	2	1
0.1008	0.3004	0.07147713	0.06616773	0.07108966	3	2	2
0.1008	0.3004	0.06371477	0.06271826	0.0673836	3	2	3
0.1008	0.3004	0.0046270536	0.0040648268	0.004367192	3	3	1
0.1008	0.3004	0.018172462	0.016964916	0.018226864	3	3	2
0.1008	0.3004	0.018301032	0.018169846	0.019521425	3	3	3
0.1008	0.3503	0.019150333	0.016542828	0.017696356	1	1	1
0.1008	0.3503	0.06976786	0.06400615	0.068469286	1	1	2
0.1008	0.3503	0.06673824	0.065183535	0.06972877	1	1	3
0.1008	0.3503	0.016613582	0.014449219	0.015456761	1	2	1
0.1008	0.3503	0.06875901	0.063560955	0.06799305	1	2	2
0.1008	0.3503	0.0744837	0.073313415	0.07842555	1	2	3
0.1008	0.3503	0.003623947	0.0031728577	0.0033941006	1	3	1
0.1008	0.3503	0.017179294	0.01599971	0.017115368	1	3	2
0.1008	0.3503	0.020983865	0.02080988	0.022260949	1	3	3
0.1008	0.3503	0.030640535	0.033085648	0.028314164	2	1	1
0.1008	0.3503	0.07495564	0.08513265	0.07285515	2	1	2
0.1008	0.3503	0.039119747	0.04622953	0.039562486	2	1	3
0.1008	0.3503	0.023824317	0.025917226	0.022179544	2	2	1
0.1008	0.3503	0.06061093	0.06937028	0.059365965	2	2	2
0.1008	0.3503	0.032931857	0.039232023	0.033574134	2	2	3
0.1008	0.3503	0.004502821	0.004932153	0.004220857	2	3	1
0.1008	0.3503	0.012011177	0.013851999	0.011854318	2	3	2
0.1008	0.3503	0.006803215	0.008171394	0.006992947	2	3	3
0.1008	0.3503	0.019150332	0.016542824	0.017696353	3	1	1
0.1008	0.3503	0.069767855	0.06400616	0.06846929	3	1	2
0.1008	0.3503	0.06673822	0.06518353	0.06972876	3	1	3
0.1008	0.3503	0.016613577	0.014449212	0.015456753	3	2	1
0.1008	0.3503	0.06875901	0.06356096	0.06799306	3	2	2
0.1008	0.3503	0.07448371	0.07331342	0.07842556	3	2	3
0.1008	0.3503	0.0036239459	0.0031728563	0.003394099	3	3	1
0.1008	0.3503	0.01717928	0.015999706	0.017115364	3	3	2
0.1008	0.3503	0.020983858	0.02080988	0.022260949	3	3	3
0.1008	0.4002	0.015416722	0.013300595	0.014166283	1	1	1
0.1008	0.4002	0.06726477	0.061694168	0.06570962	1	1	2
0.1008	0.4002	0.07769279	0.075955994	0.0808997	1	1	3
0.1008	0.4002	0.0131828245	0.011441515	0.012186202	1	2	1
0.1008	0.4002	0.065283075	0.060278703	0.064202026	1	2	2
0.1008	0.4002	0.08517606	0.08383647	0.08929309	1	2	3
0.1008	0.4002	0.002832193	0.0024724544	0.0026333777	1	3	1
0.1008	0.4002	0.016047636	0.014915127	0.0158859	1	3	2
0.1008	0.4002	0.023550043	0.023331914	0.024850504	1	3	3
0.1008	0.4002	0.024666773	0.026601197	0.02266606	2	1	1
0.1008	0.4002	0.070198976	0.079719886	0.06792686	2	1	2
0.1008	0.4002	0.041170437	0.048608348	0.041417673	2	1	3
0.1008	0.4002	0.018996874	0.020621069	0.017570578	2	2	1
0.1008	0.4002	0.056193337	0.06424937	0.054744903	2	2	2
0.1008	0.4002	0.03427968	0.04076281	0.03473273	2	2	3
0.1008	0.4002	0.003556116	0.003883471	0.0033089858	2	3	1
0.1008	0.4002	0.011032923	0.012700109	0.01082137	2	3	2
0.1008	0.4002	0.0070125875	0.00839992	0.0071573122	2	3	3
0.1008	0.4002	0.015416736	0.013300601	0.01416629	3	1	1
0.1008	0.4002	0.06726481	0.061694205	0.06570966	3	1	2
0.1008	0.4002	0.077692784	0.075955994	0.0808997	3	1	3
0.1008	0.4002	0.013182835	0.01144152	0.012186208	3	2	1
0.1008	0.4002	0.06528308	0.060278744	0.06420207	3	2	2
0.1008	0.4002	0.085176066	0.083836466	0.089293085	3	2	3
0.1008	0.4002	0.0028321957	0.002472457	0.0026333805	3	3	1
0.1008	0.4002	0.01604765	0.014915132	0.015885904	3	3	2
0.1008	0.4002	0.023550045	0.023331918	0.02485051	3	3	3
0.1008	0.4501	0.012299501	0.010600773	0.011241417	1	1	1
0.1008	0.4501	0.06399788	0.058695108	0.062242273	1	1	2
0.1008	0.4501	0.08890467	0.087007254	0.09226543	1	1	3
0.1008	0.4501	0.010381318	0.008993857	0.009537389	1	2	1
0.1008	0.4501	0.061231565	0.05648627	0.05989995	1	2	2
0.1008	0.4501	0.09581017	0.09431561	0.100015454	1	2	3
0.1008	0.4501	0.0021999204	0.0019154723	0.0020312315	1	3	1
0.1008	0.4501	0.014825317	0.013754517	0.014585754	1	3	2
0.1008	0.4501	0.026017284	0.025756804	0.027313385	1	3	3
0.1008	0.4501	0.019679205	0.021201544	0.017986268	2	1	1
0.1008	0.4501	0.064979106	0.07380565	0.06261281	2	1	2
0.1008	0.4501	0.04252303	0.0501716	0.042562928	2	1	3
0.1008	0.4501	0.015021262	0.016275061	0.0138069	2	2	1
0.1008	0.4501	0.051519882	0.058865085	0.049938023	2	2	2
0.1008	0.4501	0.035031505	0.04159043	0.03528312	2	2	3
0.1008	0.4501	0.0027867942	0.0030350757	0.0025747977	2	3	1
0.1008	0.4501	0.010026264	0.011523499	0.009775926	2	3	2
0.1008	0.4501	0.0070979367	0.008480906	0.0071947514	2	3	3
0.1008	0.4501	0.0122994995	0.010600775	0.011241421	3	1	1
0.1008	0.4501	0.06399789	0.058695108	0.06224228	3	1	2
0.1008	0.4501	0.08890466	0.08700721	0.0922654	3	1	3
0.1008	0.4501	0.010381311	0.008993854	0.009537388	3	2	1
0.1008	0.4501	0.061231542	0.056486275	0.05989996	3	2	2
0.1008	0.4501	0.09581011	0.094315544	0.1000154	3	2	3
0.1008	0.4501	0.0021999192	0.0019154716	0.002031231	3	3	1
0.1008	0.4501	0.014825309	0.0137545075	0.014585746	3	3	2
0.1008	0.4501	0.026017256	0.02575677	0.027313353	3	3	3
0.1008	0.5	0.009688522	0.008343227	0.008808372	1	1	1
0.1008	0.5	0.060087446	0.055114586	0.058187284	1	1	2
0.1008	0.5	0.10037103	0.09834288	0.1038256	1	1	3
0.1008	0.5	0.008081715	0.0069899084	0.0073796036	1	2	1
0.1008	0.5	0.056730304	0.052295506	0.055211037	1	2	2
0.1008	0.5	0.10640566	0.10477941	0.110620975	1	2	3
0.1008	0.5	0.0016914319	0.0014690817	0.0015509847	1	3	1
0.1008	0.5	0.013542951	0.012545029	0.013244428	1	3	2
0.1008	0.5	0.02840119	0.028102702	0.029669458	1	3	3
0.1008	0.5	0.015501629	0.016686454	0.014093393	2	1	1
0.1008	0.5	0.059424296	0.06752466	0.057031386	2	1	2
0.1008	0.5	0.043191113	0.050937273	0.043021664	2	1	3
0.1008	0.5	0.011734604	0.012692022	0.010719693	2	2	1
0.1008	0.5	0.046691824	0.05332507	0.0450384	2	2	2
0.1008	0.5	0.035217687	0.041754737	0.03526609	2	2	3
0.1008	0.5	0.0021588716	0.0023451846	0.001980745	2	3	1
0.1008	0.5	0.009010476	0.0103427395	0.008735487	2	3	2
0.1008	0.5	0.0070690233	0.008427256	0.0071176672	2	3	3
0.1008	0.5	0.009688522	0.008343228	0.008808373	3	1	1
0.1008	0.5	0.060087446	0.055114582	0.05818728	3	1	2
0.1008	0.5	0.10037105	0.098342896	0.10382562	3	1	3
0.1008	0.5	0.008081717	0.0069899084	0.0073796036	3	2	1
0.1008	0.5	0.056730304	0.052295525	0.055211056	3	2	2
0.1008	0.5	0.10640568	0.104779385	0.110620946	3	2	3
0.1008	0.5	0.0016914324	0.0014690827	0.0015509856	3	3	1
0.1008	0.5	0.013542957	0.012545026	0.013244425	3	3	2
0.1008	0.5	0.028401183	0.0281027	0.029669456	3	3	3
0.1008	0.5499	0.0075026564	0.0064552086	0.0067845494	1	1	1
0.1008	0.5499	0.055624507	0.05103115	0.053634726	1	1	2
0.1008	0.5499	0.112091735	0.10997045	0.11558107	1	1	3
0.1008	0.5499	0.0061917626	0.005346266	0.005619029	1	2	1
0.1008	0.5499	0.051869728	0.047785554	0.05022354	1	2	2
0.1008	0.5499	0.11698223	0.11525491	0.12113514	1	2	3
0.1008	0.5499	0.0012813138	0.001110114	0.0011667514	1	3	1
0.1008	0.5499	0.012220945	0.011304299	0.011881038	1	3	2
0.1008	0.5499	0.03071535	0.030385327	0.031935565	1	3	3
0.1008	0.5499	0.012004247	0.012910417	0.010855279	2	1	1
0.1008	0.5499	0.0536278	0.06097364	0.051267583	2	1	2
0.1008	0.5499	0.043176733	0.050908025	0.042804256	2	1	3
0.1008	0.5499	0.009017113	0.0097358525	0.008186055	2	2	1
0.1008	0.5499	0.041779444	0.047702476	0.040108982	2	2	2
0.1008	0.5499	0.034857187	0.041280333	0.034709144	2	2	3
0.1008	0.5499	0.0016459932	0.001783486	0.0014995825	2	3	1
0.1008	0.5499	0.007998256	0.009170958	0.0077110836	2	3	2
0.1008	0.5499	0.0069328314	0.008248137	0.0069351615	2	3	3
0.1008	0.5499	0.007502654	0.006455206	0.006784546	3	1	1
0.1008	0.5499	0.055624504	0.05103116	0.053634737	3	1	2
0.1008	0.5499	0.11209177	0.109970465	0.11558109	3	1	3
0.1008	0.5499	0.0061917603	0.0053462647	0.0056190277	3	2	1
0.1008	0.5499	0.051869735	0.04778555	0.050223537	3	2	2
0.1008	0.5499	0.11698226	0.11525492	0.12113515	3	2	3
0.1008	0.5499	0.0012813135	0.0011101138	0.0011667511	3	3	1
0.1008	0.5499	0.012220945	0.011304293	0.01188103	3	3	2
0.1008	0.5499	0.03071536	0.03038533	0.03193557	3	3	3
0.1008	0.5998	0.0056805266	0.0048824307	0.0051081	1	1	1
0.1008	0.5998	0.050680805	0.04650635	0.0486559	1	1	2
0.1008	0.5998	0.124067836	0.121897504	0.12753168	1	1	3
0.1008	0.5998	0.0046427	0.0040014037	0.0041863513	1	2	1
0.1008	0.5998	0.046717472	0.043014925	0.0450031	1	2	2
0.1008	0.5998	0.12755792	0.12576668	0.1315797	1	2	3
0.1008	0.5998	0.00095093733	0.0008217241	0.00085970474	1	3	1
0.1008	0.5998	0.010873258	0.010044197	0.010508446	1	3	2
0.1008	0.5998	0.032971434	0.03261802	0.034125645	1	3	3
0.1008	0.5998	0.009088841	0.00976486	0.008172958	2	1	1
0.1008	0.5998	0.04766126	0.054226764	0.045386527	2	1	2
0.1008	0.5998	0.04247178	0.05007343	0.041910283	2	1	3
0.1008	0.5998	0.0067783543	0.0073049236	0.0061140493	2	2	1
0.1008	0.5998	0.03683404	0.042050187	0.03519502	2	2	2
0.1008	0.5998	0.033959292	0.040179405	0.03362922	2	2	3
0.1008	0.5998	0.0012283495	0.0013274085	0.0011110097	2	3	1
0.1008	0.5998	0.0069982773	0.008016904	0.0067099603	2	3	2
0.1008	0.5998	0.006694104	0.007949779	0.0066537783	2	3	3
0.1008	0.5998	0.0056805247	0.00488243	0.005108099	3	1	1
0.1008	0.5998	0.050680812	0.046506353	0.04865591	3	1	2
0.1008	0.5998	0.12406778	0.12189747	0.12753165	3	1	3
0.1008	0.5998	0.004642698	0.004001403	0.0041863504	3	2	1
0.1008	0.5998	0.04671747	0.043014918	0.045003098	3	2	2
0.1008	0.5998	0.12755789	0.12576666	0.13157968	3	2	3
0.1008	0.5998	0.0009509366	0.0008217239	0.00085970457	3	3	1
0.1008	0.5998	0.010873258	0.010044196	0.010508445	3	3	2
0.1008	0.5998	0.032971427	0.032618005	0.03412563	3	3	3
0.1008	0.6497	0.004174645	0.0035834103	0.0037315458	1	1	1
0.1008	0.6497	0.04531582	0.041591156	0.0433105	1	1	2
0.1008	0.6497	0.13629995	0.13412969	0.1396745	1	1	3
0.1008	0.6497	0.0033820954	0.0029088012	0.0030290487	1	2	1
0.1008	0.6497	0.04132635	0.03802933	0.039601434	1	2	2
0.1008	0.6497	0.1381487	0.13633558	0.14197159	1	2	3
0.1008	0.6497	0.00068632036	0.0005913569	0.0006158031	1	3	1
0.1008	0.6497	0.009509869	0.008773124	0.009135798	1	3	2
0.1008	0.6497	0.035179425	0.034812003	0.036251105	1	3	3
0.1008	0.6497	0.006679432	0.0071668215	0.005970474	2	1	1
0.1008	0.6497	0.041583262	0.047345333	0.039442044	2	1	2
0.1008	0.6497	0.041058652	0.04841152	0.04033025	2	1	3
0.1008	0.6497	0.004948537	0.005321553	0.0044332333	2	2	1
0.1008	0.6497	0.031895377	0.036409404	0.030331632	2	2	2
0.1008	0.6497	0.032525115	0.038453963	0.032034896	2	2	3
0.1008	0.6497	0.00089072424	0.0009597584	0.00079954724	2	3	1
0.1008	0.6497	0.0060168016	0.0068868063	0.0057372013	2	3	2
0.1008	0.6497	0.006355742	0.007536086	0.0062780976	2	3	3
0.1008	0.6497	0.004174646	0.0035834091	0.0037315446	3	1	1
0.1008	0.6497	0.045315813	0.041591126	0.043310475	3	1	2
0.1008	0.6497	0.13629991	0.13412961	0.13967444	3	1	3
0.1008	0.6497	0.003382095	0.0029088014	0.0030290491	3	2	1
0.1008	0.6497	0.041326348	0.038029317	0.039601423	3	2	2
0.1008	0.6497	0.13814868	0.13633555	0.14197157	3	2	3
0.1008	0.6497	0.00068632053	0.00059135683	0.0006158031	3	3	1
0.1008	0.6497	0.009509874	0.00877312	0.009135795	3	3	2
0.1008	0.6497	0.03517942	0.034812015	0.03625112	3	3	3
0.1008	0.6996	0.0029473945	0.0025256057	0.0026174386	1	1	1
0.1008	0.6996	0.03958123	0.036330726	0.037651736	1	1	2
0.1008	0.6996	0.14878742	0.14666943	0.15200244	1	1	3
0.1008	0.6996	0.0023690476	0.002032422	0.0021063224	1	2	1
0.1008	0.6996	0.03573963	0.032866806	0.034061868	1	2	2
0.1008	0.6996	0.1487685	0.14697872	0.15232298	1	2	3
0.1008	0.6996	0.000476736	0.00040942978	0.00042431694	1	3	1
0.1008	0.6996	0.008138217	0.0074973768	0.007769987	1	3	2
0.1008	0.6996	0.037347853	0.036976866	0.038321372	1	3	3
0.1008	0.6996	0.00471583	0.005051214	0.004187904	2	1	1
0.1008	0.6996	0.035444908	0.040384352	0.03348221	2	1	2
0.1008	0.6996	0.03891093	0.045890383	0.038047194	2	1	3
0.1008	0.6996	0.0034726106	0.0037249238	0.003088292	2	2	1
0.1008	0.6996	0.026996348	0.030814985	0.025548352	2	2	2
0.1008	0.6996	0.030548409	0.03609769	0.029928183	2	2	3
0.1008	0.6996	0.0006211919	0.000667143	0.0005531206	2	3	1
0.1008	0.6996	0.005058626	0.0057854927	0.004796686	2	3	2
0.1008	0.6996	0.005919102	0.007009136	0.005811195	2	3	3
0.1008	0.6996	0.0029473945	0.002525608	0.0026174411	3	1	1
0.1008	0.6996	0.03958126	0.036330752	0.037651766	3	1	2
0.1008	0.6996	0.14878745	0.14666942	0.15200242	3	1	3
0.1008	0.6996	0.0023690488	0.0020324225	0.002106323	3	2	1
0.1008	0.6996	0.035739627	0.032866813	0.034061875	3	2	2
0.1008	0.6996	0.14876845	0.14697865	0.1523229	3	2	3
0.1008	0.6996	0.00047673608	0.00040942983	0.000424317	3	3	1
0.1008	0.6996	0.008138215	0.007497374	0.007769984	3	3	2
0.1008	0.6996	0.037347846	0.036976848	0.038321353	3	3	3
0.1008	0.7495	0.0019682806	0.0016828021	0.0017354278	1	1	1
0.1008	0.7495	0.03352498	0.030768475	0.031730685	1	1	2
0.1008	0.7495	0.16152677	0.15951388	0.1645023	1	1	3
0.1008	0.7495	0.0015709796	0.0013436738	0.001385694	1	2	1
0.1008	0.7495	0.02999499	0.027561601	0.028423525	1	2	2
0.1008	0.7495	0.15942767	0.15770787	0.16263981	1	2	3
0.1008	0.7495	0.00031378542	0.00026846625	0.0002768619	1	3	1
0.1008	0.7495	0.0067641907	0.0062221815	0.0064167655	1	3	2
0.1008	0.7495	0.039483897	0.039120246	0.04034364	1	3	3
0.1008	0.7495	0.00314925	0.0033656056	0.0027766856	2	1	1
0.1008	0.7495	0.029294014	0.033396974	0.02755311	2	1	2
0.1008	0.7495	0.03599406	0.042469874	0.035038415	2	1	3
0.1008	0.7495	0.002306272	0.00246631	0.0020347505	2	2	1
0.1008	0.7495	0.022166437	0.025299245	0.020872336	2	2	2
0.1008	0.7495	0.028016599	0.033097737	0.027306233	2	2	3
0.1008	0.7495	0.0004102252	0.0004389104	0.00036210907	2	3	1
0.1008	0.7495	0.004127792	0.004717168	0.003891749	2	3	2
0.1008	0.7495	0.005384245	0.006369613	0.0052550463	2	3	3
0.1008	0.7495	0.0019682818	0.0016828028	0.0017354286	3	1	1
0.1008	0.7495	0.033524994	0.030768482	0.031730693	3	1	2
0.1008	0.7495	0.1615268	0.159514	0.16450243	3	1	3
0.1008	0.7495	0.0015709801	0.0013436746	0.0013856948	3	2	1
0.1008	0.7495	0.029995004	0.027561612	0.028423537	3	2	2
0.1008	0.7495	0.15942764	0.15770784	0.16263978	3	2	3
0.1008	0.7495	0.00031378548	0.00026846642	0.0002768621	3	3	1
0.1008	0.7495	0.0067641935	0.006222184	0.0064167683	3	3	2
0.1008	0.7495	0.039483868	0.039120227	0.04034362	3	3	3
0.1008	0.7994	0.0012118475	0.0010330682	0.0010599949	1	1	1
0.1008	0.7994	0.027193775	0.024948439	0.025598716	1	1	2
0.1008	0.7994	0.17451024	0.17265324	0.17715342	1	1	3
0.1008	0.7994	0.00096130354	0.0008191952	0.0008405474	1	2	1
0.1008	0.7994	0.024127234	0.022146767	0.02272402	1	2	2
0.1008	0.7994	0.17013349	0.16852947	0.17292216	1	2	3
0.1008	0.7994	0.0001907561	0.00016248577	0.00016672093	1	3	1
0.1008	0.7994	0.0053928583	0.0049522966	0.0050813775	1	3	2
0.1008	0.7994	0.041593544	0.04124838	0.042323515	1	3	3
0.1008	0.7994	0.001938956	0.0020661366	0.0016959921	2	1	1
0.1008	0.7994	0.023178004	0.026437704	0.021701438	2	1	2
0.1008	0.7994	0.03226591	0.03810351	0.031277336	2	1	3
0.1008	0.7994	0.0014129686	0.0015054657	0.0012357644	2	2	1
0.1008	0.7994	0.017434001	0.019894417	0.016330369	2	2	2
0.1008	0.7994	0.024911668	0.029436542	0.02416304	2	2	3
0.1008	0.7994	0.00025005557	0.00026637022	0.0002186505	2	3	1
0.1008	0.7994	0.0032280115	0.0036858795	0.003025561	2	3	2
0.1008	0.7994	0.004750179	0.0056172465	0.0046109273	2	3	3
0.1008	0.7994	0.0012118473	0.0010330684	0.0010599951	3	1	1
0.1008	0.7994	0.027193772	0.024948442	0.02559872	3	1	2
0.1008	0.7994	0.17451027	0.17265327	0.17715345	3	1	3
0.1008	0.7994	0.00096130365	0.0008191956	0.0008405478	3	2	1
0.1008	0.7994	0.02412724	0.02214677	0.022724023	3	2	2
0.1008	0.7994	0.17013356	0.16852948	0.17292218	3	2	3
0.1008	0.7994	0.00019075615	0.00016248581	0.00016672097	3	3	1
0.1008	0.7994	0.0053928606	0.004952298	0.005081379	3	3	2
0.1008	0.7994	0.041593563	0.041248403	0.042323537	3	3	3
0.1008	0.8493	0.00065610127	0.00055725913	0.00056881126	1	1	1
0.1008	0.8493	0.020635644	0.018918088	0.019310264	1	1	2
0.1008	0.8493	0.18772492	0.18606818	0.18992542	1	1	3
0.1008	0.8493	0.0005177323	0.00043924747	0.00044835315	1	2	1
0.1008	0.8493	0.018170318	0.016656267	0.017001554	1	2	2
0.1008	0.8493	0.1808892	0.1794431	0.183163	1	2	3
0.1008	0.8493	0.000102161546	8.657269e-5	8.8367364e-5	1	3	1
0.1008	0.8493	0.0040288647	0.0036924337	0.0037689786	1	3	2
0.1008	0.8493	0.043681864	0.04336594	0.044264928	1	3	3
0.1008	0.8493	0.0010497617	0.0011145179	0.00091009773	2	1	1
0.1008	0.8493	0.017146118	0.019564705	0.01597623	2	1	2
0.1008	0.8493	0.027677847	0.032741167	0.026735919	2	1	3
0.1008	0.8493	0.00076170906	0.0008079946	0.00065979565	2	2	1
0.1008	0.8493	0.012827838	0.014634213	0.011950067	2	2	2
0.1008	0.8493	0.02121101	0.025094058	0.020491412	2	2	3
0.1008	0.8493	0.00013419971	0.0001422285	0.00011614154	2	3	1
0.1008	0.8493	0.0023629586	0.0026957777	0.0022013295	2	3	2
0.1008	0.8493	0.0040150452	0.004751208	0.003879761	2	3	3
0.1008	0.8493	0.0006561009	0.00055725867	0.0005688108	3	1	1
0.1008	0.8493	0.020635637	0.018918078	0.019310255	3	1	2
0.1008	0.8493	0.18772495	0.1860682	0.18992545	3	1	3
0.1008	0.8493	0.0005177321	0.00043924717	0.00044835286	3	2	1
0.1008	0.8493	0.0181703	0.016656255	0.017001543	3	2	2
0.1008	0.8493	0.18088917	0.17944309	0.18316299	3	2	3
0.1008	0.8493	0.00010216157	8.6572574e-5	8.836724e-5	3	3	1
0.1008	0.8493	0.004028862	0.0036924314	0.0037689763	3	3	2
0.1008	0.8493	0.043681823	0.043365903	0.044264887	3	3	3
0.1008	0.8992	0.00028123704	0.00023779646	0.00024142649	1	1	1
0.1008	0.8992	0.01390187	0.012730067	0.012924395	1	1	2
0.1008	0.8992	0.2011512	0.19972883	0.20277774	1	1	3
0.1008	0.8992	0.00022097636	0.00018649604	0.00018934294	1	2	1
0.1008	0.8992	0.012158969	0.011126458	0.011296306	1	2	2
0.1008	0.8992	0.19169343	0.19044094	0.19334807	1	2	3
0.1008	0.8992	4.3403343e-5	3.6560847e-5	3.7118956e-5	1	3	1
0.1008	0.8992	0.0026767652	0.002447568	0.002484931	1	3	2
0.1008	0.8992	0.04575264	0.045475945	0.04617015	1	3	3
0.1008	0.8992	0.00044997942	0.00047559311	0.00038628254	2	1	1
0.1008	0.8992	0.011251066	0.0128409825	0.010429603	2	1	2
0.1008	0.8992	0.022175808	0.026332203	0.021387337	2	1	3
0.1008	0.8992	0.00032533222	0.00034330465	0.00027883623	2	2	1
0.1008	0.8992	0.008378299	0.009554657	0.0077604093	2	2	2
0.1008	0.8992	0.016888503	0.020049965	0.016284825	2	2	3
0.1008	0.8992	5.710096e-5	6.0162834e-5	4.886499e-5	2	3	1
0.1008	0.8992	0.0015364527	0.0017512786	0.0014224099	2	3	2
0.1008	0.8992	0.0031763632	0.003770564	0.003062498	2	3	3
0.1008	0.8992	0.00028123727	0.0002377967	0.00024142674	3	1	1
0.1008	0.8992	0.013901879	0.012730076	0.012924404	3	1	2
0.1008	0.8992	0.20115119	0.19972879	0.2027777	3	1	3
0.1008	0.8992	0.00022097668	0.00018649628	0.0001893432	3	2	1
0.1008	0.8992	0.0121589815	0.011126466	0.011296314	3	2	2
0.1008	0.8992	0.19169343	0.19044095	0.19334808	3	2	3
0.1008	0.8992	4.3403397e-5	3.6560894e-5	3.7119007e-5	3	3	1
0.1008	0.8992	0.002676768	0.00244757	0.0024849328	3	3	2
0.1008	0.8992	0.04575263	0.04547594	0.046170145	3	3	3
0.1008	0.9491	6.861505e-5	5.7709953e-5	5.8267986e-5	1	1	1
0.1008	0.9491	0.007048478	0.006443586	0.0065058935	1	1	2
0.1008	0.9491	0.21476278	0.2135937	0.21565908	1	1	3
0.1008	0.9491	5.3740074e-5	4.5081044e-5	4.551696e-5	1	2	1
0.1008	0.9491	0.00612965	0.0055968394	0.005650959	1	2	2
0.1008	0.9491	0.20254129	0.20150833	0.20345685	1	2	3
0.1008	0.9491	1.0518235e-5	8.800078e-6	8.885171e-6	1	3	1
0.1008	0.9491	0.0013411653	0.0012230047	0.0012348307	1	3	2
0.1008	0.9491	0.047809213	0.0475804	0.048040483	1	3	3
0.1008	0.9491	0.00010978413	0.00011541993	9.3228795e-5	2	1	1
0.1008	0.9491	0.0055498416	0.006334718	0.0051167775	2	1	2
0.1008	0.9491	0.015700614	0.018827371	0.01520754	2	1	3
0.1008	0.9491	7.9154874e-5	8.302942e-5	6.7065834e-5	2	2	1
0.1008	0.9491	0.004117564	0.0046937764	0.0037913308	2	2	2
0.1008	0.9491	0.011914908	0.014285086	0.011538574	2	2	3
0.1008	0.9491	1.3851756e-5	1.4498551e-5	1.1710998e-5	2	3	1
0.1008	0.9491	0.00075244234	0.00085690216	0.0006921505	2	3	2
0.1008	0.9491	0.002231098	0.0026744767	0.0021602705	2	3	3
0.1008	0.9491	6.8615096e-5	5.7709978e-5	5.826801e-5	3	1	1
0.1008	0.9491	0.0070484825	0.006443587	0.0065058945	3	1	2
0.1008	0.9491	0.21476278	0.21359375	0.21565913	3	1	3
0.1008	0.9491	5.3740107e-5	4.5081048e-5	4.5516965e-5	3	2	1
0.1008	0.9491	0.0061296495	0.005596836	0.0056509557	3	2	2
0.1008	0.9491	0.20254122	0.20150827	0.20345677	3	2	3
0.1008	0.9491	1.0518238e-5	8.800077e-6	8.88517e-6	3	3	1
0.1008	0.9491	0.0013411653	0.001223004	0.00123483	3	3	2
0.1008	0.9491	0.047809176	0.04758035	0.048040435	3	3	3
0.1008	0.999	2.5374614e-8	2.1219405e-8	2.1303007e-8	1	1	1
0.1008	0.999	0.00013853321	0.00012635303	0.00012685083	1	1	2
0.1008	0.999	0.22853126	0.22761764	0.22851443	1	1	3
0.1008	0.999	1.9839595e-8	1.6535362e-8	1.6600508e-8	1	2	1
0.1008	0.999	0.00011999175	0.0001092642	0.00010969469	1	2	2
0.1008	0.999	0.21342897	0.21263023	0.21346797	1	2	3
0.1008	0.999	3.874845e-9	3.218566e-9	3.2312468e-9	1	3	1
0.1008	0.999	2.6135409e-5	2.3758204e-5	2.385181e-5	1	3	2
0.1008	0.999	0.049855232	0.049681365	0.049877107	1	3	3
0.1008	0.999	4.059937e-8	4.24388e-8	3.40848e-8	2	1	1
0.1008	0.999	0.00010593647	0.000120915254	9.711331e-5	2	1	2
0.1008	0.999	0.0081771705	0.01016526	0.0081642475	2	1	3
0.1008	0.999	2.9236308e-8	3.0473814e-8	2.4475101e-8	2	2	1
0.1008	0.999	7.8481666e-5	8.943132e-5	7.182694e-5	2	2	2
0.1008	0.999	0.006249561	0.007770621	0.006240989	2	2	3
0.1008	0.999	5.1084807e-9	5.3105147e-9	4.26515e-9	2	3	1
0.1008	0.999	1.4321842e-5	1.6299016e-5	1.3090585e-5	2	3	2
0.1008	0.999	0.0011740664	0.0014601059	0.0011726867	2	3	3
0.1008	0.999	2.5374607e-8	2.1219403e-8	2.1303004e-8	3	1	1
0.1008	0.999	0.00013853314	0.00012635296	0.00012685076	3	1	2
0.1008	0.999	0.22853129	0.22761768	0.22851446	3	1	3
0.1008	0.999	1.9839582e-8	1.6535362e-8	1.6600508e-8	3	2	1
0.1008	0.999	0.00011999174	0.000109264176	0.00010969466	3	2	2
0.1008	0.999	0.21342906	0.21263027	0.213468	3	2	3
0.1008	0.999	3.874842e-9	3.2185659e-9	3.2312464e-9	3	3	1
0.1008	0.999	2.6135409e-5	2.3758214e-5	2.3851817e-5	3	3	2
0.1008	0.999	0.04985525	0.049681384	0.049877122	3	3	3
0.1507	0.001	0.093866765	0.08429835	0.09255527	1	1	1
0.1507	0.001	0.006227822	0.0056292377	0.0061806147	1	1	2
0.1507	0.001	0.000103307204	9.398325e-5	0.000103188795	1	1	3
0.1507	0.001	0.1383637	0.12652339	0.13891621	1	2	1
0.1507	0.001	0.009329468	0.008587985	0.009429168	1	2	2
0.1507	0.001	0.00015729279	0.00014575696	0.00016003368	1	2	3
0.1507	0.001	0.051859908	0.048305426	0.053036883	1	3	1
0.1507	0.001	0.0035526706	0.0033317776	0.0036581212	1	3	2
0.1507	0.001	6.084713e-5	5.7453388e-5	6.308088e-5	1	3	3
0.1507	0.001	0.15018678	0.16859676	0.14808849	2	1	1
0.1507	0.001	0.009792562	0.01106297	0.009717259	2	1	2
0.1507	0.001	0.00015958492	0.00018143604	0.00015936597	2	1	3
0.1507	0.001	0.17159158	0.19554524	0.1717589	2	2	1
0.1507	0.001	0.01125883	0.012912911	0.011342171	2	2	2
0.1507	0.001	0.00018464249	0.00021312821	0.00018720307	2	2	3
0.1507	0.001	0.046652935	0.053901214	0.047344618	2	3	1
0.1507	0.001	0.0030787014	0.003580008	0.0031445322	2	3	2
0.1507	0.001	5.0780327e-5	5.9430222e-5	5.2201067e-5	2	3	3
0.1507	0.001	0.09386677	0.084298424	0.092555344	3	1	1
0.1507	0.001	0.0062278216	0.0056292373	0.006180614	3	1	2
0.1507	0.001	0.00010330724	9.3983246e-5	0.00010318878	3	1	3
0.1507	0.001	0.13836376	0.12652339	0.1389162	3	2	1
0.1507	0.001	0.009329473	0.008587989	0.009429172	3	2	2
0.1507	0.001	0.00015729292	0.00014575703	0.00016003374	3	2	3
0.1507	0.001	0.051859926	0.048305433	0.053036887	3	3	1
0.1507	0.001	0.003552673	0.003331779	0.0036581224	3	3	2
0.1507	0.001	6.084719e-5	5.7453457e-5	6.3080945e-5	3	3	3
0.1507	0.0509	0.058457803	0.051558748	0.056371327	1	1	1
0.1507	0.0509	0.03816742	0.03528583	0.038579468	1	1	2
0.1507	0.0509	0.006266154	0.0060748635	0.006641901	1	1	3
0.1507	0.0509	0.08160671	0.07312639	0.07995213	1	2	1
0.1507	0.0509	0.059318993	0.055859134	0.061073117	1	2	2
0.1507	0.0509	0.010879757	0.010769991	0.011775279	1	2	3
0.1507	0.0509	0.028982561	0.026397515	0.028861502	1	3	1
0.1507	0.0509	0.023582535	0.02263174	0.024744224	1	3	2
0.1507	0.0509	0.0048116483	0.0048635425	0.0053175134	1	3	3
0.1507	0.0509	0.09353248	0.103117466	0.090194106	2	1	1
0.1507	0.0509	0.053033106	0.06096396	0.05332355	2	1	2
0.1507	0.0509	0.0073996945	0.008858583	0.007748367	2	1	3
0.1507	0.0509	0.1044108	0.11683228	0.10219008	2	2	1
0.1507	0.0509	0.061368056	0.07162982	0.0626527	2	2	2
0.1507	0.0509	0.008888172	0.010810188	0.009455384	2	2	3
0.1507	0.0509	0.02777002	0.031497132	0.027549703	2	3	1
0.1507	0.0509	0.016913658	0.02002367	0.017514171	2	3	2
0.1507	0.0509	0.0025370356	0.0031315186	0.002739056	2	3	3
0.1507	0.0509	0.058457777	0.05155874	0.05637132	3	1	1
0.1507	0.0509	0.038167413	0.035285812	0.03857945	3	1	2
0.1507	0.0509	0.0062661497	0.0060748616	0.0066418997	3	1	3
0.1507	0.0509	0.08160667	0.073126346	0.07995208	3	2	1
0.1507	0.0509	0.059318952	0.055859134	0.06107312	3	2	2
0.1507	0.0509	0.010879757	0.010769989	0.0117752785	3	2	3
0.1507	0.0509	0.02898256	0.026397506	0.028861495	3	3	1
0.1507	0.0509	0.023582537	0.022631736	0.024744222	3	3	2
0.1507	0.0509	0.0048116473	0.004863541	0.0053175124	3	3	3
0.1507	0.1008	0.04439379	0.03859571	0.042001072	1	1	1
0.1507	0.1008	0.048239633	0.044605672	0.048541304	1	1	2
0.1507	0.1008	0.013271028	0.013064643	0.014217358	1	1	3
0.1507	0.1008	0.059252873	0.052239437	0.056848608	1	2	1
0.1507	0.1008	0.07365226	0.06924569	0.07535535	1	2	2
0.1507	0.1008	0.023269331	0.023344383	0.025404096	1	2	3
0.1507	0.1008	0.02010678	0.017981676	0.01956823	1	3	1
0.1507	0.1008	0.028847639	0.027588543	0.030022725	1	3	2
0.1507	0.1008	0.010408501	0.010639122	0.011577829	1	3	3
0.1507	0.1008	0.07103006	0.077191405	0.067201704	2	1	1
0.1507	0.1008	0.0628364	0.07200118	0.06268317	2	1	2
0.1507	0.1008	0.013427545	0.01617137	0.0140785575	2	1	3
0.1507	0.1008	0.07769738	0.0856637	0.07457756	2	2	1
0.1507	0.1008	0.07171419	0.08339725	0.07260442	2	2	2
0.1507	0.1008	0.01602829	0.019603863	0.017066834	2	2	3
0.1507	0.1008	0.020262493	0.022634039	0.019704862	2	3	1
0.1507	0.1008	0.019556351	0.02306262	0.02007798	2	3	2
0.1507	0.1008	0.004563645	0.0056648813	0.0049317623	2	3	3
0.1507	0.1008	0.04439379	0.03859571	0.042001072	3	1	1
0.1507	0.1008	0.048239626	0.04460565	0.04854128	3	1	2
0.1507	0.1008	0.013271024	0.013064643	0.014217358	3	1	3
0.1507	0.1008	0.059252884	0.05223944	0.05684861	3	2	1
0.1507	0.1008	0.073652245	0.06924565	0.075355306	3	2	2
0.1507	0.1008	0.023269318	0.02334437	0.02540408	3	2	3
0.1507	0.1008	0.020106776	0.01798168	0.019568233	3	3	1
0.1507	0.1008	0.028847625	0.027588537	0.030022718	3	3	2
0.1507	0.1008	0.010408489	0.010639113	0.0115778195	3	3	3
0.1507	0.1507	0.035037495	0.03014515	0.03265398	1	1	1
0.1507	0.1507	0.05338477	0.04922925	0.053326357	1	1	2
0.1507	0.1507	0.020738253	0.020529347	0.022237903	1	1	3
0.1507	0.1507	0.045088317	0.03928396	0.04255337	1	2	1
0.1507	0.1507	0.079564385	0.07446886	0.08066653	1	2	2
0.1507	0.1507	0.035904974	0.03613346	0.039140668	1	2	3
0.1507	0.1507	0.014733402	0.013000768	0.014082757	1	3	1
0.1507	0.1507	0.03043292	0.028916793	0.031323396	1	3	2
0.1507	0.1507	0.01585505	0.016215282	0.017564798	1	3	3
0.1507	0.1507	0.05605999	0.060290284	0.052246362	2	1	1
0.1507	0.1507	0.06614193	0.0754313	0.06536727	2	1	2
0.1507	0.1507	0.01846167	0.022207601	0.019244665	2	1	3
0.1507	0.1507	0.060226478	0.06566226	0.056901604	2	2	1
0.1507	0.1507	0.07430104	0.08592716	0.074462764	2	2	2
0.1507	0.1507	0.02175554	0.0265559	0.023012813	2	2	3
0.1507	0.1507	0.015432112	0.017033312	0.01476073	2	3	1
0.1507	0.1507	0.020003708	0.023445517	0.020317419	2	3	2
0.1507	0.1507	0.0061384533	0.0076011005	0.0065869624	2	3	3
0.1507	0.1507	0.03503749	0.030145148	0.03265398	3	1	1
0.1507	0.1507	0.05338475	0.04922923	0.05332634	3	1	2
0.1507	0.1507	0.02073825	0.020529337	0.022237893	3	1	3
0.1507	0.1507	0.04508832	0.039283954	0.042553365	3	2	1
0.1507	0.1507	0.07956439	0.07446885	0.08066653	3	2	2
0.1507	0.1507	0.035904963	0.036133442	0.039140653	3	2	3
0.1507	0.1507	0.014733397	0.01300077	0.014082761	3	3	1
0.1507	0.1507	0.030432917	0.028916791	0.031323396	3	3	2
0.1507	0.1507	0.015855044	0.016215282	0.0175648	3	3	3
0.1507	0.2006	0.028134722	0.024026023	0.0259098	1	1	1
0.1507	0.2006	0.055921417	0.051410466	0.055441342	1	1	2
0.1507	0.2006	0.028541109	0.02830455	0.03052379	1	1	3
0.1507	0.2006	0.03512208	0.030336777	0.032715354	1	2	1
0.1507	0.2006	0.08131985	0.07575825	0.08169813	1	2	2
0.1507	0.2006	0.04841982	0.04870955	0.052528657	1	2	3
0.1507	0.2006	0.011117456	0.009712463	0.010473976	1	3	1
0.1507	0.2006	0.030326333	0.028630879	0.030875703	1	3	2
0.1507	0.2006	0.020928873	0.02134806	0.02302187	1	3	3
0.1507	0.2006	0.04501555	0.04805203	0.041455667	2	1	1
0.1507	0.2006	0.06643005	0.07544312	0.06508663	2	1	2
0.1507	0.2006	0.022663545	0.02717617	0.023445548	2	1	3
0.1507	0.2006	0.047582176	0.05143914	0.044377808	2	2	1
0.1507	0.2006	0.07346284	0.08451514	0.07291329	2	2	2
0.1507	0.2006	0.026318435	0.031991597	0.027599936	2	2	3
0.1507	0.2006	0.011999457	0.013119906	0.011318866	2	3	1
0.1507	0.2006	0.019521413	0.022741005	0.019619223	2	3	2
0.1507	0.2006	0.007343189	0.009047861	0.007805812	2	3	3
0.1507	0.2006	0.028134715	0.024026021	0.025909798	3	1	1
0.1507	0.2006	0.0559214	0.05141045	0.055441324	3	1	2
0.1507	0.2006	0.028541109	0.028304545	0.030523783	3	1	3
0.1507	0.2006	0.03512208	0.030336775	0.03271535	3	2	1
0.1507	0.2006	0.08131986	0.07575829	0.08169818	3	2	2
0.1507	0.2006	0.04841982	0.048709538	0.052528642	3	2	3
0.1507	0.2006	0.011117452	0.009712461	0.010473974	3	3	1
0.1507	0.2006	0.030326331	0.028630884	0.030875709	3	3	2
0.1507	0.2006	0.020928876	0.021348054	0.023021864	3	3	3
0.1507	0.2505	0.022770777	0.019341303	0.020767733	1	1	1
0.1507	0.2505	0.056781814	0.05205833	0.05589766	1	1	2
0.1507	0.2505	0.03662037	0.03632641	0.0390055	1	1	3
0.1507	0.2505	0.027699893	0.023771122	0.025524253	1	2	1
0.1507	0.2505	0.08065446	0.07482474	0.080343105	1	2	2
0.1507	0.2505	0.060721323	0.060986374	0.06548415	1	2	3
0.1507	0.2505	0.008531832	0.007396355	0.007941839	1	3	1
0.1507	0.2505	0.029344214	0.027544865	0.029576313	1	3	2
0.1507	0.2505	0.025616923	0.026038427	0.027958773	1	3	3
0.1507	0.2505	0.036433246	0.038682606	0.033228375	2	1	1
0.1507	0.2505	0.065007634	0.073584475	0.063209094	2	1	2
0.1507	0.2505	0.026142191	0.03123761	0.026833119	2	1	3
0.1507	0.2505	0.037945457	0.040755365	0.035008874	2	2	1
0.1507	0.2505	0.07082087	0.08111373	0.06967673	2	2	2
0.1507	0.2505	0.029908702	0.03618631	0.031084055	2	2	3
0.1507	0.2505	0.009430941	0.010233532	0.008790608	2	3	1
0.1507	0.2505	0.018581275	0.02152722	0.018491888	2	3	2
0.1507	0.2505	0.008246462	0.010103387	0.0086788125	2	3	3
0.1507	0.2505	0.022770785	0.019341309	0.020767737	3	1	1
0.1507	0.2505	0.056781802	0.05205835	0.055897675	3	1	2
0.1507	0.2505	0.036620367	0.0363264	0.03900549	3	1	3
0.1507	0.2505	0.02769991	0.023771133	0.025524264	3	2	1
0.1507	0.2505	0.08065449	0.07482478	0.080343135	3	2	2
0.1507	0.2505	0.0607213	0.060986366	0.06548414	3	2	3
0.1507	0.2505	0.008531835	0.007396358	0.007941842	3	3	1
0.1507	0.2505	0.029344225	0.027544878	0.029576324	3	3	2
0.1507	0.2505	0.025616923	0.026038427	0.027958771	3	3	3
0.1507	0.3004	0.018470393	0.015627628	0.01670933	1	1	1
0.1507	0.3004	0.05644783	0.051634934	0.055208962	1	1	2
0.1507	0.3004	0.044944808	0.04456926	0.047654223	1	1	3
0.1507	0.3004	0.021969555	0.018759726	0.020058222	1	2	1
0.1507	0.3004	0.07843879	0.07250795	0.07752675	1	2	2
0.1507	0.3004	0.07280544	0.07298065	0.078032166	1	2	3
0.1507	0.3004	0.00660746	0.0056929695	0.006087021	1	3	1
0.1507	0.3004	0.027879572	0.026039355	0.027841726	1	3	2
0.1507	0.3004	0.029962393	0.030346945	0.032447476	1	3	3
0.1507	0.3004	0.029552622	0.031255245	0.026734918	2	1	1
0.1507	0.3004	0.06250752	0.07058124	0.060373344	2	1	2
0.1507	0.3004	0.028970437	0.034502517	0.029512549	2	1	3
0.1507	0.3004	0.03036476	0.03244769	0.027754903	2	2	1
0.1507	0.3004	0.06714148	0.07661901	0.06553789	2	2	2
0.1507	0.3004	0.032663412	0.039339695	0.033650145	2	2	3
0.1507	0.3004	0.007446422	0.008029973	0.006868629	2	3	1
0.1507	0.3004	0.017401991	0.020064823	0.017162925	2	3	2
0.1507	0.3004	0.0088989055	0.0108410325	0.009273135	2	3	3
0.1507	0.3004	0.01847038	0.015627615	0.016709315	3	1	1
0.1507	0.3004	0.05644779	0.051634893	0.055208918	3	1	2
0.1507	0.3004	0.044944804	0.044569258	0.04765422	3	1	3
0.1507	0.3004	0.021969538	0.018759707	0.020058202	3	2	1
0.1507	0.3004	0.07843875	0.072507925	0.077526726	3	2	2
0.1507	0.3004	0.07280544	0.07298064	0.07803216	3	2	3
0.1507	0.3004	0.006607456	0.0056929644	0.006087016	3	3	1
0.1507	0.3004	0.027879568	0.02603935	0.027841723	3	3	2
0.1507	0.3004	0.029962402	0.03034696	0.03244749	3	3	3
0.1507	0.3503	0.014952958	0.012615323	0.013432359	1	1	1
0.1507	0.3503	0.05520441	0.050406788	0.0536714	1	1	2
0.1507	0.3503	0.05349718	0.053024255	0.05645839	1	1	3
0.1507	0.3503	0.017437302	0.014830962	0.015791494	1	2	1
0.1507	0.3503	0.075162776	0.0692684	0.073754594	1	2	2
0.1507	0.3503	0.08469718	0.08473865	0.09022678	1	2	3
0.1507	0.3503	0.005135037	0.0044019506	0.004687045	1	3	1
0.1507	0.3503	0.026139207	0.024308166	0.025882492	1	3	2
0.1507	0.3503	0.034017935	0.03434046	0.036564533	1	3	3
0.1507	0.3503	0.023924727	0.025230644	0.021491772	2	1	1
0.1507	0.3503	0.059282247	0.066823445	0.056921035	2	1	2
0.1507	0.3503	0.031196756	0.03704483	0.031555243	2	1	3
0.1507	0.3503	0.024276832	0.025836475	0.022007829	2	2	1
0.1507	0.3503	0.06283675	0.07149548	0.06090073	2	2	2
0.1507	0.3503	0.034679715	0.04159273	0.035429195	2	2	3
0.1507	0.3503	0.005880158	0.006307971	0.0053732074	2	3	1
0.1507	0.3503	0.01609755	0.018484853	0.015745625	2	3	2
0.1507	0.3503	0.009337235	0.011313762	0.009637201	2	3	3
0.1507	0.3503	0.014952961	0.012615325	0.013432361	3	1	1
0.1507	0.3503	0.055204425	0.050406795	0.05367141	3	1	2
0.1507	0.3503	0.053497188	0.053024277	0.056458414	3	1	3
0.1507	0.3503	0.017437307	0.014830965	0.015791498	3	2	1
0.1507	0.3503	0.07516277	0.06926838	0.07375457	3	2	2
0.1507	0.3503	0.08469718	0.084738635	0.09022676	3	2	3
0.1507	0.3503	0.0051350365	0.0044019506	0.004687045	3	3	1
0.1507	0.3503	0.026139207	0.024308156	0.025882483	3	3	2
0.1507	0.3503	0.034017935	0.03434047	0.036564544	3	3	3
0.1507	0.4002	0.012038799	0.010134721	0.010746461	1	1	1
0.1507	0.4002	0.05323565	0.04854149	0.051471498	1	1	2
0.1507	0.4002	0.06226811	0.061690673	0.06541438	1	1	3
0.1507	0.4002	0.013793808	0.011694126	0.012399994	1	2	1
0.1507	0.4002	0.07112503	0.0653789	0.069325216	1	2	2
0.1507	0.4002	0.09642937	0.096311614	0.10212506	1	2	3
0.1507	0.4002	0.003986417	0.0034025463	0.003607927	1	3	1
0.1507	0.4002	0.02423893	0.022456018	0.023811484	1	3	2
0.1507	0.4002	0.03783188	0.038077977	0.04037639	1	3	3
0.1507	0.4002	0.019262085	0.020269444	0.017194338	2	1	1
0.1507	0.4002	0.055547588	0.062541634	0.053053357	2	1	2
0.1507	0.4002	0.032852415	0.038912248	0.033008818	2	1	3
0.1507	0.4002	0.019320825	0.020492835	0.01738384	2	2	1
0.1507	0.4002	0.058147874	0.06600519	0.055991452	2	2	2
0.1507	0.4002	0.03602659	0.043044273	0.036513966	2	2	3
0.1507	0.4002	0.004626238	0.004940602	0.004191057	2	3	1
0.1507	0.4002	0.014732067	0.016857859	0.01430033	2	3	2
0.1507	0.4002	0.0095882015	0.011559696	0.009805959	2	3	3
0.1507	0.4002	0.0120388055	0.0101347305	0.010746471	3	1	1
0.1507	0.4002	0.053235672	0.048541512	0.051471516	3	1	2
0.1507	0.4002	0.062268127	0.06169068	0.06541438	3	1	3
0.1507	0.4002	0.013793816	0.011694135	0.012400002	3	2	1
0.1507	0.4002	0.07112506	0.06537893	0.06932525	3	2	2
0.1507	0.4002	0.09642937	0.09631164	0.10212509	3	2	3
0.1507	0.4002	0.003986419	0.0034025481	0.0036079285	3	3	1
0.1507	0.4002	0.024238937	0.022456026	0.02381149	3	3	2
0.1507	0.4002	0.03783188	0.038077973	0.040376388	3	3	3
0.1507	0.4501	0.009605981	0.008072776	0.0085246395	1	1	1
0.1507	0.4501	0.050668165	0.046151415	0.048734684	1	1	2
0.1507	0.4501	0.07125298	0.070571825	0.074521996	1	1	3
0.1507	0.4501	0.010833741	0.009159196	0.009671871	1	2	1
0.1507	0.4501	0.06651859	0.06101114	0.06442616	1	2	2
0.1507	0.4501	0.1080356	0.10774852	0.11377961	1	2	3
0.1507	0.4501	0.0030784886	0.0026175387	0.0027640522	1	3	1
0.1507	0.4501	0.022246705	0.020542042	0.021691857	1	3	2
0.1507	0.4501	0.041445423	0.041608535	0.04393752	1	3	3
0.1507	0.4501	0.015369567	0.016145552	0.013639423	2	1	1
0.1507	0.4501	0.051445153	0.05788265	0.04889805	2	1	2
0.1507	0.4501	0.033955723	0.04013319	0.033903677	2	1	3
0.1507	0.4501	0.01525206	0.01613045	0.013626665	2	2	1
0.1507	0.4501	0.053225625	0.060305595	0.050944902	2	2	2
0.1507	0.4501	0.0367524	0.043763056	0.036970112	2	2	3
0.1507	0.4501	0.0036131537	0.0038433587	0.0032467889	2	3	1
0.1507	0.4501	0.013343652	0.0152237285	0.012860686	2	3	2
0.1507	0.4501	0.009671393	0.011606427	0.009804866	2	3	3
0.1507	0.4501	0.009605979	0.008072777	0.00852464	3	1	1
0.1507	0.4501	0.05066817	0.04615141	0.04873468	3	1	2
0.1507	0.4501	0.07125297	0.07057181	0.07452198	3	1	3
0.1507	0.4501	0.010833737	0.009159196	0.009671871	3	2	1
0.1507	0.4501	0.066518575	0.061011147	0.06442617	3	2	2
0.1507	0.4501	0.10803561	0.10774854	0.11377963	3	2	3
0.1507	0.4501	0.0030784896	0.002617537	0.0027640504	3	3	1
0.1507	0.4501	0.022246704	0.020542046	0.02169186	3	3	2
0.1507	0.4501	0.041445423	0.041608535	0.04393752	3	3	3
0.1507	0.5	0.0075680567	0.006350791	0.006678362	1	1	1
0.1507	0.5	0.04759365	0.043315936	0.04555015	1	1	2
0.1507	0.5	0.080449976	0.07967313	0.08378263	1	1	3
0.1507	0.5	0.008414587	0.0070961653	0.007462182	1	2	1
0.1507	0.5	0.06147418	0.056278422	0.059181236	1	2	2
0.1507	0.5	0.11954747	0.11909338	0.12523615	1	2	3
0.1507	0.5	0.0023548647	0.0019951886	0.0020980996	1	3	1
0.1507	0.5	0.020203842	0.018600648	0.019560061	1	3	2
0.1507	0.5	0.044892803	0.0449723	0.04729195	1	3	3
0.1507	0.5	0.01210889	0.012701587	0.010685382	2	1	1
0.1507	0.5	0.047073524	0.052946225	0.04454173	2	1	2
0.1507	0.5	0.03451469	0.040721152	0.034257226	2	1	3
0.1507	0.5	0.011897475	0.012549822	0.010557708	2	2	1
0.1507	0.5	0.04816904	0.054496575	0.045845985	2	2	2
0.1507	0.5	0.036890045	0.043795533	0.036843587	2	2	3
0.1507	0.5	0.0027905586	0.002957527	0.00248806	2	3	1
0.1507	0.5	0.011955864	0.0136057865	0.011446053	2	3	2
0.1507	0.5	0.009601153	0.011473906	0.009652579	2	3	3
0.1507	0.5	0.007568061	0.0063507925	0.0066783633	3	1	1
0.1507	0.5	0.047593664	0.043315973	0.04555019	3	1	2
0.1507	0.5	0.080449976	0.07967311	0.08378261	3	1	3
0.1507	0.5	0.008414593	0.0070961714	0.0074621886	3	2	1
0.1507	0.5	0.061474193	0.05627845	0.05918126	3	2	2
0.1507	0.5	0.11954742	0.11909334	0.12523612	3	2	3
0.1507	0.5	0.0023548666	0.0019951896	0.0020981005	3	3	1
0.1507	0.5	0.020203851	0.018600654	0.019560067	3	3	2
0.1507	0.5	0.0448928	0.044972293	0.047291942	3	3	3
0.1507	0.5499	0.005861654	0.0049120677	0.0051437058	1	1	1
[truncated: 9,908 more rows]
