# Supplementary material for: Coevolution of male and female mate choice can destabilize reproductive isolation
Source: Nat Commun. 2019 Nov 12;10:5122. doi: 10.1038/s41467-019-12860-9 (PMC6851176; doi:10.1038/s41467-019-12860-9)
Supplement: Supplementary file 5 — Supplementary Software 1 [file 41467_2019_12860_MOESM5_ESM.zip › CodeChoosinessCoevolution/Data/FrequenciesMatingAFMtestSelectionGradientDetailledAlpha0.txt]

percentFemale	percentMale	freqIni	freqMating	genotypeA	genotypeF	genotypeM
0.001	0.001	0.24443394	0.24451232	1	1	1
0.001	0.001	0.015829004	0.015834076	1	1	2
0.001	0.001	0.00025627512	0.00016514707	1	1	3
0.001	0.001	0.39109424	0.39121208	2	1	1
0.001	0.001	0.025050333	0.02505788	2	1	2
0.001	0.001	0.00040106135	0.00029110487	2	1	3
0.001	0.001	0.24443392	0.2445123	3	1	1
0.001	0.001	0.015829017	0.015834091	3	1	2
0.001	0.001	0.0002562753	0.00016514715	3	1	3
0.001	0.001	0.016131774	0.016136944	1	2	1
0.001	0.001	0.0010455009	0.001045836	1	2	2
0.001	0.001	1.6940583e-5	1.0916736e-5	1	2	3
0.001	0.001	0.025370285	0.02537793	2	2	1
0.001	0.001	0.0016256184	0.0016261081	2	2	2
0.001	0.001	2.6036167e-5	1.8897996e-5	2	2	3
0.001	0.001	0.016131777	0.016136948	3	2	1
0.001	0.001	0.0010455011	0.0010458363	3	2	2
0.001	0.001	1.6940601e-5	1.0916746e-5	3	2	3
0.001	0.001	0.0002661757	0.00026626105	1	3	1
0.001	0.001	1.7264736e-5	1.727027e-5	1	3	2
0.001	0.001	2.7997237e-7	1.804179e-7	1	3	3
0.001	0.001	0.00041135767	0.00041148165	2	3	1
0.001	0.001	2.6367787e-5	2.6375732e-5	2	3	2
0.001	0.001	4.2246683e-7	3.0664177e-7	2	3	3
0.001	0.001	0.00026617575	0.00026626108	3	3	1
0.001	0.001	1.7264747e-5	1.727028e-5	3	3	2
0.001	0.001	2.7997248e-7	1.8041796e-7	3	3	3
0.001	0.0509	0.16279621	0.16513918	1	1	1
0.001	0.0509	0.08937474	0.09066102	1	1	2
0.001	0.0509	0.012304196	0.008062807	1	1	3
0.001	0.0509	0.26047397	0.26422447	2	1	1
0.001	0.0509	0.13169095	0.13358712	2	1	2
0.001	0.0509	0.016479133	0.012064079	2	1	3
0.001	0.0509	0.16279611	0.16513908	3	1	1
0.001	0.0509	0.089374736	0.09066102	3	1	2
0.001	0.0509	0.012304197	0.008062806	3	1	3
0.001	0.0509	0.010716923	0.010871163	1	2	1
0.001	0.0509	0.0059155016	0.006000638	1	2	2
0.001	0.0509	0.0008189536	0.0005366513	1	2	3
0.001	0.0509	0.01687398	0.01711694	2	2	1
0.001	0.0509	0.0085511645	0.00867429	2	2	2
0.001	0.0509	0.0010725363	0.0007851847	2	2	3
0.001	0.0509	0.010716919	0.01087116	3	2	1
0.001	0.0509	0.0059155044	0.0060006413	3	2	2
0.001	0.0509	0.0008189538	0.0005366514	3	2	3
0.001	0.0509	0.00017638547	0.000178924	1	3	1
0.001	0.0509	9.78911e-5	9.929995e-5	1	3	2
0.001	0.0509	1.3628081e-5	8.930333e-6	1	3	3
0.001	0.0509	0.000273226	0.00027716008	2	3	1
0.001	0.0509	0.00013878653	0.00014078489	2	3	2
0.001	0.0509	1.744785e-5	1.2773261e-5	2	3	3
0.001	0.0509	0.00017638548	0.00017892403	3	3	1
0.001	0.0509	9.7891156e-5	9.93e-5	3	3	2
0.001	0.0509	1.36280905e-5	8.930338e-6	3	3	3
0.001	0.1008	0.13168105	0.13536137	1	1	1
0.001	0.1008	0.112683974	0.11583336	1	1	2
0.001	0.1008	0.024274131	0.016143847	1	1	3
0.001	0.1008	0.21068972	0.21658394	2	1	1
0.001	0.1008	0.1599378	0.16441219	2	1	2
0.001	0.1008	0.02970233	0.021951925	2	1	3
0.001	0.1008	0.13168111	0.13536143	3	1	1
0.001	0.1008	0.11268405	0.11583344	3	1	2
0.001	0.1008	0.024274146	0.016143864	3	1	3
0.001	0.1008	0.008648745	0.008890469	1	2	1
0.001	0.1008	0.007454658	0.0076630064	1	2	2
0.001	0.1008	0.0016180302	0.0010760934	1	2	3
0.001	0.1008	0.013631215	0.0140125565	2	2	1
0.001	0.1008	0.0103793675	0.010669738	2	2	2
0.001	0.1008	0.0019333664	0.0014288819	2	2	3
0.001	0.1008	0.008648743	0.008890465	3	2	1
0.001	0.1008	0.0074546565	0.007663005	3	2	2
0.001	0.1008	0.0016180304	0.0010760939	3	2	3
0.001	0.1008	0.00014202025	0.00014598956	1	3	1
0.001	0.1008	0.00012330359	0.00012674979	1	3	2
0.001	0.1008	2.6965294e-5	1.7933653e-5	1	3	3
0.001	0.1008	0.00022043342	0.00022660023	2	3	1
0.001	0.1008	0.0001683634	0.0001730735	2	3	2
0.001	0.1008	3.1455424e-5	2.3247572e-5	2	3	3
0.001	0.1008	0.00014202017	0.00014598946	3	3	1
0.001	0.1008	0.00012330353	0.00012674973	3	3	2
0.001	0.1008	2.6965274e-5	1.793364e-5	3	3	3
0.001	0.1507	0.11023693	0.1148284	1	1	1
0.001	0.1507	0.12626898	0.1315282	1	1	2
0.001	0.1507	0.036578216	0.02467265	1	1	3
0.001	0.1507	0.17637911	0.18373302	2	1	1
0.001	0.1507	0.17375831	0.1810029	2	1	2
0.001	0.1507	0.04131762	0.030856231	2	1	3
0.001	0.1507	0.1102369	0.11482836	3	1	1
0.001	0.1507	0.12626892	0.13152814	3	1	2
0.001	0.1507	0.036578197	0.024672635	3	1	3
0.001	0.1507	0.0072249696	0.007525896	1	2	1
0.001	0.1507	0.008345505	0.008693104	1	2	2
0.001	0.1507	0.0024390435	0.0016451778	1	2	3
0.001	0.1507	0.011397275	0.011872468	2	2	1
0.001	0.1507	0.011267521	0.011737305	2	2	2
0.001	0.1507	0.0026884405	0.0020077424	2	2	3
0.001	0.1507	0.007224971	0.0075258985	3	2	1
0.001	0.1507	0.008345505	0.008693104	3	2	2
0.001	0.1507	0.002439044	0.0016451778	3	2	3
0.001	0.1507	0.000118389136	0.00012332016	1	3	1
0.001	0.1507	0.00013791023	0.00014365432	1	3	2
0.001	0.1507	4.06627e-5	2.7427706e-5	1	3	3
0.001	0.1507	0.0001840803	0.00019175529	2	3	1
0.001	0.1507	0.00018263035	0.00019024486	2	3	2
0.001	0.1507	4.3724882e-5	3.265398e-5	2	3	3
0.001	0.1507	0.00011838921	0.00012332025	3	3	1
0.001	0.1507	0.00013791029	0.00014365438	3	3	2
0.001	0.1507	4.0662715e-5	2.7427714e-5	3	3	3
0.001	0.2006	0.09360961	0.09882875	1	1	1
0.001	0.2006	0.13484843	0.14236684	1	1	2
0.001	0.2006	0.04939671	0.033783447	1	1	3
0.001	0.2006	0.14977533	0.15813404	2	1	1
0.001	0.2006	0.18046953	0.19054125	2	1	2
0.001	0.2006	0.051684	0.03904259	2	1	3
0.001	0.2006	0.09360959	0.09882872	3	1	1
0.001	0.2006	0.13484843	0.14236686	3	1	2
0.001	0.2006	0.04939672	0.033783454	3	1	3
0.001	0.2006	0.0061230566	0.0064644436	1	2	1
0.001	0.2006	0.008902433	0.009398783	1	2	2
0.001	0.2006	0.003293152	0.002252255	1	2	3
0.001	0.2006	0.009666671	0.010206154	2	2	1
0.001	0.2006	0.011692676	0.0123452265	2	2	2
0.001	0.2006	0.003360988	0.002538923	2	2	3
0.001	0.2006	0.0061230585	0.0064644455	3	2	1
0.001	0.2006	0.0089024315	0.009398782	3	2	2
0.001	0.2006	0.0032931517	0.0022522556	3	2	3
0.001	0.2006	0.00010013418	0.00010571709	1	3	1
0.001	0.2006	0.0001469477	0.00015514067	1	3	2
0.001	0.2006	5.4891756e-5	3.754162e-5	1	3	3
0.001	0.2006	0.00015594327	0.00016464623	2	3	1
0.001	0.2006	0.0001893608	0.00019992872	2	3	2
0.001	0.2006	5.463184e-5	4.1269413e-5	2	3	3
0.001	0.2006	0.000100134144	0.00010571707	3	3	1
0.001	0.2006	0.00014694767	0.00015514065	3	3	2
0.001	0.2006	5.4891734e-5	3.7541613e-5	3	3	3
0.001	0.2505	0.07996728	0.085600086	1	1	1
0.001	0.2505	0.14015998	0.15003267	1	1	2
0.001	0.2505	0.06286684	0.043594934	1	1	3
0.001	0.2505	0.1279476	0.13696794	2	1	1
0.001	0.2505	0.18275857	0.1956431	2	1	2
0.001	0.2505	0.060959052	0.046634633	2	1	3
0.001	0.2505	0.07996726	0.08560006	3	1	1
0.001	0.2505	0.14015989	0.1500326	3	1	2
0.001	0.2505	0.06286685	0.04359494	3	1	3
0.001	0.2505	0.0052209264	0.005588682	1	2	1
0.001	0.2505	0.009241688	0.009892662	1	2	2
0.001	0.2505	0.0041889963	0.002904855	1	2	3
0.001	0.2505	0.008248361	0.008829876	2	2	1
0.001	0.2505	0.011830352	0.012664399	2	2	2
0.001	0.2505	0.0039613177	0.00303047	2	2	3
0.001	0.2505	0.005220922	0.0055886777	3	2	1
0.001	0.2505	0.009241681	0.009892653	3	2	2
0.001	0.2505	0.004188996	0.0029048542	3	2	3
0.001	0.2505	8.5221014e-5	9.122389e-5	1	3	1
0.001	0.2505	0.00015236023	0.00016309228	1	3	2
0.001	0.2505	6.9787995e-5	4.83944e-5	1	3	3
0.001	0.2505	0.00013290923	0.00014227939	2	3	1
0.001	0.2505	0.0001914199	0.00020491508	2	3	2
0.001	0.2505	6.43449e-5	4.9224873e-5	2	3	3
0.001	0.2505	8.5220985e-5	9.122385e-5	3	3	1
0.001	0.2505	0.0001523602	0.00016309225	3	3	2
0.001	0.2505	6.978801e-5	4.839441e-5	3	3	3
0.001	0.3004	0.06839634	0.07426891	1	1	1
0.001	0.3004	0.14303626	0.15531749	1	1	2
0.001	0.3004	0.07711511	0.054230705	1	1	3
0.001	0.3004	0.10943418	0.11883744	2	1	1
0.001	0.3004	0.18192759	0.19755997	2	1	2
0.001	0.3004	0.06921073	0.05369374	2	1	3
0.001	0.3004	0.06839634	0.074268915	3	1	1
0.001	0.3004	0.1430363	0.15531756	3	1	2
0.001	0.3004	0.077115096	0.054230697	3	1	3
0.001	0.3004	0.0044575143	0.00484024	1	2	1
0.001	0.3004	0.00941921	0.010227952	1	2	2
0.001	0.3004	0.0051346147	0.0036108852	1	2	3
0.001	0.3004	0.0070468904	0.0076524043	2	2	1
0.001	0.3004	0.011765681	0.0127766635	2	2	2
0.001	0.3004	0.004493962	0.0034864189	2	2	3
0.001	0.3004	0.0044575175	0.0048402445	3	2	1
0.001	0.3004	0.009419211	0.010227953	3	2	2
0.001	0.3004	0.005134617	0.0036108869	3	2	3
0.001	0.3004	7.262982e-5	7.886587e-5	1	3	1
0.001	0.3004	0.00015508739	0.00016840335	1	3	2
0.001	0.3004	8.547886e-5	6.0112452e-5	1	3	3
0.001	0.3004	0.00011342129	0.00012316716	2	3	1
0.001	0.3004	0.00019019932	0.00020654246	2	3	2
0.001	0.3004	7.293955e-5	5.6586552e-5	2	3	3
0.001	0.3004	7.262986e-5	7.886592e-5	3	3	1
0.001	0.3004	0.00015508734	0.0001684033	3	3	2
0.001	0.3004	8.5478896e-5	6.0112485e-5	3	3	3
0.001	0.3503	0.058369804	0.06433367	1	1	1
0.001	0.3503	0.14392708	0.15863265	1	1	2
0.001	0.3503	0.09227006	0.0658294	1	1	3
0.001	0.3503	0.09339171	0.10294002	2	1	1
0.001	0.3503	0.17870127	0.19697158	2	1	2
0.001	0.3503	0.07645476	0.06024524	2	1	3
0.001	0.3503	0.05836982	0.06433369	3	1	1
0.001	0.3503	0.14392716	0.15863276	3	1	2
0.001	0.3503	0.09227005	0.0658294	3	1	3
0.001	0.3503	0.0037975432	0.0041855536	1	2	1
0.001	0.3503	0.009465367	0.010432481	1	2	2
0.001	0.3503	0.0061382167	0.0043792664	1	2	3
0.001	0.3503	0.006007168	0.006621337	2	2	1
0.001	0.3503	0.011546169	0.012726645	2	2	2
0.001	0.3503	0.0049600853	0.0039084745	2	2	3
0.001	0.3503	0.0037975425	0.0041855522	3	2	1
0.001	0.3503	0.009465366	0.010432479	3	2	2
0.001	0.3503	0.006138219	0.004379269	3	2	3
0.001	0.3503	6.176994e-5	6.808121e-5	1	3	1
0.001	0.3503	0.00015564164	0.00017154416	1	3	2
0.001	0.3503	0.00010209521	7.283908e-5	1	3	3
0.001	0.3503	9.6579075e-5	0.00010645327	2	3	1
0.001	0.3503	0.00018647652	0.00020554177	2	3	2
0.001	0.3503	8.0436825e-5	6.338304e-5	2	3	3
0.001	0.3503	6.1769904e-5	6.808118e-5	3	3	1
0.001	0.3503	0.00015564162	0.00017154415	3	3	2
0.001	0.3503	0.00010209524	7.283911e-5	3	3	3
0.001	0.4002	0.049555406	0.055479113	1	1	1
0.001	0.4002	0.14308546	0.16018946	1	1	2
0.001	0.4002	0.10846961	0.07855272	1	1	3
0.001	0.4002	0.07928863	0.088771455	2	1	1
0.001	0.4002	0.17351559	0.19426782	2	1	2
0.001	0.4002	0.0826699	0.066288784	2	1	3
0.001	0.4002	0.0495554	0.0554791	3	1	1
0.001	0.4002	0.14308557	0.1601896	3	1	2
0.001	0.4002	0.10846958	0.078552715	3	1	3
0.001	0.4002	0.0032187118	0.0036034668	1	2	1
0.001	0.4002	0.0093974	0.010520737	1	2	2
0.001	0.4002	0.00720862	0.005220419	1	2	3
0.001	0.4002	0.005094399	0.005703682	2	2	1
0.001	0.4002	0.011200411	0.012539966	2	2	2
0.001	0.4002	0.0053584473	0.004296666	2	2	3
0.001	0.4002	0.0032187118	0.0036034668	3	2	1
0.001	0.4002	0.009397403	0.01052074	3	2	2
0.001	0.4002	0.0072086216	0.0052204207	3	2	3
0.001	0.4002	5.226735e-5	5.851523e-5	1	3	1
0.001	0.4002	0.0001543162	0.00017276272	1	3	2
0.001	0.4002	0.00011977769	8.674195e-5	1	3	3
0.001	0.4002	8.181372e-5	9.1598544e-5	2	3	1
0.001	0.4002	0.00018072092	0.00020233492	2	3	2
0.001	0.4002	8.681919e-5	6.961589e-5	2	3	3
0.001	0.4002	5.226738e-5	5.8515263e-5	3	3	1
0.001	0.4002	0.00015431632	0.00017276284	3	3	2
0.001	0.4002	0.00011977781	8.674204e-5	3	3	3
0.001	0.4501	0.04173111	0.04749498	1	1	1
0.001	0.4501	0.14064863	0.16007493	1	1	2
0.001	0.4501	0.12586644	0.09259377	1	1	3
0.001	0.4501	0.066769764	0.07599556	2	1	1
0.001	0.4501	0.16664228	0.18966778	2	1	2
0.001	0.4501	0.0878035	0.07180104	2	1	3
0.001	0.4501	0.041731086	0.047494955	3	1	1
0.001	0.4501	0.14064866	0.16007498	3	1	2
0.001	0.4501	0.12586652	0.092593834	3	1	3
0.001	0.4501	0.0027060977	0.003079862	1	2	1
0.001	0.4501	0.0092247985	0.0104989195	1	2	2
0.001	0.4501	0.008355566	0.0061467797	1	2	3
0.001	0.4501	0.0042853164	0.0048774327	2	2	1
0.001	0.4501	0.010746308	0.012231161	2	2	2
0.001	0.4501	0.005685805	0.0046495493	2	2	3
0.001	0.4501	0.0027061	0.0030798644	3	2	1
0.001	0.4501	0.009224798	0.01049892	3	2	2
0.001	0.4501	0.008355569	0.0061467825	3	2	3
0.001	0.4501	4.3871474e-5	4.993098e-5	1	3	1
0.001	0.4501	0.00015127551	0.00017216959	1	3	2
0.001	0.4501	0.00013868193	0.000102021484	1	3	3
0.001	0.4501	6.874431e-5	7.824295e-5	2	3	1
0.001	0.4501	0.00017322693	0.00019716227	2	3	2
0.001	0.4501	9.203657e-5	7.5262615e-5	2	3	3
0.001	0.4501	4.3871474e-5	4.993098e-5	3	3	1
0.001	0.4501	0.00015127556	0.00017216962	3	3	2
0.001	0.4501	0.00013868195	0.000102021506	3	3	3
0.001	0.5	0.03474322	0.04023619	1	1	1
0.001	0.5	0.13667741	0.15828638	1	1	2
0.001	0.5	0.14463341	0.10818752	1	1	3
0.001	0.5	0.055589166	0.06438026	2	1	1
0.001	0.5	0.15824966	0.18327586	2	1	2
0.001	0.5	0.09177323	0.076735094	2	1	3
0.001	0.5	0.034743223	0.040236197	3	1	1
0.001	0.5	0.13667735	0.15828627	3	1	2
0.001	0.5	0.14463337	0.108187474	3	1	3
0.001	0.5	0.0022493522	0.0026049786	1	2	1
0.001	0.5	0.008952016	0.010367348	1	2	2
0.001	0.5	0.009590091	0.0071735033	1	2	3
0.001	0.5	0.003563795	0.004127387	2	2	1
0.001	0.5	0.010195036	0.011807317	2	2	2
0.001	0.5	0.005936998	0.004964151	2	2	3
0.001	0.5	0.0022493524	0.0026049789	3	2	1
0.001	0.5	0.008952014	0.010367343	3	2	2
0.001	0.5	0.009590083	0.0071734968	3	2	3
0.001	0.5	3.6408008e-5	4.2164185e-5	1	3	1
0.001	0.5	0.00014659984	0.00016977754	1	3	2
0.001	0.5	0.00015898369	0.000118921715	1	3	3
0.001	0.5	5.7106474e-5	6.6137516e-5	2	3	1
0.001	0.5	0.0001641801	0.00019014413	2	3	2
0.001	0.5	9.600848e-5	8.027635e-5	2	3	3
0.001	0.5	3.6408e-5	4.2164174e-5	3	3	1
0.001	0.5	0.00014659973	0.00016977744	3	3	2
0.001	0.5	0.00015898352	0.00011892158	3	3	3
0.001	0.5499	0.028483773	0.033601545	1	1	1
0.001	0.5499	0.1311765	0.15474539	1	1	2
0.001	0.5499	0.1649678	0.12562315	1	1	3
0.001	0.5499	0.04557405	0.053763613	2	1	1
0.001	0.5499	0.14843602	0.17510967	2	1	2
0.001	0.5499	0.09446482	0.08101519	2	1	3
0.001	0.5499	0.028483784	0.033601556	3	1	1
0.001	0.5499	0.1311765	0.15474539	3	1	2
0.001	0.5499	0.16496783	0.12562317	3	1	3
0.001	0.5499	0.0018411699	0.0021719788	1	2	1
0.001	0.5499	0.008579777	0.010121333	1	2	2
0.001	0.5499	0.010924737	0.008319199	1	2	3
0.001	0.5499	0.0029184707	0.003442914	2	2	1
0.001	0.5499	0.009553235	0.011269933	2	2	2
0.001	0.5499	0.006104837	0.005235648	2	2	3
0.001	0.5499	0.0018411711	0.0021719804	3	2	1
0.001	0.5499	0.008579785	0.010121343	3	2	2
0.001	0.5499	0.010924747	0.0083192075	3	2	3
0.001	0.5499	2.975356e-5	3.509948e-5	1	3	1
0.001	0.5499	0.00014030786	0.00016551743	1	3	2
0.001	0.5499	0.00018088249	0.00013774222	1	3	3
0.001	0.5499	4.6713452e-5	5.510776e-5	2	3	1
0.001	0.5499	0.00015369133	0.00018130934	2	3	2
0.001	0.5499	9.862176e-5	8.458028e-5	2	3	3
0.001	0.5499	2.975358e-5	3.5099507e-5	3	3	1
0.001	0.5499	0.000140308	0.00016551756	3	3	2
0.001	0.5499	0.00018088268	0.00013774238	3	3	3
0.001	0.5998	0.022877539	0.027522063	1	1	1
0.001	0.5998	0.12410573	0.1493013	1	1	2
0.001	0.5998	0.18709755	0.14526138	1	1	3
0.001	0.5998	0.03660405	0.044035356	2	1	1
0.001	0.5998	0.13724822	0.16511217	2	1	2
0.001	0.5998	0.09572745	0.084527016	2	1	3
0.001	0.5998	0.022877533	0.02752206	3	1	1
0.001	0.5998	0.12410573	0.14930129	3	1	2
0.001	0.5998	0.18709753	0.14526135	3	1	3
0.001	0.5998	0.0014764396	0.001776182	1	2	1
0.001	0.5998	0.008105896	0.009751531	1	2	2
0.001	0.5998	0.012374018	0.009607109	1	2	3
0.001	0.5998	0.0023413978	0.002816745	2	2	1
0.001	0.5998	0.008824197	0.010615673	2	2	2
0.001	0.5998	0.006179814	0.005456754	2	2	3
0.001	0.5998	0.0014764393	0.0017761816	3	2	1
0.001	0.5998	0.008105901	0.009751536	3	2	2
0.001	0.5998	0.012374029	0.009607118	3	2	3
0.001	0.5998	2.3821407e-5	2.8657556e-5	1	3	1
0.001	0.5998	0.00013237126	0.0001592449	1	3	2
0.001	0.5998	0.00020460898	0.00015885706	1	3	3
0.001	0.5998	3.743428e-5	4.503414e-5	2	3	1
0.001	0.5998	0.00014181886	0.00017061074	2	3	2
0.001	0.5998	9.9726785e-5	8.805841e-5	2	3	3
0.001	0.5998	2.3821418e-5	2.865757e-5	3	3	1
0.001	0.5998	0.00013237134	0.00015924498	3	3	2
0.001	0.5998	0.0002046092	0.00015885728	3	3	3
0.001	0.6497	0.017874705	0.021955159	1	1	1
0.001	0.6497	0.11538606	0.14172651	1	1	2
0.001	0.6497	0.21128468	0.16755474	1	1	3
0.001	0.6497	0.02859953	0.03512747	2	1	1
0.001	0.6497	0.12469364	0.15315537	2	1	2
0.001	0.6497	0.09536611	0.08710056	2	1	3
0.001	0.6497	0.017874703	0.021955155	3	1	1
0.001	0.6497	0.11538603	0.14172648	3	1	2
0.001	0.6497	0.21128467	0.1675547	3	1	3
0.001	0.6497	0.0011517375	0.0014146573	1	2	1
0.001	0.6497	0.0075256717	0.009243639	1	2	2
0.001	0.6497	0.013954545	0.011066349	1	2	3
0.001	0.6497	0.0018272838	0.002244367	2	2	1
0.001	0.6497	0.008008713	0.009836726	2	2	2
0.001	0.6497	0.00614964	0.0056166393	2	2	3
0.001	0.6497	0.0011517374	0.0014146571	3	2	1
0.001	0.6497	0.00752567	0.009243637	3	2	2
0.001	0.6497	0.013954557	0.011066358	3	2	3
0.001	0.6497	1.8552824e-5	2.278808e-5	1	3	1
0.001	0.6497	0.00012272061	0.00015073539	1	3	2
0.001	0.6497	0.00023042622	0.0001827345	1	3	3
0.001	0.6497	2.9181001e-5	3.5841662e-5	2	3	1
0.001	0.6497	0.0001285803	0.00015792917	2	3	2
0.001	0.6497	9.9129975e-5	9.053819e-5	2	3	3
0.001	0.6497	1.8552824e-5	2.278808e-5	3	3	1
0.001	0.6497	0.00012272067	0.00015073546	3	3	2
0.001	0.6497	0.0002304265	0.00018273472	3	3	3
0.001	0.6996	0.013447323	0.016883254	1	1	1
0.001	0.6996	0.10490478	0.13170904	1	1	2
0.001	0.6996	0.23782788	0.19307312	1	1	3
0.001	0.6996	0.02151572	0.027011802	2	1	1
0.001	0.6996	0.110750906	0.13904169	2	1	2
0.001	0.6996	0.09313067	0.08848011	2	1	3
0.001	0.6996	0.013447325	0.016883254	3	1	1
0.001	0.6996	0.104904786	0.13170905	3	1	2
0.001	0.6996	0.23782799	0.19307312	3	1	3
0.001	0.6996	0.0008650776	0.0010861137	1	2	1
0.001	0.6996	0.0068322676	0.008577984	1	2	2
0.001	0.6996	0.015685245	0.012733573	1	2	3
0.001	0.6996	0.0013730841	0.0017238319	2	2	1
0.001	0.6996	0.007105746	0.008920874	2	2	2
0.001	0.6996	0.0059985514	0.005699008	2	2	3
0.001	0.6996	0.0008650779	0.0010861142	3	2	1
0.001	0.6996	0.006832267	0.008577984	3	2	2
0.001	0.6996	0.015685238	0.012733567	3	2	3
0.001	0.6996	1.3912729e-5	1.7467577e-5	1	3	1
0.001	0.6996	0.000111253044	0.00013967935	1	3	2
0.001	0.6996	0.0002586336	0.00020996356	1	3	3
0.001	0.6996	2.1902008e-5	2.7496768e-5	2	3	1
0.001	0.6996	0.00011396409	0.00014307567	2	3	2
0.001	0.6996	9.658338e-5	9.1760405e-5	2	3	3
0.001	0.6996	1.3912729e-5	1.7467575e-5	3	3	1
0.001	0.6996	0.00011125296	0.00013967924	3	3	2
0.001	0.6996	0.00025863337	0.00020996333	3	3	3
0.001	0.7495	0.009587709	0.012315463	1	1	1
0.001	0.7495	0.09252296	0.11884623	1	1	2
0.001	0.7495	0.2670594	0.22253138	1	1	3
0.001	0.7495	0.015340333	0.01970301	2	1	1
0.001	0.7495	0.09538125	0.122507	2	1	2
0.001	0.7495	0.08870104	0.08827161	2	1	3
0.001	0.7495	0.009587707	0.0123154605	3	1	1
0.001	0.7495	0.09252296	0.11884622	3	1	2
0.001	0.7495	0.2670594	0.22253135	3	1	3
0.001	0.7495	0.0006157944	0.0007909911	1	2	1
0.001	0.7495	0.006017205	0.007729131	1	2	2
0.001	0.7495	0.017587014	0.0146546485	1	2	3
0.001	0.7495	0.0009778342	0.0012559227	2	2	1
0.001	0.7495	0.0061131786	0.007851722	2	2	2
0.001	0.7495	0.0057064192	0.0056787916	2	2	3
0.001	0.7495	0.00061579474	0.0007909915	3	2	1
0.001	0.7495	0.0060172053	0.0077291313	3	2	2
0.001	0.7495	0.01758702	0.014654654	3	2	3
0.001	0.7495	9.887586e-6	1.2700659e-5	1	3	1
0.001	0.7495	9.7839424e-5	0.00012567526	1	3	2
0.001	0.7495	0.0002895601	0.00024128043	1	3	3
0.001	0.7495	1.5579028e-5	2.000959e-5	2	3	1
0.001	0.7495	9.79419e-5	0.00012579585	2	3	2
0.001	0.7495	9.177055e-5	9.132625e-5	2	3	3
0.001	0.7495	9.887599e-6	1.2700673e-5	3	3	1
0.001	0.7495	9.783951e-5	0.00012567536	3	3	2
0.001	0.7495	0.00028956018	0.00024128048	3	3	3
0.001	0.7994	0.0063090334	0.008293373	1	1	1
0.001	0.7994	0.07809158	0.10265319	1	1	2
0.001	0.7994	0.29932556	0.25680682	1	1	3
0.001	0.7994	0.010094451	0.0132676475	2	1	1
0.001	0.7994	0.078550786	0.10324328	2	1	2
0.001	0.7994	0.08166796	0.085846364	2	1	3
0.001	0.7994	0.0063090296	0.008293368	3	1	1
0.001	0.7994	0.07809157	0.102653176	3	1	2
0.001	0.7994	0.2993255	0.25680685	3	1	3
0.001	0.7994	0.0004045659	0.00053181115	1	2	1
0.001	0.7994	0.0050714365	0.0066665206	1	2	2
0.001	0.7994	0.019681608	0.016885867	1	2	3
0.001	0.7994	0.00064269686	0.00084472896	2	2	1
0.001	0.7994	0.005029215	0.006610152	2	2	2
0.001	0.7994	0.0052475585	0.0055160425	2	2	3
0.001	0.7994	0.00040456565	0.0005318109	3	2	1
0.001	0.7994	0.0050714356	0.0066665197	3	2	2
0.001	0.7994	0.01968161	0.016885871	3	2	3
0.001	0.7994	6.4855217e-6	8.52537e-6	1	3	1
0.001	0.7994	8.234342e-5	0.000108242355	1	3	2
0.001	0.7994	0.00032354635	0.00027758707	1	3	3
0.001	0.7994	1.0227565e-5	1.34426045e-5	2	3	1
0.001	0.7994	8.0491576e-5	0.00010579413	2	3	2
0.001	0.7994	8.4288724e-5	8.860122e-5	2	3	3
0.001	0.7994	6.485519e-6	8.525366e-6	3	3	1
0.001	0.7994	8.234335e-5	0.000108242246	3	3	2
0.001	0.7994	0.00032354618	0.000277587	3	3	3
0.001	0.8493	0.0036468473	0.00490013	1	1	1
0.001	0.8493	0.061489053	0.082620494	1	1	2
0.001	0.8493	0.3349365	0.29691768	1	1	3
0.001	0.8493	0.005834956	0.007838759	2	1	1
0.001	0.8493	0.06027463	0.08097376	2	1	2
0.001	0.8493	0.07151089	0.080162734	2	1	3
0.001	0.8493	0.0036468469	0.0049001286	3	1	1
0.001	0.8493	0.061489027	0.08262047	3	1	2
0.001	0.8493	0.33493665	0.29691783	3	1	3
0.001	0.8493	0.00023349111	0.00031373312	1	2	1
0.001	0.8493	0.0039877617	0.0053582024	1	2	2
0.001	0.8493	0.02198833	0.019492425	1	2	3
0.001	0.8493	0.00037108615	0.00049852213	2	2	1
0.001	0.8493	0.0038552391	0.0051791803	2	2	2
0.001	0.8493	0.0045893877	0.0051446413	2	2	3
0.001	0.8493	0.00023349113	0.0003137331	3	2	1
0.001	0.8493	0.003987761	0.0053582024	3	2	2
0.001	0.8493	0.021988334	0.019492429	3	2	3
0.001	0.8493	3.7372088e-6	5.021546e-6	1	3	1
0.001	0.8493	6.46589e-5	8.6879714e-5	1	3	2
0.001	0.8493	0.0003608918	0.00031992674	1	3	3
0.001	0.8493	5.898651e-6	7.924328e-6	2	3	1
0.001	0.8493	6.164114e-5	8.280954e-5	2	3	2
0.001	0.8493	7.362841e-5	8.2536455e-5	2	3	3
0.001	0.8493	3.7372092e-6	5.0215463e-6	3	3	1
0.001	0.8493	6.465892e-5	8.687973e-5	3	3	2
0.001	0.8493	0.000360892	0.000319927	3	3	3
0.001	0.8992	0.0016598551	0.002270052	1	1	1
0.001	0.8992	0.042707067	0.058407065	1	1	2
0.001	0.8992	0.37404114	0.34387282	1	1	3
0.001	0.8992	0.0026557683	0.0036311701	2	1	1
0.001	0.8992	0.040710215	0.055662133	2	1	2
0.001	0.8992	0.05757986	0.069436125	2	1	3
0.001	0.8992	0.0016598548	0.0022700517	3	1	1
0.001	0.8992	0.042707074	0.05840708	3	1	2
0.001	0.8992	0.3740411	0.34387287	3	1	3
0.001	0.8992	0.00010612228	0.00014513501	1	2	1
0.001	0.8992	0.0027662504	0.0037831806	1	2	2
0.001	0.8992	0.024515893	0.022538558	1	2	3
0.001	0.8992	0.00016873196	0.00023070333	2	2	1
0.001	0.8992	0.0026015881	0.003557091	2	2	2
0.001	0.8992	0.0036913124	0.0044513894	2	2	3
0.001	0.8992	0.00010612222	0.00014513494	3	2	1
0.001	0.8992	0.0027662504	0.0037831806	3	2	2
0.001	0.8992	0.024515897	0.02253857	3	2	3
0.001	0.8992	1.69614e-6	2.3196758e-6	1	3	1
0.001	0.8992	4.479689e-5	6.126514e-5	1	3	2
0.001	0.8992	0.00040172396	0.00036932292	1	3	3
0.001	0.8992	2.6794355e-6	3.6635302e-6	2	3	1
0.001	0.8992	4.156026e-5	5.682437e-5	2	3	2
0.001	0.8992	5.9156027e-5	7.133683e-5	2	3	3
0.001	0.8992	1.6961388e-6	2.3196742e-6	3	3	1
0.001	0.8992	4.4796885e-5	6.1265135e-5	3	3	2
0.001	0.8992	0.00040172387	0.00036932292	3	3	3
0.001	0.9491	0.00042375285	0.0005837224	1	1	1
0.001	0.9491	0.022036854	0.030355915	1	1	2
0.001	0.9491	0.41634786	0.3981802	1	1	3
0.001	0.9491	0.00067800464	0.0009336421	2	1	1
0.001	0.9491	0.020350767	0.028023899	2	1	2
0.001	0.9491	0.03910961	0.050597653	2	1	3
0.001	0.9491	0.00042375314	0.00058372284	3	1	1
0.001	0.9491	0.022036852	0.03035591	3	1	2
0.001	0.9491	0.416348	0.39818034	3	1	3
0.001	0.9491	2.7062719e-5	3.727908e-5	1	2	1
0.001	0.9491	0.0014260244	0.0019643586	1	2	2
0.001	0.9491	0.027244925	0.026056072	1	2	3
0.001	0.9491	4.304703e-5	5.927766e-5	2	2	1
0.001	0.9491	0.0012997359	0.0017897935	2	2	2
0.001	0.9491	0.002505669	0.003241683	2	2	3
0.001	0.9491	2.706275e-5	3.7279122e-5	3	2	1
0.001	0.9491	0.0014260262	0.0019643612	3	2	2
0.001	0.9491	0.027244952	0.026056098	3	2	3
0.001	0.9491	4.3205884e-7	5.9516395e-7	1	3	1
0.001	0.9491	2.307102e-5	3.1780488e-5	1	3	2
0.001	0.9491	0.0004457193	0.00042626998	1	3	3
0.001	0.9491	6.831076e-7	9.4066917e-7	2	3	1
0.001	0.9491	2.075085e-5	2.857483e-5	2	3	2
0.001	0.9491	4.0130104e-5	5.19179e-5	2	3	3
0.001	0.9491	4.3205947e-7	5.95165e-7	3	3	1
0.001	0.9491	2.307105e-5	3.178053e-5	3	3	2
0.001	0.9491	0.00044572024	0.00042627088	3	3	3
0.001	0.999	1.5851023e-7	2.1518316e-7	1	1	1
0.001	0.999	0.00043030892	0.0005841594	1	1	2
0.001	0.999	0.46057707	0.45861232	1	1	3
0.001	0.999	2.5361658e-7	3.4413944e-7	2	1	1
0.001	0.999	0.0003823103	0.0005187675	2	1	2
0.001	0.999	0.01535057	0.018840026	2	1	3
0.001	0.999	1.585105e-7	2.1518355e-7	3	1	1
0.001	0.999	0.00043030942	0.00058416004	3	1	2
0.001	0.999	0.46057698	0.45861217	3	1	3
0.001	0.999	1.01213296e-8	1.3740057e-8	1	2	1
0.001	0.999	2.7841208e-5	3.779541e-5	1	2	2
0.001	0.999	0.030092938	0.029964563	1	2	3
0.001	0.999	1.6105457e-8	2.1853943e-8	2	2	1
0.001	0.999	2.4423185e-5	3.3140503e-5	2	2	2
0.001	0.999	0.0009857576	0.0012098377	2	2	3
0.001	0.999	1.0121349e-8	1.3740084e-8	3	2	1
0.001	0.999	2.7841237e-5	3.7795453e-5	3	2	2
0.001	0.999	0.030092921	0.029964542	3	2	3
0.001	0.999	1.6155642e-10	2.1931847e-10	1	3	1
0.001	0.999	4.5035463e-7	6.1137206e-7	1	3	2
0.001	0.999	0.00049155066	0.0004894538	1	3	3
0.001	0.999	2.5562316e-10	3.4686218e-10	2	3	1
0.001	0.999	3.900279e-7	5.2923974e-7	2	3	2
0.001	0.999	1.5823387e-5	1.942032e-5	2	3	3
0.001	0.999	1.6155675e-10	2.1931892e-10	3	3	1
0.001	0.999	4.5035506e-7	6.113727e-7	3	3	2
0.001	0.999	0.0004915504	0.0004894535	3	3	3
0.0509	0.001	0.15468079	0.15543772	1	1	1
0.0509	0.001	0.010027866	0.010076939	1	1	2
0.0509	0.001	0.00016253334	0.00011928207	1	1	3
0.0509	0.001	0.24748917	0.24602033	2	1	1
0.0509	0.001	0.015868245	0.015774067	2	1	2
0.0509	0.001	0.0002543097	0.00019311247	2	1	3
0.0509	0.001	0.15468074	0.15543765	3	1	1
0.0509	0.001	0.010027865	0.010076937	3	1	2
0.0509	0.001	0.00016253338	0.000119282086	3	1	3
0.0509	0.001	0.09773073	0.09820898	1	2	1
0.0509	0.001	0.006374033	0.006405225	1	2	2
0.0509	0.001	0.000103939215	7.628026e-5	1	2	3
0.0509	0.001	0.13645403	0.13564421	2	2	1
0.0509	0.001	0.008771095	0.008719039	2	2	2
0.0509	0.001	0.00014092501	0.00010701272	2	2	3
0.0509	0.001	0.097730696	0.09820896	3	2	1
0.0509	0.001	0.0063740327	0.0064052246	3	2	2
0.0509	0.001	0.00010393921	7.628024e-5	3	2	3
0.0509	0.001	0.015507306	0.01558319	1	3	1
0.0509	0.001	0.0010174308	0.0010224095	1	3	2
0.0509	0.001	1.6690172e-5	1.2248799e-5	1	3	3
0.0509	0.001	0.018564202	0.018454025	2	3	1
0.0509	0.001	0.0011962075	0.0011891082	2	3	2
0.0509	0.001	1.9266598e-5	1.463027e-5	2	3	3
0.0509	0.001	0.015507303	0.015583187	3	3	1
0.0509	0.001	0.0010174307	0.0010224095	3	3	2
0.0509	0.001	1.6690157e-5	1.2248786e-5	3	3	3
0.0509	0.0509	0.102770284	0.10441065	1	1	1
0.0509	0.0509	0.05686132	0.057768904	1	1	2
0.0509	0.0509	0.007891185	0.005813398	1	1	3
0.0509	0.0509	0.16443244	0.16552828	2	1	1
0.0509	0.0509	0.083670184	0.08422781	2	1	2
0.0509	0.0509	0.010532327	0.008056287	2	1	3
0.0509	0.0509	0.10277027	0.10441063	3	1	1
0.0509	0.0509	0.056861322	0.057768904	3	1	2
0.0509	0.0509	0.007891186	0.0058133993	3	1	3
0.0509	0.0509	0.06369292	0.064709544	1	2	1
0.0509	0.0509	0.036689818	0.037275434	1	2	2
0.0509	0.0509	0.0053126146	0.0039137783	1	2	3
0.0509	0.0509	0.08979497	0.0903934	2	2	1
0.0509	0.0509	0.046395388	0.046704587	2	2	2
0.0509	0.0509	0.0059324494	0.004537791	2	2	3
0.0509	0.0509	0.06369291	0.06470953	3	2	1
0.0509	0.0509	0.03668981	0.037275434	3	2	2
0.0509	0.0509	0.0053126155	0.003913779	3	2	3
0.0509	0.0509	0.009914772	0.010073025	1	3	1
0.0509	0.0509	0.00595114	0.0060461275	1	3	2
0.0509	0.0509	0.00089842896	0.0006618684	1	3	3
0.0509	0.0509	0.012102599	0.012183257	2	3	1
0.0509	0.0509	0.0063501336	0.0063924547	2	3	2
0.0509	0.0509	0.0008245773	0.00063072785	2	3	3
0.0509	0.0509	0.009914772	0.010073025	3	3	1
0.0509	0.0509	0.005951141	0.006046129	3	3	2
0.0509	0.0509	0.0008984288	0.0006618683	3	3	3
0.0509	0.1008	0.082979254	0.08523675	1	1	1
0.0509	0.1008	0.071755156	0.07370728	1	1	2
0.0509	0.1008	0.015628468	0.011558132	1	1	3
0.0509	0.1008	0.13276684	0.1353019	2	1	1
0.0509	0.1008	0.10162925	0.10356976	2	1	2
0.0509	0.1008	0.019010972	0.014670543	2	1	3
0.0509	0.1008	0.08297928	0.08523677	3	1	1
0.0509	0.1008	0.07175518	0.073707305	3	1	2
0.0509	0.1008	0.015628472	0.011558132	3	1	3
0.0509	0.1008	0.05053079	0.05190551	1	2	1
0.0509	0.1008	0.046098456	0.047352582	1	2	2
0.0509	0.1008	0.01063286	0.007863598	1	2	3
0.0509	0.1008	0.07184087	0.07321261	2	2	1
0.0509	0.1008	0.056077037	0.057147775	2	2	2
0.0509	0.1008	0.010703144	0.008259489	2	2	3
0.0509	0.1008	0.050530795	0.051905505	3	2	1
0.0509	0.1008	0.046098456	0.04735258	3	2	2
0.0509	0.1008	0.0106328605	0.007863596	3	2	3
0.0509	0.1008	0.0077286623	0.007938925	1	3	1
0.0509	0.1008	0.0074509736	0.0076536816	1	3	2
0.0509	0.1008	0.0018181602	0.0013446315	1	3	3
0.0509	0.1008	0.009595958	0.009779183	2	3	1
0.0509	0.1008	0.0076423823	0.007788306	2	3	2
0.0509	0.1008	0.001488056	0.0011483154	2	3	3
0.0509	0.1008	0.007728662	0.007938924	3	3	1
0.0509	0.1008	0.0074509718	0.0076536797	3	3	2
0.0509	0.1008	0.0018181605	0.0013446317	3	3	3
0.0509	0.1507	0.06936874	0.07207152	1	1	1
0.0509	0.1507	0.08042744	0.08356111	1	1	2
0.0509	0.1507	0.02360294	0.017534388	1	1	3
0.0509	0.1507	0.11099	0.11451482	2	1	1
0.0509	0.1507	0.110384494	0.1138901	2	1	2
0.0509	0.1507	0.026453005	0.02061885	2	1	3
0.0509	0.1507	0.069368735	0.072071515	3	1	1
0.0509	0.1507	0.0804274	0.083561055	3	1	2
0.0509	0.1507	0.023602935	0.017534383	3	1	3
0.0509	0.1507	0.04156406	0.0431835	1	2	1
0.0509	0.1507	0.051271006	0.053268652	1	2	2
0.0509	0.1507	0.016090285	0.01195331	1	2	3
0.0509	0.1507	0.05953295	0.0614236	2	2	1
0.0509	0.1507	0.06052881	0.062451083	2	2	2
0.0509	0.1507	0.014839147	0.011566404	2	2	3
0.0509	0.1507	0.041564066	0.043183506	3	2	1
0.0509	0.1507	0.051271003	0.053268656	3	2	2
0.0509	0.1507	0.016090276	0.011953303	3	2	3
0.0509	0.1507	0.006254344	0.0064980276	1	3	1
0.0509	0.1507	0.008227558	0.008548125	1	3	2
0.0509	0.1507	0.0027577602	0.0020487122	1	3	3
0.0509	0.1507	0.00788352	0.008133885	2	3	1
0.0509	0.1507	0.008202787	0.008463291	2	3	2
0.0509	0.1507	0.002057161	0.0016034582	2	3	3
0.0509	0.1507	0.006254344	0.006498027	3	3	1
0.0509	0.1507	0.008227557	0.008548125	3	3	2
0.0509	0.1507	0.0027577595	0.0020487118	3	3	3
0.0509	0.2006	0.058839843	0.061861936	1	1	1
0.0509	0.2006	0.085889965	0.090301394	1	1	2
0.0509	0.2006	0.03191706	0.023835704	1	1	3
0.0509	0.2006	0.09414373	0.09836371	2	1	1
0.0509	0.2006	0.11461008	0.11974745	2	1	2
0.0509	0.2006	0.033084154	0.026077436	2	1	3
0.0509	0.2006	0.058839843	0.061861932	3	1	1
0.0509	0.2006	0.08588996	0.090301394	3	1	2
0.0509	0.2006	0.031917065	0.023835707	3	1	3
0.0509	0.2006	0.034728754	0.03651247	1	2	1
0.0509	0.2006	0.054256674	0.057043362	1	2	2
0.0509	0.2006	0.021710658	0.016213546	1	2	3
0.0509	0.2006	0.05007296	0.052317474	2	2	1
0.0509	0.2006	0.06242378	0.06522191	2	2	2
0.0509	0.2006	0.018465677	0.014554928	2	2	3
0.0509	0.2006	0.034728754	0.036512468	3	2	1
0.0509	0.2006	0.05425673	0.057043426	3	2	2
0.0509	0.2006	0.021710675	0.016213562	3	2	3
0.0509	0.2006	0.0051467265	0.005411069	1	3	1
0.0509	0.2006	0.008630384	0.009073651	1	3	2
0.0509	0.2006	0.003713503	0.002773249	1	3	3
0.0509	0.2006	0.006575774	0.006870532	2	3	1
0.0509	0.2006	0.008407652	0.008784525	2	3	2
0.0509	0.2006	0.0025488765	0.0020090635	2	3	3
0.0509	0.2006	0.00514673	0.0054110736	3	3	1
0.0509	0.2006	0.00863039	0.00907366	3	3	2
0.0509	0.2006	0.0037135044	0.00277325	3	3	3
0.0509	0.2505	0.050219744	0.053459086	1	1	1
0.0509	0.2505	0.08925614	0.09501345	1	1	2
0.0509	0.2505	0.040651076	0.03054327	1	1	3
0.0509	0.2505	0.080351576	0.08504585	2	1	1
0.0509	0.2505	0.11602562	0.122804016	2	1	2
0.0509	0.2505	0.039006542	0.031129891	2	1	3
0.0509	0.2505	0.050219737	0.053459078	3	1	1
0.0509	0.2505	0.089256175	0.095013484	3	1	2
0.0509	0.2505	0.04065107	0.030543268	3	1	3
0.0509	0.2505	0.029225454	0.031110596	1	2	1
0.0509	0.2505	0.055836797	0.059438452	1	2	2
0.0509	0.2505	0.027524047	0.020680249	1	2	3
0.0509	0.2505	0.042390037	0.044866536	2	2	1
0.0509	0.2505	0.06275708	0.06642346	2	2	2
0.0509	0.2505	0.02164505	0.01727423	2	2	3
0.0509	0.2505	0.029225463	0.031110603	3	2	1
0.0509	0.2505	0.05583679	0.05943845	3	2	2
0.0509	0.2505	0.027524041	0.020680245	3	2	3
0.0509	0.2505	0.0042693564	0.0045447443	1	3	1
0.0509	0.2505	0.0087967785	0.0093642	1	3	2
0.0509	0.2505	0.0046861293	0.0035209327	1	3	3
0.0509	0.2505	0.005522011	0.0058446154	2	3	1
0.0509	0.2505	0.008398563	0.008889222	2	3	2
0.0509	0.2505	0.0029724364	0.0023722071	2	3	3
0.0509	0.2505	0.0042693564	0.0045447443	3	3	1
0.0509	0.2505	0.008796781	0.009364204	3	3	2
0.0509	0.2505	0.0046861307	0.0035209341	3	3	3
0.0509	0.3004	0.04292233	0.046291225	1	1	1
0.0509	0.3004	0.09106185	0.09820913	1	1	2
0.0509	0.3004	0.04988077	0.037739787	1	1	3
0.0509	0.3004	0.068675764	0.07366603	2	1	1
0.0509	0.3004	0.11546408	0.123854175	2	1	2
0.0509	0.3004	0.04426643	0.035818443	2	1	3
0.0509	0.3004	0.042922348	0.04629124	3	1	1
0.0509	0.3004	0.09106186	0.098209135	3	1	2
0.0509	0.3004	0.049880773	0.037739806	3	1	3
0.0509	0.3004	0.02464722	0.026581736	1	2	1
0.0509	0.3004	0.056397617	0.060824156	1	2	2
0.0509	0.3004	0.03356429	0.025394747	1	2	3
0.0509	0.3004	0.035943724	0.03855555	2	2	1
0.0509	0.3004	0.062014993	0.06652126	2	2	2
0.0509	0.3004	0.02440986	0.019751381	2	2	3
0.0509	0.3004	0.024647227	0.02658174	3	2	1
0.0509	0.3004	0.056397617	0.060824156	3	2	2
0.0509	0.3004	0.033564284	0.025394747	3	2	3
0.0509	0.3004	0.0035517153	0.0038304823	1	3	1
0.0509	0.3004	0.008796316	0.009486721	1	3	2
0.0509	0.3004	0.005678548	0.004296391	1	3	3
0.0509	0.3004	0.0046454826	0.004983043	2	3	1
0.0509	0.3004	0.0082451515	0.008844278	2	3	2
0.0509	0.3004	0.0033332196	0.002697094	2	3	3
0.0509	0.3004	0.0035517165	0.0038304836	3	3	1
0.0509	0.3004	0.008796318	0.009486724	3	3	2
0.0509	0.3004	0.0056785485	0.0042963913	3	3	3
0.0509	0.3503	0.03660911	0.040029213	1	1	1
0.0509	0.3503	0.09159756	0.10015482	1	1	2
0.0509	0.3503	0.059684556	0.045516323	1	1	3
0.0509	0.3503	0.058574557	0.063709654	2	1	1
0.0509	0.3503	0.11338845	0.12332897	2	1	2
0.0509	0.3503	0.048876982	0.04016102	2	1	3
0.0509	0.3503	0.03660909	0.040029194	3	1	1
0.0509	0.3503	0.09159756	0.10015482	3	1	2
0.0509	0.3503	0.05968455	0.045516323	3	1	3
0.0509	0.3503	0.020755643	0.022694685	1	2	1
0.0509	0.3503	0.056155305	0.061401464	1	2	2
0.0509	0.3503	0.039869186	0.03040483	1	2	3
0.0509	0.3503	0.030419176	0.033085965	2	2	1
0.0509	0.3503	0.06046978	0.06577105	2	2	2
0.0509	0.3503	0.026774677	0.022000099	2	2	3
0.0509	0.3503	0.020755636	0.022694675	3	2	1
0.0509	0.3503	0.056155276	0.061401438	3	2	2
0.0509	0.3503	0.039869167	0.030404817	3	2	3
0.0509	0.3503	0.002952063	0.0032278516	1	3	1
0.0509	0.3503	0.008668863	0.009478729	1	3	2
0.0509	0.3503	0.0066949395	0.005105661	1	3	3
0.0509	0.3503	0.0039011452	0.0042431504	2	3	1
0.0509	0.3503	0.00798667	0.008686845	2	3	2
0.0509	0.3503	0.0036341874	0.0029861233	2	3	3
0.0509	0.3503	0.0029520637	0.0032278528	3	3	1
0.0509	0.3503	0.008668862	0.009478728	3	3	2
0.0509	0.3503	0.0066949376	0.005105659	3	3	3
0.0509	0.4002	0.03106638	0.034465753	1	1	1
0.0509	0.4002	0.09102772	0.10098824	1	1	2
0.0509	0.4002	0.07014753	0.05397729	1	1	3
0.0509	0.4002	0.04970621	0.05485341	2	1	1
0.0509	0.4002	0.110075966	0.121474594	2	1	2
0.0509	0.4002	0.05282748	0.044157743	2	1	3
0.0509	0.4002	0.031066388	0.034465764	3	1	1
0.0509	0.4002	0.0910277	0.100988224	3	1	2
0.0509	0.4002	0.07014752	0.053977296	3	1	3
0.0509	0.4002	0.017398406	0.019302187	1	2	1
0.0509	0.4002	0.055237822	0.0612821	1	2	2
0.0509	0.4002	0.046480834	0.035766196	1	2	3
0.0509	0.4002	0.025616197	0.02826882	2	2	1
0.0509	0.4002	0.05828665	0.064322375	2	2	2
0.0509	0.4002	0.028740972	0.02402417	2	2	3
0.0509	0.4002	0.01739841	0.01930219	3	2	1
0.0509	0.4002	0.05523784	0.06128212	3	2	2
0.0509	0.4002	0.046480842	0.035766196	3	2	3
0.0509	0.4002	0.0024435213	0.0027108982	1	3	1
0.0509	0.4002	0.008438757	0.00936215	1	3	2
0.0509	0.4002	0.0077403826	0.005956088	1	3	3
0.0509	0.4002	0.003260154	0.003597751	2	3	1
0.0509	0.4002	0.0076470613	0.008438932	2	3	2
0.0509	0.4002	0.0038765308	0.003240337	2	3	3
0.0509	0.4002	0.0024435231	0.0027109007	3	3	1
0.0509	0.4002	0.00843876	0.009362155	3	3	2
0.0509	0.4002	0.007740387	0.005956093	3	3	3
0.0509	0.4501	0.026151419	0.02946264	1	1	1
0.0509	0.4501	0.08944228	0.10076721	1	1	2
0.0509	0.4501	0.08136467	0.06324586	1	1	3
0.0509	0.4501	0.04184228	0.046881866	2	1	1
0.0509	0.4501	0.105698645	0.11842923	2	1	2
0.0509	0.4501	0.05608703	0.047792915	2	1	3
0.0509	0.4501	0.02615143	0.029462652	3	1	1
0.0509	0.4501	0.08944224	0.10076717	3	1	2
0.0509	0.4501	0.08136462	0.063245825	3	1	3
0.0509	0.4501	0.014472654	0.016305143	1	2	1
0.0509	0.4501	0.05372183	0.06052394	1	2	2
0.0509	0.4501	0.053446475	0.04154468	1	2	3
0.0509	0.4501	0.021399977	0.023977444	2	2	1
0.0509	0.4501	0.055569816	0.062262777	2	2	2
0.0509	0.4501	0.030299375	0.025818726	2	2	3
0.0509	0.4501	0.014472654	0.016305143	3	2	1
0.0509	0.4501	0.053721864	0.06052398	3	2	2
0.0509	0.4501	0.053446468	0.041544672	3	2	3
0.0509	0.4501	0.0020078185	0.0022620428	1	3	1
0.0509	0.4501	0.008121303	0.009149601	1	3	2
0.0509	0.4501	0.008820717	0.0068564643	1	3	3
0.0509	0.4501	0.0027029496	0.003028499	2	3	1
0.0509	0.4501	0.007241662	0.008113864	2	3	2
0.0509	0.4501	0.004060005	0.0034596142	2	3	3
0.0509	0.4501	0.0020078195	0.002262044	3	3	1
0.0509	0.4501	0.008121305	0.009149601	3	3	2
0.0509	0.4501	0.008820715	0.0068564625	3	3	3
0.0509	0.5	0.021765415	0.024924492	1	1	1
0.0509	0.5	0.08688196	0.09949218	1	1	2
0.0509	0.5	0.09344358	0.073469825	1	1	3
0.0509	0.5	0.034824662	0.039646663	2	1	1
0.0509	0.5	0.10036211	0.11425876	2	1	2
0.0509	0.5	0.05860511	0.051034104	2	1	3
0.0509	0.5	0.021765416	0.024924492	3	1	1
0.0509	0.5	0.08688198	0.099492215	3	1	2
0.0509	0.5	0.0934436	0.073469855	3	1	3
0.0509	0.5	0.011906257	0.013634358	1	2	1
0.0509	0.5	0.05165081	0.059147507	1	2	2
0.0509	0.5	0.06081929	0.047819044	1	2	3
0.0509	0.5	0.017676234	0.020123772	2	2	1
0.0509	0.5	0.052386105	0.05963976	2	2	2
0.0509	0.5	0.03143051	0.027370103	2	2	3
0.0509	0.5	0.011906253	0.013634352	3	2	1
0.0509	0.5	0.05165079	0.059147485	3	2	2
0.0509	0.5	0.06081927	0.04781903	3	2	3
0.0509	0.5	0.0016320524	0.001868932	1	3	1
0.0509	0.5	0.007726081	0.008847461	1	3	2
0.0509	0.5	0.009942489	0.007817264	1	3	3
0.0509	0.5	0.0022157612	0.0025225668	2	3	1
0.0509	0.5	0.0067805136	0.007719378	2	3	2
0.0509	0.5	0.004183071	0.003642674	2	3	3
0.0509	0.5	0.0016320515	0.001868931	3	3	1
0.0509	0.5	0.0077260747	0.008847455	3	3	2
0.0509	0.5	0.009942484	0.007817258	3	3	3
0.0509	0.5499	0.017838947	0.020784806	1	1	1
0.0509	0.5499	0.083351456	0.0971158	1	1	2
0.0509	0.5499	0.10650791	0.08482957	1	1	3
0.0509	0.5499	0.028542312	0.033044703	2	1	1
0.0509	0.5499	0.09412714	0.10897517	2	1	2
0.0509	0.5499	0.06031047	0.053828787	2	1	3
0.0509	0.5499	0.01783894	0.020784795	3	1	1
0.0509	0.5499	0.08335144	0.09711579	3	1	2
0.0509	0.5499	0.10650793	0.0848296	3	1	3
0.0509	0.5499	0.009647599	0.011240768	1	2	1
0.0509	0.5499	0.04904501	0.057144128	1	2	2
0.0509	0.5499	0.06865952	0.054684747	1	2	3
0.0509	0.5499	0.014377857	0.016645882	2	2	1
0.0509	0.5499	0.048777357	0.056471717	2	2	2
0.0509	0.5499	0.032104783	0.028654419	2	2	3
0.0509	0.5499	0.009647591	0.011240759	3	2	1
0.0509	0.5499	0.049044993	0.057144105	3	2	2
0.0509	0.5499	0.06865951	0.054684736	3	2	3
0.0509	0.5499	0.0013068884	0.001522703	1	3	1
0.0509	0.5499	0.0072587803	0.00845747	1	3	2
0.0509	0.5499	0.011113016	0.008851104	1	3	3
0.0509	0.5499	0.0017886616	0.002070813	2	3	1
0.0509	0.5499	0.006270253	0.007259351	2	3	2
0.0509	0.5499	0.004242936	0.0037869392	2	3	3
0.0509	0.5499	0.0013068882	0.0015227027	3	3	1
0.0509	0.5499	0.007258777	0.008457466	3	3	2
0.0509	0.5499	0.011113015	0.008851103	3	3	3
0.0509	0.5998	0.014323667	0.01699827	1	1	1
0.0509	0.5998	0.07882633	0.09354525	1	1	2
0.0509	0.5998	0.120699696	0.09754707	1	1	3
0.0509	0.5998	0.022917865	0.027006015	2	1	1
0.0509	0.5998	0.087021925	0.102545135	2	1	2
0.0509	0.5998	0.061107963	0.05609764	2	1	3
0.0509	0.5998	0.014323668	0.01699827	3	1	1
0.0509	0.5998	0.078826346	0.09354528	3	1	2
0.0509	0.5998	0.12069973	0.097547084	3	1	3
0.0509	0.5998	0.0076595587	0.0090898	1	2	1
0.0509	0.5998	0.04590727	0.054479357	1	2	2
0.0509	0.5998	0.07703559	0.062258605	1	2	3
0.0509	0.5998	0.011456928	0.013500648	2	2	1
0.0509	0.5998	0.044768	0.052753836	2	2	2
0.0509	0.5998	0.03228131	0.029634522	2	2	3
0.0509	0.5998	0.0076595596	0.0090898005	3	2	1
0.0509	0.5998	0.045907266	0.05447935	3	2	2
0.0509	0.5998	0.077035524	0.06225856	3	2	3
0.0509	0.5998	0.0010254941	0.0012169806	1	3	1
0.0509	0.5998	0.0067223446	0.007977583	1	3	2
0.0509	0.5998	0.012340456	0.009973308	1	3	3
0.0509	0.5998	0.0014144421	0.0016667543	2	3	1
0.0509	0.5998	0.005715131	0.006734612	2	3	2
0.0509	0.5998	0.004235476	0.0038882038	2	3	3
0.0509	0.5998	0.0010254937	0.0012169804	3	3	1
0.0509	0.5998	0.0067223385	0.007977575	3	3	2
0.0509	0.5998	0.012340439	0.009973293	3	3	3
0.0509	0.6497	0.01118777	0.013537106	1	1	1
0.0509	0.6497	0.073257625	0.08864107	1	1	2
0.0509	0.6497	0.13618207	0.11189755	1	1	3
0.0509	0.6497	0.017900432	0.02148816	2	1	1
0.0509	0.6497	0.079050004	0.09489375	2	1	2
0.0509	0.6497	0.060873717	0.057722915	2	1	3
0.0509	0.6497	0.011187769	0.013537101	3	1	1
0.0509	0.6497	0.07325758	0.08864103	3	1	2
0.0509	0.6497	0.13618207	0.11189756	3	1	3
0.0509	0.6497	0.0059160218	0.0071583344	1	2	1
0.0509	0.6497	0.04222689	0.05109416	1	2	2
0.0509	0.6497	0.08602458	0.07068435	1	2	3
0.0509	0.6497	0.008880324	0.010660179	2	2	1
0.0509	0.6497	0.040369958	0.04846119	2	2	2
0.0509	0.6497	0.031906176	0.03025473	2	2	3
0.0509	0.6497	0.0059160213	0.0071583334	3	2	1
0.0509	0.6497	0.042226892	0.051094167	3	2	2
0.0509	0.6497	0.08602459	0.07068435	3	2	3
0.0509	0.6497	0.00078288314	0.00094728166	1	3	1
0.0509	0.6497	0.006117689	0.00740235	1	3	2
0.0509	0.6497	0.013633758	0.011202533	1	3	3
0.0509	0.6497	0.0010879408	0.0013059935	2	3	1
0.0509	0.6497	0.005117805	0.006143552	2	3	2
0.0509	0.6497	0.004155108	0.003940041	2	3	3
0.0509	0.6497	0.00078288314	0.0009472818	3	3	1
0.0509	0.6497	0.0061176866	0.007402346	3	3	2
0.0509	0.6497	0.013633756	0.011202532	3	3	3
0.0509	0.6996	0.008413319	0.010389604	1	1	1
0.0509	0.6996	0.06657482	0.082213216	1	1	2
0.0509	0.6996	0.15314011	0.1282232	1	1	3
0.0509	0.6996	0.013461308	0.016473945	2	1	1
0.0509	0.6996	0.070197	0.08590708	2	1	2
0.0509	0.6996	0.05944798	0.05852855	2	1	3
0.0509	0.6996	0.008413319	0.010389605	3	1	1
0.0509	0.6996	0.06657481	0.08221321	3	1	2
0.0509	0.6996	0.15314008	0.12822318	3	1	3
0.0509	0.6996	0.00439966	0.0054331385	1	2	1
0.0509	0.6996	0.037982278	0.046904303	1	2	2
0.0509	0.6996	0.095712684	0.08013961	1	2	3
0.0509	0.6996	0.0066269203	0.008110023	2	2	1
0.0509	0.6996	0.03558635	0.04355057	2	2	2
0.0509	0.6996	0.030909738	0.03043168	2	2	3
0.0509	0.6996	0.004399657	0.0054331347	3	2	1
0.0509	0.6996	0.03798224	0.046904262	3	2	2
0.0509	0.6996	0.09571269	0.08013959	3	2	3
0.0509	0.6996	0.00057549606	0.00071067986	1	3	1
0.0509	0.6996	0.005444286	0.0067231464	1	3	2
0.0509	0.6996	0.015002685	0.01256165	1	3	3
0.0509	0.6996	0.0008056166	0.0009859133	2	3	1
0.0509	0.6996	0.0044798595	0.005482451	2	3	2
0.0509	0.6996	0.003994554	0.0039327727	2	3	3
0.0509	0.6996	0.0005754958	0.00071067957	3	3	1
0.0509	0.6996	0.005444284	0.006723145	3	3	2
0.0509	0.6996	0.015002685	0.012561646	3	3	3
0.0509	0.7495	0.0059954566	0.0075613065	1	1	1
0.0509	0.7495	0.058691327	0.07401991	1	1	2
0.0509	0.7495	0.1717782	0.14694647	1	1	3
0.0509	0.7495	0.009592726	0.01197327	2	1	1
0.0509	0.7495	0.060438775	0.07543734	2	1	2
0.0509	0.7495	0.05662577	0.058245894	2	1	3
0.0509	0.7495	0.0059954543	0.0075613027	3	1	1
0.0509	0.7495	0.05869132	0.07401989	3	1	2
0.0509	0.7495	0.17177819	0.14694646	3	1	3
0.0509	0.7495	0.0031008387	0.003910693	1	2	1
0.0509	0.7495	0.033144686	0.041801173	1	2	2
0.0509	0.7495	0.1061928	0.09084192	1	2	3
0.0509	0.7495	0.0046863575	0.0058493298	2	2	1
0.0509	0.7495	0.030416379	0.037964545	2	2	2
0.0509	0.7495	0.029203054	0.030038582	2	2	3
0.0509	0.7495	0.0031008366	0.00391069	3	2	1
0.0509	0.7495	0.033144668	0.041801143	3	2	2
0.0509	0.7495	0.10619275	0.09084185	3	2	3
0.0509	0.7495	0.00040094604	0.0005056622	1	3	1
0.0509	0.7495	0.004700753	0.005928461	1	3	2
0.0509	0.7495	0.016457412	0.014078383	1	3	3
0.0509	0.7495	0.0005653183	0.0007056084	2	3	1
0.0509	0.7495	0.0038023982	0.004746007	2	3	2
0.0509	0.7495	0.0037445081	0.0038516426	2	3	3
0.0509	0.7495	0.0004009457	0.0005056617	3	3	1
0.0509	0.7495	0.0047007487	0.0059284554	3	3	2
0.0509	0.7495	0.016457409	0.014078377	3	3	3
0.0509	0.7994	0.0039425553	0.005078075	1	1	1
0.0509	0.7994	0.049514875	0.06377596	1	1	2
0.0509	0.7994	0.19230776	0.16857663	1	1	3
0.0509	0.7994	0.006308086	0.008027899	2	1	1
0.0509	0.7994	0.049755957	0.06332124	2	1	2
0.0509	0.7994	0.052144494	0.056452885	2	1	3
0.0509	0.7994	0.003942555	0.005078074	3	1	1
0.0509	0.7994	0.04951488	0.063775964	3	1	2
0.0509	0.7994	0.1923078	0.16857667	3	1	3
0.0509	0.7994	0.0020170943	0.0025980503	1	2	1
0.0509	0.7994	0.027684385	0.03565794	1	2	2
0.0509	0.7994	0.11755779	0.10305094	1	2	3
0.0509	0.7994	0.0030586005	0.003892486	2	2	1
0.0509	0.7994	0.024861982	0.03164026	2	2	2
0.0509	0.7994	0.026673209	0.02887706	2	2	3
0.0509	0.7994	0.0020170943	0.00259805	3	2	1
0.0509	0.7994	0.027684385	0.03565794	3	2	2
0.0509	0.7994	0.1175578	0.103050955	3	2	3
0.0509	0.7994	0.0002578621	0.00033213056	1	3	1
0.0509	0.7994	0.0038857225	0.005004874	1	3	2
0.0509	0.7994	0.018007644	0.015785469	1	3	3
0.0509	0.7994	0.00036616065	0.00046598923	2	3	1
0.0509	0.7994	0.0030869017	0.0039285026	2	3	2
0.0509	0.7994	0.003393234	0.0036735963	2	3	3
0.0509	0.7994	0.000257862	0.0003321304	3	3	1
0.0509	0.7994	0.0038857218	0.005004872	3	3	2
0.0509	0.7994	0.018007638	0.015785463	3	3	3
0.0509	0.8493	0.0022770367	0.002991083	1	1	1
0.0509	0.8493	0.03897165	0.051192608	1	1	2
0.0509	0.8493	0.21491563	0.19369091	1	1	3
0.0509	0.8493	0.0036432592	0.0047190296	2	1	1
0.0509	0.8493	0.03816248	0.04943098	2	1	2
0.0509	0.8493	0.045669857	0.05246485	2	1	3
0.0509	0.8493	0.002277036	0.0029910828	3	1	1
0.0509	0.8493	0.038971655	0.05119261	3	1	2
0.0509	0.8493	0.21491562	0.19369085	3	1	3
0.0509	0.8493	0.0011529401	0.0015144859	1	2	1
0.0509	0.8493	0.0215828	0.028350862	1	2	2
0.0509	0.8493	0.12988436	0.117057145	1	2	3
0.0509	0.8493	0.0017539607	0.0022718648	2	2	1
0.0509	0.8493	0.018940939	0.024533758	2	2	2
0.0509	0.8493	0.023178123	0.026626678	2	2	3
0.0509	0.8493	0.00115294	0.0015144857	3	2	1
0.0509	0.8493	0.021582806	0.028350871	3	2	2
0.0509	0.8493	0.1298844	0.11705721	3	2	3
0.0509	0.8493	0.0001457811	0.00019149602	1	3	1
0.0509	0.8493	0.0029993837	0.0039399476	1	3	2
0.0509	0.8493	0.01966048	0.017718837	1	3	3
0.0509	0.8493	0.00020845573	0.00027000793	2	3	1
0.0509	0.8493	0.0023366667	0.0030266305	2	3	2
0.0509	0.8493	0.0029260986	0.003361458	2	3	3
0.0509	0.8493	0.00014578112	0.00019149604	3	3	1
0.0509	0.8493	0.0029993844	0.003939949	3	3	2
0.0509	0.8493	0.019660499	0.017718853	3	3	3
0.0509	0.8992	0.0010355064	0.0013813311	1	1	1
0.0509	0.8992	0.027060106	0.03609728	1	1	2
0.0509	0.8992	0.23968789	0.22284102	1	1	3
0.0509	0.8992	0.0016568109	0.0021738145	2	1	1
0.0509	0.8992	0.025764097	0.03380371	2	1	2
0.0509	0.8992	0.036784742	0.045142762	2	1	3
0.0509	0.8992	0.0010355071	0.001381332	3	1	1
0.0509	0.8992	0.027060114	0.036097288	3	1	2
0.0509	0.8992	0.23968787	0.22284101	3	1	3
0.0509	0.8992	0.0005194089	0.00069287425	1	2	1
0.0509	0.8992	0.014858112	0.019820226	1	2	2
0.0509	0.8992	0.14319551	0.13313076	1	2	3
0.0509	0.8992	0.0007926853	0.0010400405	2	2	1
0.0509	0.8992	0.012712651	0.0166796	2	2	2
0.0509	0.8992	0.018542511	0.022755634	2	2	3
0.0509	0.8992	0.00051940896	0.0006928744	3	2	1
0.0509	0.8992	0.014858114	0.019820234	3	2	2
0.0509	0.8992	0.14319539	0.13313067	3	2	3
0.0509	0.8992	6.501982e-5	8.673428e-5	1	3	1
0.0509	0.8992	0.002046447	0.0027298925	1	3	2
0.0509	0.8992	0.021416167	0.019910898	1	3	3
0.0509	0.8992	9.360597e-5	0.00012281546	2	3	1
0.0509	0.8992	0.0015596015	0.0020462708	2	3	2
0.0509	0.8992	0.0023252366	0.0028535635	2	3	3
0.0509	0.8992	6.501984e-5	8.673431e-5	3	3	1
0.0509	0.8992	0.0020464465	0.0027298918	3	3	2
0.0509	0.8992	0.02141615	0.01991088	3	3	3
0.0509	0.9491	0.00026431933	0.00035457592	1	1	1
0.0509	0.9491	0.013964255	0.018732604	1	1	2
0.0509	0.9491	0.2664458	0.25627452	1	1	3
0.0509	0.9491	0.00042291114	0.0005561903	2	1	1
0.0509	0.9491	0.012876548	0.016934555	2	1	2
0.0509	0.9491	0.024997601	0.032601144	2	1	3
0.0509	0.9491	0.00026431936	0.00035457592	3	1	1
0.0509	0.9491	0.013964262	0.01873261	3	1	2
0.0509	0.9491	0.266446	0.25627464	3	1	3
0.0509	0.9491	0.00013162468	0.00017657029	1	2	1
0.0509	0.9491	0.007617066	0.010218049	1	2	2
0.0509	0.9491	0.1573818	0.1513739	1	2	3
0.0509	0.9491	0.00020147857	0.000264974	2	2	1
0.0509	0.9491	0.00632863	0.008323079	2	2	2
0.0509	0.9491	0.012561939	0.016382916	2	2	3
0.0509	0.9491	0.00013162462	0.00017657023	3	2	1
0.0509	0.9491	0.0076170624	0.010218044	3	2	2
0.0509	0.9491	0.15738171	0.1513738	3	2	3
0.0509	0.9491	1.6346365e-5	2.1928126e-5	1	3	1
0.0509	0.9491	0.0010418661	0.00139763	1	3	2
0.0509	0.9491	0.023258802	0.02237092	1	3	3
0.0509	0.9491	2.3683806e-5	3.114769e-5	2	3	1
0.0509	0.9491	0.00077354396	0.001017324	2	3	2
0.0509	0.9491	0.0015699508	0.0020474843	2	3	3
0.0509	0.9491	1.6346354e-5	2.1928106e-5	3	3	1
0.0509	0.9491	0.0010418647	0.0013976282	3	3	2
0.0509	0.9491	0.023258774	0.022370892	3	3	3
0.0509	0.999	9.938724e-8	1.3147606e-7	1	1	1
0.0509	0.999	0.00027277123	0.0003608399	1	1	2
0.0509	0.999	0.29443616	0.29328135	1	1	3
0.0509	0.999	1.5901966e-7	2.0534725e-7	2	1	1
0.0509	0.999	0.0002418246	0.00031227595	2	1	2
0.0509	0.999	0.009815977	0.012010865	2	1	3
0.0509	0.999	9.938733e-8	1.3147618e-7	3	1	1
0.0509	0.999	0.0002727715	0.00036084032	3	1	2
0.0509	0.999	0.2944361	0.2932813	3	1	3
0.0509	0.999	4.941827e-8	6.5373776e-8	1	2	1
0.0509	0.999	0.00014858852	0.00019656279	1	2	2
0.0509	0.999	0.172054	0.17137918	1	2	3
0.0509	0.999	7.585334e-8	9.795188e-8	2	2	1
0.0509	0.999	0.000119093456	0.00015378922	2	2	2
0.0509	0.999	0.005026979	0.00615103	2	2	3
0.0509	0.999	4.9418322e-8	6.537384e-8	3	2	1
0.0509	0.999	0.00014858869	0.00019656302	3	2	2
0.0509	0.999	0.17205405	0.17137924	3	2	3
0.0509	0.999	6.122989e-9	8.099898e-9	1	3	1
0.0509	0.999	2.0288397e-5	2.6838841e-5	1	3	2
0.0509	0.999	0.025139535	0.025040934	1	3	3
0.0509	0.999	8.923511e-9	1.152322e-8	2	3	1
0.0509	0.999	1.4587059e-5	1.8836743e-5	2	3	2
0.0509	0.999	0.00063831685	0.0007810468	2	3	3
0.0509	0.999	6.1229968e-9	8.099907e-9	3	3	1
0.0509	0.999	2.028842e-5	2.6838872e-5	3	3	2
0.0509	0.999	0.025139557	0.025040958	3	3	3
0.1008	0.001	0.11866199	0.120140545	1	1	1
0.1008	0.001	0.007701521	0.0077974843	1	1	2
0.1008	0.001	0.00012496948	0.00010309157	1	1	3
0.1008	0.001	0.18985921	0.18656327	2	1	1
0.1008	0.001	0.012185811	0.011974264	2	1	2
0.1008	0.001	0.00019549498	0.00015504412	2	1	3
0.1008	0.001	0.118661955	0.1201405	3	1	1
0.1008	0.001	0.0077015185	0.007797481	3	1	2
0.1008	0.001	0.00012496948	0.000103091545	3	1	3
0.1008	0.001	0.12432507	0.1258742	1	2	1
0.1008	0.001	0.00813824	0.008239645	1	2	2
0.1008	0.001	0.00013319742	0.00010987904	1	2	3
0.1008	0.001	0.16266961	0.15984568	2	2	1
0.1008	0.001	0.010476895	0.010295015	2	2	2
0.1008	0.001	0.00016866587	0.00013376633	2	2	3
0.1008	0.001	0.124325074	0.12587419	3	2	1
0.1008	0.001	0.008138237	0.008239642	3	2	2
0.1008	0.001	0.00013319742	0.00010987905	3	2	3
0.1008	0.001	0.03290311	0.033313084	1	3	1
0.1008	0.001	0.0021719632	0.0021990263	1	3	2
0.1008	0.001	3.5847857e-5	2.957211e-5	1	3	3
0.1008	0.001	0.03383117	0.03324386	2	3	1
0.1008	0.001	0.0021860795	0.002148129	2	3	2
0.1008	0.001	3.530905e-5	2.8003073e-5	2	3	3
0.1008	0.001	0.032903086	0.03331306	3	3	1
0.1008	0.001	0.0021719623	0.0021990254	3	3	2
0.1008	0.001	3.5847876e-5	2.9572124e-5	3	3	3
0.1008	0.0509	0.07864024	0.08022639	1	1	1
0.1008	0.0509	0.04385376	0.044738278	1	1	2
0.1008	0.0509	0.00613567	0.005026527	1	1	3
0.1008	0.0509	0.12582435	0.12500209	2	1	1
0.1008	0.0509	0.0644374	0.0640163	2	1	2
0.1008	0.0509	0.008159131	0.0065090535	2	1	3
0.1008	0.0509	0.07864019	0.08022634	3	1	1
0.1008	0.0509	0.043853756	0.044738278	3	1	2
0.1008	0.0509	0.006135666	0.0050265263	3	1	3
0.1008	0.0509	0.08011988	0.08173587	1	2	1
0.1008	0.0509	0.047323596	0.0482781	1	2	2
0.1008	0.0509	0.0070356894	0.00576385	1	2	3
0.1008	0.0509	0.106364205	0.10566913	2	2	1
0.1008	0.0509	0.055604614	0.055241242	2	2	2
0.1008	0.0509	0.007193927	0.005739049	2	2	3
0.1008	0.0509	0.08011986	0.08173587	3	2	1
0.1008	0.0509	0.047323592	0.048278097	3	2	2
0.1008	0.0509	0.007035687	0.005763851	3	2	3
0.1008	0.0509	0.020624854	0.021040853	1	3	1
0.1008	0.0509	0.012920757	0.013181368	1	3	2
0.1008	0.0509	0.0020377964	0.0016694248	1	3	3
0.1008	0.0509	0.021838155	0.021695442	2	3	1
0.1008	0.0509	0.011654238	0.011578078	2	3	2
0.1008	0.0509	0.0015393902	0.0012280685	2	3	3
0.1008	0.0509	0.02062485	0.02104085	3	3	1
0.1008	0.0509	0.012920762	0.013181373	3	3	2
0.1008	0.0509	0.002037797	0.001669426	3	3	3
0.1008	0.1008	0.06337812	0.06519886	1	1	1
0.1008	0.1008	0.055383258	0.056974314	1	1	2
0.1008	0.1008	0.012197089	0.009935963	1	1	3
0.1008	0.1008	0.101404995	0.101858	2	1	1
0.1008	0.1008	0.078265935	0.07861556	2	1	2
0.1008	0.1008	0.014744309	0.0118576605	2	1	3
0.1008	0.1008	0.06337809	0.06519882	3	1	1
0.1008	0.1008	0.05538325	0.056974303	3	1	2
0.1008	0.1008	0.012197092	0.009935963	3	1	3
0.1008	0.1008	0.06293434	0.06474233	1	2	1
0.1008	0.1008	0.059358723	0.061063986	1	2	2
0.1008	0.1008	0.014190029	0.011559445	1	2	3
0.1008	0.1008	0.084622055	0.08500008	2	2	1
0.1008	0.1008	0.06703012	0.06732955	2	2	2
0.1008	0.1008	0.012980591	0.010439246	2	2	3
0.1008	0.1008	0.06293431	0.06474229	3	2	1
0.1008	0.1008	0.05935872	0.061063975	3	2	2
0.1008	0.1008	0.014190029	0.011559444	3	2	3
0.1008	0.1008	0.015789846	0.016243458	1	3	1
0.1008	0.1008	0.016121663	0.016584806	1	3	2
0.1008	0.1008	0.004173545	0.0033998424	1	3	3
0.1008	0.1008	0.017158857	0.017235506	2	3	1
0.1008	0.1008	0.01396248	0.014024855	2	3	2
0.1008	0.1008	0.0027776898	0.0022338724	2	3	3
0.1008	0.1008	0.015789837	0.016243447	3	3	1
0.1008	0.1008	0.016121656	0.016584799	3	3	2
0.1008	0.1008	0.0041735456	0.0033998422	3	3	3
0.1008	0.1507	0.05290776	0.05492962	1	1	1
0.1008	0.1507	0.06208843	0.06446113	1	1	2
0.1008	0.1507	0.018459547	0.014977183	1	1	3
0.1008	0.1507	0.08465241	0.08599203	2	1	1
0.1008	0.1507	0.084980994	0.0863258	2	1	2
0.1008	0.1507	0.02051809	0.016658854	2	1	3
0.1008	0.1507	0.052907772	0.054929633	3	1	1
0.1008	0.1507	0.062088445	0.06446115	3	1	2
0.1008	0.1507	0.01845955	0.014977186	3	1	3
0.1008	0.1507	0.051311877	0.053272747	1	2	1
0.1008	0.1507	0.065772496	0.06828597	1	2	2
0.1008	0.1507	0.021521281	0.017461328	1	2	3
0.1008	0.1507	0.06977471	0.07087889	2	2	1
0.1008	0.1507	0.07210441	0.07324546	2	2	2
0.1008	0.1507	0.017958531	0.014580721	2	2	3
0.1008	0.1507	0.051311884	0.053272765	3	2	1
0.1008	0.1507	0.06577251	0.068285994	3	2	2
0.1008	0.1507	0.021521293	0.017461337	3	2	3
0.1008	0.1507	0.012570236	0.013050605	1	3	1
0.1008	0.1507	0.017673908	0.01834931	1	3	2
0.1008	0.1507	0.0063466234	0.0051493426	1	3	3
0.1008	0.1507	0.01397951	0.014200734	2	3	1
0.1008	0.1507	0.014900097	0.01513589	2	3	2
0.1008	0.1507	0.003826781	0.0031070034	2	3	3
0.1008	0.1507	0.01257024	0.013050608	3	3	1
0.1008	0.1507	0.017673912	0.018349316	3	3	2
0.1008	0.1507	0.006346625	0.0051493444	3	3	3
0.1008	0.2006	0.044828977	0.047009174	1	1	1
0.1008	0.2006	0.06630175	0.069526255	1	1	2
0.1008	0.2006	0.024993198	0.02022948	1	1	3
0.1008	0.2006	0.07172635	0.07370759	2	1	1
0.1008	0.2006	0.08820392	0.0906403	2	1	2
0.1008	0.2006	0.02565449	0.02105562	2	1	3
0.1008	0.2006	0.044828955	0.04700916	3	1	1
0.1008	0.2006	0.06630175	0.06952625	3	1	2
0.1008	0.2006	0.024993196	0.020229476	3	1	3
0.1008	0.2006	0.042536665	0.04460539	1	2	1
0.1008	0.2006	0.06928935	0.07265916	1	2	2
0.1008	0.2006	0.029026078	0.02349369	1	2	3
0.1008	0.2006	0.058422893	0.060036656	2	2	1
0.1008	0.2006	0.07409628	0.07614297	2	2	2
0.1008	0.2006	0.022281168	0.018287007	2	2	3
0.1008	0.2006	0.042536657	0.04460538	3	2	1
0.1008	0.2006	0.069289334	0.072659135	3	2	2
0.1008	0.2006	0.02902607	0.02349368	3	2	3
0.1008	0.2006	0.010190756	0.010686373	1	3	1
0.1008	0.2006	0.018377982	0.019271774	1	3	2
0.1008	0.2006	0.008528427	0.006902903	1	3	3
0.1008	0.2006	0.011570455	0.011890053	2	3	1
0.1008	0.2006	0.015179388	0.015598674	2	3	2
0.1008	0.2006	0.0047188485	0.0038729396	2	3	3
0.1008	0.2006	0.01019075	0.010686364	3	3	1
0.1008	0.2006	0.018377967	0.019271757	3	3	2
0.1008	0.2006	0.008528421	0.0069028977	3	3	3
0.1008	0.2505	0.038230132	0.040523916	1	1	1
0.1008	0.2505	0.06888836	0.073021606	1	1	2
0.1008	0.2505	0.03185516	0.02576129	1	1	3
0.1008	0.2505	0.061168216	0.06361076	2	1	1
0.1008	0.2505	0.08926761	0.09283219	2	1	2
0.1008	0.2505	0.030234927	0.025117205	2	1	3
0.1008	0.2505	0.038230125	0.04052391	3	1	1
0.1008	0.2505	0.06888832	0.07302157	3	1	2
0.1008	0.2505	0.031855155	0.025761286	3	1	3
0.1008	0.2505	0.035542034	0.03767453	1	2	1
0.1008	0.2505	0.07096483	0.07522267	1	2	2
0.1008	0.2505	0.03672522	0.029699707	1	2	3
0.1008	0.2505	0.04925505	0.051221885	2	2	1
0.1008	0.2505	0.074228585	0.07719266	2	2	2
0.1008	0.2505	0.026031172	0.021625001	2	2	3
0.1008	0.2505	0.03554202	0.03767452	3	2	1
0.1008	0.2505	0.070964836	0.075222686	3	2	2
0.1008	0.2505	0.036725223	0.029699713	3	2	3
0.1008	0.2505	0.008338247	0.008838535	1	3	1
0.1008	0.2505	0.018557176	0.019670594	1	3	2
0.1008	0.2505	0.01071111	0.008662082	1	3	3
0.1008	0.2505	0.009646024	0.010031205	2	3	1
0.1008	0.2505	0.015070373	0.015672155	2	3	2
0.1008	0.2505	0.00547346	0.0045469934	2	3	3
0.1008	0.2505	0.008338244	0.0088385325	3	3	1
0.1008	0.2505	0.01855717	0.019670589	3	3	2
0.1008	0.2505	0.010711105	0.008662078	3	3	3
0.1008	0.3004	0.032654677	0.035017055	1	1	1
0.1008	0.3004	0.0702657	0.07534903	1	1	2
0.1008	0.3004	0.039100993	0.031640943	1	1	3
0.1008	0.3004	0.05224748	0.055007577	2	1	1
0.1008	0.3004	0.08881651	0.09350845	2	1	2
0.1008	0.3004	0.034298062	0.028879242	2	1	3
0.1008	0.3004	0.032654688	0.035017066	3	1	1
0.1008	0.3004	0.070265695	0.07534902	3	1	2
0.1008	0.3004	0.039100982	0.031640936	3	1	3
0.1008	0.3004	0.029780166	0.03193459	1	2	1
0.1008	0.3004	0.071326934	0.07648701	1	2	2
0.1008	0.3004	0.044652287	0.036133107	1	2	3
0.1008	0.3004	0.04160572	0.04380364	2	2	1
0.1008	0.3004	0.07309898	0.07696061	2	2	2
0.1008	0.3004	0.029255977	0.024633763	2	2	3
0.1008	0.3004	0.029780172	0.031934597	3	2	1
0.1008	0.3004	0.071326934	0.07648702	3	2	2
0.1008	0.3004	0.044652283	0.03613311	3	2	3
0.1008	0.3004	0.006848944	0.007344425	1	3	1
0.1008	0.3004	0.018378101	0.01970765	1	3	2
0.1008	0.3004	0.012896405	0.01043591	1	3	3
0.1008	0.3004	0.008059494	0.008485256	2	3	1
0.1008	0.3004	0.0147060435	0.015482925	2	3	2
0.1008	0.3004	0.0061032805	0.0051390096	2	3	3
0.1008	0.3004	0.0068489425	0.0073444243	3	3	1
0.1008	0.3004	0.018378098	0.019707648	3	3	2
0.1008	0.3004	0.012896405	0.01043591	3	3	3
0.1008	0.3503	0.027838616	0.03022494	1	1	1
0.1008	0.3503	0.07066069	0.07671771	1	1	2
0.1008	0.3503	0.046789236	0.03794189	1	1	3
0.1008	0.3503	0.04454179	0.04749878	2	1	1
0.1008	0.3503	0.08720744	0.09299686	2	1	2
0.1008	0.3503	0.037856583	0.03235713	2	1	3
0.1008	0.3503	0.027838623	0.030224947	3	1	1
0.1008	0.3503	0.070660695	0.07671772	3	1	2
0.1008	0.3503	0.04678923	0.0379419	3	1	3
0.1008	0.3503	0.024928292	0.027065143	1	2	1
0.1008	0.3503	0.070673496	0.07673163	1	2	2
0.1008	0.3503	0.052848984	0.042855814	1	2	3
0.1008	0.3503	0.035085607	0.037414823	2	2	1
0.1008	0.3503	0.07104147	0.0757577	2	2	2
0.1008	0.3503	0.03198065	0.027334798	2	2	3
0.1008	0.3503	0.024928283	0.027065136	3	2	1
0.1008	0.3503	0.070673496	0.07673162	3	2	2
0.1008	0.3503	0.05284896	0.0428558	3	2	3
0.1008	0.3503	0.0056252447	0.0061074407	1	3	1
0.1008	0.3503	0.017937027	0.01947459	1	3	2
0.1008	0.3503	0.015090919	0.01223739	1	3	3
0.1008	0.3503	0.006724179	0.0071705747	2	3	1
0.1008	0.3503	0.014161017	0.01510112	2	3	2
0.1008	0.3503	0.0066163014	0.005655146	2	3	3
0.1008	0.3503	0.0056252456	0.006107441	3	3	1
0.1008	0.3503	0.017937025	0.019474585	3	3	2
0.1008	0.3503	0.015090914	0.012237389	3	3	3
0.1008	0.4002	0.023615353	0.025981475	1	1	1
0.1008	0.4002	0.07020199	0.07723582	1	1	2
0.1008	0.4002	0.054984108	0.04474678	1	1	3
0.1008	0.4002	0.03778457	0.040833443	2	1	1
0.1008	0.4002	0.084652774	0.09148349	2	1	2
0.1008	0.4002	0.0409043	0.035551365	2	1	3
0.1008	0.4002	0.023615358	0.02598148	3	1	1
0.1008	0.4002	0.070201956	0.07723577	3	1	2
0.1008	0.4002	0.054984104	0.04474678	3	1	3
0.1008	0.4002	0.02077969	0.02286169	1	2	1
0.1008	0.4002	0.069182985	0.07611471	1	2	2
0.1008	0.4002	0.061363805	0.049938653	1	2	3
0.1008	0.4002	0.029446444	0.031822506	2	2	1
0.1008	0.4002	0.06825743	0.073765196	2	2	2
0.1008	0.4002	0.03421376	0.029736381	2	2	3
0.1008	0.4002	0.020779686	0.022861686	3	2	1
0.1008	0.4002	0.06918297	0.07611471	3	2	2
0.1008	0.4002	0.061363786	0.04993864	3	2	3
0.1008	0.4002	0.0046042097	0.005065524	1	3	1
0.1008	0.4002	0.017293278	0.019025961	1	3	2
0.1008	0.4002	0.017304042	0.014082253	1	3	3
0.1008	0.4002	0.0055843303	0.006034935	2	3	1
0.1008	0.4002	0.013480638	0.014568406	2	3	2
0.1008	0.4002	0.007017058	0.006098772	2	3	3
0.1008	0.4002	0.0046042083	0.005065523	3	3	1
0.1008	0.4002	0.017293274	0.019025961	3	3	2
0.1008	0.4002	0.017304031	0.014082244	3	3	3
0.1008	0.4501	0.019873645	0.022175971	1	1	1
0.1008	0.4501	0.06896021	0.07694911	1	1	2
0.1008	0.4501	0.063757695	0.0521513	1	1	3
0.1008	0.4501	0.031797834	0.034844812	2	1	1
0.1008	0.4501	0.08128332	0.08907215	2	1	2
0.1008	0.4501	0.04341883	0.038449004	2	1	3
0.1008	0.4501	0.019873641	0.022175964	3	1	1
0.1008	0.4501	0.06896021	0.07694912	3	1	2
0.1008	0.4501	0.06375772	0.05215132	3	1	3
0.1008	0.4501	0.017194495	0.019186445	1	2	1
0.1008	0.4501	0.06696415	0.07472183	1	2	2
0.1008	0.4501	0.07025151	0.057462998	1	2	3
0.1008	0.4501	0.024520613	0.026870258	2	2	1
0.1008	0.4501	0.06487374	0.071090154	2	2	2
0.1008	0.4501	0.0359503	0.031835344	2	2	3
0.1008	0.4501	0.017194493	0.01918644	3	2	1
0.1008	0.4501	0.06696412	0.07472179	3	2	2
0.1008	0.4501	0.07025154	0.057463013	3	2	3
0.1008	0.4501	0.0037430224	0.004176645	1	3	1
0.1008	0.4501	0.016484583	0.01839429	1	3	2
0.1008	0.4501	0.019546833	0.015988542	1	3	3
0.1008	0.4501	0.0046020043	0.0050429837	2	3	1
0.1008	0.4501	0.012693764	0.013910121	2	3	2
0.1008	0.4501	0.00730724	0.0064708367	2	3	3
0.1008	0.4501	0.003743021	0.0041766427	3	3	1
0.1008	0.4501	0.016484577	0.018394286	3	3	2
0.1008	0.4501	0.019546838	0.015988551	3	3	3
0.1008	0.5	0.016536584	0.018732173	1	1	1
0.1008	0.5	0.06696762	0.07585904	1	1	2
0.1008	0.5	0.07319219	0.060269006	1	1	3
0.1008	0.5	0.026458545	0.02941831	2	1	1
0.1008	0.5	0.07717859	0.0858121	2	1	2
0.1008	0.5	0.0453623	0.04102307	2	1	3
0.1008	0.5	0.016536588	0.01873218	3	1	1
0.1008	0.5	0.066967644	0.07585906	3	1	2
0.1008	0.5	0.07319217	0.060269	3	1	3
0.1008	0.5	0.014074561	0.015943268	1	2	1
0.1008	0.5	0.064081304	0.0725895	1	2	2
0.1008	0.5	0.07957401	0.065524034	1	2	3
0.1008	0.5	0.020190788	0.022449415	2	2	1
0.1008	0.5	0.060971715	0.067792274	2	2	2
0.1008	0.5	0.03717299	0.03361714	2	2	3
0.1008	0.5	0.014074563	0.01594327	3	2	1
0.1008	0.5	0.064081326	0.072589524	3	2	2
0.1008	0.5	0.07957403	0.06552405	3	2	3
0.1008	0.5	0.0030114707	0.0034113093	1	3	1
0.1008	0.5	0.015535217	0.017597858	1	3	2
0.1008	0.5	0.02183171	0.01797699	1	3	3
0.1008	0.5	0.0037503748	0.004169908	2	3	1
0.1008	0.5	0.011819336	0.013141497	2	3	2
0.1008	0.5	0.0074861143	0.006770014	2	3	3
0.1008	0.5	0.0030114697	0.0034113084	3	3	1
0.1008	0.5	0.015535216	0.017597856	3	3	2
0.1008	0.5	0.021831699	0.017976984	3	3	3
0.1008	0.5499	0.013550306	0.015597138	1	1	1
0.1008	0.5499	0.064228386	0.07393035	1	1	2
0.1008	0.5499	0.08338143	0.06923612	1	1	3
0.1008	0.5499	0.02168049	0.024474692	2	1	1
0.1008	0.5499	0.07238355	0.08171242	2	1	2
0.1008	0.5499	0.046680216	0.04322961	2	1	3
0.1008	0.5499	0.013550304	0.015597133	3	1	1
0.1008	0.5499	0.06422838	0.07393034	3	1	2
0.1008	0.5499	0.083381444	0.06923613	3	1	3
0.1008	0.5499	0.011349475	0.01306386	1	2	1
0.1008	0.5499	0.060568366	0.06971747	1	2	2
0.1008	0.5499	0.08940054	0.07423411	1	2	3
0.1008	0.5499	0.01637309	0.018483274	2	2	1
0.1008	0.5499	0.056602556	0.06389756	2	2	2
0.1008	0.5499	0.037852123	0.035054095	2	2	3
0.1008	0.5499	0.01134947	0.013063855	3	2	1
0.1008	0.5499	0.060568348	0.069717444	3	2	2
0.1008	0.5499	0.08940057	0.074234135	3	2	3
0.1008	0.5499	0.002387682	0.0027483508	1	3	1
0.1008	0.5499	0.01446052	0.016644843	1	3	2
0.1008	0.5499	0.024172045	0.020071363	1	3	3
0.1008	0.5499	0.003010018	0.0033979525	2	3	1
0.1008	0.5499	0.010869898	0.012270822	2	3	2
0.1008	0.5499	0.007550611	0.0069924695	2	3	3
0.1008	0.5499	0.0023876827	0.0027483515	3	3	1
0.1008	0.5499	0.014460514	0.016644837	3	3	2
0.1008	0.5499	0.024172047	0.020071361	3	3	3
0.1008	0.5998	0.010877411	0.0127348965	1	1	1
0.1008	0.5998	0.060724117	0.07109369	1	1	2
0.1008	0.5998	0.09443357	0.079218656	1	1	3
0.1008	0.5998	0.017403858	0.019960655	2	1	1
0.1008	0.5998	0.06691842	0.0767494	2	1	2
0.1008	0.5998	0.047299184	0.04500224	2	1	3
0.1008	0.5998	0.010877415	0.012734899	3	1	1
0.1008	0.5998	0.06072414	0.07109372	3	1	2
0.1008	0.5998	0.0944336	0.079218686	3	1	3
0.1008	0.5998	0.008968332	0.010499814	1	2	1
0.1008	0.5998	0.05643665	0.06607409	1	2	2
0.1008	0.5998	0.09980905	0.08372803	1	2	3
0.1008	0.5998	0.013007401	0.014918317	2	2	1
0.1008	0.5998	0.051797025	0.059406523	2	2	2
0.1008	0.5998	0.037944794	0.036102116	2	2	3
0.1008	0.5998	0.008968337	0.010499819	3	2	1
0.1008	0.5998	0.056436647	0.06607409	3	2	2
0.1008	0.5998	0.099809006	0.083728015	3	2	3
0.1008	0.5998	0.0018555684	0.0021724356	1	3	1
0.1008	0.5998	0.013269684	0.015535689	1	3	2
0.1008	0.5998	0.026582321	0.022299442	1	3	3
0.1008	0.5998	0.0023667116	0.002714405	2	3	1
0.1008	0.5998	0.00985374	0.011301352	2	3	2
0.1008	0.5998	0.0074953814	0.0071313907	2	3	3
0.1008	0.5998	0.001855569	0.002172436	3	3	1
0.1008	0.5998	0.013269687	0.015535693	3	3	2
0.1008	0.5998	0.026582297	0.022299418	3	3	3
0.1008	0.6497	0.008493365	0.0101234475	1	1	1
0.1008	0.6497	0.056417514	0.067245394	1	1	2
0.1008	0.6497	0.10647235	0.09041996	1	1	3
0.1008	0.6497	0.013589389	0.015844118	2	1	1
0.1008	0.6497	0.060784675	0.07086997	2	1	2
0.1008	0.6497	0.047123156	0.046242896	2	1	3
0.1008	0.6497	0.008493363	0.010123445	3	1	1
0.1008	0.6497	0.05641751	0.0672454	3	1	2
0.1008	0.6497	0.10647235	0.09041996	3	1	3
0.1008	0.6497	0.0068947887	0.008218064	1	2	1
0.1008	0.6497	0.051680706	0.061599474	1	2	2
0.1008	0.6497	0.11088632	0.09416845	1	2	3
0.1008	0.6497	0.01005157	0.01171931	2	2	1
0.1008	0.6497	0.04657144	0.054298505	2	2	2
0.1008	0.6497	0.03739313	0.036694635	2	2	3
0.1008	0.6497	0.0068947887	0.008218064	3	2	1
0.1008	0.6497	0.0516807	0.06159947	3	2	2
0.1008	0.6497	0.110886335	0.09416847	3	2	3
0.1008	0.6497	0.0014032343	0.0016725489	1	3	1
0.1008	0.6497	0.0119676525	0.014264535	1	3	2
0.1008	0.6497	0.029077904	0.02469395	1	3	3
0.1008	0.6497	0.0018100842	0.0021104105	2	3	1
0.1008	0.6497	0.008776321	0.010232475	2	3	2
0.1008	0.6497	0.007312599	0.0071760016	2	3	3
0.1008	0.6497	0.0014032337	0.0016725482	3	3	1
0.1008	0.6497	0.011967652	0.014264533	3	3	2
0.1008	0.6497	0.0290779	0.02469395	3	3	3
0.1008	0.6996	0.0063844905	0.007753526	1	1	1
0.1008	0.6996	0.051254924	0.062245592	1	1	2
0.1008	0.6996	0.11963725	0.10308922	1	1	3
0.1008	0.6996	0.010215192	0.01211254	2	1	1
0.1008	0.6996	0.053970914	0.063995354	2	1	2
0.1008	0.6996	0.04602787	0.04680587	2	1	3
0.1008	0.6996	0.0063844956	0.0077535324	3	1	1
0.1008	0.6996	0.051254947	0.062245622	3	1	2
0.1008	0.6996	0.119637236	0.10308921	3	1	3
0.1008	0.6996	0.005103972	0.0061984244	1	2	1
0.1008	0.6996	0.04628216	0.056206513	1	2	2
0.1008	0.6996	0.12272796	0.1057524	1	2	3
0.1008	0.6996	0.007477998	0.008866943	2	2	1
0.1008	0.6996	0.04093274	0.048535503	2	2	2
0.1008	0.6996	0.036121543	0.036732096	2	2	3
0.1008	0.6996	0.005103975	0.0061984286	3	2	1
0.1008	0.6996	0.046282187	0.056206547	3	2	2
0.1008	0.6996	0.12272792	0.1057524	3	2	3
0.1008	0.6996	0.0010219488	0.0012410866	1	3	1
0.1008	0.6996	0.0105563905	0.012820013	1	3	2
0.1008	0.6996	0.03167491	0.027293684	1	3	3
0.1008	0.6996	0.0013327883	0.0015803375	2	3	1
0.1008	0.6996	0.0076412954	0.009060574	2	3	2
0.1008	0.6996	0.006991708	0.007109888	2	3	3
0.1008	0.6996	0.0010219493	0.0012410873	3	3	1
0.1008	0.6996	0.0105563905	0.012820015	3	3	2
0.1008	0.6996	0.031674914	0.02729369	3	3	3
0.1008	0.7495	0.0045472165	0.005629215	1	1	1
0.1008	0.7495	0.045170754	0.05591901	1	1	2
0.1008	0.7495	0.13408144	0.11752969	1	1	3
0.1008	0.7495	0.007275546	0.008773825	2	1	1
0.1008	0.7495	0.04645927	0.056026794	2	1	2
0.1008	0.7495	0.043853644	0.04647116	2	1	3
0.1008	0.7495	0.004547215	0.0056292126	3	1	1
0.1008	0.7495	0.045170736	0.055918988	3	1	2
0.1008	0.7495	0.13408142	0.11752965	3	1	3
0.1008	0.7495	0.0035807332	0.004432759	1	2	1
0.1008	0.7495	0.040214676	0.049783647	1	2	2
0.1008	0.7495	0.13543524	0.118716374	1	2	3
0.1008	0.7495	0.005271777	0.0063574123	2	2	1
0.1008	0.7495	0.034883764	0.0420675	2	2	2
0.1008	0.7495	0.03403291	0.036064256	2	2	3
0.1008	0.7495	0.0035807323	0.004432758	3	2	1
0.1008	0.7495	0.04021468	0.04978366	3	2	2
0.1008	0.7495	0.13543525	0.11871636	3	2	3
0.1008	0.7495	0.00070548255	0.00087335025	1	3	1
0.1008	0.7495	0.009036275	0.011186432	1	3	2
0.1008	0.7495	0.03438951	0.030144284	1	3	3
0.1008	0.7495	0.00092997536	0.0011214885	2	3	1
0.1008	0.7495	0.0064515816	0.007780178	2	3	2
0.1008	0.7495	0.00651899	0.006908093	2	3	3
0.1008	0.7495	0.0007054824	0.00087334984	3	3	1
0.1008	0.7495	0.009036275	0.011186432	3	3	2
0.1008	0.7495	0.034389526	0.030144291	3	3	3
0.1008	0.7994	0.0029881129	0.0037699488	1	1	1
0.1008	0.7994	0.038095675	0.048063364	1	1	2
0.1008	0.7994	0.14996196	0.1341005	1	1	3
0.1008	0.7994	0.00478098	0.0058593783	2	1	1
0.1008	0.7994	0.03823674	0.04686142	2	1	2
0.1008	0.7994	0.040395793	0.044898123	2	1	3
0.1008	0.7994	0.002988112	0.0037699481	3	1	1
0.1008	0.7994	0.03809567	0.048063364	3	1	2
0.1008	0.7994	0.14996204	0.13410056	3	1	3
0.1008	0.7994	0.0023186454	0.002925316	1	2	1
0.1008	0.7994	0.03345134	0.04220384	1	2	2
0.1008	0.7994	0.14910764	0.13333656	1	2	3
0.1008	0.7994	0.0034298925	0.0042035384	2	2	1
0.1008	0.7994	0.02843139	0.034844376	2	2	2
0.1008	0.7994	0.031003762	0.034459297	2	2	3
0.1008	0.7994	0.002318645	0.0029253152	3	2	1
0.1008	0.7994	0.03345133	0.04220382	3	2	2
0.1008	0.7994	0.14910771	0.13333659	3	2	3
0.1008	0.7994	0.00044965817	0.00056731066	1	3	1
0.1008	0.7994	0.0074077123	0.009345931	1	3	2
0.1008	0.7994	0.03723646	0.03329796	1	3	3
0.1008	0.7994	0.0005989956	0.000734105	2	3	1
0.1008	0.7994	0.005210784	0.0063861283	2	3	2
0.1008	0.7994	0.0058769956	0.0065320185	2	3	3
0.1008	0.7994	0.0004496581	0.00056731055	3	3	1
0.1008	0.7994	0.0074077137	0.009345931	3	3	2
0.1008	0.7994	0.037236456	0.033297956	3	3	3
0.1008	0.8493	0.0017243644	0.0022136942	1	1	1
0.1008	0.8493	0.02997547	0.038481727	1	1	2
0.1008	0.8493	0.16741598	0.1532	1	1	3
0.1008	0.8493	0.002758983	0.0034285942	2	1	1
0.1008	0.8493	0.029317586	0.036433037	2	1	2
0.1008	0.8493	0.03539383	0.04154516	2	1	3
0.1008	0.8493	0.0017243653	0.0022136953	3	1	1
0.1008	0.8493	0.029975483	0.038481746	3	1	2
0.1008	0.8493	0.16741613	0.15320013	3	1	3
0.1008	0.8493	0.0013194402	0.001693863	1	2	1
0.1008	0.8493	0.025978878	0.033351004	1	2	2
0.1008	0.8493	0.16382444	0.1499134	1	2	3
0.1008	0.8493	0.001960859	0.0024367643	2	2	1
0.1008	0.8493	0.021601057	0.026843684	2	2	2
0.1008	0.8493	0.026878819	0.031550255	2	2	3
0.1008	0.8493	0.0013194402	0.0016938628	3	2	1
0.1008	0.8493	0.025978869	0.033350997	3	2	2
0.1008	0.8493	0.16382444	0.14991343	3	2	3
0.1008	0.8493	0.0002520293	0.00032354868	1	3	1
0.1008	0.8493	0.005673788	0.0072838617	1	3	2
0.1008	0.8493	0.0402258	0.03681005	1	3	3
0.1008	0.8493	0.00033918637	0.0004215077	2	3	1
0.1008	0.8493	0.0039254623	0.004878182	2	3	2
0.1008	0.8493	0.0050439	0.005920513	2	3	3
0.1008	0.8493	0.00025202916	0.00032354848	3	3	1
0.1008	0.8493	0.005673785	0.007283857	3	3	2
0.1008	0.8493	0.040225755	0.03681002	3	3	3
0.1008	0.8992	0.0007835855	0.0010192775	1	1	1
0.1008	0.8992	0.020811304	0.02707106	1	1	2
0.1008	0.8992	0.18650393	0.17519595	1	1	3
0.1008	0.8992	0.0012537376	0.0015717491	2	1	1
0.1008	0.8992	0.019787475	0.024806585	2	1	2
0.1008	0.8992	0.028522924	0.035535183	2	1	3
0.1008	0.8992	0.00078358606	0.0010192781	3	1	1
0.1008	0.8992	0.020811312	0.027071074	3	1	2
0.1008	0.8992	0.186504	0.17519599	3	1	3
0.1008	0.8992	0.00059207785	0.00077016687	1	2	1
0.1008	0.8992	0.017826043	0.023187876	1	2	2
0.1008	0.8992	0.179604	0.16871434	1	2	3
0.1008	0.8992	0.0008838422	0.0011080296	2	2	1
0.1008	0.8992	0.014464178	0.01813303	2	2	2
0.1008	0.8992	0.021466827	0.02674437	2	2	3
0.1008	0.8992	0.00059207814	0.00077016733	3	2	1
0.1008	0.8992	0.017826032	0.02318786	3	2	2
0.1008	0.8992	0.17960383	0.16871417	3	2	3
0.1008	0.8992	0.00011153743	0.00014508638	1	3	1
0.1008	0.8992	0.0038449643	0.0050014774	1	3	2
0.1008	0.8992	0.04335618	0.04072743	1	3	3
0.1008	0.8992	0.0001515967	0.00019004934	2	3	1
0.1008	0.8992	0.0026093263	0.0032711842	2	3	2
0.1008	0.8992	0.003993057	0.0049747364	2	3	3
0.1008	0.8992	0.00011153742	0.00014508636	3	3	1
0.1008	0.8992	0.0038449625	0.005001475	3	3	2
0.1008	0.8992	0.043356143	0.0407274	3	3	3
0.1008	0.9491	0.00020004895	0.0002612753	1	1	1
0.1008	0.9491	0.010743174	0.014031198	1	1	2
0.1008	0.9491	0.20709257	0.20023452	1	1	3
0.1008	0.9491	0.0003200782	0.00040061888	2	1	1
0.1008	0.9491	0.009890167	0.012378813	2	1	2
0.1008	0.9491	0.019399663	0.025464904	2	1	3
0.1008	0.9491	0.00020004887	0.0002612752	3	1	1
0.1008	0.9491	0.010743174	0.014031198	3	1	2
0.1008	0.9491	0.20709255	0.2002345	3	1	3
0.1008	0.9491	0.0001496867	0.00019549935	1	2	1
0.1008	0.9491	0.009118849	0.011909737	1	2	2
0.1008	0.9491	0.196322	0.1898206	1	2	3
0.1008	0.9491	0.00022439005	0.00028085295	2	2	1
0.1008	0.9491	0.0071906857	0.009000066	2	2	2
0.1008	0.9491	0.014544693	0.01909204	2	2	3
0.1008	0.9491	0.00014968675	0.00019549941	3	2	1
0.1008	0.9491	0.0091188485	0.011909736	3	2	2
0.1008	0.9491	0.19632201	0.18982063	3	2	3
0.1008	0.9491	2.7885177e-5	3.6419624e-5	1	3	1
0.1008	0.9491	0.0019477749	0.002543905	1	3	2
0.1008	0.9491	0.046601854	0.045058586	1	3	3
0.1008	0.9491	3.825157e-5	4.787674e-5	2	3	1
0.1008	0.9491	0.0012908896	0.001615714	2	3	2
0.1008	0.9491	0.0026934904	0.003535601	2	3	3
0.1008	0.9491	2.788518e-5	3.6419628e-5	3	3	1
0.1008	0.9491	0.0019477746	0.0025439037	3	3	2
0.1008	0.9491	0.046601843	0.045058582	3	3	3
0.1008	0.999	7.5684405e-8	9.751703e-8	1	1	1
0.1008	0.999	0.00021001247	0.00027059464	1	1	2
0.1008	0.999	0.22864105	0.22782157	1	1	3
0.1008	0.999	1.2109507e-7	1.4840029e-7	2	1	1
0.1008	0.999	0.00018578053	0.00022767144	2	1	2
0.1008	0.999	0.0076277396	0.009300092	2	1	3
0.1008	0.999	7.5684426e-8	9.7517045e-8	3	1	1
0.1008	0.999	0.00021001253	0.00027059467	3	1	2
0.1008	0.999	0.22864106	0.2278216	3	1	3
0.1008	0.999	5.6477646e-8	7.276971e-8	1	2	1
0.1008	0.999	0.00017786695	0.0002291761	1	2	2
0.1008	0.999	0.21356487	0.21279944	1	2	3
0.1008	0.999	8.501397e-8	1.0418342e-7	2	2	1
0.1008	0.999	0.00013541603	0.00016595046	2	2	2
0.1008	0.999	0.005874037	0.0071618957	2	2	3
0.1008	0.999	5.6477628e-8	7.276968e-8	3	2	1
0.1008	0.999	0.00017786706	0.00022917622	3	2	2
0.1008	0.999	0.21356486	0.21279944	3	2	3
0.1008	0.999	1.0474271e-8	1.3495776e-8	1	3	1
0.1008	0.999	3.7876773e-5	4.8803056e-5	1	3	2
0.1008	0.999	0.049889322	0.049710516	1	3	3
0.1008	0.999	1.4498281e-8	1.7767437e-8	2	3	1
0.1008	0.999	2.4375311e-5	2.98716e-5	2	3	2
0.1008	0.999	0.0011102551	0.0013536742	2	3	3
0.1008	0.999	1.0474271e-8	1.3495775e-8	3	3	1
0.1008	0.999	3.7876773e-5	4.8803056e-5	3	3	2
0.1008	0.999	0.0498893	0.049710497	3	3	3
0.1507	0.001	0.093975745	0.09595426	1	1	1
0.1507	0.001	0.0061062174	0.0062347725	1	1	2
0.1507	0.001	9.9195604e-5	9.0552494e-5	1	1	3
0.1507	0.001	0.1503612	0.14551862	2	1	1
0.1507	0.001	0.009660662	0.009349527	2	1	2
0.1507	0.001	0.00015514332	0.00012863157	2	1	3
0.1507	0.001	0.09397578	0.09595429	3	1	1
0.1507	0.001	0.006106216	0.006234772	3	1	2
0.1507	0.001	9.919556e-5	9.055242e-5	3	1	3
0.1507	0.001	0.1385787	0.14149624	1	2	1
0.1507	0.001	0.0090987	0.009290258	1	2	2
0.1507	0.001	0.00014936987	0.00013635492	1	2	3
0.1507	0.001	0.17181844	0.1662848	2	2	1
0.1507	0.001	0.011085238	0.010728221	2	2	2
0.1507	0.001	0.00017876817	0.00014821926	2	2	3
0.1507	0.001	0.13857868	0.14149621	3	2	1
0.1507	0.001	0.009098699	0.0092902575	3	2	2
0.1507	0.001	0.00014936984	0.00013635488	3	2	3
0.1507	0.001	0.051960606	0.053054556	1	3	1
0.1507	0.001	0.0034464155	0.0035189737	1	3	2
0.1507	0.001	5.7155452e-5	5.2175375e-5	1	3	3
0.1507	0.001	0.046721503	0.045216776	2	3	1
0.1507	0.001	0.0030258887	0.002928436	2	3	2
0.1507	0.001	4.898501e-5	4.061418e-5	2	3	3
0.1507	0.001	0.05196061	0.05305455	3	3	1
0.1507	0.001	0.0034464155	0.003518974	3	3	2
0.1507	0.001	5.715546e-5	5.2175372e-5	3	3	3
0.1507	0.0509	0.062121812	0.06368582	1	1	1
0.1507	0.0509	0.03490978	0.03578869	1	1	2
0.1507	0.0509	0.0049232794	0.004424738	1	1	3
0.1507	0.0509	0.09939491	0.09706412	2	1	1
0.1507	0.0509	0.05122195	0.050020814	2	1	2
0.1507	0.0509	0.0065228655	0.005431309	2	1	3
0.1507	0.0509	0.0621218	0.06368582	3	1	1
0.1507	0.0509	0.034909792	0.0357887	3	1	2
0.1507	0.0509	0.0049232775	0.0044247354	3	1	3
0.1507	0.0509	0.08846153	0.0906887	1	2	1
0.1507	0.0509	0.053349525	0.054692674	1	2	2
0.1507	0.0509	0.008105681	0.0072848806	1	2	3
0.1507	0.0509	0.11172736	0.10910739	2	2	1
0.1507	0.0509	0.058995187	0.057611775	2	2	2
0.1507	0.0509	0.007709708	0.0064195404	2	2	3
0.1507	0.0509	0.08846152	0.09068868	3	2	1
0.1507	0.0509	0.053349506	0.054692667	3	2	2
0.1507	0.0509	0.008105685	0.0072848843	3	2	3
0.1507	0.0509	0.03204627	0.032853086	1	3	1
0.1507	0.0509	0.020772273	0.021295244	1	3	2
0.1507	0.0509	0.0033904125	0.0030470917	1	3	3
0.1507	0.0509	0.029917032	0.029215487	2	3	1
0.1507	0.0509	0.016182864	0.015803382	2	3	2
0.1507	0.0509	0.0021669935	0.0018043619	2	3	3
0.1507	0.0509	0.032046285	0.032853104	3	3	1
0.1507	0.0509	0.020772276	0.021295251	3	3	2
0.1507	0.0509	0.003390414	0.0030470928	3	3	3
0.1507	0.1008	0.049972117	0.051508714	1	1	1
0.1507	0.1008	0.044116043	0.045472566	1	1	2
0.1507	0.1008	0.0098209055	0.008706665	1	1	3
0.1507	0.1008	0.07995537	0.07882235	2	1	1
0.1507	0.1008	0.062205534	0.061324034	2	1	2
0.1507	0.1008	0.011798416	0.009894245	2	1	3
0.1507	0.1008	0.0499721	0.051508684	3	1	1
0.1507	0.1008	0.044116035	0.04547256	3	1	2
0.1507	0.1008	0.009820907	0.008706668	3	1	3
0.1507	0.1008	0.068903096	0.071021795	1	2	1
0.1507	0.1008	0.06681159	0.06886598	1	2	2
0.1507	0.1008	0.016447272	0.014581231	1	2	3
0.1507	0.1008	0.08846672	0.087213084	2	2	1
0.1507	0.1008	0.07094539	0.06994005	2	2	2
0.1507	0.1008	0.013908534	0.011663809	2	2	3
0.1507	0.1008	0.068903096	0.0710218	3	2	1
0.1507	0.1008	0.0668116	0.06886599	3	2	2
0.1507	0.1008	0.01644727	0.0145812305	3	2	3
0.1507	0.1008	0.024168974	0.024912145	1	3	1
0.1507	0.1008	0.025836011	0.026630444	1	3	2
0.1507	0.1008	0.007005194	0.0062104133	1	3	3
0.1507	0.1008	0.023335975	0.02300529	2	3	1
0.1507	0.1008	0.019313402	0.019039722	2	3	2
0.1507	0.1008	0.0039083515	0.0032775751	2	3	3
0.1507	0.1008	0.024168966	0.024912136	3	3	1
0.1507	0.1008	0.025836008	0.026630439	3	3	2
0.1507	0.1008	0.0070051956	0.006210415	3	3	3
0.1507	0.1507	0.041658975	0.04322958	1	1	1
0.1507	0.1507	0.049463518	0.05132837	1	1	2
0.1507	0.1507	0.0148922345	0.013054854	1	1	3
0.1507	0.1507	0.06665434	0.06636231	2	1	1
0.1507	0.1507	0.06751885	0.06722303	2	1	2
0.1507	0.1507	0.016418647	0.01389126	2	1	3
0.1507	0.1507	0.04165896	0.043229572	3	1	1
0.1507	0.1507	0.049463514	0.051328365	3	1	2
0.1507	0.1507	0.014892236	0.013054857	3	1	3
0.1507	0.1507	0.055764373	0.057866782	1	2	1
0.1507	0.1507	0.07379256	0.07657465	1	2	2
0.1507	0.1507	0.024984082	0.021901587	1	2	3
0.1507	0.1507	0.072641954	0.07232369	2	2	1
0.1507	0.1507	0.0760885	0.07575514	2	2	2
0.1507	0.1507	0.019203657	0.016247565	2	2	3
0.1507	0.1507	0.05576438	0.057866786	3	2	1
0.1507	0.1507	0.073792554	0.07657465	3	2	2
0.1507	0.1507	0.024984086	0.02190159	3	2	3
0.1507	0.1507	0.01898186	0.019697504	1	3	1
0.1507	0.1507	0.028149026	0.02921029	1	3	2
0.1507	0.1507	0.010666651	0.009350617	1	3	3
0.1507	0.1507	0.018886633	0.018803889	2	3	1
0.1507	0.1507	0.020512735	0.020422863	2	3	2
0.1507	0.1507	0.0053682746	0.004541916	2	3	3
0.1507	0.1507	0.018981863	0.01969751	3	3	1
0.1507	0.1507	0.028149031	0.029210297	3	3	2
0.1507	0.1507	0.010666649	0.009350615	3	3	3
0.1507	0.2006	0.035262085	0.036881458	1	1	1
0.1507	0.2006	0.052817605	0.055243194	1	1	2
0.1507	0.2006	0.020187106	0.017539134	1	1	3
0.1507	0.2006	0.05641936	0.05675337	2	1	1
0.1507	0.2006	0.070057854	0.07047261	2	1	2
0.1507	0.2006	0.020523356	0.017543394	2	1	3
0.1507	0.2006	0.035262097	0.03688146	3	1	1
0.1507	0.2006	0.052817598	0.055243183	3	1	2
0.1507	0.2006	0.020187119	0.01753914	3	1	3
0.1507	0.2006	0.045927648	0.048036825	1	2	1
0.1507	0.2006	0.077445716	0.081002325	1	2	2
0.1507	0.2006	0.03367784	0.029260261	1	2	3
0.1507	0.2006	0.060600173	0.06095893	2	2	1
0.1507	0.2006	0.07795442	0.078415915	2	2	2
0.1507	0.2006	0.023763673	0.02031322	2	2	3
0.1507	0.2006	0.045927636	0.048036814	3	2	1
0.1507	0.2006	0.077445716	0.081002325	3	2	2
0.1507	0.2006	0.033677857	0.029260278	3	2	3
0.1507	0.2006	0.015201137	0.01589923	1	3	1
0.1507	0.2006	0.029057402	0.03039183	1	3	2
0.1507	0.2006	0.014300816	0.012424952	1	3	3
0.1507	0.2006	0.0155375805	0.015629565	2	3	1
0.1507	0.2006	0.020795159	0.020918269	2	3	2
0.1507	0.2006	0.0065936674	0.0056362757	2	3	3
0.1507	0.2006	0.015201142	0.015899234	3	3	1
0.1507	0.2006	0.029057402	0.03039183	3	3	2
0.1507	0.2006	0.01430082	0.012424959	3	3	3
0.1507	0.2505	0.030049397	0.031712223	1	1	1
0.1507	0.2505	0.054871995	0.05790841	1	1	2
0.1507	0.2505	0.025748204	0.022219956	1	1	3
0.1507	0.2505	0.04807902	0.048884396	2	1	1
0.1507	0.2505	0.07088778	0.07207523	2	1	2
0.1507	0.2505	0.02418014	0.020910444	2	1	3
0.1507	0.2505	0.030049395	0.03171222	3	1	1
0.1507	0.2505	0.054872	0.057908416	3	1	2
0.1507	0.2505	0.025748191	0.022219943	3	1	3
0.1507	0.2505	0.038153913	0.040265217	1	2	1
0.1507	0.2505	0.07900735	0.083379336	1	2	2
0.1507	0.2505	0.042537306	0.03670846	1	2	3
0.1507	0.2505	0.05092258	0.051775593	2	2	1
0.1507	0.2505	0.0778668	0.07917116	2	2	2
0.1507	0.2505	0.027685672	0.02394195	2	2	3
0.1507	0.2505	0.038153928	0.040265225	3	2	1
0.1507	0.2505	0.07900736	0.08337933	3	2	2
0.1507	0.2505	0.042537306	0.03670846	3	2	3
0.1507	0.2505	0.012299696	0.012980316	1	3	1
0.1507	0.2505	0.029115314	0.03072645	1	3	2
0.1507	0.2505	0.017884124	0.015433478	1	3	3
0.1507	0.2505	0.01288118	0.013096956	2	3	1
0.1507	0.2505	0.020546675	0.020890854	2	3	2
0.1507	0.2505	0.0076154685	0.0065856865	2	3	3
0.1507	0.2505	0.012299697	0.012980317	3	3	1
0.1507	0.2505	0.029115317	0.030726453	3	3	2
0.1507	0.2505	0.017884126	0.015433481	3	3	3
0.1507	0.3004	0.02565339	0.027343841	1	1	1
0.1507	0.3004	0.055961657	0.0596493	1	1	2
0.1507	0.3004	0.03161815	0.027156226	1	1	3
0.1507	0.3004	0.041045442	0.04220049	2	1	1
0.1507	0.3004	0.07052187	0.0725064	2	1	2
0.1507	0.3004	0.027422152	0.024023507	2	1	3
0.1507	0.3004	0.025653398	0.027343849	3	1	1
0.1507	0.3004	0.05596166	0.0596493	3	1	2
0.1507	0.3004	0.031618167	0.027156238	3	1	3
0.1507	0.3004	0.031802654	0.033898316	1	2	1
0.1507	0.3004	0.07909918	0.084311485	1	2	2
0.1507	0.3004	0.051593095	0.04431233	1	2	3
0.1507	0.3004	0.042885717	0.04409255	2	2	1
0.1507	0.3004	0.076470904	0.07862285	2	2	2
0.1507	0.3004	0.031028586	0.027182966	2	2	3
0.1507	0.3004	0.03180266	0.033898327	3	2	1
0.1507	0.3004	0.07909919	0.0843115	3	2	2
0.1507	0.3004	0.051593103	0.044312328	3	2	3
0.1507	0.3004	0.009999704	0.010658642	1	3	1
0.1507	0.3004	0.02861017	0.03049546	1	3	2
0.1507	0.3004	0.021415556	0.018393412	1	3	3
0.1507	0.3004	0.010706704	0.011007999	2	3	1
0.1507	0.3004	0.019956743	0.020518342	2	3	2
0.1507	0.3004	0.008454824	0.0074069505	2	3	3
0.1507	0.3004	0.009999705	0.010658643	3	3	1
0.1507	0.3004	0.028610168	0.03049546	3	3	2
0.1507	0.3004	0.02141557	0.018393425	3	3	3
0.1507	0.3503	0.021861529	0.023557762	1	1	1
0.1507	0.3503	0.056268495	0.06063436	1	1	2
0.1507	0.3503	0.037842654	0.03240973	1	1	3
0.1507	0.3503	0.03497844	0.036382012	2	1	1
0.1507	0.3503	0.06924246	0.072020955	2	1	2
0.1507	0.3503	0.030261321	0.026896236	2	1	3
0.1507	0.3503	0.021861527	0.023557764	3	1	1
0.1507	0.3503	0.056268495	0.060634363	3	1	2
0.1507	0.3503	0.037842643	0.032409724	3	1	3
0.1507	0.3503	0.026495337	0.028551107	1	2	1
0.1507	0.3503	0.078072734	0.0841304	1	2	2
0.1507	0.3503	0.06088822	0.05214673	1	2	3
0.1507	0.3503	0.03606547	0.037512664	2	2	1
0.1507	0.3503	0.0741252	0.07709961	2	2	2
0.1507	0.3503	0.03382633	0.030064814	2	2	3
0.1507	0.3503	0.02649536	0.028551128	3	2	1
0.1507	0.3503	0.07807271	0.08413036	3	2	2
0.1507	0.3503	0.06088822	0.052146733	3	2	3
0.1507	0.3503	0.008135288	0.008766504	1	3	1
0.1507	0.3503	0.027708028	0.029857889	1	3	2
0.1507	0.3503	0.024905007	0.02132949	1	3	3
0.1507	0.3503	0.00888921	0.009245906	2	3	1
0.1507	0.3503	0.019131063	0.019898733	2	3	2
0.1507	0.3503	0.009125913	0.008111103	2	3	3
0.1507	0.3503	0.008135289	0.008766506	3	3	1
0.1507	0.3503	0.02770803	0.02985789	3	3	2
0.1507	0.3503	0.024905007	0.021329494	3	3	3
0.1507	0.4002	0.018539745	0.020216329	1	1	1
0.1507	0.4002	0.05589559	0.060950328	1	1	2
0.1507	0.4002	0.044472147	0.03804823	1	1	3
0.1507	0.4002	0.029663602	0.031228429	2	1	1
0.1507	0.4002	0.06721664	0.07076247	2	1	2
0.1507	0.4002	0.032693885	0.029529197	2	1	3
0.1507	0.4002	0.018539755	0.020216338	3	1	1
0.1507	0.4002	0.055895615	0.06095036	3	1	2
0.1507	0.4002	0.04447216	0.038048234	3	1	3
0.1507	0.4002	0.021989565	0.023978122	1	2	1
0.1507	0.4002	0.07613912	0.08302452	1	2	2
0.1507	0.4002	0.07047412	0.060294278	1	2	3
0.1507	0.4002	0.03019099	0.031783633	2	2	1
0.1507	0.4002	0.07104465	0.07479243	2	2	2
0.1507	0.4002	0.036094103	0.032600284	2	2	3
0.1507	0.4002	0.021989569	0.023978125	3	2	1
0.1507	0.4002	0.07613916	0.083024554	3	2	2
0.1507	0.4002	0.07047414	0.06029427	3	2	3
0.1507	0.4002	0.00659962	0.0071964366	1	3	1
0.1507	0.4002	0.02651082	0.02890824	1	3	2
0.1507	0.4002	0.028367758	0.024270087	1	3	3
0.1507	0.4002	0.007348164	0.007735796	2	3	1
0.1507	0.4002	0.018133216	0.019089786	2	3	2
0.1507	0.4002	0.0096376315	0.008704733	2	3	3
0.1507	0.4002	0.006599621	0.0071964366	3	3	1
0.1507	0.4002	0.02651081	0.028908232	3	3	2
0.1507	0.4002	0.028367747	0.024270076	3	3	3
0.1507	0.4501	0.015598732	0.01722806	1	1	1
0.1507	0.4501	0.05489947	0.060633868	1	1	2
0.1507	0.4501	0.051563572	0.044148855	1	1	3
0.1507	0.4501	0.024957977	0.026606714	2	1	1
0.1507	0.4501	0.064546295	0.06881027	2	1	2
0.1507	0.4501	0.03470285	0.031911373	2	1	3
0.1507	0.4501	0.015598737	0.017228069	3	1	1
0.1507	0.4501	0.0548995	0.060633905	3	1	2
0.1507	0.4501	0.05156358	0.04414887	3	1	3
0.1507	0.4501	0.018121416	0.020014247	1	2	1
0.1507	0.4501	0.07342787	0.0810976	1	2	2
0.1507	0.4501	0.0804092	0.06884654	1	2	3
0.1507	0.4501	0.02507936	0.026736116	2	2	1
0.1507	0.4501	0.06736384	0.07181394	2	2	2
0.1507	0.4501	0.03783191	0.034788728	2	2	3
0.1507	0.4501	0.018121416	0.020014245	3	2	1
0.1507	0.4501	0.07342789	0.08109763	3	2	2
0.1507	0.4501	0.0804092	0.06884656	3	2	3
0.1507	0.4501	0.0053202678	0.0058759837	1	3	1
0.1507	0.4501	0.025083136	0.027703134	1	3	2
0.1507	0.4501	0.03182184	0.027245943	1	3	3
0.1507	0.4501	0.0060287067	0.006426966	2	3	1
0.1507	0.4501	0.017003402	0.01812666	2	3	2
0.1507	0.4501	0.009994633	0.009190668	2	3	3
0.1507	0.4501	0.005320268	0.005875984	3	3	1
0.1507	0.4501	0.025083141	0.027703144	3	3	2
0.1507	0.4501	0.03182184	0.027245939	3	3	3
0.1507	0.5	0.0129768625	0.014530114	1	1	1
0.1507	0.5	0.05330586	0.05968624	1	1	2
0.1507	0.5	0.059181668	0.050801475	1	1	3
0.1507	0.5	0.020762984	0.022425855	2	1	1
0.1507	0.5	0.06129272	0.066201545	2	1	2
0.1507	0.5	0.03625823	0.03401937	2	1	3
0.1507	0.5	0.012976865	0.014530118	3	1	1
0.1507	0.5	0.053305842	0.059686217	3	1	2
0.1507	0.5	0.05918169	0.050801486	3	1	3
0.1507	0.5	0.014776001	0.016544597	1	2	1
0.1507	0.5	0.0700169	0.07839749	1	2	2
0.1507	0.5	0.0907587	0.07790719	1	2	3
0.1507	0.5	0.02060244	0.022252453	2	2	1
0.1507	0.5	0.0631684	0.06822746	2	2	2
0.1507	0.5	0.03902602	0.036616247	2	2	3
0.1507	0.5	0.014776002	0.016544597	3	2	1
0.1507	0.5	0.07001688	0.078397475	3	2	2
0.1507	0.5	0.09075872	0.07790717	3	2	3
0.1507	0.5	0.0042462973	0.0047545535	1	3	1
0.1507	0.5	0.023466637	0.026275452	1	3	2
0.1507	0.5	0.035286855	0.030290196	1	3	3
0.1507	0.5	0.004892001	0.0052837925	2	3	1
0.1507	0.5	0.015767766	0.017030578	2	3	2
0.1507	0.5	0.010197924	0.0095682265	2	3	3
0.1507	0.5	0.0042462973	0.004754553	3	3	1
0.1507	0.5	0.023466635	0.026275447	3	3	2
0.1507	0.5	0.035286836	0.030290177	3	3	3
0.1507	0.5499	0.010631148	0.012079058	1	1	1
[truncated: 9,908 more rows]
