# Supplementary material for: Coevolution of male and female mate choice can destabilize reproductive isolation
Source: Nat Commun. 2019 Nov 12;10:5122. doi: 10.1038/s41467-019-12860-9 (PMC6851176; doi:10.1038/s41467-019-12860-9)
Supplement: Supplementary file 5 — Supplementary Software 1 [file 41467_2019_12860_MOESM5_ESM.zip › CodeChoosinessCoevolution/Data/FrequenciesMatingAFMtestSelectionGradientDetailledAlpha1.txt]

percentFemale	percentMale	freqIni	freqMating	genotypeA	genotypeF	genotypeM
0.001	0.001	0.24418394	0.24418549	1	1	1
0.001	0.001	0.016116675	0.016116774	1	1	2
0.001	0.001	0.00026594975	0.00026660156	1	1	3
0.001	0.001	0.39069402	0.39068922	2	1	1
0.001	0.001	0.025345856	0.025345543	2	1	2
0.001	0.001	0.00041098605	0.00041147514	2	1	3
0.001	0.001	0.24418391	0.24418548	3	1	1
0.001	0.001	0.016116673	0.016116774	3	1	2
0.001	0.001	0.00026594964	0.00026660133	3	1	3
0.001	0.001	0.0161148	0.0161149	1	2	1
0.001	0.001	0.0010649505	0.0010649574	1	2	2
0.001	0.001	1.7595421e-5	1.763854e-5	1	2	3
0.001	0.001	0.025344016	0.025343703	2	2	1
0.001	0.001	0.0016450809	0.0016450608	2	2	2
0.001	0.001	2.6690032e-5	2.672179e-5	2	2	3
0.001	0.001	0.016114801	0.016114902	3	2	1
0.001	0.001	0.001064951	0.0010649577	3	2	2
0.001	0.001	1.759543e-5	1.7638547e-5	3	2	3
0.001	0.001	0.00026588788	0.00026588963	1	3	1
0.001	0.001	1.759338e-5	1.7593491e-5	1	3	2
0.001	0.001	2.9104808e-7	2.9176135e-7	1	3	3
0.001	0.001	0.00041092632	0.00041092123	2	3	1
0.001	0.001	2.6688107e-5	2.668778e-5	2	3	2
0.001	0.001	4.3323158e-7	4.3374703e-7	2	3	3
0.001	0.001	0.00026588782	0.00026588954	3	3	1
0.001	0.001	1.7593391e-5	1.7593504e-5	3	3	2
0.001	0.001	2.910482e-7	2.917614e-7	3	3	3
0.001	0.0509	0.15457603	0.15456338	1	1	1
0.001	0.0509	0.09761578	0.09760779	1	1	2
0.001	0.0509	0.0154812215	0.015442811	1	1	3
0.001	0.0509	0.24732174	0.24731179	2	1	1
0.001	0.0509	0.13635962	0.13635415	2	1	2
0.001	0.0509	0.018552758	0.01868644	2	1	3
0.001	0.0509	0.15457596	0.15456332	3	1	1
0.001	0.0509	0.097615786	0.09760782	3	1	2
0.001	0.0509	0.015481213	0.015442802	3	1	3
0.001	0.0509	0.010161382	0.010160551	1	2	1
0.001	0.0509	0.006470367	0.0064698374	1	2	2
0.001	0.0509	0.0010346416	0.0010320744	1	2	3
0.001	0.0509	0.016012857	0.016012212	2	2	1
0.001	0.0509	0.008858945	0.00885859	2	2	2
0.001	0.0509	0.0012093338	0.0012180475	2	2	3
0.001	0.0509	0.010161383	0.010160551	3	2	1
0.001	0.0509	0.006470366	0.006469836	3	2	2
0.001	0.0509	0.001034641	0.0010320741	3	2	3
0.001	0.0509	0.00016700523	0.00016699157	1	3	1
0.001	0.0509	0.000107232496	0.00010722373	1	3	2
0.001	0.0509	1.7288385e-5	1.7245487e-5	1	3	3
0.001	0.0509	0.00025913573	0.0002591253	2	3	1
0.001	0.0509	0.00014385731	0.00014385153	2	3	2
0.001	0.0509	1.9703231e-5	1.9845203e-5	2	3	3
0.001	0.0509	0.00016700527	0.00016699161	3	3	1
0.001	0.0509	0.00010723247	0.0001072237	3	3	2
0.001	0.0509	1.728838e-5	1.7245486e-5	3	3	3
0.001	0.1008	0.11880949	0.11881045	1	1	1
0.001	0.1008	0.12400052	0.12400153	1	1	2
0.001	0.1008	0.032689594	0.03236389	1	1	3
0.001	0.1008	0.19009519	0.19011204	2	1	1
0.001	0.1008	0.16267109	0.1626855	2	1	2
0.001	0.1008	0.03381158	0.034428876	2	1	3
0.001	0.1008	0.11880954	0.11881051	3	1	1
0.001	0.1008	0.12400051	0.12400152	3	1	2
0.001	0.1008	0.03268958	0.032363877	3	1	3
0.001	0.1008	0.007785054	0.0077851177	1	2	1
0.001	0.1008	0.00821083	0.008210898	1	2	2
0.001	0.1008	0.0021870702	0.0021652787	1	2	3
0.001	0.1008	0.012287372	0.012288461	2	2	1
0.001	0.1008	0.010559904	0.010560841	2	2	2
0.001	0.1008	0.002203838	0.002244073	2	2	3
0.001	0.1008	0.007785052	0.0077851154	3	2	1
0.001	0.1008	0.008210833	0.008210902	3	2	2
0.001	0.1008	0.0021870707	0.00216528	3	2	3
0.001	0.1008	0.00012753723	0.00012753824	1	3	1
0.001	0.1008	0.00013594059	0.00013594166	1	3	2
0.001	0.1008	3.6584966e-5	3.622044e-5	1	3	3
0.001	0.1008	0.00019851752	0.00019853511	2	3	1
0.001	0.1008	0.00017134425	0.00017135942	2	3	2
0.001	0.1008	3.590502e-5	3.6560534e-5	2	3	3
0.001	0.1008	0.00012753728	0.00012753834	3	3	1
0.001	0.1008	0.00013594066	0.00013594175	3	3	2
0.001	0.1008	3.6584974e-5	3.6220456e-5	3	3	3
0.001	0.1507	0.09449571	0.09453094	1	1	1
0.001	0.1507	0.13799956	0.13805103	1	1	2
0.001	0.1507	0.051240224	0.05031745	1	1	3
0.001	0.1507	0.15119322	0.15126473	2	1	1
0.001	0.1507	0.17216642	0.17224784	2	1	2
0.001	0.1507	0.04674551	0.04826777	2	1	3
0.001	0.1507	0.094495766	0.094531	3	1	1
0.001	0.1507	0.13799962	0.13805111	3	1	2
0.001	0.1507	0.05124022	0.05031746	3	1	3
0.001	0.1507	0.006175302	0.006177606	1	2	1
0.001	0.1507	0.009123371	0.009126773	1	2	2
0.001	0.1507	0.0034261404	0.0033644408	1	2	3
0.001	0.1507	0.009758506	0.009763123	2	2	1
0.001	0.1507	0.011164888	0.011170168	2	2	2
0.001	0.1507	0.0030447778	0.0031439299	2	2	3
0.001	0.1507	0.0061753006	0.006177605	3	2	1
0.001	0.1507	0.009123369	0.009126771	3	2	2
0.001	0.1507	0.0034261404	0.003364441	3	2	3
0.001	0.1507	0.000100894285	0.000100931924	1	3	1
0.001	0.1507	0.00015081135	0.00015086759	1	3	2
0.001	0.1507	5.7277895e-5	5.6246412e-5	1	3	3
0.001	0.1507	0.00015742953	0.00015750396	2	3	1
0.001	0.1507	0.00018097827	0.00018106386	2	3	2
0.001	0.1507	4.9572405e-5	5.1186715e-5	2	3	3
0.001	0.1507	0.000100894234	0.00010093187	3	3	1
0.001	0.1507	0.0001508112	0.00015086742	3	3	2
0.001	0.1507	5.727784e-5	5.624635e-5	3	3	3
0.001	0.2006	0.07623004	0.07631035	1	1	1
0.001	0.2006	0.14519557	0.14534853	1	1	2
0.001	0.2006	0.070822716	0.06899696	1	1	3
0.001	0.2006	0.121968105	0.12210936	2	1	1
0.001	0.2006	0.17349875	0.17369966	2	1	2
0.001	0.2006	0.057614636	0.060463328	2	1	3
0.001	0.2006	0.07623008	0.07631039	3	1	1
0.001	0.2006	0.14519557	0.14534853	3	1	2
0.001	0.2006	0.07082275	0.06899698	3	1	3
0.001	0.2006	0.004970279	0.0049755163	1	2	1
0.001	0.2006	0.0095828725	0.009592967	1	2	2
0.001	0.2006	0.00472968	0.0046077524	1	2	3
0.001	0.2006	0.007861762	0.007870867	2	2	1
0.001	0.2006	0.011239243	0.011252259	2	2	2
0.001	0.2006	0.0037492916	0.0039346702	2	2	3
0.001	0.2006	0.004970279	0.004975516	3	2	1
0.001	0.2006	0.009582866	0.009592962	3	2	2
0.001	0.2006	0.0047296775	0.0046077482	3	2	3
0.001	0.2006	8.10205e-5	8.110585e-5	1	3	1
0.001	0.2006	0.00015813869	0.00015830527	1	3	2
0.001	0.2006	7.8972545e-5	7.6936674e-5	1	3	3
0.001	0.2006	0.00012666149	0.00012680817	2	3	1
0.001	0.2006	0.00018199057	0.00018220134	2	3	2
0.001	0.2006	6.0987422e-5	6.400286e-5	2	3	3
0.001	0.2006	8.102049e-5	8.110584e-5	3	3	1
0.001	0.2006	0.00015813854	0.0001583051	3	3	2
0.001	0.2006	7.897247e-5	7.69366e-5	3	3	3
0.001	0.2505	0.061856244	0.06198301	1	1	1
0.001	0.2505	0.14787611	0.14817917	1	1	2
0.001	0.2505	0.09123467	0.08823955	1	1	3
0.001	0.2505	0.09897002	0.09918257	2	1	1
0.001	0.2505	0.17006841	0.17043363	2	1	2
0.001	0.2505	0.06661002	0.07117231	2	1	3
0.001	0.2505	0.061856292	0.061983068	3	1	1
0.001	0.2505	0.1478761	0.14817917	3	1	2
0.001	0.2505	0.09123468	0.088239565	3	1	3
0.001	0.2505	0.004025097	0.004033346	1	2	1
0.001	0.2505	0.009743496	0.009763464	1	2	2
0.001	0.2505	0.0060837474	0.0058840257	1	2	3
0.001	0.2505	0.006371552	0.006385235	2	2	1
0.001	0.2505	0.011005272	0.011028906	2	2	2
0.001	0.2505	0.004330277	0.0046268683	2	2	3
0.001	0.2505	0.0040250975	0.004033346	3	2	1
0.001	0.2505	0.009743495	0.009763465	3	2	2
0.001	0.2505	0.006083744	0.0058840234	3	2	3
0.001	0.2505	6.548254e-5	6.561673e-5	1	3	1
0.001	0.2505	0.00016051994	0.00016084891	1	3	2
0.001	0.2505	0.00010142961	9.809981e-5	1	3	3
0.001	0.2505	0.000102526596	0.00010274677	2	3	1
0.001	0.2505	0.00017801339	0.00017839567	2	3	2
0.001	0.2505	7.036737e-5	7.518702e-5	2	3	3
0.001	0.2505	6.548249e-5	6.56167e-5	3	3	1
0.001	0.2505	0.00016051978	0.00016084874	3	3	2
0.001	0.2505	0.00010142948	9.80997e-5	3	3	3
0.001	0.3004	0.050240267	0.050407596	1	1	1
0.001	0.3004	0.14727697	0.14776748	1	1	2
0.001	0.3004	0.11233907	0.10796714	1	1	3
0.001	0.3004	0.080384456	0.08065888	2	1	1
0.001	0.3004	0.16360876	0.16416728	2	1	2
0.001	0.3004	0.073883034	0.080491655	2	1	3
0.001	0.3004	0.050240308	0.050407637	3	1	1
0.001	0.3004	0.147277	0.1477675	3	1	2
0.001	0.3004	0.11233904	0.10796712	3	1	3
0.001	0.3004	0.003263476	0.0032743455	1	2	1
0.001	0.3004	0.009688449	0.009720717	1	2	2
0.001	0.3004	0.007479135	0.007188067	1	2	3
0.001	0.3004	0.005169117	0.005186764	2	2	1
0.001	0.3004	0.01057617	0.010612276	2	2	2
0.001	0.3004	0.004798028	0.0052271984	2	2	3
0.001	0.3004	0.0032634796	0.0032743488	3	2	1
0.001	0.3004	0.009688458	0.009720727	3	2	2
0.001	0.3004	0.0074791363	0.007188069	3	2	3
0.001	0.3004	5.2998366e-5	5.3174885e-5	1	3	1
0.001	0.3004	0.00015935574	0.00015988646	1	3	2
0.001	0.3004	0.00012449469	0.00011964969	1	3	3
0.001	0.3004	8.308252e-5	8.336617e-5	2	3	1
0.001	0.3004	0.0001708949	0.00017147834	2	3	2
0.001	0.3004	7.788712e-5	8.48539e-5	2	3	3
0.001	0.3004	5.2998417e-5	5.3174932e-5	3	3	1
0.001	0.3004	0.00015935583	0.00015988656	3	3	2
0.001	0.3004	0.00012449479	0.000119649805	3	3	3
0.001	0.3503	0.040695116	0.040892363	1	1	1
0.001	0.3503	0.14416426	0.144863	1	1	2
0.001	0.3503	0.13404474	0.1281571	1	1	3
0.001	0.3503	0.06511221	0.06543185	2	1	1
0.001	0.3503	0.15512426	0.15588576	2	1	2
0.001	0.3503	0.07955265	0.0884724	2	1	3
0.001	0.3503	0.04069512	0.040892363	3	1	1
0.001	0.3503	0.14416425	0.14486298	3	1	2
0.001	0.3503	0.13404474	0.1281571	3	1	3
0.001	0.3503	0.0026392678	0.0026520602	1	2	1
0.001	0.3503	0.009469216	0.009515112	1	2	2
0.001	0.3503	0.008909858	0.008518511	1	2	3
0.001	0.3503	0.0041825264	0.004203059	2	2	1
0.001	0.3503	0.010017477	0.010066653	2	2	2
0.001	0.3503	0.0051607187	0.0057393583	2	2	3
0.001	0.3503	0.0026392692	0.0026520616	3	2	1
0.001	0.3503	0.009469226	0.009515123	3	2	2
0.001	0.3503	0.008909866	0.008518517	3	2	3
0.001	0.3503	4.2793235e-5	4.300065e-5	1	3	1
0.001	0.3503	0.00015551095	0.0001562647	1	3	2
0.001	0.3503	0.00014807006	0.00014156637	1	3	3
0.001	0.3503	6.715266e-5	6.74823e-5	2	3	1
0.001	0.3503	0.00016170357	0.00016249737	2	3	2
0.001	0.3503	8.368623e-5	9.306946e-5	2	3	3
0.001	0.3503	4.2793283e-5	4.3000695e-5	3	3	1
0.001	0.3503	0.00015551122	0.00015626498	3	3	2
0.001	0.3503	0.00014807036	0.00014156668	3	3	3
0.001	0.4002	0.03276778	0.03298186	1	1	1
0.001	0.4002	0.13905196	0.13996042	1	1	2
0.001	0.4002	0.15629373	0.14882451	1	1	3
0.001	0.4002	0.052428428	0.052772842	2	1	1
0.001	0.4002	0.14524284	0.14619696	2	1	2
0.001	0.4002	0.083709024	0.09512562	2	1	3
0.001	0.4002	0.032767773	0.032981854	3	1	1
0.001	0.4002	0.13905194	0.1399604	3	1	2
0.001	0.4002	0.15629368	0.14882441	3	1	3
0.001	0.4002	0.0021220874	0.0021359515	1	2	1
0.001	0.4002	0.009120234	0.009179818	1	2	2
0.001	0.4002	0.010372181	0.009876495	1	2	3
0.001	0.4002	0.0033643504	0.003386452	2	2	1
0.001	0.4002	0.009370095	0.009431648	2	2	2
0.001	0.4002	0.005424562	0.0061643873	2	2	3
0.001	0.4002	0.0021220874	0.0021359515	3	2	1
0.001	0.4002	0.009120236	0.009179822	3	2	2
0.001	0.4002	0.010372186	0.009876498	3	2	3
0.001	0.4002	3.4357956e-5	3.458243e-5	1	3	1
0.001	0.4002	0.00014956213	0.00015053923	1	3	2
0.001	0.4002	0.00017209601	0.00016387158	1	3	3
0.001	0.4002	5.39613e-5	5.4315784e-5	2	3	1
0.001	0.4002	0.00015110488	0.0001520975	2	3	2
0.001	0.4002	8.7871726e-5	9.9856064e-5	2	3	3
0.001	0.4002	3.435798e-5	3.458245e-5	3	3	1
0.001	0.4002	0.00014956233	0.00015053945	3	3	2
0.001	0.4002	0.00017209626	0.00016387177	3	3	3
0.001	0.4501	0.026142726	0.02636005	1	1	1
0.001	0.4501	0.13230371	0.13340351	1	1	2
0.001	0.4501	0.17905147	0.17000973	1	1	3
0.001	0.4501	0.041828353	0.042176317	2	1	1
0.001	0.4501	0.1343785	0.13549638	2	1	2
0.001	0.4501	0.08641521	0.10042418	2	1	3
0.001	0.4501	0.026142718	0.026360044	3	1	1
0.001	0.4501	0.13230374	0.13340355	3	1	2
0.001	0.4501	0.17905147	0.17000973	3	1	3
0.001	0.4501	0.0016908093	0.001704865	1	2	1
0.001	0.4501	0.008665781	0.008737818	1	2	2
0.001	0.4501	0.011863938	0.0112648355	1	2	3
0.001	0.4501	0.0026815527	0.0027038609	2	2	1
0.001	0.4501	0.008660912	0.0087329615	2	2	2
0.001	0.4501	0.005594003	0.006500859	2	2	3
0.001	0.4501	0.0016908085	0.0017048641	3	2	1
0.001	0.4501	0.008665774	0.008737812	3	2	2
0.001	0.4501	0.011863936	0.011264831	3	2	3
0.001	0.4501	2.733907e-5	2.7566342e-5	1	3	1
0.001	0.4501	0.0001419145	0.00014309422	1	3	2
0.001	0.4501	0.00019653917	0.00018661433	1	3	3
0.001	0.4501	4.2968226e-5	4.3325683e-5	2	3	1
0.001	0.4501	0.00013953583	0.00014069663	2	3	2
0.001	0.4501	9.052118e-5	0.00010519576	2	3	3
0.001	0.4501	2.7339058e-5	2.7566326e-5	3	3	1
0.001	0.4501	0.00014191442	0.00014309415	3	3	2
0.001	0.4501	0.00019653917	0.00018661434	3	3	3
0.001	0.5	0.020591384	0.020799324	1	1	1
0.001	0.5	0.12418719	0.12544127	1	1	2
0.001	0.5	0.20230013	0.19177148	1	1	3
0.001	0.5	0.032946195	0.03327801	2	1	1
0.001	0.5	0.12281653	0.12405346	2	1	2
0.001	0.5	0.08770943	0.10430316	2	1	3
0.001	0.5	0.020591361	0.0207993	3	1	1
0.001	0.5	0.12418721	0.12544131	3	1	2
0.001	0.5	0.20230016	0.19177149	3	1	3
0.001	0.5	0.0013301547	0.0013435874	1	2	1
0.001	0.5	0.008123647	0.008205684	1	2	2
0.001	0.5	0.013384051	0.01268748	1	2	3
0.001	0.5	0.0021102037	0.0021314563	2	2	1
0.001	0.5	0.007908441	0.007988089	2	2	2
0.001	0.5	0.005671827	0.0067448798	2	2	3
0.001	0.5	0.0013301541	0.0013435867	3	2	1
0.001	0.5	0.008123646	0.008205682	3	2	2
0.001	0.5	0.013384052	0.01268748	3	2	3
0.001	0.5	2.148135e-5	2.1698277e-5	1	3	1
0.001	0.5	0.00013286364	0.00013420539	1	3	2
0.001	0.5	0.00022138364	0.00020986177	1	3	3
0.001	0.5	3.3782188e-5	3.4122422e-5	2	3	1
0.001	0.5	0.00012729577	0.00012857783	2	3	2
0.001	0.5	9.168468e-5	0.00010903048	2	3	3
0.001	0.5	2.1481348e-5	2.1698275e-5	3	3	1
0.001	0.5	0.00013286363	0.00013420533	3	3	2
0.001	0.5	0.00022138361	0.00020986173	3	3	3
0.001	0.5499	0.015943393	0.016131397	1	1	1
0.001	0.5499	0.11490598	0.11626096	1	1	2
0.001	0.5499	0.22603266	0.21418045	1	1	3
0.001	0.5499	0.025509426	0.02580862	2	1	1
0.001	0.5499	0.1107618	0.11206091	2	1	2
0.001	0.5499	0.08760646	0.10665878	2	1	3
0.001	0.5499	0.0159434	0.016131403	3	1	1
0.001	0.5499	0.11490603	0.11626099	3	1	2
0.001	0.5499	0.2260327	0.21418051	3	1	3
0.001	0.5499	0.0010287534	0.0010408843	1	2	1
0.001	0.5499	0.007507363	0.0075958893	1	2	2
0.001	0.5499	0.014932181	0.0141492	1	2	3
0.001	0.5499	0.0016324703	0.0016516172	2	2	1
0.001	0.5499	0.0071258857	0.0072094644	2	2	2
0.001	0.5499	0.0056592915	0.006890052	2	2	3
0.001	0.5499	0.0010287536	0.0010408845	3	2	1
0.001	0.5499	0.007507366	0.0075958925	3	2	2
0.001	0.5499	0.014932184	0.014149204	3	2	3
0.001	0.5499	1.6595197e-5	1.6790887e-5	1	3	1
0.001	0.5499	0.00012263373	0.00012407982	1	3	2
0.001	0.5499	0.00024662612	0.00023369408	1	3	3
0.001	0.5499	2.6111551e-5	2.641781e-5	2	3	1
0.001	0.5499	0.000114598355	0.00011594246	2	3	2
0.001	0.5499	9.138758e-5	0.000111262205	2	3	3
0.001	0.5499	1.6595204e-5	1.6790897e-5	3	3	1
0.001	0.5499	0.00012263376	0.00012407986	3	3	2
0.001	0.5499	0.00024662612	0.00023369413	3	3	3
0.001	0.5998	0.012068911	0.0122292405	1	1	1
0.001	0.5998	0.10462105	0.106010884	1	1	2
0.001	0.5998	0.25024855	0.23731627	1	1	3
0.001	0.5998	0.01931027	0.019564837	2	1	1
0.001	0.5998	0.09836851	0.099665314	2	1	2
0.001	0.5998	0.08609895	0.1073464	2	1	3
0.001	0.5998	0.012068919	0.012229246	3	1	1
0.001	0.5998	0.104621075	0.1060109	3	1	2
0.001	0.5998	0.2502485	0.23731618	3	1	3
0.001	0.5998	0.0007779492	0.00078828394	1	2	1
0.001	0.5998	0.006827545	0.006918245	1	2	2
0.001	0.5998	0.01650838	0.01565526	1	2	3
0.001	0.5998	0.0012347548	0.0012510328	2	2	1
0.001	0.5998	0.0063231913	0.006406551	2	2	2
0.001	0.5998	0.0055562155	0.0069273775	2	2	3
0.001	0.5998	0.00077794964	0.00078828435	3	2	1
0.001	0.5998	0.006827552	0.006918253	3	2	2
0.001	0.5998	0.016508387	0.01565527	3	2	3
0.001	0.5998	1.2536402e-5	1.2702941e-5	1	3	1
0.001	0.5998	0.00011140014	0.00011288005	1	3	2
0.001	0.5998	0.00027226945	0.00025819908	1	3	3
0.001	0.5998	1.9733972e-5	1.9994126e-5	2	3	1
0.001	0.5998	0.00010160361	0.00010294308	2	3	2
0.001	0.5998	8.963172e-5	0.000111751	2	3	3
0.001	0.5998	1.2536407e-5	1.2702945e-5	3	3	1
0.001	0.5998	0.00011140022	0.00011288012	3	3	2
0.001	0.5998	0.0002722696	0.0002581993	3	3	3
0.001	0.6497	0.008866999	0.00899518	1	1	1
0.001	0.6497	0.09346488	0.09481599	1	1	2
0.001	0.6497	0.27494887	0.26126215	1	1	3
0.001	0.6497	0.014187201	0.014390281	2	1	1
0.001	0.6497	0.085760266	0.08698786	2	1	2
0.001	0.6497	0.08315871	0.10617876	2	1	3
0.001	0.6497	0.008866996	0.008995178	3	1	1
0.001	0.6497	0.09346487	0.09481599	3	1	2
0.001	0.6497	0.27494895	0.26126227	3	1	3
0.001	0.6497	0.0005710163	0.00057927077	1	2	1
0.001	0.6497	0.0060929107	0.0061809886	1	2	2
0.001	0.6497	0.01811283	0.017211193	1	2	3
0.001	0.6497	0.0009064812	0.0009194568	2	2	1
0.001	0.6497	0.0055082594	0.0055871066	2	2	2
0.001	0.6497	0.0053610625	0.0068451143	2	2	3
0.001	0.6497	0.000571016	0.0005792705	3	2	1
0.001	0.6497	0.006092909	0.006180987	3	2	2
0.001	0.6497	0.018112833	0.017211195	3	2	3
0.001	0.6497	9.192982e-6	9.325874e-6	1	3	1
0.001	0.6497	9.930567e-5	0.00010074123	1	3	2
0.001	0.6497	0.00029831834	0.0002834683	1	3	3
0.001	0.6497	1.4476426e-5	1.4683646e-5	2	3	1
0.001	0.6497	8.84375e-5	8.9703426e-5	2	3	2
0.001	0.6497	8.639658e-5	0.00011031295	2	3	3
0.001	0.6497	9.1929805e-6	9.325873e-6	3	3	1
0.001	0.6497	9.930561e-5	0.00010074117	3	3	2
0.001	0.6497	0.00029831822	0.00028346822	3	3	3
0.001	0.6996	0.006257638	0.006352602	1	1	1
0.001	0.6996	0.08155235	0.08278996	1	1	2
0.001	0.6996	0.3001341	0.2861039	1	1	3
0.001	0.6996	0.010012231	0.010162334	2	1	1
0.001	0.6996	0.073042944	0.07413801	2	1	2
0.001	0.6996	0.078737445	0.10292378	2	1	3
0.001	0.6996	0.006257647	0.006352611	3	1	1
0.001	0.6996	0.08155238	0.08278999	3	1	2
0.001	0.6996	0.30013406	0.28610384	3	1	3
0.001	0.6996	0.0004026314	0.00040874165	1	2	1
0.001	0.6996	0.0053109685	0.005391566	1	2	2
0.001	0.6996	0.019745689	0.018822644	1	2	3
0.001	0.6996	0.000639274	0.000648858	2	2	1
0.001	0.6996	0.0046878476	0.004758128	2	2	2
0.001	0.6996	0.0050710137	0.006628713	2	2	3
0.001	0.6996	0.0004026319	0.00040874214	3	2	1
0.001	0.6996	0.00531097	0.005391568	3	2	2
0.001	0.6996	0.019745676	0.018822636	3	2	3
0.001	0.6996	6.4764877e-6	6.574773e-6	1	3	1
0.001	0.6996	8.647327e-5	8.778556e-5	1	3	2
0.001	0.6996	0.00032477733	0.0003095951	1	3	3
0.001	0.6996	1.0201946e-5	1.0354893e-5	2	3	1
0.001	0.6996	7.520799e-5	7.6335506e-5	2	3	2
0.001	0.6996	8.164176e-5	0.00010672023	2	3	3
0.001	0.6996	6.47649e-6	6.574775e-6	3	3	1
0.001	0.6996	8.647328e-5	8.778557e-5	3	3	2
0.001	0.6996	0.00032477715	0.000309595	3	3	3
0.001	0.7495	0.0041761096	0.0042400314	1	1	1
0.001	0.7495	0.068989545	0.07004553	1	1	2
0.001	0.7495	0.3257986	0.3119229	1	1	3
0.001	0.7495	0.0066817706	0.006782525	2	1	1
0.001	0.7495	0.060315173	0.061224673	2	1	2
0.001	0.7495	0.07276845	0.097305305	2	1	3
0.001	0.7495	0.0041761007	0.004240023	3	1	1
0.001	0.7495	0.06898946	0.070045434	3	1	2
0.001	0.7495	0.32579854	0.3119228	3	1	3
0.001	0.7495	0.00026849235	0.00027260205	1	2	1
0.001	0.7495	0.004488618	0.0045573222	1	2	2
0.001	0.7495	0.021406688	0.020494979	1	2	3
0.001	0.7495	0.00042635182	0.00043278083	2	2	1
0.001	0.7495	0.0038682094	0.0039265384	2	2	2
0.001	0.7495	0.0046820743	0.0062608286	2	2	3
0.001	0.7495	0.00026849203	0.00027260173	3	2	1
0.001	0.7495	0.0044886135	0.004557318	3	2	2
0.001	0.7495	0.021406684	0.020494975	3	2	3
0.001	0.7495	4.3154405e-6	4.381495e-6	1	3	1
0.001	0.7495	7.301481e-5	7.413239e-5	1	3	2
0.001	0.7495	0.00035164456	0.00033666805	1	3	3
0.001	0.7495	6.7995907e-6	6.902121e-6	2	3	1
0.001	0.7495	6.201392e-5	6.294903e-5	2	3	2
0.001	0.7495	7.530745e-5	0.00010070045	2	3	3
0.001	0.7495	4.3154337e-6	4.3814875e-6	3	3	1
0.001	0.7495	7.301475e-5	7.413233e-5	3	3	2
0.001	0.7495	0.00035164453	0.000336668	3	3	3
0.001	0.7994	0.0025684964	0.0026062722	1	1	1
0.001	0.7994	0.05588016	0.056702003	1	1	2
0.001	0.7994	0.35192814	0.3387925	1	1	3
0.001	0.7994	0.0041095936	0.004168915	2	1	1
0.001	0.7994	0.047675252	0.04836343	2	1	2
0.001	0.7994	0.06516792	0.089005545	2	1	3
0.001	0.7994	0.002568497	0.002606273	3	1	1
0.001	0.7994	0.055880167	0.056702018	3	1	2
0.001	0.7994	0.35192814	0.33879256	3	1	3
0.001	0.7994	0.00016502208	0.0001674491	1	2	1
0.001	0.7994	0.0036325522	0.003685978	1	2	2
0.001	0.7994	0.023095015	0.022232993	1	2	3
0.001	0.7994	0.00026207446	0.00026585747	2	2	1
0.001	0.7994	0.0030555385	0.003099645	2	2	2
0.001	0.7994	0.004189153	0.005721493	2	2	3
0.001	0.7994	0.0001650221	0.00016744914	3	2	1
0.001	0.7994	0.0036325539	0.0036859796	3	2	2
0.001	0.7994	0.02309504	0.022233026	3	2	3
0.001	0.7994	2.6505527e-6	2.6895354e-6	1	3	1
0.001	0.7994	5.9038175e-5	5.9906473e-5	1	3	2
0.001	0.7994	0.00037890876	0.00036476605	1	3	3
0.001	0.7994	4.177217e-6	4.2375136e-6	2	3	1
0.001	0.7994	4.8952992e-5	4.965962e-5	2	3	2
0.001	0.7994	6.731686e-5	9.1940536e-5	2	3	3
0.001	0.7994	2.650554e-6	2.6895368e-6	3	3	1
0.001	0.7994	5.9038244e-5	5.9906542e-5	3	3	2
0.001	0.7994	0.0003789097	0.00036476704	3	3	3
0.001	0.8493	0.0013883169	0.0014067047	1	1	1
0.001	0.8493	0.04233208	0.042892747	1	1	2
0.001	0.8493	0.37849572	0.3667714	1	1	3
0.001	0.8493	0.002221307	0.0022500188	2	1	1
0.001	0.8493	0.03522684	0.035682168	2	1	2
0.001	0.8493	0.055838197	0.07767405	2	1	3
0.001	0.8493	0.001388316	0.0014067037	3	1	1
0.001	0.8493	0.042332042	0.042892717	3	1	2
0.001	0.8493	0.37849566	0.3667713	3	1	3
0.001	0.8493	8.914517e-5	9.032587e-5	1	2	1
0.001	0.8493	0.0027496933	0.0027861118	1	2	2
0.001	0.8493	0.02480915	0.024040658	1	2	3
0.001	0.8493	0.00014158436	0.0001434144	2	2	1
0.001	0.8493	0.0022563557	0.00228552	2	2	2
0.001	0.8493	0.003586297	0.004988739	2	2	3
0.001	0.8493	8.914516e-5	9.0325855e-5	3	2	1
0.001	0.8493	0.0027496922	0.0027861104	3	2	2
0.001	0.8493	0.024809161	0.02404067	3	2	3
0.001	0.8493	1.4309912e-6	1.4499442e-6	1	3	1
0.001	0.8493	4.4654375e-5	4.5245804e-5	1	3	2
0.001	0.8493	0.00040654896	0.0003939556	1	3	3
0.001	0.8493	2.2555753e-6	2.2847296e-6	2	3	1
0.001	0.8493	3.6127585e-5	3.6594553e-5	2	3	2
0.001	0.8493	5.757928e-5	8.009597e-5	2	3	3
0.001	0.8493	1.4309911e-6	1.449944e-6	3	3	1
0.001	0.8493	4.465439e-5	4.5245823e-5	3	3	2
0.001	0.8493	0.00040654905	0.00039395568	3	3	3
0.001	0.8992	0.00059354695	0.0005999598	1	1	1
0.001	0.8992	0.028461726	0.028769242	1	1	2
0.001	0.8992	0.40545735	0.39589408	1	1	3
0.001	0.8992	0.0009496751	0.0009595874	2	1	1
0.001	0.8992	0.023083076	0.023324009	2	1	2
0.001	0.8992	0.044672053	0.062943496	2	1	3
0.001	0.8992	0.0005935468	0.0005999597	3	1	1
0.001	0.8992	0.028461726	0.028769242	3	1	2
0.001	0.8992	0.40545738	0.39589417	3	1	3
0.001	0.8992	3.809423e-5	3.8505812e-5	1	2	1
0.001	0.8992	0.0018474647	0.0018674256	1	2	2
0.001	0.8992	0.026546435	0.0259203	1	2	3
0.001	0.8992	6.0506172e-5	6.1137725e-5	2	2	1
0.001	0.8992	0.0014777491	0.0014931734	2	2	2
0.001	0.8992	0.0028669497	0.004039569	2	2	3
0.001	0.8992	3.8094226e-5	3.8505812e-5	3	2	1
0.001	0.8992	0.0018474645	0.0018674253	3	2	2
0.001	0.8992	0.02654642	0.025920285	3	2	3
0.001	0.8992	6.112121e-7	6.178159e-7	1	3	1
0.001	0.8992	2.9981624e-5	3.0305557e-5	1	3	2
0.001	0.8992	0.00043452473	0.00042427587	1	3	3
0.001	0.8992	9.635153e-7	9.735721e-7	2	3	1
0.001	0.8992	2.364857e-5	2.3895404e-5	2	3	2
0.001	0.8992	4.5994853e-5	6.4807326e-5	2	3	3
0.001	0.8992	6.112123e-7	6.1781617e-7	3	3	1
0.001	0.8992	2.9981604e-5	3.0305539e-5	3	3	2
0.001	0.8992	0.00043452426	0.0004242754	3	3	3
0.001	0.9491	0.00014416428	0.00014521806	1	1	1
0.001	0.9491	0.014397808	0.01450305	1	1	2
0.001	0.9491	0.4327487	0.4261622	1	1	3
0.001	0.9491	0.00023066279	0.000232253	2	1	1
0.001	0.9491	0.011368192	0.011446566	2	1	2
0.001	0.9491	0.031560354	0.04445691	2	1	3
0.001	0.9491	0.00014416417	0.00014521796	3	1	1
0.001	0.9491	0.014397798	0.01450304	3	1	2
0.001	0.9491	0.43274882	0.42616224	3	1	3
0.001	0.9491	9.2494765e-6	9.317087e-6	1	2	1
0.001	0.9491	0.00093402853	0.0009408559	1	2	2
0.001	0.9491	0.0283029	0.027872125	1	2	3
0.001	0.9491	1.4691561e-5	1.4792847e-5	2	2	1
0.001	0.9491	0.00072747446	0.00073248975	2	2	2
0.001	0.9491	0.0020244566	0.0028517125	2	2	3
0.001	0.9491	9.24948e-6	9.31709e-6	3	2	1
0.001	0.9491	0.000934029	0.0009408564	3	2	2
0.001	0.9491	0.028302923	0.027872141	3	2	3
0.001	0.9491	1.4835572e-7	1.4944015e-7	1	3	1
0.001	0.9491	1.5149091e-5	1.5259826e-5	1	3	2
0.001	0.9491	0.0004627758	0.00045573225	1	3	3
0.001	0.9491	2.3387925e-7	2.3549165e-7	2	3	1
0.001	0.9491	1.1637046e-5	1.1717272e-5	2	3	2
0.001	0.9491	3.2462103e-5	4.5727145e-5	2	3	3
0.001	0.9491	1.4835584e-7	1.4944028e-7	3	3	1
0.001	0.9491	1.5149107e-5	1.5259842e-5	3	3	2
0.001	0.9491	0.00046277654	0.0004557329	3	3	3
0.001	0.999	5.274472e-8	5.2889416e-8	1	1	1
0.001	0.999	0.0002823638	0.00028313842	1	1	2
0.001	0.999	0.46027803	0.45752648	1	1	3
0.001	0.999	8.439151e-8	8.458378e-8	2	1	1
0.001	0.999	0.00021675826	0.00021725209	2	1	2
0.001	0.999	0.016412191	0.02191924	2	1	3
0.001	0.999	5.274466e-8	5.2889355e-8	3	1	1
0.001	0.999	0.00028236365	0.00028313827	3	1	2
0.001	0.999	0.4602781	0.45752662	3	1	3
0.001	0.999	3.3837628e-9	3.3930458e-9	1	2	1
0.001	0.999	1.8310791e-5	1.8361025e-5	1	2	2
0.001	0.999	0.030072978	0.029893203	1	2	3
0.001	0.999	5.374573e-9	5.386817e-9	2	2	1
0.001	0.999	1.3868419e-5	1.3900017e-5	2	2	2
0.001	0.999	0.0010533084	0.0014067419	2	2	3
0.001	0.999	3.3837606e-9	3.3930432e-9	3	2	1
0.001	0.999	1.8310806e-5	1.8361037e-5	3	2	2
0.001	0.999	0.030073017	0.029893246	3	2	3
0.001	0.999	5.4268486e-11	5.4417366e-11	1	3	1
0.001	0.999	2.9687007e-7	2.9768447e-7	1	3	2
0.001	0.999	0.0004912183	0.0004882818	1	3	3
0.001	0.999	8.555026e-11	8.574517e-11	2	3	1
0.001	0.999	2.2180807e-7	2.223134e-7	2	3	2
0.001	0.999	1.689792e-5	2.2567952e-5	2	3	3
0.001	0.999	5.4268517e-11	5.4417394e-11	3	3	1
0.001	0.999	2.968704e-7	2.9768484e-7	3	3	2
0.001	0.999	0.0004912194	0.000488283	3	3	3
0.0509	0.001	0.15451531	0.15521373	1	1	1
0.0509	0.001	0.010216028	0.010262207	1	1	2
0.0509	0.001	0.00016887317	0.00019163343	1	1	3
0.0509	0.001	0.24722457	0.24567483	2	1	1
0.0509	0.001	0.016065283	0.015964577	2	1	2
0.0509	0.001	0.00026093313	0.00027617908	2	1	3
0.0509	0.001	0.15451537	0.1552138	3	1	1
0.0509	0.001	0.010216025	0.010262203	3	1	2
0.0509	0.001	0.00016887311	0.00019163336	3	1	3
0.0509	0.001	0.09760425	0.09804545	1	2	1
0.0509	0.001	0.006514123	0.006543568	1	2	2
0.0509	0.001	0.000108700944	0.00012335136	1	2	3
0.0509	0.001	0.13629547	0.13544106	2	2	1
0.0509	0.001	0.008890625	0.008834895	2	2	2
0.0509	0.001	0.00014495323	0.00015342263	2	2	3
0.0509	0.001	0.09760426	0.09804545	3	2	1
0.0509	0.001	0.0065141213	0.0065435665	3	2	2
0.0509	0.001	0.000108700864	0.00012335126	3	2	3
0.0509	0.001	0.015483769	0.015553759	1	3	1
0.0509	0.001	0.0010430944	0.0010478094	1	3	2
0.0509	0.001	1.7568893e-5	1.993678e-5	1	3	3
0.0509	0.001	0.018540958	0.01842473	2	3	1
0.0509	0.001	0.0012138913	0.0012062821	2	3	2
0.0509	0.001	1.9864168e-5	2.1024798e-5	2	3	3
0.0509	0.001	0.015483769	0.01555376	3	3	1
0.0509	0.001	0.0010430936	0.0010478087	3	3	2
0.0509	0.001	1.7568875e-5	1.9936757e-5	3	3	3
0.0509	0.0509	0.097302295	0.0970839	1	1	1
0.0509	0.0509	0.062155996	0.062016487	1	1	2
0.0509	0.0509	0.009975612	0.011000704	1	1	3
0.0509	0.0509	0.15568367	0.1542118	2	1	1
0.0509	0.0509	0.08666858	0.085849196	2	1	2
0.0509	0.0509	0.011896097	0.012643141	2	1	3
0.0509	0.0509	0.09730231	0.09708392	3	1	1
0.0509	0.0509	0.062155996	0.062016483	3	1	2
0.0509	0.0509	0.009975615	0.011000702	3	1	3
0.0509	0.0509	0.05965204	0.059518155	1	2	1
0.0509	0.0509	0.040522046	0.040431097	1	2	2
0.0509	0.0509	0.0069275014	0.0076393685	1	2	3
0.0509	0.0509	0.08467532	0.08387479	2	2	1
0.0509	0.0509	0.048209444	0.047753662	2	2	2
0.0509	0.0509	0.0067675533	0.007192537	2	2	3
0.0509	0.0509	0.05965205	0.059518166	3	2	1
0.0509	0.0509	0.040522043	0.040431093	3	2	2
0.0509	0.0509	0.006927502	0.007639367	3	2	3
0.0509	0.0509	0.009184888	0.009164272	1	3	1
0.0509	0.0509	0.0066510458	0.0066361176	1	3	2
0.0509	0.0509	0.0012097817	0.0013340982	1	3	3
0.0509	0.0509	0.011367272	0.011259803	2	3	1
0.0509	0.0509	0.006619634	0.0065570506	2	3	2
0.0509	0.0509	0.00095001335	0.0010096718	2	3	3
0.0509	0.0509	0.009184888	0.009164273	3	3	1
0.0509	0.0509	0.0066510458	0.006636118	3	3	2
0.0509	0.0509	0.0012097815	0.0013340979	3	3	3
0.0509	0.1008	0.07449245	0.073944114	1	1	1
0.0509	0.1008	0.078850105	0.07826969	1	1	2
0.0509	0.1008	0.021098508	0.022654016	1	1	3
0.0509	0.1008	0.119187914	0.11772979	2	1	1
0.0509	0.1008	0.10318347	0.101921156	2	1	2
0.0509	0.1008	0.021659976	0.023247536	2	1	3
0.0509	0.1008	0.07449244	0.07394411	3	1	1
0.0509	0.1008	0.0788501	0.07826968	3	1	2
0.0509	0.1008	0.021098508	0.02265402	3	1	3
0.0509	0.1008	0.044558614	0.04423063	1	2	1
0.0509	0.1008	0.05095309	0.05057804	1	2	2
0.0509	0.1008	0.0147565985	0.015844543	1	2	3
0.0509	0.1008	0.0640679	0.06328411	2	2	1
0.0509	0.1008	0.0570026	0.056305237	2	2	2
0.0509	0.1008	0.012296446	0.013197709	2	2	3
0.0509	0.1008	0.04455863	0.044230636	3	2	1
0.0509	0.1008	0.050953094	0.050578035	3	2	2
0.0509	0.1008	0.014756601	0.015844546	3	2	3
0.0509	0.1008	0.006692628	0.006643365	1	3	1
0.0509	0.1008	0.008298577	0.008237491	1	3	2
0.0509	0.1008	0.002597144	0.0027886212	1	3	3
0.0509	0.1008	0.008501335	0.008397331	2	3	1
0.0509	0.1008	0.0077804076	0.0076852245	2	3	2
0.0509	0.1008	0.0017244337	0.0018508253	2	3	3
0.0509	0.1008	0.006692627	0.0066433637	3	3	1
0.0509	0.1008	0.008298573	0.008237487	3	3	2
0.0509	0.1008	0.0025971446	0.0027886217	3	3	3
0.0509	0.1507	0.059086986	0.058444742	1	1	1
0.0509	0.1507	0.087586634	0.08663461	1	1	2
0.0509	0.1507	0.033042755	0.034677345	1	1	3
0.0509	0.1507	0.09453919	0.09316916	2	1	1
0.0509	0.1507	0.10899808	0.107418545	2	1	2
0.0509	0.1507	0.02989041	0.032494746	2	1	3
0.0509	0.1507	0.05908699	0.05844475	3	1	1
0.0509	0.1507	0.08758668	0.08663465	3	1	2
0.0509	0.1507	0.03304277	0.034677364	3	1	3
0.0509	0.1507	0.03463564	0.03425917	1	2	1
0.0509	0.1507	0.055884052	0.05527663	1	2	2
0.0509	0.1507	0.022979787	0.024116576	1	2	3
0.0509	0.1507	0.050292563	0.049563747	2	2	1
0.0509	0.1507	0.05972231	0.058856845	2	2	2
0.0509	0.1507	0.01686439	0.018333772	2	2	3
0.0509	0.1507	0.03463566	0.034259185	3	2	1
0.0509	0.1507	0.055884067	0.055276643	3	2	2
0.0509	0.1507	0.0229798	0.024116587	3	2	3
0.0509	0.1507	0.0050960467	0.0050406554	1	3	1
0.0509	0.1507	0.008988589	0.008890888	1	3	2
0.0509	0.1507	0.0040214155	0.004220351	1	3	3
0.0509	0.1507	0.006604701	0.006508989	2	3	1
0.0509	0.1507	0.008091635	0.007974375	2	3	2
0.0509	0.1507	0.0023528885	0.0025578942	2	3	3
0.0509	0.1507	0.0050960444	0.005040653	3	3	1
0.0509	0.1507	0.008988587	0.008890887	3	3	2
0.0509	0.1507	0.0040214155	0.0042203506	3	3	3
0.0509	0.2006	0.047580995	0.046958145	1	1	1
0.0509	0.2006	0.09199768	0.09079344	1	1	2
0.0509	0.2006	0.045597646	0.04694344	1	1	3
0.0509	0.2006	0.0761296	0.074892834	2	1	1
0.0509	0.2006	0.10968898	0.10790701	2	1	2
0.0509	0.2006	0.036780685	0.040579986	2	1	3
0.0509	0.2006	0.04758102	0.046958182	3	1	1
0.0509	0.2006	0.09199766	0.090793416	3	1	2
0.0509	0.2006	0.045597646	0.046943434	3	1	3
0.0509	0.2006	0.0274202	0.027061267	1	2	1
0.0509	0.2006	0.05792491	0.057166673	1	2	2
0.0509	0.2006	0.031384557	0.032310862	1	2	3
0.0509	0.2006	0.04012098	0.039469194	2	2	1
0.0509	0.2006	0.059601642	0.05863338	2	2	2
0.0509	0.2006	0.020596864	0.02272444	2	2	3
0.0509	0.2006	0.027420215	0.027061285	3	2	1
0.0509	0.2006	0.057924945	0.057166707	3	2	2
0.0509	0.2006	0.031384546	0.032310843	3	2	3
0.0509	0.2006	0.0039645815	0.0039126845	1	3	1
0.0509	0.2006	0.009192042	0.009071719	1	3	2
0.0509	0.2006	0.0054338197	0.0055941967	1	3	3
0.0509	0.2006	0.005219726	0.0051349294	2	3	1
0.0509	0.2006	0.008013915	0.007883724	2	3	2
0.0509	0.2006	0.0028547305	0.003149613	2	3	3
0.0509	0.2006	0.0039645825	0.003912686	3	3	1
0.0509	0.2006	0.009192044	0.00907172	3	3	2
0.0509	0.2006	0.0054338183	0.005594195	3	3	3
0.0509	0.2505	0.03856624	0.038014203	1	1	1
0.0509	0.2505	0.093571514	0.09223213	1	1	2
0.0509	0.2505	0.058640964	0.059414443	1	1	3
0.0509	0.2505	0.061705984	0.060622558	2	1	1
0.0509	0.2505	0.107424565	0.10553842	2	1	2
0.0509	0.2505	0.042473413	0.047624737	2	1	3
0.0509	0.2505	0.038566235	0.0380142	3	1	1
0.0509	0.2505	0.09357151	0.09223212	3	1	2
0.0509	0.2505	0.05864097	0.05941446	3	1	3
0.0509	0.2505	0.021901907	0.0215884	1	2	1
0.0509	0.2505	0.05816188	0.057329345	1	2	2
0.0509	0.2505	0.03987579	0.04040175	1	2	3
0.0509	0.2505	0.03224146	0.03167537	2	2	1
0.0509	0.2505	0.057898525	0.056881946	2	2	2
0.0509	0.2505	0.023597255	0.026459213	2	2	3
0.0509	0.2505	0.021901913	0.021588407	3	2	1
0.0509	0.2505	0.058161903	0.05732937	3	2	2
0.0509	0.2505	0.039875805	0.040401775	3	2	3
0.0509	0.2505	0.00311929	0.0030746402	1	3	1
0.0509	0.2505	0.009107828	0.008977457	1	3	2
0.0509	0.2505	0.006817634	0.0069075613	1	3	3
0.0509	0.2505	0.004158627	0.004085609	2	3	1
0.0509	0.2505	0.007726573	0.00759091	2	3	2
0.0509	0.2505	0.003247329	0.0036411772	2	3	3
0.0509	0.2505	0.0031192915	0.003074642	3	3	1
0.0509	0.2505	0.009107835	0.008977465	3	3	2
0.0509	0.2505	0.0068176356	0.0069075613	3	3	3
0.0509	0.3004	0.031302948	0.03084033	1	1	1
0.0509	0.3004	0.09310321	0.09172724	1	1	2
0.0509	0.3004	0.07209772	0.07209143	1	1	3
0.0509	0.3004	0.0500847	0.049157757	2	1	1
0.0509	0.3004	0.10329303	0.10138133	2	1	2
0.0509	0.3004	0.047076352	0.05370464	2	1	3
0.0509	0.3004	0.03130295	0.030840332	3	1	1
0.0509	0.3004	0.09310313	0.09172717	3	1	2
0.0509	0.3004	0.072097674	0.072091386	3	1	3
0.0509	0.3004	0.017550206	0.017290832	1	2	1
0.0509	0.3004	0.05716864	0.056323763	1	2	2
0.0509	0.3004	0.04840959	0.048405368	1	2	3
0.0509	0.3004	0.025962202	0.025481706	2	2	1
0.0509	0.3004	0.05523837	0.054216053	2	2	2
0.0509	0.3004	0.025946967	0.02960027	2	2	3
0.0509	0.3004	0.017550202	0.017290829	3	2	1
0.0509	0.3004	0.05716866	0.056323767	3	2	2
0.0509	0.3004	0.048409596	0.048405375	3	2	3
0.0509	0.3004	0.0024665808	0.0024301277	1	3	1
0.0509	0.3004	0.008839501	0.0087088635	1	3	2
0.0509	0.3004	0.008168542	0.00816783	1	3	3
0.0509	0.3004	0.0033220595	0.0032605766	2	3	1
0.0509	0.3004	0.007317955	0.007182518	2	3	2
0.0509	0.3004	0.003544717	0.004043808	2	3	3
0.0509	0.3004	0.0024665815	0.0024301284	3	3	1
0.0509	0.3004	0.008839504	0.008708866	3	3	2
0.0509	0.3004	0.008168542	0.008167828	3	3	3
0.0509	0.3503	0.025346037	0.024974022	1	1	1
0.0509	0.3503	0.09107757	0.0897408	1	1	2
0.0509	0.3503	0.08592144	0.08499525	1	1	3
0.0509	0.3503	0.040553648	0.039775886	2	1	1
0.0509	0.3503	0.09791575	0.09603785	2	1	2
0.0509	0.3503	0.050669715	0.058860775	2	1	3
0.0509	0.3503	0.025346026	0.024974013	3	1	1
0.0509	0.3503	0.09107752	0.08974074	3	1	2
0.0509	0.3503	0.08592143	0.08499523	3	1	3
0.0509	0.3503	0.014048972	0.013842771	1	2	1
0.0509	0.3503	0.05528708	0.05447561	1	2	2
0.0509	0.3503	0.05696719	0.05635311	1	2	3
0.0509	0.3503	0.020866567	0.020466376	2	2	1
0.0509	0.3503	0.051972818	0.050976057	2	2	2
0.0509	0.3503	0.027708497	0.032187738	2	2	3
0.0509	0.3503	0.014048974	0.013842773	3	2	1
0.0509	0.3503	0.05528711	0.05447565	3	2	2
0.0509	0.3503	0.056967195	0.056353115	3	2	3
0.0509	0.3503	0.0019512993	0.0019226595	1	3	1
0.0509	0.3503	0.008447017	0.008323038	1	3	2
0.0509	0.3503	0.009487289	0.009385023	1	3	3
0.0509	0.3503	0.0026501978	0.002599371	2	3	1
0.0509	0.3503	0.0068370765	0.006705952	2	3	2
0.0509	0.3503	0.0037578617	0.0043653417	2	3	3
0.0509	0.3503	0.0019512995	0.0019226598	3	3	1
0.0509	0.3503	0.008447021	0.008323042	3	3	2
0.0509	0.3503	0.009487297	0.009385029	3	3	3
0.0509	0.4002	0.020404575	0.020115428	1	1	1
0.0509	0.4002	0.08781527	0.08657086	1	1	2
0.0509	0.4002	0.10008491	0.09815892	1	1	3
0.0509	0.4002	0.032647323	0.032005545	2	1	1
0.0509	0.4002	0.09167726	0.089875095	2	1	2
0.0509	0.4002	0.053311266	0.06310569	2	1	3
0.0509	0.4002	0.02040458	0.020115428	3	1	1
0.0509	0.4002	0.087815285	0.08657086	3	1	2
0.0509	0.4002	0.10008491	0.098158926	3	1	3
0.0509	0.4002	0.011194346	0.011035712	1	2	1
0.0509	0.4002	0.05273709	0.051989768	1	2	2
0.0509	0.4002	0.06554346	0.06428219	1	2	3
0.0509	0.4002	0.016682481	0.016354539	2	2	1
0.0509	0.4002	0.048315633	0.047365848	2	2	2
0.0509	0.4002	0.028928878	0.034243733	2	2	3
0.0509	0.4002	0.011194344	0.011035711	3	2	1
0.0509	0.4002	0.052737087	0.051989764	3	2	2
0.0509	0.4002	0.065543436	0.06428215	3	2	3
0.0509	0.4002	0.0015383488	0.0015165494	1	3	1
0.0509	0.4002	0.007967595	0.007854689	1	3	2
0.0509	0.4002	0.010776735	0.010569351	1	3	3
0.0509	0.4002	0.0021040307	0.0020626702	2	3	1
0.0509	0.4002	0.006313174	0.00618907	2	3	2
0.0509	0.4002	0.0038951847	0.0046108137	2	3	3
0.0509	0.4002	0.0015383483	0.0015165487	3	3	1
0.0509	0.4002	0.007967594	0.007854687	3	3	2
0.0509	0.4002	0.010776733	0.010569351	3	3	3
0.0509	0.4501	0.016277632	0.016059507	1	1	1
0.0509	0.4501	0.08354033	0.08242087	1	1	2
0.0509	0.4501	0.11457328	0.111622706	1	1	3
0.0509	0.4501	0.026044203	0.025522424	2	1	1
0.0509	0.4501	0.08482949	0.08312997	2	1	2
0.0509	0.4501	0.055039365	0.066426106	2	1	3
0.0509	0.4501	0.01627763	0.016059507	3	1	1
0.0509	0.4501	0.083540365	0.08242091	3	1	2
0.0509	0.4501	0.114573285	0.11162271	3	1	3
0.0509	0.4501	0.008847407	0.008728848	1	2	1
0.0509	0.4501	0.049667604	0.04900205	1	2	2
0.0509	0.4501	0.07414063	0.07223131	1	2	3
0.0509	0.4501	0.013222218	0.012957317	2	2	1
0.0509	0.4501	0.044403948	0.043514337	2	2	2
0.0509	0.4501	0.029642342	0.035774853	2	2	3
0.0509	0.4501	0.008847407	0.008728848	3	2	1
0.0509	0.4501	0.049667615	0.049002055	3	2	2
0.0509	0.4501	0.07414063	0.07223131	3	2	3
0.0509	0.4501	0.0012041413	0.0011880054	1	3	1
0.0509	0.4501	0.0074254954	0.0073259925	1	3	2
0.0509	0.4501	0.012040457	0.01173038	1	3	3
0.0509	0.4501	0.0016567037	0.0016235127	2	3	1
0.0509	0.4501	0.0057646013	0.0056491117	2	3	2
0.0509	0.4501	0.003963026	0.0047829105	2	3	3
0.0509	0.4501	0.0012041416	0.0011880058	3	3	1
0.0509	0.4501	0.0074254996	0.007325996	3	3	2
0.0509	0.4501	0.01204046	0.011730385	3	3	3
0.0509	0.5	0.01282074	0.0126605565	1	1	1
0.0509	0.5	0.07841601	0.077436276	1	1	2
0.0509	0.5	0.12938002	0.12543167	1	1	3
0.0509	0.5	0.020513183	0.020094715	2	1	1
0.0509	0.5	0.077546045	0.0759641	2	1	2
0.0509	0.5	0.05587563	0.06878441	2	1	3
0.0509	0.5	0.012820747	0.012660564	3	1	1
0.0509	0.5	0.07841602	0.07743628	3	1	2
0.0509	0.5	0.12938	0.12543166	3	1	3
0.0509	0.5	0.0069095786	0.0068232496	1	2	1
0.0509	0.5	0.04618396	0.04560693	1	2	2
0.0509	0.5	0.08276502	0.08023925	1	2	3
0.0509	0.5	0.010350992	0.010139832	2	2	1
0.0509	0.5	0.04032969	0.03950696	2	2	2
0.0509	0.5	0.029872267	0.036773566	2	2	3
0.0509	0.5	0.0069095837	0.0068232543	3	2	1
0.0509	0.5	0.046183974	0.045606945	3	2	2
0.0509	0.5	0.08276504	0.08023927	3	2	3
0.0509	0.5	0.00093215756	0.00092051114	1	3	1
0.0509	0.5	0.00683718	0.006751755	1	3	2
0.0509	0.5	0.013282211	0.012876871	1	3	3
0.0509	0.5	0.0012889742	0.0012626791	2	3	1
0.0509	0.5	0.0052033435	0.0050971946	2	3	2
0.0509	0.5	0.003966039	0.0048823007	2	3	3
0.0509	0.5	0.00093215774	0.0009205113	3	3	1
0.0509	0.5	0.0068371836	0.006751759	3	3	2
0.0509	0.5	0.013282212	0.012876873	3	3	3
0.0509	0.5499	0.009926905	0.009812006	1	1	1
0.0509	0.5499	0.07256595	0.07172604	1	1	2
0.0509	0.5499	0.14450344	0.1396339	1	1	3
0.0509	0.5499	0.015883043	0.015551871	2	1	1
0.0509	0.5499	0.06995199	0.06849344	2	1	2
0.0509	0.5499	0.05582645	0.07011867	2	1	3
0.0509	0.5499	0.009926902	0.009812004	3	1	1
0.0509	0.5499	0.072565906	0.071726	3	1	2
0.0509	0.5499	0.14450343	0.13963391	3	1	3
0.0509	0.5499	0.005308684	0.0052472386	1	2	1
0.0509	0.5499	0.04236339	0.041873056	1	2	2
0.0509	0.5499	0.09142511	0.08834425	1	2	3
0.0509	0.5499	0.007969053	0.0078028934	2	2	1
0.0509	0.5499	0.036157314	0.035403408	2	2	2
0.0509	0.5499	0.029632883	0.03721925	2	2	3
0.0509	0.5499	0.00530868	0.0052472344	3	2	1
0.0509	0.5499	0.04236341	0.04187308	3	2	2
0.0509	0.5499	0.09142509	0.088344224	3	2	3
0.0509	0.5499	0.00071044604	0.00070222304	1	3	1
0.0509	0.5499	0.006214223	0.0061422964	1	3	2
0.0509	0.5499	0.014505648	0.014016833	1	3	3
0.0509	0.5499	0.000986636	0.0009660639	2	3	1
0.0509	0.5499	0.0046375347	0.004540838	2	3	2
0.0509	0.5499	0.0039074775	0.004907838	2	3	3
0.0509	0.5499	0.00071044586	0.0007022228	3	3	1
0.0509	0.5499	0.006214218	0.0061422926	3	3	2
0.0509	0.5499	0.014505652	0.014016836	3	3	3
0.0509	0.5998	0.007514887	0.0074340208	1	1	1
0.0509	0.5998	0.066087626	0.065376475	1	1	2
0.0509	0.5998	0.15994482	0.15427962	1	1	3
0.0509	0.5998	0.012023815	0.01176546	2	1	1
0.0509	0.5998	0.062142428	0.06080718	2	1	2
0.0509	0.5998	0.054884486	0.07034256	2	1	3
0.0509	0.5998	0.007514882	0.007434017	3	1	1
0.0509	0.5998	0.06608761	0.06537646	3	1	2
0.0509	0.5998	0.15994476	0.15427956	3	1	3
0.0509	0.5998	0.003990466	0.0039475258	1	2	1
0.0509	0.5998	0.038264755	0.03785299	1	2	2
0.0509	0.5998	0.10012971	0.09658315	1	2	3
0.0509	0.5998	0.006000736	0.005871798	2	2	1
0.0509	0.5998	0.031934097	0.03124793	2	2	2
0.0509	0.5998	0.028930288	0.03707843	2	2	3
0.0509	0.5998	0.003990463	0.0039475225	3	2	1
0.0509	0.5998	0.038264725	0.037852965	3	2	2
0.0509	0.5998	0.10012973	0.096583165	3	2	3
0.0509	0.5998	0.0005301246	0.00052442006	1	3	1
0.0509	0.5998	0.005565021	0.0055051376	1	3	2
0.0509	0.5998	0.015714163	0.015157571	1	3	3
0.0509	0.5998	0.0007389353	0.0007230578	2	3	1
0.0509	0.5998	0.004072918	0.003985403	2	3	2
0.0509	0.5998	0.0037894112	0.0048566903	2	3	3
0.0509	0.5998	0.0005301242	0.00052441965	3	3	1
0.0509	0.5998	0.0055650207	0.005505137	3	3	2
0.0509	0.5998	0.015714172	0.015157581	3	3	3
0.0509	0.6497	0.005521679	0.0054655033	1	1	1
0.0509	0.6497	0.05906138	0.0584605	1	1	2
0.0509	0.6497	0.1757054	0.16941908	1	1	3
0.0509	0.6497	0.008834686	0.008636651	2	1	1
0.0509	0.6497	0.054193944	0.052979138	2	1	2
0.0509	0.6497	0.053029347	0.0693444	2	1	3
0.0509	0.6497	0.0055216798	0.0054655042	3	1	1
0.0509	0.6497	0.059061382	0.058460508	3	1	2
0.0509	0.6497	0.1757054	0.16941908	3	1	3
0.0509	0.6497	0.0029132534	0.0028836152	1	2	1
0.0509	0.6497	0.033934604	0.03358937	1	2	2
0.0509	0.6497	0.10888748	0.104991764	1	2	3
0.0509	0.6497	0.004387419	0.004289072	2	2	1
0.0509	0.6497	0.02769691	0.027076062	2	2	2
0.0509	0.6497	0.02776348	0.036305215	2	2	3
0.0509	0.6497	0.002913254	0.002883616	3	2	1
0.0509	0.6497	0.033934597	0.033589363	3	2	2
0.0509	0.6497	0.10888745	0.10499171	3	2	3
0.0509	0.6497	0.00038444024	0.00038052915	1	3	1
0.0509	0.6497	0.004895933	0.0048461235	1	3	2
0.0509	0.6497	0.016910816	0.016305786	1	3	3
0.0509	0.6497	0.0005375594	0.00052550953	2	3	1
0.0509	0.6497	0.0035137627	0.003434999	2	3	2
0.0509	0.6497	0.0036128955	0.0047244416	2	3	3
0.0509	0.6497	0.00038444038	0.0003805292	3	3	1
0.0509	0.6497	0.004895935	0.004846126	3	3	2
0.0509	0.6497	0.01691081	0.016305782	3	3	3
0.0509	0.6996	0.0038974364	0.0038587204	1	1	1
0.0509	0.6996	0.051557135	0.051044974	1	1	2
0.0509	0.6996	0.19178529	0.18510199	1	1	3
0.0509	0.6996	0.006235898	0.006087811	2	1	1
0.0509	0.6996	0.046173256	0.045076754	2	1	2
0.0509	0.6996	0.050228756	0.0669873	2	1	3
0.0509	0.6996	0.0038974348	0.0038587186	3	1	1
0.0509	0.6996	0.051557105	0.05104495	3	1	2
0.0509	0.6996	0.19178525	0.1851019	3	1	3
0.0509	0.6996	0.002044379	0.0020240706	1	2	1
0.0509	0.6996	0.02941192	0.029119747	1	2	2
0.0509	0.6996	0.11770563	0.11360382	1	2	3
0.0509	0.6996	0.003082775	0.0030095666	2	2	1
0.0509	0.6996	0.023476442	0.022918938	2	2	2
0.0509	0.6996	0.026124988	0.034841444	2	2	3
0.0509	0.6996	0.0020443783	0.0020240701	3	2	1
0.0509	0.6996	0.029411912	0.029119741	3	2	2
0.0509	0.6996	0.117705606	0.11360378	3	2	3
0.0509	0.6996	0.00026815513	0.00026549134	1	3	1
0.0509	0.6996	0.0042119934	0.004170153	1	3	2
0.0509	0.6996	0.018098267	0.017467577	1	3	3
0.0509	0.6996	0.00037596104	0.00036703292	2	3	1
0.0509	0.6996	0.0029634738	0.0028930989	2	3	2
0.0509	0.6996	0.003378115	0.004505204	2	3	3
0.0509	0.6996	0.00026815516	0.00026549137	3	3	1
0.0509	0.6996	0.004211992	0.004170151	3	3	2
0.0509	0.6996	0.018098256	0.017467564	3	3	3
0.0509	0.7495	0.0026017474	0.0025753067	1	1	1
0.0509	0.7495	0.043639183	0.04319569	1	1	2
0.0509	0.7495	0.20818079	0.20137452	1	1	3
0.0509	0.7495	0.004162796	0.0040562474	2	1	1
0.0509	0.7495	0.038142208	0.03716595	2	1	2
0.0509	0.7495	0.046438966	0.06310928	2	1	3
0.0509	0.7495	0.0026017479	0.0025753072	3	1	1
0.0509	0.7495	0.043639187	0.0431957	3	1	2
0.0509	0.7495	0.2081808	0.20137452	3	1	3
0.0509	0.7495	0.0013576642	0.0013438666	1	2	1
0.0509	0.7495	0.024731034	0.024479697	1	2	2
0.0509	0.7495	0.12658942	0.12245071	1	2	3
0.0509	0.7495	0.0020494177	0.0019969621	2	2	1
0.0509	0.7495	0.019300366	0.018806363	2	2	2
0.0509	0.7495	0.024001598	0.03261751	2	2	3
0.0509	0.7495	0.0013576639	0.0013438661	3	2	1
0.0509	0.7495	0.02473103	0.024479695	3	2	2
0.0509	0.7495	0.1265894	0.12245068	3	2	3
0.0509	0.7495	0.00017712041	0.00017532037	1	3	1
0.0509	0.7495	0.0035174119	0.0034816652	1	3	2
0.0509	0.7495	0.019278754	0.018648455	1	3	3
0.0509	0.7495	0.0002488803	0.00024251013	2	3	1
0.0509	0.7495	0.0024249887	0.0023629202	2	3	2
0.0509	0.7495	0.0030844947	0.0041917427	2	3	3
0.0509	0.7495	0.00017712041	0.00017532037	3	3	1
0.0509	0.7495	0.003517412	0.0034816654	3	3	2
0.0509	0.7495	0.019278742	0.018648446	3	3	3
0.0509	0.7994	0.001600963	0.0015833868	1	1	1
0.0509	0.7994	0.0353707	0.034982387	1	1	2
0.0509	0.7994	0.22488275	0.21827777	1	1	3
0.0509	0.7994	0.0025615417	0.0024896355	2	1	1
0.0509	0.7994	0.030162621	0.029315913	2	1	2
0.0509	0.7994	0.041606113	0.057525624	2	1	3
0.0509	0.7994	0.0016009638	0.0015833876	3	1	1
0.0509	0.7994	0.035370704	0.034982387	3	1	2
0.0509	0.7994	0.22488272	0.21827777	3	1	3
0.0509	0.7994	0.00083162816	0.0008224982	1	2	1
0.0509	0.7994	0.019924145	0.01970541	1	2	2
0.0509	0.7994	0.13554116	0.13156022	1	2	3
0.0509	0.7994	0.0012564269	0.0012211573	2	2	1
0.0509	0.7994	0.015195551	0.01476899	2	2	2
0.0509	0.7994	0.021375114	0.029553752	2	2	3
0.0509	0.7994	0.00083162804	0.00082249806	3	2	1
0.0509	0.7994	0.019924156	0.019705422	3	2	2
0.0509	0.7994	0.13554114	0.1315602	3	2	3
0.0509	0.7994	0.00010797942	0.000106793974	1	3	1
0.0509	0.7994	0.0028159658	0.002785051	1	3	2
0.0509	0.7994	0.020454045	0.019853298	1	3	3
0.0509	0.7994	0.00015199989	0.00014773304	2	3	1
0.0509	0.7994	0.0019010749	0.0018477091	2	3	2
0.0509	0.7994	0.0027308322	0.0037757156	2	3	3
0.0509	0.7994	0.000107979504	0.00010679406	3	3	1
0.0509	0.7994	0.0028159672	0.0027850524	3	3	2
0.0509	0.7994	0.020454057	0.019853307	3	3	3
0.0509	0.8493	0.0008660265	0.0008552098	1	1	1
0.0509	0.8493	0.026816862	0.026481917	1	1	2
0.0509	0.8493	0.24187419	0.2358436	1	1	3
0.0509	0.8493	0.0013856421	0.0013423002	2	1	1
0.0509	0.8493	0.022299187	0.021601686	2	1	2
0.0509	0.8493	0.03566768	0.05003363	2	1	3
0.0509	0.8493	0.0008660259	0.0008552093	3	1	1
0.0509	0.8493	0.026816849	0.026481908	3	1	2
0.0509	0.8493	0.2418741	0.23584352	3	1	3
0.0509	0.8493	0.0004481156	0.00044251862	1	2	1
0.0509	0.8493	0.015023324	0.014835684	1	2	2
0.0509	0.8493	0.14455968	0.14095543	1	2	3
0.0509	0.8493	0.000677458	0.0006562677	2	2	1
0.0509	0.8493	0.011189628	0.010839625	2	2	2
0.0509	0.8493	0.018223274	0.025563108	2	2	3
0.0509	0.8493	0.0004481155	0.00044251856	3	2	1
0.0509	0.8493	0.015023318	0.014835678	3	2	2
0.0509	0.8493	0.14455965	0.14095537	3	2	3
0.0509	0.8493	5.7947756e-5	5.722399e-5	1	3	1
0.0509	0.8493	0.002111251	0.0020848818	1	3	2
0.0509	0.8493	0.021625476	0.021086292	1	3	3
0.0509	0.8493	8.168411e-5	7.91291e-5	2	3	1
0.0509	0.8493	0.0013945117	0.0013508926	2	3	2
0.0509	0.8493	0.0023154207	0.0032480075	2	3	3
0.0509	0.8493	5.794775e-5	5.722399e-5	3	3	1
0.0509	0.8493	0.0021112517	0.0020848822	3	3	2
0.0509	0.8493	0.021625476	0.021086294	3	3	3
0.0509	0.8992	0.00037072116	0.0003652385	1	1	1
0.0509	0.8992	0.018047594	0.017780688	1	1	2
0.0509	0.8992	0.2591287	0.25409144	1	1	3
0.0509	0.8992	0.0005931536	0.00057221175	2	1	1
0.0509	0.8992	0.014621757	0.014105521	2	1	2
0.0509	0.8992	0.028554488	0.040420316	2	1	3
0.0509	0.8992	0.00037072116	0.00036523846	3	1	1
0.0509	0.8992	0.018047595	0.017780688	3	1	2
0.0509	0.8992	0.25912875	0.2540915	3	1	3
0.0509	0.8992	0.00019122103	0.00018839304	1	2	1
0.0509	0.8992	0.010061756	0.009912952	1	2	2
0.0509	0.8992	0.15363938	0.15065275	1	2	3
0.0509	0.8992	0.00028921862	0.00027900748	2	2	1
0.0509	0.8992	0.007311963	0.007053808	2	2	2
0.0509	0.8992	0.01452087	0.020555025	2	2	3
0.0509	0.8992	0.0001912209	0.0001883929	3	2	1
0.0509	0.8992	0.010061755	0.009912952	3	2	2
0.0509	0.8992	0.15363932	0.1506527	3	2	3
0.0509	0.8992	2.464584e-5	2.428135e-5	1	3	1
0.0509	0.8992	0.0014068735	0.001386067	1	3	2
0.0509	0.8992	0.022793777	0.022350688	1	3	3
0.0509	0.8992	3.4774526e-5	3.3546778e-5	2	3	1
0.0509	0.8992	0.00090821343	0.0008761481	2	3	2
0.0509	0.8992	0.0018362119	0.0025992512	2	3	3
0.0509	0.8992	2.4645815e-5	2.4281324e-5	3	3	1
0.0509	0.8992	0.0014068722	0.0013860657	3	3	2
0.0509	0.8992	0.02279375	0.02235066	3	3	3
0.0509	0.9491	9.024004e-5	8.8620916e-5	1	1	1
0.0509	0.9491	0.009139843	0.008975852	1	1	2
0.0509	0.9491	0.27660924	0.27302524	1	1	3
0.0509	0.9491	0.00014438403	0.00013857773	2	1	1
0.0509	0.9491	0.007206575	0.006916767	2	1	2
0.0509	0.9491	0.020193728	0.028473724	2	1	3
0.0509	0.9491	9.0240006e-5	8.8620895e-5	3	1	1
0.0509	0.9491	0.009139847	0.008975856	3	1	2
0.0509	0.9491	0.2766092	0.27302524	3	1	3
0.0509	0.9491	4.6439898e-5	4.560666e-5	1	2	1
0.0509	0.9491	0.0050747856	0.0049837315	1	2	2
0.0509	0.9491	0.16277036	0.16066138	1	2	3
0.0509	0.9491	7.0257825e-5	6.743245e-5	2	2	1
0.0509	0.9491	0.0035941016	0.0034495667	2	2	2
0.0509	0.9491	0.010241198	0.014440374	2	2	3
0.0509	0.9491	4.6439895e-5	4.5606652e-5	3	2	1
0.0509	0.9491	0.0050747865	0.004983733	3	2	2
0.0509	0.9491	0.16277036	0.16066138	3	2	3
0.0509	0.9491	5.970932e-6	5.863799e-6	1	3	1
0.0509	0.9491	0.00070653844	0.00069386145	1	3	2
0.0509	0.9491	0.023959136	0.0236487	1	3	3
0.0509	0.9491	8.429404e-6	8.090421e-6	2	3	1
0.0509	0.9491	0.0004452504	0.00042734496	2	3	2
0.0509	0.9491	0.0012909777	0.0018203147	2	3	3
0.0509	0.9491	5.9709364e-6	5.863805e-6	3	3	1
0.0509	0.9491	0.000706539	0.0006938619	3	3	2
0.0509	0.9491	0.02395916	0.023648728	3	3	3
0.0509	0.999	3.3188222e-8	3.2457905e-8	1	1	1
0.0509	0.999	0.00017943616	0.0001754876	1	1	2
0.0509	0.999	0.29426906	0.2926373	1	1	3
0.0509	0.999	5.310116e-8	5.065534e-8	2	1	1
0.0509	0.999	0.00013747677	0.00013114467	2	1	2
0.0509	0.999	0.010508715	0.013984918	2	1	3
0.0509	0.999	3.3188243e-8	3.245793e-8	3	1	1
0.0509	0.999	0.00017943619	0.00017548766	3	1	2
0.0509	0.999	0.29426867	0.29263693	3	1	3
0.0509	0.999	1.7063917e-8	1.668842e-8	1	2	1
0.0509	0.999	9.935206e-5	9.716579e-5	1	2	2
0.0509	0.999	0.17193896	0.17098555	1	2	3
0.0509	0.999	2.581833e-8	2.4629152e-8	2	2	1
0.0509	0.999	6.849249e-5	6.5337765e-5	2	2	2
0.0509	0.999	0.005355392	0.007126915	2	2	3
0.0509	0.999	1.7063932e-8	1.6688439e-8	3	2	1
0.0509	0.999	9.93522e-5	9.716593e-5	3	2	2
0.0509	0.999	0.17193912	0.17098571	3	2	3
0.0509	0.999	2.1916402e-9	2.1434128e-9	1	3	1
0.0509	0.999	1.3790337e-5	1.3486877e-5	1	3	2
0.0509	0.999	0.025121495	0.024982195	1	3	3
0.0509	0.999	3.094735e-9	2.9521927e-9	2	3	1
0.0509	0.999	8.47665e-6	8.086219e-6	2	3	2
0.0509	0.999	0.00067715364	0.000901151	2	3	3
0.0509	0.999	2.1916455e-9	2.1434186e-9	3	3	1
0.0509	0.999	1.3790381e-5	1.348692e-5	3	3	2
0.0509	0.999	0.025121585	0.024982283	3	3	3
0.1008	0.001	0.118529625	0.11995506	1	1	1
0.1008	0.001	0.007850565	0.007944976	1	1	2
0.1008	0.001	0.00013000034	0.00016471792	1	1	3
0.1008	0.001	0.18964738	0.1862876	2	1	1
0.1008	0.001	0.012344758	0.01212606	2	1	2
0.1008	0.001	0.00020084287	0.00022467163	2	1	3
0.1008	0.001	0.11852962	0.11995505	3	1	1
0.1008	0.001	0.007850565	0.007944976	3	1	2
0.1008	0.001	0.00013000034	0.00016471792	3	1	3
0.1008	0.001	0.12414656	0.12563954	1	2	1
0.1008	0.001	0.008332531	0.008432738	1	2	2
0.1008	0.001	0.00013983861	0.00017718357	1	2	3
0.1008	0.001	0.1624668	0.15958856	2	2	1
0.1008	0.001	0.010631035	0.010442694	2	2	2
0.1008	0.001	0.00017387187	0.00019450067	2	2	3
0.1008	0.001	0.12414653	0.12563951	3	2	1
0.1008	0.001	0.008332532	0.0084327385	3	2	2
0.1008	0.001	0.00013983864	0.00017718361	3	2	3
0.1008	0.001	0.03284536	0.03324036	1	3	1
0.1008	0.001	0.0022337197	0.0022605825	1	3	2
0.1008	0.001	3.7980142e-5	4.8123016e-5	1	3	3
0.1008	0.001	0.0337848	0.03318627	2	3	1
0.1008	0.001	0.002221609	0.002182251	2	3	2
0.1008	0.001	3.6513655e-5	4.0845778e-5	2	3	3
0.1008	0.001	0.032845348	0.033240348	3	3	1
0.1008	0.001	0.00223372	0.0022605825	3	3	2
0.1008	0.001	3.7980135e-5	4.8123013e-5	3	3	3
0.1008	0.0509	0.07422917	0.07405821	1	1	1
0.1008	0.0509	0.047954544	0.047844093	1	1	2
0.1008	0.0509	0.007787159	0.009395991	1	1	3
0.1008	0.0509	0.118766636	0.1158361	2	1	1
0.1008	0.0509	0.06674383	0.065096945	2	1	2
0.1008	0.0509	0.009239227	0.010355492	2	1	3
0.1008	0.0509	0.07422914	0.07405819	3	1	1
0.1008	0.0509	0.04795456	0.04784412	3	1	2
0.1008	0.0509	0.0077871582	0.00939599	3	1	3
0.1008	0.0509	0.07443608	0.07426465	1	2	1
0.1008	0.0509	0.052489795	0.052368898	1	2	2
0.1008	0.0509	0.009330566	0.011258266	1	2	3
0.1008	0.0509	0.09982987	0.09736658	2	2	1
0.1008	0.0509	0.05783018	0.056403227	2	2	2
0.1008	0.0509	0.008256973	0.009254565	2	2	3
0.1008	0.0509	0.07443609	0.07426466	3	2	1
0.1008	0.0509	0.052489813	0.052368924	3	2	2
0.1008	0.0509	0.009330571	0.0112582715	3	2	3
0.1008	0.0509	0.01885942	0.018815981	1	3	1
0.1008	0.0509	0.014578112	0.014544538	1	3	2
0.1008	0.0509	0.002829457	0.0034140237	1	3	3
0.1008	0.0509	0.020383036	0.01988009	2	3	1
0.1008	0.0509	0.012171119	0.011870799	2	3	2
0.1008	0.0509	0.0017903715	0.0020066812	2	3	3
0.1008	0.0509	0.018859424	0.018815987	3	3	1
0.1008	0.0509	0.014578124	0.014544549	3	3	2
0.1008	0.0509	0.0028294593	0.0034140267	3	3	3
0.1008	0.1008	0.056596655	0.055841424	1	1	1
0.1008	0.1008	0.060729373	0.059918992	1	1	2
0.1008	0.1008	0.016486462	0.019041326	1	1	3
0.1008	0.1008	0.0905547	0.08775752	2	1	1
0.1008	0.1008	0.079276316	0.076827504	2	1	2
0.1008	0.1008	0.01679668	0.0189863	2	1	3
0.1008	0.1008	0.05659667	0.055841442	3	1	1
0.1008	0.1008	0.060729384	0.059919007	3	1	2
0.1008	0.1008	0.01648646	0.019041326	3	1	3
0.1008	0.1008	0.05475773	0.054027032	1	2	1
0.1008	0.1008	0.06557434	0.06469931	1	2	2
0.1008	0.1008	0.019934021	0.023023143	1	2	3
0.1008	0.1008	0.07486534	0.072552785	2	2	1
0.1008	0.1008	0.06796621	0.06586676	2	2	2
0.1008	0.1008	0.014948808	0.016897537	2	2	3
0.1008	0.1008	0.054757733	0.054027036	3	2	1
0.1008	0.1008	0.06557432	0.064699285	3	2	2
0.1008	0.1008	0.01993402	0.023023142	3	2	3
0.1008	0.1008	0.013379322	0.013200788	1	3	1
0.1008	0.1008	0.018002555	0.017762326	1	3	2
0.1008	0.1008	0.006106949	0.0070533254	1	3	3
0.1008	0.1008	0.015039654	0.014575087	2	3	1
0.1008	0.1008	0.014181837	0.013743767	2	3	2
0.1008	0.1008	0.0032355126	0.0036572951	2	3	3
0.1008	0.1008	0.01337933	0.013200794	3	3	1
0.1008	0.1008	0.018002564	0.017762335	3	3	2
0.1008	0.1008	0.0061069494	0.0070533277	3	3	3
0.1008	0.1507	0.04477534	0.043830022	1	1	1
0.1008	0.1507	0.06732788	0.06590642	1	1	2
0.1008	0.1507	0.025791615	0.028739307	1	1	3
0.1008	0.1507	0.071640536	0.069055215	2	1	1
0.1008	0.1507	0.08358676	0.08057033	2	1	2
0.1008	0.1507	0.023134246	0.026447428	2	1	3
0.1008	0.1507	0.04477535	0.043830033	3	1	1
0.1008	0.1507	0.06732788	0.06590642	3	1	2
0.1008	0.1507	0.025791617	0.02873931	3	1	3
0.1008	0.1507	0.042070787	0.041182578	1	2	1
0.1008	0.1507	0.07133534	0.06982926	1	2	2
0.1008	0.1507	0.030896848	0.03442801	1	2	3
0.1008	0.1507	0.058365274	0.05625902	2	2	1
0.1008	0.1507	0.07078474	0.06823031	2	2	2
0.1008	0.1507	0.020390486	0.02331072	2	2	3
0.1008	0.1507	0.04207081	0.041182596	3	2	1
0.1008	0.1507	0.07133534	0.06982927	3	2	2
0.1008	0.1507	0.03089685	0.03442802	3	2	3
0.1008	0.1507	0.009974805	0.00976421	1	3	1
0.1008	0.1507	0.01922296	0.018817116	1	3	2
0.1008	0.1507	0.0093769	0.010448573	1	3	3
0.1008	0.1507	0.011556291	0.011139256	2	3	1
0.1008	0.1507	0.014615922	0.014088473	2	3	2
0.1008	0.1507	0.00438077	0.005008163	2	3	3
0.1008	0.1507	0.009974809	0.009764217	3	3	1
0.1008	0.1507	0.019222964	0.018817121	3	3	2
0.1008	0.1507	0.009376905	0.010448582	3	3	3
0.1008	0.2006	0.036000673	0.035049308	1	1	1
0.1008	0.2006	0.070611395	0.06874539	1	1	2
0.1008	0.2006	0.035537664	0.038464326	1	1	3
0.1008	0.2006	0.057601094	0.055274643	2	1	1
0.1008	0.2006	0.08401986	0.08062638	2	1	2
0.1008	0.2006	0.02842729	0.032920644	2	1	3
0.1008	0.2006	0.036000676	0.03504931	3	1	1
0.1008	0.2006	0.07061141	0.068745404	3	1	2
0.1008	0.2006	0.03553767	0.03846433	3	1	3
0.1008	0.2006	0.033008426	0.03213613	1	2	1
0.1008	0.2006	0.07336903	0.071430154	1	2	2
0.1008	0.2006	0.041906454	0.04535761	1	2	3
0.1008	0.2006	0.046311047	0.04444059	2	2	1
0.1008	0.2006	0.07027982	0.06744128	2	2	2
0.1008	0.2006	0.024773546	0.02868937	2	2	3
0.1008	0.2006	0.033008423	0.03213613	3	2	1
0.1008	0.2006	0.07336897	0.071430095	3	2	2
0.1008	0.2006	0.041906435	0.04535759	3	2	3
0.1008	0.2006	0.0076298993	0.0074282684	1	3	1
0.1008	0.2006	0.019379606	0.018867474	1	3	2
0.1008	0.2006	0.012510482	0.013540766	1	3	3
0.1008	0.2006	0.009050074	0.00868455	2	3	1
0.1008	0.2006	0.014356676	0.013776825	2	3	2
0.1008	0.2006	0.0052732946	0.0061068176	2	3	3
0.1008	0.2006	0.007629899	0.007428267	3	3	1
0.1008	0.2006	0.01937959	0.018867461	3	3	2
0.1008	0.2006	0.0125104785	0.013540763	3	3	3
0.1008	0.2505	0.029155292	0.028281597	1	1	1
0.1008	0.2505	0.07174495	0.06959499	1	1	2
0.1008	0.2505	0.04563933	0.0482448	1	1	3
0.1008	0.2505	0.04664847	0.04459729	2	1	1
0.1008	0.2505	0.082238786	0.07862266	2	1	2
0.1008	0.2505	0.032800898	0.038519606	2	1	3
0.1008	0.2505	0.0291553	0.028281607	3	1	1
0.1008	0.2505	0.07174497	0.069595	3	1	2
0.1008	0.2505	0.045639314	0.048244793	3	1	3
0.1008	0.2505	0.026178231	0.025393756	1	2	1
0.1008	0.2505	0.07316125	0.07096885	1	2	2
0.1008	0.2505	0.052855868	0.05587332	1	2	3
0.1008	0.2505	0.037055466	0.0354261	2	2	1
0.1008	0.2505	0.06797829	0.06498921	2	2	2
0.1008	0.2505	0.028252598	0.033178322	2	2	3
0.1008	0.2505	0.026178239	0.025393756	3	2	1
0.1008	0.2505	0.07316125	0.070968844	3	2	2
0.1008	0.2505	0.05285584	0.0558733	3	2	3
0.1008	0.2505	0.0059202523	0.005742842	1	3	1
0.1008	0.2505	0.01894979	0.018381925	1	3	2
0.1008	0.2505	0.015482478	0.016366344	1	3	3
0.1008	0.2505	0.0071549225	0.006840314	2	3	1
0.1008	0.2505	0.013741239	0.013137023	2	3	2
0.1008	0.2505	0.00595454	0.0069926907	2	3	3
0.1008	0.2505	0.0059202565	0.0057428447	3	3	1
0.1008	0.2505	0.018949784	0.01838192	3	3	2
0.1008	0.2505	0.01548247	0.01636634	3	3	3
0.1008	0.3004	0.023654688	0.022892319	1	1	1
0.1008	0.3004	0.07134118	0.06904193	1	1	2
0.1008	0.3004	0.056048673	0.05812006	1	1	3
0.1008	0.3004	0.0378475	0.036068738	2	1	1
0.1008	0.3004	0.079063445	0.07534762	2	1	2
0.1008	0.3004	0.036344144	0.043314427	2	1	3
0.1008	0.3004	0.023654683	0.022892313	3	1	1
0.1008	0.3004	0.07134119	0.06904194	3	1	2
0.1008	0.3004	0.056048676	0.05812007	3	1	3
0.1008	0.3004	0.020855224	0.020183083	1	2	1
0.1008	0.3004	0.07147712	0.06917348	1	2	2
0.1008	0.3004	0.06371478	0.066069484	1	2	3
0.1008	0.3004	0.029732326	0.028334958	2	2	1
0.1008	0.3004	0.06461984	0.061582826	2	2	2
0.1008	0.3004	0.030943576	0.0368781	2	2	3
0.1008	0.3004	0.020855216	0.020183071	3	2	1
0.1008	0.3004	0.07147713	0.069173485	3	2	2
0.1008	0.3004	0.06371477	0.06606948	3	2	3
0.1008	0.3004	0.0046270513	0.0044779256	1	3	1
0.1008	0.3004	0.018172458	0.017586775	1	3	2
0.1008	0.3004	0.01830103	0.018977381	1	3	3
0.1008	0.3004	0.005677612	0.005410775	2	3	1
0.1008	0.3004	0.012930594	0.012322879	2	3	2
0.1008	0.3004	0.0064565027	0.0076947655	2	3	3
0.1008	0.3004	0.0046270536	0.0044779284	3	3	1
0.1008	0.3004	0.018172462	0.017586779	3	3	2
0.1008	0.3004	0.018301032	0.018977385	3	3	3
0.1008	0.3503	0.019150333	0.01850741	1	1	1
0.1008	0.3503	0.06976786	0.067425594	1	1	2
0.1008	0.3503	0.06673824	0.06813087	1	1	3
0.1008	0.3503	0.030640535	0.02912034	2	1	1
0.1008	0.3503	0.07495564	0.071236804	2	1	2
0.1008	0.3503	0.039119747	0.047343865	2	1	3
0.1008	0.3503	0.019150332	0.018507404	3	1	1
0.1008	0.3503	0.069767855	0.06742557	3	1	2
0.1008	0.3503	0.06673822	0.06813084	3	1	3
0.1008	0.3503	0.016613582	0.01605582	1	2	1
0.1008	0.3503	0.06875901	0.06645059	1	2	2
0.1008	0.3503	0.0744837	0.076037936	1	2	3
0.1008	0.3503	0.023824317	0.022642298	2	2	1
0.1008	0.3503	0.06061093	0.057603795	2	2	2
0.1008	0.3503	0.032931857	0.039855096	2	2	3
0.1008	0.3503	0.016613577	0.016055817	3	2	1
0.1008	0.3503	0.06875901	0.066450596	3	2	2
0.1008	0.3503	0.07448371	0.07603796	3	2	3
0.1008	0.3503	0.003623947	0.003502282	1	3	1
0.1008	0.3503	0.017179294	0.016602542	1	3	2
0.1008	0.3503	0.020983865	0.021421729	1	3	3
0.1008	0.3503	0.004502821	0.004279419	2	3	1
0.1008	0.3503	0.012011177	0.011415256	2	3	2
0.1008	0.3503	0.006803215	0.0082334485	2	3	3
0.1008	0.3503	0.0036239459	0.003502281	3	3	1
0.1008	0.3503	0.01717928	0.01660253	3	3	2
0.1008	0.3503	0.020983858	0.021421727	3	3	3
0.1008	0.4002	0.015416722	0.014888462	1	1	1
0.1008	0.4002	0.06726477	0.06495992	1	1	2
0.1008	0.4002	0.07769279	0.0783174	1	1	3
0.1008	0.4002	0.024666773	0.023385497	2	1	1
0.1008	0.4002	0.070198976	0.0665526	2	1	2
0.1008	0.4002	0.041170437	0.05062203	2	1	3
0.1008	0.4002	0.015416736	0.014888475	3	1	1
0.1008	0.4002	0.06726481	0.06495996	3	1	2
0.1008	0.4002	0.077692784	0.07831739	3	1	3
0.1008	0.4002	0.0131828245	0.012731111	1	2	1
0.1008	0.4002	0.065283075	0.06304613	1	2	2
0.1008	0.4002	0.08517606	0.085860826	1	2	3
0.1008	0.4002	0.018996874	0.018010108	2	2	1
0.1008	0.4002	0.056193337	0.053274464	2	2	2
0.1008	0.4002	0.03427968	0.042149343	2	2	3
0.1008	0.4002	0.013182835	0.012731123	3	2	1
0.1008	0.4002	0.06528308	0.063046135	3	2	2
0.1008	0.4002	0.085176066	0.085860826	3	2	3
0.1008	0.4002	0.002832193	0.0027351468	1	3	1
0.1008	0.4002	0.016047636	0.015497757	1	3	2
0.1008	0.4002	0.023550043	0.023739373	1	3	3
0.1008	0.4002	0.003556116	0.0033713991	2	3	1
0.1008	0.4002	0.011032923	0.010459837	2	3	2
0.1008	0.4002	0.0070125875	0.008622482	2	3	3
0.1008	0.4002	0.0028321957	0.0027351493	3	3	1
0.1008	0.4002	0.01604765	0.015497771	3	3	2
0.1008	0.4002	0.023550045	0.023739371	3	3	3
0.1008	0.4501	0.012299501	0.011874963	1	1	1
0.1008	0.4501	0.06399788	0.061788876	1	1	2
0.1008	0.4501	0.08890467	0.08871897	1	1	3
0.1008	0.4501	0.019679205	0.01861457	2	1	1
0.1008	0.4501	0.064979106	0.061463766	2	1	2
0.1008	0.4501	0.04252303	0.053141914	2	1	3
0.1008	0.4501	0.0122994995	0.011874959	3	1	1
0.1008	0.4501	0.06399789	0.06178888	3	1	2
0.1008	0.4501	0.08890466	0.08871895	3	1	3
0.1008	0.4501	0.010381318	0.010022988	1	2	1
0.1008	0.4501	0.061231565	0.059118044	1	2	2
0.1008	0.4501	0.09581017	0.095610015	1	2	3
0.1008	0.4501	0.015021262	0.014208619	2	2	1
0.1008	0.4501	0.051519882	0.04873268	2	2	2
0.1008	0.4501	0.035031505	0.043779597	2	2	3
0.1008	0.4501	0.010381311	0.01002298	3	2	1
0.1008	0.4501	0.061231542	0.059118018	3	2	2
0.1008	0.4501	0.09581011	0.09560998	3	2	3
0.1008	0.4501	0.0021999204	0.0021239864	1	3	1
0.1008	0.4501	0.014825317	0.014313592	1	3	2
0.1008	0.4501	0.026017284	0.025962934	1	3	3
0.1008	0.4501	0.0027867942	0.0026360296	2	3	1
0.1008	0.4501	0.010026264	0.009483848	2	3	2
0.1008	0.4501	0.0070979367	0.008870438	2	3	3
0.1008	0.4501	0.0021999192	0.002123985	3	3	1
0.1008	0.4501	0.014825309	0.014313584	3	3	2
0.1008	0.4501	0.026017256	0.025962912	3	3	3
0.1008	0.5	0.009688522	0.009354284	1	1	1
0.1008	0.5	0.060087446	0.058014523	1	1	2
0.1008	0.5	0.10037103	0.09937437	1	1	3
0.1008	0.5	0.015501629	0.014630635	2	1	1
0.1008	0.5	0.059424296	0.05608541	2	1	2
0.1008	0.5	0.043191113	0.05487751	2	1	3
0.1008	0.5	0.009688522	0.009354284	3	1	1
0.1008	0.5	0.060087446	0.058014523	3	1	2
0.1008	0.5	0.10037105	0.09937438	3	1	3
0.1008	0.5	0.008081715	0.0078029083	1	2	1
0.1008	0.5	0.056730304	0.054773193	1	2	2
0.1008	0.5	0.10640566	0.10534911	1	2	3
0.1008	0.5	0.011734604	0.011075269	2	2	1
0.1008	0.5	0.046691824	0.044068344	2	2	2
0.1008	0.5	0.035217687	0.044746675	2	2	3
0.1008	0.5	0.008081717	0.007802911	3	2	1
0.1008	0.5	0.056730304	0.054773197	3	2	2
0.1008	0.5	0.10640568	0.1053491	3	2	3
0.1008	0.5	0.0016914319	0.0016330801	1	3	1
0.1008	0.5	0.013542951	0.01307574	1	3	2
0.1008	0.5	0.02840119	0.028119177	1	3	3
0.1008	0.5	0.0021588716	0.0020375706	2	3	1
0.1008	0.5	0.009010476	0.0085042035	2	3	2
0.1008	0.5	0.0070690233	0.008981718	2	3	3
0.1008	0.5	0.0016914324	0.0016330809	3	3	1
0.1008	0.5	0.013542957	0.013075746	3	3	2
0.1008	0.5	0.028401183	0.028119167	3	3	3
0.1008	0.5499	0.0075026564	0.0072448864	1	1	1
0.1008	0.5499	0.055624507	0.053713407	1	1	2
0.1008	0.5499	0.112091735	0.11032181	1	1	3
0.1008	0.5499	0.012004247	0.011304316	2	1	1
0.1008	0.5499	0.0536278	0.05050091	2	1	2
0.1008	0.5499	0.043176733	0.055784367	2	1	3
0.1008	0.5499	0.007502654	0.0072448845	3	1	1
0.1008	0.5499	0.055624504	0.053713404	3	1	2
0.1008	0.5499	0.11209177	0.11032184	3	1	3
0.1008	0.5499	0.0061917626	0.00597903	1	2	1
0.1008	0.5499	0.051869728	0.050087623	1	2	2
0.1008	0.5499	0.11698223	0.11513509	1	2	3
0.1008	0.5499	0.009017113	0.008491351	2	2	1
0.1008	0.5499	0.041779444	0.03934341	2	2	2
0.1008	0.5499	0.034857187	0.04503551	2	2	3
0.1008	0.5499	0.0061917603	0.0059790295	3	2	1
0.1008	0.5499	0.051869735	0.050087634	3	2	2
0.1008	0.5499	0.11698226	0.1151351	3	2	3
0.1008	0.5499	0.0012813138	0.0012372914	1	3	1
0.1008	0.5499	0.012220945	0.011801068	1	3	2
0.1008	0.5499	0.03071535	0.030230362	1	3	3
0.1008	0.5499	0.0016459932	0.00155002	2	3	1
0.1008	0.5499	0.007998256	0.0075319014	2	3	2
0.1008	0.5499	0.0069328314	0.008957222	2	3	3
0.1008	0.5499	0.0012813135	0.0012372914	3	3	1
0.1008	0.5499	0.012220945	0.011801069	3	3	2
0.1008	0.5499	0.03071536	0.03023036	3	3	3
0.1008	0.5998	0.0056805266	0.005486109	1	1	1
0.1008	0.5998	0.050680805	0.048946235	1	1	2
0.1008	0.5998	0.124067836	0.12159884	1	1	3
0.1008	0.5998	0.009088841	0.008538433	2	1	1
0.1008	0.5998	0.04766126	0.044774953	2	1	2
0.1008	0.5998	0.04247178	0.055800203	2	1	3
0.1008	0.5998	0.0056805247	0.005486108	3	1	1
0.1008	0.5998	0.050680812	0.04894624	3	1	2
0.1008	0.5998	0.12406778	0.12159879	3	1	3
0.1008	0.5998	0.0046427	0.0044838022	1	2	1
0.1008	0.5998	0.046717472	0.045118548	1	2	2
0.1008	0.5998	0.12755792	0.12501946	1	2	3
0.1008	0.5998	0.0067783543	0.006367866	2	2	1
0.1008	0.5998	0.03683404	0.03460342	2	2	2
0.1008	0.5998	0.033959292	0.044616338	2	2	3
0.1008	0.5998	0.004642698	0.0044838004	3	2	1
0.1008	0.5998	0.04671747	0.045118544	3	2	2
0.1008	0.5998	0.12755789	0.12501942	3	2	3
0.1008	0.5998	0.00095093733	0.00091839116	1	3	1
0.1008	0.5998	0.010873258	0.010501117	1	3	2
0.1008	0.5998	0.032971434	0.032315295	1	3	3
0.1008	0.5998	0.0012283495	0.0011539622	2	3	1
0.1008	0.5998	0.0069982773	0.00657447	2	3	2
0.1008	0.5998	0.006694104	0.008794837	2	3	3
0.1008	0.5998	0.0009509366	0.0009183905	3	3	1
0.1008	0.5998	0.010873258	0.0105011165	3	3	2
0.1008	0.5998	0.032971427	0.03231528	3	3	3
0.1008	0.6497	0.004174645	0.004031768	1	1	1
0.1008	0.6497	0.04531582	0.043764893	1	1	2
0.1008	0.6497	0.13629995	0.13324176	1	1	3
0.1008	0.6497	0.006679432	0.0062583596	2	1	1
0.1008	0.6497	0.041583262	0.038961843	2	1	2
0.1008	0.6497	0.041058652	0.054844707	2	1	3
0.1008	0.6497	0.004174646	0.00403177	3	1	1
0.1008	0.6497	0.045315813	0.04376489	3	1	2
0.1008	0.6497	0.13629991	0.1332417	3	1	3
0.1008	0.6497	0.0033820954	0.0032663438	1	2	1
0.1008	0.6497	0.04132635	0.039911963	1	2	2
0.1008	0.6497	0.1381487	0.13504902	1	2	3
0.1008	0.6497	0.004948537	0.00463658	2	2	1
0.1008	0.6497	0.031895377	0.029884683	2	2	2
0.1008	0.6497	0.032525115	0.0434459	2	2	3
0.1008	0.6497	0.003382095	0.0032663434	3	2	1
0.1008	0.6497	0.041326348	0.03991196	3	2	2
0.1008	0.6497	0.13814868	0.13504899	3	2	3
0.1008	0.6497	0.00068632036	0.0006628312	1	3	1
0.1008	0.6497	0.009509869	0.009184396	1	3	2
0.1008	0.6497	0.035179425	0.034390092	1	3	3
0.1008	0.6497	0.00089072424	0.00083457277	2	3	1
0.1008	0.6497	0.0060168016	0.005637501	2	3	2
0.1008	0.6497	0.006355742	0.008489778	2	3	3
0.1008	0.6497	0.00068632053	0.0006628313	3	3	1
0.1008	0.6497	0.009509874	0.0091844	3	3	2
0.1008	0.6497	0.03517942	0.03439009	3	3	3
0.1008	0.6996	0.0029473945	0.0028457935	1	1	1
0.1008	0.6996	0.03958123	0.03821681	1	1	2
0.1008	0.6996	0.14878742	0.14528525	1	1	3
0.1008	0.6996	0.00471583	0.004405289	2	1	1
0.1008	0.6996	0.035444908	0.03311084	2	1	2
0.1008	0.6996	0.03891093	0.052819777	2	1	3
0.1008	0.6996	0.0029473945	0.0028457935	3	1	1
0.1008	0.6996	0.03958126	0.03821684	3	1	2
0.1008	0.6996	0.14878745	0.14528528	3	1	3
0.1008	0.6996	0.0023690476	0.0022873834	1	2	1
0.1008	0.6996	0.03573963	0.03450763	1	2	2
0.1008	0.6996	0.1487685	0.14526679	1	2	3
0.1008	0.6996	0.0034726106	0.003243937	2	2	1
0.1008	0.6996	0.026996348	0.02521862	2	2	2
0.1008	0.6996	0.030548409	0.041468035	2	2	3
0.1008	0.6996	0.0023690488	0.0022873844	3	2	1
0.1008	0.6996	0.035739627	0.034507625	3	2	2
0.1008	0.6996	0.14876845	0.14526673	3	2	3
0.1008	0.6996	0.000476736	0.00046030228	1	3	1
0.1008	0.6996	0.008138217	0.007857681	1	3	2
0.1008	0.6996	0.037347853	0.03646876	1	3	3
0.1008	0.6996	0.0006211919	0.000580286	2	3	1
0.1008	0.6996	0.005058626	0.0047255126	2	3	2
0.1008	0.6996	0.005919102	0.0080349045	2	3	3
0.1008	0.6996	0.00047673608	0.0004603023	3	3	1
0.1008	0.6996	0.008138215	0.007857679	3	3	2
0.1008	0.6996	0.037347846	0.03646875	3	3	3
0.1008	0.7495	0.0019682806	0.0018992438	1	1	1
0.1008	0.7495	0.03352498	0.032349106	1	1	2
0.1008	0.7495	0.16152677	0.15776128	1	1	3
0.1008	0.7495	0.00314925	0.002931679	2	1	1
0.1008	0.7495	0.029294014	0.027270187	2	1	2
0.1008	0.7495	0.03599406	0.049610175	2	1	3
0.1008	0.7495	0.0019682818	0.0018992447	3	1	1
0.1008	0.7495	0.033524994	0.032349117	3	1	2
0.1008	0.7495	0.1615268	0.15776134	3	1	3
0.1008	0.7495	0.0015709796	0.0015158779	1	2	1
0.1008	0.7495	0.02999499	0.028942926	1	2	2
0.1008	0.7495	0.15942767	0.15571111	1	2	3
0.1008	0.7495	0.002306272	0.0021469397	2	2	1
0.1008	0.7495	0.022166437	0.020635035	2	2	2
0.1008	0.7495	0.028016599	0.03861494	2	2	3
0.1008	0.7495	0.0015709801	0.0015158782	3	2	1
0.1008	0.7495	0.029995004	0.028942939	3	2	2
0.1008	0.7495	0.15942764	0.15571111	3	2	3
0.1008	0.7495	0.00031378542	0.00030277952	1	3	1
0.1008	0.7495	0.0067641907	0.0065269396	1	3	2
0.1008	0.7495	0.039483897	0.03856346	1	3	3
0.1008	0.7495	0.0004102252	0.00038188414	2	3	1
0.1008	0.7495	0.004127792	0.0038426174	2	3	2
0.1008	0.7495	0.005384245	0.0074210414	2	3	3
0.1008	0.7495	0.00031378548	0.00030277955	3	3	1
0.1008	0.7495	0.0067641935	0.0065269424	3	3	2
0.1008	0.7495	0.039483868	0.038563434	3	3	3
0.1008	0.7994	0.0012118475	0.0011680545	1	1	1
0.1008	0.7994	0.027193775	0.026211062	1	1	2
0.1008	0.7994	0.17451024	0.1706973	1	1	3
0.1008	0.7994	0.001938956	0.0017977194	2	1	1
0.1008	0.7994	0.023178004	0.021489684	2	1	2
0.1008	0.7994	0.03226591	0.045085084	2	1	3
0.1008	0.7994	0.0012118473	0.0011680544	3	1	1
0.1008	0.7994	0.027193772	0.026211057	3	1	2
0.1008	0.7994	0.17451027	0.17069732	3	1	3
0.1008	0.7994	0.00096130354	0.00092656433	1	2	1
0.1008	0.7994	0.024127234	0.023255339	1	2	2
0.1008	0.7994	0.17013349	0.16641618	1	2	3
0.1008	0.7994	0.0014129686	0.0013100457	2	2	1
0.1008	0.7994	0.017434001	0.01616408	2	2	2
0.1008	0.7994	0.024911668	0.034809016	2	2	3
0.1008	0.7994	0.00096130365	0.0009265647	3	2	1
0.1008	0.7994	0.02412724	0.023255344	3	2	2
0.1008	0.7994	0.17013356	0.16641623	3	2	3
0.1008	0.7994	0.0001907561	0.00018386268	1	3	1
0.1008	0.7994	0.0053928583	0.0051979735	1	3	2
0.1008	0.7994	0.041593544	0.040684756	1	3	3
0.1008	0.7994	0.00025005557	0.00023184111	2	3	1
0.1008	0.7994	0.0032280115	0.0029928782	2	3	2
0.1008	0.7994	0.004750179	0.0066374154	2	3	3
0.1008	0.7994	0.00019075615	0.00018386274	3	3	1
0.1008	0.7994	0.0053928606	0.0051979763	3	3	2
0.1008	0.7994	0.041593563	0.040684763	3	3	3
0.1008	0.8493	0.00065610127	0.0006313324	1	1	1
0.1008	0.8493	0.020635644	0.01985662	1	1	2
0.1008	0.8493	0.18772492	0.1841148	1	1	3
0.1008	0.8493	0.0010497617	0.00096871983	2	1	1
0.1008	0.8493	0.017146118	0.01582243	2	1	2
0.1008	0.8493	0.027677847	0.039101187	2	1	3
0.1008	0.8493	0.0006561009	0.00063133205	3	1	1
0.1008	0.8493	0.020635637	0.019856611	3	1	2
0.1008	0.8493	0.18772495	0.18411481	3	1	3
0.1008	0.8493	0.0005177323	0.00049818715	1	2	1
0.1008	0.8493	0.018170318	0.017484361	1	2	2
0.1008	0.8493	0.1808892	0.17741048	1	2	3
0.1008	0.8493	0.00076170906	0.0007029049	2	2	1
0.1008	0.8493	0.012827838	0.011837525	2	2	2
0.1008	0.8493	0.02121101	0.029965322	2	2	3
0.1008	0.8493	0.0005177321	0.0004981869	3	2	1
0.1008	0.8493	0.0181703	0.017484346	3	2	2
0.1008	0.8493	0.18088917	0.17741048	3	2	3
0.1008	0.8493	0.000102161546	9.8304794e-5	1	3	1
0.1008	0.8493	0.0040288647	0.003876769	1	3	2
0.1008	0.8493	0.043681864	0.042841814	1	3	3
0.1008	0.8493	0.00013419971	0.00012383945	2	3	1
0.1008	0.8493	0.0023629586	0.0021805374	2	3	2
0.1008	0.8493	0.0040150452	0.0056721545	2	3	3
0.1008	0.8493	0.00010216157	9.830482e-5	3	3	1
0.1008	0.8493	0.004028862	0.0038767662	3	3	2
0.1008	0.8493	0.043681823	0.042841777	3	3	3
0.1008	0.8992	0.00028123704	0.00026998925	1	1	1
0.1008	0.8992	0.01390187	0.01334588	1	1	2
0.1008	0.8992	0.2011512	0.19802728	1	1	3
0.1008	0.8992	0.00044997942	0.00041297582	2	1	1
0.1008	0.8992	0.011251066	0.010325845	2	1	2
0.1008	0.8992	0.022175808	0.03150711	2	1	3
0.1008	0.8992	0.00028123727	0.0002699895	3	1	1
0.1008	0.8992	0.013901879	0.013345887	3	1	2
0.1008	0.8992	0.20115119	0.19802728	3	1	3
0.1008	0.8992	0.00022097636	0.00021213866	1	2	1
0.1008	0.8992	0.012158969	0.011672685	1	2	2
0.1008	0.8992	0.19169343	0.18871638	1	2	3
0.1008	0.8992	0.00032533222	0.00029857882	2	2	1
0.1008	0.8992	0.008378299	0.0076893168	2	2	2
0.1008	0.8992	0.016888503	0.023994967	2	2	3
0.1008	0.8992	0.00022097668	0.00021213897	3	2	1
0.1008	0.8992	0.0121589815	0.011672696	3	2	2
0.1008	0.8992	0.19169343	0.18871638	3	2	3
0.1008	0.8992	4.3403343e-5	4.1667474e-5	1	3	1
0.1008	0.8992	0.0026767652	0.002569711	1	3	2
0.1008	0.8992	0.04575264	0.045042094	1	3	3
0.1008	0.8992	5.710096e-5	5.2405314e-5	2	3	1
0.1008	0.8992	0.0015364527	0.001410104	2	3	2
0.1008	0.8992	0.0031763632	0.0045129354	2	3	3
0.1008	0.8992	4.3403397e-5	4.1667532e-5	3	3	1
0.1008	0.8992	0.002676768	0.0025697134	3	3	2
0.1008	0.8992	0.04575263	0.045042083	3	3	3
0.1008	0.9491	6.861505e-5	6.566964e-5	1	1	1
0.1008	0.9491	0.007048478	0.006745911	1	1	2
0.1008	0.9491	0.21476278	0.21243985	1	1	3
0.1008	0.9491	0.00010978413	0.00010012286	2	1	1
0.1008	0.9491	0.0055498416	0.005061442	2	1	2
0.1008	0.9491	0.015700614	0.022146923	2	1	3
0.1008	0.9491	6.8615096e-5	6.566968e-5	3	1	1
0.1008	0.9491	0.0070484825	0.006745915	3	1	2
0.1008	0.9491	0.21476278	0.21243984	3	1	3
0.1008	0.9491	5.3740074e-5	5.1433195e-5	1	2	1
0.1008	0.9491	0.00612965	0.005866524	1	2	2
0.1008	0.9491	0.20254129	0.20035054	1	2	3
0.1008	0.9491	7.9154874e-5	7.2189054e-5	2	2	1
0.1008	0.9491	0.004117564	0.0037552083	2	2	2
0.1008	0.9491	0.011914908	0.016806899	2	2	3
0.1008	0.9491	5.3740107e-5	5.143322e-5	3	2	1
0.1008	0.9491	0.0061296495	0.005866524	3	2	2
0.1008	0.9491	0.20254122	0.20035046	3	2	3
0.1008	0.9491	1.0518235e-5	1.0066723e-5	1	3	1
0.1008	0.9491	0.0013411653	0.0012835936	1	3	2
0.1008	0.9491	0.047809213	0.0472921	1	3	3
0.1008	0.9491	1.3851756e-5	1.26327695e-5	2	3	1
0.1008	0.9491	0.00075244234	0.00068622566	2	3	2
0.1008	0.9491	0.002231098	0.0031471357	2	3	3
0.1008	0.9491	1.0518238e-5	1.0066726e-5	3	3	1
0.1008	0.9491	0.0013411653	0.0012835932	3	3	2
0.1008	0.9491	0.047809176	0.047292057	3	3	3
0.1008	0.999	2.5374614e-8	2.4191078e-8	1	1	1
0.1008	0.999	0.00013853321	0.00013207167	1	1	2
0.1008	0.999	0.22853126	0.22736248	1	1	3
0.1008	0.999	4.059937e-8	3.6758323e-8	2	1	1
0.1008	0.999	0.00010593647	9.591398e-5	2	1	2
0.1008	0.999	0.0081771705	0.010837724	2	1	3
0.1008	0.999	2.5374607e-8	2.4191069e-8	3	1	1
0.1008	0.999	0.00013853314	0.00013207161	3	1	2
0.1008	0.999	0.22853129	0.22736251	3	1	3
0.1008	0.999	1.9839595e-8	1.8914223e-8	1	2	1
0.1008	0.999	0.00011999175	0.00011439503	1	2	2
0.1008	0.999	0.21342897	0.21233745	1	2	3
0.1008	0.999	2.9236308e-8	2.6470302e-8	2	2	1
0.1008	0.999	7.8481666e-5	7.105663e-5	2	2	2
0.1008	0.999	0.006249561	0.00828294	2	2	3
0.1008	0.999	1.9839582e-8	1.8914212e-8	3	2	1
0.1008	0.999	0.00011999174	0.00011439503	3	2	2
0.1008	0.999	0.21342906	0.21233755	3	2	3
0.1008	0.999	3.874845e-9	3.6941123e-9	1	3	1
0.1008	0.999	2.6135409e-5	2.4916386e-5	1	3	2
0.1008	0.999	0.049855232	0.049600262	1	3	3
0.1008	0.999	5.1084807e-9	4.625175e-9	2	3	1
0.1008	0.999	1.4321842e-5	1.2966872e-5	2	3	2
0.1008	0.999	0.0011740664	0.0015560648	2	3	3
0.1008	0.999	3.874842e-9	3.6941095e-9	3	3	1
0.1008	0.999	2.6135409e-5	2.4916386e-5	3	3	2
0.1008	0.999	0.04985525	0.049600285	3	3	3
0.1507	0.001	0.093866765	0.09579667	1	1	1
0.1507	0.001	0.006227822	0.0063558663	1	1	2
0.1507	0.001	0.000103307204	0.0001438201	1	1	3
0.1507	0.001	0.15018678	0.14529255	2	1	1
0.1507	0.001	0.009792562	0.009473446	2	1	2
0.1507	0.001	0.00015958492	0.00018907165	2	1	3
0.1507	0.001	0.09386677	0.095796674	3	1	1
0.1507	0.001	0.0062278216	0.0063558654	3	1	2
0.1507	0.001	0.00010330724	0.00014382013	3	1	3
0.1507	0.001	0.1383637	0.14120847	1	2	1
0.1507	0.001	0.009329468	0.009521282	1	2	2
0.1507	0.001	0.00015729279	0.00021897665	1	2	3
0.1507	0.001	0.17159158	0.16599981	2	2	1
0.1507	0.001	0.01125883	0.01089193	2	2	2
0.1507	0.001	0.00018464249	0.00021875915	2	2	3
0.1507	0.001	0.13836376	0.14120851	3	2	1
0.1507	0.001	0.009329473	0.009521288	3	2	2
0.1507	0.001	0.00015729292	0.00021897678	3	2	3
0.1507	0.001	0.051859908	0.052926145	1	3	1
0.1507	0.001	0.0035526706	0.0036257133	1	3	2
0.1507	0.001	6.084713e-5	8.470891e-5	1	3	3
0.1507	0.001	0.046652935	0.04513263	2	3	1
0.1507	0.001	0.0030787014	0.0029783738	2	3	2
0.1507	0.001	5.0780327e-5	6.016308e-5	2	3	3
0.1507	0.001	0.051859926	0.052926164	3	3	1
0.1507	0.001	0.003552673	0.0036257152	3	3	2
0.1507	0.001	6.084719e-5	8.470897e-5	3	3	3
0.1507	0.0509	0.058457803	0.05834605	1	1	1
0.1507	0.0509	0.03816742	0.03809446	1	1	2
0.1507	0.0509	0.006266154	0.00816771	1	1	3
0.1507	0.0509	0.09353248	0.089425325	2	1	1
0.1507	0.0509	0.053033106	0.050704338	2	1	2
0.1507	0.0509	0.0073996945	0.008759821	2	1	3
0.1507	0.0509	0.058457777	0.058346026	3	1	1
0.1507	0.0509	0.038167413	0.03809445	3	1	2
0.1507	0.0509	0.0062661497	0.008167707	3	1	3
0.1507	0.0509	0.08160671	0.0814507	1	2	1
0.1507	0.0509	0.059318993	0.059205603	1	2	2
0.1507	0.0509	0.010879757	0.014181377	1	2	3
0.1507	0.0509	0.1044108	0.099825956	2	2	1
0.1507	0.0509	0.061368056	0.058673296	2	2	2
0.1507	0.0509	0.008888172	0.010521892	2	2	3
0.1507	0.0509	0.08160667	0.08145066	3	2	1
0.1507	0.0509	0.059318952	0.059205554	3	2	2
0.1507	0.0509	0.010879757	0.014181385	3	2	3
0.1507	0.0509	0.028982561	0.028927157	1	3	1
0.1507	0.0509	0.023582535	0.023537453	1	3	2
0.1507	0.0509	0.0048116483	0.0062718135	1	3	3
0.1507	0.0509	0.02777002	0.026550591	2	3	1
0.1507	0.0509	0.016913658	0.016170954	2	3	2
0.1507	0.0509	0.0025370356	0.0030033642	2	3	3
0.1507	0.0509	0.02898256	0.028927155	3	3	1
0.1507	0.0509	0.023582537	0.023537455	3	3	2
0.1507	0.0509	0.0048116473	0.006271815	3	3	3
0.1507	0.1008	0.04439379	0.043535363	1	1	1
0.1507	0.1008	0.048239633	0.047306843	1	1	2
0.1507	0.1008	0.013271028	0.016317155	1	1	3
0.1507	0.1008	0.07103006	0.06719268	2	1	1
0.1507	0.1008	0.0628364	0.059441682	2	1	2
0.1507	0.1008	0.013427545	0.016000314	2	1	3
0.1507	0.1008	0.04439379	0.043535355	3	1	1
0.1507	0.1008	0.048239626	0.04730683	3	1	2
0.1507	0.1008	0.013271024	0.016317155	3	1	3
0.1507	0.1008	0.059252873	0.058107123	1	2	1
0.1507	0.1008	0.07365226	0.07222806	1	2	2
0.1507	0.1008	0.023269331	0.02861039	1	2	3
0.1507	0.1008	0.07769738	0.07349981	2	2	1
0.1507	0.1008	0.07171419	0.06783985	2	2	2
0.1507	0.1008	0.01602829	0.019099368	2	2	3
0.1507	0.1008	0.059252884	0.058107123	3	2	1
0.1507	0.1008	0.073652245	0.072228044	3	2	2
0.1507	0.1008	0.023269318	0.02861038	3	2	3
0.1507	0.1008	0.02010678	0.019717982	1	3	1
0.1507	0.1008	0.028847639	0.028289821	1	3	2
0.1507	0.1008	0.010408501	0.012797589	1	3	3
0.1507	0.1008	0.020262493	0.019167816	2	3	1
0.1507	0.1008	0.019556351	0.018499823	2	3	2
0.1507	0.1008	0.004563645	0.005438057	2	3	3
0.1507	0.1008	0.020106776	0.019717973	3	3	1
0.1507	0.1008	0.028847625	0.028289806	3	3	2
0.1507	0.1008	0.010408489	0.012797575	3	3	3
0.1507	0.1507	0.035037495	0.0339327	1	1	1
0.1507	0.1507	0.05338477	0.05170145	1	1	2
0.1507	0.1507	0.020738253	0.024331849	1	1	3
0.1507	0.1507	0.05605999	0.052561626	2	1	1
0.1507	0.1507	0.06614193	0.062014423	2	1	2
0.1507	0.1507	0.01846167	0.022202311	2	1	3
0.1507	0.1507	0.03503749	0.033932693	3	1	1
0.1507	0.1507	0.05338475	0.051701434	3	1	2
0.1507	0.1507	0.02073825	0.024331845	3	1	3
0.1507	0.1507	0.045088317	0.0436666	1	2	1
0.1507	0.1507	0.079564385	0.077055566	1	2	2
0.1507	0.1507	0.035904974	0.042126708	1	2	3
0.1507	0.1507	0.060226478	0.05646811	2	2	1
0.1507	0.1507	0.07430104	0.069664374	2	2	2
0.1507	0.1507	0.02175554	0.026163572	2	2	3
0.1507	0.1507	0.04508832	0.0436666	3	2	1
0.1507	0.1507	0.07956439	0.07705558	3	2	2
0.1507	0.1507	0.035904963	0.0421267	3	2	3
0.1507	0.1507	0.014733402	0.01426883	1	3	1
0.1507	0.1507	0.03043292	0.029473314	1	3	2
0.1507	0.1507	0.01585505	0.018602464	1	3	3
0.1507	0.1507	0.015432112	0.014469089	2	3	1
0.1507	0.1507	0.020003708	0.018755402	2	3	2
0.1507	0.1507	0.0061384533	0.0073822057	2	3	3
0.1507	0.1507	0.014733397	0.014268827	3	3	1
0.1507	0.1507	0.030432917	0.02947331	3	3	2
0.1507	0.1507	0.015855044	0.018602462	3	3	3
0.1507	0.2006	0.028134722	0.027010314	1	1	1
0.1507	0.2006	0.055921417	0.05368652	1	1	2
0.1507	0.2006	0.028541109	0.03226111	1	1	3
0.1507	0.2006	0.04501555	0.041894667	2	1	1
0.1507	0.2006	0.06643005	0.061824523	2	1	2
0.1507	0.2006	0.022663545	0.027542075	2	1	3
0.1507	0.2006	0.028134715	0.027010309	3	1	1
0.1507	0.2006	0.0559214	0.053686496	3	1	2
0.1507	0.2006	0.028541109	0.032261107	3	1	3
0.1507	0.2006	0.03512208	0.033718422	1	2	1
0.1507	0.2006	0.08131985	0.07806989	1	2	2
0.1507	0.2006	0.04841982	0.054730784	1	2	3
0.1507	0.2006	0.047582176	0.044283353	2	2	1
0.1507	0.2006	0.07346284	0.06836973	2	2	2
0.1507	0.2006	0.026318435	0.03198371	2	2	3
0.1507	0.2006	0.03512208	0.033718422	3	2	1
0.1507	0.2006	0.08131986	0.07806991	3	2	2
0.1507	0.2006	0.04841982	0.054730784	3	2	3
0.1507	0.2006	0.011117456	0.010673143	1	3	1
0.1507	0.2006	0.030326333	0.02911434	1	3	2
0.1507	0.2006	0.020928873	0.023656707	1	3	3
0.1507	0.2006	0.011999457	0.011167549	2	3	1
0.1507	0.2006	0.019521413	0.018168015	2	3	2
0.1507	0.2006	0.007343189	0.008923877	2	3	3
0.1507	0.2006	0.011117452	0.010673142	3	3	1
0.1507	0.2006	0.030326331	0.029114341	3	3	2
0.1507	0.2006	0.020928876	0.023656713	3	3	3
0.1507	0.2505	0.022770777	0.021727977	1	1	1
0.1507	0.2505	0.056781814	0.05418146	1	1	2
0.1507	0.2505	0.03662037	0.040172983	1	1	3
0.1507	0.2505	0.036433246	0.033695612	2	1	1
0.1507	0.2505	0.065007634	0.06012289	2	1	2
0.1507	0.2505	0.026142191	0.03212824	2	1	3
0.1507	0.2505	0.022770785	0.02172799	3	1	1
0.1507	0.2505	0.056781802	0.054181453	3	1	2
0.1507	0.2505	0.036620367	0.040172983	3	1	3
0.1507	0.2505	0.027699893	0.02643136	1	2	1
0.1507	0.2505	0.08065446	0.07696085	1	2	2
0.1507	0.2505	0.060721323	0.06661202	1	2	3
0.1507	0.2505	0.037945457	0.03509419	2	2	1
0.1507	0.2505	0.07082087	0.06549932	2	2	2
0.1507	0.2505	0.029908702	0.03675721	2	2	3
0.1507	0.2505	0.02769991	0.026431382	3	2	1
0.1507	0.2505	0.08065449	0.076960884	3	2	2
0.1507	0.2505	0.0607213	0.06661199	3	2	3
0.1507	0.2505	0.008531832	0.008141113	1	3	1
0.1507	0.2505	0.029344214	0.028000385	1	3	2
0.1507	0.2505	0.025616923	0.028102068	1	3	3
0.1507	0.2505	0.009430941	0.008722289	2	3	1
0.1507	0.2505	0.018581275	0.017185058	2	3	2
0.1507	0.2505	0.008246462	0.01013474	2	3	3
0.1507	0.2505	0.008531835	0.008141114	3	3	1
0.1507	0.2505	0.029344225	0.028000394	3	3	2
0.1507	0.2505	0.025616923	0.028102072	3	3	3
0.1507	0.3004	0.018470393	0.017550303	1	1	1
0.1507	0.3004	0.05644783	0.053635925	1	1	2
0.1507	0.3004	0.044944808	0.048125036	1	1	3
0.1507	0.3004	0.029552622	0.027184738	2	1	1
0.1507	0.3004	0.06250752	0.057499144	2	1	2
0.1507	0.3004	0.028970437	0.036026645	2	1	3
0.1507	0.3004	0.01847038	0.017550291	3	1	1
0.1507	0.3004	0.05644779	0.05363588	3	1	2
0.1507	0.3004	0.044944804	0.04812504	3	1	3
0.1507	0.3004	0.021969555	0.020875156	1	2	1
0.1507	0.3004	0.07843879	0.07453142	1	2	2
0.1507	0.3004	0.07280544	0.07795706	1	2	3
0.1507	0.3004	0.03036476	0.027931804	2	2	1
0.1507	0.3004	0.06714148	0.06176182	2	2	2
0.1507	0.3004	0.032663412	0.0406191	2	2	3
0.1507	0.3004	0.021969538	0.020875141	3	2	1
0.1507	0.3004	0.07843875	0.07453139	3	2	2
0.1507	0.3004	0.07280544	0.07795706	3	2	3
0.1507	0.3004	0.00660746	0.0062783137	1	3	1
0.1507	0.3004	0.027879572	0.026490776	1	3	2
0.1507	0.3004	0.029962393	0.032082494	1	3	3
0.1507	0.3004	0.007446422	0.006849782	2	3	1
0.1507	0.3004	0.017401991	0.016007667	2	3	2
0.1507	0.3004	0.0088989055	0.011066375	2	3	3
0.1507	0.3004	0.006607456	0.0062783104	3	3	1
0.1507	0.3004	0.027879568	0.026490767	3	3	2
0.1507	0.3004	0.029962402	0.0320825	3	3	3
0.1507	0.3503	0.014952958	0.014167024	1	1	1
0.1507	0.3503	0.05520441	0.052302845	1	1	2
0.1507	0.3503	0.05349718	0.056164477	1	1	3
0.1507	0.3503	0.023924727	0.02190305	2	1	1
0.1507	0.3503	0.059282247	0.054272804	2	1	2
0.1507	0.3503	0.031196756	0.03927396	2	1	3
0.1507	0.3503	0.014952961	0.014167028	3	1	1
0.1507	0.3503	0.055204425	0.052302856	3	1	2
0.1507	0.3503	0.053497188	0.056164496	3	1	3
0.1507	0.3503	0.017437302	0.016520793	1	2	1
0.1507	0.3503	0.075162776	0.0712122	1	2	2
0.1507	0.3503	0.08469718	0.088920064	1	2	3
0.1507	0.3503	0.024276832	0.022225399	2	2	1
0.1507	0.3503	0.06283675	0.057526946	2	2	2
0.1507	0.3503	0.034679715	0.0436587	2	2	3
0.1507	0.3503	0.017437307	0.016520796	3	2	1
0.1507	0.3503	0.07516277	0.07121217	3	2	2
0.1507	0.3503	0.08469718	0.08892009	3	2	3
0.1507	0.3503	0.005135037	0.0048651374	1	3	1
0.1507	0.3503	0.026139207	0.024765318	1	3	2
0.1507	0.3503	0.034017935	0.035714027	1	3	3
0.1507	0.3503	0.005880158	0.005383275	2	3	1
0.1507	0.3503	0.01609755	0.014737279	2	3	2
0.1507	0.3503	0.009337235	0.011754754	2	3	3
0.1507	0.3503	0.0051350365	0.0048651365	3	3	1
0.1507	0.3503	0.026139207	0.024765318	3	3	2
0.1507	0.3503	0.034017935	0.035714027	3	3	3
0.1507	0.4002	0.012038799	0.01138374	1	1	1
0.1507	0.4002	0.05323565	0.050338972	1	1	2
0.1507	0.4002	0.06226811	0.064331256	1	1	3
0.1507	0.4002	0.019262085	0.017558346	2	1	1
0.1507	0.4002	0.055547588	0.050634384	2	1	2
0.1507	0.4002	0.032852415	0.041885138	2	1	3
0.1507	0.4002	0.0120388055	0.011383746	3	1	1
0.1507	0.4002	0.053235672	0.05033899	3	1	2
0.1507	0.4002	0.062268127	0.06433127	3	1	3
0.1507	0.4002	0.013793808	0.0130432565	1	2	1
0.1507	0.4002	0.07112503	0.06725494	1	2	2
0.1507	0.4002	0.09642937	0.09962438	1	2	3
0.1507	0.4002	0.019320825	0.017611891	2	2	1
0.1507	0.4002	0.058147874	0.05300467	2	2	2
0.1507	0.4002	0.03602659	0.045932036	2	2	3
0.1507	0.4002	0.013793816	0.013043262	3	2	1
0.1507	0.4002	0.07112506	0.067254975	3	2	2
0.1507	0.4002	0.09642937	0.099624395	3	2	3
0.1507	0.4002	0.003986417	0.0037695062	1	3	1
0.1507	0.4002	0.02423893	0.022920031	1	3	2
0.1507	0.4002	0.03783188	0.039085362	1	3	3
0.1507	0.4002	0.004626238	0.004217046	2	3	1
0.1507	0.4002	0.014732067	0.013429011	2	3	2
0.1507	0.4002	0.0095882015	0.012224465	2	3	3
0.1507	0.4002	0.003986419	0.0037695083	3	3	1
0.1507	0.4002	0.024238937	0.02292004	3	3	2
0.1507	0.4002	0.03783188	0.039085373	3	3	3
0.1507	0.4501	0.009605981	0.009071429	1	1	1
0.1507	0.4501	0.050668165	0.047848586	1	1	2
0.1507	0.4501	0.07125298	0.07266062	1	1	3
0.1507	0.4501	0.015369567	0.013953781	2	1	1
0.1507	0.4501	0.051445153	0.046706226	2	1	2
0.1507	0.4501	0.033955723	0.043857373	2	1	3
0.1507	0.4501	0.009605979	0.0090714265	3	1	1
0.1507	0.4501	0.05066817	0.04784859	3	1	2
0.1507	0.4501	0.07125297	0.0726606	3	1	3
0.1507	0.4501	0.010833741	0.010230867	1	2	1
0.1507	0.4501	0.06651859	0.06281696	1	2	2
0.1507	0.4501	0.1080356	0.11016989	1	2	3
0.1507	0.4501	0.01525206	0.013847099	2	2	1
0.1507	0.4501	0.053225625	0.048322693	2	2	2
0.1507	0.4501	0.0367524	0.047469575	2	2	3
0.1507	0.4501	0.010833737	0.010230863	3	2	1
0.1507	0.4501	0.066518575	0.062816955	3	2	2
0.1507	0.4501	0.10803561	0.1101699	3	2	3
0.1507	0.4501	0.0030784886	0.0029071772	1	3	1
0.1507	0.4501	0.022246705	0.021008724	1	3	2
0.1507	0.4501	0.041445423	0.04226419	1	3	3
0.1507	0.4501	0.0036131537	0.0032803237	2	3	1
0.1507	0.4501	0.013343652	0.012114485	2	3	2
0.1507	0.4501	0.009671393	0.012491618	2	3	3
0.1507	0.4501	0.0030784896	0.0029071781	3	3	1
0.1507	0.4501	0.022246704	0.02100872	3	3	2
0.1507	0.4501	0.041445423	0.042264193	3	3	3
0.1507	0.5	0.0075680567	0.007140611	1	1	1
0.1507	0.5	0.04759365	0.044905547	1	1	2
0.1507	0.5	0.080449976	0.08118474	1	1	3
0.1507	0.5	0.01210889	0.010950991	2	1	1
0.1507	0.5	0.047073524	0.042572174	2	1	2
0.1507	0.5	0.03451469	0.045172542	2	1	3
0.1507	0.5	0.007568061	0.007140616	3	1	1
0.1507	0.5	0.047593664	0.044905562	3	1	2
0.1507	0.5	0.080449976	0.08118473	3	1	3
0.1507	0.5	0.008414587	0.007939329	1	2	1
0.1507	0.5	0.06147418	0.058002107	1	2	2
0.1507	0.5	0.11954747	0.120639294	1	2	3
0.1507	0.5	0.011897475	0.010759792	2	2	1
0.1507	0.5	0.04816904	0.043562934	2	2	2
0.1507	0.5	0.036890045	0.04828139	2	2	3
0.1507	0.5	0.008414593	0.007939336	3	2	1
0.1507	0.5	0.061474193	0.058002114	3	2	2
0.1507	0.5	0.11954742	0.12063926	3	2	3
0.1507	0.5	0.0023548647	0.0022218614	1	3	1
0.1507	0.5	0.020203842	0.019062726	1	3	2
0.1507	0.5	0.044892803	0.045302805	1	3	3
0.1507	0.5	0.0027905586	0.0025237147	2	3	1
0.1507	0.5	0.011955864	0.010812597	2	3	2
0.1507	0.5	0.009601153	0.012565908	2	3	3
0.1507	0.5	0.0023548666	0.0022218633	3	3	1
0.1507	0.5	0.020203851	0.019062735	3	3	2
0.1507	0.5	0.0448928	0.04530281	3	3	3
0.1507	0.5499	0.005861654	0.0055270684	1	1	1
[truncated: 9,908 more rows]
