# Supplementary material for: Coevolution of male and female mate choice can destabilize reproductive isolation
Source: Nat Commun. 2019 Nov 12;10:5122. doi: 10.1038/s41467-019-12860-9 (PMC6851176; doi:10.1038/s41467-019-12860-9)
Supplement: Supplementary file 5 — Supplementary Software 1 [file 41467_2019_12860_MOESM5_ESM.zip › CodeChoosinessCoevolution/Data/FrequenciesMatingAFtestSelectionGradientDetailledAlpha0.txt]

percentFemale	percentMale	freqIni	freqMating	genotypeA	genotypeF
0.001	0.001	0.2605192	0.2605115	1	1
0.001	0.001	0.41654563	0.4165611	2	1
0.001	0.001	0.2605192	0.26051152	3	1
0.001	0.001	0.017194215	0.017193694	1	2
0.001	0.001	0.027021939	0.027022947	2	2
0.001	0.001	0.017194219	0.017193697	3	2
0.001	0.001	0.0002837204	0.00028371165	1	3
0.001	0.001	0.00043814792	0.000438164	2	3
0.001	0.001	0.00028372047	0.00028371168	3	3
0.001	0.0509	0.26447514	0.26386303	1	1
0.001	0.0509	0.40864405	0.4098758	2	1
0.001	0.0509	0.26447505	0.26386294	3	1
0.001	0.0509	0.017451378	0.017408451	1	2
0.001	0.0509	0.02649768	0.026576415	2	2
0.001	0.0509	0.017451376	0.017408453	3	2
0.001	0.0509	0.00028790464	0.0002871543	1	3
0.001	0.0509	0.0004294604	0.00043071836	2	3
0.001	0.0509	0.00028790475	0.0002871544	3	3
0.001	0.1008	0.26863918	0.26733854	1	1
0.001	0.1008	0.40032986	0.40294787	2	1
0.001	0.1008	0.2686393	0.26733866	3	1
0.001	0.1008	0.017721431	0.01762957	1	2
0.001	0.1008	0.02594395	0.026111176	2	2
0.001	0.1008	0.01772143	0.017629562	3	2
0.001	0.1008	0.00029228913	0.00029067305	1	3
0.001	0.1008	0.00042025224	0.00042292135	2	3
0.001	0.1008	0.00029228898	0.00029067282	3	3
0.001	0.1507	0.27308413	0.27102926	1	1
0.001	0.1507	0.39145502	0.39559215	2	1
0.001	0.1507	0.273084	0.2710291	3	1
0.001	0.1507	0.018009517	0.017864173	1	2
0.001	0.1507	0.025353238	0.025617512	2	2
0.001	0.1507	0.018009521	0.017864177	3	2
0.001	0.1507	0.00029696207	0.00029440215	1	3
0.001	0.1507	0.00041043555	0.000414654	2	3
0.001	0.1507	0.00029696221	0.0002944023	3	3
0.001	0.2006	0.27785474	0.27497903	1	1
0.001	0.2006	0.38192883	0.3877178	2	1
0.001	0.2006	0.27785474	0.274979	3	1
0.001	0.2006	0.018318642	0.018115478	1	2
0.001	0.2006	0.024720335	0.025090298	2	2
0.001	0.2006	0.018318642	0.018115476	3	2
0.001	0.2006	0.00030197363	0.0002983993	1	3
0.001	0.2006	0.00039993593	0.0004058444	2	3
0.001	0.2006	0.00030197354	0.00029839925	3	3
0.001	0.2505	0.2829941	0.27922758	1	1
0.001	0.2505	0.3716652	0.3792457	2	1
0.001	0.2505	0.282994	0.27922752	3	1
0.001	0.2505	0.01865161	0.018386194	1	2
0.001	0.2505	0.02404003	0.02452474	2	2
0.001	0.2505	0.018651599	0.018386181	3	2
0.001	0.2505	0.00030736922	0.00030271054	1	3
0.001	0.2505	0.00038867403	0.00039641932	2	3
0.001	0.2505	0.0003073692	0.00030271045	3	3
0.001	0.3004	0.28854772	0.28381696	1	1
0.001	0.3004	0.36057252	0.37009114	2	1
0.001	0.3004	0.28854772	0.2838172	3	1
0.001	0.3004	0.01901134	0.018679073	1	2
0.001	0.3004	0.023306534	0.023915486	2	2
0.001	0.3004	0.019011345	0.018679079	3	2
0.001	0.3004	0.00031319607	0.00030738156	1	3
0.001	0.3004	0.00037656017	0.0003862961	2	3
0.001	0.3004	0.0003131961	0.00030738162	3	3
0.001	0.3503	0.29456693	0.2887957	1	1
0.001	0.3503	0.34854773	0.3601569	2	1
0.001	0.3503	0.29456702	0.28879586	3	1
0.001	0.3503	0.019401126	0.018997297	1	2
0.001	0.3503	0.022513423	0.023256456	2	2
0.001	0.3503	0.019401127	0.018997299	3	2
0.001	0.3503	0.0003195068	0.0003124644	1	3
0.001	0.3503	0.0003634924	0.0003753781	2	3
0.001	0.3503	0.00031950677	0.00031246446	3	3
0.001	0.4002	0.30111048	0.29422128	1	1
0.001	0.4002	0.33547413	0.3493281	2	1
0.001	0.4002	0.30111054	0.2942215	3	1
0.001	0.4002	0.019824732	0.019344615	1	2
0.001	0.4002	0.021653257	0.022540312	2	2
0.001	0.4002	0.019824736	0.019344628	3	2
0.001	0.4002	0.00032636125	0.00031801985	1	3
0.001	0.4002	0.00034935385	0.00036354942	2	3
0.001	0.4002	0.0003263615	0.0003180201	3	3
0.001	0.4501	0.3082462	0.30016363	1	1
0.001	0.4501	0.32121554	0.33746433	2	1
0.001	0.4501	0.30824625	0.30016375	3	1
0.001	0.4501	0.020286463	0.019725563	1	2
0.001	0.4501	0.020717429	0.021758145	2	2
0.001	0.4501	0.020286467	0.01972557	3	2
0.001	0.4501	0.0003338289	0.00032412205	1	3
0.001	0.4501	0.0003340078	0.0003506678	2	3
0.001	0.4501	0.00033382897	0.00032412208	3	3
0.001	0.5	0.31605405	0.3067101	1	1
0.001	0.5	0.30561206	0.32439116	2	1
0.001	0.5	0.31605393	0.30671	3	1
0.001	0.5	0.02079146	0.02014583	1	2
0.001	0.5	0.01969583	0.020898854	2	2
0.001	0.5	0.020791449	0.02014582	3	2
0.001	0.5	0.00034199154	0.0003308634	1	3
0.001	0.5	0.00031729505	0.00033655786	2	3
0.001	0.5	0.00034199125	0.00033086317	3	3
0.001	0.5499	0.32462808	0.31396997	1	1
0.001	0.5499	0.28847492	0.30988845	2	1
0.001	0.5499	0.3246281	0.31397015	3	1
0.001	0.5499	0.021345682	0.020612508	1	2
0.001	0.5499	0.018576544	0.019948496	2	2
0.001	0.5499	0.021345703	0.020612536	3	2
0.001	0.5499	0.0003509439	0.00033835898	1	3
0.001	0.5499	0.00029902655	0.00032099735	2	3
0.001	0.5499	0.00035094423	0.00033835942	3	3
0.001	0.5998	0.33408082	0.32208467	1	1
0.001	0.5998	0.2695797	0.29367456	2	1
0.001	0.5998	0.33408082	0.32208472	3	1
0.001	0.5998	0.021956354	0.02113482	1	2
0.001	0.5998	0.01734541	0.01888917	2	2
0.001	0.5998	0.02195637	0.021134835	3	2
0.001	0.5998	0.00036080164	0.00034675963	1	3
0.001	0.5998	0.00027897992	0.0003037033	2	3
0.001	0.5998	0.00036080193	0.00034675983	3	3
0.001	0.6497	0.34454545	0.33123636	1	1
0.001	0.6497	0.24865928	0.27538347	2	1
0.001	0.6497	0.3445454	0.33123633	3	1
0.001	0.6497	0.022631954	0.021724634	1	2
0.001	0.6497	0.015985636	0.017697735	2	2
0.001	0.6497	0.022631964	0.021724649	3	2
0.001	0.6497	0.00037169963	0.00035625792	1	3
0.001	0.6497	0.00025689128	0.000284309	2	3
0.001	0.6497	0.00037169998	0.0003562582	3	3
0.001	0.6996	0.35617998	0.34166536	1	1
0.001	0.6996	0.22539729	0.2545336	2	1
0.001	0.6996	0.3561801	0.34166548	3	1
0.001	0.6996	0.023382591	0.022397673	1	2
0.001	0.6996	0.0144773815	0.01634372	2	2
0.001	0.6996	0.023382584	0.022397663	3	2
0.001	0.6996	0.00038379937	0.00036711042	1	3
0.001	0.6996	0.00023244947	0.00026233282	2	3
0.001	0.6996	0.00038379905	0.0003671102	3	3
0.001	0.7495	0.36917007	0.35369298	1	1
0.001	0.7495	0.19942263	0.23048156	2	1
0.001	0.7495	0.36917004	0.35369304	3	1
0.001	0.7495	0.024220012	0.023174772	1	2
0.001	0.7495	0.012797432	0.014786436	2	2
0.001	0.7495	0.02422002	0.023174778	3	2
0.001	0.7495	0.0003972871	0.0003796563	1	3
0.001	0.7495	0.00020529146	0.00023713168	2	3
0.001	0.7495	0.00039728728	0.00037965656	3	3
0.001	0.7994	0.38372618	0.3677534	1	1
0.001	0.7994	0.1703132	0.20235729	2	1
0.001	0.7994	0.3837261	0.36775336	3	1
0.001	0.7994	0.025157612	0.024084195	1	2
0.001	0.7994	0.01091947	0.0129709225	2	2
0.001	0.7994	0.025157612	0.024084203	3	2
0.001	0.7994	0.0004123753	0.0003943548	1	3
0.001	0.7994	0.00017500787	0.00020783798	2	3
0.001	0.7994	0.00041237506	0.00039435463	3	3
0.001	0.8493	0.4000724	0.38443828	1	1
0.001	0.8493	0.13762048	0.16897525	2	1
0.001	0.8493	0.40007252	0.3844384	3	1
0.001	0.8493	0.026209584	0.02516436	1	2
0.001	0.8493	0.008815713	0.010822342	2	2
0.001	0.8493	0.026209585	0.025164364	3	2
0.001	0.8493	0.0004292879	0.000411828	1	3
0.001	0.8493	0.0001411682	0.00017327032	2	3
0.001	0.8493	0.00042928813	0.00041182828	3	3
0.001	0.8992	0.41840807	0.40454993	1	1
0.001	0.8992	0.100945845	0.12872943	2	1
0.001	0.8992	0.41840804	0.40455002	3	1
0.001	0.8992	0.027388265	0.026466874	1	2
0.001	0.8992	0.0064616324	0.008239184	2	2
0.001	0.8992	0.02738827	0.026466887	3	2
0.001	0.8992	0.00044821698	0.00043290775	1	3
0.001	0.8992	0.00010339572	0.00013182472	2	3
0.001	0.8992	0.0004482169	0.00043290775	3	3
0.001	0.9491	0.43880847	0.42911983	1	1
0.001	0.9491	0.060138382	0.07955519	2	1
0.001	0.9491	0.43880862	0.42911997	3	1
0.001	0.9491	0.028698012	0.02805771	1	2
0.001	0.9491	0.0038484517	0.0050907545	2	2
0.001	0.9491	0.02869804	0.028057737	3	2
0.001	0.9491	0.0004692224	0.00045864563	1	3
0.001	0.9491	6.156406e-5	8.1433405e-5	2	3
0.001	0.9491	0.00046922336	0.00045864657	3	3
0.001	0.999	0.46100754	0.4591967	1	1
0.001	0.999	0.015733134	0.019359138	2	1
0.001	0.999	0.46100745	0.45919654	3	1
0.001	0.999	0.03012079	0.03000237	1	2
0.001	0.999	0.0010101969	0.0012430002	2	2
0.001	0.999	0.030120773	0.030002352	3	2
0.001	0.999	0.0004920012	0.0004900654	1	3
0.001	0.999	1.6213671e-5	1.9949908e-5	2	3
0.001	0.999	0.00049200095	0.0004900651	3	3
0.0509	0.001	0.16487119	0.16563392	1	1
0.0509	0.001	0.2636117	0.26198754	2	1
0.0509	0.001	0.16487114	0.16563384	3	1
0.0509	0.001	0.1042087	0.10469049	1	2
0.0509	0.001	0.14536604	0.14447024	2	2
0.0509	0.001	0.10420866	0.10469047	3	2
0.0509	0.001	0.016541425	0.016617846	1	3
0.0509	0.001	0.019779677	0.019657757	2	3
0.0509	0.001	0.016541423	0.016617842	3	3
0.0509	0.0509	0.16752279	0.16799293	1	1
0.0509	0.0509	0.25863495	0.25781235	2	1
0.0509	0.0509	0.16752279	0.16799295	3	1
0.0509	0.0509	0.10569535	0.10589877	1	2
0.0509	0.0509	0.1421228	0.14163579	2	2
0.0509	0.0509	0.10569534	0.105898745	3	2
0.0509	0.0509	0.016764339	0.01678102	1	3
0.0509	0.0509	0.019277312	0.019206434	2	3
0.0509	0.0509	0.01676434	0.016781017	3	3
0.0509	0.1008	0.17036287	0.17050213	1	1
0.0509	0.1008	0.25340706	0.25354218	2	1
0.0509	0.1008	0.17036293	0.17050219	3	1
0.0509	0.1008	0.107262105	0.107121706	1	2
0.0509	0.1008	0.13862105	0.13861988	2	2
0.0509	0.1008	0.107262105	0.1071217	3	2
0.0509	0.1008	0.016997796	0.016937237	1	3
0.0509	0.1008	0.018726395	0.018715804	2	3
0.0509	0.1008	0.016997796	0.016937234	3	3
0.0509	0.1507	0.17339912	0.17316698	1	1
0.0509	0.1507	0.2478275	0.24902375	2	1
0.0509	0.1507	0.17339906	0.17316695	3	1
0.0509	0.1507	0.10892536	0.10840547	1	2
0.0509	0.1507	0.13490091	0.13544106	2	2
0.0509	0.1507	0.10892534	0.108405456	3	2
0.0509	0.1507	0.017239662	0.017094864	1	3
0.0509	0.1507	0.018143468	0.018200625	2	3
0.0509	0.1507	0.01723966	0.01709486	3	3
0.0509	0.2006	0.17664687	0.17599897	1	1
0.0509	0.2006	0.24183798	0.24418862	2	1
0.0509	0.2006	0.17664686	0.175999	3	1
0.0509	0.2006	0.110696085	0.10976939	1	2
0.0509	0.2006	0.13096242	0.1320943	2	2
0.0509	0.2006	0.11069617	0.109769456	3	2
0.0509	0.2006	0.017490614	0.017257972	1	3
0.0509	0.2006	0.017532304	0.017664112	2	3
0.0509	0.2006	0.017490625	0.017257987	3	3
0.0509	0.2505	0.18012697	0.17901579	1	1
0.0509	0.2505	0.23538373	0.23897974	2	1
0.0509	0.2505	0.18012698	0.17901585	3	1
0.0509	0.2505	0.1125863	0.11122929	1	2
0.0509	0.2505	0.12679218	0.12856427	2	2
0.0509	0.2505	0.11258629	0.11122931	3	2
0.0509	0.2505	0.017752264	0.017429879	1	3
0.0509	0.2505	0.01689301	0.017106041	2	3
0.0509	0.2505	0.017752267	0.017429879	3	3
0.0509	0.3004	0.18386495	0.18224017	1	1
0.0509	0.3004	0.22840628	0.23333868	2	1
0.0509	0.3004	0.18386498	0.18224025	3	1
0.0509	0.3004	0.11460912	0.112800665	1	2
0.0509	0.3004	0.122368574	0.12482819	2	2
0.0509	0.3004	0.11460913	0.112800665	3	2
0.0509	0.3004	0.01802658	0.017613597	1	3
0.0509	0.3004	0.016223853	0.01652442	2	3
0.0509	0.3004	0.018026583	0.017613601	3	3
0.0509	0.3503	0.18789123	0.18570036	1	1
0.0509	0.3503	0.22083999	0.2271997	2	1
0.0509	0.3503	0.18789119	0.18570036	3	1
0.0509	0.3503	0.11678013	0.11450101	1	2
0.0509	0.3503	0.11766363	0.120857075	2	2
0.0509	0.3503	0.11678008	0.11450093	3	2
0.0509	0.3503	0.018315865	0.017812245	1	3
0.0509	0.3503	0.015522003	0.01591612	2	3
0.0509	0.3503	0.018315863	0.01781224	3	3
0.0509	0.4002	0.19224164	0.18943128	1	1
0.0509	0.4002	0.21260965	0.2204858	2	1
0.0509	0.4002	0.19224161	0.18943128	3	1
0.0509	0.4002	0.119117066	0.11635048	1	2
0.0509	0.4002	0.112643816	0.11661536	2	2
0.0509	0.4002	0.11911709	0.11635051	3	2
0.0509	0.4002	0.018622661	0.018029135	1	3
0.0509	0.4002	0.014783746	0.01527702	2	3
0.0509	0.4002	0.01862267	0.018029146	3	3
0.0509	0.4501	0.19695836	0.19347571	1	1
0.0509	0.4501	0.20362796	0.21310408	2	1
0.0509	0.4501	0.19695829	0.19347566	3	1
0.0509	0.4501	0.121640965	0.11837376	1	2
0.0509	0.4501	0.10726917	0.11205896	2	2
0.0509	0.4501	0.12164098	0.11837379	3	2
0.0509	0.4501	0.01894984	0.018268105	1	3
0.0509	0.4501	0.014004617	0.014601978	2	3
0.0509	0.4501	0.01894984	0.018268107	3	3
0.0509	0.5	0.20209095	0.19788648	1	1
0.0509	0.5	0.19379187	0.20493951	2	1
0.0509	0.5	0.20209101	0.19788654	3	1
0.0509	0.5	0.12437636	0.12060093	1	2
0.0509	0.5	0.10149285	0.10713364	2	2
0.0509	0.5	0.12437631	0.12060089	3	2
0.0509	0.5	0.019300621	0.018533655	1	3
0.0509	0.5	0.013179345	0.013884617	2	3
0.0509	0.5	0.01930061	0.018533643	3	3
0.0509	0.5499	0.20769832	0.20273018	1	1
0.0509	0.5499	0.18297993	0.19584864	2	1
0.0509	0.5499	0.20769832	0.20273015	3	1
0.0509	0.5499	0.12735213	0.12306964	1	2
0.0509	0.5499	0.095259994	0.101772025	2	2
0.0509	0.5499	0.12735209	0.12306963	3	2
0.0509	0.5499	0.019678686	0.018831277	1	3
0.0509	0.5499	0.012301851	0.0131171	2	3
0.0509	0.5499	0.01967868	0.018831274	3	3
0.0509	0.5998	0.2138497	0.20809059	1	1
0.0509	0.5998	0.17104775	0.18564878	2	1
0.0509	0.5998	0.21384975	0.20809065	3	1
0.0509	0.5998	0.13060242	0.1258278	1	2
0.0509	0.5998	0.08850624	0.09588902	2	2
0.0509	0.5998	0.13060234	0.12582771	3	2
0.0509	0.5998	0.020088295	0.019167872	1	3
0.0509	0.5998	0.011365049	0.012289571	2	3
0.0509	0.5998	0.02008827	0.019167852	3	3
0.0509	0.6497	0.22062746	0.21407574	1	1
0.0509	0.6497	0.15782416	0.17410481	2	1
0.0509	0.6497	0.22062743	0.2140757	3	1
0.0509	0.6497	0.13416749	0.12893684	1	2
0.0509	0.6497	0.08115646	0.089376114	2	2
0.0509	0.6497	0.1341675	0.12893686	3	2
0.0509	0.6497	0.02053433	0.019552164	1	3
0.0509	0.6497	0.010360854	0.011389587	2	3
0.0509	0.6497	0.020534325	0.019552158	3	3
0.0509	0.6996	0.22812825	0.220826	1	1
0.0509	0.6996	0.14310628	0.16090956	2	1
0.0509	0.6996	0.22812821	0.22082599	3	1
0.0509	0.6996	0.13809462	0.132477	1	2
0.0509	0.6996	0.07312301	0.08209226	2	2
0.0509	0.6996	0.13809459	0.13247699	3	2
0.0509	0.6996	0.021022467	0.019995471	1	3
0.0509	0.6996	0.00928003	0.010401137	2	3
0.0509	0.6996	0.021022465	0.019995471	3	3
0.0509	0.7495	0.23646498	0.22852771	1	1
0.0509	0.7495	0.12665728	0.1456565	2	1
0.0509	0.7495	0.23646496	0.22852764	3	1
0.0509	0.7495	0.14243832	0.1365538	1	2
0.0509	0.7495	0.06430579	0.07385246	2	2
0.0509	0.7495	0.14243826	0.1365537	3	2
0.0509	0.7495	0.021559112	0.020512506	1	3
0.0509	0.7495	0.008112225	0.009303257	2	3
0.0509	0.7495	0.021559102	0.020512495	3	3
0.0509	0.7994	0.24576518	0.23743066	1	1
0.0509	0.7994	0.10820854	0.12780198	2	1
0.0509	0.7994	0.24576524	0.23743069	3	1
0.0509	0.7994	0.14725927	0.14130689	1	2
0.0509	0.7994	0.054593794	0.0644098	2	2
0.0509	0.7994	0.14725928	0.14130695	3	2
0.0509	0.7994	0.022151228	0.021122476	1	3
0.0509	0.7994	0.0068462966	0.008068088	2	3
0.0509	0.7994	0.02215122	0.021122465	3	3
0.0509	0.8493	0.2561643	0.2478746	1	1
0.0509	0.8493	0.0874756	0.10661486	2	1
0.0509	0.8493	0.2561643	0.24787454	3	1
0.0509	0.8493	0.1526201	0.14692253	1	2
0.0509	0.8493	0.043873023	0.05343231	2	2
0.0509	0.8493	0.15262015	0.14692256	3	2
0.0509	0.8493	0.022805646	0.02185028	1	3
0.0509	0.8493	0.005471221	0.0066580963	2	3
0.0509	0.8493	0.022805665	0.0218503	3	3
0.0509	0.8992	0.2677835	0.2603197	1	1
0.0509	0.8992	0.06420565	0.0811203	2	1
0.0509	0.8992	0.2677835	0.26031962	3	1
0.0509	0.8992	0.15857303	0.15364386	1	2
0.0509	0.8992	0.032047845	0.040475275	2	2
0.0509	0.8992	0.15857291	0.15364379	3	2
0.0509	0.8992	0.023527633	0.022727523	1	3
0.0509	0.8992	0.0039784443	0.0050226497	2	3
0.0509	0.8992	0.023527617	0.022727506	3	3
0.0509	0.9491	0.28067437	0.27536175	1	1
0.0509	0.9491	0.03829706	0.05009189	2	1
0.0509	0.9491	0.28067458	0.27536187	3	1
0.0509	0.9491	0.1651305	0.16176851	1	2
0.0509	0.9491	0.019092048	0.02497097	2	2
0.0509	0.9491	0.1651304	0.16176842	3	2
0.0509	0.9491	0.024317015	0.023790479	1	3
0.0509	0.9491	0.0023671787	0.0030959565	2	3
0.0509	0.9491	0.024316985	0.023790447	3	3
0.0509	0.999	0.29470903	0.2936423	1	1
0.0509	0.999	0.010057961	0.012323346	2	1
0.0509	0.999	0.29470897	0.29364225	3	1
0.0509	0.999	0.17220263	0.17157578	1	2
0.0509	0.999	0.005146148	0.006304917	2	2
0.0509	0.999	0.17220269	0.17157586	3	2
0.0509	0.999	0.02515983	0.02506778	1	3
0.0509	0.999	0.00065291283	0.0007998951	2	3
0.0509	0.999	0.025159853	0.025067806	3	3
0.1008	0.001	0.12648849	0.12804109	1	1
0.1008	0.001	0.20224051	0.19869259	2	1
0.1008	0.001	0.12648845	0.12804103	3	1
0.1008	0.001	0.13259651	0.13422371	1	2
0.1008	0.001	0.17331518	0.1702745	2	2
0.1008	0.001	0.13259651	0.1342237	3	2
0.1008	0.001	0.03511092	0.035541687	1	3
0.1008	0.001	0.03605256	0.03541998	2	3
0.1008	0.001	0.0351109	0.035541657	3	3
0.1008	0.0509	0.12862967	0.1299912	1	1
0.1008	0.0509	0.19842088	0.19552742	2	1
0.1008	0.0509	0.12862962	0.12999113	3	1
0.1008	0.0509	0.13447917	0.13577785	1	2
0.1008	0.0509	0.16916275	0.16664939	2	2
0.1008	0.0509	0.13447915	0.13577783	3	2
0.1008	0.0509	0.035583407	0.03589164	1	3
0.1008	0.0509	0.035031784	0.034501594	2	3
0.1008	0.0509	0.03558341	0.035891645	3	3
0.1008	0.1008	0.13095847	0.13210917	1	1
0.1008	0.1008	0.19441524	0.19233124	2	1
0.1008	0.1008	0.13095844	0.1321091	3	1
0.1008	0.1008	0.13648309	0.13736579	1	2
0.1008	0.1008	0.16463277	0.16276887	2	2
0.1008	0.1008	0.13648306	0.13736576	3	2
0.1008	0.1008	0.036085054	0.0362281	1	3
0.1008	0.1008	0.033899024	0.03349424	2	3
0.1008	0.1008	0.03608504	0.036228083	3	3
0.1008	0.1507	0.13345574	0.13436793	1	1
0.1008	0.1507	0.1901515	0.18897666	2	1
0.1008	0.1507	0.13345577	0.13436796	3	1
0.1008	0.1507	0.13860565	0.13902003	1	2
0.1008	0.1507	0.15983765	0.15870503	2	2
0.1008	0.1507	0.13860568	0.1390201	3	2
0.1008	0.1507	0.036590766	0.03654927	1	3
0.1008	0.1507	0.032706387	0.03244362	2	3
0.1008	0.1507	0.036590777	0.036549274	3	3
0.1008	0.2006	0.13612393	0.13676493	1	1
0.1008	0.2006	0.18558477	0.1854035	2	1
0.1008	0.2006	0.1361239	0.13676488	3	1
0.1008	0.2006	0.1408521	0.14075823	1	2
0.1008	0.2006	0.15480034	0.15446663	2	2
0.1008	0.2006	0.14085206	0.1407582	3	2
0.1008	0.2006	0.037097163	0.036861047	1	3
0.1008	0.2006	0.03146869	0.03136167	2	3
0.1008	0.2006	0.037097137	0.036861025	3	3
0.1008	0.2505	0.13897365	0.13930681	1	1
0.1008	0.2505	0.18067077	0.18156019	2	1
0.1008	0.2505	0.1389736	0.13930675	3	1
0.1008	0.2505	0.14323208	0.14259692	1	2
0.1008	0.2505	0.14951481	0.15003955	2	2
0.1008	0.2505	0.14323208	0.1425969	3	2
0.1008	0.2505	0.037606534	0.03717122	1	3
0.1008	0.2505	0.030189857	0.030250357	2	3
0.1008	0.2505	0.03760652	0.037171196	3	3
0.1008	0.3004	0.14202137	0.14200704	1	1
0.1008	0.3004	0.17536205	0.17739527	2	1
0.1008	0.3004	0.14202136	0.14200704	3	1
0.1008	0.3004	0.14575939	0.14455476	1	2
0.1008	0.3004	0.14396067	0.145398	2	2
0.1008	0.3004	0.14575939	0.14455472	3	2
0.1008	0.3004	0.03812345	0.037487984	1	3
0.1008	0.3004	0.028868819	0.029107194	2	3
0.1008	0.3004	0.038123444	0.037487987	3	3
0.1008	0.3503	0.14528854	0.14488451	1	1
0.1008	0.3503	0.1696058	0.17285283	2	1
0.1008	0.3503	0.14528856	0.14488457	3	1
0.1008	0.3503	0.14845078	0.14665256	1	2
0.1008	0.3503	0.13810773	0.14050728	2	2
0.1008	0.3503	0.14845075	0.14665256	3	2
0.1008	0.3503	0.03865319	0.03781942	1	3
0.1008	0.3503	0.027501497	0.027926845	2	3
0.1008	0.3503	0.038653187	0.03781941	3	3
0.1008	0.4002	0.14880145	0.14796406	1	1
0.1008	0.4002	0.16334164	0.16786824	2	1
0.1008	0.4002	0.14880142	0.14796402	3	1
0.1008	0.4002	0.15132648	0.14891502	1	2
0.1008	0.4002	0.13191763	0.13532408	2	2
0.1008	0.4002	0.15132645	0.14891504	3	2
0.1008	0.4002	0.039201528	0.038173743	1	3
0.1008	0.4002	0.026082026	0.02670211	2	3
0.1008	0.4002	0.039201513	0.03817372	3	3
0.1008	0.4501	0.15259156	0.15127642	1	1
0.1008	0.4501	0.15649998	0.16236597	2	1
0.1008	0.4501	0.15259157	0.15127641	3	1
0.1008	0.4501	0.15441015	0.15137129	1	2
0.1008	0.4501	0.12534465	0.12979573	2	2
0.1008	0.4501	0.15441015	0.15137126	3	2
0.1008	0.4501	0.03977444	0.03855948	1	3
0.1008	0.4501	0.02460301	0.025423942	2	3
0.1008	0.4501	0.039774437	0.03855948	3	3
0.1008	0.5	0.1566964	0.1548602	1	1
0.1008	0.5	0.14899944	0.15625349	2	1
0.1008	0.5	0.15669641	0.15486026	3	1
0.1008	0.5	0.15772988	0.15405677	1	2
0.1008	0.5	0.1183355	0.123858795	2	2
0.1008	0.5	0.15772992	0.15405688	3	2
0.1008	0.5	0.0403784	0.03898616	1	3
0.1008	0.5	0.023055825	0.024081418	2	3
0.1008	0.5	0.040378384	0.038986146	3	3
0.1008	0.5499	0.16116011	0.15876365	1	1
0.1008	0.5499	0.14074425	0.14941673	2	1
0.1008	0.5499	0.16116013	0.15876362	3	1
0.1008	0.5499	0.16131838	0.15701543	1	2
0.1008	0.5499	0.110827774	0.11743493	2	2
0.1008	0.5499	0.16131839	0.15701543	3	2
0.1008	0.5499	0.041020248	0.039464552	1	3
0.1008	0.5499	0.021430526	0.022661243	2	3
0.1008	0.5499	0.041020244	0.039464545	3	3
0.1008	0.5998	0.16603509	0.16304722	1	1
0.1008	0.5998	0.13162145	0.14171231	2	1
0.1008	0.5998	0.16603515	0.16304731	3	1
0.1008	0.5998	0.16521403	0.16030194	1	2
0.1008	0.5998	0.10274922	0.11042697	2	2
0.1008	0.5998	0.16521399	0.1603019	3	2
0.1008	0.5998	0.041707575	0.040007565	1	3
0.1008	0.5998	0.019715833	0.021147147	2	3
0.1008	0.5998	0.041707553	0.040007554	3	3
0.1008	0.6497	0.17138323	0.16778882	1	1
0.1008	0.6497	0.12149722	0.132957	2	1
0.1008	0.6497	0.17138323	0.16778882	3	1
0.1008	0.6497	0.16946182	0.163986	1	2
0.1008	0.6497	0.09401614	0.10271244	2	2
0.1008	0.6497	0.16946182	0.163986	3	2
0.1008	0.6497	0.04244879	0.040631033	1	3
0.1008	0.6497	0.017899005	0.01951889	2	3
0.1008	0.6497	0.042448785	0.04063103	3	3
0.1008	0.6996	0.17727667	0.17308831	1	1
0.1008	0.6996	0.11021397	0.122913755	2	1
0.1008	0.6996	0.17727667	0.17308837	3	1
0.1008	0.6996	0.1741141	0.16815734	1	2
0.1008	0.6996	0.08453228	0.09413454	2	2
0.1008	0.6996	0.17411408	0.16815735	3	2
0.1008	0.6996	0.04325325	0.04135478	1	3
0.1008	0.6996	0.015965791	0.017750802	2	3
0.1008	0.6996	0.043253254	0.04135479	3	3
0.1008	0.7495	0.18379942	0.17907791	1	1
0.1008	0.7495	0.097588465	0.111271776	2	1
0.1008	0.7495	0.18379937	0.17907788	3	1
0.1008	0.7495	0.17923065	0.17293276	1	2
0.1008	0.7495	0.074188456	0.084489174	2	2
0.1008	0.7495	0.17923066	0.17293277	3	2
0.1008	0.7495	0.044131268	0.042204056	1	3
0.1008	0.7495	0.013900546	0.015809761	2	3
0.1008	0.7495	0.044131283	0.042204067	3	3
0.1008	0.7994	0.19104575	0.1859338	1	1
0.1008	0.7994	0.08341351	0.097618915	2	1
0.1008	0.7994	0.19104582	0.18593386	3	1
0.1008	0.7994	0.18487762	0.17846571	1	2
0.1008	0.7994	0.06286505	0.07350721	2	2
0.1008	0.7994	0.1848777	0.17846571	3	2
0.1008	0.7994	0.04509383	0.043211203	1	3
0.1008	0.7994	0.011686775	0.013652253	2	3
0.1008	0.7994	0.045093827	0.0432112	3	3
0.1008	0.8493	0.19911581	0.19389541	1	1
0.1008	0.8493	0.0674704	0.08140679	2	1
0.1008	0.8493	0.19911598	0.19389556	3	1
0.1008	0.8493	0.19112276	0.18495826	1	2
0.1008	0.8493	0.050440736	0.0608307	2	2
0.1008	0.8493	0.19112274	0.18495831	3	2
0.1008	0.8493	0.046151616	0.044417467	1	3
0.1008	0.8493	0.009308549	0.011220202	2	3
0.1008	0.8493	0.04615157	0.044417422	3	3
0.1008	0.8992	0.20809883	0.20328629	1	1
0.1008	0.8992	0.049564138	0.061913513	2	1
0.1008	0.8992	0.2080989	0.20328635	3	1
0.1008	0.8992	0.19802211	0.19267239	1	2
0.1008	0.8992	0.036814846	0.045985423	2	2
0.1008	0.8992	0.19802195	0.1926722	3	2
0.1008	0.8992	0.04731268	0.045873992	1	3
0.1008	0.8992	0.00675398	0.008435969	2	3
0.1008	0.8992	0.047312643	0.045873955	3	3
0.1008	0.9491	0.21803579	0.214527	1	1
0.1008	0.9491	0.029609907	0.038244337	2	1
0.1008	0.9491	0.21803577	0.21452697	3	1
0.1008	0.9491	0.20559053	0.20192583	1	2
0.1008	0.9491	0.021959769	0.02837296	2	2
0.1008	0.9491	0.20559055	0.20192586	3	2
0.1008	0.9491	0.048577514	0.04763891	1	3
0.1008	0.9491	0.0040226313	0.0051991916	2	3
0.1008	0.9491	0.048577502	0.047638904	3	3
0.1008	0.999	0.22885114	0.22809227	1	1
0.1008	0.999	0.007813641	0.009527912	2	1
0.1008	0.999	0.22885115	0.2280923	3	1
0.1008	0.999	0.2137428	0.21302868	1	2
0.1008	0.999	0.0060095377	0.0073279506	2	2
0.1008	0.999	0.21374278	0.21302868	3	2
0.1008	0.999	0.04992721	0.049759332	1	3
0.1008	0.999	0.001134645	0.0013835636	2	3
0.1008	0.999	0.049927186	0.049759313	3	3
0.1507	0.001	0.10018116	0.10227957	1	1
0.1507	0.001	0.16017699	0.15499674	2	1
0.1507	0.001	0.10018119	0.1022796	3	1
0.1507	0.001	0.14782676	0.15092286	1	2
0.1507	0.001	0.18308245	0.1771612	2	2
0.1507	0.001	0.14782675	0.15092283	3	2
0.1507	0.001	0.05546418	0.056625705	1	3
0.1507	0.001	0.049796376	0.048185818	2	3
0.1507	0.001	0.055464182	0.056625698	3	3
0.1507	0.0509	0.10195487	0.10389922	1	1
0.1507	0.0509	0.15713972	0.15251625	2	1
0.1507	0.0509	0.10195487	0.10389924	3	1
0.1507	0.0509	0.14991674	0.15266626	1	2
0.1507	0.0509	0.17843226	0.17313871	2	2
0.1507	0.0509	0.14991671	0.15266624	3	2
0.1507	0.0509	0.056208957	0.05719543	1	3
0.1507	0.0509	0.048266888	0.046823222	2	3
0.1507	0.0509	0.056208972	0.05719546	3	3
0.1507	0.1008	0.10390907	0.10568795	1	1
0.1507	0.1008	0.15395932	0.15004064	2	1
0.1507	0.1008	0.103909045	0.10568792	3	1
0.1507	0.1008	0.15216196	0.15446898	1	2
0.1507	0.1008	0.17332065	0.16881694	2	2
0.1507	0.1008	0.15216197	0.154469	3	2
0.1507	0.1008	0.05701018	0.057753004	1	3
0.1507	0.1008	0.04655773	0.045322597	2	3
0.1507	0.1008	0.05701017	0.057752993	3	3
0.1507	0.1507	0.10601473	0.107612796	1	1
0.1507	0.1507	0.15059184	0.1474766	2	1
0.1507	0.1507	0.10601471	0.10761279	3	1
0.1507	0.1507	0.15454102	0.15634301	1	2
0.1507	0.1507	0.16793412	0.16432644	2	2
0.1507	0.1507	0.15454103	0.15634303	3	2
0.1507	0.1507	0.057797533	0.05825841	1	3
0.1507	0.1507	0.044767644	0.04376867	2	3
0.1507	0.1507	0.057797544	0.05825842	3	3
0.1507	0.2006	0.1082668	0.10966377	1	1
0.1507	0.2006	0.14700057	0.14476934	2	1
0.1507	0.2006	0.10826681	0.109663785	3	1
0.1507	0.2006	0.1570512	0.15829936	1	2
0.1507	0.2006	0.16231826	0.15968809	2	2
0.1507	0.2006	0.1570512	0.15829939	3	2
0.1507	0.2006	0.058559354	0.05871601	1	3
0.1507	0.2006	0.04292641	0.0421841	2	3
0.1507	0.2006	0.05855936	0.058716025	3	3
0.1507	0.2505	0.1106696	0.11184056	1	1
0.1507	0.2505	0.14314695	0.14187008	2	1
0.1507	0.2505	0.11066958	0.11184054	3	1
0.1507	0.2505	0.15969856	0.160353	1	2
0.1507	0.2505	0.15647505	0.15488867	2	2
0.1507	0.2505	0.15969859	0.160353	3	2
0.1507	0.2505	0.059299134	0.059140254	1	3
0.1507	0.2505	0.041043326	0.040573496	2	3
0.1507	0.2505	0.05929914	0.059140258	3	3
0.1507	0.3004	0.113233194	0.11414937	1	1
0.1507	0.3004	0.13898946	0.1387304	2	1
0.1507	0.3004	0.11323322	0.114149384	3	1
0.1507	0.3004	0.16249493	0.16252214	1	2
0.1507	0.3004	0.1503852	0.14989837	2	2
0.1507	0.3004	0.16249496	0.1625222	3	2
0.1507	0.3004	0.06002543	0.059547514	1	3
0.1507	0.3004	0.03911827	0.038933292	2	3
0.1507	0.3004	0.060025446	0.059547517	3	3
0.1507	0.3503	0.115972675	0.116601855	1	1
0.1507	0.3503	0.13448222	0.13529919	2	1
0.1507	0.3503	0.11597267	0.116601855	3	1
0.1507	0.3503	0.1654563	0.16482821	1	2
0.1507	0.3503	0.14401701	0.14467706	2	2
0.1507	0.3503	0.1654563	0.1648282	3	2
0.1507	0.3503	0.060748324	0.059953887	1	3
0.1507	0.3503	0.03714619	0.037255738	2	3
0.1507	0.3503	0.060748328	0.0599539	3	3
0.1507	0.4002	0.11890748	0.11921491	1	1
0.1507	0.4002	0.12957412	0.13152008	2	1
0.1507	0.4002	0.118907526	0.11921492	3	1
0.1507	0.4002	0.16860281	0.1672969	1	2
0.1507	0.4002	0.13732974	0.13917634	2	2
0.1507	0.4002	0.16860287	0.16729695	3	2
0.1507	0.4002	0.061478198	0.060374767	1	3
0.1507	0.4002	0.035119012	0.03553031	2	3
0.1507	0.4002	0.06147818	0.06037474	3	3
0.1507	0.4501	0.122061774	0.12201079	1	1
0.1507	0.4501	0.124207124	0.12732835	2	1
0.1507	0.4501	0.12206182	0.12201084	3	1
0.1507	0.4501	0.17195848	0.16995844	1	2
0.1507	0.4501	0.13027512	0.13333878	2	2
0.1507	0.4501	0.1719585	0.16995843	3	2
0.1507	0.4501	0.062225245	0.060825065	1	3
0.1507	0.4501	0.03302674	0.033744294	2	3
0.1507	0.4501	0.06222525	0.060825065	3	3
0.1507	0.5	0.12546438	0.12501784	1	1
0.1507	0.5	0.11831394	0.122646764	2	1
0.1507	0.5	0.1254644	0.12501784	3	1
0.1507	0.5	0.1755516	0.17284924	1	2
0.1507	0.5	0.12279686	0.12709618	2	2
0.1507	0.5	0.1755516	0.17284925	3	2
0.1507	0.5	0.062999785	0.0613202	1	3
0.1507	0.5	0.030857692	0.031882595	2	3
0.1507	0.5	0.06299977	0.06132017	3	3
0.1507	0.5499	0.12914972	0.12827165	1	1
0.1507	0.5499	0.11181635	0.11738158	2	1
0.1507	0.5499	0.12914973	0.1282717	3	1
0.1507	0.5499	0.17941533	0.17601398	1	2
0.1507	0.5499	0.11483049	0.120366536	2	2
0.1507	0.5499	0.17941532	0.17601396	3	2
0.1507	0.5499	0.06381219	0.061876588	1	3
0.1507	0.5499	0.028598754	0.029927464	2	3
0.1507	0.5499	0.06381217	0.061876554	3	3
0.1507	0.5998	0.1331585	0.13181755	1	1
0.1507	0.5998	0.10462269	0.11141647	2	1
0.1507	0.5998	0.13315852	0.13181755	3	1
0.1507	0.5998	0.18358831	0.17950785	1	2
0.1507	0.5998	0.1063019	0.11304962	2	2
0.1507	0.5998	0.18358834	0.17950791	3	2
0.1507	0.5998	0.06467326	0.06251276	1	3
0.1507	0.5998	0.026235238	0.02785751	2	3
0.1507	0.5998	0.064673275	0.06251278	3	3
0.1507	0.6497	0.1375387	0.13571289	1	1
0.1507	0.6497	0.09662503	0.104604185	2	1
0.1507	0.6497	0.13753867	0.13571286	3	1
0.1507	0.6497	0.18811575	0.18340068	1	2
0.1507	0.6497	0.097126156	0.105020694	2	2
0.1507	0.6497	0.18811576	0.18340072	3	2
0.1507	0.6497	0.06559453	0.063250646	1	3
0.1507	0.6497	0.023750931	0.025646692	2	3
0.1507	0.6497	0.06559451	0.06325062	3	3
0.1507	0.6996	0.14234638	0.14003198	1	1
0.1507	0.6996	0.087696925	0.09675596	2	1
0.1507	0.6996	0.14234635	0.14003195	3	1
0.1507	0.6996	0.19304958	0.18778118	1	2
0.1507	0.6996	0.08720661	0.09612194	2	2
0.1507	0.6996	0.19304958	0.18778117	3	2
0.1507	0.6996	0.06658824	0.06411668	1	3
0.1507	0.6996	0.021127969	0.023262454	2	3
0.1507	0.6996	0.06658825	0.06411669	3	3
0.1507	0.7495	0.14764617	0.144872	1	1
0.1507	0.7495	0.077692054	0.08762633	2	1
0.1507	0.7495	0.14764617	0.14487197	3	1
0.1507	0.7495	0.19844905	0.19276404	1	2
0.1507	0.7495	0.07643478	0.0861502	2	2
0.1507	0.7495	0.19844902	0.19276401	3	2
0.1507	0.7495	0.067667775	0.06514398	1	3
0.1507	0.7495	0.018347066	0.02066335	2	3
0.1507	0.7495	0.06766775	0.065143965	3	3
0.1507	0.7994	0.15351063	0.15036264	1	1
0.1507	0.7994	0.06644566	0.07689261	2	1
0.1507	0.7994	0.15351066	0.15036267	3	1
0.1507	0.7994	0.20437908	0.19849905	1	2
0.1507	0.7994	0.06469272	0.074840106	2	2
0.1507	0.7994	0.20437914	0.1984991	3	2
0.1507	0.7994	0.06884695	0.06637413	1	3
0.1507	0.7994	0.015388209	0.017795503	2	3
0.1507	0.7994	0.06884695	0.06637413	3	3
0.1507	0.8493	0.16001572	0.15667892	1	1
0.1507	0.8493	0.053784136	0.06412918	2	1
0.1507	0.8493	0.16001582	0.15667899	3	1
0.1507	0.8493	0.2109059	0.20518203	1	2
0.1507	0.8493	0.05186158	0.061842	2	2
0.1507	0.8493	0.2109059	0.20518202	3	2
0.1507	0.8493	0.07013933	0.06785961	1	3
0.1507	0.8493	0.0122323055	0.014587691	2	3
0.1507	0.8493	0.07013929	0.06785955	3	3
0.1507	0.8992	0.16722965	0.16405712	1	1
0.1507	0.8992	0.03955161	0.048781488	2	1
0.1507	0.8992	0.1672296	0.16405705	3	1
0.1507	0.8992	0.2180846	0.2130652	1	2
0.1507	0.8992	0.037843242	0.046698045	2	2
0.1507	0.8992	0.21808465	0.2130653	3	2
0.1507	0.8992	0.07155563	0.06966496	1	3
0.1507	0.8992	0.008865313	0.010945748	2	3
0.1507	0.8992	0.07155569	0.069665015	3	3
0.1507	0.9491	0.17518389	0.17280313	1	1
0.1507	0.9491	0.023673363	0.030168515	2	1
0.1507	0.9491	0.17518398	0.17280324	3	1
0.1507	0.9491	0.2259331	0.22245568	1	2
0.1507	0.9491	0.022607733	0.028835895	2	2
0.1507	0.9491	0.22593313	0.22245568	3	2
0.1507	0.9491	0.07309914	0.07186441	1	3
0.1507	0.9491	0.0052865436	0.006749048	2	3
0.1507	0.9491	0.07309912	0.0718644	3	3
0.1507	0.999	0.18383193	0.18327674	1	1
0.1507	0.999	0.006282159	0.0076205516	2	1
0.1507	0.999	0.18383186	0.18327668	3	1
0.1507	0.999	0.23438296	0.23366903	1	2
0.1507	0.999	0.0062653073	0.007600615	2	2
0.1507	0.999	0.234383	0.23366906	3	2
0.1507	0.999	0.07475351	0.0745242	1	3
0.1507	0.999	0.0015157602	0.0018389097	2	3
0.1507	0.999	0.074753545	0.07452423	3	3
0.2006	0.001	0.08025211	0.08263474	1	1
0.2006	0.001	0.12831211	0.12191781	2	1
0.2006	0.001	0.08025214	0.08263475	3	1
0.2006	0.001	0.15571147	0.16033424	1	2
0.2006	0.001	0.18381523	0.17465486	2	2
0.2006	0.001	0.15571146	0.16033417	3	2
0.2006	0.001	0.07737195	0.079668954	1	3
0.2006	0.001	0.06120161	0.05815161	2	3
0.2006	0.001	0.0773719	0.079668894	3	3
0.2006	0.0509	0.081731476	0.083966196	1	1
0.2006	0.0509	0.12586556	0.11995365	2	1
0.2006	0.0509	0.0817315	0.0839662	3	1
0.2006	0.0509	0.15789467	0.16215138	1	2
0.2006	0.0509	0.17890204	0.17046915	2	2
0.2006	0.0509	0.1578947	0.16215143	3	2
0.2006	0.0509	0.07839379	0.08047466	1	3
0.2006	0.0509	0.05919251	0.05639273	2	3
0.2006	0.0509	0.0783938	0.080474675	3	3
0.2006	0.1008	0.083378755	0.08545639	1	1
0.2006	0.1008	0.12330737	0.11801417	2	1
0.2006	0.1008	0.08337876	0.08545641	3	1
0.2006	0.1008	0.16025831	0.16405147	1	2
0.2006	0.1008	0.17346981	0.16596057	2	2
0.2006	0.1008	0.16025828	0.16405144	3	2
0.2006	0.1008	0.07950521	0.0812785	1	3
0.2006	0.1008	0.05693817	0.054452524	2	3
0.2006	0.1008	0.07950525	0.08127854	3	3
0.2006	0.1507	0.08516452	0.0870818	1	1
0.2006	0.1507	0.120618165	0.11603993	2	1
0.2006	0.1507	0.08516451	0.0870818	3	1
0.2006	0.1507	0.16277072	0.16603538	1	2
0.2006	0.1507	0.16777481	0.16131665	2	2
0.2006	0.1507	0.16277067	0.16603537	3	2
0.2006	0.1507	0.08057306	0.081975214	1	3
0.2006	0.1507	0.05459038	0.052458532	2	3
0.2006	0.1507	0.08057308	0.08197522	3	3
0.2006	0.2006	0.087080196	0.08882997	1	1
0.2006	0.2006	0.11776754	0.113981806	2	1
0.2006	0.2006	0.08708018	0.088829964	3	1
0.2006	0.2006	0.16542275	0.16810863	1	2
0.2006	0.2006	0.16188224	0.1565679	2	2
0.2006	0.2006	0.16542275	0.16810858	3	2
0.2006	0.2006	0.081574544	0.08256466	1	3
0.2006	0.2006	0.052195337	0.05044398	2	3
0.2006	0.2006	0.08157454	0.08256464	3	3
0.2006	0.2505	0.089125656	0.09069542	1	1
0.2006	0.2505	0.11472011	0.111792564	2	1
0.2006	0.2505	0.08912565	0.09069541	3	1
0.2006	0.2505	0.16821587	0.17028134	1	2
0.2006	0.2505	0.15579908	0.15169875	2	2
0.2006	0.2505	0.16821586	0.17028135	3	2
0.2006	0.2505	0.08251508	0.0830701	1	3
0.2006	0.2505	0.049767528	0.04841482	2	3
0.2006	0.2505	0.08251509	0.08307011	3	3
0.2006	0.3004	0.09130648	0.092678584	1	1
0.2006	0.3004	0.11143781	0.10942559	2	1
0.2006	0.3004	0.09130643	0.09267855	3	1
0.2006	0.3004	0.1711586	0.17256892	1	2
0.2006	0.3004	0.1495062	0.14667444	2	2
0.2006	0.3004	0.17115858	0.17256889	3	2
0.2006	0.3004	0.08340922	0.08351971	1	3
0.2006	0.3004	0.047307357	0.046365503	2	3
0.2006	0.3004	0.08340922	0.0835197	3	3
0.2006	0.3503	0.09363275	0.09478505	1	1
0.2006	0.3503	0.10787977	0.10683364	2	1
0.2006	0.3503	0.09363278	0.09478507	3	1
0.2006	0.3503	0.17426482	0.17499043	1	2
0.2006	0.3503	0.1429699	0.14144945	2	2
0.2006	0.3503	0.17426482	0.1749905	3	2
0.2006	0.3503	0.08427349	0.083940364	1	3
0.2006	0.3503	0.044808276	0.04428511	2	3
0.2006	0.3503	0.084273495	0.08394038	3	3
0.2006	0.4002	0.096118875	0.09702547	1	1
0.2006	0.4002	0.10400144	0.1039663	2	1
0.2006	0.4002	0.09611888	0.09702548	3	1
0.2006	0.4002	0.17755274	0.17756958	1	2
0.2006	0.4002	0.1361474	0.13597085	2	2
0.2006	0.4002	0.17755282	0.17756972	3	2
0.2006	0.4002	0.08512412	0.08435664	1	3
0.2006	0.4002	0.04225967	0.042159386	2	3
0.2006	0.4002	0.08512415	0.084356695	3	3
0.2006	0.4501	0.098782964	0.099415004	1	1
0.2006	0.4501	0.09975299	0.10076706	2	1
0.2006	0.4501	0.09878294	0.09941495	3	1
0.2006	0.4501	0.18104522	0.18033504	1	2
0.2006	0.4501	0.12898847	0.13017778	2	2
0.2006	0.4501	0.18104514	0.18033502	3	2
0.2006	0.4501	0.085976735	0.08479162	1	3
0.2006	0.4501	0.03964878	0.039971873	2	3
0.2006	0.4501	0.08597674	0.08479161	3	3
0.2006	0.5	0.101647526	0.101974174	1	1
0.2006	0.5	0.09507818	0.09717079	2	1
0.2006	0.5	0.10164751	0.10197417	3	1
0.2006	0.5	0.18476884	0.18332127	1	2
0.2006	0.5	0.12143621	0.12400034	2	2
0.2006	0.5	0.18476883	0.18332127	3	2
0.2006	0.5	0.08684594	0.085267164	1	3
0.2006	0.5	0.03696101	0.03770371	2	3
0.2006	0.5	0.08684591	0.08526712	3	3
0.2006	0.5499	0.10473942	0.1047294	1	1
0.2006	0.5499	0.08991209	0.09309942	2	1
0.2006	0.5499	0.10473947	0.104729466	3	1
0.2006	0.5499	0.18875563	0.18657088	1	2
0.2006	0.5499	0.11342579	0.117355935	2	2
0.2006	0.5499	0.18875569	0.18657093	3	2
0.2006	0.5499	0.08774583	0.08580542	1	3
0.2006	0.5499	0.03418024	0.03533312	2	3
0.2006	0.5499	0.08774583	0.085805446	3	3
0.2006	0.5998	0.10809077	0.107714534	1	1
0.2006	0.5998	0.08417928	0.0884573	2	1
0.2006	0.5998	0.10809076	0.10771453	3	1
0.2006	0.5998	0.19304258	0.19013639	1	2
0.2006	0.5998	0.10488394	0.11014521	2	2
0.2006	0.5998	0.19304258	0.19013636	3	2
0.2006	0.5998	0.088690534	0.08643047	1	3
0.2006	0.5998	0.031288926	0.032834664	2	3
0.2006	0.5998	0.088690564	0.08643049	3	3
0.2006	0.6497	0.11173916	0.11097267	1	1
0.2006	0.6497	0.077791795	0.083125	2	1
0.2006	0.6497	0.11173917	0.11097268	3	1
0.2006	0.6497	0.19767264	0.19408338	1	2
0.2006	0.6497	0.09572773	0.102246486	2	2
0.2006	0.6497	0.19767267	0.19408344	3	2
0.2006	0.6497	0.089694396	0.0871692	1	3
0.2006	0.6497	0.028268002	0.030177798	2	3
0.2006	0.6497	0.0896944	0.087169215	3	3
0.2006	0.6996	0.11572861	0.11455963	1	1
0.2006	0.6996	0.07064702	0.076950386	2	1
0.2006	0.6996	0.115728654	0.11455966	3	1
0.2006	0.6996	0.20269546	0.19849563	1	2
0.2006	0.6996	0.085863635	0.09350727	2	2
0.2006	0.6996	0.20269546	0.19849566	3	2
0.2006	0.6996	0.090772256	0.08805345	1	3
0.2006	0.6996	0.025096737	0.027324919	2	3
0.2006	0.6996	0.09077226	0.08805345	3	3
0.2006	0.7495	0.12010968	0.118548356	1	1
0.2006	0.7495	0.06262671	0.06973715	2	1
0.2006	0.7495	0.12010969	0.118548356	3	1
0.2006	0.7495	0.20816685	0.20348015	1	2
0.2006	0.7495	0.07518743	0.08373317	2	2
0.2006	0.7495	0.20816687	0.20348018	3	2
0.2006	0.7495	0.09193981	0.08912193	1	3
0.2006	0.7495	0.021753171	0.024228733	2	3
0.2006	0.7495	0.0919398	0.08912192	3	3
0.2006	0.7994	0.12493869	0.12303569	1	1
0.2006	0.7994	0.05359848	0.06122949	2	1
0.2006	0.7994	0.1249387	0.12303572	3	1
0.2006	0.7994	0.21414816	0.20917629	1	2
0.2006	0.7994	0.0635868	0.0726727	2	2
0.2006	0.7994	0.2141482	0.20917629	3	2
0.2006	0.7994	0.09321313	0.0904227	1	3
0.2006	0.7994	0.018214688	0.02082839	2	3
0.2006	0.7994	0.09321317	0.09042273	3	3
0.2006	0.8493	0.13027427	0.12815179	1	1
0.2006	0.8493	0.04342267	0.051092315	2	1
0.2006	0.8493	0.13027427	0.12815177	3	1
0.2006	0.8493	0.22070135	0.21576488	1	2
0.2006	0.8493	0.05094929	0.059997745	2	2
0.2006	0.8493	0.22070138	0.21576494	3	2
0.2006	0.8493	0.0946084	0.092016116	1	3
0.2006	0.8493	0.014459981	0.017044386	2	3
0.2006	0.8493	0.094608426	0.092016116	3	3
0.2006	0.8992	0.13616818	0.13407083	1	1
0.2006	0.8992	0.031972505	0.038892306	2	1
0.2006	0.8992	0.1361682	0.13407086	3	1
0.2006	0.8992	0.22787891	0.22347891	1	2
0.2006	0.8992	0.03718123	0.04528252	2	2
0.2006	0.8992	0.22787884	0.22347884	3	2
0.2006	0.8992	0.09613939	0.09397647	1	3
0.2006	0.8992	0.010473332	0.012772762	2	3
0.2006	0.8992	0.09613933	0.09397641	3	3
0.2006	0.9491	0.14264446	0.14101738	1	1
0.2006	0.9491	0.019180054	0.024099708	2	1
0.2006	0.9491	0.1426445	0.14101742	3	1
0.2006	0.9491	0.23570047	0.23260173	1	2
0.2006	0.9491	0.022249755	0.02799929	2	2
0.2006	0.9491	0.23570052	0.23260176	3	2
0.2006	0.9491	0.09781352	0.096390456	1	3
0.2006	0.9491	0.0062532057	0.007881772	2	3
0.2006	0.9491	0.09781351	0.09639047	3	3
0.2006	0.999	0.14967184	0.14926288	1	1
0.2006	0.999	0.0051222173	0.006178324	2	1
0.2006	0.999	0.14967188	0.14926292	3	1
0.2006	0.999	0.244118	0.24344479	1	2
0.2006	0.999	0.0062355604	0.0075223935	2	2
0.2006	0.999	0.24411799	0.24344477	3	2
0.2006	0.999	0.09962324	0.09934648	1	3
0.2006	0.999	0.0018160531	0.0021911028	2	3
0.2006	0.999	0.09962318	0.099346414	3	3
0.2505	0.001	0.064471364	0.066912316	1	1
0.2505	0.001	0.1030801	0.0959145	2	1
0.2505	0.001	0.06447136	0.06691233	3	1
0.2505	0.001	0.15857863	0.16458267	1	2
0.2505	0.001	0.17914237	0.16668929	2	2
0.2505	0.001	0.15857852	0.16458257	3	2
0.2505	0.001	0.10064582	0.104456596	1	3
0.2505	0.001	0.07038607	0.06549319	2	3
0.2505	0.001	0.10064583	0.10445663	3	3
0.2505	0.0509	0.065706	0.06799293	1	1
0.2505	0.0509	0.10110572	0.09436177	2	1
0.2505	0.0509	0.06570599	0.06799294	3	1
0.2505	0.0509	0.16077459	0.1663799	1	2
0.2505	0.0509	0.1741343	0.16251142	2	2
0.2505	0.0509	0.16077457	0.16637987	3	2
0.2505	0.0509	0.101927914	0.10548804	1	3
0.2505	0.0509	0.06794287	0.063404985	2	3
0.2505	0.0509	0.101927936	0.105488084	3	3
0.2505	0.1008	0.067092255	0.06921487	1	1
0.2505	0.1008	0.09904332	0.09284231	2	1
0.2505	0.1008	0.067092255	0.06921488	3	1
0.2505	0.1008	0.16316669	0.1682769	1	2
0.2505	0.1008	0.168572	0.15800115	2	2
0.2505	0.1008	0.16316669	0.16827694	3	2
0.2505	0.1008	0.10333533	0.10653581	1	3
0.2505	0.1008	0.0651962	0.06110141	2	3
0.2505	0.1008	0.10333529	0.10653578	3	3
0.2505	0.1507	0.068605326	0.07057119	1	1
0.2505	0.1507	0.09689361	0.09132672	2	1
0.2505	0.1507	0.068605304	0.07057116	3	1
0.2505	0.1507	0.16572444	0.17028184	1	2
0.2505	0.1507	0.16277187	0.15339676	2	2
0.2505	0.1507	0.1657244	0.1702818	3	2
0.2505	0.1507	0.10466153	0.10740952	1	3
0.2505	0.1507	0.062352024	0.058751553	2	3
0.2505	0.1507	0.104661524	0.10740951	3	3
0.2505	0.2006	0.07023555	0.07204995	1	1
0.2505	0.2006	0.094630964	0.089771755	2	1
0.2505	0.2006	0.070235565	0.07204995	3	1
0.2505	0.2006	0.16843438	0.17239569	1	2
0.2505	0.2006	0.15681392	0.1487347	2	2
0.2505	0.2006	0.16843437	0.17239569	3	2
0.2505	0.2006	0.105871424	0.108102396	1	3
0.2505	0.2006	0.059472293	0.05639736	2	3
0.2505	0.2006	0.10587145	0.10810245	3	3
0.2505	0.2505	0.07198003	0.0736422	1	1
0.2505	0.2505	0.09222248	0.08813207	2	1
0.2505	0.2505	0.071980044	0.07364222	3	1
0.2505	0.2505	0.17129312	0.17462257	1	2
0.2505	0.2505	0.1507079	0.14399567	2	2
0.2505	0.2505	0.17129317	0.17462257	3	2
0.2505	0.2505	0.10697375	0.108649075	1	3
0.2505	0.2505	0.056575697	0.05404462	2	3
0.2505	0.2505	0.10697375	0.10864905	3	3
0.2505	0.3004	0.07384105	0.07534385	1	1
0.2505	0.3004	0.08963289	0.08636344	2	1
0.2505	0.3004	0.07384107	0.07534387	3	1
0.2505	0.3004	0.17430507	0.17697147	1	2
0.2505	0.3004	0.14443299	0.13913894	2	2
0.2505	0.3004	0.1743051	0.17697152	3	2
0.2505	0.3004	0.10798979	0.10909104	1	3
0.2505	0.3004	0.053662304	0.051684797	2	3
0.2505	0.3004	0.107989825	0.10909109	3	3
0.2505	0.3503	0.075824946	0.07715561	1	1
0.2505	0.3503	0.08682515	0.08442213	2	1
0.2505	0.3503	0.075824946	0.077155635	3	1
0.2505	0.3503	0.17748028	0.17945637	1	2
0.2505	0.3503	0.13795345	0.1341144	2	2
0.2505	0.3503	0.17748034	0.17945643	3	2
0.2505	0.3503	0.10894378	0.10946819	1	3
0.2505	0.3503	0.050723217	0.049302984	2	3
0.2505	0.3503	0.108943805	0.10946821	3	3
0.2505	0.4002	0.07794192	0.07908297	1	1
0.2505	0.4002	0.08376003	0.08226285	2	1
0.2505	0.4002	0.077941954	0.07908298	3	1
0.2505	0.4002	0.18083426	0.1820965	1	2
0.2505	0.4002	0.13122478	0.12886557	2	2
0.2505	0.4002	0.18083428	0.18209648	3	2
0.2505	0.4002	0.10985875	0.10981567	1	3
0.2505	0.4002	0.0477452	0.046881206	2	3
0.2505	0.4002	0.10985872	0.10981566	3	3
0.2505	0.4501	0.08020574	0.081135735	1	1
0.2505	0.4501	0.08039491	0.079836756	2	1
0.2505	0.4501	0.08020575	0.08113576	3	1
0.2505	0.4501	0.1843868	0.18491633	1	2
0.2505	0.4501	0.12419616	0.123330325	2	2
0.2505	0.4501	0.18438685	0.18491638	3	2
0.2505	0.4501	0.11075562	0.1101647	1	3
0.2505	0.4501	0.044712484	0.044399273	2	3
0.2505	0.4501	0.11075562	0.11016472	3	3
0.2505	0.5	0.08263363	0.083328225	1	1
0.2505	0.5	0.076682016	0.07708835	2	1
0.2505	0.5	0.082633615	0.08332822	3	1
0.2505	0.5	0.18816242	0.1879467	1	2
0.2505	0.5	0.11681045	0.11743813	2	2
0.2505	0.5	0.18816245	0.18794677	3	2
0.2505	0.5	0.11165386	0.1105443	1	3
0.2505	0.5	0.041607674	0.0418349	2	3
0.2505	0.5	0.111653924	0.11054436	3	3
0.2505	0.5499	0.08524664	0.08567979	1	1
0.2505	0.5499	0.07256742	0.073952585	2	1
0.2505	0.5499	0.08524662	0.08567976	3	1
0.2505	0.5499	0.19219017	0.19122596	1	2
0.2505	0.5499	0.10900428	0.1111081	2	2
0.2505	0.5499	0.19219011	0.19122595	3	2
0.2505	0.5499	0.112571396	0.11098241	1	3
0.2505	0.5499	0.038412016	0.03916302	2	3
0.2505	0.5499	0.11257139	0.11098241	3	3
0.2505	0.5998	0.088069946	0.08821559	1	1
0.2505	0.5998	0.06798881	0.0703507	2	1
0.2505	0.5998	0.08806996	0.088215604	3	1
0.2505	0.5998	0.19650422	0.19480176	1	2
0.2505	0.5998	0.10070674	0.10424433	2	2
0.2505	0.5998	0.19650422	0.19480172	3	2
0.2505	0.5998	0.11352536	0.11150772	1	3
0.2505	0.5998	0.035105452	0.036354907	2	3
0.2505	0.5998	0.113525316	0.11150766	3	3
0.2505	0.6497	0.0911333	0.09096827	1	1
0.2505	0.6497	0.06287419	0.06618523	2	1
0.2505	0.6497	0.09113331	0.09096828	3	1
0.2505	0.6497	0.20114452	0.198734	1	2
0.2505	0.6497	0.09183858	0.09673083	2	2
0.2505	0.6497	0.2011445	0.19873403	3	2
0.2505	0.6497	0.114532575	0.11215137	1	3
0.2505	0.6497	0.031666484	0.033376567	2	3
0.2505	0.6497	0.11453255	0.11215137	3	3
0.2505	0.6996	0.09447134	0.093979955	1	1
0.2505	0.6996	0.057140082	0.061333284	2	1
0.2505	0.6996	0.09447133	0.09397993	3	1
0.2505	0.6996	0.20615667	0.20309871	1	2
0.2505	0.6996	0.08231124	0.08842382	2	2
0.2505	0.6996	0.20615661	0.20309865	3	2
0.2505	0.6996	0.11561018	0.11294935	1	3
0.2505	0.6996	0.028072301	0.030186877	2	3
0.2505	0.6996	0.1156102	0.11294936	3	3
0.2505	0.7495	0.09812359	0.09730561	1	1
0.2505	0.7495	0.050690725	0.055637285	2	1
0.2505	0.7495	0.09812362	0.09730564	3	1
0.2505	0.7495	0.21159233	0.20799312	1	2
0.2505	0.7495	0.07202691	0.07914166	2	2
0.2505	0.7495	0.21159223	0.20799303	3	2
0.2505	0.7495	0.116775885	0.11394453	1	3
0.2505	0.7495	0.024298836	0.02673454	2	3
0.2505	0.7495	0.116775826	0.11394447	3	3
0.2505	0.7994	0.10213405	0.101018205	1	1
0.2505	0.7994	0.04341918	0.048893254	2	1
0.2505	0.7994	0.102134004	0.10101815	3	1
0.2505	0.7994	0.21750745	0.21354298	1	2
0.2505	0.7994	0.06088081	0.06865145	2	2
0.2505	0.7994	0.21750748	0.21354292	3	2
0.2505	0.7994	0.11804769	0.11518936	1	3
0.2505	0.7994	0.020321637	0.02295434	2	3
0.2505	0.7994	0.118047774	0.11518945	3	3
0.2505	0.8493	0.10654768	0.105214514	1	1
0.2505	0.8493	0.03521243	0.040835667	2	1
0.2505	0.8493	0.10654764	0.10521448	3	1
0.2505	0.8493	0.22395909	0.21991114	1	2
0.2505	0.8493	0.048768073	0.056651667	2	2
0.2505	0.8493	0.22395906	0.21991116	3	2
0.2505	0.8493	0.119444065	0.116749644	1	3
0.2505	0.8493	0.016117783	0.018761978	2	3
0.2505	0.8493	0.11944412	0.11674969	3	3
0.2505	0.8992	0.1114038	0.110023305	1	1
0.2505	0.8992	0.02596622	0.031122923	2	1
0.2505	0.8992	0.1114038	0.110023305	3	1
0.2505	0.8992	0.23099554	0.22730666	1	2
0.2505	0.8992	0.035600744	0.042754993	2	2
0.2505	0.8992	0.23099549	0.22730663	3	2
0.2505	0.8992	0.12098208	0.1187068	1	3
0.2505	0.8992	0.011670258	0.014048625	2	3
0.2505	0.8992	0.12098205	0.11870677	3	3
0.2505	0.9491	0.1167194	0.11560801	1	1
0.2505	0.9491	0.015617547	0.019336862	2	1
0.2505	0.9491	0.11671944	0.11560805	3	1
0.2505	0.9491	0.23863778	0.23598477	1	2
0.2505	0.9491	0.021342315	0.026483305	2	2
0.2505	0.9491	0.23863782	0.23598485	3	2
0.2505	0.9491	0.1226748	0.121158235	1	3
0.2505	0.9491	0.0069761816	0.008677685	2	3
0.2505	0.9491	0.12267478	0.121158235	3	3
0.2505	0.999	0.12247192	0.12217136	1	1
0.2505	0.999	0.0042002	0.005035053	2	1
0.2505	0.999	0.12247197	0.12217142	3	1
0.2505	0.999	0.24685624	0.24624468	1	2
0.2505	0.999	0.0060428623	0.0072458154	2	2
0.2505	0.999	0.24685633	0.24624479	3	2
0.2505	0.999	0.124526754	0.12421601	1	3
0.2505	0.999	0.0020469828	0.0024549607	2	3
0.2505	0.999	0.12452674	0.124216	3	3
0.3004	0.001	0.051686525	0.054012835	1	1
0.3004	0.001	0.08263851	0.07512263	2	1
0.3004	0.001	0.051686548	0.05401285	3	1
0.3004	0.001	0.15768354	0.16478094	1	2
0.3004	0.001	0.1709771	0.15542704	2	2
0.3004	0.001	0.15768358	0.164781	3	2
0.3004	0.001	0.125099	0.1307301	1	3
0.3004	0.001	0.07744615	0.0704026	2	3
0.3004	0.001	0.12509903	0.13073014	3	3
0.3004	0.0509	0.052715022	0.05488017	1	1
0.3004	0.0509	0.08105422	0.07390752	2	1
0.3004	0.0509	0.052715033	0.054880165	3	1
0.3004	0.0509	0.15983605	0.16648906	1	2
0.3004	0.0509	0.16600773	0.15139073	2	2
0.3004	0.0509	0.15983608	0.16648912	3	2
0.3004	0.0509	0.12660341	0.13194835	1	3
0.3004	0.0509	0.07462897	0.068066455	2	3
0.3004	0.0509	0.1266034	0.13194832	3	3
0.3004	0.1008	0.053876758	0.05586784	1	1
0.3004	0.1008	0.07939969	0.0727266	2	1
0.3004	0.1008	0.053876776	0.055867862	3	1
0.3004	0.1008	0.16219093	0.16830525	1	2
0.3004	0.1008	0.1604685	0.14702304	2	2
0.3004	0.1008	0.16219096	0.16830528	3	2
0.3004	0.1008	0.12826769	0.13320635	1	3
0.3004	0.1008	0.07146102	0.065491445	2	3
0.3004	0.1008	0.12826769	0.13320638	3	3
0.3004	0.1507	0.05515361	0.05698676	1	1
0.3004	0.1507	0.077690415	0.07157442	2	1
0.3004	0.1507	0.05515362	0.056986764	3	1
0.3004	0.1507	0.16472946	0.17026302	1	2
0.3004	0.1507	0.15472233	0.14260118	2	2
0.3004	0.1507	0.16472957	0.17026313	3	2
0.3004	0.1507	0.12981114	0.13422102	1	3
0.3004	0.1507	0.06819872	0.06288264	2	3
0.3004	0.1507	0.12981112	0.13422099	3	3
0.3004	0.2006	0.056536276	0.058227085	1	1
0.3004	0.2006	0.075904734	0.07041366	2	1
0.3004	0.2006	0.05653626	0.05822707	3	1
0.3004	0.2006	0.16743663	0.17236184	1	2
0.3004	0.2006	0.14885873	0.13816442	2	2
0.3004	0.2006	0.1674366	0.17236179	3	2
0.3004	0.2006	0.13118666	0.13497809	1	3
0.3004	0.2006	0.0649175	0.060288046	2	3
0.3004	0.2006	0.13118665	0.13497807	3	3
0.3004	0.2505	0.058020335	0.059577797	1	1
0.3004	0.2505	0.07401223	0.06920217	2	1
0.3004	0.2505	0.058020346	0.05957781	3	1
0.3004	0.2505	0.17030413	0.1745975	1	2
0.3004	0.2505	0.14288777	0.13368917	2	2
0.3004	0.2505	0.17030418	0.17459759	3	2
0.3004	0.2505	0.13240612	0.13552299	1	3
0.3004	0.2505	0.061638698	0.057711817	2	3
0.3004	0.2505	0.13240618	0.13552308	3	3
0.3004	0.3004	0.05960581	0.0610317	1	1
0.3004	0.3004	0.071980454	0.06789901	2	1
0.3004	0.3004	0.059605807	0.061031703	3	1
0.3004	0.3004	0.1733315	0.1769708	1	2
0.3004	0.3004	0.13678707	0.12913044	2	2
0.3004	0.3004	0.1733315	0.1769708	3	2
0.3004	0.3004	0.13349831	0.13591188	1	3
0.3004	0.3004	0.05836109	0.055141658	2	3
0.3004	0.3004	0.13349836	0.13591191	3	3
0.3004	0.3503	0.061296392	0.062586054	1	1
0.3004	0.3503	0.06977623	0.0664645	2	1
0.3004	0.3503	0.061296366	0.062586024	3	1
0.3004	0.3503	0.17652452	0.17948805	1	2
0.3004	0.3503	0.13051906	0.12443453	2	2
0.3004	0.3503	0.17652455	0.17948806	3	2
0.3004	0.3503	0.13449487	0.13619703	1	3
0.3004	0.3503	0.055073265	0.052558832	2	3
0.3004	0.3503	0.13449484	0.13619703	3	3
0.3004	0.4002	0.06309904	0.06424228	1	1
0.3004	0.4002	0.06736505	0.0648586	2	1
0.3004	0.4002	0.06309906	0.064242326	3	1
0.3004	0.4002	0.17989457	0.18216194	1	2
0.3004	0.4002	0.12403823	0.119543314	2	2
0.3004	0.4002	0.17989466	0.182162	3	2
0.3004	0.4002	0.13542521	0.136424	1	3
0.3004	0.4002	0.05175902	0.049941592	2	3
0.3004	0.4002	0.13542518	0.136424	3	3
0.3004	0.4501	0.06502398	0.06600623	1	1
0.3004	0.4501	0.0647103	0.06303912	2	1
0.3004	0.4501	0.065024	0.06600625	3	1
0.3004	0.4501	0.18345809	0.18501131	1	2
0.3004	0.4501	0.11729375	0.1143942	2	2
0.3004	0.4501	0.18345816	0.1850114	3	2
0.3004	0.4501	0.13631594	0.13663247	1	3
0.3004	0.4501	0.048399854	0.047266643	2	3
0.3004	0.4501	0.13631593	0.13663244	3	3
0.3004	0.5	0.06708443	0.0678875	1	1
0.3004	0.5	0.06177188	0.06095927	2	1
0.3004	0.5	0.06708445	0.067887515	3	1
0.3004	0.5	0.18723616	0.1880617	1	2
0.3004	0.5	0.110229895	0.10891847	2	2
0.3004	0.5	0.18723613	0.1880617	3	2
0.3004	0.5	0.13719074	0.13685773	1	3
0.3004	0.5	0.04497581	0.04450871	2	3
0.3004	0.5	0.13719064	0.1368576	3	3
0.3004	0.5499	0.06929671	0.06989995	1	1
0.3004	0.5499	0.05850475	0.058564793	2	1
0.3004	0.5499	0.06929672	0.06989997	3	1
0.3004	0.5499	0.19125433	0.19134574	1	2
0.3004	0.5499	0.102785595	0.103038326	2	2
0.3004	0.5499	0.19125438	0.19134577	3	2
0.3004	0.5499	0.13807082	0.1371326	1	3
0.3004	0.5499	0.041465856	0.04164018	2	3
0.3004	0.5499	0.13807085	0.13713266	3	3
0.3004	0.5998	0.071680576	0.072062306	1	1
0.3004	0.5998	0.054857686	0.05579109	2	1
0.3004	0.5998	0.07168057	0.07206231	3	1
0.3004	0.5998	0.19554351	0.19490543	1	2
0.3004	0.5998	0.09489354	0.09666291	2	2
0.3004	0.5998	0.19554353	0.19490552	3	2
0.3004	0.5998	0.13897634	0.13749026	1	3
0.3004	0.5998	0.037847873	0.038629837	2	3
0.3004	0.5998	0.1389764	0.13749033	3	3
0.3004	0.6497	0.07425931	0.074398994	1	1
0.3004	0.6497	0.050771788	0.05255877	2	1
0.3004	0.6497	0.07425937	0.074399054	3	1
0.3004	0.6497	0.20013943	0.19879368	1	2
0.3004	0.6497	0.086479336	0.08968373	2	2
0.3004	0.6497	0.2001395	0.19879377	3	2
0.3004	0.6497	0.13992637	0.13796534	1	3
0.3004	0.6497	0.03409861	0.03544139	2	3
0.3004	0.6497	0.13992631	0.13796526	3	3
0.3004	0.6996	0.07706019	0.07694191	1	1
0.3004	0.6996	0.046179183	0.04876849	2	1
0.3004	0.6996	0.07706025	0.07694197	3	1
0.3004	0.6996	0.20508346	0.20307796	1	2
0.3004	0.6996	0.07746041	0.08196743	2	2
0.3004	0.6996	0.20508355	0.20307806	3	2
0.3004	0.6996	0.14093971	0.13859652	1	3
0.3004	0.6996	0.03019358	0.032031283	2	3
0.3004	0.6996	0.1409397	0.13859649	3	3
0.3004	0.7495	0.080114156	0.07973258	1	1
0.3004	0.7495	0.041002426	0.04429383	2	1
0.3004	0.7495	0.08011414	0.07973257	3	1
0.3004	0.7495	0.21042205	0.20784447	1	2
0.3004	0.7495	0.067746475	0.07334718	2	2
0.3004	0.7495	0.2104221	0.20784451	3	2
0.3004	0.7495	0.14203571	0.13942955	1	3
0.3004	0.7495	0.026107311	0.02834589	2	3
0.3004	0.7495	0.14203572	0.13942955	3	3
0.3004	0.7994	0.08345504	0.08282549	1	1
0.3004	0.7994	0.035155028	0.03897193	2	1
0.3004	0.7994	0.083455056	0.08282552	3	1
0.3004	0.7994	0.21620566	0.21320438	1	2
0.3004	0.7994	0.05724114	0.06361056	2	2
0.3004	0.7994	0.21620567	0.2132044	3	2
0.3004	0.7994	0.14323416	0.14052002	1	3
0.3004	0.7994	0.02181413	0.024317693	2	3
0.3004	0.7994	0.14323418	0.14052004	3	3
0.3004	0.8493	0.087117456	0.08629275	1	1
0.3004	0.8493	0.02854532	0.032591846	2	1
0.3004	0.8493	0.08711749	0.08629278	3	1
0.3004	0.8493	0.22248527	0.2193015	1	2
0.3004	0.8493	0.04584802	0.052484956	2	2
0.3004	0.8493	0.22248521	0.21930136	3	2
0.3004	0.8493	0.14455563	0.14193726	1	3
0.3004	0.8493	0.017290078	0.019860405	2	3
0.3004	0.8493	0.14455557	0.1419372	3	3
0.3004	0.8992	0.09113056	0.090228364	1	1
0.3004	0.8992	0.021086762	0.024882874	2	1
0.3004	0.8992	0.09113054	0.09022834	3	1
0.3004	0.8992	0.2293047	0.22631906	1	2
0.3004	0.8992	0.033484865	0.03962273	2	2
0.3004	0.8992	0.22930461	0.22631896	3	2
0.3004	0.8992	0.14602043	0.14376783	1	3
0.3004	0.8992	0.01251708	0.01486398	2	3
0.3004	0.8992	0.14602041	0.14376783	3	3
0.3004	0.9491	0.095505506	0.094749756	1	1
0.3004	0.9491	0.012720427	0.0155115845	2	1
0.3004	0.9491	0.09550543	0.09474966	3	1
0.3004	0.9491	0.23668504	0.23448251	1	2
0.3004	0.9491	0.020111606	0.02459544	2	2
0.3004	0.9491	0.23668501	0.23448247	3	2
0.3004	0.9491	0.14764816	0.14611852	1	3
0.3004	0.9491	0.0074907076	0.00919155	2	3
0.3004	0.9491	0.14764817	0.14611855	3	3
0.3004	0.999	0.10022373	0.10000471	1	1
0.3004	0.999	0.0034471557	0.004104672	2	1
0.3004	0.999	0.100223824	0.100004815	3	1
0.3004	0.999	0.2446126	0.24407308	1	2
0.3004	0.999	0.0057487874	0.0068477513	2	2
0.3004	0.999	0.24461262	0.2440731	3	2
0.3004	0.999	0.14945757	0.14912565	1	3
0.3004	0.999	0.0022163165	0.0026407153	2	3
0.3004	0.999	0.14945742	0.14912552	3	3
0.3503	0.001	0.04120546	0.043299433	1	1
0.3503	0.001	0.06588049	0.058387484	2	1
0.3503	0.001	0.041205473	0.04329946	3	1
0.3503	0.001	0.15383236	0.16165046	1	2
0.3503	0.001	0.16049361	0.14224006	2	2
0.3503	0.001	0.15383233	0.16165043	3	2
0.3503	0.001	0.15053749	0.15818876	1	3
0.3503	0.001	0.08247528	0.073095106	2	3
0.3503	0.001	0.15053749	0.15818876	3	3
0.3503	0.0509	0.042059537	0.043990493	1	1
0.3503	0.0509	0.064624146	0.057452627	2	1
0.3503	0.0509	0.042059537	0.043990493	3	1
0.3503	0.0509	0.15590449	0.16322729	1	2
0.3503	0.0509	0.15567389	0.13845062	2	2
0.3503	0.0509	0.15590444	0.16322726	3	2
0.3503	0.0509	0.15220879	0.15953004	1	3
0.3503	0.0509	0.079356365	0.07060132	2	3
0.3503	0.0509	0.15220879	0.15953004	3	3
0.3503	0.1008	0.043027863	0.044779994	1	1
0.3503	0.1008	0.06331096	0.056547802	2	1
0.3503	0.1008	0.043027855	0.044779986	3	1
0.3503	0.1008	0.15817702	0.1649118	1	2
0.3503	0.1008	0.1502854	0.13433753	2	2
0.3503	0.1008	0.15817706	0.16491184	3	2
0.3503	0.1008	0.15407065	0.16093771	1	3
0.3503	0.1008	0.07585256	0.067855716	2	3
0.3503	0.1008	0.15407063	0.16093768	3	3
0.3503	0.1507	0.04409887	0.045693856	1	1
0.3503	0.1507	0.06196567	0.055684835	2	1
0.3503	0.1507	0.04409887	0.045693863	3	1
0.3503	0.1507	0.16065067	0.1667769	1	2
0.3503	0.1507	0.14472076	0.1302024	2	2
0.3503	0.1507	0.16065069	0.16677693	3	2
0.3503	0.1507	0.15577595	0.1620406	1	3
0.3503	0.1507	0.07226256	0.065089926	2	3
0.3503	0.1507	0.15577598	0.16204062	3	3
0.3503	0.2006	0.04526449	0.046725012	1	1
0.3503	0.2006	0.060570214	0.0548324	2	1
0.3503	0.2006	0.04526449	0.046725012	3	1
0.3503	0.2006	0.16331042	0.1688223	1	2
0.3503	0.2006	0.13907452	0.12608537	2	2
0.3503	0.2006	0.16331038	0.16882224	3	2
0.3503	0.2006	0.15726678	0.16281635	1	3
0.3503	0.2006	0.068671964	0.062355205	2	3
0.3503	0.2006	0.15726672	0.16281623	3	3
0.3503	0.2505	0.046519857	0.047861945	1	1
0.3503	0.2505	0.05909718	0.05395288	2	1
0.3503	0.2505	0.04651988	0.04786197	3	1
0.3503	0.2505	0.16614419	0.17103527	1	2
0.3503	0.2505	0.13335612	0.12196006	2	2
0.3503	0.2505	0.16614418	0.17103526	3	2
0.3503	0.2505	0.15855762	0.16331963	1	3
0.3503	0.2505	0.06510324	0.059653264	2	3
0.3503	0.2505	0.15855762	0.1633196	3	3
0.3503	0.3004	0.047863644	0.04909579	1	1
0.3503	0.3004	0.05751746	0.053009715	2	1
0.3503	0.3004	0.047863647	0.04909579	3	1
0.3503	0.3004	0.16914646	0.17340697	1	2
0.3503	0.3004	0.12754175	0.11777878	2	2
0.3503	0.3004	0.16914645	0.173407	3	2
0.3503	0.3004	0.15968356	0.16361876	1	3
0.3503	0.3004	0.061553393	0.05696831	2	3
0.3503	0.3004	0.15968353	0.16361873	3	3
0.3503	0.3503	0.04929764	0.050421495	1	1
0.3503	0.3503	0.055801675	0.051967796	2	1
0.3503	0.3503	0.049297623	0.050421488	3	1
0.3503	0.3503	0.1723184	0.1759352	1	2
0.3503	0.3503	0.121593006	0.1134867	2	2
0.3503	0.3503	0.17231843	0.17593525	3	2
0.3503	0.3503	0.16068238	0.1637769	1	3
0.3503	0.3503	0.05800837	0.054277997	2	3
0.3503	0.3503	0.16068247	0.16377704	3	3
0.3503	0.4002	0.050826527	0.051838018	1	1
0.3503	0.4002	0.05391997	0.05079243	2	1
0.3503	0.4002	0.050826535	0.051838018	3	1
0.3503	0.4002	0.17566705	0.17862502	1	2
0.3503	0.4002	0.11546452	0.109025806	2	2
0.3503	0.4002	0.17566708	0.17862509	3	2
0.3503	0.4002	0.16158941	0.1638489	1	3
0.3503	0.4002	0.054449387	0.0515577	2	3
0.3503	0.4002	0.16158944	0.16384894	3	3
0.3503	0.4501	0.052457765	0.053348083	1	1
0.3503	0.4501	0.05184121	0.049447767	2	1
0.3503	0.4501	0.05245774	0.053348053	3	1
0.3503	0.4501	0.17920487	0.18148863	1	2
0.3503	0.4501	0.10910676	0.10433502	2	2
0.3503	0.4501	0.17920487	0.18148863	3	2
0.3503	0.4501	0.16243559	0.1638811	1	3
0.3503	0.4501	0.05085548	0.048781473	2	3
0.3503	0.4501	0.16243562	0.16388117	3	3
0.3503	0.5	0.054201312	0.054957874	1	1
0.3503	0.5	0.04953178	0.04789457	2	1
0.3503	0.5	0.054201335	0.0549579	3	1
0.3503	0.5	0.18294904	0.18454525	1	2
0.3503	0.5	0.102466196	0.0993485	2	2
0.3503	0.5	0.18294907	0.18454526	3	2
0.3503	0.5	0.16324836	0.16391444	1	3
0.3503	0.5	0.047204696	0.04592201	2	3
0.3503	0.5	0.1632483	0.16391432	3	3
0.3503	0.5499	0.056069843	0.056677267	1	1
0.3503	0.5499	0.046954457	0.04608809	2	1
0.3503	0.5499	0.05606983	0.056677237	3	1
0.3503	0.5499	0.18692157	0.18782164	1	2
0.3503	0.5499	0.09548508	0.09399287	2	2
0.3503	0.5499	0.18692155	0.18782158	3	2
0.3503	0.5499	0.16405173	0.16398577	1	3
0.3503	0.5499	0.04347415	0.042949792	2	3
0.3503	0.5499	0.16405174	0.16398579	3	3
0.3503	0.5998	0.058078647	0.05851986	1	1
0.3503	0.5998	0.04406725	0.04397545	2	1
0.3503	0.5998	0.058078635	0.058519844	3	1
0.3503	0.5998	0.1911492	0.19135307	1	2
0.3503	0.5998	0.08810063	0.08818372	2	2
0.3503	0.5998	0.1911492	0.19135307	3	2
0.3503	0.5998	0.16486797	0.1641313	1	3
0.3503	0.5998	0.039640304	0.03983209	2	3
0.3503	0.5998	0.16486797	0.16413134	3	3
0.3503	0.6497	0.06024598	0.06050402	1	1
0.3503	0.6497	0.040822215	0.04149237	2	1
0.3503	0.6497	0.06024599	0.060504034	3	1
0.3503	0.6497	0.19566357	0.19518529	1	2
0.3503	0.6497	0.08024393	0.08182092	2	2
0.3503	0.6497	0.19566363	0.19518533	3	2
0.3503	0.6497	0.16571802	0.16438845	1	3
0.3503	0.6497	0.03567863	0.036531158	2	3
0.3503	0.6497	0.16571796	0.16438836	3	3
0.3503	0.6996	0.06259301	0.06265364	1	1
0.3503	0.6996	0.03716442	0.038558822	2	1
0.3503	0.6996	0.06259301	0.06265364	3	1
0.3503	0.6996	0.20050125	0.19937679	1	2
0.3503	0.6996	0.07183932	0.07478267	2	2
0.3503	0.6996	0.20050128	0.19937682	3	2
0.3503	0.6996	0.16662207	0.16479778	1	3
0.3503	0.6996	0.031563647	0.033002265	2	3
0.3503	0.6996	0.16662212	0.16479777	3	3
0.3503	0.7495	0.06514365	0.064999804	1	1
0.3503	0.7495	0.03303133	0.035073586	2	1
0.3503	0.7495	0.06514369	0.06499983	3	1
0.3503	0.7495	0.2057031	0.20400226	1	2
0.3503	0.7495	0.062804386	0.066917606	2	2
0.3503	0.7495	0.20570314	0.2040023	3	2
0.3503	0.7495	0.16760081	0.16540685	1	3
0.3503	0.7495	0.027269032	0.029190803	2	3
0.3503	0.7495	0.16760075	0.16540682	3	3
0.3503	0.7994	0.0679241	0.06758322	1	1
0.3503	0.7994	0.028353203	0.030906912	2	1
0.3503	0.7994	0.06792408	0.06758322	3	1
0.3503	0.7994	0.21131401	0.2091586	1	2
0.3503	0.7994	0.05305171	0.058034852	2	2
0.3503	0.7994	0.21131393	0.2091585	3	2
0.3503	0.7994	0.16867532	0.16627312	1	3
0.3503	0.7994	0.022768522	0.02502873	2	3
0.3503	0.7994	0.16867526	0.16627303	3	3
0.3503	0.8493	0.07096017	0.07045656	1	1
0.3503	0.8493	0.023055475	0.025891133	2	1
0.3503	0.8493	0.07096012	0.070456505	3	1
0.3503	0.8493	0.21737857	0.2149696	1	2
0.3503	0.8493	0.04249341	0.04789065	2	2
0.3503	0.8493	0.21737856	0.2149696	3	2
0.3503	0.8493	0.16986808	0.16746797	1	3
0.3503	0.8493	0.018037573	0.020430049	2	3
0.3503	0.8493	0.16986811	0.167468	3	3
0.3503	0.8992	0.07427304	0.07368749	1	1
0.3503	0.8992	0.017065952	0.01981119	2	1
0.3503	0.8992	0.07427302	0.073687464	3	1
0.3503	0.8992	0.22393583	0.22159372	1	2
0.3503	0.8992	0.031053012	0.036176328	2	2
0.3503	0.8992	0.22393581	0.2215937	3	2
0.3503	0.8992	0.17120299	0.16908185	1	3
0.3503	0.8992	0.013057416	0.015286366	2	3
0.3503	0.8992	0.17120302	0.16908191	3	3
0.3503	0.9491	0.07786893	0.07735828	1	1
0.3503	0.9491	0.010329244	0.012399204	2	1
0.3503	0.9491	0.07786894	0.07735829	3	1
0.3503	0.9491	0.23100603	0.22922568	1	2
0.3503	0.9491	0.018687079	0.02251073	2	2
0.3503	0.9491	0.2310061	0.22922575	3	2
0.3503	0.9491	0.17270595	0.17122921	1	3
0.3503	0.9491	0.007821877	0.009463797	2	3
0.3503	0.9491	0.17270596	0.1712292	3	3
0.3503	0.999	0.08173116	0.08157374	1	1
0.3503	0.999	0.002821925	0.003335625	2	1
0.3503	0.999	0.08173126	0.08157382	3	1
0.3503	0.999	0.23858798	0.2381244	1	2
0.3503	0.999	0.005389152	0.0063730674	2	2
0.3503	0.999	0.23858806	0.2381245	3	2
0.3503	0.999	0.17441049	0.17406952	1	3
0.3503	0.999	0.0023297959	0.002756105	2	3
0.3503	0.999	0.17441037	0.1740694	3	3
0.4002	0.001	0.03256823	0.03436279	1	1
0.4002	0.001	0.052070662	0.044911027	2	1
0.4002	0.001	0.032568246	0.034362797	3	1
0.4002	0.001	0.14760688	0.15574113	1	2
0.4002	0.001	0.14848389	0.12806797	2	2
0.4002	0.001	0.14760686	0.15574105	3	2
0.4002	0.001	0.17676161	0.18650347	1	3
0.4002	0.001	0.08557207	0.07380646	2	3
0.4002	0.001	0.17676151	0.18650334	3	3
0.4002	0.0509	0.033274505	0.03491179	1	1
0.4002	0.0509	0.051091544	0.044207986	2	1
0.4002	0.0509	0.033274505	0.03491179	3	1
0.4002	0.0509	0.14957762	0.1571704	1	2
0.4002	0.0509	0.14390533	0.12460353	2	2
0.4002	0.0509	0.14957763	0.15717037	3	2
0.4002	0.0509	0.17853338	0.18788816	1	3
0.4002	0.0509	0.08223213	0.071247846	2	3
0.4002	0.0509	0.17853333	0.1878881	3	3
0.4002	0.1008	0.03407639	0.035538323	1	1
0.4002	0.1008	0.050065648	0.043528255	2	1
0.4002	0.1008	0.034076393	0.035538323	3	1
0.4002	0.1008	0.15174043	0.15870014	1	2
0.4002	0.1008	0.13877329	0.12082768	2	2
0.4002	0.1008	0.15174046	0.15870015	3	2
0.4002	0.1008	0.18051994	0.18936658	1	3
0.4002	0.1008	0.07848738	0.068433896	2	3
0.4002	0.1008	0.18051994	0.18936661	3	3
0.4002	0.1507	0.034967832	0.03627838	1	1
0.4002	0.1507	0.049022086	0.042894166	2	1
0.4002	0.1507	0.03496784	0.036278382	3	1
0.4002	0.1507	0.15411796	0.16044779	1	2
0.4002	0.1507	0.13349238	0.117050886	2	2
0.4002	0.1507	0.15411797	0.16044782	3	2
0.4002	0.1507	0.18232332	0.19049573	1	3
0.4002	0.1507	0.074667305	0.06561109	2	3
0.4002	0.1507	0.1823233	0.1904957	3	3
0.4002	0.2006	0.03594238	0.037127797	1	1
0.4002	0.2006	0.047946196	0.04228065	2	1
0.4002	0.2006	0.035942383	0.037127793	3	1
0.4002	0.2006	0.15669754	0.16241543	1	2
0.4002	0.2006	0.12815794	0.113313116	2	2
0.4002	0.2006	0.15669751	0.1624154	3	2
0.4002	0.2006	0.18387625	0.19124426	1	3
0.4002	0.2006	0.0708636	0.06283133	2	3
0.4002	0.2006	0.18387617	0.19124423	3	3
0.4002	0.2505	0.03699541	0.038075812	1	1
0.4002	0.2505	0.046814203	0.041655622	2	1
0.4002	0.2505	0.036995433	0.03807584	3	1
0.4002	0.2505	0.15946421	0.16458312	1	2
0.4002	0.2505	0.12277874	0.10958731	2	2
0.4002	0.2505	0.15946418	0.16458312	3	2
0.4002	0.2505	0.18519446	0.19167262	1	3
0.4002	0.2505	0.06709887	0.060094006	2	3
0.4002	0.2505	0.18519445	0.1916726	3	3
0.4002	0.3004	0.038124986	0.039113168	1	1
0.4002	0.3004	0.045600627	0.040987432	2	1
0.4002	0.3004	0.038124993	0.039113164	3	1
0.4002	0.3004	0.16240811	0.16693261	1	2
0.4002	0.3004	0.11733045	0.10582572	2	2
0.4002	0.3004	0.16240808	0.16693261	3	2
0.4002	0.3004	0.1863173	0.19185746	1	3
0.4002	0.3004	0.06336819	0.057380483	2	3
0.4002	0.3004	0.18631731	0.19185741	3	3
0.4002	0.3503	0.039331727	0.0402338	1	1
0.4002	0.3503	0.04428019	0.040246163	2	1
0.4002	0.3503	0.03933173	0.040233802	3	1
0.4002	0.3503	0.16552594	0.1694531	1	2
0.4002	0.3503	0.11177525	0.10197465	2	2
0.4002	0.3503	0.165526	0.16945319	3	2
0.4002	0.3503	0.18728697	0.1918697	1	3
0.4002	0.3503	0.05965532	0.05466598	2	3
0.4002	0.3503	0.187287	0.19186977	3	3
0.4002	0.4002	0.040618733	0.041435216	1	1
0.4002	0.4002	0.042827513	0.039402455	2	1
0.4002	0.4002	0.040618718	0.041435197	3	1
0.4002	0.4002	0.16882074	0.17214213	1	2
0.4002	0.4002	0.10606925	0.09797821	2	2
0.4002	0.4002	0.16882071	0.17214212	3	2
0.4002	0.4002	0.18814245	0.19177042	1	3
0.4002	0.4002	0.05593932	0.05192379	2	3
0.4002	0.4002	0.18814248	0.19177045	3	3
0.4002	0.4501	0.041991368	0.042718183	1	1
0.4002	0.4501	0.041216534	0.038426347	2	1
0.4002	0.4501	0.041991375	0.042718187	3	1
0.4002	0.4501	0.17230082	0.1750051	1	2
0.4002	0.4501	0.10016526	0.09377849	2	2
0.4002	0.4501	0.17230085	0.17500514	3	2
0.4002	0.4501	0.18891808	0.19161102	1	3
0.4002	0.4501	0.05219756	0.04912642	2	3
0.4002	0.4501	0.18891814	0.19161114	3	3
0.4002	0.5	0.04345713	0.04408649	1	1
0.4002	0.5	0.039419338	0.037285373	2	1
0.4002	0.5	0.043457154	0.044086505	3	1
0.4002	0.5	0.17597964	0.17805497	1	2
0.4002	0.5	0.09401293	0.08931375	2	2
0.4002	0.5	0.17597966	0.178055	3	2
0.4002	0.5	0.18964386	0.19143641	1	3
0.4002	0.5	0.04840652	0.04624521	2	3
0.4002	0.5	0.18964377	0.19143634	3	3
0.4002	0.5499	0.045025714	0.045546953	1	1
0.4002	0.5499	0.037405457	0.03594304	2	1
0.4002	0.5499	0.045025706	0.04554694	3	1
0.4002	0.5499	0.17987536	0.18131235	1	2
0.4002	0.5499	0.0875587	0.08451611	2	2
0.4002	0.5499	0.17987533	0.18131234	3	2
0.4002	0.5499	0.19034564	0.19128613	1	3
0.4002	0.5499	0.044542268	0.04324981	2	3
0.4002	0.5499	0.19034564	0.19128615	3	3
0.4002	0.5998	0.046708867	0.04710947	1	1
0.4002	0.5998	0.035140723	0.034356415	2	1
0.4002	0.5998	0.046708886	0.047109485	3	1
0.4002	0.5998	0.18401065	0.184806	1	2
0.4002	0.5998	0.08074489	0.07930828	2	2
0.4002	0.5998	0.18401067	0.18480605	3	2
0.4002	0.5998	0.19104749	0.19119881	1	3
0.4002	0.5998	0.040580325	0.04010666	2	3
0.4002	0.5998	0.19104749	0.19119881	3	3
0.4002	0.6497	0.04852072	0.048787594	1	1
0.4002	0.6497	0.0325864	0.032473784	2	1
0.4002	0.6497	0.04852073	0.04878761	3	1
0.4002	0.6497	0.1884127	0.1885741	1	2
0.4002	0.6497	0.07350863	0.07359914	2	2
0.4002	0.6497	0.18841268	0.18857406	3	2
0.4002	0.6497	0.19177131	0.19121307	1	3
0.4002	0.6497	0.03649555	0.03677763	2	3
0.4002	0.6497	0.19177124	0.191213	3	3
0.4002	0.6996	0.05047753	0.050599094	1	1
0.4002	0.6996	0.029698268	0.030231075	2	1
0.4002	0.6996	0.050477583	0.050599135	3	1
0.4002	0.6996	0.19311312	0.19266613	1	2
0.4002	0.6996	0.06578157	0.06727902	2	2
0.4002	0.6996	0.19311322	0.19266617	3	2
0.4002	0.6996	0.19253844	0.19137093	1	3
0.4002	0.6996	0.032262005	0.033217736	2	3
0.4002	0.6996	0.19253835	0.19137082	3	3
0.4002	0.7495	0.052597694	0.05256706	1	1
0.4002	0.7495	0.026426114	0.027547646	2	1
0.4002	0.7495	0.05259769	0.052567054	3	1
0.4002	0.7495	0.1981478	0.19714607	1	2
0.4002	0.7495	0.05748945	0.060212377	2	2
0.4002	0.7495	0.19814777	0.19714604	3	2
0.4002	0.7495	0.1933701	0.1917205	1	3
0.4002	0.7495	0.027853211	0.02937274	2	3
0.4002	0.7495	0.1933702	0.19172058	3	3
0.4002	0.7994	0.054900795	0.054721177	1	1
0.4002	0.7994	0.022713762	0.02432039	2	1
0.4002	0.7994	0.054900803	0.054721184	3	1
0.4002	0.7994	0.20355505	0.20209585	1	2
0.4002	0.7994	0.048553653	0.052229267	2	2
0.4002	0.7994	0.2035551	0.20209594	3	2
0.4002	0.7994	0.19428898	0.19232024	1	3
0.4002	0.7994	0.023242759	0.025175545	2	3
0.4002	0.7994	0.194289	0.19232027	3	3
0.4002	0.8493	0.057406053	0.057099495	1	1
0.4002	0.8493	0.018500656	0.020416424	2	1
0.4002	0.8493	0.057406034	0.057099476	3	1
0.4002	0.8493	0.2093741	0.2076212	1	2
0.4002	0.8493	0.038894862	0.04311439	2	2
0.4002	0.8493	0.2093741	0.20762119	3	2
0.4002	0.8493	0.19531903	0.1932427	1	3
0.4002	0.8493	0.01840606	0.02054233	2	3
0.4002	0.8493	0.19531915	0.19324282	3	3
0.4002	0.8992	0.060128134	0.059749402	1	1
0.4002	0.8992	0.01372624	0.015664756	2	1
0.4002	0.8992	0.060128108	0.059749387	3	1
0.4002	0.8992	0.21563844	0.21385537	1	2
0.4002	0.8992	0.028442314	0.032596197	2	2
0.4002	0.8992	0.21563838	0.21385536	3	2
0.4002	0.8992	0.19648716	0.19458038	1	3
0.4002	0.8992	0.013323957	0.015368632	2	3
0.4002	0.8992	0.19648722	0.19458045	3	3
0.4002	0.9491	0.06306927	0.06272664	1	1
0.4002	0.9491	0.008338686	0.009849139	2	1
0.4002	0.9491	0.063069284	0.062726654	3	1
0.4002	0.9491	0.2223668	0.22096361	1	2
0.4002	0.9491	0.017149638	0.020337246	2	2
0.4002	0.9491	0.22236687	0.22096369	3	2
0.4002	0.9491	0.19782549	0.1964536	1	3
0.4002	0.9491	0.007988493	0.0095258225	2	3
0.4002	0.9491	0.19782546	0.19645359	3	3
0.4002	0.999	0.06621333	0.066102244	1	1
0.4002	0.999	0.0022975763	0.002694054	2	1
0.4002	0.999	0.066213325	0.06610224	3	1
0.4002	0.999	0.22956721	0.22917923	1	2
0.4002	0.999	0.004986818	0.0058505223	2	2
0.4002	0.999	0.22956726	0.22917926	3	2
0.4002	0.999	0.19938132	0.1990426	1	3
0.4002	0.999	0.002391926	0.0028073671	2	3
0.4002	0.999	0.1993814	0.19904268	3	3
0.4501	0.001	0.025445988	0.026915947	1	1
0.4501	0.001	0.040683202	0.034097247	2	1
0.4501	0.001	0.025445988	0.026915949	3	1
0.4501	0.001	0.13946286	0.14752036	1	2
0.4501	0.001	0.13551407	0.1135771	2	2
0.4501	0.001	0.13946287	0.1475204	3	2
0.4501	0.001	0.2035713	0.2153341	1	3
0.4501	0.001	0.08684229	0.07278463	2	3
0.4501	0.001	0.2035713	0.21533404	3	3
0.4501	0.0509	0.02602668	0.02735253	1	1
0.4501	0.0509	0.03993736	0.033583257	2	1
0.4501	0.0509	0.026026685	0.027352538	3	1
0.4501	0.0509	0.14132302	0.14880754	1	2
0.4501	0.0509	0.13125089	0.11049027	2	2
0.4501	0.0509	0.14132303	0.14880757	3	2
0.4501	0.0509	0.20537284	0.21667773	1	3
0.4501	0.0509	0.08336663	0.07025074	2	3
0.4501	0.0509	0.20537293	0.21667784	3	3
0.4501	0.1008	0.026685536	0.027847923	1	1
0.4501	0.1008	0.039152462	0.033084903	2	1
0.4501	0.1008	0.026685541	0.027847927	3	1
0.4501	0.1008	0.14336184	0.15018247	1	2
0.4501	0.1008	0.12646042	0.10710631	2	2
0.4501	0.1008	0.14336188	0.1501825	3	2
0.4501	0.1008	0.20740598	0.21814129	1	3
0.4501	0.1008	0.07948035	0.067465626	2	3
0.4501	0.1008	0.20740601	0.21814129	3	3
0.4501	0.1507	0.027420443	0.028442707	1	1
0.4501	0.1507	0.038358063	0.032629807	2	1
0.4501	0.1507	0.027420424	0.028442688	3	1
0.4501	0.1507	0.14562325	0.1518049	1	2
0.4501	0.1507	0.12154273	0.10373109	2	2
0.4501	0.1507	0.1456232	0.15180483	3	2
0.4501	0.1507	0.20924105	0.21923311	1	3
0.4501	0.1507	0.07552982	0.06467776	2	3
0.4501	0.1507	0.20924105	0.21923311	3	3
0.4501	0.2006	0.028226594	0.029135408	1	1
0.4501	0.2006	0.03754276	0.03219883	2	1
0.4501	0.2006	0.0282266	0.02913542	3	1
0.4501	0.2006	0.14809795	0.15368083	1	2
0.4501	0.2006	0.11659067	0.10040379	2	2
0.4501	0.2006	0.148098	0.15368086	3	2
0.4501	0.2006	0.210804	0.21991333	1	3
0.4501	0.2006	0.07160939	0.06193817	2	3
0.4501	0.2006	0.210804	0.21991336	3	3
0.4501	0.2505	0.029100133	0.029916953	1	1
0.4501	0.2505	0.03668666	0.031765733	2	1
0.4501	0.2505	0.029100128	0.029916944	3	1
0.4501	0.2505	0.15076973	0.15578546	1	2
0.4501	0.2505	0.11161283	0.09709913	2	2
0.4501	0.2505	0.15076971	0.15578544	3	2
0.4501	0.2505	0.21210997	0.2202429	1	3
0.4501	0.2505	0.06774084	0.059244566	2	3
0.4501	0.2505	0.21210995	0.2202429	3	3
0.4501	0.3004	0.030038984	0.030778639	1	1
0.4501	0.3004	0.035768356	0.031304333	2	1
0.4501	0.3004	0.030038998	0.030778654	3	1
0.4501	0.3004	0.15362546	0.15809295	1	2
0.4501	0.3004	0.1065858	0.09377201	2	2
0.4501	0.3004	0.15362553	0.15809299	3	2
0.4501	0.3004	0.21319951	0.22030167	1	3
0.4501	0.3004	0.06391772	0.05657683	2	3
0.4501	0.3004	0.21319953	0.22030169	3	3
0.4501	0.3503	0.031043252	0.031714547	1	1
0.4501	0.3503	0.0347667	0.030789882	2	1
0.4501	0.3503	0.03104325	0.031714547	3	1
0.4501	0.3503	0.15665852	0.16058533	1	2
0.4501	0.3503	0.10147372	0.09037217	2	2
0.4501	0.3503	0.15665853	0.1605854	3	2
0.4501	0.3503	0.21411684	0.2201645	1	3
0.4501	0.3503	0.06012227	0.05390909	2	3
0.4501	0.3503	0.21411687	0.22016454	3	3
0.4501	0.4002	0.03211494	0.032721557	1	1
0.4501	0.4002	0.03366063	0.030198222	2	1
0.4501	0.4002	0.032114953	0.03272157	3	1
0.4501	0.4002	0.15986815	0.16325353	1	2
0.4501	0.4002	0.0962355	0.08684744	2	2
0.4501	0.4002	0.15986815	0.16325355	3	2
0.4501	0.4002	0.21490285	0.2198953	1	3
0.4501	0.4002	0.05633223	0.051213775	2	3
0.4501	0.4002	0.21490276	0.2198952	3	3
0.4501	0.4501	0.033257898	0.033799313	1	1
0.4501	0.4501	0.032428615	0.02950478	2	1
0.4501	0.4501	0.033257894	0.033799317	3	1
0.4501	0.4501	0.16325909	0.16609666	1	2
0.4501	0.4501	0.09082711	0.083144344	2	2
0.4501	0.4501	0.16325907	0.16609663	3	2
0.4501	0.4501	0.21559319	0.21954809	1	3
0.4501	0.4501	0.05252394	0.048462767	2	3
0.4501	0.4501	0.21559316	0.21954809	3	3
0.4501	0.5	0.03447774	0.034950033	1	1
0.4501	0.5	0.031047944	0.02868324	2	1
0.4501	0.5	0.034477726	0.03495002	3	1
0.4501	0.5	0.16684136	0.16912207	1	2
0.4501	0.5	0.0852025	0.07920645	2	2
0.4501	0.5	0.1668413	0.16912198	3	2
0.4501	0.5	0.2162191	0.21916947	1	3
0.4501	0.5	0.04867316	0.045627214	2	3
0.4501	0.5	0.2162191	0.21916945	3	3
0.4501	0.5499	0.035781782	0.036178373	1	1
0.4501	0.5499	0.029493947	0.027704135	2	1
0.4501	0.5499	0.035781763	0.03617835	3	1
0.4501	0.5499	0.17062923	0.17234427	1	2
0.4501	0.5499	0.079312816	0.07497205	2	2
0.4501	0.5499	0.17062923	0.17234431	3	2
0.4501	0.5499	0.21680781	0.21880092	1	3
0.4501	0.5499	0.04475552	0.042676594	2	3
0.4501	0.5499	0.21680786	0.21880099	3	3
0.4501	0.5998	0.037178986	0.037491407	1	1
0.4501	0.5998	0.027739104	0.02653306	2	1
0.4501	0.5998	0.03717897	0.03749138	3	1
0.4501	0.5998	0.17464158	0.17578596	1	2
0.4501	0.5998	0.07310587	0.07037131	2	2
0.4501	0.5998	0.17464153	0.17578594	3	2
0.4501	0.5998	0.21738385	0.21848175	1	3
0.4501	0.5998	0.040746234	0.039577466	2	3
0.4501	0.5998	0.21738383	0.2184817	3	3
0.4501	0.6497	0.038680077	0.038899012	1	1
0.4501	0.6497	0.025752407	0.025128767	2	1
0.4501	0.6497	0.0386801	0.03889905	3	1
0.4501	0.6497	0.17890123	0.17947796	1	2
0.4501	0.6497	0.06652526	0.06532273	2	2
0.4501	0.6497	0.17890128	0.17947806	3	2
0.4501	0.6497	0.21796975	0.21825112	1	3
0.4501	0.6497	0.03662015	0.03629212	2	3
0.4501	0.6497	0.21796972	0.21825111	3	3
0.4501	0.6996	0.040297475	0.04041432	1	1
0.4501	0.6996	0.023498558	0.023440398	2	1
0.4501	0.6996	0.040297482	0.040414326	3	1
0.4501	0.6996	0.18343529	0.18346156	1	2
0.4501	0.6996	0.059510015	0.059728716	2	2
0.4501	0.6996	0.18343526	0.18346158	3	2
0.4501	0.6996	0.21858723	0.21815138	1	3
0.4501	0.6996	0.03235151	0.032776427	2	3
0.4501	0.6996	0.21858722	0.21815138	3	3
0.4501	0.7495	0.04204491	0.042054012	1	1
0.4501	0.7495	0.020937432	0.021404102	2	1
0.4501	0.7495	0.0420449	0.042053998	3	1
0.4501	0.7495	0.18827394	0.18778971	1	2
0.4501	0.7495	0.05199401	0.053469248	2	2
0.4501	0.7495	0.18827394	0.18778972	3	2
0.4501	0.7495	0.21925832	0.21823084	1	3
0.4501	0.7495	0.027914144	0.028977478	2	3
0.4501	0.7495	0.21925838	0.21823087	3	3
0.4501	0.7994	0.043936905	0.043839447	1	1
0.4501	0.7994	0.01802402	0.018938465	2	1
0.4501	0.7994	0.043936886	0.04383943	3	1
0.4501	0.7994	0.19345023	0.19253105	1	2
0.4501	0.7994	0.043907326	0.04639493	2	2
0.4501	0.7994	0.19345023	0.19253108	3	2
0.4501	0.7994	0.22000605	0.2185475	1	3
0.4501	0.7994	0.023282092	0.024830554	2	3
0.4501	0.7994	0.22000621	0.21854758	3	3
0.4501	0.8493	0.045987178	0.045797233	1	1
0.4501	0.8493	0.014709175	0.015938543	2	1
0.4501	0.8493	0.045987207	0.045797262	3	1
0.4501	0.8493	0.19899717	0.19777307	1	2
0.4501	0.8493	0.035179008	0.038317543	2	2
0.4501	0.8493	0.19899713	0.19777301	3	2
0.4501	0.8493	0.22085592	0.21917386	1	3
0.4501	0.8493	0.018431164	0.020255549	2	3
0.4501	0.8493	0.22085597	0.21917388	3	3
0.4501	0.8992	0.04820546	0.047959603	1	1
0.4501	0.8992	0.010942013	0.01226857	2	1
0.4501	0.8992	0.04820542	0.047959544	3	1
0.4501	0.8992	0.20494327	0.2036261	1	2
0.4501	0.8992	0.025743712	0.029000059	2	2
0.4501	0.8992	0.20494321	0.20362598	3	2
0.4501	0.8992	0.22183733	0.22020333	1	3
0.4501	0.8992	0.01334206	0.015153553	2	3
0.4501	0.8992	0.22183749	0.2202034	3	3
0.4501	0.9491	0.050590776	0.05036227	1	1
0.4501	0.9491	0.0066744806	0.0077537154	2	1
0.4501	0.9491	0.050590824	0.050362322	3	1
0.4501	0.9491	0.21130519	0.21022691	1	2
0.4501	0.9491	0.015553	0.018145274	2	2
0.4501	0.9491	0.21130517	0.21022692	3	2
0.4501	0.9491	0.22298777	0.2217599	1	3
0.4501	0.9491	0.008005155	0.009402919	2	3
0.4501	0.9491	0.22298765	0.22175975	3	3
0.4501	0.999	0.053126972	0.05305045	1	1
0.4501	0.999	0.001855331	0.0021562672	2	1
0.4501	0.999	0.05312687	0.05305036	3	1
0.4501	0.999	0.21809681	0.21778096	1	2
0.4501	0.999	0.0045573614	0.0052998224	2	2
0.4501	0.999	0.21809666	0.21778084	3	2
0.4501	0.999	0.22436677	0.22404066	1	3
0.4501	0.999	0.0024063976	0.0027997852	2	3
0.4501	0.999	0.2243669	0.22404084	3	3
0.5	0.001	0.019589795	0.020741899	1	1
0.5	0.001	0.031320073	0.025476767	2	1
0.5	0.001	0.01958979	0.020741891	3	1
0.5	0.001	0.129776	0.13740946	1	2
0.5	0.001	0.12200477	0.09924337	2	2
0.5	0.001	0.12977599	0.13740945	3	2
0.5	0.001	0.23077227	0.24434811	1	3
0.5	0.001	0.08639901	0.070280746	2	3
0.5	0.001	0.23077226	0.24434811	3	3
0.5	0.0509	0.020063406	0.021090139	1	1
0.5	0.0509	0.030768108	0.02511344	2	1
0.5	0.0509	0.02006341	0.021090142	3	1
0.5	0.0509	0.13152345	0.13857383	1	2
0.5	0.0509	0.11811328	0.096561745	2	2
0.5	0.0509	0.13152345	0.13857381	3	2
0.5	0.0509	0.23253602	0.2455721	1	3
0.5	0.0509	0.08287302	0.06785276	2	3
0.5	0.0509	0.23253594	0.24557202	3	3
0.5	0.1008	0.020599356	0.02148127	1	1
0.5	0.1008	0.03018319	0.0247584	2	1
0.5	0.1008	0.02059936	0.021481266	3	1
0.5	0.1008	0.13343309	0.13981009	1	2
0.5	0.1008	0.11372937	0.09359875	2	2
0.5	0.1008	0.13343309	0.13981006	3	2
0.5	0.1008	0.2345394	0.2469386	1	3
0.5	0.1008	0.078943804	0.065182984	2	3
0.5	0.1008	0.23453936	0.24693853	3	3
0.5	0.1507	0.021197958	0.021955654	1	1
0.5	0.1507	0.02959267	0.024440847	2	1
0.5	0.1507	0.021197962	0.021955656	3	1
0.5	0.1507	0.1355656	0.14131096	1	2
0.5	0.1507	0.10923392	0.09064414	2	2
0.5	0.1507	0.13556558	0.14131096	3	2
0.5	0.1507	0.23634297	0.24793583	1	3
0.5	0.1507	0.07496042	0.06251006	2	3
0.5	0.1507	0.23634294	0.24793582	3	3
0.5	0.2006	0.021855988	0.022514073	1	1
0.5	0.2006	0.028988041	0.02414684	2	1
0.5	0.2006	0.021855991	0.022514077	3	1
0.5	0.2006	0.13791612	0.14308794	1	2
0.5	0.2006	0.10471505	0.087736644	2	2
0.5	0.2006	0.1379161	0.14308795	3	2
0.5	0.2006	0.23786831	0.24851476	1	3
0.5	0.2006	0.0710162	0.059882868	2	3
0.5	0.2006	0.23786828	0.24851479	3	3
0.5	0.2505	0.022570437	0.023149485	1	1
0.5	0.2505	0.0283534	0.023855839	2	1
0.5	0.2505	0.02257045	0.023149496	3	1
0.5	0.2505	0.14046833	0.14511375	1	2
0.5	0.2505	0.100181326	0.08485443	2	2
0.5	0.2505	0.14046839	0.14511381	3	2
0.5	0.2505	0.23912793	0.2487322	1	3
0.5	0.2505	0.06713185	0.057298884	2	3
0.5	0.2505	0.23912787	0.2487321	3	3
0.5	0.3004	0.023339607	0.023854656	1	1
0.5	0.3004	0.027671484	0.023547087	2	1
0.5	0.3004	0.023339605	0.023854656	3	1
0.5	0.3004	0.14320786	0.14735831	1	2
0.5	0.3004	0.095611915	0.08195748	2	2
0.5	0.3004	0.14320788	0.14735831	3	2
0.5	0.3004	0.2401608	0.24866563	1	3
0.5	0.3004	0.06329994	0.054738153	2	3
0.5	0.3004	0.24016082	0.24866566	3	3
0.5	0.3503	0.024163326	0.024624286	1	1
0.5	0.3503	0.026925137	0.02320076	2	1
0.5	0.3503	0.02416331	0.02462427	3	1
0.5	0.3503	0.14612551	0.14979841	1	2
0.5	0.3503	0.09097409	0.079000354	2	2
0.5	0.3503	0.14612547	0.14979841	3	2
0.5	0.3503	0.24101052	0.24838914	1	3
0.5	0.3503	0.059501953	0.052175004	2	3
0.5	0.3503	0.24101064	0.24838923	3	3
0.5	0.4002	0.025042932	0.02545535	1	1
0.5	0.4002	0.02609735	0.022797542	2	1
0.5	0.4002	0.02504294	0.02545535	3	1
0.5	0.4002	0.14921784	0.15242007	1	2
0.5	0.4002	0.086230546	0.075936295	2	2
0.5	0.4002	0.14921781	0.15241998	3	2
0.5	0.4002	0.24171767	0.24796657	1	3
0.5	0.4002	0.055715367	0.049582478	2	3
0.5	0.4002	0.2417176	0.24796651	3	3
0.5	0.4501	0.025981287	0.026347075	1	1
0.5	0.4501	0.025170818	0.022317812	2	1
0.5	0.4501	0.025981283	0.026347075	3	1
0.5	0.4501	0.1524868	0.15521745	1	2
0.5	0.4501	0.08134174	0.07271733	2	2
0.5	0.4501	0.15248682	0.15521748	3	2
0.5	0.4501	0.24231744	0.24745136	1	3
0.5	0.4501	0.051916264	0.046932973	2	3
0.5	0.4501	0.2423175	0.24745141	3	3
0.5	0.5	0.026982483	0.027300641	1	1
0.5	0.5	0.024127314	0.021740587	2	1
0.5	0.5	0.026982483	0.027300645	3	1
0.5	0.5	0.15593922	0.158193	1	2
0.5	0.5	0.0762661	0.06929278	2	2
0.5	0.5	0.15593922	0.15819304	3	2
0.5	0.5	0.2428414	0.24689057	1	3
0.5	0.5	0.048080422	0.0441982	2	3
0.5	0.5	0.24284138	0.24689054	3	3
0.5	0.5499	0.028052032	0.028319215	1	1
0.5	0.5499	0.022947194	0.021042498	2	1
0.5	0.5499	0.028052041	0.028319238	3	1
0.5	0.5499	0.15958615	0.16135621	1	2
0.5	0.5499	0.07096018	0.065607786	2	2
0.5	0.5499	0.15958615	0.16135621	3	2
0.5	0.5499	0.2433163	0.24632518	1	3
0.5	0.5499	0.04418364	0.041348394	2	3
0.5	0.5499	0.2433163	0.2463252	3	3
0.5	0.5998	0.029196689	0.029407881	1	1
[truncated: 1,970 more rows]
