# Supplementary material for: Coevolution of male and female mate choice can destabilize reproductive isolation
Source: Nat Commun. 2019 Nov 12;10:5122. doi: 10.1038/s41467-019-12860-9 (PMC6851176; doi:10.1038/s41467-019-12860-9)
Supplement: Supplementary file 5 — Supplementary Software 1 [file 41467_2019_12860_MOESM5_ESM.zip › CodeChoosinessCoevolution/Data/FrequenciesMatingAFtestSelectionGradientDetailledAlpha1.txt]

percentFemale	percentMale	freqIni	freqMating	genotypeA	genotypeF
0.001	0.001	0.26056656	0.2605689	1	1
0.001	0.001	0.41645086	0.41644633	2	1
0.001	0.001	0.26056653	0.2605689	3	1
0.001	0.001	0.017197344	0.01719749	1	2
0.001	0.001	0.027015787	0.027015487	2	2
0.001	0.001	0.017197346	0.017197492	3	2
0.001	0.001	0.0002837723	0.00028377498	1	3
0.001	0.001	0.00043804766	0.00043804274	2	3
0.001	0.001	0.00028377224	0.0002837749	3	3
0.001	0.0509	0.26767305	0.2676139	1	1
0.001	0.0509	0.4022341	0.4023523	2	1
0.001	0.0509	0.26767296	0.26761377	3	1
0.001	0.0509	0.01766639	0.017662458	1	2
0.001	0.0509	0.026081135	0.026088838	2	2
0.001	0.0509	0.01766639	0.017662462	3	2
0.001	0.0509	0.00029152608	0.00029146086	1	3
0.001	0.0509	0.0004226963	0.00042282205	2	3
0.001	0.0509	0.0002915261	0.00029146083	3	3
0.001	0.1008	0.2754996	0.2751759	1	1
0.001	0.1008	0.38657784	0.38722646	2	1
0.001	0.1008	0.27549964	0.2751759	3	1
0.001	0.1008	0.018182954	0.018161293	1	2
0.001	0.1008	0.025051113	0.02509337	2	2
0.001	0.1008	0.018182958	0.018161293	3	2
0.001	0.1008	0.0003000628	0.0002997004	1	3
0.001	0.1008	0.0004057668	0.00040645502	2	3
0.001	0.1008	0.0003000629	0.00029970054	3	3
0.001	0.1507	0.2837355	0.28289938	1	1
0.001	0.1507	0.37010515	0.3717803	2	1
0.001	0.1507	0.28373563	0.28289953	3	1
0.001	0.1507	0.018724814	0.018668814	1	2
0.001	0.1507	0.023968173	0.024077216	2	2
0.001	0.1507	0.01872481	0.018668814	3	2
0.001	0.1507	0.00030898355	0.0003080459	1	3
0.001	0.1507	0.00038798022	0.00038975454	2	3
0.001	0.1507	0.0003089833	0.00030804574	3	3
0.001	0.2006	0.29224834	0.2906558	1	1
0.001	0.2006	0.35308146	0.35627228	2	1
0.001	0.2006	0.2922484	0.29065585	3	1
0.001	0.2006	0.019282833	0.019176228	1	2
0.001	0.2006	0.022850297	0.023057792	2	2
0.001	0.2006	0.019282822	0.019176224	3	2
0.001	0.2006	0.00031813173	0.00031634772	1	3
0.001	0.2006	0.00036963949	0.0003730125	2	3
0.001	0.2006	0.00031813153	0.00031634755	3	3
0.001	0.2505	0.30096704	0.29840168	1	1
0.001	0.2505	0.33564848	0.34078836	2	1
0.001	0.2505	0.30096707	0.29840177	3	1
0.001	0.2505	0.01985234	0.019680835	1	2
0.001	0.2505	0.021707103	0.022041004	2	2
0.001	0.2505	0.019852336	0.019680833	3	2
0.001	0.2505	0.0003274321	0.0003245653	1	3
0.001	0.2505	0.00035090733	0.00035632943	2	3
0.001	0.2505	0.00032743177	0.00032456504	3	3
0.001	0.3004	0.3098563	0.30614218	1	1
0.001	0.3004	0.31787625	0.32531783	2	1
0.001	0.3004	0.30985636	0.30614224	3	1
0.001	0.3004	0.02043106	0.020183127	1	2
0.001	0.3004	0.020543315	0.021026231	2	2
0.001	0.3004	0.020431075	0.020183142	3	2
0.001	0.3004	0.00033684878	0.00033271103	1	3
0.001	0.3004	0.00033186455	0.00033969837	2	3
0.001	0.3004	0.000336849	0.00033271132	3	3
0.001	0.3503	0.3189041	0.31391245	1	1
0.001	0.3503	0.29978913	0.30978993	2	1
0.001	0.3503	0.3189041	0.3139125	3	1
0.001	0.3503	0.021018341	0.02068568	1	2
0.001	0.3503	0.019360723	0.02000907	2	2
0.001	0.3503	0.021018362	0.020685703	3	2
0.001	0.3503	0.00034637423	0.00034083164	1	3
0.001	0.3503	0.00031254246	0.00032304905	2	3
0.001	0.3503	0.00034637487	0.00034083237	3	3
0.001	0.4002	0.3281135	0.32176664	1	1
0.001	0.4002	0.2813803	0.2940955	2	1
0.001	0.4002	0.32811338	0.32176667	3	1
0.001	0.4002	0.021614503	0.021192262	1	2
0.001	0.4002	0.018159008	0.018982489	2	2
0.001	0.4002	0.02161451	0.02119227	3	2
0.001	0.4002	0.0003560161	0.00034899314	1	3
0.001	0.4002	0.0002929379	0.0003062693	2	3
0.001	0.4002	0.00035601656	0.00034899375	3	3
0.001	0.4501	0.33749792	0.3297733	1	1
0.001	0.4501	0.26262206	0.27809685	2	1
0.001	0.4501	0.33749795	0.32977334	3	1
0.001	0.4501	0.022220528	0.021707507	1	2
0.001	0.4501	0.016936466	0.017937679	2	2
0.001	0.4501	0.022220518	0.02170751	3	2
0.001	0.4501	0.00036579274	0.00035727498	1	3
0.001	0.4501	0.00027302525	0.0002892181	2	3
0.001	0.4501	0.00036579266	0.00035727484	3	3
0.001	0.5	0.34707868	0.3380121	1	1
0.001	0.5	0.24347216	0.26163465	2	1
0.001	0.5	0.34707874	0.33801213	3	1
0.001	0.5	0.022837853	0.022236751	1	2
0.001	0.5	0.015690472	0.016864426	2	2
0.001	0.5	0.022837851	0.02223675	3	2
0.001	0.5	0.00037572865	0.00036576545	1	3
0.001	0.5	0.00025276263	0.0002717307	2	3
0.001	0.5	0.0003757286	0.00036576533	3	3
0.001	0.5499	0.35688204	0.34657282	1	1
0.001	0.5499	0.22387768	0.2445283	2	1
0.001	0.5499	0.35688213	0.34657294	3	1
0.001	0.5499	0.023468297	0.022785977	1	2
0.001	0.5499	0.014417647	0.01575113	2	2
0.001	0.5499	0.023468304	0.022785984	3	2
0.001	0.5499	0.00038585503	0.00037456484	1	3
0.001	0.5499	0.00023209749	0.00025362248	2	3
0.001	0.5499	0.0003858551	0.00037456484	3	3
0.001	0.5998	0.36693853	0.35555628	1	1
0.001	0.5998	0.20377773	0.22657657	2	1
0.001	0.5998	0.36693847	0.35555628	3	1
0.001	0.5998	0.024113875	0.023361787	1	2
0.001	0.5998	0.013114162	0.0145849595	2	2
0.001	0.5998	0.02411389	0.023361804	3	2
0.001	0.5998	0.000396206	0.00038378205	1	3
0.001	0.5998	0.0002109693	0.00023468824	2	3
0.001	0.5998	0.00039620622	0.00038378238	3	3
0.001	0.6497	0.37728074	0.36507332	1	1
0.001	0.6497	0.18310618	0.2075569	2	1
0.001	0.6497	0.37728083	0.36507338	3	1
0.001	0.6497	0.024776757	0.023971453	1	2
0.001	0.6497	0.011775803	0.013351677	2	2
0.001	0.6497	0.024776757	0.023971451	3	2
0.001	0.6497	0.00040681698	0.00039353542	1	3
0.001	0.6497	0.0001893105	0.0002147	2	3
0.001	0.6497	0.0004068168	0.00039353527	3	3
0.001	0.6996	0.38794407	0.37524647	1	1
0.001	0.6996	0.16179262	0.18722413	2	1
0.001	0.6996	0.3879441	0.37524647	3	1
0.001	0.6996	0.02545929	0.024622953	1	2
0.001	0.6996	0.010398135	0.012035698	2	2
0.001	0.6996	0.025459278	0.024622945	3	2
0.001	0.6996	0.0004177271	0.00040395543	1	3
0.001	0.6996	0.0001670517	0.00019341064	2	3
0.001	0.6996	0.00041772693	0.00040395532	3	3
0.001	0.7495	0.39896426	0.38620847	1	1
0.001	0.7495	0.1397654	0.1653125	2	1
0.001	0.7495	0.3989641	0.38620824	3	1
0.001	0.7495	0.026163798	0.025324903	1	2
0.001	0.7495	0.0089766355	0.010620148	2	2
0.001	0.7495	0.02616379	0.025324894	3	2
0.001	0.7495	0.0004289748	0.00041518192	1	3
0.001	0.7495	0.00014412096	0.0001705516	2	3
0.001	0.7495	0.00042897472	0.00041518183	3	3
0.001	0.7994	0.4103768	0.39810076	1	1
0.001	0.7994	0.11695276	0.14153786	2	1
0.001	0.7994	0.41037682	0.39810085	3	1
0.001	0.7994	0.02689259	0.026086422	1	2
0.001	0.7994	0.0075067664	0.009086996	2	2
0.001	0.7994	0.026892615	0.026086457	3	2
0.001	0.7994	0.00044059748	0.00042736204	1	3
0.001	0.7994	0.000120447075	0.00014583768	2	3
0.001	0.7994	0.0004405985	0.0004273631	3	3
0.001	0.8493	0.42221612	0.41107085	1	1
0.001	0.8493	0.09328635	0.115606226	2	1
0.001	0.8493	0.42221603	0.41107073	3	1
0.001	0.8493	0.027647989	0.026917096	1	2
0.001	0.8493	0.005984237	0.007417673	2	2
0.001	0.8493	0.027647998	0.026917104	3	2
0.001	0.8493	0.00045263433	0.00044065135	1	3
0.001	0.8493	9.5962445e-5	0.00011897525	2	3
0.001	0.8493	0.00045263444	0.00044065146	3	3
0.001	0.8992	0.43451262	0.4252633	1	1
0.001	0.8992	0.068704806	0.0872271	2	1
0.001	0.8992	0.43451265	0.42526338	3	1
0.001	0.8992	0.028431995	0.027826231	1	2
0.001	0.8992	0.004405205	0.0055938805	2	2
0.001	0.8992	0.02843198	0.027826214	3	2
0.001	0.8992	0.00046511757	0.00045519925	1	3
0.001	0.8992	7.060694e-5	8.96763e-5	2	3
0.001	0.8992	0.00046511707	0.00045519878	3	3
0.001	0.9491	0.4472907	0.44081047	1	1
0.001	0.9491	0.04315921	0.056135725	2	1
0.001	0.9491	0.44729078	0.4408105	3	1
0.001	0.9491	0.02924618	0.028822297	1	2
0.001	0.9491	0.0027666227	0.003598995	2	2
0.001	0.9491	0.029246202	0.028822316	3	2
0.001	0.9491	0.00047807323	0.0004711415	1	3
0.001	0.9491	4.433303e-5	5.767991e-5	2	3
0.001	0.9491	0.000478074	0.00047114218	3	3
0.001	0.999	0.46056044	0.4578097	1	1
0.001	0.999	0.016629035	0.022136576	2	1
0.001	0.999	0.4605605	0.45780984	3	1
0.001	0.999	0.030091291	0.029911567	1	2
0.001	0.999	0.0010671822	0.0014206473	2	2
0.001	0.999	0.03009133	0.029911611	3	2
0.001	0.999	0.0004915152	0.0004885795	1	3
0.001	0.999	1.7119813e-5	2.2790353e-5	2	3
0.001	0.999	0.0004915163	0.0004885807	3	3
0.0509	0.001	0.16490021	0.16566755	1	1
0.0509	0.001	0.26355076	0.2619155	2	1
0.0509	0.001	0.16490027	0.16566762	3	1
0.0509	0.001	0.10422708	0.104712345	1	2
0.0509	0.001	0.14533105	0.14442939	2	2
0.0509	0.001	0.10422709	0.10471234	3	2
0.0509	0.001	0.016544431	0.016621506	1	3
0.0509	0.001	0.019774713	0.019652039	2	3
0.0509	0.001	0.016544431	0.016621506	3	3
0.0509	0.0509	0.1694339	0.1701011	1	1
0.0509	0.0509	0.25424835	0.25270414	2	1
0.0509	0.0509	0.16943392	0.17010112	3	1
0.0509	0.0509	0.10710159	0.10758864	1	2
0.0509	0.0509	0.13965233	0.13882104	2	2
0.0509	0.0509	0.1071016	0.10758864	3	2
0.0509	0.0509	0.017045716	0.017134491	1	3
0.0509	0.0509	0.018936919	0.018826522	2	3
0.0509	0.0509	0.017045714	0.017134491	3	3
0.0509	0.1008	0.17444105	0.17486785	1	1
0.0509	0.1008	0.24403135	0.24289845	2	1
0.0509	0.1008	0.17444105	0.17486785	3	1
0.0509	0.1008	0.1102683	0.1106532	1	2
0.0509	0.1008	0.13336694	0.13278705	2	2
0.0509	0.1008	0.110268325	0.11065321	3	2
0.0509	0.1008	0.017588349	0.017669475	1	3
0.0509	0.1008	0.018006176	0.017933387	2	3
0.0509	0.1008	0.017588343	0.017669471	3	3
0.0509	0.1507	0.17971638	0.17975672	1	1
0.0509	0.1507	0.23342767	0.23308246	2	1
0.0509	0.1507	0.17971644	0.17975678	3	1
0.0509	0.1507	0.113499485	0.113652386	1	2
0.0509	0.1507	0.12687926	0.12675436	2	2
0.0509	0.1507	0.11349952	0.11365242	3	2
0.0509	0.1507	0.01810605	0.018151902	1	3
0.0509	0.1507	0.017049223	0.017041262	2	3
0.0509	0.1507	0.018106047	0.018151894	3	3
0.0509	0.2006	0.18517631	0.18469498	1	1
0.0509	0.2006	0.22259927	0.22337985	2	1
0.0509	0.2006	0.18517633	0.18469499	3	1
0.0509	0.2006	0.11672967	0.116538785	1	2
0.0509	0.2006	0.120319486	0.12082702	2	2
0.0509	0.2006	0.11672971	0.116538815	3	2
0.0509	0.2006	0.018590443	0.0185786	1	3
0.0509	0.2006	0.016088372	0.016168274	2	3
0.0509	0.2006	0.018590445	0.018578596	3	3
0.0509	0.2505	0.1907787	0.18966076	1	1
0.0509	0.2505	0.21160397	0.21378572	2	1
0.0509	0.2505	0.19077872	0.18966073	3	1
0.0509	0.2505	0.11993958	0.119319506	1	2
0.0509	0.2505	0.11373724	0.115016505	2	2
0.0509	0.2505	0.119939625	0.11931957	3	2
0.0509	0.2505	0.019044753	0.018959658	1	3
0.0509	0.2505	0.015132529	0.0153177	2	3
0.0509	0.2505	0.019044762	0.01895967	3	3
0.0509	0.3004	0.19650388	0.194659	1	1
0.0509	0.3004	0.20045409	0.20424373	2	1
0.0509	0.3004	0.19650376	0.19465888	3	1
0.0509	0.3004	0.12312844	0.12201993	1	2
0.0509	0.3004	0.10714754	0.10929801	2	2
0.0509	0.3004	0.12312846	0.122019984	3	2
0.0509	0.3004	0.019474624	0.019306818	1	3
0.0509	0.3004	0.014184732	0.014486902	2	3
0.0509	0.3004	0.019474627	0.019306824	3	3
0.0509	0.3503	0.20234504	0.19971007	1	1
0.0509	0.3503	0.18913911	0.19467455	2	1
0.0509	0.3503	0.20234498	0.19970998	3	1
0.0509	0.3503	0.12630326	0.124671504	1	2
0.0509	0.3503	0.10054788	0.10363017	2	2
0.0509	0.3503	0.12630329	0.12467154	3	2
0.0509	0.3503	0.019885605	0.019630717	1	3
0.0509	0.3503	0.013245136	0.013670666	2	3
0.0509	0.3503	0.019885618	0.019630732	3	3
0.0509	0.4002	0.20830476	0.20484522	1	1
0.0509	0.4002	0.17763585	0.1849863	2	1
0.0509	0.4002	0.20830476	0.20484519	3	1
0.0509	0.4002	0.1294749	0.12730765	1	2
0.0509	0.4002	0.09392699	0.097964115	2	2
0.0509	0.4002	0.12947486	0.12730764	3	2
0.0509	0.4002	0.020282678	0.019940587	1	3
0.0509	0.4002	0.01231239	0.012862551	2	3
0.0509	0.4002	0.020282675	0.019940587	3	3
0.0509	0.4501	0.21439123	0.2101031	1	1
0.0509	0.4501	0.16591306	0.17507848	2	1
0.0509	0.4501	0.21439128	0.2101031	3	1
0.0509	0.4501	0.13265565	0.12996216	1	2
0.0509	0.4501	0.08726851	0.0922465	2	2
0.0509	0.4501	0.13265565	0.12996222	3	2
0.0509	0.4501	0.020670094	0.020244382	1	3
0.0509	0.4501	0.011384331	0.012055534	2	3
0.0509	0.4501	0.020670101	0.020244386	3	3
0.0509	0.5	0.22061677	0.2155285	1	1
0.0509	0.5	0.15393487	0.16484323	2	1
0.0509	0.5	0.22061677	0.21552849	3	1
0.0509	0.5	0.13585857	0.13266945	1	2
0.0509	0.5	0.08055295	0.086420365	2	2
0.0509	0.5	0.1358586	0.13266946	3	2
0.0509	0.5	0.021051548	0.02054914	1	3
0.0509	0.5	0.010458357	0.0112421755	2	3
0.0509	0.5	0.021051554	0.020549145	3	3
0.0509	0.5499	0.2269963	0.22117195	1	1
0.0509	0.5499	0.14166148	0.154164	2	1
0.0509	0.5499	0.22699624	0.22117192	3	1
0.0509	0.5499	0.13909718	0.13546452	1	2
0.0509	0.5499	0.07375925	0.08042555	2	2
0.0509	0.5499	0.13909718	0.13546452	3	2
0.0509	0.5499	0.021430317	0.020861357	1	3
0.0509	0.5499	0.009531649	0.010414741	2	3
0.0509	0.5499	0.021430315	0.020861352	3	3
0.0509	0.5998	0.23354733	0.2270901	1	1
0.0509	0.5998	0.12905073	0.1429152	2	1
0.0509	0.5998	0.23354724	0.22709005	3	1
0.0509	0.5998	0.14238493	0.13838363	1	2
0.0509	0.5998	0.06686512	0.074198164	2	2
0.0509	0.5998	0.14238492	0.13838364	3	2
0.0509	0.5998	0.02180931	0.021187127	1	3
0.0509	0.5998	0.008601264	0.009565149	2	3
0.0509	0.5998	0.021809317	0.021187136	3	3
0.0509	0.6497	0.24028847	0.2333451	1	1
0.0509	0.6497	0.11605798	0.1309602	2	1
0.0509	0.6497	0.24028847	0.23334512	3	1
0.0509	0.6497	0.14573534	0.14146473	1	2
0.0509	0.6497	0.05984781	0.067670345	2	2
0.0509	0.6497	0.1457353	0.1414647	3	2
0.0509	0.6497	0.02219119	0.021532437	1	3
0.0509	0.6497	0.0076642176	0.008684952	2	3
0.0509	0.6497	0.022191186	0.021532437	3	3
0.0509	0.6996	0.24723986	0.24000566	1	1
0.0509	0.6996	0.10263791	0.11815185	2	1
0.0509	0.6996	0.24723978	0.24000555	3	1
0.0509	0.6996	0.14916193	0.1447476	1	2
0.0509	0.6996	0.052684203	0.060769945	2	2
0.0509	0.6996	0.1491619	0.1447476	3	2
0.0509	0.6996	0.022578415	0.021903224	1	3
0.0509	0.6996	0.0067175496	0.007765336	2	3
0.0509	0.6996	0.022578403	0.021903206	3	3
0.0509	0.7495	0.2544217	0.2471455	1	1
0.0509	0.7495	0.08874397	0.10433147	2	1
0.0509	0.7495	0.25442174	0.24714552	3	1
0.0509	0.7495	0.15267812	0.14827427	1	2
0.0509	0.7495	0.045351382	0.053420834	2	2
0.0509	0.7495	0.1526781	0.14827426	3	2
0.0509	0.7495	0.022973286	0.022305442	1	3
0.0509	0.7495	0.0057583638	0.0067971735	2	3
0.0509	0.7495	0.022973275	0.02230543	3	3
0.0509	0.7994	0.2618544	0.25484353	1	1
0.0509	0.7994	0.07433028	0.08933118	2	1
0.0509	0.7994	0.26185438	0.25484353	3	1
0.0509	0.7994	0.15629692	0.15208814	1	2
0.0509	0.7994	0.037827093	0.0455439	2	2
0.0509	0.7994	0.15629692	0.15208812	3	2
0.0509	0.7994	0.02337799	0.022745144	1	3
0.0509	0.7994	0.004783907	0.005771158	2	3
0.0509	0.7994	0.023378003	0.022745155	3	3
0.0509	0.8493	0.2695571	0.2631807	1	1
0.0509	0.8493	0.05935251	0.07297761	2	1
0.0509	0.8493	0.26955697	0.26318064	3	1
0.0509	0.8493	0.16003112	0.15623362	1	2
0.0509	0.8493	0.030090362	0.037059005	2	2
0.0509	0.8493	0.16003108	0.15623358	3	2
0.0509	0.8493	0.023794675	0.0232284	1	3
0.0509	0.8493	0.0037916163	0.0046780286	2	3
0.0509	0.8493	0.023794675	0.0232284	3	3
0.0509	0.8992	0.277547	0.27223742	1	1
0.0509	0.8992	0.043769397	0.05509805	2	1
0.0509	0.8992	0.27754706	0.27223745	3	1
0.0509	0.8992	0.16389236	0.1607541	1	2
0.0509	0.8992	0.022122052	0.027887838	2	2
0.0509	0.8992	0.1638923	0.16075405	3	2
0.0509	0.8992	0.024225296	0.023761038	1	3
0.0509	0.8992	0.0027791997	0.0035089462	2	3
0.0509	0.8992	0.024225267	0.023761006	3	3
0.0509	0.9491	0.28583932	0.28208974	1	1
0.0509	0.9491	0.027544687	0.035529066	2	1
0.0509	0.9491	0.2858393	0.28208974	3	1
0.0509	0.9491	0.16789159	0.16569072	1	2
0.0509	0.9491	0.013905558	0.017957376	2	2
0.0509	0.9491	0.16789159	0.16569072	3	2
0.0509	0.9491	0.024671646	0.024348425	1	3
0.0509	0.9491	0.0017446575	0.0022557497	2	3
0.0509	0.9491	0.02467167	0.024348455	3	3
0.0509	0.999	0.29444852	0.29281282	1	1
0.0509	0.999	0.010646245	0.014116113	2	1
0.0509	0.999	0.29444814	0.29281247	3	1
0.0509	0.999	0.17203833	0.17108272	1	2
0.0509	0.999	0.0054239105	0.007192277	2	2
0.0509	0.999	0.1720385	0.1710829	3	2
0.0509	0.999	0.025135288	0.024995685	1	3
0.0509	0.999	0.0006856334	0.00090924016	2	3
0.0509	0.999	0.025135377	0.024995772	3	3
0.1008	0.001	0.12651019	0.12806477	1	1
0.1008	0.001	0.20219298	0.19863832	2	1
0.1008	0.001	0.12651017	0.12806474	3	1
0.1008	0.001	0.13261892	0.13424945	1	2
0.1008	0.001	0.1732717	0.17022575	2	2
0.1008	0.001	0.13261889	0.13424942	3	2
0.1008	0.001	0.03511706	0.03554906	1	3
0.1008	0.001	0.036042925	0.03540938	2	3
0.1008	0.001	0.03511705	0.03554905	3	3
0.1008	0.0509	0.12997088	0.13129832	1	1
0.1008	0.0509	0.19474968	0.19128849	2	1
0.1008	0.0509	0.12997086	0.13129827	3	1
0.1008	0.0509	0.13625646	0.1378919	1	2
0.1008	0.0509	0.16591702	0.16302438	2	2
0.1008	0.0509	0.13625647	0.13789193	3	2
0.1008	0.0509	0.03626699	0.036774542	1	3
0.1008	0.0509	0.034344528	0.033757564	2	3
0.1008	0.0509	0.036267005	0.036774565	3	3
0.1008	0.1008	0.13381249	0.13480173	1	1
0.1008	0.1008	0.18662769	0.18357128	2	1
0.1008	0.1008	0.13381252	0.13480179	3	1
0.1008	0.1008	0.14026609	0.14174953	1	2
0.1008	0.1008	0.15778035	0.15531714	2	2
0.1008	0.1008	0.14026606	0.1417495	3	2
0.1008	0.1008	0.037488826	0.03801644	1	3
0.1008	0.1008	0.032457005	0.031976145	2	3
0.1008	0.1008	0.037488844	0.03801646	3	3
0.1008	0.1507	0.13789484	0.13847576	1	1
0.1008	0.1507	0.17836155	0.17607298	2	1
0.1008	0.1507	0.13789484	0.13847579	3	1
0.1008	0.1507	0.14430296	0.14543985	1	2
0.1008	0.1507	0.1495405	0.14780003	2	2
0.1008	0.1507	0.144303	0.1454399	3	2
0.1008	0.1507	0.038574666	0.039029907	1	3
0.1008	0.1507	0.030552983	0.030235892	2	3
0.1008	0.1507	0.038574677	0.039029915	3	3
0.1008	0.2006	0.14214973	0.14225902	1	1
0.1008	0.2006	0.17004825	0.16882166	2	1
0.1008	0.2006	0.14214976	0.14225905	3	1
0.1008	0.2006	0.14828391	0.1489239	1	2
0.1008	0.2006	0.14136443	0.14057119	2	2
0.1008	0.2006	0.14828382	0.14892383	3	2
0.1008	0.2006	0.039519988	0.039836515	1	3
0.1008	0.2006	0.028680045	0.028568193	2	3
0.1008	0.2006	0.039519966	0.03983649	3	3
0.1008	0.2505	0.14653957	0.14612138	1	1
0.1008	0.2505	0.16168815	0.16173956	2	1
0.1008	0.2505	0.14653958	0.14612141	3	1
0.1008	0.2505	0.15219535	0.15223588	1	2
0.1008	0.2505	0.13328636	0.13359363	2	2
0.1008	0.2505	0.15219533	0.15223591	3	2
0.1008	0.2505	0.04035252	0.040491115	1	3
0.1008	0.2505	0.0268507	0.02697003	2	3
0.1008	0.2505	0.040352512	0.040491104	3	3
0.1008	0.3004	0.15104455	0.15005428	1	1
0.1008	0.3004	0.15325509	0.15473077	2	1
0.1008	0.3004	0.15104455	0.15005429	3	1
0.1008	0.3004	0.15604714	0.15542606	1	2
0.1008	0.3004	0.12529574	0.12679589	2	2
0.1008	0.3004	0.15604712	0.15542601	3	2
0.1008	0.3004	0.04110054	0.041042086	1	3
0.1008	0.3004	0.02506471	0.02542843	2	3
0.1008	0.3004	0.041100547	0.04104209	3	3
0.1008	0.3503	0.15565643	0.15406391	1	1
0.1008	0.3503	0.14471592	0.14770103	2	1
0.1008	0.3503	0.1556564	0.15406384	3	1
0.1008	0.3503	0.15985629	0.15854439	1	2
0.1008	0.3503	0.1173671	0.120101176	2	2
0.1008	0.3503	0.15985629	0.15854436	3	2
0.1008	0.3503	0.041787107	0.041526563	1	3
0.1008	0.3503	0.023317212	0.023928123	2	3
0.1008	0.3503	0.041787084	0.04152653	3	3
0.1008	0.4002	0.16037428	0.15816575	1	1
0.1008	0.4002	0.13603619	0.14056012	2	1
0.1008	0.4002	0.16037433	0.15816581	3	1
0.1008	0.4002	0.16364196	0.16163805	1	2
0.1008	0.4002	0.10946989	0.11343391	2	2
0.1008	0.4002	0.16364199	0.1616381	3	2
0.1008	0.4002	0.04242987	0.041972272	1	3
0.1008	0.4002	0.021601627	0.022453718	2	3
0.1008	0.4002	0.04242989	0.0419723	3	3
0.1008	0.4501	0.16520205	0.16238274	1	1
0.1008	0.4501	0.12718134	0.13322024	2	1
0.1008	0.4501	0.16520205	0.16238278	3	1
0.1008	0.4501	0.16742304	0.16475104	1	2
0.1008	0.4501	0.10157265	0.1067209	2	2
0.1008	0.4501	0.16742295	0.16475095	3	2
0.1008	0.4501	0.043042522	0.04240052	1	3
0.1008	0.4501	0.019910995	0.020990316	2	3
0.1008	0.4501	0.043042485	0.042400483	3	3
0.1008	0.5	0.170147	0.1667432	1	1
0.1008	0.5	0.118117034	0.12559357	2	1
0.1008	0.5	0.17014702	0.16674319	3	1
0.1008	0.5	0.17121768	0.16792516	1	2
0.1008	0.5	0.09364411	0.099890284	2	2
0.1008	0.5	0.17121771	0.16792524	3	2
0.1008	0.5	0.043635573	0.042828	1	3
0.1008	0.5	0.018238371	0.019523492	2	3
0.1008	0.5	0.043635573	0.042827994	3	3
0.1008	0.5499	0.1752189	0.17128009	1	1
0.1008	0.5499	0.10880878	0.117589585	2	1
0.1008	0.5499	0.17521894	0.17128012	3	1
0.1008	0.5499	0.17504372	0.17120174	1	2
0.1008	0.5499	0.085653745	0.09287026	2	2
0.1008	0.5499	0.17504376	0.17120177	3	2
0.1008	0.5499	0.04421761	0.043268707	1	3
0.1008	0.5499	0.01657708	0.01803914	2	3
0.1008	0.5499	0.044217616	0.04326872	3	3
0.1008	0.5998	0.18042916	0.1760312	1	1
0.1008	0.5998	0.099221885	0.10911359	2	1
0.1008	0.5998	0.18042912	0.1760311	3	1
0.1008	0.5998	0.1789181	0.17462185	1	2
0.1008	0.5998	0.07757169	0.08558761	2	2
0.1008	0.5998	0.17891806	0.17462176	3	2
0.1008	0.5998	0.04479563	0.043734808	1	3
0.1008	0.5998	0.01492073	0.016523268	2	3
0.1008	0.5998	0.04479562	0.043734785	3	3
0.1008	0.6497	0.18579042	0.18103841	1	1
0.1008	0.6497	0.089321345	0.10006492	2	1
0.1008	0.6497	0.18579036	0.18103836	3	1
0.1008	0.6497	0.18285714	0.17822734	1	2
0.1008	0.6497	0.06936903	0.077967174	2	2
0.1008	0.6497	0.18285713	0.17822728	3	2
0.1008	0.6497	0.045375615	0.044237316	1	3
0.1008	0.6497	0.013263268	0.014961852	2	3
0.1008	0.6497	0.045375615	0.04423732	3	3
0.1008	0.6996	0.19131605	0.18634787	1	1
0.1008	0.6996	0.07907167	0.09033588	2	1
0.1008	0.6996	0.19131611	0.18634792	3	1
0.1008	0.6996	0.18687718	0.1820618	1	2
0.1008	0.6996	0.061017368	0.069930606	2	2
0.1008	0.6996	0.18687713	0.18206175	3	2
0.1008	0.6996	0.045962807	0.044786744	1	3
0.1008	0.6996	0.01159892	0.013340703	2	3
0.1008	0.6996	0.045962796	0.044786733	3	3
0.1008	0.7495	0.19702002	0.19200963	1	1
0.1008	0.7495	0.06843732	0.079812035	2	1
0.1008	0.7495	0.19702008	0.1920097	3	1
0.1008	0.7495	0.19099364	0.18616991	1	2
0.1008	0.7495	0.052489307	0.06139692	2	2
0.1008	0.7495	0.19099362	0.18616994	3	2
0.1008	0.7495	0.046561874	0.045393176	1	3
0.1008	0.7495	0.009922262	0.0116455415	2	3
0.1008	0.7495	0.046561845	0.04539315	3	3
0.1008	0.7994	0.20291586	0.19807643	1	1
0.1008	0.7994	0.057382867	0.06837249	2	1
0.1008	0.7994	0.20291589	0.19807643	3	1
0.1008	0.7994	0.19522202	0.19059809	1	2
0.1008	0.7994	0.04375864	0.052283138	2	2
0.1008	0.7994	0.19522211	0.19059813	3	2
0.1008	0.7994	0.04717716	0.046066593	1	3
0.1008	0.7994	0.008228246	0.009862133	2	3
0.1008	0.7994	0.04717718	0.046066605	3	3
0.1008	0.8493	0.20901667	0.20460276	1	1
0.1008	0.8493	0.045873724	0.05589233	2	1
0.1008	0.8493	0.20901668	0.20460276	3	1
0.1008	0.8493	0.19957726	0.19539304	1	2
0.1008	0.8493	0.034800556	0.04250575	2	2
0.1008	0.8493	0.19957721	0.19539301	3	2
0.1008	0.8493	0.04781289	0.046816885	1	3
0.1008	0.8493	0.0065122033	0.00797653	2	3
0.1008	0.8493	0.047812846	0.04681685	3	3
0.1008	0.8992	0.21533431	0.21164314	1	1
0.1008	0.8992	0.03387685	0.042245924	2	1
0.1008	0.8992	0.21533431	0.21164316	3	1
0.1008	0.8992	0.20407337	0.20060122	1	2
0.1008	0.8992	0.025592133	0.031982865	2	2
0.1008	0.8992	0.20407338	0.20060122	3	2
0.1008	0.8992	0.04847281	0.047653474	1	3
0.1008	0.8992	0.0047699166	0.0059754443	2	3
0.1008	0.8992	0.0484728	0.04765346	3	3
0.1008	0.9491	0.22187987	0.21925142	1	1
0.1008	0.9491	0.02136024	0.027308488	2	1
0.1008	0.9491	0.22187987	0.21925141	3	1
0.1008	0.9491	0.20872468	0.2062685	1	2
0.1008	0.9491	0.016111627	0.020634297	2	2
0.1008	0.9491	0.2087246	0.20626843	3	2
0.1008	0.9491	0.049160898	0.048585758	1	3
0.1008	0.9491	0.002997392	0.0038459941	2	3
0.1008	0.9491	0.04916086	0.04858572	3	3
0.1008	0.999	0.22866982	0.22749457	1	1
0.1008	0.999	0.008283148	0.010933675	2	1
0.1008	0.999	0.22866985	0.22749463	3	1
0.1008	0.999	0.21354899	0.21245186	1	2
0.1008	0.999	0.006328072	0.008354023	2	2
0.1008	0.999	0.21354908	0.21245196	3	2
0.1008	0.999	0.049881373	0.049625184	1	3
0.1008	0.999	0.0011883934	0.0015690363	2	3
0.1008	0.999	0.04988139	0.049625203	3	3
0.1507	0.001	0.1001979	0.102296345	1	1
0.1507	0.001	0.16013893	0.15495509	2	1
0.1507	0.001	0.100197904	0.10229635	3	1
0.1507	0.001	0.14785047	0.15094872	1	2
0.1507	0.001	0.18303505	0.17711048	2	2
0.1507	0.001	0.14785053	0.15094876	3	2
0.1507	0.001	0.05547343	0.05663656	1	3
0.1507	0.001	0.049782418	0.048171163	2	3
0.1507	0.001	0.055473447	0.056636587	3	3
0.1507	0.0509	0.10289138	0.10460822	1	1
0.1507	0.0509	0.15396528	0.14888947	2	1
0.1507	0.0509	0.10289134	0.104608186	3	1
0.1507	0.0509	0.15180546	0.15483761	1	2
0.1507	0.0509	0.17466702	0.16902117	2	2
0.1507	0.0509	0.15180537	0.15483755	3	2
0.1507	0.0509	0.057376746	0.058736417	1	3
0.1507	0.0509	0.047220714	0.04572491	2	3
0.1507	0.0509	0.057376746	0.058736417	3	3
0.1507	0.1008	0.10590445	0.10715934	1	1
0.1507	0.1008	0.147294	0.14263463	2	1
0.1507	0.1008	0.10590444	0.10715931	3	1
0.1507	0.1008	0.15617445	0.15894562	1	2
0.1507	0.1008	0.16543986	0.16043904	2	2
0.1507	0.1008	0.15617445	0.15894556	3	2
0.1507	0.1008	0.059362922	0.06080538	1	3
0.1507	0.1008	0.04438249	0.0431057	2	3
0.1507	0.1008	0.05936289	0.06080536	3	3
0.1507	0.1507	0.10916052	0.10996601	1	1
0.1507	0.1507	0.1406636	0.13677838	2	1
0.1507	0.1507	0.10916049	0.109965965	3	1
0.1507	0.1507	0.16055767	0.16284886	1	2
0.1507	0.1507	0.15628307	0.15229602	2	2
0.1507	0.1507	0.16055767	0.16284883	3	2
0.1507	0.1507	0.061021373	0.06234461	1	3
0.1507	0.1507	0.04157427	0.0406067	2	3
0.1507	0.1507	0.061021358	0.062344603	3	3
0.1507	0.2006	0.11259725	0.112957954	1	1
0.1507	0.2006	0.13410914	0.13126126	2	1
0.1507	0.2006	0.11259723	0.11295793	3	1
0.1507	0.2006	0.16486175	0.16651914	1	2
0.1507	0.2006	0.14736344	0.14463678	2	2
0.1507	0.2006	0.16486177	0.1665191	3	2
0.1507	0.2006	0.062372662	0.0634442	1	3
0.1507	0.2006	0.038864058	0.038259447	2	3
0.1507	0.2006	0.062372662	0.06344418	3	3
0.1507	0.2505	0.11617296	0.116082415	1	1
0.1507	0.2505	0.12758307	0.12594675	2	1
0.1507	0.2505	0.116172954	0.11608241	3	1
0.1507	0.2505	0.16907567	0.17000417	1	2
0.1507	0.2505	0.13867503	0.13735071	2	2
0.1507	0.2505	0.1690757	0.17000426	3	2
0.1507	0.2505	0.06349297	0.06424355	1	3
0.1507	0.2505	0.03625868	0.036042087	2	3
0.1507	0.2505	0.06349298	0.064243585	3	3
0.1507	0.3004	0.11986303	0.11931127	1	1
0.1507	0.3004	0.12103058	0.12071051	2	1
0.1507	0.3004	0.11986297	0.11931122	3	1
0.1507	0.3004	0.17321378	0.1733636	1	2
0.1507	0.3004	0.13016966	0.13031271	2	2
0.1507	0.3004	0.17321372	0.17336358	3	2
0.1507	0.3004	0.06444942	0.06485157	1	3
0.1507	0.3004	0.03374732	0.03392383	2	3
0.1507	0.3004	0.06444943	0.06485159	3	3
0.1507	0.3503	0.123654544	0.12263434	1	1
0.1507	0.3503	0.11440373	0.11544979	2	1
0.1507	0.3503	0.123654574	0.122634366	3	1
0.1507	0.3503	0.17729726	0.17665304	1	2
0.1507	0.3503	0.1217933	0.12341106	2	2
0.1507	0.3503	0.17729726	0.17665307	3	2
0.1507	0.3503	0.06529218	0.06534448	1	3
0.1507	0.3503	0.031314943	0.031875316	2	3
0.1507	0.3503	0.06529218	0.06534448	3	3
0.1507	0.4002	0.12754256	0.12605396	1	1
0.1507	0.4002	0.10766208	0.11007784	2	1
0.1507	0.4002	0.1275426	0.12605402	3	1
0.1507	0.4002	0.1813482	0.17992258	1	2
0.1507	0.4002	0.11349529	0.11654861	2	2
0.1507	0.4002	0.18134825	0.17992261	3	2
0.1507	0.4002	0.06605723	0.06577492	1	3
0.1507	0.4002	0.028946504	0.029870516	2	3
0.1507	0.4002	0.066057235	0.06577492	3	3
0.1507	0.4501	0.13152713	0.12958063	1	1
0.1507	0.4501	0.10077044	0.104517385	2	1
0.1507	0.4501	0.13152713	0.12958063	3	1
0.1507	0.4501	0.18538794	0.18321772	1	2
0.1507	0.4501	0.10523008	0.10963936	2	2
0.1507	0.4501	0.18538792	0.1832177	3	2
0.1507	0.4501	0.06677061	0.06618011	1	3
0.1507	0.4501	0.0266282	0.027886422	2	3
0.1507	0.4501	0.06677061	0.066180095	3	3
0.1507	0.5	0.13561168	0.1332309	1	1
0.1507	0.5	0.0936971	0.09869571	2	1
0.1507	0.5	0.1356117	0.13323091	3	1
0.1507	0.5	0.18943624	0.18658073	1	2
0.1507	0.5	0.09695656	0.1026041	2	2
0.1507	0.5	0.1894362	0.1865807	3	2
0.1507	0.5	0.06745151	0.0665874	1	3
0.1507	0.5	0.024347575	0.02590222	2	3
0.1507	0.5	0.067451514	0.0665874	3	3
0.1507	0.5499	0.13980204	0.13702604	1	1
0.1507	0.5499	0.08641234	0.09254107	2	1
0.1507	0.5499	0.13980202	0.13702606	3	1
0.1507	0.5499	0.19351181	0.19005229	1	2
0.1507	0.5499	0.08863752	0.09536766	2	2
0.1507	0.5499	0.19351181	0.19005227	3	2
0.1507	0.5499	0.06811446	0.06701799	1	3
0.1507	0.5499	0.022093482	0.023898596	2	3
0.1507	0.5499	0.06811447	0.067018	3	3
0.1507	0.5998	0.14410566	0.14099146	1	1
0.1507	0.5998	0.07888763	0.0859803	2	1
0.1507	0.5998	0.14410564	0.14099142	3	1
0.1507	0.5998	0.19763257	0.19367267	1	2
0.1507	0.5998	0.08023833	0.08785596	2	2
0.1507	0.5998	0.19763254	0.19367264	3	2
0.1507	0.5998	0.06877087	0.06748918	1	3
0.1507	0.5998	0.019855823	0.021857167	2	3
0.1507	0.5998	0.068770856	0.06748917	3	3
0.1507	0.6497	0.14853111	0.14515583	1	1
0.1507	0.6497	0.07109481	0.078936905	2	1
0.1507	0.6497	0.14853112	0.14515585	3	1
0.1507	0.6497	0.20181541	0.19748227	1	2
0.1507	0.6497	0.071726814	0.07999495	2	2
0.1507	0.6497	0.20181546	0.19748236	3	2
0.1507	0.6497	0.069429964	0.06801586	1	3
0.1507	0.6497	0.017625444	0.019760152	2	3
0.1507	0.6497	0.06942998	0.06801588	3	3
0.1507	0.6996	0.15308768	0.14955123	1	1
0.1507	0.6996	0.06300585	0.07133003	2	1
0.1507	0.6996	0.15308765	0.14955123	3	1
0.1507	0.6996	0.20607682	0.20152266	1	2
0.1507	0.6996	0.06307226	0.07170906	2	2
0.1507	0.6996	0.20607682	0.20152266	3	2
0.1507	0.6996	0.07009949	0.06861153	1	3
0.1507	0.6996	0.015393915	0.017590024	2	3
0.1507	0.6996	0.07009949	0.06861154	3	3
0.1507	0.7495	0.15778473	0.15421204	1	1
0.1507	0.7495	0.05459276	0.06307417	2	1
0.1507	0.7495	0.15778476	0.15421206	3	1
0.1507	0.7495	0.21043271	0.20583612	1	2
0.1507	0.7495	0.054245725	0.06292142	2	2
0.1507	0.7495	0.21043281	0.20583625	3	2
0.1507	0.7495	0.0707864	0.0692891	1	3
0.1507	0.7495	0.013153553	0.01532956	2	3
0.1507	0.7495	0.07078639	0.06928907	3	3
0.1507	0.7994	0.16263194	0.15917505	1	1
0.1507	0.7994	0.045827586	0.054079384	2	1
0.1507	0.7994	0.16263194	0.15917507	3	1
0.1507	0.7994	0.21489897	0.2104666	1	2
0.1507	0.7994	0.045219645	0.053553898	2	2
0.1507	0.7994	0.21489905	0.21046662	3	2
0.1507	0.7994	0.07149676	0.07006075	1	3
0.1507	0.7994	0.010897283	0.012961845	2	3
0.1507	0.7994	0.0714968	0.07006077	3	3
0.1507	0.8493	0.16763821	0.16447808	1	1
0.1507	0.8493	0.036682606	0.04425225	2	1
0.1507	0.8493	0.16763827	0.1644781	3	1
0.1507	0.8493	0.21949074	0.21545798	1	2
0.1507	0.8493	0.035967954	0.043528005	2	2
0.1507	0.8493	0.21949081	0.21545807	3	2
0.1507	0.8493	0.07223645	0.07093861	1	3
0.1507	0.8493	0.008618643	0.01047048	2	3
0.1507	0.8493	0.07223647	0.070938624	3	3
0.1507	0.8992	0.17281215	0.17015944	1	1
0.1507	0.8992	0.027130239	0.03349702	2	1
0.1507	0.8992	0.17281201	0.1701593	3	1
0.1507	0.8992	0.22422296	0.2208548	1	2
0.1507	0.8992	0.026465993	0.03276588	2	2
0.1507	0.8992	0.22422305	0.2208549	3	2
0.1507	0.8992	0.073010914	0.07193444	1	3
0.1507	0.8992	0.006311674	0.007839673	2	3
0.1507	0.8992	0.07301102	0.07193454	3	3
0.1507	0.9491	0.17816177	0.17625858	1	1
0.1507	0.9491	0.017141609	0.021713708	2	1
0.1507	0.9491	0.17816187	0.17625867	3	1
0.1507	0.9491	0.22911179	0.22670381	1	2
0.1507	0.9491	0.016688703	0.02118681	2	2
0.1507	0.9491	0.22911178	0.2267038	3	2
0.1507	0.9491	0.073826104	0.07306085	1	3
0.1507	0.9491	0.0039704433	0.0050532003	2	3
0.1507	0.9491	0.073826045	0.07306078	3	3
0.1507	0.999	0.18370432	0.18283576	1	1
0.1507	0.999	0.006669949	0.008760521	2	1
0.1507	0.999	0.1837045	0.1828359	3	1
0.1507	0.999	0.2341827	0.23307624	1	2
0.1507	0.999	0.0065924115	0.008660053	2	2
0.1507	0.999	0.23418273	0.23307627	3	2
0.1507	0.999	0.074689664	0.074337006	1	3
0.1507	0.999	0.0015841015	0.0020812345	2	3
0.1507	0.999	0.07468957	0.074336894	3	3
0.2006	0.001	0.08026526	0.08264662	1	1
0.2006	0.001	0.1282815	0.121885896	2	1
0.2006	0.001	0.080265276	0.08264664	3	1
0.2006	0.001	0.15573509	0.16035832	1	2
0.2006	0.001	0.18376635	0.17460534	2	2
0.2006	0.001	0.15573514	0.16035837	3	2
0.2006	0.001	0.077383876	0.07968256	1	3
0.2006	0.001	0.061183672	0.058133803	2	3
0.2006	0.001	0.0773839	0.07968258	3	3
0.2006	0.0509	0.08236623	0.08422066	1	1
0.2006	0.0509	0.12310351	0.1168428	2	1
0.2006	0.0509	0.082366236	0.08422067	3	1
0.2006	0.0509	0.15971892	0.16410585	1	2
0.2006	0.0509	0.1747805	0.16607323	2	2
0.2006	0.0509	0.1597189	0.1641058	3	2
0.2006	0.0509	0.08007951	0.08273186	1	3
0.2006	0.0509	0.05778666	0.054967232	2	3
0.2006	0.0509	0.08007952	0.08273189	3	3
0.2006	0.1008	0.08474062	0.086021535	1	1
0.2006	0.1008	0.11757378	0.11174777	2	1
0.2006	0.1008	0.08474064	0.08602153	3	1
0.2006	0.1008	0.16414121	0.16808188	1	2
0.2006	0.1008	0.16492444	0.15711737	2	2
0.2006	0.1008	0.16414124	0.1680819	3	2
0.2006	0.1008	0.08284719	0.085659645	1	3
0.2006	0.1008	0.054043896	0.051608987	2	3
0.2006	0.1008	0.082847185	0.08565964	3	3
0.2006	0.1507	0.087369666	0.088169746	1	1
0.2006	0.1507	0.11221905	0.10717124	2	1
0.2006	0.1507	0.087369666	0.08816975	3	1
0.2006	0.1507	0.16860911	0.17191623	1	2
0.2006	0.1507	0.15533984	0.14885521	2	2
0.2006	0.1507	0.16860911	0.1719162	3	2
0.2006	0.1507	0.08503676	0.08766143	1	3
0.2006	0.1507	0.050410163	0.04847898	2	3
0.2006	0.1507	0.085036725	0.08766136	3	3
0.2006	0.2006	0.09019191	0.09057488	1	1
0.2006	0.2006	0.10702052	0.10298398	2	1
0.2006	0.2006	0.09019192	0.0905749	3	1
0.2006	0.2006	0.17301741	0.17557152	1	2
0.2006	0.2006	0.14616548	0.14124988	2	2
0.2006	0.2006	0.17301738	0.17557149	3	2
0.2006	0.2006	0.08671577	0.08894032	1	3
0.2006	0.2006	0.046963766	0.045592666	2	3
0.2006	0.2006	0.086715735	0.08894028	3	3
0.2006	0.2505	0.09315883	0.09315742	1	1
0.2006	0.2505	0.10189432	0.0990092	2	1
0.2006	0.2505	0.09315885	0.093157426	3	1
0.2006	0.2505	0.17734647	0.17908114	1	2
0.2006	0.2505	0.137343	0.13411088	2	2
0.2006	0.2505	0.17734644	0.1790811	3	2
0.2006	0.2505	0.088027894	0.08975198	1	3
0.2006	0.2505	0.04369624	0.04289894	2	3
0.2006	0.2505	0.088027894	0.08975195	3	3
0.2006	0.3004	0.0962396	0.095869236	1	1
0.2006	0.3004	0.09676689	0.09510707	2	1
0.2006	0.3004	0.09623965	0.0958693	3	1
0.2006	0.3004	0.18160506	0.18249254	1	2
0.2006	0.3004	0.12878355	0.12726234	2	2
0.2006	0.3004	0.18160513	0.18249257	3	2
0.2006	0.3004	0.08909014	0.09028142	1	3
0.2006	0.3004	0.040579922	0.040344108	2	3
0.2006	0.3004	0.08909011	0.09028138	3	3
0.2006	0.3503	0.099416524	0.09868595	1	1
0.2006	0.3503	0.09158225	0.09117321	2	1
0.2006	0.3503	0.09941654	0.098685995	3	1
0.2006	0.3503	0.18581107	0.18585306	1	2
0.2006	0.3503	0.120405674	0.120563745	2	2
0.2006	0.3503	0.18581113	0.18585312	3	2
0.2006	0.3503	0.089985386	0.09065091	1	3
0.2006	0.3503	0.03758609	0.037883095	2	3
0.2006	0.3503	0.08998537	0.0906509	3	3
0.2006	0.4002	0.10268089	0.10159892	1	1
0.2006	0.4002	0.08629796	0.08712669	2	1
0.2006	0.4002	0.10268082	0.10159883	3	1
0.2006	0.4002	0.18998441	0.1892065	1	2
0.2006	0.4002	0.11214094	0.11390275	2	2
0.2006	0.4002	0.18998435	0.18920644	3	2
0.2006	0.4002	0.090770684	0.09094041	1	3
0.2006	0.4002	0.034689337	0.035479203	2	3
0.2006	0.4002	0.09077071	0.090940416	3	3
0.2006	0.4501	0.10602929	0.104609065	1	1
0.2006	0.4501	0.08088024	0.08290019	2	1
0.2006	0.4501	0.10602928	0.10460904	3	1
0.2006	0.4501	0.19414458	0.19259316	1	2
0.2006	0.4501	0.103932455	0.10718615	2	2
0.2006	0.4501	0.19414452	0.19259311	3	2
0.2006	0.4501	0.09148578	0.0912036	1	3
0.2006	0.4501	0.031868022	0.033101995	2	3
0.2006	0.4501	0.09148575	0.09120358	3	3
0.2006	0.5	0.10946255	0.107724816	1	1
0.2006	0.5	0.075300805	0.078433715	2	1
0.2006	0.5	0.109462544	0.1077248	3	1
0.2006	0.5	0.19831035	0.19605125	1	2
0.2006	0.5	0.095732115	0.100332916	2	2
0.2006	0.5	0.19831043	0.19605139	3	2
0.2006	0.5	0.09215866	0.091477774	1	3
0.2006	0.5	0.02910385	0.030725466	2	3
0.2006	0.5	0.09215869	0.0914778	3	3
0.2006	0.5499	0.112983555	0.11095901	1	1
0.2006	0.5499	0.069534555	0.07367024	2	1
0.2006	0.5499	0.112983584	0.110959016	3	1
0.2006	0.5499	0.20249969	0.19961794	1	2
0.2006	0.5499	0.08749825	0.09326897	2	2
0.2006	0.5499	0.20249972	0.19961798	3	2
0.2006	0.5499	0.092809804	0.09179021	1	3
0.2006	0.5499	0.026381066	0.028326457	2	3
0.2006	0.5499	0.09280975	0.09179015	3	3
0.2006	0.5998	0.11659703	0.11432836	1	1
0.2006	0.5998	0.06355802	0.0685527	2	1
0.2006	0.5998	0.11659701	0.11432834	3	1
0.2006	0.5998	0.20672947	0.20332961	1	2
0.2006	0.5998	0.07919367	0.08592359	2	2
0.2006	0.5998	0.20672944	0.20332956	3	2
0.2006	0.5998	0.0934547	0.09216207	1	3
0.2006	0.5998	0.023686025	0.025883727	2	3
0.2006	0.5998	0.09345469	0.09216207	3	3
0.2006	0.6497	0.12030851	0.11785249	1	1
0.2006	0.6497	0.057348736	0.06302257	2	1
0.2006	0.6497	0.1203085	0.11785248	3	1
0.2006	0.6497	0.21101585	0.20722277	1	2
0.2006	0.6497	0.07078485	0.07822785	2	2
0.2006	0.6497	0.21101588	0.20722282	3	2
0.2006	0.6497	0.09410551	0.092610896	1	3
0.2006	0.6497	0.021006722	0.02337728	2	3
0.2006	0.6497	0.09410553	0.09261091	3	3
0.2006	0.6996	0.12412444	0.12155354	1	1
0.2006	0.6996	0.050884463	0.057018463	2	1
0.2006	0.6996	0.12412446	0.121553585	3	1
0.2006	0.6996	0.21537462	0.21133497	1	2
0.2006	0.6996	0.06224051	0.0701125	2	2
0.2006	0.6996	0.21537468	0.21133502	3	2
0.2006	0.6996	0.09477218	0.09315196	1	3
0.2006	0.6996	0.018332405	0.020787891	2	3
0.2006	0.6996	0.09477217	0.09315194	3	3
0.2006	0.7495	0.12805143	0.12545577	1	1
0.2006	0.7495	0.044142988	0.050475705	2	1
0.2006	0.7495	0.12805139	0.12545569	3	1
0.2006	0.7495	0.21982136	0.21570472	1	2
0.2006	0.7495	0.053531557	0.06150791	2	2
0.2006	0.7495	0.21982135	0.21570466	3	2
0.2006	0.7495	0.09546323	0.093799286	1	3
0.2006	0.7495	0.015653415	0.018096965	2	3
0.2006	0.7495	0.09546326	0.09379932	3	3
0.2006	0.7994	0.13209602	0.12958455	1	1
0.2006	0.7994	0.037102	0.043326236	2	1
0.2006	0.7994	0.13209598	0.12958452	3	1
0.2006	0.7994	0.22437093	0.22037086	1	2
0.2006	0.7994	0.04463052	0.05234378	2	2
0.2006	0.7994	0.22437097	0.22037092	3	2
0.2006	0.7994	0.096186236	0.094566286	1	3
0.2006	0.7994	0.012961025	0.01528648	2	3
0.2006	0.7994	0.09618634	0.09456639	3	3
0.2006	0.8493	0.13626446	0.13396655	1	1
0.2006	0.8493	0.02973887	0.035498757	2	1
0.2006	0.8493	0.13626443	0.13396652	3	1
0.2006	0.8493	0.22903839	0.22537367	1	2
0.2006	0.8493	0.035511307	0.042549293	2	2
0.2006	0.8493	0.22903846	0.22537374	3	2
0.2006	0.8493	0.09694841	0.09546623	1	3
0.2006	0.8493	0.010247242	0.012338968	2	3
0.2006	0.8493	0.09694843	0.095466256	3	3
0.2006	0.8992	0.14056262	0.13862887	1	1
0.2006	0.8992	0.022030335	0.026918642	2	1
0.2006	0.8992	0.14056274	0.13862902	3	1
0.2006	0.8992	0.23383893	0.23075433	1	2
0.2006	0.8992	0.026148686	0.0320529	2	2
0.2006	0.8992	0.23383895	0.23075435	3	2
0.2006	0.8992	0.09775647	0.09651215	1	3
0.2006	0.8992	0.0075046644	0.009237408	2	3
0.2006	0.8992	0.09775644	0.09651211	3	3
0.2006	0.9491	0.14499718	0.14360161	1	1
0.2006	0.9491	0.013949966	0.017503202	2	1
0.2006	0.9491	0.14499728	0.14360173	3	1
0.2006	0.9491	0.23878956	0.23655856	1	2
0.2006	0.9491	0.016515305	0.020775452	2	2
0.2006	0.9491	0.23878959	0.2365586	3	2
0.2006	0.9491	0.098617874	0.09771896	1	3
0.2006	0.9491	0.004725535	0.0059630163	2	3
0.2006	0.9491	0.0986178	0.09771891	3	3
0.2006	0.999	0.14958404	0.14893745	1	1
0.2006	0.999	0.005446942	0.00711484	2	1
0.2006	0.999	0.14958403	0.14893743	3	1
0.2006	0.999	0.2439228	0.24286973	1	2
0.2006	0.999	0.006556196	0.008565367	2	2
0.2006	0.999	0.24392287	0.24286981	3	2
0.2006	0.999	0.09954451	0.09911521	1	3
0.2006	0.999	0.0018940744	0.0024749383	2	3
0.2006	0.999	0.099544585	0.09911527	3	3
0.2505	0.001	0.0644818	0.066920735	1	1
0.2505	0.001	0.10305571	0.09589055	2	1
0.2505	0.001	0.06448178	0.06692071	3	1
0.2505	0.001	0.15860121	0.16460386	1	2
0.2505	0.001	0.1790937	0.16664292	2	2
0.2505	0.001	0.15860115	0.16460381	3	2
0.2505	0.001	0.10066003	0.104472116	1	3
0.2505	0.001	0.070364624	0.06547319	2	3
0.2505	0.001	0.100660026	0.10447211	3	3
0.2505	0.0509	0.06611913	0.0679206	1	1
0.2505	0.0509	0.09871947	0.091724806	2	1
0.2505	0.0509	0.066119134	0.06792061	3	1
0.2505	0.0509	0.16241288	0.16791797	1	2
0.2505	0.0509	0.1697998	0.15802865	2	2
0.2505	0.0509	0.16241288	0.16791797	3	2
0.2505	0.0509	0.104111455	0.10843299	1	3
0.2505	0.0509	0.06619369	0.06170338	2	3
0.2505	0.0509	0.10411145	0.108433	3	3
0.2505	0.1008	0.06799169	0.06914196	1	1
0.2505	0.1008	0.09414512	0.08760225	2	1
0.2505	0.1008	0.06799169	0.06914195	3	1
0.2505	0.1008	0.16667846	0.17149073	1	2
0.2505	0.1008	0.15966907	0.14908262	2	2
0.2505	0.1008	0.16667846	0.17149071	3	2
0.2505	0.1008	0.107607365	0.11215207	1	3
0.2505	0.1008	0.061630767	0.05774572	2	3
0.2505	0.1008	0.10760736	0.11215206	3	3
0.2505	0.1507	0.07012761	0.07078599	1	1
0.2505	0.1507	0.08983088	0.084056236	2	1
0.2505	0.1507	0.070127614	0.07078599	3	1
0.2505	0.1507	0.17106536	0.17508547	1	2
0.2505	0.1507	0.15000373	0.14104663	2	2
0.2505	0.1507	0.17106532	0.17508548	3	2
0.2505	0.1507	0.11025056	0.11450922	1	3
0.2505	0.1507	0.0572784	0.05413571	2	3
0.2505	0.1507	0.11025056	0.11450921	3	3
0.2505	0.2006	0.072465174	0.07274046	1	1
0.2505	0.2006	0.08571723	0.080911905	2	1
0.2505	0.2006	0.07246518	0.072740465	3	1
0.2505	0.2006	0.17545046	0.17862618	1	2
0.2505	0.2006	0.14089797	0.13379563	2	2
0.2505	0.2006	0.17545038	0.17862616	3	2
0.2505	0.2006	0.11217016	0.11584983	1	3
0.2505	0.2006	0.053213473	0.050859608	2	3
0.2505	0.2006	0.11217013	0.1158498	3	3
0.2505	0.2505	0.074949935	0.07490285	1	1
0.2505	0.2505	0.081697434	0.077972665	2	1
0.2505	0.2505	0.074949905	0.07490282	3	1
0.2505	0.2505	0.17979299	0.18210141	1	2
0.2505	0.2505	0.13224001	0.12706842	2	2
0.2505	0.2505	0.17979297	0.18210137	3	2
0.2505	0.2505	0.11358603	0.11655951	1	3
0.2505	0.2505	0.049404725	0.04783146	2	3
0.2505	0.2505	0.11358605	0.11655953	3	3
0.2505	0.3004	0.077545926	0.077209294	1	1
0.2505	0.3004	0.07768812	0.07509504	2	1
0.2505	0.3004	0.077545896	0.07720926	3	1
0.2505	0.3004	0.18408686	0.18552752	1	2
0.2505	0.3004	0.12390424	0.120649286	2	2
0.2505	0.3004	0.18408686	0.18552753	3	2
0.2505	0.3004	0.114669085	0.11690424	1	3
0.2505	0.3004	0.045803994	0.044973683	2	3
0.2505	0.3004	0.114669085	0.11690425	3	3
0.2505	0.3503	0.08023176	0.07962473	1	1
0.2505	0.3503	0.073630854	0.072178654	2	1
0.2505	0.3503	0.080231756	0.07962473	3	1
0.2505	0.3503	0.18833989	0.18893157	1	2
0.2505	0.3503	0.1157864	0.114377655	2	2
0.2505	0.3503	0.18833989	0.18893157	3	2
0.2505	0.3503	0.11553605	0.1170525	1	3
0.2505	0.3503	0.042367302	0.04222609	2	3
0.2505	0.3503	0.115536034	0.11705248	3	3
0.2505	0.4002	0.08299586	0.082132444	1	1
0.2505	0.4002	0.069484025	0.069150105	2	1
0.2505	0.4002	0.08299588	0.082132466	3	1
0.2505	0.4002	0.19256544	0.19234411	1	2
0.2505	0.4002	0.10780452	0.10813269	2	2
0.2505	0.4002	0.19256544	0.19234407	3	2
0.2505	0.4002	0.11626527	0.11711076	1	3
0.2505	0.4002	0.039058365	0.039542664	2	3
0.2505	0.4002	0.11626524	0.117110744	3	3
0.2505	0.4501	0.08583271	0.08472714	1	1
0.2505	0.4501	0.06521663	0.06595166	2	1
0.2505	0.4501	0.085832715	0.08472715	3	1
0.2505	0.4501	0.19677874	0.19579631	1	2
0.2505	0.4501	0.099893674	0.10181903	2	2
0.2505	0.4501	0.19677871	0.19579625	3	2
0.2505	0.4501	0.11690955	0.117147714	1	3
0.2505	0.4501	0.03584776	0.036887106	2	3
0.2505	0.4501	0.116909504	0.11714764	3	3
0.2505	0.5	0.08874068	0.087410785	1	1
0.2505	0.5	0.06080405	0.062533975	2	1
0.2505	0.5	0.08874069	0.08741078	3	1
0.2505	0.5	0.20099548	0.19931954	1	2
0.2505	0.5	0.09200139	0.09535745	2	2
0.2505	0.5	0.2009955	0.19931954	3	2
0.2505	0.5	0.1175053	0.11720908	1	3
0.2505	0.5	0.032711484	0.034229677	2	3
0.2505	0.5	0.11750531	0.117209084	3	3
0.2505	0.5499	0.091720805	0.0901904	1	1
0.2505	0.5499	0.056225363	0.058851663	2	1
0.2505	0.5499	0.09172082	0.09019043	3	1
0.2505	0.5499	0.20523128	0.20294523	1	2
0.2505	0.5499	0.08408365	0.088677794	2	2
0.2505	0.5499	0.20523131	0.20294525	3	2
0.2505	0.5499	0.118078485	0.1173271	1	3
0.2505	0.5499	0.029629678	0.031544924	2	3
0.2505	0.5499	0.11807852	0.11732713	3	3
0.2505	0.5998	0.09477571	0.09307661	1	1
0.2505	0.5998	0.051461533	0.054860294	2	1
0.2505	0.5998	0.09477574	0.09307663	3	1
0.2505	0.5998	0.20950133	0.20670491	1	2
0.2505	0.5998	0.07610248	0.08171528	2	2
0.2505	0.5998	0.20950137	0.20670494	3	2
0.2505	0.5998	0.11864822	0.11752564	1	3
0.2505	0.5998	0.026585452	0.028810073	2	3
0.2505	0.5998	0.11864825	0.11752566	3	3
0.2505	0.6497	0.09790902	0.09608254	1	1
0.2505	0.6497	0.04649459	0.05051485	2	1
0.2505	0.6497	0.09790898	0.09608249	3	1
0.2505	0.6497	0.2138204	0.21063055	1	2
0.2505	0.6497	0.06802425	0.07440766	2	2
0.2505	0.6497	0.21382041	0.2106306	3	2
0.2505	0.6497	0.119229	0.11782351	1	3
0.2505	0.6497	0.02356438	0.026004307	2	3
0.2505	0.6497	0.11922896	0.11782348	3	3
0.2505	0.6996	0.10112487	0.09922323	1	1
0.2505	0.6996	0.041306913	0.045768514	2	1
0.2505	0.6996	0.10112483	0.0992232	3	1
0.2505	0.6996	0.21820316	0.21475509	1	2
0.2505	0.6996	0.0598182	0.066693455	2	2
0.2505	0.6996	0.21820317	0.21475509	3	2
0.2505	0.6996	0.11983247	0.11823669	1	3
0.2505	0.6996	0.020553768	0.023107938	2	3
0.2505	0.6996	0.119832546	0.11823676	3	3
0.2505	0.7495	0.10442784	0.102515504	1	1
0.2505	0.7495	0.035880834	0.040571988	2	1
0.2505	0.7495	0.10442785	0.102515504	3	1
0.2505	0.7495	0.2226639	0.21911201	1	2
0.2505	0.7495	0.051456057	0.058511443	2	2
0.2505	0.7495	0.22266392	0.21911202	3	2
0.2505	0.7495	0.12046862	0.11877967	1	3
0.2505	0.7495	0.017542388	0.020102194	2	3
0.2505	0.7495	0.12046863	0.1187797	3	3
0.2505	0.7994	0.10782251	0.105977215	1	1
0.2505	0.7994	0.030198392	0.03487328	2	1
0.2505	0.7994	0.10782251	0.10597722	3	1
0.2505	0.7994	0.22721682	0.22373584	1	2
0.2505	0.7994	0.042911194	0.049799833	2	2
0.2505	0.7994	0.22721678	0.22373584	3	2
0.2505	0.7994	0.1211458	0.11946583	1	3
0.2505	0.7994	0.014520153	0.016968995	2	3
0.2505	0.7994	0.121145815	0.11946584	3	3
0.2505	0.8493	0.111313105	0.109626964	1	1
0.2505	0.8493	0.024240987	0.028617268	2	1
0.2505	0.8493	0.11131303	0.109626874	3	1
0.2505	0.8493	0.23187613	0.2286623	1	2
0.2505	0.8493	0.03415823	0.040496126	2	2
0.2505	0.8493	0.23187608	0.2286622	3	2
0.2505	0.8493	0.121872224	0.12030873	1	3
0.2505	0.8493	0.011477941	0.013690863	2	3
0.2505	0.8493	0.12187225	0.12030873	3	3
0.2505	0.8992	0.114903696	0.11348408	1	1
0.2505	0.8992	0.017988743	0.021744734	2	1
0.2505	0.8992	0.11490375	0.11348414	3	1
0.2505	0.8992	0.23665671	0.23392865	1	2
0.2505	0.8992	0.025171997	0.030535381	2	2
0.2505	0.8992	0.23665674	0.23392868	3	2
0.2505	0.8992	0.12265562	0.12132209	1	3
0.2505	0.8992	0.008407101	0.010250231	2	3
0.2505	0.8992	0.122655675	0.12132211	3	3
0.2505	0.9491	0.11859933	0.11757127	1	1
0.2505	0.9491	0.011417328	0.014185833	2	1
0.2505	0.9491	0.1185992	0.11757113	3	1
0.2505	0.9491	0.24157622	0.2395794	1	2
0.2505	0.9491	0.01592361	0.0198408	2	2
0.2505	0.9491	0.24157616	0.23957935	3	2
0.2505	0.9491	0.12350493	0.12252296	1	3
0.2505	0.9491	0.0052982485	0.00662629	2	3
0.2505	0.9491	0.12350501	0.12252306	3	3
0.2505	0.999	0.12241409	0.12193376	1	1
0.2505	0.999	0.004473528	0.0058077755	2	1
0.2505	0.999	0.12241404	0.12193369	3	1
0.2505	0.999	0.24667293	0.2457069	1	2
0.2505	0.999	0.006348415	0.008243593	2	2
0.2505	0.999	0.24667299	0.24570693	3	2
0.2505	0.999	0.12443667	0.12395008	1	3
0.2505	0.999	0.0021306535	0.0027672458	2	3
0.2505	0.999	0.12443675	0.12395014	3	3
0.3004	0.001	0.051694997	0.054018892	1	1
0.3004	0.001	0.08261936	0.07510513	2	1
0.3004	0.001	0.05169497	0.054018877	3	1
0.3004	0.001	0.15770474	0.16479877	1	2
0.3004	0.001	0.17092995	0.1553853	2	2
0.3004	0.001	0.15770482	0.16479889	3	2
0.3004	0.001	0.1251147	0.13074623	1	3
0.3004	0.001	0.07742174	0.0703815	2	3
0.3004	0.001	0.12511474	0.13074628	3	3
0.3004	0.0509	0.052972876	0.054597653	1	1
0.3004	0.0509	0.079024956	0.071718484	2	1
0.3004	0.0509	0.052972868	0.054597642	3	1
0.3004	0.0509	0.16121678	0.16749537	1	2
0.3004	0.0509	0.16159895	0.14700118	2	2
0.3004	0.0509	0.16121677	0.16749538	3	2
0.3004	0.0509	0.1292123	0.13546519	1	3
0.3004	0.0509	0.07257227	0.06616397	2	3
0.3004	0.0509	0.12921228	0.13546519	3	3
0.3004	0.1008	0.054451726	0.05539059	1	1
0.3004	0.1008	0.07527497	0.06842939	2	1
0.3004	0.1008	0.054451734	0.0553906	3	1
0.3004	0.1008	0.16519122	0.17050175	1	2
0.3004	0.1008	0.15148993	0.13837267	2	2
0.3004	0.1008	0.16519122	0.17050175	3	2
0.3004	0.1008	0.1333207	0.13981843	1	3
0.3004	0.1008	0.06730786	0.06177652	2	3
0.3004	0.1008	0.13332069	0.13981842	3	3
0.3004	0.1507	0.056192808	0.056650538	1	1
0.3004	0.1507	0.07182552	0.06571931	2	1
0.3004	0.1507	0.05619279	0.056650504	3	1
0.3004	0.1507	0.16939321	0.17376658	1	2
0.3004	0.1507	0.14200617	0.13080102	2	2
0.3004	0.1507	0.16939324	0.17376661	3	2
0.3004	0.1507	0.13631612	0.14239939	1	3
0.3004	0.1507	0.062363952	0.057846736	2	3
0.3004	0.1507	0.1363162	0.1423994	3	3
0.3004	0.2006	0.058135703	0.058249738	1	1
0.3004	0.2006	0.06859212	0.06339365	2	1
0.3004	0.2006	0.05813568	0.058249716	3	1
0.3004	0.2006	0.1736768	0.17714871	1	2
0.3004	0.2006	0.13319401	0.124087274	2	2
0.3004	0.2006	0.17367682	0.17714873	3	2
0.3004	0.2006	0.1383911	0.14369798	1	3
0.3004	0.2006	0.05780655	0.05432602	2	3
0.3004	0.2006	0.13839114	0.14369807	3	3
0.3004	0.2505	0.06022317	0.060071487	1	1
0.3004	0.2505	0.06545839	0.061254725	2	1
0.3004	0.2505	0.06022318	0.060071502	3	1
0.3004	0.2505	0.17797166	0.18057026	1	2
0.3004	0.2505	0.12489608	0.11791967	2	2
0.3004	0.2505	0.17797169	0.18057035	3	2
0.3004	0.2505	0.139839	0.14422368	1	3
0.3004	0.2505	0.053577967	0.051094685	2	3
0.3004	0.2505	0.13983902	0.14422376	3	3
0.3004	0.3004	0.062416624	0.062042613	1	1
0.3004	0.3004	0.062338986	0.05916473	2	1
0.3004	0.3004	0.06241661	0.0620426	3	1
0.3004	0.3004	0.18224974	0.18400337	1	2
0.3004	0.3004	0.11695806	0.11205706	2	2
0.3004	0.3004	0.18224974	0.18400338	3	2
0.3004	0.3004	0.14088067	0.14431618	1	3
0.3004	0.3004	0.04960875	0.048053753	2	3
0.3004	0.3004	0.1408807	0.14431624	3	3
0.3004	0.3503	0.0646927	0.06412168	1	1
0.3004	0.3503	0.05917694	0.057031393	2	1
0.3004	0.3503	0.06469269	0.06412166	3	1
0.3004	0.3503	0.1865047	0.18744756	1	2
0.3004	0.3503	0.10925965	0.10632871	2	2
0.3004	0.3503	0.18650475	0.18744756	3	2
0.3004	0.3503	0.1416642	0.1441854	1	3
0.3004	0.3503	0.04584002	0.045130618	2	3
0.3004	0.3503	0.14166424	0.14418541	3	3
0.3004	0.4002	0.067037955	0.06628685	1	1
0.3004	0.4002	0.05593343	0.054789755	2	1
0.3004	0.4002	0.06703794	0.066286825	3	1
0.3004	0.4002	0.19074063	0.19091578	1	2
0.3004	0.4002	0.10170992	0.10061137	2	2
0.3004	0.4002	0.19074062	0.19091575	3	2
0.3004	0.4002	0.1422871	0.1439607	1	3
0.3004	0.4002	0.042225305	0.042272244	2	3
0.3004	0.4002	0.14228716	0.14396077	3	3
0.3004	0.4501	0.06944542	0.068528496	1	1
0.3004	0.4501	0.05258089	0.052390847	2	1
0.3004	0.4501	0.069445394	0.068528466	3	1
0.3004	0.4501	0.19496645	0.19442764	1	2
0.3004	0.4501	0.09423937	0.09481155	2	2
0.3004	0.4501	0.19496644	0.19442761	3	2
0.3004	0.4501	0.14281397	0.14372352	1	3
0.3004	0.4501	0.03872808	0.039438367	2	3
0.3004	0.4501	0.14281401	0.14372355	3	3
0.3004	0.5	0.071912095	0.07084451	1	1
0.3004	0.5	0.04909827	0.049794268	2	1
0.3004	0.5	0.07191207	0.07084448	3	1
0.3004	0.5	0.19919378	0.1980063	1	2
0.3004	0.5	0.08679333	0.08885419	2	2
0.3004	0.5	0.19919375	0.19800627	3	2
0.3004	0.5	0.14328867	0.14352643	1	3
0.3004	0.5	0.035319388	0.036597174	2	3
0.3004	0.5	0.1432887	0.14352645	3	3
0.3004	0.5499	0.074437484	0.07323767	1	1
0.3004	0.5499	0.04546825	0.046963856	2	1
0.3004	0.5499	0.074437484	0.07323766	3	1
0.3004	0.5499	0.20343512	0.20167679	1	2
0.3004	0.5499	0.079327255	0.082674935	2	2
0.3004	0.5499	0.2034351	0.20167673	3	2
0.3004	0.5499	0.14374185	0.14340515	1	3
0.3004	0.5499	0.03197571	0.033722177	2	3
0.3004	0.5499	0.14374185	0.14340518	3	3
0.3004	0.5998	0.07702276	0.07571405	1	1
0.3004	0.5998	0.04167554	0.043865036	2	1
0.3004	0.5998	0.07702279	0.07571409	3	1
0.3004	0.5998	0.20770344	0.20546511	1	2
0.3004	0.5998	0.07180354	0.076215744	2	2
0.3004	0.5998	0.20770341	0.20546505	3	2
0.3004	0.5998	0.14419551	0.14338522	1	3
0.3004	0.5998	0.02867765	0.030790526	2	3
0.3004	0.5998	0.14419544	0.14338517	3	3
0.3004	0.6497	0.079670124	0.07828227	1	1
0.3004	0.6497	0.037705876	0.040463172	2	1
0.3004	0.6497	0.07967012	0.07828225	3	1
0.3004	0.6497	0.21201172	0.20939846	1	2
0.3004	0.6497	0.064189345	0.06942184	2	2
0.3004	0.6497	0.21201172	0.20939848	3	2
0.3004	0.6497	0.14466618	0.143486	1	3
0.3004	0.6497	0.025408717	0.027781501	2	3
0.3004	0.6497	0.14466615	0.143486	3	3
0.3004	0.6996	0.08238222	0.08095231	1	1
0.3004	0.6996	0.033545196	0.03672232	2	1
0.3004	0.6996	0.082382195	0.08095228	3	1
0.3004	0.6996	0.21637325	0.21350515	1	2
0.3004	0.6996	0.05645524	0.062239844	2	2
0.3004	0.6996	0.2163732	0.21350512	3	2
0.3004	0.6996	0.145167	0.14372355	1	3
0.3004	0.6996	0.022154735	0.024675936	2	3
0.3004	0.6996	0.145167	0.14372356	3	3
0.3004	0.7495	0.085162	0.08373559	1	1
0.3004	0.7495	0.029179383	0.03260471	2	1
0.3004	0.7495	0.08516196	0.08373555	3	1
0.3004	0.7495	0.22080094	0.217814	1	2
0.3004	0.7495	0.04857423	0.05461676	2	2
0.3004	0.7495	0.22080095	0.217814	3	2
0.3004	0.7495	0.14570868	0.14411186	1	3
0.3004	0.7495	0.018903282	0.02145574	2	3
0.3004	0.7495	0.14570862	0.14411183	3	3
0.3004	0.7994	0.08801241	0.08664429	1	1
0.3004	0.7994	0.02459393	0.028070344	2	1
0.3004	0.7994	0.08801242	0.08664429	3	1
0.3004	0.7994	0.2253079	0.22235498	1	2
0.3004	0.7994	0.040521063	0.046499263	2	2
0.3004	0.7994	0.22530797	0.22235505	3	2
0.3004	0.7994	0.1463005	0.14466408	1	3
0.3004	0.7994	0.015643302	0.01810354	2	3
0.3004	0.7994	0.14630051	0.14466411	3	3
0.3004	0.8493	0.09093639	0.089691445	1	1
0.3004	0.8493	0.019773409	0.023076111	2	1
0.3004	0.8493	0.09093644	0.08969148	3	1
0.3004	0.8493	0.22990765	0.22715962	1	2
0.3004	0.8493	0.03227145	0.037832722	2	2
0.3004	0.8493	0.22990766	0.22715963	3	2
0.3004	0.8493	0.14695115	0.14539334	1	3
0.3004	0.8493	0.01236474	0.014602359	2	3
0.3004	0.8493	0.14695114	0.14539334	3	3
0.3004	0.8992	0.09393675	0.09289086	1	1
0.3004	0.8992	0.014700706	0.017574357	2	1
0.3004	0.8992	0.093936756	0.09289088	3	1
0.3004	0.8992	0.23461425	0.23226151	1	2
0.3004	0.8992	0.023800744	0.028558578	2	2
0.3004	0.8992	0.23461434	0.2322616	3	2
0.3004	0.8992	0.14766927	0.14631383	1	3
0.3004	0.8992	0.00905804	0.010934677	2	3
0.3004	0.8992	0.1476693	0.14631386	3	3
0.3004	0.9491	0.097016715	0.09625912	1	1
0.3004	0.9491	0.0093533695	0.0115052	2	1
0.3004	0.9491	0.097016774	0.09625921	3	1
0.3004	0.9491	0.23944584	0.23770347	1	2
0.3004	0.9491	0.015079104	0.01860254	2	2
0.3004	0.9491	0.23944584	0.23770344	3	2
0.3004	0.9491	0.14846502	0.1474445	1	3
0.3004	0.9491	0.005712365	0.007077966	2	3
0.3004	0.9491	0.14846498	0.14744449	3	3
0.3004	0.999	0.10018873	0.099834755	1	1
0.3004	0.999	0.0036772548	0.0047417544	2	1
0.3004	0.999	0.100188605	0.09983461	3	1
0.3004	0.999	0.24444526	0.24358404	1	2
0.3004	0.999	0.006033855	0.007782312	2	2
0.3004	0.999	0.24444519	0.24358398	3	2
0.3004	0.999	0.14935945	0.14883435	1	3
0.3004	0.999	0.0023022136	0.0029699712	2	3
0.3004	0.999	0.14935955	0.14883444	3	3
0.3503	0.001	0.041212346	0.04330385	1	1
0.3503	0.001	0.06586574	0.058375154	2	1
0.3503	0.001	0.041212354	0.043303866	3	1
0.3503	0.001	0.15385196	0.16166508	1	2
0.3503	0.001	0.16044922	0.14220406	2	2
0.3503	0.001	0.15385199	0.16166513	3	2
0.3503	0.001	0.15055387	0.15820435	1	3
0.3503	0.001	0.08244869	0.073074065	2	3
0.3503	0.001	0.15055391	0.15820439	3	3
0.3503	0.0509	0.042216014	0.043598678	1	1
0.3503	0.0509	0.062936075	0.055683717	2	1
0.3503	0.0509	0.042216003	0.043598663	3	1
0.3503	0.0509	0.15700203	0.16367348	1	2
0.3503	0.0509	0.15132363	0.13431436	2	2
0.3503	0.0509	0.157002	0.16367346	3	2
0.3503	0.0509	0.15512866	0.16343264	1	3
0.3503	0.0509	0.077046864	0.06859231	2	3
0.3503	0.0509	0.15512867	0.16343266	3	3
0.3503	0.1008	0.04338838	0.044092912	1	1
0.3503	0.1008	0.05990562	0.05311012	2	1
0.3503	0.1008	0.043388393	0.044092916	3	1
0.3503	0.1008	0.16061477	0.16605225	1	2
0.3503	0.1008	0.14148816	0.12624338	2	2
0.3503	0.1008	0.16061477	0.16605227	3	2
0.3503	0.1008	0.15968668	0.16819781	1	3
0.3503	0.1008	0.071226664	0.06396067	2	3
0.3503	0.1008	0.15968665	0.1681978	3	3
0.3503	0.1507	0.044809595	0.045062296	1	1
0.3503	0.1507	0.0571788	0.051074836	2	1
0.3503	0.1507	0.044809584	0.04506229	3	1
0.3503	0.1507	0.16457137	0.16895501	1	2
0.3503	0.1507	0.13238709	0.119292766	2	2
0.3503	0.1507	0.16457134	0.168955	3	2
0.3503	0.1507	0.16292077	0.17086478	1	3
0.3503	0.1507	0.06583066	0.059868246	2	3
0.3503	0.1507	0.16292076	0.17086475	3	3
0.3503	0.2006	0.046423692	0.046374824	1	1
0.3503	0.2006	0.054662	0.049386498	2	1
0.3503	0.2006	0.046423677	0.046374828	3	1
0.3503	0.2006	0.16870306	0.17216338	1	2
0.3503	0.2006	0.12402587	0.11321694	2	2
0.3503	0.2006	0.16870314	0.17216349	3	2
0.3503	0.2006	0.16507486	0.17204227	1	3
0.3503	0.2006	0.06090886	0.056235418	2	3
0.3503	0.2006	0.16507491	0.17204237	3	3
0.3503	0.2505	0.048174422	0.047909837	1	1
0.3503	0.2505	0.052240267	0.047860544	2	1
0.3503	0.2505	0.048174426	0.047909837	3	1
0.3503	0.2505	0.17290701	0.17552431	1	2
0.3503	0.2505	0.11621526	0.10767865	2	2
0.3503	0.2505	0.17290697	0.17552431	3	2
0.3503	0.2505	0.16650194	0.17233855	1	3
0.3503	0.2505	0.05637785	0.052915554	2	3
0.3503	0.2505	0.16650191	0.1723385	3	3
0.3503	0.3004	0.05002339	0.04959151	1	1
0.3503	0.3004	0.04983242	0.046371724	2	1
0.3503	0.3004	0.050023355	0.049591467	3	1
0.3503	0.3004	0.17713085	0.17896068	1	2
0.3503	0.3004	0.108783424	0.102427654	2	2
0.3503	0.3004	0.17713082	0.17896062	3	2
0.3503	0.3004	0.16746336	0.17215112	1	3
0.3503	0.3004	0.052148912	0.049793955	2	3
0.3503	0.3004	0.16746342	0.17215121	3	3
0.3503	0.3503	0.051946767	0.051375955	1	1
0.3503	0.3503	0.047385577	0.044837955	2	1
0.3503	0.3503	0.051946796	0.051375985	3	1
0.3503	0.3503	0.18135226	0.18244165	1	2
0.3503	0.3503	0.10160042	0.09729163	2	2
0.3503	0.3503	0.18135226	0.18244165	3	2
0.3503	0.3503	0.16813299	0.17172283	1	3
0.3503	0.3503	0.048150003	0.046789482	2	3
0.3503	0.3503	0.16813299	0.17172284	3	3
0.3503	0.4002	0.053930663	0.05323915	1	1
0.3503	0.4002	0.044864953	0.043203145	2	1
0.3503	0.4002	0.053930707	0.05323919	3	1
0.3503	0.4002	0.18556458	0.18596105	1	2
0.3503	0.4002	0.094571054	0.09215002	2	2
0.3503	0.4002	0.18556467	0.18596117	3	2
0.3503	0.4002	0.16862376	0.17120078	1	3
0.3503	0.4002	0.044325944	0.04384474	2	3
0.3503	0.4002	0.1686237	0.17120074	3	3
0.3503	0.4501	0.05596734	0.055168934	1	1
0.3503	0.4501	0.04224658	0.04142618	2	1
0.3503	0.4501	0.05596733	0.055168938	3	1
0.3503	0.4501	0.18977013	0.18952627	1	2
0.3503	0.4501	0.087624155	0.08691408	2	2
0.3503	0.4501	0.18977013	0.18952626	3	2
0.3503	0.4501	0.16901001	0.17067589	1	3
0.3503	0.4501	0.040634386	0.040917676	2	3
0.3503	0.4501	0.16901	0.17067583	3	3
0.3503	0.5	0.058052838	0.057160452	1	1
0.3503	0.5	0.039512705	0.039474063	2	1
0.3503	0.5	0.058052845	0.05716046	3	1
0.3503	0.5	0.19397539	0.19315132	1	2
0.3503	0.5	0.08070502	0.081514664	2	2
0.3503	0.5	0.19397539	0.1931513	3	2
0.3503	0.5	0.16934179	0.17020595	1	3
0.3503	0.5	0.03704227	0.037975878	2	3
0.3503	0.5	0.16934171	0.17020588	3	3
0.3503	0.5499	0.060185805	0.05921362	1	1
0.3503	0.5499	0.03664914	0.037318062	2	1
0.3503	0.5499	0.060185842	0.059213657	3	1
0.3503	0.5499	0.19818963	0.19685468	1	2
0.3503	0.5499	0.073769644	0.075893916	2	2
0.3503	0.5499	0.19818968	0.19685465	3	2
0.3503	0.5499	0.16965349	0.1698291	1	3
0.3503	0.5499	0.0335233	0.0349932	2	3
0.3503	0.5499	0.16965343	0.16982909	3	3
0.3503	0.5998	0.062366355	0.061331436	1	1
0.3503	0.5998	0.033643577	0.0349311	2	1
0.3503	0.5998	0.06236637	0.06133146	3	1
0.3503	0.5998	0.20242326	0.20065692	1	2
0.3503	0.5998	0.06678169	0.07000082	2	2
0.3503	0.5998	0.20242324	0.20065692	3	2
0.3503	0.5998	0.16996977	0.16957198	1	3
0.3503	0.5998	0.030055966	0.031947397	2	3
0.3503	0.5998	0.16996977	0.16957197	3	3
0.3503	0.6497	0.064595476	0.06351886	1	1
0.3503	0.6497	0.030484594	0.032286383	2	1
0.3503	0.6497	0.064595476	0.06351888	3	1
0.3503	0.6497	0.20668736	0.20458062	1	2
0.3503	0.6497	0.059709787	0.06378792	2	2
0.3503	0.6497	0.2066873	0.20458055	3	2
0.3503	0.6497	0.1703088	0.16945398	1	3
0.3503	0.6497	0.026622353	0.028818825	2	3
0.3503	0.6497	0.17030875	0.1694539	3	3
0.3503	0.6996	0.06687475	0.06578245	1	1
0.3503	0.6996	0.02716107	0.029356332	2	1
0.3503	0.6996	0.06687477	0.06578244	3	1
0.3503	0.6996	0.21099329	0.20864911	1	2
0.3503	0.6996	0.052526243	0.05720963	2	2
0.3503	0.6996	0.21099335	0.20864919	3	2
0.3503	0.6996	0.17068462	0.16949064	1	3
0.3503	0.6996	0.023207193	0.025589505	2	3
0.3503	0.6996	0.17068462	0.1694906	3	3
0.3503	0.7495	0.069206	0.068129584	1	1
0.3503	0.7495	0.023661638	0.026111847	2	1
0.3503	0.7495	0.06920596	0.06812957	3	1
0.3503	0.7495	0.21535304	0.2128875	1	2
0.3503	0.7495	0.045205653	0.050220657	2	2
0.3503	0.7495	0.21535297	0.21288747	3	2
0.3503	0.7495	0.17110881	0.16969544	1	3
0.3503	0.7495	0.01979722	0.022242548	2	3
0.3503	0.7495	0.17110878	0.16969544	3	3
0.3503	0.7994	0.071591005	0.07056853	1	1
0.3503	0.7994	0.019974455	0.022521833	2	1
0.3503	0.7994	0.071591035	0.070568554	3	1
0.3503	0.7994	0.21977818	0.21732122	1	2
0.3503	0.7994	0.037724376	0.04277537	2	2
0.3503	0.7994	0.21977818	0.21732122	3	2
0.3503	0.7994	0.17159106	0.17008078	1	3
0.3503	0.7994	0.016380703	0.01876172	2	3
0.3503	0.7994	0.17159104	0.17008078	3	3
0.3503	0.8493	0.074031614	0.07310807	1	1
0.3503	0.8493	0.016086685	0.018552318	2	1
0.3503	0.8493	0.07403166	0.07310812	3	1
0.3503	0.8493	0.22428116	0.22197767	1	2
0.3503	0.8493	0.030059457	0.034826253	2	2
0.3503	0.8493	0.22428119	0.22197774	3	2
0.3503	0.8493	0.1721406	0.1706594	1	3
0.3503	0.8493	0.0129469875	0.015130974	2	3
0.3503	0.8493	0.17214054	0.17065933	3	3
0.3503	0.8992	0.07652947	0.07575782	1	1
0.3503	0.8992	0.011983488	0.014164469	2	1
0.3503	0.8992	0.076529495	0.075757846	3	1
0.3503	0.8992	0.22887576	0.2268876	1	2
0.3503	0.8992	0.022187138	0.026320672	2	2
0.3503	0.8992	0.22887568	0.22688755	3	2
0.3503	0.8992	0.17276661	0.1714455	1	3
0.3503	0.8992	0.009485812	0.011333081	2	3
0.3503	0.8992	0.17276654	0.17144546	3	3
0.3503	0.9491	0.07908687	0.07853011	1	1
0.3503	0.9491	0.0076441863	0.009306451	2	1
0.3503	0.9491	0.07908693	0.07853016	3	1
0.3503	0.9491	0.23357962	0.23209134	1	2
0.3503	0.9491	0.014077027	0.017186804	2	2
0.3503	0.9491	0.23357959	0.23209128	3	2
0.3503	0.9491	0.17348044	0.17246006	1	3
0.3503	0.9491	0.005985118	0.00734407	2	3
0.3503	0.9491	0.17348029	0.17245989	3	3
0.3503	0.999	0.08171333	0.08145581	1	1
0.3503	0.999	0.003014946	0.0038584813	2	1
0.3503	0.999	0.08171337	0.08145586	3	1
0.3503	0.999	0.23843904	0.23769058	1	2
0.3503	0.999	0.0056502186	0.007232753	2	2
0.3503	0.999	0.23843901	0.23769054	3	2
0.3503	0.999	0.17430766	0.17376207	1	3
0.3503	0.999	0.0024149742	0.0030920894	2	3
0.3503	0.999	0.1743076	0.173762	3	3
0.4002	0.001	0.03257393	0.034366183	1	1
0.4002	0.001	0.052059643	0.044902828	2	1
0.4002	0.001	0.032573912	0.03436617	3	1
0.4002	0.001	0.14762494	0.15575293	1	2
0.4002	0.001	0.14844279	0.12803814	2	2
0.4002	0.001	0.14762494	0.15575293	3	2
0.4002	0.001	0.1767779	0.18651716	1	3
0.4002	0.001	0.08554399	0.07378639	2	3
0.4002	0.001	0.17677802	0.18651731	3	3
0.4002	0.0509	0.03337132	0.03449121	1	1
0.4002	0.0509	0.049725004	0.042822793	2	1
0.4002	0.0509	0.03337133	0.034491222	3	1
0.4002	0.0509	0.1504054	0.15710592	1	2
0.4002	0.0509	0.13973518	0.120850064	2	2
0.4002	0.0509	0.15040538	0.15710586	3	2
0.4002	0.0509	0.18162355	0.19194822	1	3
0.4002	0.0509	0.07973951	0.06923661	2	3
0.4002	0.0509	0.18162347	0.19194815	3	3
0.4002	0.1008	0.03430653	0.03479177	1	1
0.4002	0.1008	0.047321625	0.04085639	2	1
0.4002	0.1008	0.03430651	0.034791734	3	1
0.4002	0.1008	0.15363699	0.15888171	1	2
0.4002	0.1008	0.13038294	0.11351039	2	2
0.4002	0.1008	0.1536369	0.1588816	3	2
0.4002	0.1008	0.18644065	0.19686946	1	3
0.4002	0.1008	0.0735272	0.06454745	2	3
0.4002	0.1008	0.18644063	0.19686948	3	3
0.4002	0.1507	0.03546625	0.035542607	1	1
0.4002	0.1507	0.04519756	0.039360017	2	1
0.4002	0.1507	0.03546625	0.03554262	3	1
0.4002	0.1507	0.157318	0.16142997	1	2
0.4002	0.1507	0.12181657	0.10727293	2	2
0.4002	0.1507	0.15731797	0.16142993	3	2
0.4002	0.1507	0.18979684	0.19949242	1	3
0.4002	0.1507	0.067823865	0.060437296	2	3
0.4002	0.1507	0.18979678	0.19949235	3	3
0.4002	0.2006	0.03680178	0.036618862	1	1
0.4002	0.2006	0.04326281	0.038161576	2	1
0.4002	0.2006	0.036801774	0.036618844	3	1
0.4002	0.2006	0.16126275	0.1644611	1	2
0.4002	0.2006	0.1140144	0.10187755	2	2
0.4002	0.2006	0.16126272	0.16446114	3	2
0.4002	0.2006	0.19196528	0.20049697	1	3
0.4002	0.2006	0.06266321	0.056806955	2	3
0.4002	0.2006	0.19196525	0.20049697	3	3
0.4002	0.2505	0.038261544	0.037905492	1	1
0.4002	0.2505	0.041412275	0.037099	2	1
0.4002	0.2505	0.038261537	0.037905477	3	1
0.4002	0.2505	0.1653391	0.16775194	1	2
0.4002	0.2505	0.106772065	0.09698712	2	2
0.4002	0.2505	0.16533907	0.16775188	3	2
0.4002	0.2505	0.19333687	0.20055245	1	3
0.4002	0.2505	0.057940815	0.05349439	2	3
0.4002	0.2505	0.19333678	0.20055233	3	3
0.4002	0.3004	0.039809696	0.039329786	1	1
0.4002	0.3004	0.039572977	0.03606347	2	1
0.4002	0.3004	0.039809674	0.03932977	3	1
0.4002	0.3004	0.1694724	0.17117907	1	2
0.4002	0.3004	0.099910535	0.09235619	2	2
0.4002	0.3004	0.16947237	0.17117907	3	2
0.4002	0.3004	0.19419992	0.20009315	1	3
0.4002	0.3004	0.0535525	0.050376337	2	3
0.4002	0.3004	0.19419995	0.20009317	3	3
0.4002	0.3503	0.0414236	0.04084896	1	1
0.4002	0.3503	0.03769805	0.03498434	2	1
0.4002	0.3503	0.04142359	0.04084896	3	1
0.4002	0.3503	0.17362463	0.17468263	1	2
0.4002	0.3503	0.0932975	0.08781882	2	2
0.4002	0.3503	0.17362452	0.17468251	3	2
0.4002	0.3503	0.19474599	0.19938298	1	3
0.4002	0.3503	0.049416162	0.047367804	2	3
0.4002	0.3503	0.19474602	0.19938302	3	3
0.4002	0.4002	0.043089747	0.042438764	1	1
0.4002	0.4002	0.035757236	0.033814143	2	1
0.4002	0.4002	0.04308974	0.04243876	3	1
0.4002	0.4002	0.17777869	0.17823777	1	2
0.4002	0.4002	0.0868374	0.08326107	2	2
0.4002	0.4002	0.17777872	0.1782378	3	2
0.4002	0.4002	0.19509922	0.19858077	1	3
0.4002	0.4002	0.045469906	0.04441003	2	3
0.4002	0.4002	0.19509928	0.19858083	3	3
0.4002	0.4501	0.044800207	0.044085976	1	1
0.4002	0.4501	0.033730038	0.032518618	2	1
0.4002	0.4501	0.044800214	0.044085987	3	1
0.4002	0.4501	0.18192995	0.18183956	1	2
0.4002	0.4501	0.08045995	0.07860105	2	2
0.4002	0.4501	0.18192998	0.18183956	3	2
0.4002	0.4501	0.19534132	0.19778414	1	3
0.4002	0.4501	0.041666925	0.041460954	2	3
0.4002	0.4501	0.19534138	0.19778417	3	3
0.4002	0.5	0.04655076	0.045784343	1	1
0.4002	0.5	0.031601712	0.03107101	2	1
0.4002	0.5	0.046550766	0.045784347	3	1
0.4002	0.5	0.18608004	0.18549338	1	2
0.4002	0.5	0.074111685	0.073776156	2	2
0.4002	0.5	0.18608007	0.18549342	3	2
0.4002	0.5	0.19552691	0.19705418	1	3
0.4002	0.5	0.0379712	0.038489033	2	3
0.4002	0.5	0.19552682	0.19705409	3	3
0.4002	0.5499	0.048339374	0.047531806	1	1
0.4002	0.5499	0.029360618	0.029448358	2	1
0.4002	0.5499	0.048339378	0.047531813	3	1
0.4002	0.5499	0.1902347	0.18921125	1	2
0.4002	0.5499	0.067750365	0.068735324	2	2
0.4002	0.5499	0.19023468	0.18921123	3	2
0.4002	0.5499	0.19569328	0.19643053	1	3
0.4002	0.5499	0.034354314	0.03546924	2	3
0.4002	0.5499	0.19569331	0.19643053	3	3
0.4002	0.5998	0.05016539	0.049329095	1	1
0.4002	0.5998	0.026996821	0.027629437	2	1
0.4002	0.5998	0.0501654	0.049329102	3	1
0.4002	0.5998	0.19440156	0.19300833	1	2
0.4002	0.5998	0.06134142	0.063434295	2	2
0.4002	0.5998	0.1944015	0.19300827	3	2
0.4002	0.5998	0.19586733	0.19594036	1	3
0.4002	0.5998	0.030793369	0.032380838	2	3
0.4002	0.5998	0.19586724	0.19594027	3	3
0.4002	0.6497	0.052029073	0.051178787	1	1
0.4002	0.6497	0.024501229	0.025593473	2	1
0.4002	0.6497	0.052029066	0.05117879	3	1
0.4002	0.6497	0.19858962	0.19690241	1	2
0.4002	0.6497	0.05485536	0.057832554	2	2
0.4002	0.6497	0.19858961	0.19690245	3	2
0.4002	0.6497	0.19606821	0.1956028	1	3
0.4002	0.6497	0.02726946	0.02920569	2	3
0.4002	0.6497	0.19606829	0.1956029	3	3
0.4002	0.6996	0.053931102	0.053084705	1	1
0.4002	0.6996	0.021864887	0.023319114	2	1
0.4002	0.6996	0.053931132	0.053084724	3	1
0.4002	0.6996	0.2028087	0.20091306	1	2
0.4002	0.6996	0.048266325	0.051891387	2	2
0.4002	0.6996	0.20280877	0.20091309	3	2
0.4002	0.6996	0.19631122	0.19543326	1	3
0.4002	0.6996	0.02376664	0.025927419	2	3
0.4002	0.6996	0.19631127	0.19543326	3	3
0.4002	0.7495	0.055872433	0.0550515	1	1
0.4002	0.7495	0.01907862	0.020783812	2	1
0.4002	0.7495	0.05587247	0.055051535	3	1
0.4002	0.7495	0.20706905	0.20506082	1	2
0.4002	0.7495	0.0415508	0.045572486	2	2
0.4002	0.7495	0.20706907	0.20506084	3	2
0.4002	0.7495	0.19660823	0.1954442	1	3
0.4002	0.7495	0.020271115	0.022530627	2	3
0.4002	0.7495	0.19660816	0.19544412	3	3
0.4002	0.7994	0.0578541	0.05708448	1	1
0.4002	0.7994	0.016132724	0.017963255	2	1
0.4002	0.7994	0.05785408	0.057084452	3	1
0.4002	0.7994	0.2113813	0.20936778	1	2
0.4002	0.7994	0.03468685	0.038836997	2	2
0.4002	0.7994	0.21138126	0.20936775	3	2
0.4002	0.7994	0.19696945	0.19564742	1	3
0.4002	0.7994	0.016770804	0.019000532	2	3
0.4002	0.7994	0.19696945	0.1956474	3	3
0.4002	0.8493	0.05987695	0.059189305	1	1
0.4002	0.8493	0.013016434	0.014830429	2	1
0.4002	0.8493	0.05987694	0.0591893	3	1
0.4002	0.8493	0.21575655	0.21385747	1	2
0.4002	0.8493	0.02765309	0.03164377	2	2
0.4002	0.8493	0.21575661	0.21385753	3	2
0.4002	0.8493	0.19740433	0.19605495	1	3
0.4002	0.8493	0.013254661	0.01532214	2	3
0.4002	0.8493	0.19740437	0.19605501	3	3
0.4002	0.8992	0.06194184	0.0613725	1	1
0.4002	0.8992	0.009716838	0.011353366	2	1
0.4002	0.8992	0.06194179	0.06137245	3	1
0.4002	0.8992	0.22020774	0.21855736	1	2
0.4002	0.8992	0.020426728	0.023945363	2	2
0.4002	0.8992	0.22020763	0.21855727	3	2
0.4002	0.8992	0.19792275	0.19668148	1	3
0.4002	0.8992	0.009711962	0.011478694	2	3
0.4002	0.8992	0.19792278	0.19668156	3	3
0.4002	0.9491	0.064050004	0.063642785	1	1
0.4002	0.9491	0.006214942	0.0074869497	2	1
0.4002	0.9491	0.06405	0.0636428	3	1
0.4002	0.9491	0.22475213	0.2235054	1	2
0.4002	0.9491	0.012977326	0.01567254	2	2
0.4002	0.9491	0.22475214	0.22350541	3	2
0.4002	0.9491	0.19853695	0.19754958	1	3
0.4002	0.9491	0.006129627	0.0074449866	2	3
0.4002	0.9491	0.19853695	0.19754955	3	3
0.4002	0.999	0.06620821	0.066024154	1	1
0.4002	0.999	0.002458405	0.0031197877	2	1
0.4002	0.999	0.06620819	0.06602413	3	1
0.4002	0.999	0.22943787	0.22880347	1	2
0.4002	0.999	0.0052216216	0.0066279178	2	2
0.4002	0.999	0.22943783	0.22880343	3	2
0.4002	0.999	0.19927707	0.19872814	1	3
0.4002	0.999	0.0024738389	0.0031408835	2	3
0.4002	0.999	0.19927703	0.1987281	3	3
0.4501	0.001	0.02545071	0.02691867	1	1
0.4501	0.001	0.04067524	0.03409217	2	1
0.4501	0.001	0.025450712	0.026918672	3	1
0.4501	0.001	0.13947946	0.14753003	1	2
0.4501	0.001	0.13547699	0.1135535	2	2
0.4501	0.001	0.13947943	0.14753	3	2
0.4501	0.001	0.20358711	0.2153454	1	3
0.4501	0.001	0.0868134	0.07276635	2	3
0.4501	0.001	0.20358706	0.21534535	3	3
0.4501	0.0509	0.026093606	0.026960604	1	1
0.4501	0.0509	0.038865842	0.03253579	2	1
0.4501	0.0509	0.026093608	0.026960606	3	1
0.4501	0.0509	0.14192216	0.148339	1	2
0.4501	0.0509	0.12736398	0.10720899	2	2
0.4501	0.0509	0.14192218	0.14833908	3	2
0.4501	0.0509	0.20848426	0.2206574	1	3
0.4501	0.0509	0.08077014	0.06834141	2	3
0.4501	0.0509	0.2084843	0.22065742	3	3
0.4501	0.1008	0.026845258	0.027146908	1	1
0.4501	0.1008	0.037003573	0.031074947	2	1
0.4501	0.1008	0.026845269	0.027146917	3	1
0.4501	0.1008	0.14479022	0.14959848	1	2
0.4501	0.1008	0.118662685	0.10071075	2	2
0.4501	0.1008	0.14479017	0.14959845	3	2
0.4501	0.1008	0.2133628	0.2254773	1	3
0.4501	0.1008	0.07433742	0.06376903	2	3
0.4501	0.1008	0.2133627	0.22547717	3	3
0.4501	0.1507	0.02778937	0.027733637	1	1
0.4501	0.1507	0.035379123	0.03000284	2	1
0.4501	0.1507	0.027789371	0.027733639	3	1
0.4501	0.1507	0.14818576	0.15182444	1	2
0.4501	0.1507	0.11074278	0.09522831	2	2
0.4501	0.1507	0.1481858	0.1518245	3	2
0.4501	0.1507	0.21672857	0.22794269	1	3
0.4501	0.1507	0.068470694	0.059767224	2	3
0.4501	0.1507	0.2167286	0.22794273	3	3
0.4501	0.2006	0.028886348	0.028611954	1	1
0.4501	0.2006	0.03391472	0.029175555	2	1
0.4501	0.2006	0.028886352	0.028611956	3	1
0.4501	0.2006	0.1519169	0.15467773	1	2
0.4501	0.2006	0.103571564	0.09051637	2	2
0.4501	0.2006	0.15191695	0.15467773	3	2
0.4501	0.2006	0.21885777	0.22874722	1	3
0.4501	0.2006	0.063191384	0.056234	2	3
0.4501	0.2006	0.21885784	0.22874728	3	3
0.4501	0.2505	0.03009191	0.029679777	1	1
0.4501	0.2505	0.032520436	0.02845794	2	1
0.4501	0.2505	0.030091923	0.029679788	3	1
0.4501	0.2505	0.15583074	0.15788084	1	2
0.4501	0.2505	0.096945666	0.086259365	2	2
0.4501	0.2505	0.15583076	0.15788086	3	2
0.4501	0.2505	0.22015385	0.22857808	1	3
0.4501	0.2505	0.058381036	0.05300537	2	3
0.4501	0.2505	0.2201538	0.22857803	3	3
0.4501	0.3004	0.03137454	0.03087171	1	1
0.4501	0.3004	0.031133894	0.027759142	2	1
0.4501	0.3004	0.031374514	0.030871684	3	1
0.4501	0.3004	0.1598348	0.16127312	1	2
0.4501	0.3004	0.09068917	0.08222848	2	2
0.4501	0.3004	0.15983477	0.16127314	3	2
0.4501	0.3004	0.2209163	0.22788242	1	3
0.4501	0.3004	0.05392551	0.04995773	2	3
0.4501	0.3004	0.22091642	0.22788253	3	3
0.4501	0.3503	0.03271397	0.032148566	1	1
0.4501	0.3503	0.029715218	0.027020298	2	1
0.4501	0.3503	0.032713983	0.03214859	3	1
0.4501	0.3503	0.16387811	0.16477007	1	2
0.4501	0.3503	0.08467329	0.07827015	2	2
0.4501	0.3503	0.16387817	0.16477011	3	2
0.4501	0.3503	0.22134568	0.22693269	1	3
0.4501	0.3503	0.049736056	0.047006916	2	3
0.4501	0.3503	0.22134568	0.22693273	3	3
0.4501	0.4002	0.034097783	0.033487566	1	1
0.4501	0.4002	0.028238803	0.02620198	2	1
0.4501	0.4002	0.034097806	0.033487584	3	1
0.4501	0.4002	0.16793475	0.1683308	1	2
0.4501	0.4002	0.078805625	0.07428004	2	2
0.4501	0.4002	0.16793478	0.16833083	3	2
0.4501	0.4002	0.22157201	0.22589277	1	3
0.4501	0.4002	0.04574634	0.044095494	2	3
0.4501	0.4002	0.22157201	0.22589281	3	3
0.4501	0.4501	0.03551851	0.03487568	1	1
0.4501	0.4501	0.026687495	0.025276043	2	1
0.4501	0.4501	0.035518516	0.034875683	3	1
0.4501	0.4501	0.1719933	0.17193893	1	2
0.4501	0.4501	0.07301864	0.070184134	2	2
0.4501	0.4501	0.1719933	0.17193893	3	2
0.4501	0.4501	0.22168179	0.22486372	1	3
0.4501	0.4501	0.041906744	0.041183203	2	3
0.4501	0.4501	0.22168171	0.22486365	3	3
0.4501	0.5	0.03697183	0.036305953	1	1
0.4501	0.5	0.02504911	0.024220817	2	1
0.4501	0.5	0.03697186	0.03630597	3	1
0.4501	0.5	0.17605093	0.17559195	1	2
0.4501	0.5	0.067261435	0.06592689	2	2
0.4501	0.5	0.176051	0.175592	3	2
0.4501	0.5	0.22173232	0.22390816	1	3
0.4501	0.5	0.03817925	0.03824027	2	3
0.4501	0.5	0.22173229	0.22390805	3	3
0.4501	0.5499	0.03845544	0.037775233	1	1
0.4501	0.5499	0.02331417	0.023018027	2	1
0.4501	0.5499	0.038455456	0.037775256	3	1
0.4501	0.5499	0.18010984	0.17929535	1	2
0.4501	0.5499	0.061494127	0.0614638	2	2
0.4501	0.5499	0.18010986	0.1792954	3	2
0.4501	0.5499	0.22176345	0.22306661	1	3
0.4501	0.5499	0.034534216	0.035243634	2	3
0.4501	0.5499	0.22176334	0.22306648	3	3
0.4501	0.5998	0.039968234	0.039282806	1	1
0.4501	0.5998	0.021474583	0.02165092	2	1
0.4501	0.5998	0.039968226	0.0392828	3	1
0.4501	0.5998	0.18417515	0.18305977	1	2
0.4501	0.5998	0.055684328	0.056756884	2	2
0.4501	0.5998	0.18417513	0.1830597	3	2
0.4501	0.5998	0.22180322	0.22236638	1	3
0.4501	0.5998	0.030947927	0.032174435	2	3
0.4501	0.5998	0.22180319	0.22236635	3	3
0.4501	0.6497	0.041509848	0.040829476	1	1
0.4501	0.6497	0.01952304	0.0201033	2	1
0.4501	0.6497	0.041509826	0.04082946	3	1
0.4501	0.6497	0.18825373	0.1868983	1	2
0.4501	0.6497	0.049804673	0.051771782	2	2
0.4501	0.6497	0.18825366	0.1868982	3	2
0.4501	0.6497	0.22187212	0.22182654	1	3
0.4501	0.6497	0.027400931	0.029016363	2	3
0.4501	0.6497	0.22187218	0.22182658	3	3
0.4501	0.6996	0.0430804	0.04241721	1	1
0.4501	0.6996	0.01745231	0.018358575	2	1
0.4501	0.6996	0.043080397	0.04241721	3	1
0.4501	0.6996	0.19235337	0.19082633	1	2
0.4501	0.6996	0.043831337	0.046475913	2	2
0.4501	0.6996	0.19235341	0.1908264	3	2
0.4501	0.6996	0.22198588	0.22146165	1	3
0.4501	0.6996	0.023876946	0.025754813	2	3
0.4501	0.6996	0.22198595	0.2214618	3	3
0.4501	0.7495	0.04468013	0.04404859	1	1
0.4501	0.7495	0.015254917	0.016399132	2	1
0.4501	0.7495	0.044680167	0.044048615	3	1
0.4501	0.7495	0.19648305	0.19486117	1	2
0.4501	0.7495	0.03774269	0.040836986	2	2
0.4501	0.7495	0.19648306	0.1948612	3	2
0.4501	0.7495	0.22215709	0.22128426	1	3
0.4501	0.7495	0.020361982	0.022376014	2	3
0.4501	0.7495	0.22215703	0.22128415	3	3
0.4501	0.7994	0.04630944	0.045726765	1	1
0.4501	0.7994	0.012922868	0.014205853	2	1
0.4501	0.7994	0.04630947	0.04572679	3	1
0.4501	0.7994	0.20065172	0.19902098	1	2
0.4501	0.7994	0.031518638	0.034822047	2	2
0.4501	0.7994	0.20065178	0.19902101	3	2
0.4501	0.7994	0.22239614	0.22130501	1	3
0.4501	0.7994	0.016843833	0.018866653	2	3
0.4501	0.7994	0.22239615	0.22130498	3	3
0.4501	0.8493	0.04796862	0.04745531	1	1
0.4501	0.8493	0.010447085	0.011757068	2	1
0.4501	0.8493	0.0479686	0.04745528	3	1
0.4501	0.8493	0.20486978	0.20332631	1	2
0.4501	0.8493	0.025139313	0.028395377	2	2
0.4501	0.8493	0.2048697	0.20332617	3	2
0.4501	0.8493	0.22271279	0.2215358	1	3
0.4501	0.8493	0.013311312	0.015212899	2	3
0.4501	0.8493	0.22271279	0.22153579	3	3
0.4501	0.8992	0.049657658	0.049238127	1	1
0.4501	0.8992	0.007816325	0.009026305	2	1
0.4501	0.8992	0.049657736	0.049238198	3	1
0.4501	0.8992	0.20914845	0.20780076	1	2
0.4501	0.8992	0.018583203	0.021514228	2	2
0.4501	0.8992	0.2091485	0.20780087	3	2
0.4501	0.8992	0.22311747	0.22199163	1	3
0.4501	0.8992	0.009753403	0.01139851	2	3
0.4501	0.8992	0.22311725	0.22199138	3	3
0.4501	0.9491	0.05137717	0.051081404	1	1
0.4501	0.9491	0.005013235	0.005974223	2	1
0.4501	0.9491	0.05137714	0.051081378	3	1
0.4501	0.9491	0.21350504	0.21248055	1	2
0.4501	0.9491	0.011820143	0.014112127	2	2
0.4501	0.9491	0.213505	0.21248052	3	2
0.4501	0.9491	0.2236231	0.2226963	1	3
0.4501	0.9491	0.0061562606	0.0073973103	2	3
0.4501	0.9491	0.22362311	0.22269633	3	3
0.4501	0.999	0.05313089	0.05300231	1	1
0.4501	0.999	0.0019880207	0.0024990528	2	1
0.4501	0.999	0.0531309	0.05300232	3	1
0.4501	0.999	0.2179874	0.2174637	1	2
0.4501	0.999	0.0047645555	0.0059905974	2	2
0.4501	0.999	0.21798742	0.21746373	3	2
0.4501	0.999	0.22426398	0.22372785	1	3
0.4501	0.999	0.0024828645	0.0031225998	2	3
0.4501	0.999	0.22426403	0.22372791	3	3
0.5	0.001	0.019593732	0.020744199	1	1
0.5	0.001	0.031314578	0.02547396	2	1
0.5	0.001	0.019593727	0.020744191	3	1
0.5	0.001	0.12979124	0.13741758	1	2
0.5	0.001	0.12197193	0.09922557	2	2
0.5	0.001	0.1297912	0.13741755	3	2
0.5	0.001	0.23078676	0.244356	1	3
0.5	0.001	0.08636998	0.070264906	2	3
0.5	0.001	0.23078673	0.244356	3	3
0.5	0.0509	0.020119475	0.020761697	1	1
0.5	0.0509	0.029958567	0.024350977	2	1
0.5	0.0509	0.02011948	0.020761706	3	1
0.5	0.0509	0.13195103	0.13784006	1	2
0.5	0.0509	0.11458954	0.093798935	2	2
0.5	0.0509	0.13195105	0.13784002	3	2
0.5	0.0509	0.23552811	0.24925348	1	3
0.5	0.0509	0.080254816	0.06613997	2	3
0.5	0.0509	0.235528	0.2492533	3	3
0.5	0.1008	0.020727726	0.020889282	1	1
0.5	0.1008	0.02855577	0.023301007	2	1
0.5	0.1008	0.020727722	0.020889279	3	1
0.5	0.1008	0.13449611	0.13870674	1	2
0.5	0.1008	0.10666528	0.088193975	2	2
0.5	0.1008	0.13449608	0.13870676	3	2
0.5	0.1008	0.24027953	0.2537385	1	3
0.5	0.1008	0.0737722	0.061835796	2	3
0.5	0.1008	0.24027959	0.25373858	3	3
0.5	0.1507	0.021492481	0.021352127	1	1
0.5	0.1507	0.027341403	0.02255746	2	1
0.5	0.1507	0.021492494	0.021352137	3	1
0.5	0.1507	0.13760895	0.14065558	1	2
0.5	0.1507	0.0994703	0.08347066	2	2
0.5	0.1507	0.13760902	0.14065564	3	2
0.5	0.1507	0.24355224	0.25595528	1	3
0.5	0.1507	0.067880854	0.05804591	2	3
0.5	0.1507	0.2435523	0.25595525	3	3
0.5	0.2006	0.022383992	0.022062937	1	1
0.5	0.2006	0.02625432	0.022006808	2	1
0.5	0.2006	0.022383984	0.02206293	3	1
0.5	0.2006	0.14110452	0.1433287	1	2
0.5	0.2006	0.09297527	0.079419516	2	2
0.5	0.2006	0.14110447	0.14332865	3	2
0.5	0.2006	0.24559876	0.25655335	1	3
0.5	0.2006	0.06259586	0.05468389	2	3
0.5	0.2006	0.24559876	0.25655326	3	3
0.5	0.2505	0.023366556	0.022936756	1	1
0.5	0.2505	0.025222206	0.021541543	2	1
0.5	0.2505	0.023366569	0.022936765	3	1
0.5	0.2505	0.14482038	0.14641742	1	2
0.5	0.2505	0.0869916	0.07576239	2	2
0.5	0.2505	0.14482044	0.14641747	3	2
0.5	0.2505	0.24680951	0.25619498	1	3
0.5	0.2505	0.05779334	0.05159784	2	3
0.5	0.2505	0.24680941	0.25619483	3	3
0.5	0.3004	0.024414051	0.023918102	1	1
0.5	0.3004	0.024194246	0.02108861	2	1
0.5	0.3004	0.024414066	0.023918118	3	1
0.5	0.3004	0.1486535	0.14973667	1	2
0.5	0.3004	0.08135526	0.07229565	2	2
0.5	0.3004	0.1486535	0.14973672	3	2
0.5	0.3004	0.2474802	0.25531715	1	3
0.5	0.3004	0.053355068	0.048671845	2	3
0.5	0.3004	0.24748014	0.25531715	3	3
0.5	0.3503	0.025509354	0.024973165	1	1
0.5	0.3503	0.023137828	0.020600399	2	1
0.5	0.3503	0.02550937	0.024973191	3	1
0.5	0.3503	0.1525438	0.15318409	1	2
0.5	0.3503	0.07594579	0.068882234	2	2
0.5	0.3503	0.15254384	0.15318409	3	2
0.5	0.3503	0.24781038	0.2541881	1	3
0.5	0.3503	0.04918927	0.045826785	2	3
0.5	0.3503	0.24781041	0.2541881	3	3
0.5	0.4002	0.026641645	0.026081692	1	1
0.5	0.4002	0.02203194	0.02004494	2	1
0.5	0.4002	0.026641648	0.026081698	3	1
0.5	0.4002	0.15645838	0.156706	1	2
0.5	0.4002	0.07067677	0.06542935	2	2
0.5	0.4002	0.15645838	0.156706	3	2
0.5	0.4002	0.24793182	0.25297064	1	3
0.5	0.4002	0.04522773	0.043009147	2	3
0.5	0.4002	0.24793176	0.25297058	3	3
0.5	0.4501	0.027804215	0.02723165	1	1
0.5	0.4501	0.02086252	0.019399485	2	1
0.5	0.4501	0.027804215	0.027231649	3	1
0.5	0.4501	0.16038051	0.16027682	1	2
0.5	0.4501	0.06548513	0.061871737	2	2
0.5	0.4501	0.1603805	0.1602768	3	2
0.5	0.4501	0.24793178	0.25176507	1	3
0.5	0.4501	0.04141938	0.040181696	2	3
0.5	0.4501	0.24793175	0.25176507	3	3
0.5	0.5	0.028993048	0.028416196	1	1
0.5	0.5	0.019619595	0.01864662	2	1
0.5	0.5	0.02899304	0.028416183	3	1
0.5	0.5	0.16430342	0.163887	1	2
0.5	0.5	0.06032338	0.05816089	2	2
0.5	0.5	0.1643034	0.16388696	3	2
0.5	0.5	0.24786928	0.2506344	1	3
0.5	0.5	0.037725464	0.037317324	2	3
0.5	0.5	0.24786937	0.25063446	3	3
0.5	0.5499	0.030205708	0.029631596	1	1
0.5	0.5499	0.018295377	0.017771756	2	1
0.5	0.5499	0.030205723	0.029631617	3	1
0.5	0.5499	0.168226	0.16753638	1	2
0.5	0.5499	0.055154517	0.054258447	2	2
0.5	0.5499	0.16822606	0.16753644	3	2
0.5	0.5499	0.24778539	0.2496192	1	3
0.5	0.5499	0.034115784	0.034395296	2	3
0.5	0.5499	0.24778548	0.24961929	3	3
0.5	0.5998	0.031440847	0.030876271	1	1
[truncated: 1,970 more rows]
