# Supplementary material for: Coevolution of male and female mate choice can destabilize reproductive isolation
Source: Nat Commun. 2019 Nov 12;10:5122. doi: 10.1038/s41467-019-12860-9 (PMC6851176; doi:10.1038/s41467-019-12860-9)
Supplement: Supplementary file 5 — Supplementary Software 1 [file 41467_2019_12860_MOESM5_ESM.zip › CodeChoosinessCoevolution/Data/FrequenciesMatingAMtestSelectionGradientDetailledAlpha0.txt]

percentFemale	percentMale	freqIni	freqMating	genotypeA	genotypeM
0.001	0.001	0.26083186	0.26091543	1	1
0.001	0.001	0.01689177	0.016897187	1	2
0.001	0.001	0.00027349568	0.0001762442	1	3
0.001	0.001	0.41687587	0.4170015	2	1
0.001	0.001	0.026702318	0.026710369	2	2
0.001	0.001	0.00042752	0.0003103095	2	3
0.001	0.001	0.26083186	0.26091546	3	1
0.001	0.001	0.016891783	0.016897202	3	2
0.001	0.001	0.00027349588	0.0001762443	3	3
0.001	0.0509	0.17368953	0.17618929	1	1
0.001	0.0509	0.09538814	0.09676096	1	2
0.001	0.0509	0.013136778	0.008608388	1	3
0.001	0.0509	0.27762118	0.2816185	2	1
0.001	0.0509	0.1403809	0.14240219	2	2
0.001	0.0509	0.017569117	0.012862037	2	3
0.001	0.0509	0.17368941	0.17618918	3	1
0.001	0.0509	0.09538814	0.096760966	3	2
0.001	0.0509	0.013136779	0.008608387	3	3
0.001	0.1008	0.14047182	0.14439787	1	1
0.001	0.1008	0.12026194	0.1236231	1	2
0.001	0.1008	0.025919126	0.017237874	1	3
0.001	0.1008	0.22454137	0.23082308	2	1
0.001	0.1008	0.17048554	0.17525505	2	2
0.001	0.1008	0.031667154	0.02340405	2	3
0.001	0.1008	0.14047188	0.14439793	3	1
0.001	0.1008	0.12026201	0.123623185	3	2
0.001	0.1008	0.025919141	0.01723789	3	3
0.001	0.1507	0.11758029	0.12247765	1	1
0.001	0.1507	0.1347524	0.14036496	1	2
0.001	0.1507	0.03905792	0.026345253	1	3
0.001	0.1507	0.18796046	0.19579723	2	1
0.001	0.1507	0.18520847	0.19293047	2	2
0.001	0.1507	0.044049785	0.032896616	2	3
0.001	0.1507	0.11758026	0.12247761	3	1
0.001	0.1507	0.13475233	0.14036489	3	2
0.001	0.1507	0.039057903	0.026345238	3	3
0.001	0.2006	0.0998328	0.105398886	1	1
0.001	0.2006	0.1438978	0.15192075	1	2
0.001	0.2006	0.052744754	0.036073238	1	3
0.001	0.2006	0.15959793	0.16850483	2	1
0.001	0.2006	0.19235156	0.20308636	2	2
0.001	0.2006	0.055099618	0.041622788	2	3
0.001	0.2006	0.09983278	0.105398856	3	1
0.001	0.2006	0.1438978	0.15192077	3	2
0.001	0.2006	0.052744765	0.036073245	3	3
0.001	0.2505	0.08527343	0.09128002	1	1
0.001	0.2505	0.14955403	0.1600884	1	2
0.001	0.2505	0.067125626	0.046548184	1	3
0.001	0.2505	0.13632886	0.14594002	2	1
0.001	0.2505	0.19478035	0.2085124	2	2
0.001	0.2505	0.06498472	0.04971433	2	3
0.001	0.2505	0.0852734	0.09127999	3	1
0.001	0.2505	0.14955394	0.16008832	3	2
0.001	0.2505	0.06712564	0.04654819	3	3
0.001	0.3004	0.07292648	0.07918802	1	1
0.001	0.3004	0.15261057	0.16571389	1	2
0.001	0.3004	0.082335204	0.057901703	1	3
0.001	0.3004	0.11659449	0.12661307	2	1
0.001	0.3004	0.19388348	0.21054311	2	2
0.001	0.3004	0.07377763	0.057236757	2	3
0.001	0.3004	0.072926484	0.07918803	3	1
0.001	0.3004	0.15261061	0.16571397	3	2
0.001	0.3004	0.0823352	0.057901695	3	3
0.001	0.3503	0.062229116	0.068587326	1	1
0.001	0.3503	0.15354809	0.16923672	1	2
0.001	0.3503	0.09851038	0.07028152	1	3
0.001	0.3503	0.099495456	0.10966782	2	1
0.001	0.3503	0.1904339	0.20990376	2	2
0.001	0.3503	0.08149528	0.064217106	2	3
0.001	0.3503	0.06222913	0.06858735	3	1
0.001	0.3503	0.15354817	0.16923682	3	2
0.001	0.3503	0.09851036	0.07028152	3	3
0.001	0.4002	0.052826382	0.05914111	1	1
0.001	0.4002	0.15263718	0.17088301	1	2
0.001	0.4002	0.11579801	0.08385987	1	3
0.001	0.4002	0.08446485	0.09456672	2	1
0.001	0.4002	0.18489672	0.20701006	2	2
0.001	0.4002	0.08811517	0.07065507	2	3
0.001	0.4002	0.052826375	0.0591411	3	1
0.001	0.4002	0.15263729	0.17088316	3	2
0.001	0.4002	0.11579798	0.08385986	3	3
0.001	0.4501	0.044481084	0.05062477	1	1
0.001	0.4501	0.15002471	0.17074603	1	2
0.001	0.4501	0.1343607	0.09884255	1	3
0.001	0.4501	0.07112382	0.08095124	2	1
0.001	0.4501	0.1775618	0.20209612	2	2
0.001	0.4501	0.09358134	0.07652585	2	3
0.001	0.4501	0.044481058	0.050624743	3	1
0.001	0.4501	0.15002474	0.17074607	3	2
0.001	0.4501	0.13436078	0.09884261	3	3
0.001	0.5	0.03702898	0.042883314	1	1
0.001	0.5	0.14577603	0.16882351	1	2
0.001	0.5	0.15438248	0.11547994	1	3
0.001	0.5	0.059210066	0.06857377	2	1
0.001	0.5	0.16860887	0.19527325	2	2
0.001	0.5	0.09780623	0.081779525	2	3
0.001	0.5	0.037028983	0.04288332	3	1
0.001	0.5	0.14577597	0.1688234	3	2
0.001	0.5	0.15438244	0.11547989	3	3
0.001	0.5499	0.030354697	0.035808627	1	1
0.001	0.5499	0.13989659	0.16503218	1	2
0.001	0.5499	0.17607343	0.13408007	1	3
0.001	0.5499	0.048539236	0.057261642	2	1
0.001	0.5499	0.15814295	0.18656091	2	2
0.001	0.5499	0.10066828	0.086335406	2	3
0.001	0.5499	0.030354708	0.035808638	3	1
0.001	0.5499	0.1398966	0.1650322	3	2
0.001	0.5499	0.17607346	0.13408008	3	3
0.001	0.5998	0.024377799	0.029326897	1	1
0.001	0.5998	0.132344	0.15921204	1	2
0.001	0.5998	0.19967617	0.15502732	1	3
0.001	0.5998	0.038982883	0.046897132	2	1
0.001	0.5998	0.14621423	0.17589842	2	2
0.001	0.5998	0.102006994	0.09007184	2	3
0.001	0.5998	0.024377793	0.029326893	3	1
0.001	0.5998	0.132344	0.15921202	3	2
0.001	0.5998	0.19967617	0.1550273	3	3
0.001	0.6497	0.019044993	0.0233926	1	1
0.001	0.6497	0.123034455	0.15112092	1	2
0.001	0.6497	0.22546966	0.17880382	1	3
0.001	0.6497	0.030455995	0.037407678	2	1
0.001	0.6497	0.13283093	0.16315004	2	2
0.001	0.6497	0.101614885	0.092807725	2	3
0.001	0.6497	0.019044992	0.023392595	3	1
0.001	0.6497	0.12303442	0.15112089	3	2
0.001	0.6497	0.22546965	0.17880382	3	3
0.001	0.6996	0.0143263135	0.017986834	1	1
0.001	0.6996	0.111848295	0.1404267	1	2
0.001	0.6996	0.25377175	0.2060167	1	3
0.001	0.6996	0.022910707	0.028763134	2	1
0.001	0.6996	0.117970616	0.14810559	2	2
0.001	0.6996	0.099225804	0.094270885	2	3
0.001	0.6996	0.014326315	0.017986834	3	1
0.001	0.6996	0.1118483	0.1404267	3	2
0.001	0.6996	0.25377184	0.20601669	3	3
0.001	0.7495	0.010213391	0.013119158	1	1
0.001	0.7495	0.098638006	0.12670104	1	2
0.001	0.7495	0.28493595	0.23742728	1	3
0.001	0.7495	0.016333746	0.020978944	2	1
0.001	0.7495	0.10159238	0.13048455	2	2
0.001	0.7495	0.09449923	0.09404173	2	3
0.001	0.7495	0.01021339	0.013119157	3	1
0.001	0.7495	0.098638006	0.12670104	3	2
0.001	0.7495	0.28493595	0.23742726	3	3
0.001	0.7994	0.006720085	0.008833711	1	1
0.001	0.7994	0.08324536	0.10942794	1	2
0.001	0.7994	0.3193307	0.2739702	1	3
0.001	0.7994	0.010747375	0.014125816	2	1
0.001	0.7994	0.08366049	0.109959185	2	2
0.001	0.7994	0.086999804	0.09145103	2	3
0.001	0.7994	0.006720081	0.008833706	3	1
0.001	0.7994	0.08324535	0.10942792	3	2
0.001	0.7994	0.31933063	0.27397022	3	3
0.001	0.8493	0.0038840757	0.005218885	1	1
0.001	0.8493	0.06554147	0.088065594	1	2
0.001	0.8493	0.35728574	0.31673	1	3
0.001	0.8493	0.0062119407	0.008345206	2	1
0.001	0.8493	0.064191505	0.08623574	2	2
0.001	0.8493	0.0761739	0.08538991	2	3
0.001	0.8493	0.0038840752	0.0052188835	3	1
0.001	0.8493	0.065541446	0.08806557	3	2
0.001	0.8493	0.3572859	0.31673014	3	3
0.001	0.8992	0.0017676735	0.002417506	1	1
0.001	0.8992	0.045518115	0.062251512	1	2
0.001	0.8992	0.39895877	0.3667807	1	3
0.001	0.8992	0.0028271796	0.003865536	2	1
0.001	0.8992	0.043353364	0.05927603	2	2
0.001	0.8992	0.06133033	0.07395885	2	3
0.001	0.8992	0.0017676732	0.0024175057	3	1
0.001	0.8992	0.045518123	0.062251523	3	2
0.001	0.8992	0.39895874	0.3667808	3	3
0.001	0.9491	0.00045124762	0.00062159664	1	1
0.001	0.9491	0.02348595	0.03235204	1	2
0.001	0.9491	0.4440385	0.4246626	1	3
0.001	0.9491	0.0007217348	0.0009938603	2	1
0.001	0.9491	0.021671254	0.029842256	2	2
0.001	0.9491	0.041655406	0.053891253	2	3
0.001	0.9491	0.00045124794	0.0006215971	3	1
0.001	0.9491	0.02348595	0.032352038	3	2
0.001	0.9491	0.4440387	0.42466277	3	3
0.001	0.999	1.6879312e-7	2.2914254e-7	1	1
0.001	0.999	0.0004586005	0.0006225661	1	2
0.001	0.999	0.49116156	0.48906633	1	3
0.001	0.999	2.6997765e-7	3.6634017e-7	2	1
0.001	0.999	0.0004071235	0.00055243727	2	2
0.001	0.999	0.01635215	0.020069283	2	3
0.001	0.999	1.6879342e-7	2.2914296e-7	3	1
0.001	0.999	0.00045860102	0.00062256673	3	2
0.001	0.999	0.49116147	0.48906615	3	3
0.0509	0.001	0.26791883	0.26922986	1	1
0.0509	0.001	0.017419329	0.017504573	1	2
0.0509	0.001	0.00028316272	0.0002078111	1	3
0.0509	0.001	0.4025074	0.40011856	2	1
0.0509	0.001	0.025835548	0.025682209	2	2
0.0509	0.001	0.00041450132	0.00031475548	2	3
0.0509	0.001	0.26791874	0.26922977	3	1
0.0509	0.001	0.017419329	0.017504573	3	2
0.0509	0.001	0.00028316272	0.0002078111	3	3
0.0509	0.0509	0.17637797	0.17919323	1	1
0.0509	0.0509	0.09950228	0.10109047	1	2
0.0509	0.0509	0.014102229	0.010389046	1	3
0.0509	0.0509	0.26633	0.2681049	2	1
0.0509	0.0509	0.1364157	0.13732481	2	2
0.0509	0.0509	0.017289355	0.013224814	2	3
0.0509	0.0509	0.17637795	0.1791932	3	1
0.0509	0.0509	0.09950227	0.10109047	3	2
0.0509	0.0509	0.014102231	0.010389048	3	3
0.0509	0.1008	0.14123872	0.14508119	1	1
0.0509	0.1008	0.12530458	0.12871355	1	2
0.0509	0.1008	0.028079487	0.020766366	1	3
0.0509	0.1008	0.21420367	0.21829379	2	1
0.0509	0.1008	0.16534868	0.16850589	2	2
0.0509	0.1008	0.031202171	0.024078347	2	3
0.0509	0.1008	0.14123873	0.14508124	3	1
0.0509	0.1008	0.12530461	0.12871358	3	2
0.0509	0.1008	0.028079495	0.020766363	3	3
0.0509	0.1507	0.11718714	0.121753015	1	1
0.0509	0.1507	0.139926	0.14537783	1	2
0.0509	0.1507	0.042450987	0.031536408	1	3
0.0509	0.1507	0.17840648	0.18407229	2	1
0.0509	0.1507	0.1791161	0.18480448	2	2
0.0509	0.1507	0.043349314	0.03378872	2	3
0.0509	0.1507	0.11718714	0.121753015	3	1
0.0509	0.1507	0.13992596	0.1453778	3	2
0.0509	0.1507	0.04245097	0.0315364	3	3
0.0509	0.2006	0.09871532	0.10378549	1	1
0.0509	0.2006	0.14877702	0.15641847	1	2
0.0509	0.2006	0.057341225	0.0428225	1	3
0.0509	0.2006	0.15079246	0.15755172	2	1
0.0509	0.2006	0.18544152	0.19375399	2	2
0.0509	0.2006	0.054098707	0.042641435	2	3
0.0509	0.2006	0.09871532	0.103785485	3	1
0.0509	0.2006	0.14877708	0.15641852	3	2
0.0509	0.2006	0.057341244	0.042822517	3	3
0.0509	0.2505	0.08371455	0.089114405	1	1
0.0509	0.2505	0.15388972	0.16381611	1	2
0.0509	0.2505	0.072861254	0.05474444	1	3
0.0509	0.2505	0.12826362	0.13575698	2	1
0.0509	0.2505	0.18718126	0.19811669	2	2
0.0509	0.2505	0.06362403	0.050776333	2	3
0.0509	0.2505	0.08371455	0.089114405	3	1
0.0509	0.2505	0.15388975	0.16381612	3	2
0.0509	0.2505	0.07286125	0.054744437	3	3
0.0509	0.3004	0.07112126	0.07670346	1	1
0.0509	0.3004	0.1562558	0.16852	1	2
0.0509	0.3004	0.08912361	0.067430936	1	3
0.0509	0.3004	0.10926497	0.11720459	2	1
0.0509	0.3004	0.18572423	0.19921975	2	2
0.0509	0.3004	0.07200951	0.058266897	2	3
0.0509	0.3004	0.07112129	0.07670349	3	1
0.0509	0.3004	0.1562558	0.16851999	3	2
0.0509	0.3004	0.08912361	0.06743094	3	3
0.0509	0.3503	0.060316816	0.06595174	1	1
0.0509	0.3503	0.15642174	0.171035	1	2
0.0509	0.3503	0.106248684	0.08102685	1	3
0.0509	0.3503	0.09289488	0.10103873	2	1
0.0509	0.3503	0.18184489	0.1977869	2	2
0.0509	0.3503	0.079285845	0.065147236	2	3
0.0509	0.3503	0.06031679	0.06595171	3	1
0.0509	0.3503	0.15642169	0.17103498	3	2
0.0509	0.3503	0.106248654	0.081026815	3	3
0.0509	0.4002	0.05090831	0.056478836	1	1
0.0509	0.4002	0.15470429	0.17163248	1	2
0.0509	0.4002	0.12436875	0.09569958	1	3
0.0509	0.4002	0.078582555	0.086719975	2	1
0.0509	0.4002	0.17600968	0.19423585	2	2
0.0509	0.4002	0.08544498	0.07142225	2	3
0.0509	0.4002	0.05090832	0.056478858	3	1
0.0509	0.4002	0.1547043	0.17163251	3	2
0.0509	0.4002	0.12436875	0.09569961	3	3
0.0509	0.4501	0.042631894	0.04802983	1	1
0.0509	0.4501	0.15128541	0.17044075	1	2
0.0509	0.4501	0.14363186	0.11164699	1	3
0.0509	0.4501	0.06594521	0.07388779	2	1
0.0509	0.4501	0.16851012	0.18880582	2	2
0.0509	0.4501	0.09044641	0.07707124	2	3
0.0509	0.4501	0.0426319	0.048029844	3	1
0.0509	0.4501	0.15128541	0.17044075	3	2
0.0509	0.4501	0.1436318	0.11164695	3	3
0.0509	0.5	0.035303723	0.04042778	1	1
0.0509	0.5	0.14625886	0.16748713	1	2
0.0509	0.5	0.16420536	0.12910615	1	3
0.0509	0.5	0.054716658	0.06229299	2	1
0.0509	0.5	0.15952873	0.1816179	2	2
0.0509	0.5	0.094218686	0.082046874	2	3
0.0509	0.5	0.03530372	0.040427778	3	1
0.0509	0.5	0.14625885	0.16748713	3	2
0.0509	0.5	0.16420536	0.12910615	3	3
0.0509	0.5499	0.028793436	0.033548284	1	1
0.0509	0.5499	0.13965523	0.16271733	1	2
0.0509	0.5499	0.18628046	0.14836542	1	3
0.0509	0.5499	0.04470883	0.05176142	2	1
0.0509	0.5499	0.14917475	0.17270625	2	2
0.0509	0.5499	0.09665819	0.08627015	2	3
0.0509	0.5499	0.028793419	0.033548262	3	1
0.0509	0.5499	0.1396552	0.16271728	3	2
0.0509	0.5499	0.18628046	0.14836545	3	3
0.0509	0.5998	0.02300872	0.02730504	1	1
0.0509	0.5998	0.13145594	0.1560022	1	2
0.0509	0.5998	0.21007574	0.16977897	1	3
0.0509	0.5998	0.035789233	0.04217342	2	1
0.0509	0.5998	0.13750505	0.16203359	2	2
0.0509	0.5998	0.09762475	0.08962038	2	3
0.0509	0.5998	0.023008721	0.02730504	3	1
0.0509	0.5998	0.13145596	0.15600224	3	2
0.0509	0.5998	0.21007569	0.16977891	3	3
0.0509	0.6497	0.017886674	0.02164273	1	1
0.0509	0.6497	0.1216022	0.14713755	1	2
0.0509	0.6497	0.23584041	0.19378445	1	3
0.0509	0.6497	0.027868696	0.033454333	2	1
0.0509	0.6497	0.124537766	0.14949849	2	2
0.0509	0.6497	0.096935	0.091917686	2	3
0.0509	0.6497	0.017886672	0.021642724	3	1
0.0509	0.6497	0.12160216	0.14713754	3	2
0.0509	0.6497	0.23584041	0.19378445	3	3
0.0509	0.6996	0.0133884745	0.01653342	1	1
0.0509	0.6996	0.110001385	0.13584067	1	2
0.0509	0.6996	0.2638555	0.22092447	1	3
0.0509	0.6996	0.020893844	0.025569877	2	1
0.0509	0.6996	0.11026321	0.13494007	2	2
0.0509	0.6996	0.094352275	0.092893	2	3
0.0509	0.6996	0.013388472	0.016533418	3	1
0.0509	0.6996	0.11000133	0.1358406	3	2
0.0509	0.6996	0.26385546	0.22092444	3	3
0.0509	0.7495	0.009497242	0.011977663	1	1
0.0509	0.7495	0.09653676	0.12174955	1	2
0.0509	0.7495	0.2944284	0.25186682	1	3
0.0509	0.7495	0.014844402	0.018528206	2	1
0.0509	0.7495	0.09465755	0.11814791	2	2
0.0509	0.7495	0.08957333	0.092136115	2	3
0.0509	0.7495	0.009497236	0.011977654	3	1
0.0509	0.7495	0.09653674	0.12174952	3	2
0.0509	0.7495	0.29442835	0.25186664	3	3
0.0509	0.7994	0.006217512	0.008008257	1	1
0.0509	0.7994	0.08108498	0.10443878	1	2
0.0509	0.7994	0.32787317	0.28741306	1	3
0.0509	0.7994	0.009732847	0.012386378	2	1
0.0509	0.7994	0.07770484	0.09888998	2	2
0.0509	0.7994	0.082210936	0.089003526	2	3
0.0509	0.7994	0.006217511	0.008008255	3	1
0.0509	0.7994	0.08108499	0.10443879	3	2
0.0509	0.7994	0.32787323	0.28741303	3	3
0.0509	0.8493	0.0035757578	0.004697065	1	1
0.0509	0.8493	0.06355383	0.08348341	1	2
0.0509	0.8493	0.36446047	0.32846692	1	3
0.0509	0.8493	0.0056056757	0.007260902	2	1
0.0509	0.8493	0.059440084	0.07699138	2	2
0.0509	0.8493	0.07177408	0.082453035	2	3
0.0509	0.8493	0.003575757	0.004697065	3	1
0.0509	0.8493	0.06355385	0.08348344	3	2
0.0509	0.8493	0.36446053	0.32846704	3	3
0.0509	0.8992	0.001619935	0.0021609392	1	1
0.0509	0.8992	0.043964665	0.05864741	1	2
0.0509	0.8992	0.40429956	0.3758828	1	3
0.0509	0.8992	0.0025431023	0.003336671	2	1
0.0509	0.8992	0.040036347	0.052529566	2	2
0.0509	0.8992	0.05765249	0.07075195	2	3
0.0509	0.8992	0.0016199359	0.0021609399	3	1
0.0509	0.8992	0.043964673	0.058647417	3	2
0.0509	0.8992	0.4042994	0.3758826	3	3
0.0509	0.9491	0.00041229036	0.00055307435	1	1
0.0509	0.9491	0.022623189	0.030348284	1	2
0.0509	0.9491	0.4470864	0.4300193	1	3
0.0509	0.9491	0.00064807356	0.00085231196	2	1
0.0509	0.9491	0.01997872	0.026274955	2	2
0.0509	0.9491	0.03912949	0.051031545	2	3
0.0509	0.9491	0.00041229033	0.00055307423	3	1
0.0509	0.9491	0.022623189	0.030348282	3	2
0.0509	0.9491	0.44708648	0.43001926	3	3
0.0509	0.999	1.549285e-7	2.0494969e-7	1	1
0.0509	0.999	0.00044164812	0.0005842415	1	2
0.0509	0.999	0.4916297	0.4897015	1	3
0.0509	0.999	2.437965e-7	3.1482244e-7	2	1
0.0509	0.999	0.00037550513	0.000484902	2	2
0.0509	0.999	0.015481273	0.018942945	2	3
0.0509	0.999	1.5492866e-7	2.049499e-7	3	1
0.0509	0.999	0.00044164862	0.00058424217	3	2
0.0509	0.999	0.49162972	0.48970148	3	3
0.1008	0.001	0.27589017	0.27932787	1	1
0.1008	0.001	0.018011725	0.018236157	1	2
0.1008	0.001	0.00029401475	0.00024254275	1	3
0.1008	0.001	0.38636	0.37965277	2	1
0.1008	0.001	0.024848785	0.02441741	2	2
0.1008	0.001	0.00039946992	0.0003168135	2	3
0.1008	0.001	0.2758901	0.2793278	3	1
0.1008	0.001	0.018011717	0.018236145	3	2
0.1008	0.001	0.00029401478	0.0002425427	3	3
0.1008	0.0509	0.17938498	0.18300319	1	1
0.1008	0.0509	0.10409812	0.10619775	1	2
0.1008	0.0509	0.015209156	0.012459802	1	3
0.1008	0.0509	0.2540267	0.2523667	2	1
0.1008	0.0509	0.13169625	0.13083565	2	2
0.1008	0.0509	0.016892448	0.013476169	2	3
0.1008	0.0509	0.1793849	0.18300313	3	1
0.1008	0.0509	0.104098104	0.10619775	3	2
0.1008	0.0509	0.01520915	0.012459804	3	3
0.1008	0.1008	0.14210232	0.14618468	1	1
0.1008	0.1008	0.13086364	0.1346231	1	2
0.1008	0.1008	0.030560663	0.024895253	1	3
0.1008	0.1008	0.2031859	0.20409358	2	1
0.1008	0.1008	0.15925853	0.15996994	2	2
0.1008	0.1008	0.03050259	0.02453077	2	3
0.1008	0.1008	0.14210224	0.14618455	3	1
0.1008	0.1008	0.13086362	0.1346231	3	2
0.1008	0.1008	0.030560667	0.024895256	3	3
0.1008	0.1507	0.11678988	0.121252984	1	1
0.1008	0.1507	0.14553484	0.15109642	1	2
0.1008	0.1507	0.046327453	0.03758785	1	3
0.1008	0.1507	0.16840662	0.1710716	2	1
0.1008	0.1507	0.1719855	0.17470713	2	2
0.1008	0.1507	0.042303406	0.03434657	2	3
0.1008	0.1507	0.1167899	0.121253	3	1
0.1008	0.1507	0.14553487	0.15109648	3	2
0.1008	0.1507	0.046327468	0.03758787	3	3
0.1008	0.2006	0.0975564	0.10230091	1	1
0.1008	0.2006	0.15396908	0.1614572	1	2
0.1008	0.2006	0.062547706	0.05062606	1	3
0.1008	0.2006	0.1417197	0.14563428	2	1
0.1008	0.2006	0.1774796	0.18238185	2	2
0.1008	0.2006	0.052654505	0.043215584	2	3
0.1008	0.2006	0.09755636	0.1023009	3	1
0.1008	0.2006	0.15396905	0.1614572	3	2
0.1008	0.2006	0.06254768	0.050626054	3	3
0.1008	0.2505	0.08211041	0.08703698	1	1
0.1008	0.2505	0.15841036	0.1679149	1	2
0.1008	0.2505	0.079291485	0.06412309	1	3
0.1008	0.2505	0.12006929	0.12486385	2	1
0.1008	0.2505	0.17856658	0.18569694	2	2
0.1008	0.2505	0.06173956	0.05128919	2	3
0.1008	0.2505	0.08211039	0.08703695	3	1
0.1008	0.2505	0.15841033	0.16791485	3	2
0.1008	0.2505	0.07929148	0.06412309	3	3
0.1008	0.3004	0.06928379	0.074296065	1	1
0.1008	0.3004	0.15997073	0.1715437	1	2
0.1008	0.3004	0.096649684	0.078209974	1	3
0.1008	0.3004	0.10191269	0.10729647	2	1
0.1008	0.3004	0.17662153	0.18595201	2	2
0.1008	0.3004	0.06965732	0.058652014	2	3
0.1008	0.3004	0.0692838	0.074296094	3	1
0.1008	0.3004	0.15997072	0.17154369	3	2
0.1008	0.3004	0.09664967	0.078209974	3	3
0.1008	0.3503	0.058392152	0.06339755	1	1
0.1008	0.3503	0.15927121	0.17292394	1	2
0.1008	0.3503	0.11472914	0.09303509	1	3
0.1008	0.3503	0.08635157	0.092084184	2	1
0.1008	0.3503	0.17240992	0.18385567	2	2
0.1008	0.3503	0.07645353	0.06534705	2	3
0.1008	0.3503	0.05839215	0.063397534	3	1
0.1008	0.3503	0.15927121	0.17292397	3	2
0.1008	0.3503	0.11472911	0.09303509	3	3
0.1008	0.4002	0.048999254	0.053908695	1	1
0.1008	0.4002	0.15667826	0.17237648	1	2
0.1008	0.4002	0.13365196	0.10876773	1	3
0.1008	0.4002	0.072815344	0.07869089	2	1
0.1008	0.4002	0.16639084	0.17981711	2	2
0.1008	0.4002	0.08213512	0.07138654	2	3
0.1008	0.4002	0.048999254	0.053908695	3	1
0.1008	0.4002	0.1566782	0.1723764	3	2
0.1008	0.4002	0.13365193	0.108767666	3	3
0.1008	0.4501	0.040811162	0.045539055	1	1
0.1008	0.4501	0.15240896	0.17006524	1	2
0.1008	0.4501	0.15355605	0.12560284	1	3
0.1008	0.4501	0.06092045	0.06675806	2	1
0.1008	0.4501	0.15885082	0.17407243	2	2
0.1008	0.4501	0.08667637	0.07675518	2	3
0.1008	0.4501	0.04081116	0.045539044	3	1
0.1008	0.4501	0.15240891	0.17006522	3	2
0.1008	0.4501	0.1535561	0.12560292	3	3
0.1008	0.5	0.033622615	0.03808676	1	1
0.1008	0.5	0.14658414	0.16604643	1	2
0.1008	0.5	0.1745979	0.14376998	1	3
0.1008	0.5	0.05039971	0.056037623	2	1
0.1008	0.5	0.14996964	0.16674592	2	2
0.1008	0.5	0.09002141	0.08141024	2	3
0.1008	0.5	0.03362262	0.03808677	3	1
0.1008	0.5	0.1465842	0.16604647	3	2
0.1008	0.5	0.17459789	0.14377001	3	3
0.1008	0.5499	0.027287463	0.03140935	1	1
0.1008	0.5499	0.13925727	0.16029261	1	2
0.1008	0.5499	0.19695401	0.16354157	1	3
0.1008	0.5499	0.0410636	0.0463559	2	1
0.1008	0.5499	0.13985601	0.15788084	2	2
0.1008	0.5499	0.09208295	0.085276164	2	3
0.1008	0.5499	0.027287455	0.03140934	3	1
0.1008	0.5499	0.13925724	0.16029258	3	2
0.1008	0.5499	0.19695406	0.1635416	3	3
0.1008	0.5998	0.021701312	0.025407147	1	1
0.1008	0.5998	0.13043045	0.15270346	1	2
0.1008	0.5998	0.22082494	0.18524611	1	3
0.1008	0.5998	0.03277797	0.03759338	2	1
0.1008	0.5998	0.12856919	0.14745727	2	2
0.1008	0.5998	0.09273936	0.08823577	2	3
0.1008	0.5998	0.021701321	0.025407154	3	1
0.1008	0.5998	0.13043047	0.1527035	3	2
0.1008	0.5998	0.2208249	0.1852461	3	3
0.1008	0.6497	0.016791388	0.02001406	1	1
0.1008	0.6497	0.120065875	0.14310946	1	2
0.1008	0.6497	0.24643658	0.20928241	1	3
0.1008	0.6497	0.025451044	0.029673846	2	1
0.1008	0.6497	0.11613244	0.13540094	2	2
0.1008	0.6497	0.09182888	0.09011354	2	3
0.1008	0.6497	0.016791385	0.020014057	3	1
0.1008	0.6497	0.12006586	0.14310944	3	2
0.1008	0.6497	0.24643658	0.20928243	3	3
0.1008	0.6996	0.0125104105	0.015193038	1	1
0.1008	0.6996	0.10809348	0.13127209	1	2
0.1008	0.6996	0.27404013	0.23613535	1	3
0.1008	0.6996	0.019025978	0.02255982	2	1
0.1008	0.6996	0.10254495	0.12159138	2	2
0.1008	0.6996	0.08914112	0.090647854	2	3
0.1008	0.6996	0.012510421	0.015193051	3	1
0.1008	0.6996	0.10809352	0.13127215	3	2
0.1008	0.6996	0.27404007	0.2361353	3	3
0.1008	0.7495	0.008833433	0.010935325	1	1
0.1008	0.7495	0.0944217	0.11688911	1	2
0.1008	0.7495	0.3039062	0.26639038	1	3
0.1008	0.7495	0.013477298	0.016252726	2	1
0.1008	0.7495	0.08779462	0.10587445	2	2
0.1008	0.7495	0.08440554	0.089443535	2	3
0.1008	0.7495	0.00883343	0.0109353205	3	1
0.1008	0.7495	0.094421685	0.11688908	3	2
0.1008	0.7495	0.3039062	0.26639032	3	3
0.1008	0.7994	0.0057564164	0.0072625736	1	1
0.1008	0.7994	0.07895473	0.09961313	1	2
0.1008	0.7994	0.33630604	0.30073503	1	3
0.1008	0.7994	0.008809868	0.010797017	2	1
0.1008	0.7994	0.07187892	0.08809196	2	2
0.1008	0.7994	0.07727655	0.085889444	2	3
0.1008	0.7994	0.005756415	0.0072625726	3	1
0.1008	0.7994	0.07895471	0.09961312	3	2
0.1008	0.7994	0.3363062	0.30073512	3	3
0.1008	0.8493	0.003295834	0.0042311056	1	1
0.1008	0.8493	0.061628137	0.07911661	1	2
0.1008	0.8493	0.37146622	0.33992338	1	3
0.1008	0.8493	0.0050590285	0.0062868656	2	1
0.1008	0.8493	0.054844104	0.06815488	2	2
0.1008	0.8493	0.06731655	0.07901593	2	3
0.1008	0.8493	0.0032958346	0.004231106	3	1
0.1008	0.8493	0.061628137	0.07911661	3	2
0.1008	0.8493	0.3714663	0.33992353	3	3
0.1008	0.8992	0.0014872007	0.0019345304	1	1
0.1008	0.8992	0.042482313	0.055260405	1	2
0.1008	0.8992	0.40946412	0.3846377	1	3
0.1008	0.8992	0.0022891765	0.0028698286	2	1
0.1008	0.8992	0.03686098	0.0462108	2	2
0.1008	0.8992	0.05398281	0.0672543	2	3
0.1008	0.8992	0.0014872017	0.0019345314	3	1
0.1008	0.8992	0.042482305	0.055260394	3	2
0.1008	0.8992	0.40946397	0.38463756	3	3
0.1008	0.9491	0.00037762083	0.0004931943	1	1
0.1008	0.9491	0.021809798	0.028484836	1	2
0.1008	0.9491	0.4500164	0.4351138	1	3
0.1008	0.9491	0.0005827198	0.00072934845	2	1
0.1008	0.9491	0.018371742	0.022994583	2	2
0.1008	0.9491	0.036637846	0.048092537	2	3
0.1008	0.9491	0.0003776208	0.0004931943	3	1
0.1008	0.9491	0.021809798	0.028484834	3	2
0.1008	0.9491	0.45001638	0.43511373	3	3
0.1008	0.999	1.4263632e-7	1.837825e-7	1	1
0.1008	0.999	0.0004257562	0.00054857373	1	2
0.1008	0.999	0.49209523	0.49033156	1	3
0.1008	0.999	2.2060732e-7	2.703511e-7	2	1
0.1008	0.999	0.00034557187	0.0004234934	2	2
0.1008	0.999	0.014612031	0.017815663	2	3
0.1008	0.999	1.4263632e-7	1.837825e-7	3	1
0.1008	0.999	0.00042575636	0.00054857385	3	2
0.1008	0.999	0.4920952	0.49033156	3	3
0.1507	0.001	0.28451505	0.2905051	1	1
0.1507	0.001	0.018651333	0.019044003	1	2
0.1507	0.001	0.0003057209	0.0002790827	1	3
0.1507	0.001	0.36890113	0.35702014	2	1
0.1507	0.001	0.023771789	0.023006186	2	2
0.1507	0.001	0.0003828965	0.00031746496	2	3
0.1507	0.001	0.28451508	0.2905051	3	1
0.1507	0.001	0.01865133	0.019044003	3	2
0.1507	0.001	0.00030572087	0.00027908263	3	3
0.1507	0.0509	0.18262962	0.18722752	1	1
0.1507	0.0509	0.10903158	0.111776605	1	2
0.1507	0.0509	0.016419373	0.01475671	1	3
0.1507	0.0509	0.2410393	0.23538697	2	1
0.1507	0.0509	0.12640001	0.12343595	2	2
0.1507	0.0509	0.016399568	0.013655212	2	3
0.1507	0.0509	0.18262962	0.18722756	3	1
0.1507	0.0509	0.10903157	0.111776605	3	2
0.1507	0.0509	0.016419377	0.01475671	3	3
0.1507	0.1008	0.14304419	0.14744265	1	1
0.1507	0.1008	0.13676365	0.14096898	1	2
0.1507	0.1008	0.03327337	0.029498309	1	3
0.1507	0.1008	0.19175807	0.18904072	2	1
0.1507	0.1008	0.15246433	0.15030378	2	2
0.1507	0.1008	0.029615302	0.024835633	2	3
0.1507	0.1008	0.14304416	0.14744262	3	1
0.1507	0.1008	0.13676365	0.14096898	3	2
0.1507	0.1008	0.033273373	0.029498314	3	3
0.1507	0.1507	0.116405204	0.12079387	1	1
0.1507	0.1507	0.15140511	0.1571133	1	2
0.1507	0.1507	0.050542966	0.044307068	1	3
0.1507	0.1507	0.15818292	0.15748991	2	1
0.1507	0.1507	0.16412008	0.16340108	2	2
0.1507	0.1507	0.04099058	0.034680735	2	3
0.1507	0.1507	0.116405204	0.12079388	3	1
0.1507	0.1507	0.1514051	0.15711331	3	2
0.1507	0.1507	0.050542973	0.044307068	3	3
0.1507	0.2006	0.09639087	0.100817494	1	1
0.1507	0.2006	0.15932073	0.1666373	1	2
0.1507	0.2006	0.068165764	0.059224356	1	3
0.1507	0.2006	0.13255711	0.13334188	2	1
0.1507	0.2006	0.16880745	0.16980682	2	2
0.1507	0.2006	0.050880697	0.043492876	2	3
0.1507	0.2006	0.09639088	0.100817494	3	1
0.1507	0.2006	0.15932071	0.1666373	3	2
0.1507	0.2006	0.0681658	0.05922438	3	3
0.1507	0.2505	0.080503	0.08495778	1	1
0.1507	0.2505	0.16299467	0.1720142	1	2
0.1507	0.2505	0.08616963	0.07436189	1	3
0.1507	0.2505	0.11188278	0.11375695	2	1
0.1507	0.2505	0.16930126	0.17213725	2	2
0.1507	0.2505	0.05948128	0.05143809	2	3
0.1507	0.2505	0.08050302	0.08495779	3	1
0.1507	0.2505	0.16299468	0.17201422	3	2
0.1507	0.2505	0.08616962	0.07436189	3	3
0.1507	0.3004	0.06745575	0.07190078	1	1
0.1507	0.3004	0.163671	0.17445624	1	2
0.1507	0.3004	0.1046268	0.08986196	1	3
0.1507	0.3004	0.09463787	0.09730108	2	1
0.1507	0.3004	0.16694951	0.17164756	2	2
0.1507	0.3004	0.06690556	0.05861344	2	3
0.1507	0.3004	0.06745577	0.0719008	3	1
0.1507	0.3004	0.16367102	0.17445625	3	2
0.1507	0.3004	0.10462684	0.08986199	3	3
0.1507	0.3503	0.056492157	0.060875375	1	1
0.1507	0.3503	0.16204925	0.17462261	1	2
0.1507	0.3503	0.12363589	0.10588594	1	3
0.1507	0.3503	0.07993312	0.08314059	2	1
0.1507	0.3503	0.16249873	0.16901933	2	2
0.1507	0.3503	0.07321356	0.06507216	2	3
0.1507	0.3503	0.056492176	0.060875412	3	1
0.1507	0.3503	0.16204923	0.17462258	3	2
0.1507	0.3503	0.12363587	0.10588595	3	3
0.1507	0.4002	0.04712893	0.051390883	1	1
0.1507	0.4002	0.15854554	0.17288312	1	2
0.1507	0.4002	0.14331402	0.12261259	1	3
0.1507	0.4002	0.067202754	0.07074786	2	1
0.1507	0.4002	0.15639451	0.16464464	2	2
0.1507	0.4002	0.07842562	0.0708342	2	3
0.1507	0.4002	0.047128946	0.051390897	3	1
0.1507	0.4002	0.15854558	0.17288314	3	2
0.1507	0.4002	0.14331405	0.122612596	3	3
0.1507	0.4501	0.039040416	0.0431183	1	1
0.1507	0.4501	0.15341048	0.1694346	1	2
0.1507	0.4501	0.1637946	0.14024128	1	3
0.1507	0.4501	0.056066047	0.05976978	2	1
0.1507	0.4501	0.14891355	0.15875083	2	2
0.1507	0.4501	0.08252939	0.07589078	2	3
0.1507	0.4501	0.03904042	0.04311831	3	1
0.1507	0.4501	0.15341054	0.16943467	3	2
0.1507	0.4501	0.1637946	0.14024138	3	3
0.1507	0.5	0.03199916	0.035829276	1	1
0.1507	0.5	0.14678939	0.1643592	1	2
0.1507	0.5	0.18522723	0.15899886	1	3
0.1507	0.5	0.04625742	0.0499621	2	1
0.1507	0.5	0.14022888	0.15145959	2	2
0.1507	0.5	0.08548217	0.08020387	2	3
0.1507	0.5	0.031999163	0.035829283	3	1
0.1507	0.5	0.14678936	0.16435917	3	2
0.1507	0.5	0.18522725	0.15899883	3	3
0.1507	0.5499	0.025843069	0.029362764	1	1
0.1507	0.5499	0.13875502	0.15765278	1	2
0.1507	0.5499	0.20777914	0.17914672	1	3
0.1507	0.5499	0.037588418	0.04115382	2	1
0.1507	0.5499	0.130446	0.14281929	2	2
0.1507	0.5499	0.087211184	0.08370253	2	3
0.1507	0.5499	0.025843067	0.029362762	3	1
0.1507	0.5499	0.13875502	0.15765275	3	2
0.1507	0.5499	0.20777912	0.17914674	3	3
0.1507	0.5998	0.020455701	0.023605369	1	1
0.1507	0.5998	0.1293273	0.1492405	1	2
0.1507	0.5998	0.23163706	0.20099227	1	3
0.1507	0.5998	0.029924868	0.033226654	2	1
0.1507	0.5998	0.11962395	0.13282277	2	2
0.1507	0.5998	0.08761102	0.08627422	2	3
0.1507	0.5998	0.020455709	0.023605376	3	1
0.1507	0.5998	0.12932736	0.14924052	3	2
0.1507	0.5998	0.23163708	0.20099232	3	3
0.1507	0.6497	0.015754819	0.018480362	1	1
0.1507	0.6497	0.11848579	0.13898356	1	2
0.1507	0.6497	0.25700837	0.22490029	1	3
0.1507	0.6497	0.023174174	0.026104277	2	1
0.1507	0.6497	0.107788965	0.121417634	2	2
0.1507	0.6497	0.08653898	0.08774968	2	3
0.1507	0.6497	0.01575481	0.018480351	3	1
0.1507	0.6497	0.11848578	0.13898355	3	2
0.1507	0.6497	0.25700837	0.2249003	3	3
0.1507	0.6996	0.011685013	0.013941492	1	1
0.1507	0.6996	0.10617913	0.12668332	1	2
0.1507	0.6996	0.28412005	0.251305	1	3
0.1507	0.6996	0.017277392	0.019746743	2	1
0.1507	0.6996	0.09494616	0.108516276	2	2
0.1507	0.6996	0.08380794	0.087877326	2	3
0.1507	0.6996	0.011685015	0.013941498	3	1
0.1507	0.6996	0.106179126	0.1266833	3	2
0.1507	0.6996	0.28412005	0.251305	3	3
0.1507	0.7495	0.008213758	0.009970891	1	1
0.1507	0.7495	0.092336416	0.11208949	1	2
0.1507	0.7495	0.3132128	0.2807196	1	3
0.1507	0.7495	0.012205244	0.014149493	2	1
0.1507	0.7495	0.08109224	0.09400992	2	2
0.1507	0.7495	0.07917642	0.086280465	2	3
0.1507	0.7495	0.0082137585	0.009970892	3	1
0.1507	0.7495	0.09233639	0.11208946	3	2
0.1507	0.7495	0.3132128	0.28071958	3	3
0.1507	0.7994	0.005329119	0.0065794284	1	1
0.1507	0.7994	0.076884255	0.09492277	1	2
0.1507	0.7994	0.34452328	0.31373364	1	3
0.1507	0.7994	0.007956417	0.009345463	2	1
0.1507	0.7994	0.06623447	0.07779781	2	2
0.1507	0.7994	0.07233572	0.0823849	2	3
0.1507	0.7994	0.005329118	0.0065794284	3	1
0.1507	0.7994	0.07688426	0.09492275	3	2
0.1507	0.7994	0.34452334	0.31373367	3	3
0.1507	0.8493	0.0030384345	0.0038087766	1	1
0.1507	0.8493	0.05977966	0.07493576	1	2
0.1507	0.8493	0.37824282	0.35097596	1	3
0.1507	0.8493	0.004556843	0.005408742	2	1
0.1507	0.8493	0.050425738	0.059852783	2	2
0.1507	0.8493	0.06289544	0.07529735	2	3
0.1507	0.8493	0.0030384336	0.0038087757	3	1
0.1507	0.8493	0.059779644	0.074935734	3	2
0.1507	0.8493	0.3782429	0.35097602	3	3
0.1507	0.8992	0.0013661366	0.0017315883	1	1
0.1507	0.8992	0.041075088	0.05206298	1	2
0.1507	0.8992	0.41442865	0.39299276	1	3
0.1507	0.8992	0.0020574576	0.0024546373	2	1
0.1507	0.8992	0.03383039	0.040361147	2	2
0.1507	0.8992	0.050372317	0.06360949	2	3
0.1507	0.8992	0.0013661371	0.0017315887	3	1
0.1507	0.8992	0.041075096	0.052062992	3	2
0.1507	0.8992	0.4144287	0.3929928	3	3
0.1507	0.9491	0.0003462441	0.0004400302	1	1
0.1507	0.9491	0.02104471	0.026745021	1	2
0.1507	0.9491	0.4528252	0.43993816	1	3
0.1507	0.9491	0.0005234434	0.0006213453	2	1
0.1507	0.9491	0.016846854	0.019997805	2	2
0.1507	0.9491	0.03419734	0.045134302	2	3
0.1507	0.9491	0.00034624428	0.00044003045	3	1
0.1507	0.9491	0.021044718	0.026745029	3	2
0.1507	0.9491	0.45282528	0.43993825	3	3
0.1507	0.999	1.3154387e-7	1.6498797e-7	1	1
0.1507	0.999	0.00041088348	0.00051534775	1	2
0.1507	0.999	0.4925574	0.49095434	1	3
0.1507	0.999	1.996008e-7	2.314376e-7	2	1
0.1507	0.999	0.0003172222	0.00036781983	2	2
0.1507	0.999	0.013745805	0.016692027	2	3
0.1507	0.999	1.3154421e-7	1.649884e-7	3	1
0.1507	0.999	0.00041088412	0.00051534857	3	2
0.1507	0.999	0.49255738	0.49095437	3	3
0.2006	0.001	0.29368776	0.30241695	1	1
0.2006	0.001	0.019329667	0.019904202	1	2
0.2006	0.001	0.0003181156	0.00031671856	1	3
0.2006	0.001	0.35034585	0.33291444	2	1
0.2006	0.001	0.022618104	0.021492736	2	2
0.2006	0.001	0.0003649939	0.00031710786	2	3
0.2006	0.001	0.29368773	0.30241692	3	1
0.2006	0.001	0.019329662	0.01990419	3	2
0.2006	0.001	0.00031811523	0.00031671804	3	3
0.2006	0.0509	0.18609016	0.19169395	1	1
0.2006	0.0509	0.1142215	0.11766108	1	2
0.2006	0.0509	0.01770826	0.017237218	1	3
0.2006	0.0509	0.22752875	0.21765941	2	1
0.2006	0.0509	0.12061145	0.115379766	2	2
0.2006	0.0509	0.015819903	0.013776379	2	3
0.2006	0.0509	0.1860902	0.19169395	3	1
0.2006	0.0509	0.11422153	0.1176611	3	2
0.2006	0.0509	0.017708259	0.017237218	3	3
0.2006	0.1008	0.14407876	0.14875546	1	1
0.2006	0.1008	0.14290582	0.14754444	1	2
0.2006	0.1008	0.036157697	0.03448641	1	3
0.2006	0.1008	0.1800597	0.17355523	2	1
0.2006	0.1008	0.14509302	0.13985169	2	2
0.2006	0.1008	0.028562628	0.025020335	2	3
0.2006	0.1008	0.14407873	0.14875545	3	1
0.2006	0.1008	0.14290583	0.14754449	3	2
0.2006	0.1008	0.03615772	0.034486443	3	3
0.2006	0.1507	0.11606513	0.12032076	1	1
0.2006	0.1507	0.15744264	0.16321535	1	2
0.2006	0.1507	0.05500052	0.051556326	1	3
0.2006	0.1507	0.1478526	0.14368755	2	1
0.2006	0.1507	0.15568034	0.15129478	2	2
0.2006	0.1507	0.039450414	0.03483269	2	3
0.2006	0.1507	0.11606513	0.12032074	3	1
0.2006	0.1507	0.15744263	0.16321535	3	2
0.2006	0.1507	0.055000525	0.05155633	3	3
0.2006	0.2006	0.0952576	0.09930818	1	1
0.2006	0.2006	0.1647551	0.17176089	1	2
0.2006	0.2006	0.07406478	0.068434164	1	3
0.2006	0.2006	0.12339992	0.120982155	2	1
0.2006	0.2006	0.15960884	0.15648164	2	2
0.2006	0.2006	0.048836347	0.043529883	2	3
0.2006	0.2006	0.09525763	0.099308215	3	1
0.2006	0.2006	0.16475509	0.17176086	3	2
0.2006	0.2006	0.074064754	0.06843411	3	3
0.2006	0.2505	0.078931235	0.082865946	1	1
0.2006	0.2505	0.16758834	0.17594263	1	2
0.2006	0.2505	0.09333704	0.08523829	1	3
0.2006	0.2505	0.10377767	0.102695	2	1
0.2006	0.2505	0.15958166	0.15791677	2	2
0.2006	0.2505	0.056927383	0.051294338	2	3
0.2006	0.2505	0.07893125	0.08286597	3	1
0.2006	0.2505	0.16758832	0.17594258	3	2
0.2006	0.2505	0.09333703	0.085238285	3	3
0.2006	0.3004	0.065672345	0.06951551	1	1
0.2006	0.3004	0.1673259	0.17711787	1	2
0.2006	0.3004	0.112876065	0.1021338	1	3
0.2006	0.3004	0.08749432	0.0874324	2	1
0.2006	0.3004	0.15690732	0.15679634	2	2
0.2006	0.3004	0.06384973	0.05823683	2	3
0.2006	0.3004	0.06567231	0.069515474	3	1
0.2006	0.3004	0.16732585	0.17711785	3	2
0.2006	0.3004	0.11287607	0.10213381	3	3
0.2006	0.3503	0.0546464	0.058386967	1	1
0.2006	0.3503	0.16474709	0.17602408	1	2
0.2006	0.3503	0.13277756	0.11930484	1	3
0.2006	0.3503	0.07367632	0.07438202	2	1
0.2006	0.3503	0.15230608	0.15376502	2	2
0.2006	0.3503	0.06967555	0.064421155	2	3
0.2006	0.3503	0.054646425	0.058386996	3	1
0.2006	0.3503	0.1647471	0.17602406	3	2
0.2006	0.3503	0.13277757	0.11930485	3	3
0.2006	0.4002	0.045320705	0.04892791	1	1
0.2006	0.4002	0.16031608	0.17307611	1	2
0.2006	0.4002	0.15315896	0.13694777	1	3
0.2006	0.4002	0.061767243	0.06302922	2	1
0.2006	0.4002	0.14620471	0.14919183	2	2
0.2006	0.4002	0.07443655	0.069875486	2	3
0.2006	0.4002	0.0453207	0.048927907	3	1
0.2006	0.4002	0.16031612	0.17307615	3	2
0.2006	0.4002	0.15315902	0.1369478	3	3
0.2006	0.4501	0.037336826	0.040769055	1	1
0.2006	0.4501	0.15431449	0.16849996	1	2
0.2006	0.4501	0.17415361	0.15527268	1	3
0.2006	0.4501	0.051392715	0.05302972	2	1
0.2006	0.4501	0.13886634	0.14328961	2	2
0.2006	0.4501	0.078131184	0.0745973	2	3
0.2006	0.4501	0.03733682	0.040769048	3	1
0.2006	0.4501	0.1543144	0.16849987	3	2
0.2006	0.4501	0.17415361	0.15527269	3	3
0.2006	0.5	0.030444987	0.03365518	1	1
0.2006	0.5	0.14690869	0.16239913	1	2
0.2006	0.5	0.19590864	0.17450829	1	3
0.2006	0.5	0.042291738	0.04414589	2	1
0.2006	0.5	0.13045548	0.13617486	2	2
0.2006	0.5	0.08072818	0.078554094	2	3
0.2006	0.5	0.030444976	0.033655174	3	1
0.2006	0.5	0.14690867	0.1623991	3	2
0.2006	0.5	0.19590859	0.17450824	3	3
0.2006	0.5499	0.024467088	0.02740644	1	1
0.2006	0.5499	0.13818833	0.15478958	1	2
0.2006	0.5499	0.21858548	0.1949097	1	3
0.2006	0.5499	0.03427866	0.036210973	2	1
0.2006	0.5499	0.121072486	0.12789749	2	2
0.2006	0.5499	0.08216697	0.081680045	2	3
0.2006	0.5499	0.024467088	0.027406435	3	1
0.2006	0.5499	0.13818839	0.15478963	3	2
0.2006	0.5499	0.2185855	0.19490977	3	3
0.2006	0.5998	0.019274993	0.021895895	1	1
0.2006	0.5998	0.12818794	0.14561822	1	2
0.2006	0.5998	0.24236095	0.21676728	1	3
0.2006	0.5998	0.02722116	0.02910956	2	1
0.2006	0.5998	0.11077462	0.118459314	2	2
0.2006	0.5998	0.08235638	0.08386828	2	3
0.2006	0.5998	0.019274995	0.021895897	3	1
0.2006	0.5998	0.12818794	0.14561823	3	2
0.2006	0.5998	0.24236095	0.2167673	3	3
0.2006	0.6497	0.014777238	0.017036334	1	1
0.2006	0.6497	0.11690128	0.1347728	1	2
0.2006	0.6497	0.26742765	0.24041618	1	3
0.2006	0.6497	0.021027135	0.022766074	2	1
0.2006	0.6497	0.09958983	0.10782588	2	2
0.2006	0.6497	0.08117056	0.08495731	2	3
0.2006	0.6497	0.014777243	0.017036345	3	1
0.2006	0.6497	0.116901286	0.13477278	3	2
0.2006	0.6497	0.2674277	0.24041621	3	3
0.2006	0.6996	0.010910738	0.012772613	1	1
0.2006	0.6996	0.10429262	0.12208978	1	2
0.2006	0.6996	0.29399294	0.2662463	1	3
0.2006	0.6996	0.01563668	0.017138835	2	1
0.2006	0.6996	0.087527536	0.095935956	2	2
0.2006	0.6996	0.07844318	0.0847078	2	3
0.2006	0.6996	0.010910741	0.012772619	3	1
0.2006	0.6996	0.10429267	0.12208982	3	2
0.2006	0.6996	0.29399297	0.2662463	3	3
0.2006	0.7495	0.0076357527	0.009077917	1	1
0.2006	0.7495	0.09030804	0.10736455	1	2
0.2006	0.7495	0.32227254	0.2947081	1	3
0.2006	0.7495	0.011017733	0.01221798	2	1
0.2006	0.7495	0.07459076	0.082716525	2	2
0.2006	0.7495	0.07395882	0.08276456	2	3
0.2006	0.7495	0.0076357587	0.009077923	3	1
0.2006	0.7495	0.09030808	0.1073646	3	2
0.2006	0.7495	0.32227254	0.29470798	3	3
0.2006	0.7994	0.0049329787	0.005952806	1	1
0.2006	0.7994	0.07489225	0.09037523	1	2
0.2006	0.7994	0.35247475	0.3263066	1	3
0.2006	0.7994	0.0071639307	0.008026119	2	1
0.2006	0.7994	0.060793936	0.06811056	2	2
0.2006	0.7994	0.067442104	0.07859387	2	3
0.2006	0.7994	0.004932981	0.0059528104	3	1
0.2006	0.7994	0.074892275	0.09037526	3	2
0.2006	0.7994	0.3524748	0.32630667	3	3
0.2006	0.8493	0.0028013838	0.0034252894	1	1
0.2006	0.8493	0.058018647	0.0709402	1	2
0.2006	0.8493	0.38476402	0.36156738	1	3
0.2006	0.8493	0.004093169	0.0046195113	2	1
0.2006	0.8493	0.046193562	0.052133627	2	2
0.2006	0.8493	0.05854521	0.07138131	2	3
0.2006	0.8493	0.0028013838	0.0034252894	3	1
0.2006	0.8493	0.05801864	0.07094019	3	2
0.2006	0.8493	0.38476405	0.36156735	3	3
0.2006	0.8992	0.0012554262	0.0015492062	1	1
0.2006	0.8992	0.039746385	0.049047362	1	2
0.2006	0.8992	0.41918468	0.40092963	1	3
0.2006	0.8992	0.0018447532	0.0020858077	2	1
0.2006	0.8992	0.030944213	0.03498769	2	2
0.2006	0.8992	0.046838097	0.059874065	2	3
0.2006	0.8992	0.0012554256	0.0015492055	3	1
0.2006	0.8992	0.03974637	0.049047347	3	2
0.2006	0.8992	0.41918457	0.40092948	3	3
0.2006	0.9491	0.0003177438	0.00039266638	1	1
0.2006	0.9491	0.020327745	0.025120933	1	2
0.2006	0.9491	0.45551294	0.44449598	1	3
0.2006	0.9491	0.00046931749	0.00052639446	2	1
0.2006	0.9491	0.0154011	0.017274132	2	2
0.2006	0.9491	0.031812597	0.042180244	2	3
0.2006	0.9491	0.00031774357	0.0003926661	3	1
0.2006	0.9491	0.020327736	0.025120923	3	2
0.2006	0.9491	0.45551306	0.4444961	3	3
0.2006	0.999	1.2148769e-7	1.4823371e-7	1	1
0.2006	0.999	0.00039700436	0.0004844066	1	2
0.2006	0.999	0.49301594	0.49156955	1	3
0.2006	0.999	1.8042743e-7	1.9728417e-7	2	1
0.2006	0.999	0.00029037165	0.00031750018	2	2
0.2006	0.999	0.012883279	0.01557412	2	3
0.2006	0.999	1.2148779e-7	1.4823381e-7	3	1
0.2006	0.999	0.00039700462	0.00048440695	3	2
0.2006	0.999	0.49301594	0.49156943	3	3
0.2505	0.001	0.30332494	0.3147989	1	1
0.2505	0.001	0.020039825	0.020797873	1	2
0.2505	0.001	0.00033106015	0.00035487174	1	3
0.2505	0.001	0.33086398	0.3078695	2	1
0.2505	0.001	0.021398613	0.019911455	2	2
0.2505	0.001	0.00034593488	0.00031600025	2	3
0.2505	0.001	0.30332482	0.31479886	3	1
0.2505	0.001	0.020039821	0.020797875	3	2
0.2505	0.001	0.00033106003	0.00035487174	3	3
0.2505	0.0509	0.18976054	0.1962923	1	1
0.2505	0.0509	0.119596645	0.1237133	1	2
0.2505	0.0509	0.019051336	0.019855265	1	3
0.2505	0.0509	0.21362013	0.1995586	2	1
0.2505	0.0509	0.11440113	0.10687069	2	2
0.2505	0.0509	0.015161622	0.013848876	2	3
0.2505	0.0509	0.18976054	0.1962923	3	1
0.2505	0.0509	0.11959665	0.12371329	3	2
0.2505	0.0509	0.019051328	0.019855257	3	3
0.2505	0.1008	0.14523187	0.15007852	1	1
0.2505	0.1008	0.14920828	0.15418765	1	2
0.2505	0.1008	0.03915412	0.03976155	1	3
0.2505	0.1008	0.16819699	0.15795217	2	1
0.2505	0.1008	0.13725027	0.1288904	2	2
0.2505	0.1008	0.027364252	0.02510231	2	3
0.2505	0.1008	0.14523184	0.15007845	3	1
0.2505	0.1008	0.14920828	0.15418759	3	2
0.2505	0.1008	0.03915412	0.039761547	3	3
0.2505	0.1507	0.11580838	0.1198244	1	1
0.2505	0.1507	0.16357622	0.16924877	1	2
0.2505	0.1507	0.059606686	0.059189383	1	3
0.2505	0.1507	0.13750303	0.12993176	2	1
0.2505	0.1507	0.14679746	0.13871443	2	2
0.2505	0.1507	0.03771703	0.03482887	2	3
0.2505	0.1507	0.115808345	0.11982436	3	1
0.2505	0.1507	0.16357619	0.1692487	3	2
0.2505	0.1507	0.059606686	0.059189368	3	3
0.2505	0.2006	0.09419763	0.097781666	1	1
0.2505	0.2006	0.17022057	0.17669718	1	2
0.2505	0.2006	0.08012314	0.078069195	1	3
0.2505	0.2006	0.11431654	0.10877898	2	1
0.2505	0.2006	0.15003015	0.14276259	2	2
0.2505	0.2006	0.046570484	0.043362234	2	3
0.2505	0.2006	0.09419763	0.09778167	3	1
0.2505	0.2006	0.17022058	0.1766972	3	2
0.2505	0.2006	0.08012316	0.07806921	3	3
0.2505	0.2505	0.07743304	0.08077811	1	1
0.2505	0.2505	0.17216171	0.17959899	1	2
0.2505	0.2505	0.10065216	0.09653674	1	3
0.2505	0.2505	0.09580515	0.09186318	2	1
0.2505	0.2505	0.14956027	0.14340653	2	2
0.2505	0.2505	0.05414066	0.050902627	2	3
0.2505	0.2505	0.077433035	0.080778085	3	1
0.2505	0.2505	0.17216177	0.17959902	3	2
0.2505	0.2505	0.10065216	0.096536726	3	3
0.2505	0.3004	0.06396595	0.06715852	1	1
0.2505	0.3004	0.1709263	0.17945732	1	2
0.2505	0.3004	0.12124367	0.11479055	1	3
0.2505	0.3004	0.08051816	0.07784132	2	1
0.2505	0.3004	0.14664611	0.14177084	2	2
0.2505	0.3004	0.060563926	0.057575047	2	3
0.2505	0.3004	0.06396594	0.06715851	3	1
0.2505	0.3004	0.17092636	0.17945738	3	2
0.2505	0.3004	0.121243685	0.11479056	3	3
0.2505	0.3503	0.05288094	0.05594924	1	1
0.2505	0.3503	0.16737275	0.17708413	1	2
0.2505	0.3503	0.14199534	0.13304678	1	3
0.2505	0.3503	0.067604534	0.06592892	2	1
0.2505	0.3503	0.1419755	0.13845658	2	2
0.2505	0.3503	0.065921776	0.06345394	2	3
0.2505	0.3503	0.052880947	0.055949245	3	1
0.2505	0.3503	0.16737276	0.1770842	3	2
0.2505	0.3503	0.14199539	0.13304682	3	3
0.2505	0.4002	0.04359445	0.04653382	1	1
0.2505	0.4002	0.16201112	0.17293476	1	2
0.2505	0.4002	0.16302937	0.15152657	1	3
0.2505	0.4002	0.05652208	0.055628963	2	1
0.2505	0.4002	0.13595316	0.13380492	2	2
0.2505	0.4002	0.070254765	0.06857578	2	3
0.2505	0.4002	0.04359446	0.046533823	3	1
0.2505	0.4002	0.16201112	0.17293479	3	2
0.2505	0.4002	0.16302937	0.15152653	3	3
0.2505	0.4501	0.035714857	0.03850214	1	1
0.2505	0.4501	0.155151	0.1672594	1	2
0.2505	0.4501	0.1844823	0.17045522	1	3
0.2505	0.4501	0.046906177	0.046609458	2	1
0.2505	0.4501	0.12882715	0.12801224	2	2
0.2505	0.4501	0.07357021	0.07294468	2	3
0.2505	0.4501	0.035714854	0.038502138	3	1
0.2505	0.4501	0.15515104	0.16725947	3	2
0.2505	0.4501	0.18448234	0.1704552	3	3
0.2505	0.5	0.02896979	0.03157183	1	1
0.2505	0.5	0.14697781	0.16017915	1	2
0.2505	0.5	0.2065023	0.19006819	1	3
0.2505	0.5	0.03850253	0.038641155	2	1
0.2505	0.5	0.12075162	0.121186346	2	2
0.2505	0.5	0.075846	0.076533906	2	3
0.2505	0.5	0.028969796	0.031571835	3	1
0.2505	0.5	0.14697784	0.16017927	3	2
0.2505	0.5	0.20650235	0.19006827	3	3
0.2505	0.5499	0.023165464	0.025544597	1	1
0.2505	0.5499	0.13759503	0.15172623	1	2
0.2505	0.5499	0.22924772	0.21061727	1	3
0.2505	0.5499	0.031130398	0.031563517	2	1
0.2505	0.5499	0.111821085	0.11337688	2	2
0.2505	0.5499	0.07703224	0.07928336	2	3
0.2505	0.5499	0.023165459	0.025544599	3	1
0.2505	0.5499	0.13759498	0.15172622	3	2
0.2505	0.5499	0.22924769	0.21061727	3	3
0.2505	0.5998	0.018162198	0.020280259	1	1
0.2505	0.5998	0.12704909	0.14186548	1	2
0.2505	0.5998	0.25288823	0.23237939	1	3
0.2505	0.5998	0.024660632	0.02526494	2	1
0.2505	0.5998	0.10209033	0.104592025	2	2
0.2505	0.5998	0.077050045	0.08109297	2	3
0.2505	0.5998	0.018162195	0.020280255	3	1
0.2505	0.5998	0.12704909	0.1418654	3	2
0.2505	0.5998	0.25288823	0.23237935	3	3
0.2505	0.6497	0.013859562	0.015681377	1	1
0.2505	0.6497	0.115345865	0.13050786	1	2
0.2505	0.6497	0.27760497	0.2556645	1	3
0.2505	0.6497	0.019002609	0.019671308	2	1
0.2505	0.6497	0.091587916	0.09481089	2	2
0.2505	0.6497	0.07578874	0.08181043	2	3
0.2505	0.6497	0.013859561	0.015681375	3	1
0.2505	0.6497	0.115345865	0.13050787	3	2
0.2505	0.6497	0.27760494	0.25566438	3	3
0.2505	0.6996	0.010187047	0.011684137	1	1
0.2505	0.6996	0.10246227	0.11752014	1	2
0.2505	0.6996	0.30358887	0.28082374	1	3
0.2505	0.6996	0.014096406	0.014739905	2	1
0.2505	0.6996	0.08032645	0.08399333	2	2
0.2505	0.6996	0.07310077	0.08121073	2	3
0.2505	0.6996	0.010187044	0.011684134	3	1
0.2505	0.6996	0.10246227	0.11752014	3	2
0.2505	0.6996	0.3035888	0.28082368	3	3
0.2505	0.7495	0.0070981034	0.008253171	1	1
0.2505	0.7495	0.088358425	0.10273691	1	2
0.2505	0.7495	0.3310353	0.30825323	1	3
0.2505	0.7495	0.009908057	0.010456344	2	1
0.2505	0.7495	0.068313845	0.07209416	2	2
0.2505	0.7495	0.06879456	0.07896299	2	3
0.2505	0.7495	0.007098104	0.008253172	3	1
0.2505	0.7495	0.08835843	0.102736935	3	2
0.2505	0.7495	0.33103514	0.30825305	3	3
0.2505	0.7994	0.0045664567	0.005379176	1	1
0.2505	0.7994	0.07299357	0.08598463	1	2
0.2505	0.7994	0.36012918	0.3383867	1	3
0.2505	0.7994	0.0064270087	0.006833982	2	1
0.2505	0.7994	0.05556945	0.05908824	2	2
0.2505	0.7994	0.06262516	0.074576825	2	3
0.2505	0.7994	0.0045664543	0.005379174	3	1
0.2505	0.7994	0.07299353	0.08598462	3	2
0.2505	0.7994	0.3601293	0.3383868	3	3
0.2505	0.8493	0.0025833426	0.0030775438	1	1
0.2505	0.8493	0.05635317	0.06713372	1	2
0.2505	0.8493	0.39101434	0.37166408	1	3
0.2505	0.8493	0.0036642377	0.0039135176	2	1
0.2505	0.8493	0.04215059	0.04501811	2	2
0.2505	0.8493	0.054283462	0.06731768	2	3
0.2505	0.8493	0.0025833428	0.0030775443	3	1
0.2505	0.8493	0.056353167	0.06713371	3	2
0.2505	0.8493	0.3910143	0.37166408	3	3
0.2505	0.8992	0.0011542328	0.0013853943	1	1
0.2505	0.8992	0.038498897	0.04620918	1	2
0.2505	0.8992	0.4237283	0.40844208	1	3
0.2505	0.8992	0.0016490343	0.001759257	2	1
0.2505	0.8992	0.028200323	0.030085254	2	2
0.2505	0.8992	0.043387868	0.056082014	2	3
0.2505	0.8992	0.0011542323	0.0013853934	3	1
0.2505	0.8992	0.038498893	0.046209175	3	2
0.2505	0.8992	0.4237282	0.40844208	3	3
0.2505	0.9491	0.00029184428	0.00035044932	1	1
0.2505	0.9491	0.0196587	0.023606358	1	2
0.2505	0.9491	0.45808142	0.4487942	1	3
0.2505	0.9491	0.00041973928	0.0004430531	2	1
0.2505	0.9491	0.014031385	0.014810738	2	2
0.2505	0.9491	0.029484918	0.039244052	2	3
0.2505	0.9491	0.0002918443	0.00035044935	3	1
0.2505	0.9491	0.019658701	0.023606358	3	2
0.2505	0.9491	0.45808148	0.44879425	3	3
0.2505	0.999	1.1235651e-7	1.3327556e-7	1	1
0.2505	0.999	0.00038409396	0.00045560638	1	2
0.2505	0.999	0.4934707	0.4921763	1	3
0.2505	0.999	1.628554e-7	1.6729878e-7	2	1
0.2505	0.999	0.0002649397	0.00027216834	2	2
0.2505	0.999	0.012024943	0.014463492	2	3
0.2505	0.999	1.12356574e-7	1.3327563e-7	3	1
0.2505	0.999	0.00038409408	0.0004556065	3	2
0.2505	0.999	0.49347085	0.4921764	3	3
0.3004	0.001	0.31334937	0.3274225	1	1
0.3004	0.001	0.020775273	0.021708325	1	2
0.3004	0.001	0.000344422	0.0003930272	1	3
0.3004	0.001	0.31061238	0.28234568	2	1
0.3004	0.001	0.020123474	0.018292177	2	2
0.3004	0.001	0.00032588368	0.00031433257	2	3
0.3004	0.001	0.31334946	0.32742253	3	1
0.3004	0.001	0.020775285	0.021708336	3	2
0.3004	0.001	0.00034442224	0.00039302744	3	3
0.3004	0.0509	0.19364193	0.20094866	1	1
0.3004	0.0509	0.12508933	0.12980935	1	2
0.3004	0.0509	0.020423213	0.022559572	1	3
0.3004	0.0509	0.19942129	0.18139578	2	1
0.3004	0.0509	0.10783626	0.09808909	2	2
0.3004	0.0509	0.014433363	0.013879761	2	3
0.3004	0.0509	0.19364199	0.20094872	3	1
0.3004	0.0509	0.12508932	0.12980932	3	2
0.3004	0.0509	0.020423204	0.022559566	3	3
0.3004	0.1008	0.14653492	0.1513998	1	1
0.3004	0.1008	0.15559854	0.16076429	1	2
0.3004	0.1008	0.0422019	0.045215383	1	3
0.3004	0.1008	0.15625635	0.14248529	2	1
0.3004	0.1008	0.12903279	0.11766096	2	2
0.3004	0.1008	0.026040075	0.025094781	2	3
0.3004	0.1008	0.14653498	0.15139982	3	1
0.3004	0.1008	0.15559857	0.16076429	3	2
0.3004	0.1008	0.04220189	0.045215372	3	3
0.3004	0.1507	0.11567603	0.11932159	1	1
0.3004	0.1507	0.16974904	0.1750987	1	2
0.3004	0.1507	0.06426913	0.06705055	1	3
0.3004	0.1507	0.12720153	0.116431616	2	1
0.3004	0.1507	0.13758697	0.12593774	2	2
0.3004	0.1507	0.035822965	0.034688875	2	3
0.3004	0.1507	0.11567604	0.11932157	3	1
0.3004	0.1507	0.16974911	0.17509876	3	2
0.3004	0.1507	0.064269155	0.06705055	3	3
0.3004	0.2006	0.09325174	0.096265994	1	1
0.3004	0.2006	0.17568254	0.1813613	1	2
0.3004	0.2006	0.0862253	0.08793974	1	3
0.3004	0.2006	0.10535737	0.09690363	2	1
0.3004	0.2006	0.14019594	0.1289468	2	2
0.3004	0.2006	0.044127654	0.04301569	2	3
0.3004	0.2006	0.09325169	0.09626593	3	1
0.3004	0.2006	0.17568251	0.18136124	3	2
0.3004	0.2006	0.086225316	0.08793978	3	3
0.3004	0.2505	0.07604432	0.078724116	1	1
0.3004	0.2505	0.17670165	0.18292856	1	2
0.3004	0.2505	0.10798461	0.1080457	1	3
0.3004	0.2505	0.088000804	0.08139998	2	1
0.3004	0.2505	0.13936234	0.12890896	2	2
0.3004	0.2505	0.05117555	0.050294224	2	3
0.3004	0.2505	0.07604436	0.07872415	3	1
0.3004	0.2505	0.17670168	0.18292864	3	2
0.3004	0.2505	0.10798466	0.10804573	3	3
0.3004	0.3004	0.06236613	0.06485748	1	1
0.3004	0.3004	0.17447709	0.18144698	1	2
0.3004	0.3004	0.1295924	0.1276099	1	3
0.3004	0.3004	0.07373293	0.0686382	2	1
0.3004	0.3004	0.136286	0.12686902	2	2
0.3004	0.3004	0.057109687	0.056663845	2	3
0.3004	0.3004	0.062366143	0.06485751	3	1
0.3004	0.3004	0.17447712	0.18144703	3	2
0.3004	0.3004	0.1295924	0.1276099	3	3
0.3004	0.3503	0.05121894	0.053585693	1	1
0.3004	0.3503	0.16994494	0.17779784	1	2
0.3004	0.3503	0.1511519	0.14688757	1	3
0.3004	0.3503	0.06173192	0.05786787	2	1
0.3004	0.3503	0.13161848	0.12337997	2	2
0.3004	0.3503	0.062018134	0.06221001	2	3
0.3004	0.3503	0.051218953	0.053585704	3	1
0.3004	0.3503	0.16994496	0.17779784	3	2
0.3004	0.3503	0.15115187	0.14688756	3	3
0.3004	0.4002	0.04196753	0.044227418	1	1
0.3004	0.4002	0.16365884	0.17247164	1	2
0.3004	0.4002	0.17279245	0.16612914	1	3
0.3004	0.4002	0.051474266	0.048613664	2	1
0.3004	0.4002	0.12574024	0.11875244	2	2
0.3004	0.4002	0.06594778	0.06697739	2	3
0.3004	0.4002	0.04196755	0.044227436	3	1
0.3004	0.4002	0.16365892	0.17247172	3	2
0.3004	0.4002	0.17279243	0.16612914	3	3
0.3004	0.4501	0.034186784	0.0363316	1	1
0.3004	0.4501	0.1559544	0.16573861	1	2
0.3004	0.4501	0.19465682	0.18557978	1	3
0.3004	0.4501	0.042607974	0.04055838	2	1
0.3004	0.4501	0.11888319	0.113164485	2	2
0.3004	0.4501	0.06891274	0.070977144	2	3
0.3004	0.4501	0.034186788	0.036331598	3	1
0.3004	0.4501	0.15595442	0.16573866	3	2
0.3004	0.4501	0.19465688	0.18557978	3	3
0.3004	0.5	0.027581872	0.029589131	1	1
0.3004	0.5	0.14703345	0.1577337	1	2
0.3004	0.5	0.216896	0.20548412	1	3
0.3004	0.5	0.034887854	0.033483267	2	1
0.3004	0.5	0.111191034	0.106714435	2	2
0.3004	0.5	0.07089869	0.07418875	2	3
0.3004	0.5	0.027581876	0.029589126	3	1
0.3004	0.5	0.14703342	0.15773363	3	2
0.3004	0.5	0.21689591	0.205484	3	3
0.3004	0.5499	0.021943301	0.023783525	1	1
0.3004	0.5499	0.13701136	0.14850152	1	2
0.3004	0.5499	0.23966719	0.22609326	1	3
0.3004	0.5499	0.028139433	0.027235027	2	1
0.3004	0.5499	0.10275203	0.09944957	2	2
0.3004	0.5499	0.07186473	0.0765587	2	3
0.3004	0.5499	0.021943297	0.023783527	3	1
0.3004	0.5499	0.13701141	0.14850155	3	2
0.3004	0.5499	0.23966725	0.22609329	3	3
0.3004	0.5998	0.017119965	0.018761687	1	1
0.3004	0.5998	0.12594488	0.13802241	1	2
0.3004	0.5998	0.26313558	0.2476739	1	3
0.3004	0.5998	0.02223775	0.021706656	2	1
0.3004	0.5998	0.093618296	0.091382466	2	2
0.3004	0.5998	0.071743056	0.077994764	2	3
0.3004	0.5998	0.01711997	0.018761696	3	1
0.3004	0.5998	0.12594491	0.13802245	3	2
0.3004	0.5998	0.2631356	0.24767396	3	3
0.3004	0.6497	0.01300271	0.014416311	1	1
0.3004	0.6497	0.11384958	0.12622684	1	2
0.3004	0.6497	0.2874728	0.27051482	1	3
0.3004	0.6497	0.017094677	0.016826278	2	1
0.3004	0.6497	0.083818346	0.08250231	2	2
0.3004	0.6497	0.0704367	0.078355305	2	3
0.3004	0.6497	0.0130027225	0.014416325	3	1
0.3004	0.6497	0.113849655	0.12622692	3	2
0.3004	0.6497	0.2874728	0.2705149	3	3
0.3004	0.6996	0.0095137395	0.010675112	1	1
0.3004	0.6996	0.10071298	0.113007344	1	2
0.3004	0.6996	0.31285667	0.29493394	1	3
0.3004	0.6996	0.012650885	0.012550531	2	1
0.3004	0.6996	0.07336694	0.07278497	2	2
0.3004	0.6996	0.06781535	0.07743173	2	3
0.3004	0.6996	0.009513751	0.010675124	3	1
0.3004	0.6996	0.10071306	0.11300744	3	2
0.3004	0.6996	0.31285667	0.29493397	3	3
0.3004	0.7495	0.00659995	0.00749451	1	1
0.3004	0.7495	0.0865065	0.09823164	1	2
0.3004	0.7495	0.33946547	0.32128042	1	3
0.3004	0.7495	0.008871198	0.008861267	2	1
0.3004	0.7495	0.06227566	0.062205963	2	2
0.3004	0.7495	0.06370935	0.07491968	2	3
0.3004	0.7495	0.006599954	0.007494514	3	1
0.3004	0.7495	0.08650653	0.098231666	3	2
0.3004	0.7495	0.3394655	0.32128048	3	3
0.3004	0.7994	0.0042284583	0.004855896	1	1
0.3004	0.7994	0.07120077	0.08176582	1	2
0.3004	0.7994	0.36746565	0.34992814	1	3
0.3004	0.7994	0.0057416367	0.005763811	2	1
0.3004	0.7994	0.05056685	0.050762147	2	2
0.3004	0.7994	0.057901815	0.07037422	2	3
0.3004	0.7994	0.004228462	0.004855899	3	1
0.3004	0.7994	0.0712008	0.08176587	3	2
0.3004	0.7994	0.36746565	0.34992823	3	3
0.3004	0.8493	0.0023833346	0.0027631184	1	1
0.3004	0.8493	0.054790102	0.063520886	1	2
0.3004	0.8493	0.39698493	0.38124758	1	3
0.3004	0.8493	0.0032672621	0.003285536	2	1
0.3004	0.8493	0.038296726	0.03851093	2	2
0.3004	0.8493	0.05011943	0.06314074	2	3
0.3004	0.8493	0.0023833318	0.0027631149	3	1
0.3004	0.8493	0.054790072	0.063520856	3	2
0.3004	0.8493	0.39698488	0.3812475	3	3
0.3004	0.8992	0.0010619225	0.0012385515	1	1
0.3004	0.8992	0.037334833	0.04354472	1	2
0.3004	0.8992	0.42805892	0.41553205	1	3
0.3004	0.8992	0.0014687704	0.0014714181	2	1
0.3004	0.8992	0.025595225	0.025641358	2	2
0.3004	0.8992	0.040024713	0.052256815	2	3
0.3004	0.8992	0.0010619224	0.0012385516	3	1
0.3004	0.8992	0.03733483	0.04354472	3	2
0.3004	0.8992	0.4280588	0.41553193	3	3
0.3004	0.9491	0.00026833493	0.0003128533	1	1
0.3004	0.9491	0.019037416	0.022195827	1	2
0.3004	0.9491	0.46053293	0.4528421	1	3
0.3004	0.9491	0.000374253	0.00037011708	2	1
0.3004	0.9491	0.012734449	0.01259372	2	2
0.3004	0.9491	0.027214037	0.036334738	2	3
0.3004	0.9491	0.0002683348	0.00031285317	3	1
0.3004	0.9491	0.019037416	0.022195823	3	2
0.3004	0.9491	0.46053284	0.45284194	3	3
0.3004	0.999	1.0406578e-7	1.1991733e-7	1	1
0.3004	0.999	0.00037213136	0.00042881523	1	2
0.3004	0.999	0.49392167	0.49277452	1	3
0.3004	0.999	1.467095e-7	1.4100128e-7	2	1
0.3004	0.999	0.00024084905	0.0002314781	2	2
0.3004	0.999	0.011171265	0.013361517	2	3
0.3004	0.999	1.0406577e-7	1.1991733e-7	3	1
0.3004	0.999	0.0003721314	0.00042881517	3	2
0.3004	0.999	0.4939216	0.49277446	3	3
0.3503	0.001	0.32368746	0.34008738	1	1
0.3503	0.001	0.021529768	0.022620598	1	2
0.3503	0.001	0.00035807374	0.00043072112	1	3
0.3503	0.001	0.2897417	0.25674874	2	1
0.3503	0.001	0.018802695	0.016661623	2	2
0.3503	0.001	0.00030500465	0.0003122533	2	3
0.3503	0.001	0.32368743	0.3400874	3	1
0.3503	0.001	0.021529764	0.02262059	3	2
0.3503	0.001	0.0003580738	0.00043072124	3	3
0.3503	0.0509	0.1977388	0.20561376	1	1
0.3503	0.0509	0.13063557	0.13583815	1	2
0.3503	0.0509	0.021798454	0.025295831	1	3
0.3503	0.0509	0.18502724	0.16343267	2	1
0.3503	0.0509	0.10098264	0.08919693	2	2
0.3503	0.0509	0.013644529	0.013874965	2	3
0.3503	0.0509	0.1977388	0.20561376	3	1
0.3503	0.0509	0.13063553	0.13583814	3	2
0.3503	0.0509	0.021798452	0.02529583	3	3
0.3503	0.1008	0.14802115	0.15272893	1	1
0.3503	0.1008	0.1620129	0.16716565	1	2
0.3503	0.1008	0.04524147	0.05073495	1	3
0.3503	0.1008	0.14430848	0.12735918	2	1
0.3503	0.1008	0.12053016	0.10637366	2	2
0.3503	0.1008	0.024610288	0.025008243	2	3
0.3503	0.1008	0.14802115	0.15272887	3	1
0.3503	0.1008	0.16201292	0.16716565	3	2
0.3503	0.1008	0.045241475	0.05073495	3	3
0.3503	0.1507	0.11570884	0.11884463	1	1
0.3503	0.1507	0.17591667	0.1806841	1	2
0.3503	0.1507	0.06889999	0.07498264	1	3
0.3503	0.1507	0.116999485	0.103349924	2	1
0.3503	0.1507	0.12815037	0.11319989	2	2
0.3503	0.1507	0.033799157	0.034427345	2	3
0.3503	0.1507	0.115708865	0.11884465	3	1
0.3503	0.1507	0.17591667	0.18068415	3	2
0.3503	0.1507	0.06890001	0.074982665	3	3
0.3503	0.2006	0.092458576	0.09479915	1	1
0.3503	0.2006	0.18111897	0.18570395	1	2
0.3503	0.2006	0.09226415	0.097860485	1	3
0.3503	0.2006	0.09655795	0.08548533	2	1
0.3503	0.2006	0.13021088	0.11527917	2	2
0.3503	0.2006	0.04154787	0.04250844	2	3
0.3503	0.2006	0.09245853	0.09479909	3	1
0.3503	0.2006	0.1811189	0.18570389	3	2
0.3503	0.2006	0.09226417	0.09786051	3	3
0.3503	0.2505	0.07479827	0.07674035	1	1
0.3503	0.2505	0.18120638	0.18591122	1	2
0.3503	0.2505	0.115217015	0.11956524	1	3
0.3503	0.2505	0.08038812	0.071407646	2	1
0.3503	0.2505	0.12908965	0.11466855	2	2
0.3503	0.2505	0.04807877	0.04949002	2	3
0.3503	0.2505	0.07479829	0.07674038	3	1
0.3503	0.2505	0.18120635	0.18591124	3	2
0.3503	0.2505	0.11521704	0.119565256	3	3
0.3503	0.3004	0.0608996	0.062643826	1	1
0.3503	0.3004	0.17799237	0.18309025	1	2
0.3503	0.3004	0.13780168	0.14038743	1	3
0.3503	0.3004	0.06715274	0.05990298	2	1
0.3503	0.3004	0.12592192	0.11232748	2	2
0.3503	0.3004	0.05353795	0.05552637	2	3
0.3503	0.3004	0.060899593	0.062643826	3	1
0.3503	0.3004	0.17799239	0.18309028	3	2
0.3503	0.3004	0.13780165	0.1403874	3	3
0.3503	0.3503	0.049680937	0.051321924	1	1
0.3503	0.3503	0.17248893	0.17818634	1	2
0.3503	0.3503	0.16012853	0.16062541	1	3
0.3503	0.3503	0.056065653	0.050260395	2	1
0.3503	0.3503	0.121320315	0.1087583	2	2
0.3503	0.3503	0.05801708	0.060713813	2	3
0.3503	0.3503	0.049680933	0.051321927	3	1
0.3503	0.3503	0.17248899	0.17818636	3	2
0.3503	0.3503	0.1601286	0.16062552	3	3
0.3503	0.4002	0.040455088	0.04202857	1	1
0.3503	0.4002	0.1652917	0.17172061	1	2
0.3503	0.4002	0.1823362	0.18056278	1	3
0.3503	0.4002	0.04662594	0.042029507	2	1
0.3503	0.4002	0.11564046	0.10424054	2	2
0.3503	0.4002	0.061567493	0.06510597	2	3
0.3503	0.4002	0.0404551	0.04202858	3	1
0.3503	0.4002	0.16529176	0.17172065	3	2
0.3503	0.4002	0.18233621	0.18056281	3	3
0.3503	0.4501	0.0327634	0.034272216	1	1
0.3503	0.4501	0.15676048	0.16397958	1	2
0.3503	0.4501	0.20457436	0.20046604	1	3
0.3503	0.4501	0.038497023	0.034910124	2	1
0.3503	0.4501	0.10909803	0.09893301	2	2
0.3503	0.4501	0.064208396	0.068721145	2	3
0.3503	0.4501	0.032763384	0.034272194	3	1
0.3503	0.4501	0.15676048	0.16397959	3	2
0.3503	0.4501	0.20457438	0.20046607	3	3
0.3503	0.5	0.026288461	0.027717412	1	1
0.3503	0.5	0.14711225	0.15510876	1	2
0.3503	0.5	0.22699799	0.22059137	1	3
0.3503	0.5	0.0314444	0.028695298	2	1
0.3503	0.5	0.101826325	0.09292389	2	2
0.3503	0.5	0.065931946	0.07154587	2	3
0.3503	0.5	0.026288468	0.027717412	3	1
0.3503	0.5	0.14711224	0.15510872	3	2
0.3503	0.5	0.226998	0.22059137	3	3
0.3503	0.5499	0.02080506	0.022129847	1	1
0.3503	0.5499	0.13647282	0.14516285	1	2
0.3503	0.5499	0.24976525	0.24119194	1	3
0.3503	0.5499	0.025301103	0.02323984	2	1
0.3503	0.5499	0.093907446	0.08625687	2	2
0.3503	0.5499	0.06670514	0.07353403	2	3
0.3503	0.5499	0.020805065	0.022129849	3	1
0.3503	0.5499	0.13647282	0.14516287	3	2
0.3503	0.5499	0.24976525	0.24119186	3	3
0.3503	0.5998	0.016150761	0.017343815	1	1
0.3503	0.5998	0.12490756	0.1341344	1	2
0.3503	0.5998	0.2730375	0.26252612	1	3
0.3503	0.5998	0.019947384	0.018442106	2	1
0.3503	0.5998	0.08539061	0.07894683	2	2
0.3503	0.5998	0.066470176	0.07460236	2	3
0.3503	0.5998	0.016150765	0.017343815	3	1
0.3503	0.5998	0.12490758	0.13413443	3	2
0.3503	0.5998	0.27303746	0.26252595	3	3
0.3503	0.6497	0.012207646	0.013242319	1	1
0.3503	0.6497	0.11244042	0.12197042	1	2
0.3503	0.6497	0.2969795	0.28486505	1	3
0.3503	0.6497	0.015298125	0.01423276	2	1
0.3503	0.6497	0.07630391	0.0709901	2	2
0.3503	0.6497	0.06514275	0.07462157	2	3
0.3503	0.6497	0.012207647	0.013242319	3	1
0.3503	0.6497	0.11244039	0.12197038	3	2
0.3503	0.6497	0.29697955	0.28486505	3	3
0.3503	0.6996	0.008890789	0.009744936	1	1
0.3503	0.6996	0.09906742	0.108584896	1	2
0.3503	0.6996	0.32175812	0.3084983	1	3
0.3503	0.6996	0.0112952795	0.010568488	2	1
0.3503	0.6996	0.06666358	0.062374156	2	2
0.3503	0.6996	0.062608525	0.073401146	2	3
0.3503	0.6996	0.008890793	0.009744938	3	1
0.3503	0.6996	0.09906743	0.108584896	3	2
0.3503	0.6996	0.32175818	0.30849847	3	3
0.3503	0.7495	0.0061406693	0.00680015	1	1
0.3503	0.7495	0.08476917	0.09387303	1	2
0.3503	0.7495	0.3475377	0.33373576	1	3
0.3503	0.7495	0.007902971	0.007428006	2	1
0.3503	0.7495	0.056483485	0.053088855	2	2
0.3503	0.7495	0.058718286	0.07066515	2	3
0.3503	0.7495	0.0061406735	0.0068001533	3	1
0.3503	0.7495	0.08476919	0.093873054	3	2
0.3503	0.7495	0.3475377	0.3337357	3	3
0.3503	0.7994	0.0039181383	0.004380688	1	1
0.3503	0.7994	0.0695252	0.077732876	1	2
0.3503	0.7994	0.3744701	0.3609014	1	3
0.3503	0.7994	0.005104513	0.0048099174	2	1
0.3503	0.7994	0.04578766	0.043145105	2	2
0.3503	0.7994	0.05328126	0.06601546	2	3
0.3503	0.7994	0.0039181346	0.004380683	3	1
0.3503	0.7994	0.06952517	0.077732846	3	2
0.3503	0.7994	0.37446997	0.36090124	3	3
0.3503	0.8493	0.002200553	0.0024798715	1	1
0.3503	0.8493	0.05333525	0.06010515	1	2
0.3503	0.8493	0.40267104	0.39030913	1	3
0.3503	0.8493	0.0028999369	0.002730452	2	1
0.3503	0.8493	0.034629405	0.03260551	2	2
0.3503	0.8493	0.04605712	0.058875844	2	3
0.3503	0.8493	0.002200553	0.0024798715	3	1
0.3503	0.8493	0.05333525	0.060105156	3	2
0.3503	0.8493	0.40267098	0.39030907	3	3
0.3503	0.8992	0.000977977	0.0011072924	1	1
0.3503	0.8992	0.036256067	0.041050114	1	2
0.3503	0.8992	0.4321778	0.42220572	1	3
0.3503	0.8992	0.001302716	0.0012190304	2	1
0.3503	0.8992	0.023124613	0.0216391	2	2
0.3503	0.8992	0.03674905	0.048415776	2	3
0.3503	0.8992	0.0009779767	0.0011072919	3	1
0.3503	0.8992	0.036256056	0.041050106	3	2
0.3503	0.8992	0.4321778	0.42220575	3	3
0.3503	0.9491	0.00024704114	0.00027942602	1	1
0.3503	0.9491	0.01846365	0.020884063	1	2
0.3503	0.9491	0.46287018	0.45664966	1	3
0.3503	0.9491	0.0003324849	0.00030653056	2	1
0.3503	0.9491	0.011506891	0.010608643	2	2
0.3503	0.9491	0.024998825	0.03345855	2	3
0.3503	0.9491	0.00024704164	0.0002794265	3	1
0.3503	0.9491	0.018463675	0.02088409	3	2
0.3503	0.9491	0.4628703	0.45664966	3	3
0.3503	0.999	9.654502e-8	1.07991255e-7	1	1
0.3503	0.999	0.00036109518	0.00040390607	1	2
0.3503	0.999	0.49436843	0.49336365	1	3
0.3503	0.999	1.3184545e-7	1.1798379e-7	2	1
0.3503	0.999	0.00021802279	0.00019510085	2	2
0.3503	0.999	0.010322718	0.01226958	2	3
0.3503	0.999	9.654505e-8	1.07991276e-7	3	1
0.3503	0.999	0.0003610954	0.00040390625	3	2
0.3503	0.999	0.4943685	0.4933637	3	3
0.4002	0.001	0.33426762	0.35261852	1	1
0.4002	0.001	0.0222972	0.023521287	1	2
0.4002	0.001	0.00037189032	0.00046754244	1	3
0.4002	0.001	0.2683972	0.23143242	2	1
0.4002	0.001	0.017445965	0.015043229	2	2
0.4002	0.001	0.00028345973	0.00030987634	2	3
0.4002	0.001	0.33426756	0.35261837	3	1
0.4002	0.001	0.02229718	0.023521267	3	2
0.4002	0.001	0.00037188988	0.00046754192	3	3
0.4002	0.0509	0.20205575	0.21025646	1	1
0.4002	0.0509	0.13617676	0.14170372	1	2
0.4002	0.0509	0.023152981	0.028010208	1	3
0.4002	0.0509	0.17052041	0.14588352	2	1
0.4002	0.0509	0.093903616	0.080336355	2	2
0.4002	0.0509	0.012804987	0.013839528	2	3
0.4002	0.0509	0.20205566	0.21025634	3	1
0.4002	0.0509	0.13617681	0.14170374	3	2
0.4002	0.0509	0.023152996	0.028010221	3	3
0.4002	0.1008	0.14972188	0.15408759	1	1
0.4002	0.1008	0.16839705	0.17330728	1	2
0.4002	0.1008	0.048217814	0.05621011	1	3
0.4002	0.1008	0.13240865	0.112732895	2	1
0.4002	0.1008	0.11182284	0.095206074	2	2
0.4002	0.1008	0.023094844	0.024850858	2	3
0.4002	0.1008	0.14972189	0.15408759	3	1
0.4002	0.1008	0.16839707	0.17330731	3	2
0.4002	0.1008	0.048217833	0.056210116	3	3
0.4002	0.1507	0.115944564	0.11843324	1	1
0.4002	0.1507	0.18204488	0.1859524	1	2
0.4002	0.1507	0.073419675	0.08283629	1	3
0.4002	0.1507	0.106933616	0.09080838	2	1
0.4002	0.1507	0.11857399	0.100693405	2	2
0.4002	0.1507	0.03167416	0.034054346	2	3
0.4002	0.1507	0.115944564	0.11843325	3	1
0.4002	0.1507	0.18204486	0.18595234	3	2
0.4002	0.1507	0.07341969	0.08283632	3	3
0.4002	0.2006	0.09185357	0.093422994	1	1
0.4002	0.2006	0.1865178	0.18970472	1	2
0.4002	0.2006	0.098144785	0.107659765	1	3
0.4002	0.2006	0.087941706	0.07461821	2	1
0.4002	0.2006	0.12015998	0.101955324	2	2
0.4002	0.2006	0.038866043	0.04185154	2	3
0.4002	0.2006	0.09185356	0.09342299	3	1
0.4002	0.2006	0.18651776	0.18970467	3	2
0.4002	0.2006	0.09814474	0.107659735	3	3
0.4002	0.2505	0.07372478	0.07486451	1	1
0.4002	0.2505	0.18568227	0.1885528	1	2
0.4002	0.2505	0.12224703	0.13091426	1	3
0.4002	0.2505	0.07298064	0.061958604	2	1
0.4002	0.2505	0.11882194	0.10087664	2	2
0.4002	0.2505	0.044889234	0.04850167	2	3
0.4002	0.2505	0.0737248	0.07486453	3	1
0.4002	0.2505	0.18568227	0.18855278	3	2
0.4002	0.2505	0.122247	0.13091421	3	3
0.4002	0.3004	0.05959017	0.060549024	1	1
0.4002	0.3004	0.18149215	0.18441252	1	2
0.4002	0.3004	0.14576808	0.15294169	1	3
0.4002	0.3004	0.060784303	0.05169109	2	1
0.4002	0.3004	0.115625694	0.098328315	2	2
0.4002	0.3004	0.04988927	0.054174237	2	3
0.4002	0.3004	0.05959015	0.060549013	3	1
0.4002	0.3004	0.18149216	0.18441254	3	2
0.4002	0.3004	0.14576808	0.15294164	3	3
0.4002	0.3503	0.048285127	0.04918296	1	1
0.4002	0.3503	0.17503381	0.17828844	1	2
0.4002	0.3503	0.16882572	0.17408523	1	3
0.4002	0.3503	0.05060768	0.04314815	2	1
0.4002	0.3503	0.11114397	0.09476144	2	2
0.4002	0.3503	0.05395911	0.05897721	2	3
0.4002	0.3503	0.04828514	0.04918297	3	1
0.4002	0.3503	0.17503388	0.1782885	3	2
0.4002	0.3503	0.16882572	0.17408524	3	3
0.4002	0.4002	0.039070614	0.03995647	1	1
0.4002	0.4002	0.16694385	0.17072894	1	2
0.4002	0.4002	0.19156748	0.19466235	1	3
0.4002	0.4002	0.041975953	0.035906974	2	1
0.4002	0.4002	0.10570756	0.090424106	2	2
0.4002	0.4002	0.05715258	0.062973335	2	3
0.4002	0.4002	0.03907062	0.03995647	3	1
0.4002	0.4002	0.16694386	0.17072898	3	2
0.4002	0.4002	0.19156742	0.19466232	3	3
0.4002	0.4501	0.031454287	0.03233808	1	1
0.4002	0.4501	0.15760553	0.16203386	1	2
0.4002	0.4501	0.21415046	0.21496236	1	3
0.4002	0.4501	0.034570113	0.029685918	2	1
0.4002	0.4501	0.09951635	0.0854563	2	2
0.4002	0.4501	0.0594929	0.06618902	2	3
0.4002	0.4501	0.031454295	0.03233808	3	1
0.4002	0.4501	0.15760557	0.16203392	3	2
0.4002	0.4501	0.21415049	0.21496245	3	3
0.4002	0.5	0.025096055	0.025966424	1	1
0.4002	0.5	0.14725013	0.15235704	1	2
0.4002	0.5	0.23673443	0.2352544	1	3
0.4002	0.5	0.028167782	0.024290763	2	1
0.4002	0.5	0.09269346	0.07993515	2	2
0.4002	0.5	0.06097754	0.06861843	2	3
0.4002	0.5	0.025096055	0.025966423	3	1
0.4002	0.5	0.14725015	0.15235701	3	2
0.4002	0.5	0.23673439	0.23525436	3	3
0.4002	0.5499	0.01975489	0.02058973	1	1
0.4002	0.5499	0.13601318	0.1417611	1	2
0.4002	0.5499	0.25947863	0.2557946	1	3
0.4002	0.5499	0.0226106	0.019585276	2	1
0.4002	0.5499	0.08531513	0.073899865	2	2
0.4002	0.5499	0.061580703	0.070223816	2	3
0.4002	0.5499	0.01975489	0.020589728	3	1
0.4002	0.5499	0.1360132	0.14176108	3	2
0.4002	0.5499	0.25947857	0.25579464	3	3
0.4002	0.5998	0.015256871	0.01602984	1	1
0.4002	0.5998	0.1239676	0.1302483	1	2
0.4002	0.5998	0.28254253	0.27683613	1	3
0.4002	0.5998	0.017784555	0.015473438	2	1
0.4002	0.5998	0.07742757	0.06736582	2	2
0.4002	0.5998	0.061253816	0.07093211	2	3
0.4002	0.5998	0.015256879	0.01602985	3	1
0.4002	0.5998	0.12396768	0.13024835	3	2
0.4002	0.5998	0.28254247	0.27683616	3	3
0.4002	0.6497	0.011475353	0.012160366	1	1
0.4002	0.6497	0.111144304	0.11777894	1	2
0.4002	0.6497	0.30608508	0.29863542	1	3
0.4002	0.6497	0.013608258	0.011889095	2	1
0.4002	0.6497	0.069058105	0.06033384	2	2
0.4002	0.6497	0.059924215	0.07062762	2	3
0.4002	0.6497	0.011475353	0.012160361	3	1
0.4002	0.6497	0.111144274	0.11777893	3	2
0.4002	0.6497	0.306085	0.29863533	3	3
0.4002	0.6996	0.008318252	0.008892874	1	1
0.4002	0.6996	0.09754646	0.10428495	1	2
0.4002	0.6996	0.3302644	0.3214584	1	3
0.4002	0.6996	0.010025319	0.008789343	2	1
0.4002	0.6996	0.060223762	0.052799057	2	2
0.4002	0.6996	0.057492755	0.069139466	2	3
0.4002	0.6996	0.008318255	0.008892876	3	1
0.4002	0.6996	0.097546466	0.10428492	3	2
0.4002	0.6996	0.33026442	0.3214583	3	3
0.4002	0.7495	0.0057197902	0.006168338	1	1
0.4002	0.7495	0.083161995	0.08968356	1	2
0.4002	0.7495	0.35523382	0.34558174	1	3
0.4002	0.7495	0.006999754	0.006150652	2	1
0.4002	0.7495	0.050939757	0.04476056	2	2
0.4002	0.7495	0.053829268	0.066221565	2	3
0.4002	0.7495	0.0057197893	0.006168337	3	1
0.4002	0.7495	0.083161995	0.08968359	3	2
0.4002	0.7495	0.35523388	0.34558177	3	3
0.4002	0.7994	0.003634759	0.003951341	1	1
0.4002	0.7994	0.0679768	0.073897466	1	2
0.4002	0.7994	0.38113326	0.3712885	1	3
0.4002	0.7994	0.004512757	0.0039661615	2	1
0.4002	0.7994	0.041230142	0.03623625	2	2
0.4002	0.7994	0.048767272	0.06152278	2	3
0.4002	0.7994	0.0036347585	0.00395134	3	1
0.4002	0.7994	0.06797682	0.073897496	3	2
0.4002	0.7994	0.38113335	0.37128854	3	3
0.4002	0.8493	0.002034318	0.0022258316	1	1
0.4002	0.8493	0.051993933	0.05688872	1	2
0.4002	0.8493	0.40807092	0.3988488	1	3
0.4002	0.8493	0.0025602716	0.0022432087	2	1
0.4002	0.8493	0.031144196	0.027287308	2	2
0.4002	0.8493	0.04209711	0.054542616	2	3
0.4002	0.8493	0.0020343172	0.002225831	3	1
0.4002	0.8493	0.05199392	0.056888714	3	2
0.4002	0.8493	0.40807104	0.3988489	3	3
0.4002	0.8992	0.0009019411	0.0009903535	1	1
0.4002	0.8992	0.03526407	0.03872082	1	2
0.4002	0.8992	0.43608773	0.4284739	1	3
0.4002	0.8992	0.001149779	0.0009990352	2	1
0.4002	0.8992	0.020783344	0.018058505	2	2
0.4002	0.8992	0.03355939	0.044572037	2	3
0.4002	0.8992	0.00090194005	0.0009903525	3	1
0.4002	0.8992	0.035264045	0.038720798	3	2
0.4002	0.8992	0.43608773	0.428474	3	3
0.4002	0.9491	0.00022781326	0.00024976983	1	1
0.4002	0.9491	0.017937155	0.019665936	1	2
0.4002	0.9491	0.4650966	0.46022815	1	3
0.4002	0.9491	0.00029411283	0.00025134924	2	1
0.4002	0.9491	0.010345197	0.008841018	2	2
0.4002	0.9491	0.022837508	0.030619845	2	3
0.4002	0.9491	0.00022781311	0.00024976968	3	1
0.4002	0.9491	0.01793715	0.019665929	3	2
0.4002	0.9491	0.46509665	0.4602282	3	3
0.4002	0.999	8.973444e-8	9.735156e-8	1	1
0.4002	0.999	0.0003509657	0.00038075747	1	2
0.4002	0.999	0.49481082	0.4939432	1	3
0.4002	0.999	1.18140825e-7	9.789272e-8	2	1
0.4002	0.999	0.00019638607	0.00016272762	2	2
0.4002	0.999	0.009479816	0.011189118	2	3
0.4002	0.999	8.973439e-8	9.735152e-8	3	1
0.4002	0.999	0.00035096565	0.00038075744	3	2
0.4002	0.999	0.49481094	0.49394327	3	3
0.4501	0.001	0.3450225	0.3648683	1	1
0.4501	0.001	0.023071902	0.024399007	1	2
0.4501	0.001	0.0003857566	0.00050314335	1	3
0.4501	0.001	0.24671549	0.20669462	2	1
0.4501	0.001	0.016062668	0.013457067	2	2
0.4501	0.001	0.0002614086	0.00030728782	2	3
0.4501	0.001	0.3450225	0.36486828	3	1
0.4501	0.001	0.02307191	0.024399014	3	2
0.4501	0.001	0.00038575724	0.00050314417	3	3
0.4501	0.0509	0.20659572	0.21485813	1	1
0.4501	0.0509	0.1416614	0.1473269	1	2
0.4501	0.0509	0.024465404	0.030652765	1	3
0.4501	0.0509	0.15597145	0.12891863	2	1
0.4501	0.0509	0.08665864	0.07162794	2	2
0.4501	0.0509	0.01192478	0.013777692	2	3
0.4501	0.0509	0.20659581	0.21485826	3	1
0.4501	0.0509	0.14166144	0.14732696	3	2
0.4501	0.0509	0.024465397	0.030652756	3	3
0.4501	0.1008	0.15166485	0.15550376	1	1
0.4501	0.1008	0.17470565	0.17912781	1	2
0.4501	0.1008	0.051082864	0.061539993	1	3
0.4501	0.1008	0.1205993	0.098725624	2	1
0.4501	0.1008	0.1029813	0.08430307	2	2
0.4501	0.1008	0.021512646	0.024628134	2	3
0.4501	0.1008	0.15166491	0.15550384	3	1
0.4501	0.1008	0.17470568	0.1791278	3	2
0.4501	0.1008	0.051082857	0.061539978	3	3
0.4501	0.1507	0.11641665	0.11812873	1	1
0.4501	0.1507	0.18810824	0.19087465	1	2
0.4501	0.1507	0.07775988	0.090477355	1	3
0.4501	0.1507	0.0970287	0.07889399	2	1
0.4501	0.1507	0.108928606	0.08856981	2	2
0.4501	0.1507	0.029473297	0.03357484	2	3
0.4501	0.1507	0.116416566	0.118128665	3	1
0.4501	0.1507	0.1881082	0.19087462	3	2
0.4501	0.1507	0.07775992	0.090477385	3	3
0.4501	0.2006	0.09146809	0.09217878	1	1
0.4501	0.2006	0.1918739	0.19336474	1	2
0.4501	0.2006	0.10378656	0.117186055	1	3
0.4501	0.2006	0.079522	0.06436699	2	1
0.4501	0.2006	0.11010939	0.08912514	2	2
0.4501	0.2006	0.03611144	0.04104864	2	3
0.4501	0.2006	0.09146812	0.09217881	3	1
0.4501	0.2006	0.19187394	0.1933648	3	2
0.4501	0.2006	0.10378658	0.11718607	3	3
0.4501	0.2505	0.07285048	0.073132664	1	1
0.4501	0.2505	0.19014055	0.19087711	1	2
0.4501	0.2505	0.1289888	0.14193557	1	3
0.4501	0.2505	0.06578449	0.053101465	2	1
0.4501	0.2505	0.108618006	0.08767685	2	2
0.4501	0.2505	0.041637816	0.047331072	2	3
0.4501	0.2505	0.07285045	0.073132634	3	1
0.4501	0.2505	0.19014052	0.19087705	3	2
0.4501	0.2505	0.12898883	0.14193559	3	3
0.4501	0.3004	0.05845923	0.0586027	1	1
0.4501	0.3004	0.18499923	0.18545322	1	2
0.4501	0.3004	0.1534055	0.16511737	1	3
0.4501	0.3004	0.054629046	0.0440388	2	1
0.4501	0.3004	0.10544841	0.08500646	2	2
0.4501	0.3004	0.046194416	0.05260796	2	3
0.4501	0.3004	0.058459252	0.058602717	3	1
0.4501	0.3004	0.1849993	0.1854533	3	2
0.4501	0.3004	0.15340552	0.16511738	3	3
0.4501	0.3503	0.04704813	0.04719216	1	1
0.4501	0.3503	0.17760986	0.17815354	1	2
0.4501	0.3503	0.1771606	0.18711866	1	3
0.4501	0.3503	0.045356512	0.036557678	2	1
0.4501	0.3503	0.101132765	0.08151374	2	2
0.4501	0.3503	0.049873404	0.056999695	2	3
0.4501	0.3503	0.04704812	0.047192156	3	1
0.4501	0.3503	0.1776099	0.1781536	3	2
0.4501	0.3503	0.17716062	0.1871187	3	3
0.4501	0.4002	0.03782656	0.0380288	1	1
0.4501	0.4002	0.16864975	0.16955148	1	2
0.4501	0.4002	0.20040964	0.20829013	1	3
0.4501	0.4002	0.03752103	0.030264627	2	1
0.4501	0.4002	0.09597747	0.077415854	2	2
0.4501	0.4002	0.052729852	0.060578972	2	3
0.4501	0.4002	0.037826568	0.038028818	3	1
0.4501	0.4002	0.16864973	0.16955146	3	2
0.4501	0.4002	0.20040956	0.20829006	3	3
0.4501	0.4501	0.03026845	0.030541984	1	1
0.4501	0.4501	0.1585254	0.15995799	1	2
0.4501	0.4501	0.2233163	0.22894403	1	3
0.4501	0.4501	0.030822944	0.024897631	2	1
0.4501	0.4501	0.0901669	0.072833456	2	2
0.4501	0.4501	0.054789823	0.063380785	2	3
0.4501	0.4501	0.030268427	0.030541964	3	1
0.4501	0.4501	0.15852535	0.15995796	3	2
0.4501	0.4501	0.22331634	0.22894408	3	3
0.4501	0.5	0.02401087	0.024344895	1	1
0.4501	0.5	0.14748226	0.14953396	1	2
0.4501	0.5	0.24604505	0.24936274	1	3
0.4501	0.5	0.025053285	0.020276088	2	1
0.4501	0.5	0.08381478	0.06783288	2	2
0.4501	0.5	0.056055535	0.06540796	2	3
0.4501	0.5	0.024010848	0.024344873	3	1
0.4501	0.5	0.14748219	0.14953387	3	2
0.4501	0.5	0.24604508	0.24936277	3	3
0.4501	0.5499	0.018796783	0.019168487	1	1
0.4501	0.5499	0.13566513	0.13834788	1	2
0.4501	0.5499	0.26875693	0.2698071	1	3
0.4501	0.5499	0.020063028	0.016273104	2	1
0.4501	0.5499	0.07699152	0.06244775	2	2
0.4501	0.5499	0.05650773	0.06663191	2	3
0.4501	0.5499	0.018796785	0.01916849	3	1
0.4501	0.5499	0.13566515	0.13834791	3	2
0.4501	0.5499	0.26875693	0.26980722	3	3
0.4501	0.5998	0.014440637	0.014822413	1	1
0.4501	0.5998	0.12315412	0.12641005	1	2
0.4501	0.5998	0.29160964	0.2905267	1	3
0.4501	0.5998	0.015744591	0.012798857	2	1
0.4501	0.5998	0.06974024	0.05669216	2	2
0.4501	0.5998	0.056106374	0.0669908	2	3
0.4501	0.5998	0.01444063	0.014822406	3	1
0.4501	0.5998	0.123154074	0.12641001	3	2
0.4501	0.5998	0.29160964	0.29052663	3	3
0.4501	0.6497	0.010806872	0.0111709265	1	1
0.4501	0.6497	0.10998592	0.113691024	1	2
0.4501	0.6497	0.31475824	0.31176612	1	3
0.4501	0.6497	0.012020673	0.00979069	2	1
0.4501	0.6497	0.0620872	0.050569247	2	2
0.4501	0.6497	0.054789938	0.06638368	2	3
0.4501	0.6497	0.010806881	0.011170932	3	1
0.4501	0.6497	0.10998595	0.11369105	3	2
0.4501	0.6497	0.31475827	0.31176624	3	3
0.4501	0.6996	0.0077963043	0.008117924	1	1
0.4501	0.6996	0.09616982	0.10013711	1	2
0.4501	0.6996	0.33835387	0.33377224	1	3
0.4501	0.6996	0.008837105	0.0072068144	2	1
0.4501	0.6996	0.05404958	0.044078376	2	2
0.4501	0.6996	0.052473404	0.06466034	2	3
0.4501	0.6996	0.007796312	0.008117933	3	1
0.4501	0.6996	0.096169874	0.10013715	3	2
0.4501	0.6996	0.33835375	0.33377218	3	3
0.4501	0.7495	0.0053369207	0.0055971383	1	1
0.4501	0.7495	0.08169936	0.085682854	1	2
0.4501	0.7495	0.3625409	0.35679457	1	3
0.4501	0.7495	0.006158213	0.005022245	2	1
0.4501	0.7495	0.045642793	0.037223335	2	2
0.4501	0.7495	0.04904458	0.061605264	2	3
0.4501	0.7495	0.0053369235	0.005597141	3	1
0.4501	0.7495	0.081699386	0.08568287	3	2
0.4501	0.7495	0.3625409	0.3567946	3	3
0.4501	0.7994	0.0033777046	0.0035656665	1	1
0.4501	0.7994	0.066565	0.070269205	1	2
0.4501	0.7994	0.3874505	0.38108304	1	3
0.4501	0.7994	0.0039637634	0.003226061	2	1
0.4501	0.7994	0.036889974	0.030024325	2	2
0.4501	0.7994	0.0443597	0.056913577	2	3
0.4501	0.7994	0.003377703	0.0035656653	3	1
0.4501	0.7994	0.06656499	0.070269205	3	2
0.4501	0.7994	0.38745064	0.38108325	3	3
0.4501	0.8493	0.0018840145	0.0019990953	1	1
0.4501	0.8493	0.05077081	0.053872015	1	2
0.4501	0.8493	0.41318545	0.40687293	1	3
0.4501	0.8493	0.0022464562	0.0018187851	2	1
0.4501	0.8493	0.027835349	0.022536172	2	2
0.4501	0.8493	0.038237542	0.050156694	2	3
0.4501	0.8493	0.0018840134	0.0019990942	3	1
0.4501	0.8493	0.05077081	0.05387202	3	2
0.4501	0.8493	0.41318548	0.4068731	3	3
0.4501	0.8992	0.0008334103	0.00088656764	1	1
0.4501	0.8992	0.034360148	0.036551744	1	2
0.4501	0.8992	0.4397925	0.4343507	1	3
0.4501	0.8992	0.0010089831	0.0008085535	2	1
0.4501	0.8992	0.018565742	0.014877745	2	2
0.4501	0.8992	0.03045306	0.040735886	2	3
0.4501	0.8992	0.0008334095	0.0008865668	3	1
0.4501	0.8992	0.03436013	0.036551718	3	2
0.4501	0.8992	0.43979257	0.43435064	3	3
0.4501	0.9491	0.00021051642	0.00022352414	1	1
0.4501	0.9491	0.017457567	0.018536257	1	2
0.4501	0.9491	0.46721566	0.46358922	1	3
0.4501	0.9491	0.00025884993	0.00020371842	2	1
0.4501	0.9491	0.009245768	0.007276546	2	2
0.4501	0.9491	0.020728018	0.027821636	2	3
0.4501	0.9491	0.00021051643	0.00022352414	3	1
0.4501	0.9491	0.017457567	0.01853626	3	2
0.4501	0.9491	0.46721557	0.46358922	3	3
0.4501	0.999	8.358125e-8	8.786867e-8	1	1
0.4501	0.999	0.00034172274	0.00035925192	1	2
0.4501	0.999	0.49524873	0.4945127	1	3
0.4501	0.999	1.0548766e-7	8.0417365e-8	2	1
0.4501	0.999	0.00017586522	0.00013406892	2	2
0.4501	0.999	0.008643119	0.0101217255	2	3
0.4501	0.999	8.358135e-8	8.786879e-8	3	1
0.4501	0.999	0.00034172303	0.0003592523	3	2
0.4501	0.999	0.49524862	0.49451268	3	3
0.5	0.001	0.3558898	0.37671793	1	1
0.5	0.001	0.023848725	0.02524444	1	2
0.5	0.001	0.00039956957	0.00053724437	1	3
0.5	0.001	0.22482333	0.18277685	2	1
0.5	0.001	0.0146615375	0.011919537	2	2
0.5	0.001	0.00023900112	0.0003045451	2	3
0.5	0.001	0.35588974	0.37671778	3	1
0.5	0.001	0.023848727	0.025244446	3	2
0.5	0.001	0.00039956966	0.0005372449	3	3
0.5	0.0509	0.21135922	0.21940942	1	1
0.5	0.0509	0.14704579	0.15264645	1	2
0.5	0.0509	0.025717847	0.033180166	1	3
0.5	0.0509	0.14143908	0.112665966	2	1
0.5	0.0509	0.07930166	0.06316923	2	2
0.5	0.0509	0.011013648	0.013692752	2	3
0.5	0.0509	0.21135922	0.21940947	3	1
0.5	0.0509	0.14704575	0.15264641	3	2
0.5	0.0509	0.025717832	0.033180147	3	3
0.5	0.1008	0.15387243	0.15700598	1	1
0.5	0.1008	0.18090203	0.18458603	1	2
0.5	0.1008	0.053797368	0.06663796	1	3
0.5	0.1008	0.10891099	0.08542105	2	1
0.5	0.1008	0.09406446	0.07377662	2	2
0.5	0.1008	0.019880911	0.02434247	2	3
0.5	0.1008	0.15387245	0.15700598	3	1
0.5	0.1008	0.18090203	0.18458599	3	2
0.5	0.1008	0.053797327	0.06663792	3	3
0.5	0.1507	0.117153235	0.11796981	1	1
0.5	0.1507	0.19408804	0.19544081	1	2
0.5	0.1507	0.081865236	0.0977918	1	3
0.5	0.1507	0.0872998	0.06766493	2	1
0.5	0.1507	0.09926909	0.07694218	2	2
0.5	0.1507	0.02721811	0.03298796	2	3
0.5	0.1507	0.11715325	0.11796982	3	1
0.5	0.1507	0.194088	0.19544083	3	2
0.5	0.1507	0.08186522	0.0977918	3	3
0.5	0.2006	0.0913296	0.09110449	1	1
0.5	0.2006	0.19718632	0.19670029	1	2
0.5	0.2006	0.10912447	0.12631203	1	3
0.5	0.2006	0.07130497	0.054773465	2	1
0.5	0.2006	0.10010706	0.07689804	2	2
0.5	0.2006	0.03330726	0.040094864	2	3
0.5	0.2006	0.09132959	0.09110449	3	1
0.5	0.2006	0.19718632	0.1967003	3	2
0.5	0.2006	0.10912447	0.12631205	3	3
0.5	0.2505	0.072199136	0.07157765	1	1
0.5	0.2505	0.19459455	0.19291946	1	2
0.5	0.2505	0.13537301	0.15249829	1	3
0.5	0.2505	0.05880051	0.044866614	2	1
0.5	0.2505	0.09851855	0.07517272	2	2
0.5	0.2505	0.038347505	0.045969814	2	3
0.5	0.2505	0.07219915	0.07157765	3	1
0.5	0.2505	0.19459456	0.19291946	3	2
0.5	0.2505	0.13537298	0.15249828	3	3
0.5	0.3004	0.057526402	0.056831636	1	1
0.5	0.3004	0.18853733	0.18626031	1	2
0.5	0.3004	0.16064453	0.17678662	1	3
0.5	0.3004	0.04868485	0.036967948	2	1
0.5	0.3004	0.09542355	0.072458126	2	2
0.5	0.3004	0.042474933	0.05081663	2	3
0.5	0.3004	0.057526402	0.05683164	3	1
0.5	0.3004	0.18853736	0.18626036	3	2
0.5	0.3004	0.16064453	0.17678662	3	3
0.5	0.3503	0.04598538	0.0453704	1	1
0.5	0.3503	0.18024732	0.17783675	1	2
0.5	0.3503	0.18506664	0.19960473	1	3
0.5	0.3503	0.040308353	0.030504016	2	1
0.5	0.3503	0.091313615	0.0691031	2	2
0.5	0.3503	0.045779213	0.05476899	2	3
0.5	0.3503	0.045985367	0.04537038	3	1
0.5	0.3503	0.18024729	0.17783678	3	2
0.5	0.3503	0.18506674	0.1996048	3	3
0.5	0.4002	0.036734726	0.03626123	1	1
0.5	0.4002	0.17044288	0.16824593	1	2
0.5	0.4002	0.20880082	0.22133483	1	3
0.5	0.4002	0.033256587	0.025111912	2	1
0.5	0.4002	0.08647111	0.06529398	2	2
0.5	0.4002	0.048315573	0.057910424	2	3
0.5	0.4002	0.03673473	0.03626122	3	1
0.5	0.4002	0.17044285	0.16824582	3	2
0.5	0.4002	0.20880078	0.22133477	3	3
0.5	0.4501	0.029214602	0.028895108	1	1
0.5	0.4501	0.15955451	0.15780963	1	2
0.5	0.4501	0.23201641	0.2423112	1	3
0.5	0.4501	0.027250681	0.02055006	2	1
0.5	0.4501	0.081065685	0.061132576	2	2
0.5	0.4501	0.050112464	0.060285464	2	3
0.5	0.4501	0.029214598	0.028895102	3	1
0.5	0.4501	0.15955451	0.15780963	3	2
0.5	0.4501	0.2320165	0.24231122	3	3
0.5	0.5	0.023039054	0.02286018	1	1
0.5	0.5	0.14784208	0.14669424	1	2
0.5	0.5	0.25488195	0.26282978	1	3
0.5	0.5	0.022096049	0.016652044	2	1
0.5	0.5	0.07520166	0.05667353	2	2
0.5	0.5	0.051176123	0.061905984	2	3
0.5	0.5	0.023039078	0.022860207	3	1
0.5	0.5	0.14784215	0.14669435	3	2
0.5	0.5	0.25488183	0.2628297	3	3
0.5	0.5499	0.017934857	0.017870445	1	1
0.5	0.5499	0.13546002	0.13497354	1	2
0.5	0.5499	0.2775596	0.2831566	1	3
0.5	0.5499	0.017653715	0.0133008305	2	1
0.5	0.5499	0.068943925	0.05194439	2	2
0.5	0.5499	0.05149338	0.062753454	2	3
0.5	0.5499	0.017934866	0.01787046	3	1
0.5	0.5499	0.13546005	0.13497357	3	2
0.5	0.5499	0.27755958	0.28315663	3	3
0.5	0.5998	0.013704501	0.013723343	1	1
[truncated: 1,970 more rows]
