# Supplementary material for: Coevolution of male and female mate choice can destabilize reproductive isolation
Source: Nat Commun. 2019 Nov 12;10:5122. doi: 10.1038/s41467-019-12860-9 (PMC6851176; doi:10.1038/s41467-019-12860-9)
Supplement: Supplementary file 5 — Supplementary Software 1 [file 41467_2019_12860_MOESM5_ESM.zip › CodeChoosinessCoevolution/Data/FrequenciesMatingAMtestSelectionGradientDetailledAlpha1.txt]

percentFemale	percentMale	freqIni	freqMating	genotypeA	genotypeM
0.001	0.001	0.26056463	0.26056638	1	1
0.001	0.001	0.017199218	0.017199317	1	2
0.001	0.001	0.0002838362	0.0002845319	1	3
0.001	0.001	0.41644895	0.4164439	2	1
0.001	0.001	0.027017625	0.027017295	2	2
0.001	0.001	0.00043810933	0.00043863055	2	3
0.001	0.001	0.26056463	0.26056638	3	1
0.001	0.001	0.017199216	0.017199317	3	2
0.001	0.001	0.0002838361	0.00028453168	3	3
0.001	0.0509	0.16490443	0.16489089	1	1
0.001	0.0509	0.10419338	0.10418485	1	2
0.001	0.0509	0.016533151	0.016492128	1	3
0.001	0.0509	0.26359373	0.26358318	2	1
0.001	0.0509	0.14536242	0.14535657	2	2
0.001	0.0509	0.019781794	0.019924326	2	3
0.001	0.0509	0.16490436	0.16489083	3	1
0.001	0.0509	0.10419338	0.10418487	3	2
0.001	0.0509	0.016533144	0.016492119	3	3
0.001	0.1008	0.12672208	0.1267231	1	1
0.001	0.1008	0.1323473	0.13234837	1	2
0.001	0.1008	0.03491325	0.034565393	1	3
0.001	0.1008	0.20258108	0.20259902	2	1
0.001	0.1008	0.17340234	0.1734177	2	2
0.001	0.1008	0.03605132	0.03670951	2	3
0.001	0.1008	0.12672214	0.12672316	3	1
0.001	0.1008	0.13234729	0.13234837	3	2
0.001	0.1008	0.034913234	0.03456538	3	3
0.001	0.1507	0.10077191	0.10080948	1	1
0.001	0.1507	0.14727375	0.1473286	1	2
0.001	0.1507	0.054723643	0.053738136	1	3
0.001	0.1507	0.16110915	0.1611853	2	1
0.001	0.1507	0.18351229	0.18359916	2	2
0.001	0.1507	0.049839858	0.051462885	2	3
0.001	0.1507	0.10077196	0.10080954	3	1
0.001	0.1507	0.14727381	0.14732867	3	2
0.001	0.1507	0.05472364	0.05373815	3	3
0.001	0.2006	0.08128134	0.081367	1	1
0.001	0.2006	0.1549366	0.15509981	1	2
0.001	0.2006	0.07563137	0.07368166	1	3
0.001	0.2006	0.12995653	0.130107	2	1
0.001	0.2006	0.18491998	0.18513411	2	2
0.001	0.2006	0.061424915	0.06446201	2	3
0.001	0.2006	0.08128138	0.08136704	3	1
0.001	0.2006	0.15493657	0.15509981	3	2
0.001	0.2006	0.07563141	0.07368167	3	3
0.001	0.2505	0.065946825	0.066081986	1	1
0.001	0.2505	0.15778013	0.1581034	1	2
0.001	0.2505	0.09741985	0.09422168	1	3
0.001	0.2505	0.105444096	0.10567056	2	1
0.001	0.2505	0.18125169	0.18164088	2	2
0.001	0.2505	0.07101067	0.07587435	2	3
0.001	0.2505	0.06594687	0.066082045	3	1
0.001	0.2505	0.15778011	0.1581034	3	2
0.001	0.2505	0.09741985	0.094221696	3	3
0.001	0.3004	0.053556744	0.053735103	1	1
0.001	0.3004	0.15712477	0.15764801	1	2
0.001	0.3004	0.1199427	0.11527486	1	3
0.001	0.3004	0.08563665	0.08592902	2	1
0.001	0.3004	0.17435583	0.1749511	2	2
0.001	0.3004	0.07875895	0.085803725	2	3
0.001	0.3004	0.05355679	0.05373515	3	1
0.001	0.3004	0.1571248	0.15764804	3	2
0.001	0.3004	0.11994267	0.11527485	3	3
0.001	0.3503	0.043377176	0.043587435	1	1
0.001	0.3503	0.15378898	0.15453433	1	2
0.001	0.3503	0.14310266	0.13681717	1	3
0.001	0.3503	0.06936189	0.06970238	2	1
0.001	0.3503	0.16530344	0.16611491	2	2
0.001	0.3503	0.084797055	0.094304815	2	3
0.001	0.3503	0.04337718	0.04358744	3	1
0.001	0.3503	0.15378898	0.15453434	3	2
0.001	0.3503	0.14310268	0.13681719	3	3
0.001	0.4002	0.034924228	0.035152387	1	1
0.001	0.4002	0.14832176	0.14929076	1	2
0.001	0.4002	0.166838	0.15886492	1	3
0.001	0.4002	0.05584674	0.056213614	2	1
0.001	0.4002	0.15476403	0.15578075	2	2
0.001	0.4002	0.089221455	0.10138988	2	3
0.001	0.4002	0.03492422	0.03515238	3	1
0.001	0.4002	0.14832175	0.14929074	3	2
0.001	0.4002	0.16683796	0.15886483	3	3
0.001	0.4501	0.027860874	0.028092485	1	1
0.001	0.4501	0.14111142	0.14228438	1	2
0.001	0.4501	0.19111195	0.18146117	1	3
0.001	0.4501	0.044552874	0.044923488	2	1
0.001	0.4501	0.14317894	0.14437006	2	2
0.001	0.4501	0.09209973	0.107030235	2	3
0.001	0.4501	0.027860867	0.02809248	3	1
0.001	0.4501	0.14111143	0.14228441	3	2
0.001	0.4501	0.19111195	0.18146117	3	3
0.001	0.5	0.02194302	0.022164604	1	1
0.001	0.5	0.1324437	0.13378115	1	2
0.001	0.5	0.21590556	0.2046688	1	3
0.001	0.5	0.03509018	0.035443593	2	1
0.001	0.5	0.13085227	0.13217017	2	2
0.001	0.5	0.09347294	0.11115707	2	3
0.001	0.5	0.021942997	0.02216458	3	1
0.001	0.5	0.13244371	0.1337812	3	2
0.001	0.5	0.21590559	0.20466882	3	3
0.001	0.5499	0.016988741	0.01718907	1	1
0.001	0.5499	0.12253598	0.12398092	1	2
0.001	0.5499	0.24121147	0.22856338	1	3
0.001	0.5499	0.02716801	0.02748665	2	1
0.001	0.5499	0.11800228	0.119386286	2	2
0.001	0.5499	0.09335714	0.11366011	2	3
0.001	0.5499	0.016988749	0.017189076	3	1
0.001	0.5499	0.12253603	0.12398095	3	2
0.001	0.5499	0.24121152	0.22856344	3	3
0.001	0.5998	0.012859398	0.013030229	1	1
0.001	0.5998	0.11156	0.11304201	1	2
0.001	0.5998	0.2670292	0.2532297	1	3
0.001	0.5998	0.02056476	0.020835858	2	1
0.001	0.5998	0.1047933	0.106174804	2	2
0.001	0.5998	0.091744795	0.11438552	2	3
0.001	0.5998	0.012859405	0.013030235	3	1
0.001	0.5998	0.11156003	0.113042034	3	2
0.001	0.5998	0.26702917	0.2532296	3	3
0.001	0.6497	0.009447209	0.00958378	1	1
0.001	0.6497	0.0996571	0.1010977	1	2
0.001	0.6497	0.29336002	0.27875674	1	3
0.001	0.6497	0.015108159	0.015324419	2	1
0.001	0.6497	0.09135696	0.09266466	2	2
0.001	0.6497	0.08860617	0.11313422	2	3
0.001	0.6497	0.009447205	0.009583777	3	1
0.001	0.6497	0.09965708	0.1010977	3	2
0.001	0.6497	0.2933601	0.27875686	3	3
0.001	0.6996	0.0066667455	0.0067679165	1	1
0.001	0.6996	0.08694979	0.08826931	1	2
0.001	0.6996	0.32020456	0.3052362	1	3
0.001	0.6996	0.010661706	0.0108215455	2	1
0.001	0.6996	0.077805996	0.07897248	2	2
0.001	0.6996	0.0838901	0.10965918	2	3
0.001	0.6996	0.0066667553	0.006767926	3	1
0.001	0.6996	0.08694982	0.08826934	3	2
0.001	0.6996	0.32020453	0.30523613	3	3
0.001	0.7495	0.004448917	0.0045170146	1	1
0.001	0.7495	0.07355118	0.07467699	1	2
0.001	0.7495	0.34755692	0.33275446	1	3
0.001	0.7495	0.007114922	0.0072222096	2	1
0.001	0.7495	0.064245395	0.06521415	2	2
0.001	0.7495	0.07752583	0.103666835	2	3
0.001	0.7495	0.004448908	0.004517006	3	1
0.001	0.7495	0.07355109	0.074676886	3	2
0.001	0.7495	0.34755686	0.33275434	3	3
0.001	0.7994	0.002736169	0.002776411	1	1
0.001	0.7994	0.05957175	0.060447887	1	2
0.001	0.7994	0.37540206	0.36139026	1	3
0.001	0.7994	0.0043758457	0.004439007	2	1
0.001	0.7994	0.050779745	0.05151274	2	2
0.001	0.7994	0.06942439	0.09481898	2	3
0.001	0.7994	0.0027361698	0.0027764116	3	1
0.001	0.7994	0.059571758	0.060447905	3	2
0.001	0.7994	0.3754021	0.36139035	3	3
0.001	0.8493	0.001478893	0.0014984804	1	1
0.001	0.8493	0.045126427	0.045724094	1	2
0.001	0.8493	0.40371144	0.39120615	1	3
0.001	0.8493	0.002365147	0.002395718	2	1
0.001	0.8493	0.037519325	0.03800429	2	2
0.001	0.8493	0.05948207	0.08274288	2	3
0.001	0.8493	0.0014788922	0.0014984795	3	1
0.001	0.8493	0.04512639	0.045724064	3	2
0.001	0.8493	0.40371138	0.39120606	3	3
0.001	0.8992	0.0006322524	0.0006390835	1	1
0.001	0.8992	0.030339172	0.030666979	1	2
0.001	0.8992	0.4324383	0.42223868	1	3
0.001	0.8992	0.0010111448	0.0010216988	2	1
0.001	0.8992	0.024584472	0.02484107	2	2
0.001	0.8992	0.047585	0.067047864	2	3
0.001	0.8992	0.00063225225	0.0006390834	3	1
0.001	0.8992	0.030339172	0.030666979	3	2
0.001	0.8992	0.4324383	0.42223877	3	3
0.001	0.9491	0.00015356211	0.00015468452	1	1
0.001	0.9491	0.015346985	0.015459161	1	2
0.001	0.9491	0.46151438	0.45449	1	3
0.001	0.9491	0.00024558822	0.0002472813	2	1
0.001	0.9491	0.012107303	0.012190772	2	2
0.001	0.9491	0.033617273	0.04735434	2	3
0.001	0.9491	0.000153562	0.00015468441	3	1
0.001	0.9491	0.015346976	0.015459154	3	2
0.001	0.9491	0.46151453	0.45449007	3	3
0.001	0.999	5.6182753e-8	5.633687e-8	1	1
0.001	0.999	0.00030097144	0.00030179706	1	2
0.001	0.999	0.49084225	0.48790798	1	3
0.001	0.999	8.985163e-8	9.005633e-8	2	1
0.001	0.999	0.00023084848	0.00023137438	2	2
0.001	0.999	0.017482398	0.023348548	2	3
0.001	0.999	5.618269e-8	5.6336805e-8	3	1
0.001	0.999	0.00030097133	0.0003017969	3	2
0.001	0.999	0.49084234	0.48790818	3	3
0.0509	0.001	0.26760334	0.26881284	1	1
0.0509	0.001	0.017773246	0.017853588	1	2
0.0509	0.001	0.00029514302	0.00033492147	1	3
0.0509	0.001	0.402061	0.39954072	2	1
0.0509	0.001	0.0261698	0.026005752	2	2
0.0509	0.001	0.00042575054	0.0004506265	2	3
0.0509	0.001	0.2676034	0.26881292	3	1
0.0509	0.001	0.01777324	0.017853579	3	2
0.0509	0.001	0.00029514285	0.0003349213	3	3
0.0509	0.0509	0.16613922	0.16576628	1	1
0.0509	0.0509	0.10932909	0.10908371	1	2
0.0509	0.0509	0.018112896	0.019974172	1	3
0.0509	0.0509	0.25172624	0.24934638	2	1
0.0509	0.0509	0.14149766	0.14015992	2	2
0.0509	0.0509	0.019613665	0.02084535	2	3
0.0509	0.0509	0.16613925	0.16576633	3	1
0.0509	0.0509	0.10932908	0.10908371	3	2
0.0509	0.0509	0.018112898	0.01997417	3	3
0.0509	0.1008	0.12574369	0.12481811	1	1
0.0509	0.1008	0.13810177	0.13708517	1	2
0.0509	0.1008	0.038452253	0.04128718	1	3
0.0509	0.1008	0.19175716	0.18941124	2	1
0.0509	0.1008	0.16796647	0.16591163	2	2
0.0509	0.1008	0.035680857	0.038296074	2	3
0.0509	0.1008	0.1257437	0.1248181	3	1
0.0509	0.1008	0.13810177	0.13708517	3	2
0.0509	0.1008	0.038452253	0.0412872	3	3
0.0509	0.1507	0.098818675	0.09774458	1	1
0.0509	0.1507	0.15245928	0.15080217	1	2
0.0509	0.1507	0.060043953	0.06301427	1	3
0.0509	0.1507	0.15143645	0.14924188	2	1
0.0509	0.1507	0.17681202	0.17424972	2	2
0.0509	0.1507	0.04910769	0.053386413	2	3
0.0509	0.1507	0.09881869	0.097744614	3	1
0.0509	0.1507	0.15245934	0.15080222	3	2
0.0509	0.1507	0.060043983	0.0630143	3	3
0.0509	0.2006	0.078965776	0.07793209	1	1
0.0509	0.2006	0.15911463	0.1570318	1	2
0.0509	0.2006	0.08241602	0.08484847	1	3
0.0509	0.2006	0.12147031	0.119496986	2	1
0.0509	0.2006	0.17730455	0.17442411	2	2
0.0509	0.2006	0.060232278	0.06645403	2	3
0.0509	0.2006	0.07896582	0.07793214	3	1
0.0509	0.2006	0.15911466	0.15703183	3	2
0.0509	0.2006	0.08241601	0.084848456	3	3
0.0509	0.2505	0.063587435	0.06267725	1	1
0.0509	0.2505	0.16084123	0.15853892	1	2
0.0509	0.2505	0.105334386	0.10672375	1	3
0.0509	0.2505	0.098106064	0.096383534	2	1
0.0509	0.2505	0.17304967	0.17001131	2	2
0.0509	0.2505	0.069318	0.077725135	2	3
0.0509	0.2505	0.06358744	0.06267724	3	1
0.0509	0.2505	0.16084124	0.15853892	3	2
0.0509	0.2505	0.105334416	0.10672378	3	3
0.0509	0.3004	0.051319733	0.050561294	1	1
0.0509	0.3004	0.15911135	0.15675981	1	2
0.0509	0.3004	0.12867585	0.12866461	1	3
0.0509	0.3004	0.07936896	0.07790002	2	1
0.0509	0.3004	0.16584936	0.1627799	2	2
0.0509	0.3004	0.07656804	0.087348714	2	3
0.0509	0.3004	0.051319733	0.05056129	3	1
0.0509	0.3004	0.15911129	0.15675977	3	2
0.0509	0.3004	0.12867582	0.12866458	3	3
0.0509	0.3503	0.041346308	0.040739436	1	1
0.0509	0.3503	0.15481168	0.15253942	1	2
0.0509	0.3503	0.15237592	0.15073335	1	3
0.0509	0.3503	0.06407042	0.06284165	2	1
0.0509	0.3503	0.15672565	0.15371984	2	2
0.0509	0.3503	0.08213608	0.09541386	2	3
0.0509	0.3503	0.0413463	0.040739436	3	1
0.0509	0.3503	0.15481165	0.15253942	3	2
0.0509	0.3503	0.15237592	0.15073335	3	3
0.0509	0.4002	0.03313727	0.032667685	1	1
0.0509	0.4002	0.14851995	0.14641534	1	2
0.0509	0.4002	0.1764051	0.17301044	1	3
0.0509	0.4002	0.05143383	0.05042275	2	1
0.0509	0.4002	0.14630607	0.14343002	2	2
0.0509	0.4002	0.08613533	0.10196021	2	3
0.0509	0.4002	0.03313727	0.032667685	3	1
0.0509	0.4002	0.14851996	0.14641534	3	2
0.0509	0.4002	0.17640507	0.17301042	3	3
0.0509	0.4501	0.026329178	0.025976365	1	1
0.0509	0.4501	0.14063343	0.13874885	1	2
0.0509	0.4501	0.20075436	0.19558434	1	3
0.0509	0.4501	0.040923126	0.040103268	2	1
0.0509	0.4501	0.13499804	0.13229351	2	2
0.0509	0.4501	0.08864473	0.10698386	2	3
0.0509	0.4501	0.02632918	0.025976365	3	1
0.0509	0.4501	0.14063348	0.13874891	3	2
0.0509	0.4501	0.20075437	0.19558439	3	3
0.0509	0.5	0.020662475	0.020404318	1	1
0.0509	0.5	0.13143715	0.12979499	1	2
0.0509	0.5	0.22542724	0.21854779	1	3
0.0509	0.5	0.03215315	0.03149722	2	1
0.0509	0.5	0.123079084	0.12056824	2	2
0.0509	0.5	0.08971394	0.11044028	2	3
0.0509	0.5	0.020662487	0.020404333	3	1
0.0509	0.5	0.13143718	0.129795	3	2
0.0509	0.5	0.22542726	0.21854779	3	3
0.0509	0.5499	0.015946034	0.015761467	1	1
0.0509	0.5499	0.121143565	0.1197414	1	2
0.0509	0.5499	0.25043422	0.24199493	1	3
0.0509	0.5499	0.024838733	0.02432083	2	1
0.0509	0.5499	0.11074684	0.10843769	2	2
0.0509	0.5499	0.089366816	0.112245776	2	3
0.0509	0.5499	0.015946029	0.015761461	3	1
0.0509	0.5499	0.121143535	0.11974137	3	2
0.0509	0.5499	0.25043416	0.24199493	3	3
0.0509	0.5998	0.012035477	0.011905966	1	1
0.0509	0.5998	0.1099174	0.10873461	1	2
0.0509	0.5998	0.2757887	0.26602036	1	3
0.0509	0.5998	0.018763486	0.01836031	2	1
0.0509	0.5998	0.09814945	0.09604052	2	2
0.0509	0.5998	0.08760418	0.11227772	2	3
0.0509	0.5998	0.012035469	0.011905961	3	1
0.0509	0.5998	0.10991736	0.108734556	3	2
0.0509	0.5998	0.27578866	0.2660203	3	3
0.0509	0.6497	0.008819373	0.008729648	1	1
0.0509	0.6497	0.09789192	0.096896	1	2
0.0509	0.6497	0.3015037	0.29071668	1	3
0.0509	0.6497	0.013759665	0.013451236	2	1
0.0509	0.6497	0.08540461	0.08349017	2	2
0.0509	0.6497	0.08440573	0.11037403	2	3
0.0509	0.6497	0.008819374	0.00872965	3	1
0.0509	0.6497	0.09789191	0.096895985	3	2
0.0509	0.6497	0.3015037	0.29071668	3	3
0.0509	0.6996	0.006209971	0.0061482848	1	1
0.0509	0.6996	0.08518104	0.084334865	1	2
0.0509	0.6996	0.32758918	0.3161734	1	3
0.0509	0.6996	0.009694634	0.009464412	2	1
0.0509	0.6996	0.07261317	0.07088876	2	2
0.0509	0.6996	0.07973186	0.106333956	2	3
0.0509	0.6996	0.006209968	0.0061482824	3	1
0.0509	0.6996	0.08518101	0.08433485	3	2
0.0509	0.6996	0.32758912	0.31617323	3	3
0.0509	0.7495	0.004136532	0.0040944936	1	1
0.0509	0.7495	0.07188763	0.071157075	1	2
0.0509	0.7495	0.35404897	0.34247372	1	3
0.0509	0.7495	0.0064610937	0.0062957196	2	1
0.0509	0.7495	0.059867565	0.05833523	2	2
0.0509	0.7495	0.073525056	0.099918544	2	3
0.0509	0.7495	0.004136532	0.004094494	3	1
0.0509	0.7495	0.07188763	0.071157075	3	2
0.0509	0.7495	0.35404894	0.3424737	3	3
0.0509	0.7994	0.0025405705	0.0025126785	1	1
0.0509	0.7994	0.05811081	0.057472855	1	2
0.0509	0.7994	0.38087797	0.36969128	1	3
0.0509	0.7994	0.0039699683	0.0038585258	2	1
0.0509	0.7994	0.04725925	0.045932624	2	2
0.0509	0.7994	0.06571206	0.09085511	2	3
0.0509	0.7994	0.0025405711	0.0025126792	3	1
0.0509	0.7994	0.058110826	0.057472866	3	2
0.0509	0.7994	0.3808779	0.36969125	3	3
0.0509	0.8493	0.0013720898	0.0013549526	1	1
0.0509	0.8493	0.043951437	0.043402486	1	2
0.0509	0.8493	0.40805936	0.39788532	1	3
0.0509	0.8493	0.0021447844	0.002077697	2	1
0.0509	0.8493	0.034883328	0.03379221	2	2
0.0509	0.8493	0.056206375	0.07884474	2	3
0.0509	0.8493	0.0013720891	0.0013549519	3	1
0.0509	0.8493	0.04395142	0.043402463	3	2
0.0509	0.8493	0.40805924	0.3978853	3	3
0.0509	0.8992	0.000586588	0.0005779129	1	1
0.0509	0.8992	0.029516222	0.029079698	1	2
0.0509	0.8992	0.43556184	0.42709494	1	3
0.0509	0.8992	0.00091714674	0.00088476593	2	1
0.0509	0.8992	0.022841932	0.02203547	2	2
0.0509	0.8992	0.044911567	0.06357458	2	3
0.0509	0.8992	0.0005865879	0.0005779126	3	1
0.0509	0.8992	0.029516222	0.029079696	3	2
0.0509	0.8992	0.4355618	0.4270949	3	3
0.0509	0.9491	0.00014265087	0.00014009138	1	1
0.0509	0.9491	0.014921168	0.014653445	1	2
0.0509	0.9491	0.46333873	0.4573353	1	3
0.0509	0.9491	0.00022307126	0.00021410054	2	1
0.0509	0.9491	0.011245927	0.0107936775	2	2
0.0509	0.9491	0.031725902	0.044734415	2	3
0.0509	0.9491	0.00014265084	0.00014009138	3	1
0.0509	0.9491	0.014921172	0.01465345	3	2
0.0509	0.9491	0.46333873	0.45733538	3	3
0.0509	0.999	5.244378e-8	5.128974e-8	1	1
0.0509	0.999	0.00029257854	0.00028614022	1	2
0.0509	0.999	0.4913295	0.488605	1	3
0.0509	0.999	8.2014225e-8	7.823668e-8	2	1
0.0509	0.999	0.00021444591	0.00020456867	2	2
0.0509	0.999	0.016541261	0.022012984	2	3
0.0509	0.999	5.244382e-8	5.128979e-8	3	1
0.0509	0.999	0.00029257877	0.0002861405	3	2
0.0509	0.999	0.49132937	0.48860487	3	3
0.1008	0.001	0.27552155	0.27883494	1	1
0.1008	0.001	0.018416816	0.0186383	1	2
0.1008	0.001	0.0003078191	0.00039002454	1	3
0.1008	0.001	0.38589898	0.37906256	2	1
0.1008	0.001	0.025197402	0.024750998	2	2
0.1008	0.001	0.0004112284	0.00046001817	2	3
0.1008	0.001	0.2755215	0.27883494	3	1
0.1008	0.001	0.018416816	0.018638302	3	2
0.1008	0.001	0.0003078191	0.00039002456	3	3
0.1008	0.0509	0.16752467	0.16713886	1	1
0.1008	0.0509	0.11502245	0.11475755	1	2
0.1008	0.0509	0.019947182	0.024068281	1	3
0.1008	0.0509	0.23897953	0.23308271	2	1
0.1008	0.0509	0.13674513	0.13337094	2	2
0.1008	0.0509	0.01928657	0.021616742	2	3
0.1008	0.0509	0.16752467	0.16713886	3	1
0.1008	0.0509	0.1150225	0.11475763	3	2
0.1008	0.0509	0.019947188	0.024068289	3	3
0.1008	0.1008	0.1247337	0.123069234	1	1
0.1008	0.1008	0.14430627	0.14238061	1	2
0.1008	0.1008	0.042527433	0.049117796	1	3
0.1008	0.1008	0.1804597	0.17488539	2	1
0.1008	0.1008	0.16142435	0.15643804	2	2
0.1008	0.1008	0.034980997	0.03954112	2	3
0.1008	0.1008	0.12473373	0.123069264	3	1
0.1008	0.1008	0.14430627	0.14238061	3	2
0.1008	0.1008	0.04252743	0.049117796	3	3
0.1008	0.1507	0.096820936	0.094776794	1	1
0.1008	0.1507	0.15788618	0.15455282	1	2
0.1008	0.1507	0.06606536	0.07361589	1	3
0.1008	0.1507	0.1415621	0.13645345	2	1
0.1008	0.1507	0.16898742	0.16288912	2	2
0.1008	0.1507	0.047905505	0.05476631	2	3
0.1008	0.1507	0.096820965	0.09477685	3	1
0.1008	0.1507	0.15788618	0.15455285	3	2
0.1008	0.1507	0.06606537	0.0736159	3	3
0.1008	0.2006	0.076639	0.074613705	1	1
0.1008	0.2006	0.16336003	0.15904298	1	2
0.1008	0.2006	0.0899546	0.09736273	1	3
0.1008	0.2006	0.112962216	0.108399786	2	1
0.1008	0.2006	0.16865635	0.1618445	2	2
0.1008	0.2006	0.058474127	0.067716815	2	3
0.1008	0.2006	0.076639	0.0746137	3	1
0.1008	0.2006	0.16335997	0.15904294	3	2
0.1008	0.2006	0.089954585	0.097362675	3	3
0.1008	0.2505	0.06125378	0.059418187	1	1
0.1008	0.2505	0.16385598	0.15894571	1	2
0.1008	0.2505	0.11397768	0.12048447	1	3
0.1008	0.2505	0.090858854	0.08686371	2	1
0.1008	0.2505	0.16395833	0.15674892	2	2
0.1008	0.2505	0.06700803	0.07869064	2	3
0.1008	0.2505	0.061253797	0.059418205	3	1
0.1008	0.2505	0.163856	0.15894575	3	2
0.1008	0.2505	0.113977626	0.12048445	3	3
0.1008	0.3004	0.049136963	0.047553323	1	1
0.1008	0.3004	0.16099076	0.15580219	1	2
0.1008	0.3004	0.13806447	0.1431669	1	3
0.1008	0.3004	0.07325744	0.06981442	2	1
0.1008	0.3004	0.15661389	0.14925328	2	2
0.1008	0.3004	0.07374422	0.08788727	2	3
0.1008	0.3004	0.04913695	0.04755331	3	1
0.1008	0.3004	0.16099077	0.1558022	3	2
0.1008	0.3004	0.13806447	0.14316691	3	3
0.1008	0.3503	0.039387863	0.038065515	1	1
0.1008	0.3503	0.15570617	0.15047872	1	2
0.1008	0.3503	0.1622058	0.1655906	1	3
0.1008	0.3503	0.058967676	0.056042057	2	1
0.1008	0.3503	0.14757775	0.14025585	2	2
0.1008	0.3503	0.078854814	0.095432386	2	3
0.1008	0.3503	0.039387856	0.03806549	3	1
0.1008	0.3503	0.15570614	0.15047865	3	2
0.1008	0.3503	0.16220579	0.16559052	3	3
0.1008	0.4002	0.03143174	0.03035472	1	1
0.1008	0.4002	0.1485955	0.14350377	1	2
0.1008	0.4002	0.1864189	0.1879176	1	3
0.1008	0.4002	0.047219764	0.044767	2	1
0.1008	0.4002	0.13742523	0.13028689	2	2
0.1008	0.4002	0.08246271	0.10139385	2	3
0.1008	0.4002	0.031431768	0.03035475	3	1
0.1008	0.4002	0.14859554	0.14350384	3	2
0.1008	0.4002	0.1864189	0.18791765	3	3
0.1008	0.4501	0.024880739	0.024021935	1	1
0.1008	0.4501	0.14005476	0.13522053	1	2
0.1008	0.4501	0.21073212	0.21029195	1	3
0.1008	0.4501	0.03748726	0.03545921	2	1
0.1008	0.4501	0.12652525	0.11968028	2	2
0.1008	0.4501	0.084652476	0.10579196	2	3
0.1008	0.4501	0.024880731	0.024021922	3	1
0.1008	0.4501	0.14005475	0.13522047	3	2
0.1008	0.4501	0.21073201	0.21029182	3	3
0.1008	0.5	0.019461669	0.018790277	1	1
0.1008	0.5	0.13036071	0.12586345	1	2
0.1008	0.5	0.23517789	0.2328426	1	3
0.1008	0.5	0.029395103	0.027743474	2	1
0.1008	0.5	0.115126595	0.10865794	2	2
0.1008	0.5	0.08547782	0.1086059	2	3
0.1008	0.5	0.01946167	0.01879028	3	1
0.1008	0.5	0.13036071	0.12586348	3	2
0.1008	0.5	0.23517792	0.23284265	3	3
0.1008	0.5499	0.014975732	0.014461208	1	1
0.1008	0.5499	0.119715184	0.11560214	1	2
0.1008	0.5499	0.25978932	0.25568724	1	3
0.1008	0.5499	0.022667352	0.021345682	2	1
0.1008	0.5499	0.103405505	0.09737621	2	2
0.1008	0.5499	0.08496676	0.10977709	2	3
0.1008	0.5499	0.0149757285	0.014461205	3	1
0.1008	0.5499	0.119715184	0.115602136	3	2
0.1008	0.5499	0.25978938	0.25568736	3	3
0.1008	0.5998	0.011274164	0.0108883	1	1
0.1008	0.5998	0.10827154	0.104565926	1	2
0.1008	0.5998	0.2845972	0.2789336	1	3
0.1008	0.5998	0.017095545	0.016060263	2	1
0.1008	0.5998	0.09149358	0.08595285	2	2
0.1008	0.5998	0.083125174	0.1092114	2	3
0.1008	0.5998	0.011274159	0.010888298	3	1
0.1008	0.5998	0.10827154	0.10456593	3	2
0.1008	0.5998	0.2845971	0.27893347	3	3
0.1008	0.6497	0.008243061	0.007960942	1	1
0.1008	0.6497	0.096152045	0.09286126	1	2
0.1008	0.6497	0.30962807	0.30268076	1	3
0.1008	0.6497	0.012518693	0.011729512	2	1
0.1008	0.6497	0.07949544	0.07448404	2	2
0.1008	0.6497	0.07993951	0.10678039	2	3
0.1008	0.6497	0.008243062	0.0079609435	3	1
0.1008	0.6497	0.09615204	0.09286126	3	2
0.1008	0.6497	0.309628	0.30268073	3	3
0.1008	0.6996	0.005793178	0.0055934787	1	1
0.1008	0.6996	0.08345908	0.08058211	1	2
0.1008	0.6996	0.33490378	0.32702082	1	3
0.1008	0.6996	0.008809633	0.008229512	2	1
0.1008	0.6996	0.06749988	0.06305499	2	2
0.1008	0.6996	0.07537843	0.10232271	2	3
0.1008	0.6996	0.0057931794	0.00559348	3	1
0.1008	0.6996	0.0834591	0.08058214	3	2
0.1008	0.6996	0.33490378	0.3270208	3	3
0.1008	0.7495	0.0038530456	0.0037179012	1	1
0.1008	0.7495	0.07028416	0.06781897	1	2
0.1008	0.7495	0.36043835	0.35203588	1	3
0.1008	0.7495	0.005865747	0.005460503	2	1
0.1008	0.7495	0.055588245	0.051747825	2	2
0.1008	0.7495	0.0693949	0.09564615	2	3
0.1008	0.7495	0.0038530473	0.0037179023	3	1
0.1008	0.7495	0.070284195	0.06781899	3	2
0.1008	0.7495	0.36043832	0.35203588	3	3
0.1008	0.7994	0.0023639072	0.0022784818	1	1
0.1008	0.7994	0.056713864	0.05466436	1	2
0.1008	0.7994	0.38623726	0.37779817	1	3
0.1008	0.7994	0.00360198	0.0033396056	2	1
0.1008	0.7994	0.043840017	0.040646657	2	2
0.1008	0.7994	0.06192776	0.0865315	2	3
0.1008	0.7994	0.002363907	0.0022784818	3	1
0.1008	0.7994	0.05671387	0.05466437	3	2
0.1008	0.7994	0.38623738	0.37779826	3	3
0.1008	0.8493	0.0012759952	0.001227824	1	1
0.1008	0.8493	0.042834826	0.041217756	1	2
0.1008	0.8493	0.412296	0.40436706	1	3
0.1008	0.8493	0.0019456705	0.0017954644	2	1
0.1008	0.8493	0.032336913	0.029840492	2	2
0.1008	0.8493	0.052903898	0.07473865	2	3
0.1008	0.8493	0.0012759946	0.0012278234	3	1
0.1008	0.8493	0.0428348	0.04121771	3	2
0.1008	0.8493	0.41229597	0.40436703	3	3
0.1008	0.8992	0.0005456167	0.0005237954	1	1
0.1008	0.8992	0.028737603	0.027588278	1	2
0.1008	0.8992	0.43859726	0.4317858	1	3
0.1008	0.8992	0.00083241257	0.00076395995	2	1
0.1008	0.8992	0.021165818	0.019425264	2	2
0.1008	0.8992	0.04224067	0.060015004	2	3
0.1008	0.8992	0.00054561737	0.0005237959	3	1
0.1008	0.8992	0.028737629	0.027588299	3	2
0.1008	0.8992	0.43859726	0.4317858	3	3
0.1008	0.9491	0.00013287336	0.0001271696	1	1
0.1008	0.9491	0.014519293	0.013896035	1	2
0.1008	0.9491	0.46511328	0.4600825	1	3
0.1008	0.9491	0.00020279076	0.00018494464	2	1
0.1008	0.9491	0.010419848	0.009502875	2	2
0.1008	0.9491	0.02984662	0.042100955	2	3
0.1008	0.9491	0.00013287345	0.00012716965	3	1
0.1008	0.9491	0.0145192975	0.013896037	3	2
0.1008	0.9491	0.46511316	0.46008232	3	3
0.1008	0.999	4.9089053e-8	4.679941e-8	1	1
0.1008	0.999	0.00028466037	0.0002713831	1	2
0.1008	0.999	0.49181545	0.4893002	1	3
0.1008	0.999	7.494416e-8	6.78538e-8	2	1
0.1008	0.999	0.00019873999	0.00017993744	2	2
0.1008	0.999	0.015600798	0.020676725	2	3
0.1008	0.999	4.908903e-8	4.679939e-8	3	1
0.1008	0.999	0.0002846603	0.00027138303	3	2
0.1008	0.999	0.4918156	0.48930028	3	3
0.1507	0.001	0.28409037	0.28993133	1	1
0.1507	0.001	0.01910996	0.019502865	1	2
0.1507	0.001	0.00032144715	0.00044750562	1	3
0.1507	0.001	0.3684313	0.35642505	2	1
0.1507	0.001	0.024130093	0.023343747	2	2
0.1507	0.001	0.00039500775	0.00046799384	2	3
0.1507	0.001	0.28409046	0.28993136	3	1
0.1507	0.001	0.019109968	0.019502867	3	2
0.1507	0.001	0.00032144733	0.0004475059	3	3
0.1507	0.0509	0.16904707	0.1687239	1	1
0.1507	0.0509	0.12106895	0.1208375	1	2
0.1507	0.0509	0.02195756	0.028620904	1	3
0.1507	0.0509	0.22571328	0.2158019	2	1
0.1507	0.0509	0.13131481	0.12554856	2	2
0.1507	0.0509	0.018824903	0.022285083	2	3
0.1507	0.0509	0.16904701	0.16872382	3	1
0.1507	0.0509	0.121068895	0.12083745	3	2
0.1507	0.0509	0.021957554	0.028620906	3	3
0.1507	0.1008	0.12375344	0.12136045	1	1
0.1507	0.1008	0.15073954	0.14782473	1	2
0.1507	0.1008	0.04694886	0.057725128	1	3
0.1507	0.1008	0.16898994	0.15986034	2	1
0.1507	0.1008	0.15410694	0.14578137	2	2
0.1507	0.1008	0.03401948	0.040537745	2	3
0.1507	0.1008	0.12375345	0.12136045	3	1
0.1507	0.1008	0.15073949	0.1478247	3	2
0.1507	0.1008	0.046948835	0.05772512	3	3
0.1507	0.1507	0.09485921	0.09186812	1	1
0.1507	0.1507	0.16338208	0.15823032	1	2
0.1507	0.1507	0.07249828	0.085061006	1	3
0.1507	0.1507	0.13171858	0.12349883	2	1
0.1507	0.1507	0.16044667	0.15043423	2	2
0.1507	0.1507	0.046355665	0.055748094	2	3
0.1507	0.1507	0.094859205	0.0918681	3	1
0.1507	0.1507	0.16338205	0.1582303	3	2
0.1507	0.1507	0.072498254	0.08506101	3	3
0.1507	0.2006	0.07437426	0.071401864	1	1
0.1507	0.2006	0.16756761	0.16087076	1	2
0.1507	0.2006	0.0978898	0.110648625	1	3
0.1507	0.2006	0.10459718	0.09734553	2	1
0.1507	0.2006	0.15941429	0.1483623	2	2
0.1507	0.2006	0.056325167	0.06844967	2	3
0.1507	0.2006	0.07437425	0.07140186	3	1
0.1507	0.2006	0.1675676	0.16087076	3	2
0.1507	0.2006	0.0978898	0.110648595	3	3
0.1507	0.2505	0.059002504	0.05630046	1	1
0.1507	0.2505	0.16678049	0.15914267	1	2
0.1507	0.2505	0.122958615	0.13488707	1	3
0.1507	0.2505	0.083809644	0.0775121	2	1
0.1507	0.2505	0.15440977	0.14280732	2	2
0.1507	0.2505	0.064297356	0.07902021	2	3
0.1507	0.2505	0.05900253	0.056300484	3	1
0.1507	0.2505	0.16678052	0.1591427	3	2
0.1507	0.2505	0.12295859	0.13488702	3	3
0.1507	0.3004	0.047047406	0.044703774	1	1
0.1507	0.3004	0.16276619	0.15465808	1	2
0.1507	0.3004	0.14771265	0.15816456	1	3
0.1507	0.3004	0.067363806	0.061966322	2	1
0.1507	0.3004	0.14705099	0.13526861	2	2
0.1507	0.3004	0.070532754	0.08771211	2	3
0.1507	0.3004	0.047047377	0.044703756	3	1
0.1507	0.3004	0.1627661	0.15465802	3	2
0.1507	0.3004	0.14771265	0.15816459	3	3
0.1507	0.3503	0.037525296	0.035552956	1	1
0.1507	0.3503	0.15650639	0.14828035	1	2
0.1507	0.3503	0.17221229	0.18079856	1	3
0.1507	0.3503	0.05408172	0.04951172	2	1
0.1507	0.3503	0.13821654	0.12653705	2	2
0.1507	0.3503	0.0752137	0.094687395	2	3
0.1507	0.3503	0.037525304	0.035552964	3	1
0.1507	0.3503	0.15650639	0.14828035	3	2
0.1507	0.3503	0.1722123	0.1807986	3	3
0.1507	0.4002	0.029819025	0.028196497	1	1
0.1507	0.4002	0.14859961	0.14051394	1	2
0.1507	0.4002	0.19652936	0.203041	1	3
0.1507	0.4002	0.043209147	0.039387282	2	1
0.1507	0.4002	0.12842752	0.11706808	2	2
0.1507	0.4002	0.07846721	0.10004162	2	3
0.1507	0.4002	0.029819041	0.02819652	3	1
0.1507	0.4002	0.14859967	0.14051397	3	2
0.1507	0.4002	0.19652939	0.20304103	3	3
0.1507	0.4501	0.02351821	0.02220947	1	1
0.1507	0.4501	0.13943346	0.13167427	1	2
0.1507	0.4501	0.220734	0.2250947	1	3
0.1507	0.4501	0.03423478	0.03108121	2	1
0.1507	0.4501	0.11801443	0.10714339	2	2
0.1507	0.4501	0.080379516	0.10381858	2	3
0.1507	0.4501	0.023518205	0.022209467	3	1
0.1507	0.4501	0.13943344	0.13167426	3	2
0.1507	0.4501	0.220734	0.22509468	3	3
0.1507	0.5	0.018337507	0.017301803	1	1
0.1507	0.5	0.12927167	0.12197038	1	2
0.1507	0.5	0.24489026	0.24712682	1	3
0.1507	0.5	0.026796926	0.024234498	2	1
0.1507	0.5	0.107198425	0.0969477	2	2
0.1507	0.5	0.08100589	0.106019825	2	3
0.1507	0.5	0.01833752	0.017301815	3	1
0.1507	0.5	0.12927172	0.121970415	3	2
0.1507	0.5	0.2448902	0.24712677	3	3
0.1507	0.5499	0.014071483	0.013268279	1	1
0.1507	0.5499	0.118302315	0.11154957	1	2
0.1507	0.5499	0.2690545	0.26927856	1	3
0.1507	0.5499	0.020630945	0.018586729	2	1
0.1507	0.5499	0.09613572	0.08661013	2	2
0.1507	0.5499	0.080376685	0.10661045	2	3
0.1507	0.5499	0.014071485	0.013268282	3	1
0.1507	0.5499	0.11830231	0.111549586	3	2
0.1507	0.5499	0.2690545	0.26927853	3	3
0.1507	0.5998	0.010567773	0.009959142	1	1
0.1507	0.5998	0.10666527	0.1005221	1	2
0.1507	0.5998	0.29327607	0.291672	1	3
0.1507	0.5998	0.015537804	0.013943602	2	1
0.1507	0.5998	0.0849426	0.0762274	2	2
0.1507	0.5998	0.078501366	0.10552243	2	3
0.1507	0.5998	0.010567777	0.009959144	3	1
0.1507	0.5998	0.10666529	0.100522116	3	2
0.1507	0.5998	0.29327595	0.29167196	3	3
0.1507	0.6497	0.0077105328	0.0072622197	1	1
0.1507	0.6497	0.09447005	0.08897729	1	2
0.1507	0.6497	0.3175959	0.31441444	1	3
0.1507	0.6497	0.011364184	0.010156519	2	1
0.1507	0.6497	0.07371129	0.065878026	2	2
0.1507	0.6497	0.07537161	0.10265751	2	3
0.1507	0.6497	0.0077105304	0.0072622173	3	1
0.1507	0.6497	0.09447007	0.08897732	3	2
0.1507	0.6497	0.31759596	0.3144145	3	3
0.1507	0.6996	0.005409566	0.0050912513	1	1
0.1507	0.6996	0.081806816	0.07699307	1	2
0.1507	0.6996	0.3420476	0.33760098	1	3
0.1507	0.6996	0.007989243	0.0071089696	2	1
0.1507	0.6996	0.0625197	0.055631146	2	2
0.1507	0.6996	0.07096308	0.09788902	2	3
0.1507	0.6996	0.005409562	0.0050912485	3	1
0.1507	0.6996	0.08180681	0.07699306	3	2
0.1507	0.6996	0.34204757	0.337601	3	3
0.1507	0.7495	0.0035930644	0.003378221	1	1
0.1507	0.7495	0.06875477	0.06464366	1	2
0.1507	0.7495	0.366656	0.3613155	1	3
0.1507	0.7495	0.0053156307	0.004707386	2	1
0.1507	0.7495	0.051438905	0.04555297	2	2
0.1507	0.7495	0.0652375	0.0910648	2	3
0.1507	0.7495	0.0035930667	0.003378223	3	1
0.1507	0.7495	0.06875479	0.06464367	3	2
0.1507	0.7495	0.3666561	0.36131555	3	3
0.1507	0.7994	0.0022024116	0.0020678698	1	1
0.1507	0.7994	0.05538783	0.05200429	1	2
0.1507	0.7994	0.39143744	0.38563016	1	3
0.1507	0.7994	0.003262888	0.0028743383	2	1
0.1507	0.7994	0.040537596	0.035710312	2	2
0.1507	0.7994	0.05814403	0.08201048	2	3
0.1507	0.7994	0.0022024114	0.0020678698	3	1
0.1507	0.7994	0.055387814	0.05200428	3	2
0.1507	0.7994	0.3914376	0.38563034	3	3
0.1507	0.8493	0.0011883893	0.0011137525	1	1
0.1507	0.8493	0.041778956	0.039155036	1	2
0.1507	0.8493	0.41639805	0.4106059	1	3
0.1507	0.8493	0.001762596	0.001543642	2	1
0.1507	0.8493	0.02988565	0.02617318	2	2
0.1507	0.8493	0.049620952	0.07053388	2	3
0.1507	0.8493	0.0011883886	0.0011137518	3	1
0.1507	0.8493	0.041778944	0.03915502	3	2
0.1507	0.8493	0.41639823	0.41060603	3	3
0.1507	0.8992	0.00050833565	0.00047528712	1	1
0.1507	0.8992	0.028003346	0.026182752	1	2
0.1507	0.8992	0.44153434	0.43629062	1	3
0.1507	0.8992	0.0007546103	0.0006565764	2	1
0.1507	0.8992	0.01955645	0.017015815	2	2
0.1507	0.8992	0.039596844	0.056430202	2	3
0.1507	0.8992	0.0005083354	0.00047528688	3	1
0.1507	0.8992	0.02800334	0.02618275	3	2
0.1507	0.8992	0.4415344	0.43629065	3	3
0.1507	0.9491	0.00012398252	0.00011557982	1	1
0.1507	0.9491	0.0141408285	0.01318246	1	2
0.1507	0.9491	0.46683484	0.46272525	1	3
0.1507	0.9491	0.00018417306	0.00015908579	2	1
0.1507	0.9491	0.009628003	0.008316518	2	2
0.1507	0.9491	0.02798858	0.039478105	2	3
0.1507	0.9491	0.00012398257	0.00011557987	3	1
0.1507	0.9491	0.014140831	0.013182461	3	2
0.1507	0.9491	0.4668349	0.46272522	3	3
0.1507	0.999	4.603311e-8	4.275486e-8	1	1
0.1507	0.999	0.00027720252	0.00025746162	1	2
0.1507	0.999	0.49229944	0.48999152	1	3
0.1507	0.999	6.843987e-8	5.863324e-8	2	1
0.1507	0.999	0.00018369577	0.00015737432	2	2
0.1507	0.999	0.014662698	0.019344378	2	3
0.1507	0.999	4.60331e-8	4.275485e-8	3	1
0.1507	0.999	0.0002772026	0.00025746162	3	2
0.1507	0.999	0.49229956	0.4899916	3	3
0.2006	0.001	0.29320568	0.30175966	1	1
0.2006	0.001	0.01984274	0.020421643	1	2
0.2006	0.001	0.00033580698	0.0005060644	1	3
0.2006	0.001	0.34987277	0.33232135	2	1
0.2006	0.001	0.022981433	0.021828564	2	2
0.2006	0.001	0.00037730078	0.00047502184	2	3
0.2006	0.001	0.29320574	0.30175975	3	1
0.2006	0.001	0.019842742	0.020421643	3	2
0.2006	0.001	0.00033580716	0.00050606456	3	3
0.2006	0.0509	0.17073438	0.17043048	1	1
0.2006	0.0509	0.12734401	0.12711734	1	2
0.2006	0.0509	0.024086276	0.03351059	1	3
0.2006	0.0509	0.21211164	0.19802444	2	1
0.2006	0.0509	0.12531823	0.11699531	2	2
0.2006	0.0509	0.018240806	0.02286357	2	3
0.2006	0.0509	0.17073439	0.17043051	3	1
0.2006	0.0509	0.127344	0.12711734	3	2
0.2006	0.0509	0.02408627	0.03351057	3	3
0.2006	0.1008	0.12286956	0.119693294	1	1
0.2006	0.1008	0.15727971	0.15321395	1	2
0.2006	0.1008	0.051579744	0.06685576	1	3
0.2006	0.1008	0.15750518	0.1447751	2	1
0.2006	0.1008	0.14620209	0.13438556	2	2
0.2006	0.1008	0.032834843	0.04131345	2	3
0.2006	0.1008	0.12286957	0.11969331	3	1
0.2006	0.1008	0.15727976	0.15321396	3	2
0.2006	0.1008	0.05157973	0.066855766	3	3
0.2006	0.1507	0.09300004	0.0890469	1	1
0.2006	0.1507	0.1688683	0.16169024	1	2
0.2006	0.1507	0.079147205	0.097010255	1	3
0.2006	0.1507	0.12202242	0.11072565	2	1
0.2006	0.1507	0.15141864	0.13740037	2	2
0.2006	0.1507	0.044527974	0.05637939	2	3
0.2006	0.1507	0.09300003	0.089046896	3	1
0.2006	0.1507	0.16886829	0.16169024	3	2
0.2006	0.1507	0.07914715	0.09701017	3	3
0.2006	0.2006	0.07222486	0.06832435	1	1
0.2006	0.2006	0.17170422	0.16243136	1	2
0.2006	0.2006	0.10599601	0.12433105	1	3
0.2006	0.2006	0.0964534	0.086597666	2	1
0.2006	0.2006	0.14981493	0.13450663	2	2
0.2006	0.2006	0.05388143	0.06872222	2	3
0.2006	0.2006	0.072224885	0.06832437	3	1
0.2006	0.2006	0.17170419	0.16243131	3	2
0.2006	0.2006	0.10599597	0.12433099	3	3
0.2006	0.2505	0.056872007	0.05334309	1	1
0.2006	0.2505	0.16961645	0.15909174	1	2
0.2006	0.2505	0.13204473	0.14955574	1	3
0.2006	0.2505	0.077006064	0.06852156	2	1
0.2006	0.2505	0.1446278	0.12869279	2	2
0.2006	0.2505	0.0612997	0.078804664	2	3
0.2006	0.2505	0.056872018	0.053343095	3	1
0.2006	0.2505	0.16961645	0.15909173	3	2
0.2006	0.2505	0.13204472	0.14955568	3	3
0.2006	0.3004	0.045076467	0.042022433	1	1
0.2006	0.3004	0.16446161	0.1533189	1	2
0.2006	0.3004	0.1573967	0.17330188	1	3
0.2006	0.3004	0.061713353	0.054492544	2	1
0.2006	0.3004	0.13736054	0.12128857	2	2
0.2006	0.3004	0.06705648	0.08693242	2	3
0.2006	0.3004	0.04507649	0.042022448	3	1
0.2006	0.3004	0.16446164	0.15331894	3	2
0.2006	0.3004	0.15739673	0.17330188	3	3
0.2006	0.3503	0.03577425	0.033204377	1	1
0.2006	0.3503	0.157249	0.14595294	1	2
0.2006	0.3503	0.18218973	0.19603269	1	3
0.2006	0.3503	0.04942268	0.04334466	2	1
0.2006	0.3503	0.12881368	0.11297211	2	2
0.2006	0.3503	0.07133766	0.093303286	2	3
0.2006	0.3503	0.03577426	0.0332044	3	1
0.2006	0.3503	0.15724908	0.14595298	3	2
0.2006	0.3503	0.1821897	0.19603269	3	3
0.2006	0.4002	0.028307673	0.026190603	1	1
0.2006	0.4002	0.14857422	0.13746265	1	2
0.2006	0.4002	0.20655409	0.21809256	1	3
0.2006	0.4002	0.0394023	0.034345232	2	1
0.2006	0.4002	0.11945571	0.10412424	2	2
0.2006	0.4002	0.074270226	0.098039195	2	3
0.2006	0.4002	0.028307663	0.026190592	3	1
0.2006	0.4002	0.14857414	0.13746262	3	2
0.2006	0.4002	0.20655407	0.21809253	3	3
0.2006	0.4501	0.02224526	0.020533415	1	1
0.2006	0.4501	0.13881136	0.12812938	1	2
0.2006	0.4501	0.230603	0.23974302	1	3
0.2006	0.4501	0.031160008	0.027006825	2	1
0.2006	0.4501	0.109580785	0.09497524	2	2
0.2006	0.4501	0.075939916	0.101206295	2	3
0.2006	0.4501	0.022245256	0.02053341	3	1
0.2006	0.4501	0.13881133	0.12812938	3	2
0.2006	0.4501	0.23060295	0.239743	3	3
0.2006	0.5	0.017290495	0.01593173	1	1
0.2006	0.5	0.12820868	0.118133456	1	2
0.2006	0.5	0.25443238	0.2611887	1	3
0.2006	0.5	0.024349712	0.020990545	2	1
0.2006	0.5	0.09938493	0.085674286	2	2
0.2006	0.5	0.07640213	0.10282727	2	3
0.2006	0.5	0.017290507	0.01593174	3	1
0.2006	0.5	0.12820868	0.11813344	3	2
0.2006	0.5	0.25443247	0.26118883	3	3
0.2006	0.5499	0.013231903	0.012174984	1	1
0.2006	0.5499	0.116938405	0.107597776	1	2
0.2006	0.5499	0.27812275	0.2825944	1	3
0.2006	0.5499	0.018719435	0.0160523	2	1
0.2006	0.5499	0.08900589	0.07632435	2	2
0.2006	0.5499	0.075688556	0.10288902	2	3
0.2006	0.5499	0.013231898	0.012174981	3	1
0.2006	0.5499	0.11693838	0.10759772	3	2
0.2006	0.5499	0.27812278	0.2825944	3	3
0.2006	0.5998	0.009913916	0.009111036	1	1
0.2006	0.5998	0.10512584	0.09661224	1	2
0.2006	0.5998	0.30174145	0.3040967	1	3
0.2006	0.5998	0.014080298	0.012010918	2	1
0.2006	0.5998	0.07854592	0.06700204	2	2
0.2006	0.5998	0.073811494	0.101347074	2	3
0.2006	0.5998	0.009913915	0.009111036	3	1
0.2006	0.5998	0.10512583	0.09661222	3	2
0.2006	0.5998	0.3017414	0.30409673	3	3
0.2006	0.6497	0.0072190943	0.006626847	1	1
0.2006	0.6497	0.092866875	0.08524815	1	2
0.2006	0.6497	0.32534388	0.32581103	1	3
0.2006	0.6497	0.010287214	0.008728444	2	1
0.2006	0.6497	0.06808591	0.057769198	2	2
0.2006	0.6497	0.07076719	0.09813003	2	3
0.2006	0.6497	0.0072190952	0.0066268486	3	1
0.2006	0.6497	0.09286687	0.08524816	3	2
0.2006	0.6497	0.32534397	0.3258111	3	3
0.2006	0.6996	0.005056587	0.004636132	1	1
0.2006	0.6996	0.08023892	0.07356706	1	2
0.2006	0.6996	0.34897572	0.3478373	1	3
0.2006	0.6996	0.0072260834	0.0060971202	2	1
0.2006	0.6996	0.057693865	0.048680075	2	2
0.2006	0.6996	0.06653743	0.09314166	2	3
0.2006	0.6996	0.005056594	0.0046361387	3	1
0.2006	0.6996	0.08023899	0.073567115	3	2
0.2006	0.6996	0.34897572	0.34783733	3	3
0.2006	0.7495	0.0033545082	0.0030713417	1	1
0.2006	0.7495	0.06730891	0.061627146	1	2
0.2006	0.7495	0.3726726	0.37026128	1	3
0.2006	0.7495	0.004805167	0.004030665	2	1
0.2006	0.7495	0.04743125	0.039786227	2	2
0.2006	0.7495	0.061091542	0.08626368	2	3
0.2006	0.7495	0.003354507	0.003071342	3	1
0.2006	0.7495	0.06730889	0.061627127	3	2
0.2006	0.7495	0.37267262	0.37026125	3	3
0.2006	0.7994	0.0020545893	0.001878072	1	1
0.2006	0.7994	0.054138027	0.04948684	1	2
0.2006	0.7994	0.39646056	0.3931568	1	3
0.2006	0.7994	0.0029489056	0.0024580902	2	1
0.2006	0.7994	0.037356995	0.0311393	2	2
0.2006	0.7994	0.054387644	0.07735909	2	3
0.2006	0.7994	0.0020545882	0.0018780712	3	1
0.2006	0.7994	0.054138035	0.04948684	3	2
0.2006	0.7994	0.39646065	0.3931569	3	3
0.2006	0.8493	0.0011083559	0.0010111275	1	1
0.2006	0.8493	0.040786035	0.037208173	1	2
0.2006	0.8493	0.42035687	0.41658717	1	3
0.2006	0.8493	0.0015933433	0.0013191645	2	1
0.2006	0.8493	0.027530294	0.022792952	2	2
0.2006	0.8493	0.04637378	0.0662749	2	3
0.2006	0.8493	0.0011083554	0.001011127	3	1
0.2006	0.8493	0.040786024	0.037208162	3	2
0.2006	0.8493	0.42035696	0.4165872	3	3
0.2006	0.8992	0.00047431933	0.00043167587	1	1
0.2006	0.8992	0.027313825	0.024858186	1	2
0.2006	0.8992	0.4443699	0.44060543	1	3
0.2006	0.8992	0.00068274204	0.0005611069	2	1
0.2006	0.8992	0.018012736	0.014803639	2	2
0.2006	0.8992	0.03698821	0.05284419	2	3
0.2006	0.8992	0.00047431976	0.00043167625	3	1
0.2006	0.8992	0.02731384	0.024858199	3	2
0.2006	0.8992	0.44436997	0.44060558	3	3
0.2006	0.9491	0.00011587207	0.00010515144	1	1
0.2006	0.9491	0.013785611	0.01251015	1	2
0.2006	0.9491	0.46850312	0.46526384	1	3
0.2006	0.9491	0.00016697141	0.00013612374	2	1
0.2006	0.9491	0.008869261	0.00723068	2	2
0.2006	0.9491	0.026154574	0.036874868	2	3
0.2006	0.9491	0.000115872	0.00010515137	3	1
0.2006	0.9491	0.0137856025	0.012510141	3	2
0.2006	0.9491	0.46850324	0.4652639	3	3
0.2006	0.999	4.3239172e-8	3.9099593e-8	1	1
0.2006	0.999	0.00027019763	0.00024432968	1	2
0.2006	0.999	0.4927811	0.49067813	1	3
0.2006	0.999	6.2415026e-8	5.042714e-8	2	1
0.2006	0.999	0.00016928409	0.00013677019	2	2
0.2006	0.999	0.013727866	0.018018324	2	3
0.2006	0.999	4.3239204e-8	3.9099625e-8	3	1
0.2006	0.999	0.00027019772	0.0002443298	3	2
0.2006	0.999	0.49278125	0.49067816	3	3
0.2505	0.001	0.30278546	0.31405807	1	1
0.2505	0.001	0.020606887	0.021374071	1	2
0.2505	0.001	0.0003507093	0.0005646242	1	3
0.2505	0.001	0.3303933	0.30728495	2	1
0.2505	0.001	0.021762457	0.020240352	2	2
0.2505	0.001	0.00035828375	0.00048139866	2	3
0.2505	0.001	0.30278534	0.31405792	3	1
0.2505	0.001	0.020606894	0.02137408	3	2
0.2505	0.001	0.0003507096	0.0005646248	3	3
0.2505	0.0509	0.17262974	0.17223491	1	1
0.2505	0.0509	0.13373983	0.13343392	1	2
0.2505	0.0509	0.026273903	0.038602687	1	3
0.2505	0.0509	0.19831231	0.18013689	2	1
0.2505	0.0509	0.11885372	0.1079607	2	2
0.2505	0.0509	0.017546944	0.023359235	2	3
0.2505	0.0509	0.17262974	0.17223491	3	1
0.2505	0.0509	0.1337398	0.13343391	3	2
0.2505	0.0509	0.02627391	0.038602695	3	3
0.2505	0.1008	0.12215115	0.11811137	1	1
0.2505	0.1008	0.1638382	0.15841977	1	2
0.2505	0.1008	0.056288153	0.076253586	1	3
0.2505	0.1008	0.14611366	0.12994008	2	1
0.2505	0.1008	0.13786742	0.12260663	2	2
0.2505	0.1008	0.031463858	0.041883897	2	3
0.2505	0.1008	0.12215115	0.11811138	3	1
0.2505	0.1008	0.16383821	0.15841977	3	2
0.2505	0.1008	0.056288153	0.07625357	3	3
0.2505	0.1507	0.09130373	0.08636155	1	1
0.2505	0.1507	0.17430219	0.16486737	1	2
0.2505	0.1507	0.08583761	0.1091518	1	3
0.2505	0.1507	0.11254662	0.09836728	2	1
0.2505	0.1507	0.14208326	0.12418267	2	2
0.2505	0.1507	0.042483125	0.056688588	2	3
0.2505	0.1507	0.091303736	0.08636155	3	1
0.2505	0.1507	0.17430216	0.16486734	3	2
0.2505	0.1507	0.0858376	0.109151796	3	3
0.2505	0.2006	0.07023519	0.06541717	1	1
0.2505	0.2006	0.17576562	0.16370833	1	2
0.2505	0.2006	0.114084974	0.13809098	1	3
0.2505	0.2006	0.08857458	0.07632414	2	1
0.2505	0.2006	0.14003395	0.120666355	2	2
0.2505	0.2006	0.051220153	0.06857664	2	3
0.2505	0.2006	0.07023519	0.065417156	3	1
0.2505	0.2006	0.17576556	0.16370828	3	2
0.2505	0.2006	0.114084944	0.13809094	3	3
0.2505	0.2505	0.05489227	0.050568502	1	1
0.2505	0.2505	0.17238422	0.15880585	1	2
0.2505	0.2505	0.14105245	0.16418944	1	3
0.2505	0.2505	0.07047119	0.060009856	2	1
0.2505	0.2505	0.13477024	0.11476378	2	2
0.2505	0.2505	0.058100738	0.07809895	2	3
0.2505	0.2505	0.054892253	0.05056848	3	1
0.2505	0.2505	0.17238414	0.15880576	3	2
0.2505	0.2505	0.14105251	0.16418947	3	3
0.2505	0.3004	0.043243445	0.039521247	1	1
0.2505	0.3004	0.16611087	0.15181279	1	2
0.2505	0.3004	0.16694756	0.18830705	1	3
0.2505	0.3004	0.056315716	0.0474733	2	1
0.2505	0.3004	0.12767754	0.10763025	2	2
0.2505	0.3004	0.06340309	0.08561441	2	3
0.2505	0.3004	0.043243445	0.039521247	3	1
0.2505	0.3004	0.16611087	0.1518128	3	2
0.2505	0.3004	0.16694754	0.18830702	3	3
0.2505	0.3503	0.034146298	0.031024382	1	1
0.2505	0.3503	0.15797323	0.1435301	1	2
0.2505	0.3503	0.19198817	0.21105428	1	3
0.2505	0.3503	0.04499169	0.03759329	2	1
0.2505	0.3503	0.11948098	0.099833585	2	2
0.2505	0.3503	0.06731188	0.09135549	2	3
0.2505	0.3503	0.034146275	0.031024357	3	1
0.2505	0.3503	0.1579732	0.1435301	3	2
0.2505	0.3503	0.1919882	0.21105433	3	3
0.2505	0.4002	0.02690399	0.024336826	1	1
0.2505	0.4002	0.14855868	0.13438325	1	2
0.2505	0.4002	0.2163639	0.23286729	1	3
0.2505	0.4002	0.035795346	0.029672988	2	1
0.2505	0.4002	0.110599905	0.09168312	2	2
0.2505	0.4002	0.06995164	0.09546938	2	3
0.2505	0.4002	0.02690399	0.024336819	3	1
0.2505	0.4002	0.14855868	0.13438322	3	2
0.2505	0.4002	0.21636389	0.23286726	3	3
0.2505	0.4501	0.021064783	0.018990764	1	1
0.2505	0.4501	0.13822562	0.12461601	1	2
0.2505	0.4501	0.24023059	0.25406432	1	3
0.2505	0.4501	0.028256427	0.02325368	2	1
0.2505	0.4501	0.10129532	0.08336117	2	2
0.2505	0.4501	0.07140631	0.09804294	2	3
0.2505	0.4501	0.021064777	0.01899076	3	1
0.2505	0.4501	0.13822557	0.12461597	3	2
0.2505	0.4501	0.24023059	0.25406432	3	3
0.2505	0.5	0.016321287	0.014675501	1	1
0.2505	0.5	0.1272044	0.1143775	1	2
0.2505	0.5	0.26371577	0.2748863	1	3
0.2505	0.5	0.022045866	0.018019104	2	1
0.2505	0.5	0.091740325	0.07498363	2	2
0.2505	0.5	0.07173073	0.099118374	2	3
0.2505	0.5	0.016321294	0.014675505	3	1
0.2505	0.5	0.12720446	0.114377566	3	2
0.2505	0.5	0.26371574	0.27488637	3	3
0.2505	0.5499	0.012456305	0.011176179	1	1
0.2505	0.5499	0.115651004	0.10376562	1	2
0.2505	0.5499	0.28692323	0.29552096	1	3
0.2505	0.5499	0.016925117	0.013743145	2	1
0.2505	0.5499	0.08205591	0.06662914	2	2
0.2505	0.5499	0.070957646	0.09870207	2	3
0.2505	0.5499	0.012456309	0.011176182	3	1
0.2505	0.5499	0.11565104	0.10376567	3	2
0.2505	0.5499	0.2869233	0.29552093	3	3
0.2505	0.5998	0.009311215	0.0083388975	1	1
0.2505	0.5998	0.103675306	0.09284909	1	2
0.2505	0.5998	0.30993876	0.31611922	1	3
0.2505	0.5998	0.012715884	0.0102589335	2	1
0.2505	0.5998	0.07233163	0.058355775	2	2
0.2505	0.5998	0.06910195	0.09677095	2	3
0.2505	0.5998	0.009311219	0.008338901	3	1
0.2505	0.5998	0.103675336	0.09284911	3	2
0.2505	0.5998	0.3099388	0.31611925	3	3
0.2505	0.6497	0.0067671426	0.0060502547	1	1
0.2505	0.6497	0.09135927	0.081680976	1	2
0.2505	0.6497	0.33283198	0.33680534	1	3
0.2505	0.6497	0.009281611	0.007440067	2	1
0.2505	0.6497	0.062637776	0.05020995	2	2
0.2505	0.6497	0.06616383	0.093276806	2	3
0.2505	0.6497	0.0067671374	0.00605025	3	1
0.2505	0.6497	0.09135927	0.081680976	3	2
0.2505	0.6497	0.33283192	0.3368053	3	3
0.2505	0.6996	0.0047327024	0.0042243316	1	1
0.2505	0.6996	0.07876754	0.070306584	1	2
0.2505	0.6996	0.35566026	0.35768405	1	3
0.2505	0.6996	0.0065151667	0.0051882793	2	1
0.2505	0.6996	0.05303318	0.04223236	2	2
0.2505	0.6996	0.062130537	0.088149264	2	3
0.2505	0.6996	0.0047327005	0.0042243283	3	1
0.2505	0.6996	0.07876751	0.07030657	3	2
0.2505	0.6996	0.35566035	0.35768417	3	3
0.2505	0.7495	0.0031360737	0.0027943728	1	1
0.2505	0.7495	0.06595439	0.05876809	1	2
0.2505	0.7495	0.37846985	0.3788447	1	3
0.2505	0.7495	0.0043306383	0.003425268	2	1
0.2505	0.7495	0.043570425	0.03446151	2	2
0.2505	0.7495	0.05697822	0.081298836	2	3
0.2505	0.7495	0.0031360718	0.002794372	3	1
0.2505	0.7495	0.06595436	0.058768082	3	2
0.2505	0.7495	0.37846997	0.37884477	3	3
0.2505	0.7994	0.0019194753	0.0017071039	1	1
0.2505	0.7994	0.052968796	0.047108315	1	2
0.2505	0.7994	0.40129685	0.4003636	1	3
0.2505	0.7994	0.0026575066	0.0020869877	2	1
0.2505	0.7994	0.034299448	0.026935974	2	2
0.2505	0.7994	0.050672777	0.072619155	2	3
0.2505	0.7994	0.001919475	0.001707104	3	1
0.2505	0.7994	0.05296879	0.047108307	3	2
0.2505	0.7994	0.40129685	0.4003635	3	3
0.2505	0.8493	0.001035304	0.0009188003	1	1
0.2505	0.8493	0.039858002	0.03537274	1	2
0.2505	0.8493	0.42416817	0.42230642	1	3
0.2505	0.8493	0.0014364467	0.0011195831	2	1
0.2505	0.8493	0.025269965	0.019695703	2	2
0.2505	0.8493	0.043170746	0.061988983	2	3
0.2505	0.8493	0.0010353043	0.00091880077	3	1
0.2505	0.8493	0.039858	0.035372745	3	2
0.2505	0.8493	0.42416805	0.42230633	3	3
0.2505	0.8992	0.0004432927	0.00039245118	1	1
0.2505	0.8992	0.026669577	0.023610823	1	2
0.2505	0.8992	0.44710317	0.4447314	1	3
0.2505	0.8992	0.0006161502	0.00047638	2	1
0.2505	0.8992	0.016533071	0.012782637	2	2
0.2505	0.8992	0.03441862	0.04927133	2	3
0.2505	0.8992	0.0004432928	0.00039245136	3	1
0.2505	0.8992	0.026669582	0.023610832	3	2
0.2505	0.8992	0.44710326	0.44473156	3	3
0.2505	0.9491	0.000108471366	9.5759904e-5	1	1
0.2505	0.9491	0.013453506	0.011876924	1	2
0.2505	0.9491	0.47011852	0.467701	1	3
0.2505	0.9491	0.00015102253	0.00011575393	2	1
0.2505	0.9491	0.008142391	0.006240884	2	2
0.2505	0.9491	0.024345774	0.034296285	2	3
0.2505	0.9491	0.00010847129	9.575983e-5	3	1
0.2505	0.9491	0.013453501	0.011876921	3	2
0.2505	0.9491	0.4701184	0.4677009	3	3
0.2505	0.999	4.068271e-8	3.5791928e-8	1	1
0.2505	0.999	0.00026363807	0.00023194411	1	2
0.2505	0.999	0.49326	0.49135876	1	3
0.2505	0.999	5.681242e-8	4.3124714e-8	2	1
0.2505	0.999	0.00015547613	0.000118017546	2	2
0.2505	0.999	0.012797063	0.016700555	2	3
0.2505	0.999	4.0682714e-8	3.5791935e-8	3	1
0.2505	0.999	0.00026363807	0.0002319441	3	2
0.2505	0.999	0.49326012	0.49135876	3	3
0.3004	0.001	0.3127538	0.32659978	1	1
0.3004	0.001	0.021394666	0.022341842	1	2
0.3004	0.001	0.00036597456	0.0006222302	1	3
0.3004	0.001	0.31014925	0.2817749	2	1
0.3004	0.001	0.020483661	0.01860969	2	2
0.3004	0.001	0.00033813145	0.0004873434	2	3
0.3004	0.001	0.31275386	0.32659996	3	1
0.3004	0.001	0.021394677	0.022341855	3	2
0.3004	0.001	0.00036597467	0.0006222304	3	3
0.3004	0.0509	0.17478192	0.17415096	1	1
0.3004	0.0509	0.14015982	0.13965388	1	2
0.3004	0.0509	0.02846025	0.043753438	1	3
0.3004	0.0509	0.18442301	0.16244188	2	1
0.3004	0.0509	0.1120153	0.098664366	2	2
0.3004	0.0509	0.01675785	0.023777377	2	3
0.3004	0.0509	0.17478189	0.17415093	3	1
0.3004	0.0509	0.14015979	0.13965382	3	2
0.3004	0.0509	0.028460238	0.04375343	3	3
0.3004	0.1008	0.121665075	0.116677105	1	1
0.3004	0.1008	0.17034996	0.16336602	1	2
0.3004	0.1008	0.06094864	0.085667655	1	3
0.3004	0.1008	0.13488923	0.11557917	2	1
0.3004	0.1008	0.1292403	0.110738955	2	2
0.3004	0.1008	0.029943228	0.042260446	2	3
0.3004	0.1008	0.12166509	0.116677135	3	1
0.3004	0.1008	0.17034993	0.16336599	3	2
0.3004	0.1008	0.06094863	0.08566765	3	3
0.3004	0.1507	0.08982375	0.08386558	1	1
0.3004	0.1507	0.1796646	0.16774711	1	2
0.3004	0.1507	0.0924138	0.12120368	1	3
0.3004	0.1507	0.103334054	0.08658099	2	1
0.3004	0.1507	0.1325858	0.11109032	2	2
0.3004	0.1507	0.040275794	0.05669576	2	3
0.3004	0.1507	0.089823745	0.08386559	3	1
0.3004	0.1507	0.17966461	0.16774718	3	2
0.3004	0.1507	0.09241386	0.12120375	3	3
0.3004	0.2006	0.06844212	0.06271582	1	1
0.3004	0.2006	0.17976446	0.16472429	1	2
0.3004	0.2006	0.12199703	0.15165633	1	3
0.3004	0.2006	0.08098195	0.06663218	2	1
0.3004	0.2006	0.13020486	0.1071329	2	2
0.3004	0.2006	0.04840589	0.06804187	2	3
0.3004	0.2006	0.06844206	0.0627158	3	1
0.3004	0.2006	0.17976448	0.1647243	3	2
0.3004	0.2006	0.121997096	0.1516564	3	3
0.3004	0.2505	0.053087324	0.04799755	1	1
0.3004	0.2505	0.17511418	0.15832499	1	2
0.3004	0.2505	0.14983231	0.17854288	1	3
0.3004	0.2505	0.064212784	0.05204813	2	1
0.3004	0.2505	0.124951586	0.10128044	2	2
0.3004	0.2505	0.054768063	0.07694048	2	3
0.3004	0.2505	0.053087335	0.047997564	3	1
0.3004	0.2505	0.17511421	0.15832505	3	2
0.3004	0.2505	0.14983235	0.178543	3	3
0.3004	0.3004	0.041563332	0.03721087	1	1
0.3004	0.3004	0.16775207	0.15018524	1	2
0.3004	0.3004	0.17623164	0.20296608	1	3
0.3004	0.3004	0.051170796	0.04095431	2	1
0.3004	0.3004	0.11809634	0.09451788	2	2
0.3004	0.3004	0.05963866	0.08380338	2	3
0.3004	0.3004	0.041563332	0.037210863	3	1
0.3004	0.3004	0.16775206	0.15018523	3	2
0.3004	0.3004	0.17623168	0.20296612	3	3
0.3004	0.3503	0.032650385	0.029017009	1	1
0.3004	0.3503	0.15871876	0.14105633	1	2
0.3004	0.3503	0.20149246	0.22568128	1	3
0.3004	0.3503	0.04078433	0.032285094	2	1
0.3004	0.3503	0.11029416	0.087309435	2	2
0.3004	0.3503	0.06319813	0.0888962	2	3
0.3004	0.3503	0.032650385	0.029017009	3	1
0.3004	0.3503	0.15871878	0.14105633	3	2
0.3004	0.3503	0.2014925	0.2256813	3	3
0.3004	0.4002	0.025612982	0.022635192	1	1
0.3004	0.4002	0.14859124	0.13131592	1	2
0.3004	0.4002	0.22586149	0.24721229	1	3
0.3004	0.4002	0.032381855	0.025385287	2	1
0.3004	0.4002	0.10191948	0.07989829	2	2
0.3004	0.4002	0.06556732	0.09238979	2	3
0.3004	0.4002	0.025612993	0.022635201	3	1
0.3004	0.4002	0.14859124	0.13131587	3	2
0.3004	0.4002	0.22586152	0.24721229	3	3
0.3004	0.4501	0.019979117	0.01757911	1	1
0.3004	0.4501	0.13771039	0.12116786	1	2
0.3004	0.4501	0.24953634	0.2679326	1	3
0.3004	0.4501	0.025516845	0.019827612	2	1
0.3004	0.4501	0.093203545	0.072422884	2	2
0.3004	0.4501	0.06682795	0.094390295	2	3
0.3004	0.4501	0.01997911	0.017579108	3	1
0.3004	0.4501	0.13771033	0.12116783	3	2
0.3004	0.4501	0.24953641	0.26793268	3	3
0.3004	0.5	0.015430591	0.013529507	1	1
0.3004	0.5	0.12628868	0.11072961	1	2
0.3004	0.5	0.27267528	0.28811803	1	3
0.3004	0.5	0.01987823	0.015320069	2	1
0.3004	0.5	0.084298454	0.0649685	2	2
0.3004	0.5	0.06703431	0.09495707	2	3
0.3004	0.5	0.015430588	0.0135295065	3	1
0.3004	0.5	0.12628867	0.11072963	3	2
0.3004	0.5	0.27267528	0.28811812	3	3
0.3004	0.5499	0.011744345	0.010267726	1	1
0.3004	0.5499	0.11446479	0.10007313	1	2
0.3004	0.5499	0.29540533	0.30797872	1	3
0.3004	0.5499	0.0152412765	0.011655453	2	1
0.3004	0.5499	0.075310014	0.057591785	2	2
0.3004	0.5499	0.066219926	0.09411375	2	3
0.3004	0.5499	0.011744342	0.010267725	3	1
0.3004	0.5499	0.11446478	0.100073114	3	2
0.3004	0.5499	0.2954053	0.30797875	3	3
0.3004	0.5998	0.008758775	0.007638625	1	1
0.3004	0.5998	0.10233331	0.089246	1	2
0.3004	0.5998	0.3178296	0.32767984	1	3
0.3004	0.5998	0.011438635	0.008681921	2	1
0.3004	0.5998	0.06631595	0.05033377	2	2
0.3004	0.5998	0.06440215	0.09185558	2	3
0.3004	0.5998	0.008758778	0.0076386263	3	1
0.3004	0.5998	0.10233331	0.08924599	3	2
0.3004	0.5998	0.31782955	0.3276797	3	3
0.3004	0.6497	0.0063535357	0.0055287257	1	1
0.3004	0.6497	0.08996212	0.07828335	1	2
0.3004	0.6497	0.34003237	0.34735474	1	3
0.3004	0.6497	0.0083424	0.0062850886	2	1
0.3004	0.6497	0.057376757	0.043227125	2	2
0.3004	0.6497	0.061584778	0.08815428	2	3
0.3004	0.6497	0.006353534	0.0055287243	3	1
0.3004	0.6497	0.08996212	0.078283325	3	2
0.3004	0.6497	0.34003234	0.34735465	3	3
0.3004	0.6996	0.0044367705	0.0038527446	1	1
0.3004	0.6996	0.07740294	0.06721415	1	2
0.3004	0.6996	0.36208275	0.36711407	1	3
0.3004	0.6996	0.005852544	0.0043765586	2	1
0.3004	0.6996	0.048542578	0.036300357	2	2
0.3004	0.6996	0.057760056	0.08296117	2	3
0.3004	0.6996	0.0044367695	0.0038527432	3	1
0.3004	0.6996	0.07740293	0.06721414	3	2
0.3004	0.6996	0.36208272	0.367114	3	3
0.3004	0.7495	0.0029367798	0.0025449418	1	1
0.3004	0.7495	0.0646978	0.056065567	1	2
0.3004	0.7495	0.38403702	0.38705093	1	3
0.3004	0.7495	0.0038891046	0.0028863214	2	1
0.3004	0.7495	0.039857797	0.029580692	2	2
0.3004	0.7495	0.052909996	0.07621019	2	3
0.3004	0.7495	0.0029367805	0.0025449428	3	1
0.3004	0.7495	0.064697795	0.056065567	3	2
0.3004	0.7495	0.38403696	0.38705087	3	3
0.3004	0.7994	0.0017963556	0.0015533637	1	1
0.3004	0.7994	0.051883925	0.044865623	1	2
0.3004	0.7994	0.40594053	0.40724438	1	3
0.3004	0.7994	0.0023867409	0.001757523	2	1
0.3004	0.7994	0.031364128	0.023095595	2	2
0.3004	0.7994	0.047007423	0.06782002	2	3
0.3004	0.7994	0.0017963544	0.001553363	3	1
0.3004	0.7994	0.051883914	0.04486562	3	2
0.3004	0.7994	0.40594062	0.40724447	3	3
0.3004	0.8493	0.00096878706	0.0008358359	1	1
0.3004	0.8493	0.038996503	0.033644836	1	2
0.3004	0.8493	0.42782986	0.42776358	1	3
0.3004	0.8493	0.0012907755	0.0009427549	2	1
0.3004	0.8493	0.023102675	0.016873704	2	2
0.3004	0.8493	0.040016145	0.057694726	2	3
0.3004	0.8493	0.0009687869	0.00083583576	3	1
0.3004	0.8493	0.038996495	0.033644836	3	2
0.3004	0.8493	0.42782998	0.42776364	3	3
0.3004	0.8992	0.0004150431	0.00035719422	1	1
0.3004	0.8992	0.026070923	0.022437146	1	2
0.3004	0.8992	0.44973433	0.44867185	1	3
0.3004	0.8992	0.00055432745	0.0004013967	2	1
0.3004	0.8992	0.015115384	0.010945274	2	2
0.3004	0.8992	0.031889778	0.045720953	2	3
0.3004	0.8992	0.0004150432	0.00035719434	3	1
0.3004	0.8992	0.026070924	0.022437146	3	2
0.3004	0.8992	0.44973445	0.44867197	3	3
0.3004	0.9491	0.00010172644	8.7303655e-5	1	1
0.3004	0.9491	0.013144393	0.011280777	1	2
0.3004	0.9491	0.47168148	0.47003907	1	3
0.3004	0.9491	0.00013620124	9.772203e-5	2	1
0.3004	0.9491	0.007446103	0.00534245	2	2
0.3004	0.9491	0.022562535	0.031745534	2	3
0.3004	0.9491	0.00010172641	8.730364e-5	3	1
0.3004	0.9491	0.013144391	0.011280778	3	2
0.3004	0.9491	0.47168148	0.47003907	3	3
0.3004	0.999	3.8345004e-8	3.279791e-8	1	1
0.3004	0.999	0.00025751698	0.00022026383	1	2
0.3004	0.999	0.4937359	0.49203286	1	3
0.3004	0.999	5.1588835e-8	3.66354e-8	2	1
0.3004	0.999	0.0001422438	0.00010101335	2	2
0.3004	0.999	0.011871028	0.015392989	2	3
0.3004	0.999	3.8344993e-8	3.2797903e-8	3	1
0.3004	0.999	0.00025751692	0.00022026384	3	2
0.3004	0.999	0.49373582	0.4920327	3	3
0.3503	0.001	0.3230381	0.33918688	1	1
0.3503	0.001	0.02219867	0.023308393	1	2
0.3503	0.001	0.00038143044	0.00067804183	1	3
0.3503	0.001	0.28929114	0.25619623	2	1
0.3503	0.001	0.019155493	0.0169641	2	2
0.3503	0.001	0.0003170227	0.00049302814	2	3
0.3503	0.001	0.32303816	0.33918703	3	1
0.3503	0.001	0.022198673	0.023308396	3	2
0.3503	0.001	0.00038143044	0.00067804166	3	3
0.3503	0.0509	0.17723846	0.17621233	1	1
0.3503	0.0509	0.14652003	0.14567171	1	2
0.3503	0.0509	0.03058821	0.048820782	1	3
0.3503	0.0509	0.17052571	0.14517164	2	1
0.3503	0.0509	0.104891464	0.089296006	2	2
0.3503	0.0509	0.015889382	0.024122741	2	3
0.3503	0.0509	0.1772384	0.17621228	3	1
0.3503	0.0509	0.14652005	0.14567173	3	2
0.3503	0.0509	0.030588228	0.048820816	3	3
0.3503	0.1008	0.12147164	0.11545735	1	1
0.3503	0.1008	0.1767693	0.16801704	1	2
0.3503	0.1008	0.065448895	0.094868645	1	3
0.3503	0.1008	0.12387693	0.101845965	2	1
0.3503	0.1008	0.12043564	0.099016674	2	2
0.3503	0.1008	0.028307885	0.042451456	2	3
0.3503	0.1008	0.12147169	0.115457386	3	1
0.3503	0.1008	0.17676929	0.16801703	3	2
0.3503	0.1008	0.06544885	0.09486857	3	3
0.3503	0.1507	0.088606015	0.08160969	1	1
0.3503	0.1507	0.18495274	0.17034891	1	2
0.3503	0.1507	0.09874298	0.13292356	1	3
0.3503	0.1507	0.09440457	0.07546607	2	1
0.3503	0.1507	0.12303865	0.098355874	2	2
0.3503	0.1507	0.037953325	0.05641393	2	3
0.3503	0.1507	0.08860599	0.08160968	3	1
0.3503	0.1507	0.18495275	0.17034888	3	2
0.3503	0.1507	0.09874295	0.1329235	3	3
0.3503	0.2006	0.0668765	0.060251903	1	1
0.3503	0.2006	0.18372416	0.16552499	1	2
0.3503	0.2006	0.12960094	0.16480364	1	3
0.3503	0.2006	0.07368063	0.057584718	2	1
0.3503	0.2006	0.120425135	0.094117686	2	2
0.3503	0.2006	0.045490958	0.067136444	2	3
0.3503	0.2006	0.066876516	0.06025192	3	1
0.3503	0.2006	0.18372424	0.16552506	3	2
0.3503	0.2006	0.12960097	0.16480371	3	3
0.3503	0.2505	0.05147701	0.04564787	1	1
0.3503	0.2505	0.17784208	0.15770365	1	2
0.3503	0.2505	0.15826428	0.1924212	1	3
0.3503	0.2505	0.058228113	0.044675086	2	1
0.3503	0.2505	0.115251556	0.08842594	2	2
0.3503	0.2505	0.051353708	0.07535365	2	3
0.3503	0.2505	0.051477008	0.045647874	3	1
0.3503	0.2505	0.17784205	0.15770367	3	2
0.3503	0.2505	0.15826423	0.1924211	3	3
0.3503	0.3004	0.040048566	0.035099957	1	1
0.3503	0.3004	0.16942495	0.14848995	1	2
0.3503	0.3004	0.1851441	0.21711339	1	3
0.3503	0.3004	0.0462723	0.03495781	2	1
0.3503	0.3004	0.108680494	0.08210593	2	2
0.3503	0.3004	0.055811957	0.0815296	2	3
0.3503	0.3004	0.040048543	0.035099942	3	1
0.3503	0.3004	0.16942489	0.14848989	3	2
0.3503	0.3004	0.18514416	0.21711347	3	3
0.3503	0.3503	0.031294063	0.027185312	1	1
0.3503	0.3503	0.15952495	0.1385802	1	2
0.3503	0.3503	0.21061301	0.23977497	1	3
0.3503	0.3503	0.036792953	0.027431082	2	1
0.3503	0.3503	0.101302676	0.07552647	2	2
0.3503	0.3503	0.059040375	0.08596151	2	3
0.3503	0.3503	0.031294066	0.027185315	3	1
0.3503	0.3503	0.15952493	0.13858014	3	2
0.3503	0.3503	0.21061306	0.23977503	3	3
0.3503	0.4002	0.024438899	0.021085331	1	1
0.3503	0.4002	0.14870796	0.12830187	1	2
0.3503	0.4002	0.23497215	0.26101378	1	3
0.3503	0.4002	0.029153837	0.021485252	2	1
0.3503	0.4002	0.09345222	0.06887066	2	2
0.3503	0.4002	0.061155897	0.08884196	2	3
0.3503	0.4002	0.024438921	0.021085346	3	1
0.3503	0.4002	0.14870803	0.12830192	3	2
0.3503	0.4002	0.23497212	0.26101384	3	3
0.3503	0.4501	0.018990394	0.016296139	1	1
0.3503	0.4501	0.13729787	0.11781879	1	2
0.3503	0.4501	0.2584592	0.2812562	1	3
0.3503	0.4501	0.022933597	0.016726539	2	1
0.3503	0.4501	0.08533342	0.062237617	2	2
0.3503	0.4501	0.062238112	0.09029376	2	3
0.3503	0.4501	0.01899039	0.01629614	3	1
0.3503	0.4501	0.13729782	0.117818736	3	2
0.3503	0.4501	0.25845924	0.28125617	3	3
0.3503	0.5	0.014619112	0.012490355	1	1
0.3503	0.5	0.12548873	0.10721573	1	2
0.3503	0.5	0.28126216	0.30081165	1	3
0.3503	0.5	0.017839763	0.012888148	2	1
0.3503	0.5	0.07707946	0.05568525	2	2
0.3503	0.5	0.062340774	0.090391204	2	3
0.3503	0.5	0.014619116	0.012490358	3	1
0.3503	0.5	0.1254887	0.1072157	3	2
0.3503	0.5	0.28126216	0.30081156	3	3
0.3503	0.5499	0.011095905	0.009445916	1	1
0.3503	0.5499	0.11340223	0.09653908	1	2
0.3503	0.5499	0.30353078	0.31991243	1	3
0.3503	0.5499	0.01366177	0.009782313	2	1
0.3503	0.5499	0.06878186	0.04925026	2	2
0.3503	0.5499	0.061498452	0.08917259	2	3
0.3503	0.5499	0.011095902	0.009445916	3	1
0.3503	0.5499	0.11340226	0.09653909	3	2
0.3503	0.5499	0.30353075	0.31991234	3	3
0.3503	0.5998	0.008255964	0.0070065805	1	1
0.3503	0.5998	0.101117685	0.085815445	1	2
0.3503	0.5998	0.32538572	0.33873826	1	3
0.3503	0.5998	0.010243292	0.0072724707	2	1
0.3503	0.5998	0.060507312	0.04295861	2	2
0.3503	0.5998	0.05973063	0.08664822	2	3
0.3503	0.5998	0.008255961	0.00700658	3	1
0.3503	0.5998	0.101117656	0.08581542	3	2
0.3503	0.5998	0.32538575	0.33873835	3	3
0.3503	0.6497	0.0059774113	0.005058992	1	1
0.3503	0.6497	0.08868875	0.075061865	1	2
0.3503	0.6497	0.34692547	0.35743254	1	3
0.3503	0.6497	0.0074652536	0.00525647	2	1
0.3503	0.6497	0.052307025	0.036830686	2	2
0.3503	0.6497	0.057044454	0.08280599	2	3
0.3503	0.6497	0.005977415	0.0050589954	3	1
0.3503	0.6497	0.088688776	0.075061895	3	2
0.3503	0.6497	0.34692535	0.35743245	3	3
0.3503	0.6996	0.0041679046	0.0035186668	1	1
0.3503	0.6996	0.07615458	0.064291924	1	2
0.3503	0.6996	0.36823016	0.37611154	1	3
0.3503	0.6996	0.0052348375	0.003655911	2	1
0.3503	0.6996	0.04422312	0.030884588	2	2
0.3503	0.6996	0.053436555	0.07761497	2	3
0.3503	0.6996	0.004167907	0.0035186687	3	1
0.3503	0.6996	0.07615459	0.06429193	3	2
0.3503	0.6996	0.36823025	0.3761117	3	3
0.3503	0.7495	0.0027558692	0.0023210144	1	1
0.3503	0.7495	0.063545346	0.053518392	1	2
0.3503	0.7495	0.38936663	0.3948732	1	3
0.3503	0.7495	0.0034781194	0.0024091268	2	1
0.3503	0.7495	0.036292277	0.025137922	2	2
0.3503	0.7495	0.04889412	0.07102801	2	3
0.3503	0.7495	0.0027558669	0.002321013	3	1
0.3503	0.7495	0.06354531	0.05351836	3	2
0.3503	0.7495	0.38936654	0.39487302	3	3
0.3503	0.7994	0.0016846475	0.0014154577	1	1
0.3503	0.7994	0.05088677	0.042755567	1	2
0.3503	0.7994	0.41038883	0.4137995	1	3
0.3503	0.7994	0.0021349685	0.0014664221	2	1
0.3503	0.7994	0.028548667	0.019608906	2	2
0.3503	0.7994	0.0433959	0.06298357	2	3
0.3503	0.7994	0.001684648	0.0014154579	3	1
0.3503	0.7994	0.050886765	0.04275556	3	2
0.3503	0.7994	0.41038883	0.41379958	3	3
0.3503	0.8493	0.0009084408	0.0007614273	1	1
0.3503	0.8493	0.03820298	0.032020558	1	2
0.3503	0.8493	0.43134195	0.43296313	1	3
0.3503	0.8493	0.0011553902	0.00078673963	2	1
0.3503	0.8493	0.021025723	0.014317047	2	2
0.3503	0.8493	0.036912017	0.053405765	2	3
0.3503	0.8493	0.0009084403	0.00076142664	3	1
0.3503	0.8493	0.038202964	0.032020546	3	2
0.3503	0.8493	0.431342	0.4329632	3	3
0.3503	0.8992	0.00038939904	0.00032554707	1	1
0.3503	0.8992	0.025518168	0.021333808	1	2
0.3503	0.8992	0.45226425	0.45243165	1	3
0.3503	0.8992	0.0004968567	0.0003352748	2	1
0.3503	0.8992	0.013757384	0.009283369	2	2
0.3503	0.8992	0.029402195	0.042199563	2	3
0.3503	0.8992	0.00038939953	0.00032554744	3	1
0.3503	0.8992	0.025518186	0.021333821	3	2
0.3503	0.8992	0.45226413	0.45243153	3	3
0.3503	0.9491	9.559366e-5	7.9696096e-5	1	1
0.3503	0.9491	0.012858163	0.010719802	1	2
0.3503	0.9491	0.47319317	0.47228187	1	3
0.3503	0.9491	0.00012240566	8.1807906e-5	2	1
0.3503	0.9491	0.0067790695	0.004530686	2	2
0.3503	0.9491	0.020804858	0.02922483	2	3
0.3503	0.9491	9.559359e-5	7.9696016e-5	3	1
0.3503	0.9491	0.01285816	0.0107197985	3	2
0.3503	0.9491	0.47319305	0.47228178	3	3
0.3503	0.999	3.621073e-8	3.008833e-8	1	1
0.3503	0.999	0.00025182744	0.00020924934	1	2
0.3503	0.999	0.49420816	0.49269912	1	3
0.3503	0.999	4.6708823e-8	3.0881647e-8	2	1
0.3503	0.999	0.00012955912	8.565833e-5	2	2
0.3503	0.999	0.010950534	0.014097632	2	3
0.3503	0.999	3.6210746e-8	3.0088344e-8	3	1
0.3503	0.999	0.0002518275	0.00020924937	3	2
0.3503	0.999	0.49420813	0.49269906	3	3
0.4002	0.001	0.333568	0.35164592	1	1
0.4002	0.001	0.02301185	0.02425899	1	2
0.4002	0.001	0.00039691522	0.0007313467	1	3
0.4002	0.001	0.26796302	0.2309008	2	1
0.4002	0.001	0.01778827	0.015327961	2	2
0.4002	0.001	0.00029513935	0.0004985906	2	3
0.4002	0.001	0.3335681	0.3516461	3	1
0.4002	0.001	0.023011846	0.02425899	3	2
0.4002	0.001	0.00039691495	0.0007313462	3	3
0.4002	0.0509	0.1800408	0.17845953	1	1
0.4002	0.0509	0.15275118	0.15140955	1	2
0.4002	0.0509	0.032608286	0.053676292	1	3
0.4002	0.0509	0.15667959	0.12849674	2	1
0.4002	0.0509	0.09756223	0.08001315	2	2
0.4002	0.0509	0.014957879	0.024399556	2	3
0.4002	0.0509	0.18004078	0.1784595	3	1
0.4002	0.0509	0.15275112	0.15140948	3	2
0.4002	0.0509	0.032608274	0.053676277	3	3
0.4002	0.1008	0.12162271	0.114514604	1	1
0.4002	0.1008	0.18306607	0.172367	1	2
0.4002	0.1008	0.06969537	0.10366129	1	3
0.4002	0.1008	0.11309853	0.08883709	2	1
0.4002	0.1008	0.11154418	0.08761613	2	2
0.4002	0.1008	0.026589042	0.04246104	2	3
0.4002	0.1008	0.121622674	0.114514574	3	1
0.4002	0.1008	0.183066	0.17236693	3	2
0.4002	0.1008	0.06969537	0.1036613	3	3
0.4002	0.1507	0.08768934	0.07963782	1	1
0.4002	0.1507	0.19017395	0.17271239	1	2
0.4002	0.1507	0.10471779	0.14411473	1	3
0.4002	0.1507	0.08576083	0.06507772	2	1
0.4002	0.1507	0.11352271	0.08614425	2	2
0.4002	0.1507	0.03555445	0.055848327	2	3
0.4002	0.1507	0.08768936	0.079637825	3	1
0.4002	0.1507	0.19017388	0.17271234	3	2
0.4002	0.1507	0.10471776	0.14411467	3	3
0.4002	0.2006	0.06556457	0.05805166	1	1
0.4002	0.2006	0.18767282	0.16616775	1	2
0.4002	0.2006	0.13679242	0.17735754	1	3
0.4002	0.2006	0.06666458	0.049212713	2	1
0.4002	0.2006	0.11076047	0.08176494	2	2
0.4002	0.2006	0.042515364	0.06586844	2	3
0.4002	0.2006	0.06556456	0.058051657	3	1
0.4002	0.2006	0.1876728	0.16616775	3	2
0.4002	0.2006	0.13679242	0.17735757	3	3
0.4002	0.2505	0.05007838	0.043533646	1	1
0.4002	0.2505	0.18060479	0.1570016	1	2
0.4002	0.2505	0.16625434	0.20567457	1	3
0.4002	0.2505	0.05250807	0.0379067	2	1
0.4002	0.2505	0.10572155	0.07632265	2	2
0.4002	0.2505	0.04789553	0.073351175	2	3
0.4002	0.2505	0.05007837	0.043533634	3	1
0.4002	0.2505	0.18060471	0.15700154	3	2
0.4002	0.2505	0.16625431	0.20567453	3	3
0.4002	0.3004	0.038710024	0.033195052	1	1
0.4002	0.3004	0.17116866	0.14678244	1	2
0.4002	0.3004	0.19360334	0.23062453	1	3
0.4002	0.3004	0.041610256	0.029489767	2	1
0.4002	0.3004	0.09946886	0.07049496	2	2
0.4002	0.3004	0.051956903	0.07881129	2	3
0.4002	0.3004	0.038709998	0.03319503	3	1
0.4002	0.3004	0.1711686	0.14678241	3	2
0.4002	0.3004	0.1936034	0.23062457	3	3
0.4002	0.3503	0.030084139	0.025531204	1	1
0.4002	0.3503	0.16042954	0.1361501	1	2
0.4002	0.3503	0.21928056	0.2532333	1	3
0.4002	0.3503	0.033007983	0.02303064	2	1
0.4002	0.3503	0.09253559	0.0645648	2	2
0.4002	0.3503	0.054868136	0.08257554	2	3
0.4002	0.3503	0.03008413	0.025531197	3	1
0.4002	0.3503	0.16042942	0.13615	3	2
0.4002	0.3503	0.21928057	0.2532333	3	3
0.4002	0.4002	0.023385871	0.019686399	1	1
0.4002	0.4002	0.14894362	0.12538187	1	2
0.4002	0.4002	0.24363817	0.274189	1	3
0.4002	0.4002	0.026102621	0.017968085	2	1
0.4002	0.4002	0.085219465	0.058661945	2	2
0.4002	0.4002	0.05674246	0.08485523	2	3
0.4002	0.4002	0.02338587	0.019686405	3	1
0.4002	0.4002	0.14894366	0.12538192	3	2
0.4002	0.4002	0.24363822	0.27418905	3	3
0.4002	0.4501	0.018100835	0.0151393805	1	1
0.4002	0.4501	0.13701841	0.11460098	1	2
0.4002	0.4501	0.26695225	0.2939693	1	3
0.4002	0.4501	0.020498976	0.013943039	2	1
0.4002	0.4501	0.07770022	0.052850317	2	2
0.4002	0.4501	0.05765772	0.085787274	2	3
0.4002	0.4501	0.018100848	0.015139392	3	1
0.4002	0.4501	0.13701843	0.114601	3	2
0.4002	0.4501	0.26695228	0.29396936	3	3
0.4002	0.5	0.013887802	0.011554819	1	1
0.4002	0.5	0.12483041	0.10386043	1	2
0.4002	0.5	0.2894395	0.3129167	1	3
0.4002	0.5	0.015923748	0.010714605	2	1
0.4002	0.5	0.070093416	0.047163714	2	2
0.4002	0.5	0.057667434	0.08545788	2	3
0.4002	0.5	0.013887808	0.011554823	3	1
0.4002	0.5	0.12483047	0.10386046	3	2
0.4002	0.5	0.28943938	0.31291655	3	3
0.4002	0.5499	0.010511074	0.008707244	1	1
0.4002	0.5499	0.11248471	0.09318095	1	2
0.4002	0.5499	0.31127158	0.3312855	1	3
0.4002	0.5499	0.0121808	0.008114679	2	1
0.4002	0.5499	0.062477417	0.041621577	2	2
0.4002	0.5499	0.05680708	0.083916664	2	3
0.4002	0.5499	0.010511072	0.008707241	3	1
0.4002	0.5499	0.11248467	0.0931809	3	2
0.4002	0.5499	0.31127164	0.33128545	3	3
0.4002	0.5998	0.007802358	0.0064393673	1	1
0.4002	0.5998	0.100045055	0.08256822	1	2
0.4002	0.5998	0.33258688	0.3492703	1	3
0.4002	0.5998	0.009125011	0.006022028	2	1
0.4002	0.5998	0.054908372	0.036236644	2	2
0.4002	0.5998	0.05509823	0.08118589	2	3
0.4002	0.5998	0.007802358	0.006439367	3	1
0.4002	0.5998	0.100045025	0.08256819	3	2
0.4002	0.5998	0.33258677	0.34927005	3	3
0.4002	0.6497	0.0056381156	0.0046380507	1	1
0.4002	0.6497	0.0875517	0.07202216	1	2
0.4002	0.6497	0.3534971	0.36702377	1	3
0.4002	0.6497	0.0066462597	0.004346711	2	1
0.4002	0.6497	0.047428794	0.031018836	2	2
0.4002	0.6497	0.052550998	0.07726619	2	3
0.4002	0.6497	0.0056381165	0.004638052	3	1
0.4002	0.6497	0.0875517	0.07202216	3	2
0.4002	0.6497	0.35349715	0.36702394	3	3
0.4002	0.6996	0.003925394	0.003219639	1	1
0.4002	0.6996	0.07503125	0.06154123	1	2
0.4002	0.6996	0.37409437	0.38467017	1	3
0.4002	0.6996	0.004659026	0.0030202195	2	1
0.4002	0.6996	0.04007311	0.02597745	2	2
0.4002	0.6996	0.04916572	0.07214025	2	3
0.4002	0.6996	0.0039253915	0.0032196373	3	1
0.4002	0.6996	0.07503124	0.06154123	3	2
0.4002	0.6996	0.37409452	0.38467026	3	3
0.4002	0.7495	0.002592682	0.002120721	1	1
0.4002	0.7495	0.0625024	0.051124725	1	2
0.4002	0.7495	0.39445466	0.40231106	1	3
0.4002	0.7495	0.0030954813	0.0019890876	2	1
0.4002	0.7495	0.03287094	0.021122137	2	2
0.4002	0.7495	0.04493411	0.06577571	2	3
0.4002	0.7495	0.0025926845	0.0021207228	3	1
0.4002	0.7495	0.06250243	0.051124737	3	2
0.4002	0.7495	0.3944546	0.40231103	3	3
0.4002	0.7994	0.0015838607	0.0012921356	1	1
0.4002	0.7994	0.049980327	0.040774647	1	2
0.4002	0.7994	0.41464067	0.42003283	1	3
0.4002	0.7994	0.0019007483	0.0012105941	2	1
0.4002	0.7994	0.025849665	0.016463758	2	2
0.4002	0.7994	0.039839964	0.058126446	2	3
0.4002	0.7994	0.0015838625	0.0012921372	3	1
0.4002	0.7994	0.049980346	0.04077466	3	2
0.4002	0.7994	0.41464058	0.42003286	3	3
0.4002	0.8493	0.0008539559	0.0006948548	1	1
0.4002	0.8493	0.03747869	0.030496005	1	2
0.4002	0.8493	0.4347052	0.43791097	1	3
0.4002	0.8493	0.0010294699	0.000649753	2	1
0.4002	0.8493	0.019035885	0.012014556	2	2
0.4002	0.8493	0.03385883	0.049132016	2	3
0.4002	0.8493	0.0008539563	0.00069485523	3	1
0.4002	0.8493	0.037478697	0.030496014	3	2
0.4002	0.8493	0.43470526	0.437911	3	3
0.4002	0.8992	0.0003662149	0.00029719298	1	1
0.4002	0.8992	0.025011614	0.020297585	1	2
0.4002	0.8992	0.45469448	0.4560166	1	3
0.4002	0.8992	0.0004433764	0.00027721855	2	1
0.4002	0.8992	0.01245656	0.007788395	2	2
0.4002	0.8992	0.02695559	0.0387118	2	3
0.4002	0.8992	0.00036621484	0.0002971929	3	1
0.4002	0.8992	0.025011614	0.020297585	3	2
0.4002	0.8992	0.45469436	0.45601648	3	3
0.4002	0.9491	9.003529e-5	7.286013e-5	1	1
0.4002	0.9491	0.012594663	0.010192102	1	2
0.4002	0.9491	0.47465438	0.47443286	1	3
0.4002	0.9491	0.00010954736	6.781573e-5	2	1
0.4002	0.9491	0.0061399043	0.0038009326	2	2
0.4002	0.9491	0.019072443	0.026735717	2	3
0.4002	0.9491	9.00354e-5	7.2860246e-5	3	1
0.4002	0.9491	0.012594668	0.0101921065	3	2
0.4002	0.9491	0.47465438	0.4744328	3	3
0.4002	0.999	3.426692e-8	2.7637514e-8	1	1
0.4002	0.999	0.00024656276	0.00019886183	1	2
0.4002	0.999	0.4946766	0.4933569	1	3
0.4002	0.999	4.2142197e-8	2.5795654e-8	2	1
0.4002	0.999	0.00011739444	7.1858296e-5	2	2
0.4002	0.999	0.010036429	0.012816707	2	3
0.4002	0.999	3.4266964e-8	2.7637542e-8	3	1
0.4002	0.999	0.00024656294	0.00019886195	3	2
0.4002	0.999	0.49467647	0.49335673	3	3
0.4501	0.001	0.34427726	0.36383137	1	1
0.4501	0.001	0.02382775	0.025181118	1	2
0.4501	0.001	0.00041228256	0.00078157644	1	3
0.4501	0.001	0.246301	0.20618565	2	1
0.4501	0.001	0.016391963	0.01372218	2	2
0.4501	0.001	0.0002726614	0.0005041399	2	3
0.4501	0.001	0.34427714	0.36383134	3	1
0.4501	0.001	0.02382775	0.025181113	3	2
0.4501	0.001	0.00041228242	0.0007815763	3	3
0.4501	0.0509	0.18322071	0.18093044	1	1
0.4501	0.0509	0.15879816	0.1568132	1	2
0.4501	0.0509	0.034481153	0.058213312	1	3
0.4501	0.0509	0.14292446	0.11253539	2	1
0.4501	0.0509	0.09009649	0.0709399	2	2
0.4501	0.0509	0.0139790075	0.02461087	2	3
0.4501	0.0509	0.18322068	0.1809304	3	1
0.4501	0.0509	0.15879823	0.15681328	3	2
0.4501	0.0509	0.034481183	0.05821336	3	3
0.4501	0.1008	0.12216034	0.11390181	1	1
0.4501	0.1008	0.18922117	0.17642903	1	2
0.4501	0.1008	0.07361675	0.11189192	1	3
0.4501	0.1008	0.102558255	0.076605864	2	1
0.4501	0.1008	0.10263244	0.076661274	2	2
0.4501	0.1008	0.024812974	0.042287588	2	3
0.4501	0.1008	0.12216033	0.113901794	3	1
0.4501	0.1008	0.18922108	0.17642894	3	2
0.4501	0.1008	0.07361671	0.11189186	3	3
0.4501	0.1507	0.08710666	0.07798624	1	1
0.4501	0.1507	0.1953401	0.17488724	1	2
0.4501	0.1507	0.110256925	0.15462731	1	3
0.4501	0.1507	0.0773938	0.05544009	2	1
0.4501	0.1507	0.104090266	0.074563794	2	2
0.4501	0.1507	0.03310852	0.054994546	2	3
0.4501	0.1507	0.08710669	0.077986285	3	1
0.4501	0.1507	0.19534014	0.17488725	3	2
0.4501	0.1507	0.110256955	0.15462732	3	3
0.4501	0.2006	0.06452937	0.056136295	1	1
0.4501	0.2006	0.19163913	0.16671339	1	2
0.4501	0.2006	0.14349253	0.1891872	1	3
0.4501	0.2006	0.059921112	0.04152542	2	1
0.4501	0.2006	0.101249345	0.070165955	2	2
0.4501	0.2006	0.039507207	0.064234555	2	3
0.4501	0.2006	0.06452937	0.056136303	3	1
0.4501	0.2006	0.19163921	0.16671349	3	2
0.4501	0.2006	0.14349256	0.1891872	3	3
0.4501	0.2505	0.048907146	0.04166611	1	1
0.4501	0.2505	0.18343838	0.15627901	1	2
0.4501	0.2505	0.17373098	0.21819358	1	3
0.4501	0.2505	0.047039784	0.03174349	2	1
0.4501	0.2505	0.09638896	0.0650454	2	2
0.4501	0.2505	0.04441839	0.070933774	2	3
0.4501	0.2505	0.04890715	0.041666105	3	1
0.4501	0.2505	0.18343838	0.15627903	3	2
0.4501	0.2505	0.17373094	0.21819356	3	3
0.4501	0.3004	0.037558302	0.031501118	1	1
0.4501	0.3004	0.17302078	0.145117	1	2
0.4501	0.3004	0.20154658	0.24340913	1	3
0.4501	0.3004	0.03717307	0.02454541	2	1
0.4501	0.3004	0.09048093	0.059744637	2	2
0.4501	0.3004	0.048094567	0.07565534	2	3
0.4501	0.3004	0.037558287	0.03150111	3	1
0.4501	0.3004	0.17302078	0.14511703	3	2
0.4501	0.3004	0.20154665	0.24340919	3	3
0.4501	0.3503	0.029027581	0.024055788	1	1
0.4501	0.3503	0.16146857	0.13381253	1	2
0.4501	0.3503	0.2274416	0.26598305	1	3
0.4501	0.3503	0.029419286	0.019075558	2	1
0.4501	0.3503	0.0840065	0.054470062	2	2
0.4501	0.3503	0.050698776	0.07875176	2	3
0.4501	0.3503	0.029027615	0.024055813	3	1
0.4501	0.3503	0.16146865	0.1338126	3	2
0.4501	0.3503	0.22744155	0.26598302	3	3
0.4501	0.4002	0.022458235	0.018437156	1	1
0.4501	0.4002	0.14933124	0.12259394	1	2
0.4501	0.4002	0.25181505	0.28668004	1	3
0.4501	0.4002	0.023219392	0.014823487	2	1
0.4501	0.4002	0.07723028	0.04930456	2	2
0.4501	0.4002	0.052341096	0.08044948	2	3
0.4501	0.4002	0.022458248	0.018437164	3	1
0.4501	0.4002	0.1493313	0.12259399	3	2
0.4501	0.4002	0.25181505	0.28668007	3	3
0.4501	0.4501	0.01731301	0.014106306	1	1
0.4501	0.4501	0.13690129	0.11154458	1	2
0.4501	0.4501	0.2749793	0.30602753	1	3
0.4501	0.4501	0.018205421	0.011465966	2	1
0.4501	0.4501	0.0703094	0.0442816	2	2
0.4501	0.4501	0.05309806	0.080895826	2	3
0.4501	0.4501	0.017313005	0.0141063025	3	1
0.4501	0.4501	0.13690132	0.111544594	3	2
0.4501	0.4501	0.2749792	0.30602738	3	3
0.4501	0.5	0.013237907	0.010719679	1	1
0.4501	0.5	0.124338716	0.10068596	1	2
0.4501	0.5	0.29717845	0.32440042	1	3
0.4501	0.5	0.014123711	0.008788277	2	1
0.4501	0.5	0.063343	0.03941427	2	2
0.4501	0.5	0.053023078	0.08018541	2	3
0.4501	0.5	0.0132379085	0.01071968	3	1
0.4501	0.5	0.124338746	0.100686	3	2
0.4501	0.5	0.29717848	0.32440037	3	3
0.4501	0.5499	0.009990195	0.008048295	1	1
0.4501	0.5499	0.11173233	0.09001375	1	2
0.4501	0.5499	0.3186062	0.34207508	1	3
0.4501	0.5499	0.010792889	0.0066420618	2	1
0.4501	0.5499	0.056397	0.034707326	2	2
0.4501	0.5499	0.052152626	0.07837607	2	3
0.4501	0.5499	0.0099901995	0.008048298	3	1
0.4501	0.5499	0.111732356	0.09001375	3	2
0.4501	0.5499	0.3186061	0.34207514	3	3
0.4501	0.5998	0.0073977606	0.005933761	1	1
0.4501	0.5998	0.099131405	0.07951353	1	2
0.4501	0.5998	0.33941746	0.35926163	1	3
0.4501	0.5998	0.008079259	0.004921301	2	1
0.4501	0.5998	0.049517572	0.030162524	2	2
0.4501	0.5998	0.050510008	0.07549841	2	3
0.4501	0.5998	0.007397758	0.0059337597	3	1
0.4501	0.5998	0.099131376	0.07951352	3	2
0.4501	0.5998	0.3394174	0.3592616	3	3
0.4501	0.6497	0.0053351475	0.004263067	1	1
0.4501	0.6497	0.08656281	0.06916832	1	2
0.4501	0.6497	0.35973775	0.37612295	1	3
0.4501	0.6497	0.0058817784	0.0035480298	2	1
0.4501	0.6497	0.042739	0.025781186	2	2
0.4501	0.6497	0.048107862	0.071562245	2	3
0.4501	0.6497	0.0053351447	0.0042630653	3	1
0.4501	0.6497	0.086562775	0.069168285	3	2
0.4501	0.6497	0.35973775	0.3761229	3	3
0.4501	0.6996	0.0037086362	0.0029533529	1	1
0.4501	0.6996	0.0740411	0.05896225	1	2
0.4501	0.6996	0.3796699	0.3927897	1	3
0.4501	0.6996	0.0041223187	0.002463375	2	1
0.4501	0.6996	0.036088586	0.021565458	2	2
0.4501	0.6996	0.044949688	0.06656046	2	3
0.4501	0.6996	0.0037086345	0.0029533517	3	1
0.4501	0.6996	0.0740411	0.05896226	3	2
0.4501	0.6996	0.37967002	0.39278978	3	3
0.4501	0.7495	0.0024466813	0.0019423604	1	1
0.4501	0.7495	0.061574318	0.04888235	1	2
0.4501	0.7495	0.39929926	0.4093693	1	3
0.4501	0.7495	0.0027391955	0.0016217693	2	1
0.4501	0.7495	0.02958945	0.017518742	2	2
0.4501	0.7495	0.041030943	0.06047161	2	3
0.4501	0.7495	0.0024466824	0.0019423612	3	1
0.4501	0.7495	0.061574318	0.048882343	3	2
0.4501	0.7495	0.39929926	0.4093693	3	3
0.4501	0.7994	0.0014935746	0.0011822582	1	1
0.4501	0.7994	0.04916749	0.03891916	1	2
0.4501	0.7994	0.41869622	0.42595124	1	3
0.4501	0.7994	0.001682775	0.0009871235	2	1
0.4501	0.7994	0.023262886	0.0136461165	2	2
0.4501	0.7994	0.03633968	0.05326132	2	3
0.4501	0.7994	0.0014935749	0.0011822584	3	1
0.4501	0.7994	0.049167488	0.038919147	3	2
0.4501	0.7994	0.41869634	0.4259513	3	3
0.4501	0.8493	0.00080506585	0.0006354679	1	1
0.4501	0.8493	0.036824852	0.029067205	1	2
0.4501	0.8493	0.4379213	0.4426148	1	3
0.4501	0.8493	0.0009122788	0.0005301441	2	1
0.4501	0.8493	0.017129486	0.0099543035	2	2
0.4501	0.8493	0.030855943	0.0448809	2	3
0.4501	0.8493	0.00080506515	0.00063546724	3	1
0.4501	0.8493	0.036824845	0.029067196	3	2
0.4501	0.8493	0.43792117	0.44261456	3	3
0.4501	0.8992	0.00034536194	0.0002718446	1	1
0.4501	0.8992	0.024551403	0.019325133	1	2
0.4501	0.8992	0.4570268	0.45943353	1	3
0.4501	0.8992	0.00039356406	0.0002265045	2	1
0.4501	0.8992	0.011210229	0.006451727	2	2
0.4501	0.8992	0.024549138	0.03526081	2	3
0.4501	0.8992	0.00034536223	0.00027184474	3	1
0.4501	0.8992	0.024551414	0.019325139	3	2
0.4501	0.8992	0.45702672	0.45943347	3	3
0.4501	0.9491	8.501912e-5	6.672731e-5	1	1
0.4501	0.9491	0.012353765	0.009695859	1	2
0.4501	0.9491	0.47606653	0.47649577	1	3
0.4501	0.9491	9.7548735e-5	5.557038e-5	2	1
0.4501	0.9491	0.005527202	0.0031486705	2	2
0.4501	0.9491	0.017364888	0.024279425	2	3
0.4501	0.9491	8.501907e-5	6.672728e-5	3	1
0.4501	0.9491	0.012353762	0.009695858	3	2
0.4501	0.9491	0.47606647	0.47649568	3	3
0.4501	0.999	3.2502292e-8	2.5422414e-8	1	1
0.4501	0.999	0.0002417166	0.00018906422	1	2
0.4501	0.999	0.49514052	0.49400482	1	3
0.4501	0.999	3.7862485e-8	2.131734e-8	2	1
0.4501	0.999	0.00010572242	5.9523853e-5	2	2
0.4501	0.999	0.009129681	0.011552706	2	3
0.4501	0.999	3.250234e-8	2.5422459e-8	3	1
0.4501	0.999	0.00024171679	0.00018906436	3	2
0.4501	0.999	0.4951406	0.49400488	3	3
0.5	0.001	0.35510373	0.37562495	1	1
0.5	0.001	0.024640616	0.026064578	1	2
0.5	0.001	0.00042740593	0.0008283136	1	3
0.5	0.001	0.22443078	0.18229064	2	1
0.5	0.001	0.014975945	0.012163997	2	2
0.5	0.001	0.0002497623	0.000509761	2	3
0.5	0.001	0.3551036	0.37562478	3	1
0.5	0.001	0.024640635	0.026064597	3	2
0.5	0.001	0.00042740654	0.0008283148	3	3
0.5	0.0509	0.18679869	0.18365397	1	1
0.5	0.0509	0.16462043	0.1618491	1	2
0.5	0.0509	0.036179498	0.06235214	1	3
0.5	0.0509	0.12928459	0.09736339	2	1
0.5	0.0509	0.08255112	0.06216871	2	2
0.5	0.0509	0.012967201	0.024757799	2	3
0.5	0.0509	0.18679868	0.18365394	3	1
0.5	0.0509	0.16462037	0.16184899	3	2
0.5	0.0509	0.036179468	0.06235209	3	3
0.5	0.1008	0.12311766	0.11366035	1	1
0.5	0.1008	0.19522238	0.1802263	1	2
0.5	0.1008	0.07716333	0.11944791	1	3
0.5	0.1008	0.09224863	0.06517623	2	1
0.5	0.1008	0.09374419	0.06623289	2	2
0.5	0.1008	0.023000434	0.041921668	2	3
0.5	0.1008	0.123117656	0.11366035	3	1
0.5	0.1008	0.19522238	0.18022628	3	2
0.5	0.1008	0.07716336	0.11944798	3	3
0.5	0.1507	0.08688636	0.07668388	1	1
0.5	0.1507	0.20046426	0.1769251	1	2
0.5	0.1507	0.115303054	0.16435397	1	3
0.5	0.1507	0.0692877	0.046557594	2	1
0.5	0.1507	0.09476895	0.06367962	2	2
0.5	0.1507	0.030635906	0.05383683	2	3
0.5	0.1507	0.086886406	0.07668392	3	1
0.5	0.1507	0.20046434	0.17692515	3	2
0.5	0.1507	0.115303054	0.16435397	3	3
0.5	0.2006	0.06379234	0.054522976	1	1
0.5	0.2006	0.19565058	0.16722152	1	2
0.5	0.2006	0.14964436	0.20020044	1	3
0.5	0.2006	0.05343402	0.034518488	2	1
0.5	0.2006	0.09190767	0.059372548	2	2
0.5	0.2006	0.03648375	0.062219176	2	3
0.5	0.2006	0.063792326	0.054522954	3	1
0.5	0.2006	0.19565055	0.16722146	3	2
0.5	0.2006	0.14964436	0.20020047	3	3
0.5	0.2505	0.047978967	0.04005439	1	1
0.5	0.2505	0.18637657	0.15559316	1	2
0.5	0.2505	0.1806409	0.22990155	1	3
0.5	0.2505	0.041809045	0.026176454	2	1
0.5	0.2505	0.08726239	0.05463461	2	2
0.5	0.2505	0.040935714	0.06809072	2	3
0.5	0.2505	0.04797901	0.04005442	3	1
0.5	0.2505	0.1863766	0.15559317	3	2
0.5	0.2505	0.18064082	0.22990146	3	3
0.5	0.3004	0.036604546	0.030022202	1	1
0.5	0.3004	0.17501697	0.14354482	1	2
0.5	0.3004	0.20892623	0.2554049	1	3
0.5	0.3004	0.03294872	0.020112932	2	1
0.5	0.3004	0.08172092	0.049884994	2	2
0.5	0.3004	0.044234935	0.07205818	2	3
0.5	0.3004	0.036604553	0.030022206	3	1
0.5	0.3004	0.175017	0.14354487	3	2
0.5	0.3004	0.20892617	0.2554049	3	3
0.5	0.3503	0.028132124	0.022759814	1	1
0.5	0.3503	0.1626769	0.13161097	1	2
0.5	0.3503	0.23505451	0.27797452	1	3
0.5	0.3503	0.026016762	0.01555249	2	1
0.5	0.3503	0.075716734	0.045262504	2	2
0.5	0.3503	0.046539396	0.0744944	2	3
0.5	0.3503	0.028132152	0.022759838	3	1
0.5	0.3503	0.16267699	0.13161106	3	2
0.5	0.3503	0.23505448	0.27797446	3	3
0.5	0.4002	0.021661106	0.01733626	1	1
0.5	0.4002	0.14990298	0.11997342	1	2
0.5	0.4002	0.25946775	0.2984487	1	3
0.5	0.4002	0.020495638	0.012037578	2	1
0.5	0.4002	0.06948407	0.040809665	2	2
0.5	0.4002	0.047956735	0.07563621	2	3
0.5	0.4002	0.021661112	0.01733626	3	1
0.5	0.4002	0.14990297	0.1199734	3	2
0.5	0.4002	0.25946772	0.29844862	3	3
0.5	0.4501	0.016629979	0.013194336	1	1
0.5	0.4501	0.13697493	0.1086768	1	2
0.5	0.4501	0.2825116	0.3174024	1	3
0.5	0.4501	0.016045665	0.009281649	2	1
0.5	0.4501	0.06315897	0.036534447	2	2
0.5	0.4501	0.0485624	0.075636834	2	3
0.5	0.4501	0.016629966	0.0131943235	3	1
0.5	0.4501	0.1369749	0.10867676	3	2
0.5	0.4501	0.2825116	0.3174024	3	3
0.5	0.5	0.012671072	0.0099817915	1	1
0.5	0.5	0.12403772	0.097712204	1	2
0.5	0.5	0.30445695	0.33524355	1	3
0.5	0.5	0.012433476	0.0070964065	2	1
0.5	0.5	0.056825086	0.03243291	2	2
0.5	0.5	0.048409875	0.07459551	2	3
0.5	0.5	0.012671072	0.009981791	3	1
0.5	0.5	0.12403774	0.097712226	3	2
0.5	0.5	0.304457	0.33524358	3	3
0.5	0.5499	0.009533922	0.0074658	1	1
0.5	0.5499	0.111165054	0.08705083	1	2
0.5	0.5499	0.32551813	0.3522705	1	3
0.5	0.5499	0.009492821	0.0053530713	2	1
0.5	0.5499	0.0505365	0.0284979	2	2
0.5	0.5499	0.047536362	0.072574526	2	3
0.5	0.5499	0.009533925	0.007465804	3	1
0.5	0.5499	0.11116509	0.0870509	3	2
0.5	0.5499	0.32551825	0.3522706	3	3
0.5	0.5998	0.007042169	0.005486656	1	1
[truncated: 1,970 more rows]
