# Supplementary material for: Coevolution of male and female mate choice can destabilize reproductive isolation
Source: Nat Commun. 2019 Nov 12;10:5122. doi: 10.1038/s41467-019-12860-9 (PMC6851176; doi:10.1038/s41467-019-12860-9)
Supplement: Supplementary file 5 — Supplementary Software 1 [file 41467_2019_12860_MOESM5_ESM.zip › CodeChoosinessCoevolution/Data/FrequenciesMatingAtestSelectionGradientDetailledAlpha0.txt]

percentFemale	percentMale	freqIni	freqMating	genotypeA
0.001	0.001	0.27799708	0.27798876	1
0.001	0.001	0.44400576	0.44402212	2
0.001	0.001	0.2779971	0.2779888	3
0.001	0.0509	0.28221443	0.28155854	1
0.001	0.0509	0.43557116	0.43688276	2
0.001	0.0509	0.28221434	0.28155845	3
0.001	0.1008	0.2866529	0.28525874	1
0.001	0.1008	0.42669407	0.42948177	2
0.001	0.1008	0.286653	0.28525886	3
0.001	0.1507	0.2913906	0.28918767	1
0.001	0.1507	0.4172187	0.42162403	2
0.001	0.1507	0.2913905	0.28918752	3
0.001	0.2006	0.29647538	0.29339308	1
0.001	0.2006	0.40704912	0.41321388	2
0.001	0.2006	0.29647538	0.29339308	3
0.001	0.2505	0.30195308	0.2979164	1
0.001	0.2505	0.39609393	0.4041671	2
0.001	0.2505	0.30195296	0.29791635	3
0.001	0.3004	0.30787224	0.3028035	1
0.001	0.3004	0.3842556	0.39439297	2
0.001	0.3004	0.30787224	0.30280373	3
0.001	0.3503	0.31428754	0.3081054	1
0.001	0.3503	0.37142465	0.38378853	2
0.001	0.3503	0.31428763	0.30810556	3
0.001	0.4002	0.32126155	0.3138839	1
0.001	0.4002	0.35747674	0.3722319	2
0.001	0.4002	0.32126164	0.3138841	3
0.001	0.4501	0.32886648	0.32021326	1
0.001	0.4501	0.34226698	0.35957283	2
0.001	0.4501	0.32886654	0.32021338	3
0.001	0.5	0.33718753	0.32718658	1
0.001	0.5	0.3256252	0.34562662	2
0.001	0.5	0.3371874	0.3271865	3
0.001	0.5499	0.34632468	0.33492088	1
0.001	0.5499	0.30735046	0.33015803	2
0.001	0.5499	0.34632474	0.33492106	3
0.001	0.5998	0.356398	0.3435662	1
0.001	0.5998	0.2872041	0.3128675	2
0.001	0.5998	0.35639802	0.34356627	3
0.001	0.6497	0.36754915	0.35331735	1
0.001	0.6497	0.2649018	0.29336512	2
0.001	0.6497	0.3675491	0.35331732	3
0.001	0.6996	0.37994635	0.36442995	1
0.001	0.6996	0.24010713	0.2711396	2
0.001	0.6996	0.37994647	0.36443007	3
0.001	0.7495	0.39378738	0.37724727	1
0.001	0.7495	0.21242534	0.24550527	2
0.001	0.7495	0.39378735	0.37724736	3
0.001	0.7994	0.40929615	0.39223185	1
0.001	0.7994	0.18140769	0.21553598	2
0.001	0.7994	0.40929607	0.39223182	3
0.001	0.8493	0.4267113	0.41001457	1
0.001	0.8493	0.14657737	0.1799708	2
0.001	0.8493	0.4267114	0.4100147	3
0.001	0.8992	0.44624457	0.4314495	1
0.001	0.8992	0.10751088	0.13710044	2
0.001	0.8992	0.44624454	0.43144962	3
0.001	0.9491	0.46797568	0.45763612	1
0.001	0.9491	0.064048395	0.084727354	2
0.001	0.9491	0.46797588	0.4576363	3
0.001	0.999	0.4916203	0.4896891	1
0.001	0.999	0.016759545	0.020622082	2
0.001	0.999	0.4916202	0.48968893	3
0.0509	0.001	0.28562132	0.2869423	1
0.0509	0.001	0.4287574	0.42611557	2
0.0509	0.001	0.28562126	0.28694215	3
0.0509	0.0509	0.2899825	0.29067275	1
0.0509	0.0509	0.42003506	0.4186545	2
0.0509	0.0509	0.28998247	0.29067275	3
0.0509	0.1008	0.29462278	0.29456094	1
0.0509	0.1008	0.41075453	0.41087782	2
0.0509	0.1008	0.29462284	0.29456106	3
0.0509	0.1507	0.29956412	0.29866722	1
0.0509	0.1507	0.40087187	0.40266567	2
0.0509	0.1507	0.29956406	0.2986672	3
0.0509	0.2006	0.30483356	0.30302647	1
0.0509	0.2006	0.39033267	0.39394698	2
0.0509	0.2006	0.30483365	0.3030266	3
0.0509	0.2505	0.31046554	0.3076749	1
0.0509	0.2505	0.37906888	0.38464963	2
0.0509	0.2505	0.31046554	0.30767494	3
0.0509	0.3004	0.31650066	0.31265426	1
0.0509	0.3004	0.3669987	0.37469128	2
0.0509	0.3004	0.31650063	0.31265438	3
0.0509	0.3503	0.32298726	0.31801358	1
0.0509	0.3503	0.35402563	0.36397275	2
0.0509	0.3503	0.32298714	0.31801352	3
0.0509	0.4002	0.32998136	0.32381088	1
0.0509	0.4002	0.34003723	0.35237813	2
0.0509	0.4002	0.32998136	0.3238109	3
0.0509	0.4501	0.33754915	0.33011752	1
0.0509	0.4501	0.32490173	0.339765	2
0.0509	0.4501	0.33754912	0.33011746	3
0.0509	0.5	0.34576795	0.3370209	1
0.0509	0.5	0.30846408	0.32595763	2
0.0509	0.5	0.34576792	0.33702093	3
0.0509	0.5499	0.35472912	0.34463122	1
0.0509	0.5499	0.2905418	0.31073752	2
0.0509	0.5499	0.3547291	0.34463117	3
0.0509	0.5998	0.36454037	0.35308647	1
0.0509	0.5998	0.27091902	0.29382768	2
0.0509	0.5998	0.36454034	0.3530864	3
0.0509	0.6497	0.3753293	0.36256477	1
0.0509	0.6497	0.24934146	0.27487049	2
0.0509	0.6497	0.37532923	0.36256477	3
0.0509	0.6996	0.38724536	0.37329835	1
0.0509	0.6996	0.2255093	0.25340295	2
0.0509	0.6996	0.38724527	0.37329832	3
0.0509	0.7495	0.40046242	0.38559392	1
0.0509	0.7495	0.19907531	0.22881214	2
0.0509	0.7495	0.40046233	0.3855938	3
0.0509	0.7994	0.41517565	0.39986014	1
0.0509	0.7994	0.16964862	0.20027988	2
0.0509	0.7994	0.4151757	0.39986017	3
0.0509	0.8493	0.43159008	0.41664726	1
0.0509	0.8493	0.13681984	0.16670513	2
0.0509	0.8493	0.43159014	0.41664732	3
0.0509	0.8992	0.44988412	0.43669105	1
0.0509	0.8992	0.10023194	0.12661822	2
0.0509	0.8992	0.44988403	0.43669084	3
0.0509	0.9491	0.47012186	0.46092075	1
0.0509	0.9491	0.05975629	0.07815887	2
0.0509	0.9491	0.47012195	0.4609207	3
0.0509	0.999	0.4920715	0.49028602	1
0.0509	0.999	0.015857022	0.019428162	2
0.0509	0.999	0.49207154	0.490286	3
0.1008	0.001	0.2941959	0.2978063	1
0.1008	0.001	0.41160825	0.40438694	2
0.1008	0.001	0.29419583	0.29780623	3
0.1008	0.0509	0.29869226	0.30166063	1
0.1008	0.0509	0.40261537	0.39667857	2
0.1008	0.0509	0.29869217	0.30166054	3
0.1008	0.1008	0.30352658	0.30570304	1
0.1008	0.1008	0.39294705	0.38859445	2
0.1008	0.1008	0.30352652	0.30570292	3
0.1008	0.1507	0.30865213	0.30993727	1
0.1008	0.1507	0.3826955	0.38012528	2
0.1008	0.1507	0.30865222	0.3099373	3
0.1008	0.2006	0.3140732	0.31438422	1
0.1008	0.2006	0.3718538	0.37123215	2
0.1008	0.2006	0.3140731	0.3143841	3
0.1008	0.2505	0.31981227	0.31907502	1
0.1008	0.2505	0.36037543	0.36185	2
0.1008	0.2505	0.31981218	0.3190749	3
0.1008	0.3004	0.32590422	0.32404986	1
0.1008	0.3004	0.34819156	0.35190052	2
0.1008	0.3004	0.32590422	0.32404983	3
0.1008	0.3503	0.3323925	0.32935643	1
0.1008	0.3503	0.335215	0.34128705	2
0.1008	0.3503	0.33239248	0.32935643	3
0.1008	0.4002	0.33932945	0.33505273	1
0.1008	0.4002	0.32134128	0.3298943	2
0.1008	0.4002	0.3393294	0.33505264	3
0.1008	0.4501	0.34677616	0.34120712	1
0.1008	0.4501	0.30644763	0.3175856	2
0.1008	0.4501	0.34677616	0.3412071	3
0.1008	0.5	0.35480466	0.34790322	1
0.1008	0.5	0.29039076	0.30419356	2
0.1008	0.5	0.3548047	0.3479033	3
0.1008	0.5499	0.36349872	0.35524365	1
0.1008	0.5499	0.2730025	0.2895128	2
0.1008	0.5499	0.36349872	0.35524365	3
0.1008	0.5998	0.37295672	0.36335677	1
0.1008	0.5998	0.2540865	0.2732864	2
0.1008	0.5998	0.3729567	0.3633568	3
0.1008	0.6497	0.38329387	0.37240592	1
0.1008	0.6497	0.23341236	0.25518826	2
0.1008	0.6497	0.38329384	0.37240586	3
0.1008	0.6996	0.39464405	0.38260052	1
0.1008	0.6996	0.21071206	0.23479924	2
0.1008	0.6996	0.39464402	0.38260058	3
0.1008	0.7495	0.40716136	0.3942147	1
0.1008	0.7495	0.18567747	0.21157065	2
0.1008	0.7495	0.40716133	0.39421463	3
0.1008	0.7994	0.4210172	0.40761065	1
0.1008	0.7994	0.15796533	0.18477844	2
0.1008	0.7994	0.42101735	0.40761074	3
0.1008	0.8493	0.43639022	0.4232709	1
0.1008	0.8493	0.12721969	0.1534577	2
0.1008	0.8493	0.43639028	0.42327106	3
0.1008	0.8992	0.45343366	0.44183275	1
0.1008	0.8992	0.09313297	0.11633494	2
0.1008	0.8992	0.4534335	0.44183257	3
0.1008	0.9491	0.47220382	0.46409193	1
0.1008	0.9491	0.055592306	0.07181653	2
0.1008	0.9491	0.4722038	0.46409184	3
0.1008	0.999	0.49252114	0.49088028	1
0.1008	0.999	0.014957824	0.018239425	2
0.1008	0.999	0.4925211	0.4908803	3
0.1507	0.001	0.30347213	0.3098282	1
0.1507	0.001	0.3930558	0.38034382	2
0.1507	0.001	0.30347213	0.30982816	3
0.1507	0.0509	0.30808055	0.31376085	1
0.1507	0.0509	0.38383886	0.37247813	2
0.1507	0.0509	0.30808055	0.31376094	3
0.1507	0.1008	0.3130812	0.3179101	1
0.1507	0.1008	0.37383768	0.3641802	2
0.1507	0.1008	0.31308118	0.3179101	3
0.1507	0.1507	0.3183533	0.32221428	1
0.1507	0.1507	0.3632936	0.35557142	2
0.1507	0.1507	0.3183533	0.32221425	3
0.1507	0.2006	0.3238774	0.32667935	1
0.1507	0.2006	0.35224527	0.34664157	2
0.1507	0.2006	0.3238774	0.32667932	3
0.1507	0.2505	0.3296673	0.33133376	1
0.1507	0.2505	0.34066534	0.3373322	2
0.1507	0.2505	0.32966733	0.33133376	3
0.1507	0.3004	0.33575353	0.33621925	1
0.1507	0.3004	0.32849294	0.327562	2
0.1507	0.3004	0.33575362	0.33621928	3
0.1507	0.3503	0.34217727	0.3413841	1
0.1507	0.3503	0.3156454	0.31723213	2
0.1507	0.3503	0.34217727	0.341384	3
0.1507	0.4002	0.34898847	0.34688646	1
0.1507	0.4002	0.30202287	0.3062266	2
0.1507	0.4002	0.3489886	0.3468866	3
0.1507	0.4501	0.35624552	0.35279435	1
0.1507	0.4501	0.28750896	0.29441136	2
0.1507	0.4501	0.3562456	0.35279453	3
0.1507	0.5	0.3640158	0.35918748	1
0.1507	0.5	0.2719685	0.28162554	2
0.1507	0.5	0.3640158	0.3591874	3
0.1507	0.5499	0.37237722	0.3661623	1
0.1507	0.5499	0.2552456	0.26767543	2
0.1507	0.5499	0.37237722	0.3661622	3
0.1507	0.5998	0.3814201	0.37383816	1
0.1507	0.5998	0.23715985	0.2523236	2
0.1507	0.5998	0.38142014	0.37383825	3
0.1507	0.6497	0.391249	0.3823644	1
0.1507	0.6497	0.21750212	0.2352715	2
0.1507	0.6497	0.391249	0.38236436	3
0.1507	0.6996	0.40198418	0.39192984	1
0.1507	0.6996	0.19603151	0.2161403	2
0.1507	0.6996	0.40198418	0.39192984	3
0.1507	0.7495	0.413763	0.40278026	1
0.1507	0.7495	0.1724739	0.19443986	2
0.1507	0.7495	0.413763	0.40278012	3
0.1507	0.7994	0.42673665	0.4152356	1
0.1507	0.7994	0.14652659	0.16952814	2
0.1507	0.7994	0.42673674	0.41523564	3
0.1507	0.8493	0.44106093	0.42972058	1
0.1507	0.8493	0.11787802	0.14055884	2
0.1507	0.8493	0.44106102	0.42972055	3
0.1507	0.8992	0.45686984	0.44678733	1
0.1507	0.8992	0.08626016	0.10642526	2
0.1507	0.8992	0.4568699	0.44678733	3
0.1507	0.9491	0.47421613	0.46712327	1
0.1507	0.9491	0.05156764	0.06575348	2
0.1507	0.9491	0.47421622	0.46712342	3
0.1507	0.999	0.49296838	0.4914698	1
0.1507	0.999	0.014063227	0.01706008	2
0.1507	0.999	0.49296838	0.49146983	3
0.2006	0.001	0.31333554	0.3226378	1
0.2006	0.001	0.37332898	0.35472435	2
0.2006	0.001	0.31333548	0.32263768	3
0.2006	0.0509	0.31801993	0.32659212	1
0.2006	0.0509	0.3639601	0.34681553	2
0.2006	0.0509	0.31802002	0.32659215	3
0.2006	0.1008	0.32314226	0.33078656	1
0.2006	0.1008	0.35371536	0.33842745	2
0.2006	0.1008	0.3231423	0.3307865	3
0.2006	0.1507	0.3285083	0.33509246	1
0.2006	0.1507	0.34298334	0.32981482	2
0.2006	0.1507	0.32850826	0.3350923	3
0.2006	0.2006	0.3340775	0.33950314	1
0.2006	0.2006	0.3318451	0.32099357	2
0.2006	0.2006	0.33407745	0.3395032	3
0.2006	0.2505	0.3398566	0.3440466	1
0.2006	0.2505	0.3202867	0.3119061	2
0.2006	0.2505	0.33985656	0.34404674	3
0.2006	0.3004	0.34587428	0.34876716	1
0.2006	0.3004	0.30825138	0.30246553	2
0.2006	0.3004	0.34587425	0.34876716	3
0.2006	0.3503	0.35217106	0.3537159	1
0.2006	0.3503	0.29565796	0.2925683	2
0.2006	0.3503	0.3521711	0.35371593	3
0.2006	0.4002	0.35879576	0.35895184	1
0.2006	0.4002	0.2824085	0.28209653	2
0.2006	0.4002	0.35879588	0.3589519	3
0.2006	0.4501	0.3658049	0.3645417	1
0.2006	0.4501	0.26839024	0.27091667	2
0.2006	0.4501	0.36580485	0.3645415	3
0.2006	0.5	0.3732623	0.3705627	1
0.2006	0.5	0.2534754	0.25887483	2
0.2006	0.5	0.3732623	0.37056267	3
0.2006	0.5499	0.38124087	0.3771058	1
0.2006	0.5499	0.23751812	0.24578848	2
0.2006	0.5499	0.38124096	0.37710583	3
0.2006	0.5998	0.3898239	0.38428122	1
0.2006	0.5998	0.22035214	0.23143709	2
0.2006	0.5998	0.38982388	0.38428128	3
0.2006	0.6497	0.39910617	0.39222524	1
0.2006	0.6497	0.20178753	0.2155494	2
0.2006	0.6497	0.39910626	0.39222524	3
0.2006	0.6996	0.40919626	0.40110877	1
0.2006	0.6996	0.18160738	0.19778259	2
0.2006	0.6996	0.40919638	0.40110883	3
0.2006	0.7495	0.42021632	0.41115066	1
0.2006	0.7495	0.1595673	0.17769901	2
0.2006	0.7495	0.42021635	0.4111507	3
0.2006	0.7994	0.43229997	0.42263466	1
0.2006	0.7994	0.13539997	0.15473059	2
0.2006	0.7994	0.4323001	0.42263475	3
0.2006	0.8493	0.44558406	0.4359327	1
0.2006	0.8493	0.108831935	0.1281344	2
0.2006	0.8493	0.4455841	0.43593267	3
0.2006	0.8992	0.46018648	0.45152622	1
0.2006	0.8992	0.07962707	0.09694758	2
0.2006	0.8992	0.46018636	0.45152614	3
0.2006	0.9491	0.47615844	0.47000948	1
0.2006	0.9491	0.047683015	0.059980758	2
0.2006	0.9491	0.4761585	0.47000962	3
0.2006	0.999	0.4934131	0.49205408	1
0.2006	0.999	0.013173831	0.015891816	2
0.2006	0.999	0.4934131	0.49205396	3
0.2505	0.001	0.32369584	0.33595148	1
0.2505	0.001	0.35260853	0.3280968	2
0.2505	0.001	0.32369572	0.33595145	3
0.2505	0.0509	0.3284085	0.33986086	1
0.2505	0.0509	0.3431829	0.3202782	2
0.2505	0.0509	0.32840854	0.3398608	3
0.2505	0.1008	0.33359426	0.3440276	1
0.2505	0.1008	0.3328115	0.3119448	2
0.2505	0.1008	0.33359423	0.34402755	3
0.2505	0.1507	0.33899128	0.34826252	1
0.2505	0.1507	0.32201752	0.30347487	2
0.2505	0.1507	0.33899122	0.34826243	3
0.2505	0.2006	0.34454134	0.35254812	1
0.2505	0.2006	0.31091717	0.29490387	2
0.2505	0.2006	0.34454137	0.35254818	3
0.2505	0.2505	0.3502469	0.3569138	1
0.2505	0.2505	0.2995061	0.28617236	2
0.2505	0.2505	0.35024694	0.35691383	3
0.2505	0.3004	0.3561359	0.36140656	1
0.2505	0.3004	0.2877282	0.27718723	2
0.2505	0.3004	0.356136	0.3614066	3
0.2505	0.3503	0.36224902	0.36608025	1
0.2505	0.3503	0.2755018	0.26783955	2
0.2505	0.3503	0.36224908	0.3660804	3
0.2505	0.4002	0.36863494	0.3709951	1
0.2505	0.4002	0.26273	0.25800964	2
0.2505	0.4002	0.36863497	0.37099507	3
0.2505	0.4501	0.37534815	0.3762167	1
0.2505	0.4501	0.24930355	0.24756637	2
0.2505	0.4501	0.37534824	0.37621686	3
0.2505	0.5	0.38244992	0.38181952	1
0.2505	0.5	0.23510015	0.23636141	2
0.2505	0.5	0.38245	0.38181955	3
0.2505	0.5499	0.3900082	0.3878884	1
0.2505	0.5499	0.21998371	0.22422361	2
0.2505	0.5499	0.39000815	0.38788822	3
0.2505	0.5998	0.3980995	0.39452517	1
0.2505	0.5998	0.20380102	0.21094996	2
0.2505	0.5998	0.3980995	0.39452517	3
0.2505	0.6497	0.40681034	0.4018539	1
0.2505	0.6497	0.18637924	0.1962927	2
0.2505	0.6497	0.40681034	0.40185386	3
0.2505	0.6996	0.4162382	0.41002786	1
0.2505	0.6996	0.16752364	0.17994395	2
0.2505	0.6996	0.41623813	0.4100278	3
0.2505	0.7495	0.42649183	0.4192432	1
0.2505	0.7495	0.14701648	0.16151349	2
0.2505	0.7495	0.4264917	0.4192431	3
0.2505	0.7994	0.43768921	0.42975038	1
0.2505	0.7994	0.12462163	0.14049907	2
0.2505	0.7994	0.43768924	0.4297505	3
0.2505	0.8493	0.4499508	0.44187537	1
0.2505	0.8493	0.10009829	0.1162493	2
0.2505	0.8493	0.44995078	0.44187537	3
0.2505	0.8992	0.4633814	0.4560367	1
0.2505	0.8992	0.073237225	0.0879266	2
0.2505	0.8992	0.46338132	0.45603657	3
0.2505	0.9491	0.478032	0.47275093	1
0.2505	0.9491	0.043936044	0.05449785	2
0.2505	0.9491	0.47803208	0.47275096	3
0.2505	0.999	0.49385494	0.492632	1
0.2505	0.999	0.012290046	0.0147358235	2
0.2505	0.999	0.4938551	0.49263212	3
0.3004	0.001	0.33446905	0.3495238	1
0.3004	0.001	0.33106172	0.30095226	2
0.3004	0.001	0.33446914	0.34952387	3
0.3004	0.0509	0.33915448	0.35331762	1
0.3004	0.0509	0.32169092	0.29336467	2
0.3004	0.0509	0.33915448	0.35331765	3
0.3004	0.1008	0.34433538	0.3573795	1
0.3004	0.1008	0.31132922	0.28524107	2
0.3004	0.1008	0.34433544	0.35737956	3
0.3004	0.1507	0.3496942	0.36147094	1
0.3004	0.1507	0.30061144	0.27705824	2
0.3004	0.1507	0.34969428	0.36147097	3
0.3004	0.2006	0.35515958	0.36556694	1
0.3004	0.2006	0.289681	0.26886615	2
0.3004	0.2006	0.35515952	0.36556682	3
0.3004	0.2505	0.3607306	0.36969826	1
0.3004	0.2505	0.2785387	0.26060307	2
0.3004	0.2505	0.3607307	0.36969838	3
0.3004	0.3004	0.36643562	0.3739144	1
0.3004	0.3004	0.26712862	0.2521711	2
0.3004	0.3004	0.36643565	0.37391442	3
0.3004	0.3503	0.37231576	0.3782713	1
0.3004	0.3503	0.25536853	0.2434579	2
0.3004	0.3503	0.37231576	0.3782712	3
0.3004	0.4002	0.3784188	0.38282818	1
0.3004	0.4002	0.24316229	0.23434354	2
0.3004	0.4002	0.3784189	0.3828283	3
0.3004	0.4501	0.38479802	0.38764995	1
0.3004	0.4501	0.23040389	0.22469997	2
0.3004	0.4501	0.3847981	0.3876501	3
0.3004	0.5	0.39151132	0.3928068	1
0.3004	0.5	0.21697757	0.21438654	2
0.3004	0.5	0.39151123	0.39280668	3
0.3004	0.5499	0.39862186	0.39837843	1
0.3004	0.5499	0.2027562	0.2032433	2
0.3004	0.5499	0.39862192	0.3983786	3
0.3004	0.5998	0.4062004	0.404458	1
0.3004	0.5998	0.18759908	0.19108379	2
0.3004	0.5998	0.4062005	0.4044581	3
0.3004	0.6497	0.4143251	0.41115788	1
0.3004	0.6497	0.17134973	0.17768398	2
0.3004	0.6497	0.4143252	0.41115797	3
0.3004	0.6996	0.4230834	0.41861638	1
0.3004	0.6996	0.15383315	0.16276725	2
0.3004	0.6996	0.4230835	0.41861647	3
0.3004	0.7495	0.43257192	0.4270066	1
0.3004	0.7495	0.13485621	0.1459869	2
0.3004	0.7495	0.43257195	0.4270066	3
0.3004	0.7994	0.44289485	0.43654978	1
0.3004	0.7994	0.1142103	0.12690018	2
0.3004	0.7994	0.44289494	0.43655	3
0.3004	0.8493	0.45415837	0.44753158	1
0.3004	0.8493	0.09168342	0.104937226	2
0.3004	0.8493	0.45415828	0.4475315	3
0.3004	0.8992	0.4664557	0.46031538	1
0.3004	0.8992	0.06708871	0.07936956	2
0.3004	0.8992	0.46645558	0.46031523	3
0.3004	0.9491	0.4798387	0.4753507	1
0.3004	0.9491	0.04032274	0.049298573	2
0.3004	0.9491	0.4798386	0.47535056	3
0.3004	0.999	0.4942939	0.49320334	1
0.3004	0.999	0.01141226	0.013593132	2
0.3004	0.999	0.49429387	0.4932033	3
0.3503	0.001	0.3455753	0.36313856	1
0.3503	0.001	0.3088494	0.27372265	2
0.3503	0.001	0.34557527	0.3631386	3
0.3503	0.0509	0.35017282	0.3667478	1
0.3503	0.0509	0.2996544	0.26650456	2
0.3503	0.0509	0.3501728	0.3667478	3
0.3503	0.1008	0.3552755	0.3706295	1
0.3503	0.1008	0.28944892	0.25874096	2
0.3503	0.1008	0.35527554	0.37062958	3
0.3503	0.1507	0.3605255	0.37451133	1
0.3503	0.1507	0.27894902	0.2509772	2
0.3503	0.1507	0.36052555	0.37451133	3
0.3503	0.2006	0.36584172	0.3783637	1
0.3503	0.2006	0.2683167	0.24327303	2
0.3503	0.2006	0.3658416	0.37836355	3
0.3503	0.2505	0.37122166	0.38221675	1
0.3503	0.2505	0.25755656	0.2355662	2
0.3503	0.2505	0.3712217	0.38221678	3
0.3503	0.3004	0.37669367	0.38612154	1
0.3503	0.3004	0.2466126	0.22775677	2
0.3503	0.3004	0.37669367	0.3861215	3
0.3503	0.3503	0.3822984	0.3901336	1
0.3503	0.3503	0.23540306	0.21973248	2
0.3503	0.3503	0.38229853	0.3901337	3
0.3503	0.4002	0.38808298	0.394312	1
0.3503	0.4002	0.22383387	0.21137592	2
0.3503	0.4002	0.38808304	0.3943121	3
0.3503	0.4501	0.39409825	0.3987178	1
0.3503	0.4501	0.21180342	0.20256428	2
0.3503	0.4501	0.39409825	0.3987178	3
0.3503	0.5	0.40039867	0.4034176	1
0.3503	0.5	0.19920267	0.19316503	2
0.3503	0.5	0.40039876	0.40341762	3
0.3503	0.5499	0.40704313	0.40848464	1
0.3503	0.5499	0.1859137	0.18303078	2
0.3503	0.5499	0.40704313	0.4084846	3
0.3503	0.5998	0.41409582	0.41400447	1
0.3503	0.5998	0.17180818	0.17199121	2
0.3503	0.5998	0.41409582	0.41400445	3
0.3503	0.6497	0.42162755	0.42007786	1
0.3503	0.6497	0.1567448	0.15984444	2
0.3503	0.6497	0.42162758	0.42007777	3
0.3503	0.6996	0.42971635	0.426828	1
0.3503	0.6996	0.14056739	0.14634374	2
0.3503	0.6996	0.4297164	0.42682815	3
0.3503	0.7495	0.43844754	0.434409	1
0.3503	0.7495	0.12310475	0.13118201	2
0.3503	0.7495	0.4384476	0.43440914	3
0.3503	0.7994	0.44791344	0.44301486	1
0.3503	0.7994	0.10417344	0.11397047	2
0.3503	0.7994	0.4479133	0.44301477	3
0.3503	0.8493	0.45820683	0.45289418	1
0.3503	0.8493	0.083586454	0.09421186	2
0.3503	0.8493	0.45820677	0.4528942	3
0.3503	0.8992	0.46941185	0.464363	1
0.3503	0.8992	0.061176382	0.071273886	2
0.3503	0.8992	0.46941185	0.4643631	3
0.3503	0.9491	0.4815809	0.47781307	1
0.3503	0.9491	0.0368382	0.04437373	2
0.3503	0.9491	0.48158097	0.47781312	3
0.3503	0.999	0.49472964	0.49376768	1
0.3503	0.999	0.010540873	0.012464796	2
0.3503	0.999	0.4947297	0.4937677	3
0.4002	0.001	0.35693672	0.3766074	1
0.4002	0.001	0.28612664	0.24678555	2
0.4002	0.001	0.35693663	0.37660724	3
0.4002	0.0509	0.3613855	0.37997028	1
0.4002	0.0509	0.277229	0.24005944	2
0.4002	0.0509	0.3613855	0.37997034	3
0.4002	0.1008	0.36633676	0.3836051	1
0.4002	0.1008	0.26732633	0.23278983	2
0.4002	0.1008	0.3663368	0.3836051	3
0.4002	0.1507	0.3714091	0.38722196	1
0.4002	0.1507	0.25718176	0.22555609	2
0.4002	0.1507	0.37140912	0.38722202	3
0.4002	0.2006	0.37651613	0.3907874	1
0.4002	0.2006	0.24696776	0.21842512	2
0.4002	0.2006	0.37651607	0.3907873	3
0.4002	0.2505	0.38165408	0.39433154	1
0.4002	0.2505	0.23669183	0.21133693	2
0.4002	0.2505	0.38165405	0.39433157	3
0.4002	0.3004	0.3868504	0.3979032	1
0.4002	0.3004	0.22629924	0.20419365	2
0.4002	0.3004	0.38685036	0.39790326	3
0.4002	0.3503	0.39214465	0.40155664	1
0.4002	0.3503	0.21571077	0.19688684	2
0.4002	0.3503	0.39214474	0.4015567	3
0.4002	0.4002	0.39758193	0.4053478	1
0.4002	0.4002	0.20483607	0.18930438	2
0.4002	0.4002	0.3975819	0.40534773	3
0.4002	0.4501	0.4032103	0.40933436	1
0.4002	0.4501	0.19357936	0.1813312	2
0.4002	0.4501	0.40321037	0.4093344	3
0.4002	0.5	0.40908062	0.4135779	1
0.4002	0.5	0.1818388	0.17284445	2
0.4002	0.5	0.40908062	0.41357788	3
0.4002	0.5499	0.41524673	0.41814548	1
0.4002	0.5499	0.16950643	0.16370896	2
0.4002	0.5499	0.41524667	0.41814545	3
0.4002	0.5998	0.421767	0.42311415	1
0.4002	0.5998	0.15646595	0.15377134	2
0.4002	0.5998	0.42176703	0.42311424	3
0.4002	0.6497	0.42870474	0.42857474	1
0.4002	0.6497	0.14259057	0.14285052	2
0.4002	0.6497	0.42870465	0.4285747	3
0.4002	0.6996	0.4361291	0.43463624	1
0.4002	0.6996	0.12774184	0.13072783	2
0.4002	0.6996	0.43612915	0.43463612	3
0.4002	0.7495	0.44411558	0.4414338	1
0.4002	0.7495	0.11176878	0.11713274	2
0.4002	0.7495	0.44411564	0.44143385	3
0.4002	0.7994	0.4527448	0.44913727	1
0.4002	0.7994	0.09451017	0.10172518	2
0.4002	0.7994	0.45274496	0.4491374	3
0.4002	0.8493	0.46209916	0.45796332	1
0.4002	0.8493	0.07580157	0.084073156	2
0.4002	0.8493	0.46209928	0.4579634	3
0.4002	0.8992	0.47225374	0.46818507	1
0.4002	0.8992	0.055492513	0.06362957	2
0.4002	0.8992	0.4722537	0.46818516	3
0.4002	0.9491	0.48326156	0.4801439	1
0.4002	0.9491	0.03347682	0.039712206	2
0.4002	0.9491	0.48326162	0.4801439	3
0.4002	0.999	0.4951619	0.49432403	1
0.4002	0.999	0.0096763205	0.011351944	2
0.4002	0.999	0.495162	0.4943241	3
0.4501	0.001	0.36848015	0.38977042	1
0.4501	0.001	0.2630396	0.22045895	2
0.4501	0.001	0.36848015	0.38977042	3
0.4501	0.0509	0.3727225	0.39283773	1
0.4501	0.0509	0.25455487	0.21432428	2
0.4501	0.0509	0.37272266	0.392838	3
0.4501	0.1008	0.37745336	0.39617154	1
0.4501	0.1008	0.24509324	0.20765685	2
0.4501	0.1008	0.37745342	0.39617163	3
0.4501	0.1507	0.38228476	0.39948073	1
0.4501	0.1507	0.23543061	0.20103861	2
0.4501	0.1507	0.38228467	0.3994807	3
0.4501	0.2006	0.38712853	0.4027296	1
0.4501	0.2006	0.22574282	0.19454081	2
0.4501	0.2006	0.38712862	0.40272963	3
0.4501	0.2505	0.39197987	0.40594524	1
0.4501	0.2505	0.21604033	0.18810931	2
0.4501	0.2505	0.39197978	0.40594515	3
0.4501	0.3004	0.39686397	0.40917328	1
0.4501	0.3004	0.20627189	0.18165326	2
0.4501	0.3004	0.3968641	0.40917337	3
0.4501	0.3503	0.40181857	0.41246444	1
0.4501	0.3503	0.19636269	0.17507118	2
0.4501	0.3503	0.40181863	0.41246438	3
0.4501	0.4002	0.40688595	0.41587046	1
0.4501	0.4002	0.18622835	0.16825943	2
0.4501	0.4002	0.4068859	0.4158704	3
0.4501	0.4501	0.41211018	0.41944405	1
0.4501	0.4501	0.17577967	0.16111189	2
0.4501	0.4501	0.41211012	0.41944408	3
0.4501	0.5	0.41753823	0.42324162	1
0.4501	0.5	0.16492361	0.15351695	2
0.4501	0.5	0.41753814	0.42324156	3
0.4501	0.5499	0.42321882	0.42732346	1
0.4501	0.5499	0.15356228	0.1453528	2
0.4501	0.5499	0.42321885	0.42732358	3
0.4501	0.5998	0.4292044	0.43175912	1
0.4501	0.5998	0.14159119	0.13648184	2
0.4501	0.5998	0.42920434	0.4317589	3
0.4501	0.6497	0.43555105	0.43662813	1
0.4501	0.6497	0.12889782	0.12674366	2
0.4501	0.6497	0.4355511	0.43662813	3
0.4501	0.6996	0.44232	0.4420272	1
0.4501	0.6996	0.11536009	0.11594556	2
0.4501	0.6996	0.44232	0.44202733	3
0.4501	0.7495	0.44957715	0.44807458	1
0.4501	0.7495	0.10084559	0.103850864	2
0.4501	0.7495	0.4495772	0.44807464	3
0.4501	0.7994	0.4573932	0.45491782	1
0.4501	0.7994	0.08521344	0.090163924	2
0.4501	0.7994	0.45739335	0.45491797	3
0.4501	0.8493	0.46584028	0.46274397	1
0.4501	0.8493	0.06831935	0.07451164	2
0.4501	0.8493	0.4658403	0.462744	3
0.4501	0.8992	0.47498605	0.47178903	1
0.4501	0.8992	0.050027788	0.056422167	2
0.4501	0.8992	0.47498608	0.47178897	3
0.4501	0.9491	0.48488376	0.482349	1
0.4501	0.9491	0.030232638	0.035301898	2
0.4501	0.9491	0.48488367	0.48234895	3
0.4501	0.999	0.49559057	0.49487203	1
0.4501	0.999	0.00881909	0.010255875	2
0.4501	0.999	0.49559045	0.494872	3
0.5	0.001	0.3801381	0.4024996	1
0.5	0.001	0.23972385	0.19500087	2
0.5	0.001	0.38013804	0.40249944	3
0.5	0.0509	0.38412285	0.4052361	1
0.5	0.0509	0.23175439	0.18952799	2
0.5	0.0509	0.3841228	0.405236	3
0.5	0.1008	0.3885718	0.4082301	1
0.5	0.1008	0.22285637	0.1835402	2
0.5	0.1008	0.3885718	0.40822995	3
0.5	0.1507	0.3931065	0.41120246	1
0.5	0.1507	0.213787	0.17759514	2
0.5	0.1507	0.39310646	0.4112024	3
0.5	0.2006	0.3976404	0.41411692	1
0.5	0.2006	0.20471928	0.17176628	2
0.5	0.2006	0.39764038	0.41411692	3
0.5	0.2505	0.4021667	0.4169955	1
0.5	0.2505	0.19566655	0.16600916	2
0.5	0.2505	0.4021667	0.41699544	3
0.5	0.3004	0.40670827	0.4198785	1
0.5	0.3004	0.18658333	0.16024266	2
0.5	0.3004	0.4067083	0.41987857	3
0.5	0.3503	0.41129935	0.42281187	1
0.5	0.3503	0.17740119	0.15437618	2
0.5	0.3503	0.4112994	0.42281193	3
0.5	0.4002	0.41597843	0.425842	1
0.5	0.4002	0.16804326	0.1483163	2
0.5	0.4002	0.41597837	0.42584184	3
0.5	0.4501	0.42078555	0.4290159	1
0.5	0.4501	0.15842883	0.1419681	2
0.5	0.4501	0.4207856	0.42901605	3
0.5	0.5	0.42576307	0.43238425	1
0.5	0.5	0.14847383	0.13523157	2
0.5	0.5	0.42576307	0.43238425	3
0.5	0.5499	0.4309545	0.43600062	1
0.5	0.5499	0.13809101	0.12799864	2
0.5	0.5499	0.4309545	0.43600067	3
0.5	0.5998	0.43640625	0.43992624	1
0.5	0.5998	0.12718765	0.120147735	2
0.5	0.5998	0.43640614	0.439926	3
0.5	0.6497	0.44216758	0.44423103	1
0.5	0.6497	0.11566483	0.11153791	2
0.5	0.6497	0.44216764	0.4442311	3
0.5	0.6996	0.44829214	0.44899952	1
0.5	0.6996	0.103415795	0.102000915	2
0.5	0.6996	0.4482921	0.4489995	3
0.5	0.7495	0.45483714	0.45433408	1
0.5	0.7495	0.090325445	0.09133157	2
0.5	0.7495	0.45483726	0.45433405	3
0.5	0.7994	0.46186423	0.46036243	1
0.5	0.7994	0.076271355	0.07927493	2
0.5	0.7994	0.4618643	0.46036255	3
0.5	0.8493	0.4694364	0.4672448	1
0.5	0.8493	0.06112725	0.0655105	2
0.5	0.8493	0.4694363	0.46724465	3
0.5	0.8992	0.47761428	0.47518316	1
0.5	0.8992	0.04477154	0.049633984	2
0.5	0.8992	0.4776142	0.47518292	3
0.5	0.9491	0.48645023	0.48443475	1
0.5	0.9491	0.027099364	0.031130167	2
0.5	0.9491	0.48645034	0.4844349	3
0.5	0.999	0.49601507	0.4954109	1
0.5	0.999	0.007969767	0.009178123	2
0.5	0.999	0.49601513	0.49541086	3
0.5499	0.001	0.39184946	0.41469622	1
0.5499	0.001	0.21630111	0.17060764	2
0.5499	0.001	0.39184946	0.4146962	3
0.5499	0.0509	0.39553377	0.41708094	1
0.5499	0.0509	0.2089325	0.16583815	2
0.5499	0.0509	0.3955337	0.41708085	3
0.5499	0.1008	0.39964965	0.41971177	1
0.5499	0.1008	0.2007007	0.16057613	2
0.5499	0.1008	0.39964968	0.41971186	3
0.5499	0.1507	0.40384117	0.42233258	1
0.5499	0.1507	0.19231747	0.15533456	2
0.5499	0.1507	0.40384123	0.4223326	3
0.5499	0.2006	0.4080261	0.42490563	1
0.5499	0.2006	0.18394798	0.15018909	2
0.5499	0.2006	0.40802604	0.42490557	3
0.5499	0.2505	0.41219568	0.42744717	1
0.5499	0.2505	0.17560874	0.1451058	2
0.5499	0.2505	0.4121956	0.42744696	3
0.5499	0.3004	0.4163695	0.42999163	1
0.5499	0.3004	0.16726105	0.14001685	2
0.5499	0.3004	0.41636956	0.4299917	3
0.5499	0.3503	0.42057747	0.4325777	1
0.5499	0.3503	0.15884495	0.13484432	2
0.5499	0.3503	0.42057753	0.43257785	3
0.5499	0.4002	0.4248538	0.43524638	1
0.5499	0.4002	0.15029244	0.12950733	2
0.5499	0.4002	0.42485374	0.43524635	3
0.5499	0.4501	0.42923397	0.43803877	1
0.5499	0.4501	0.14153197	0.123922594	2
0.5499	0.4501	0.42923403	0.43803877	3
0.5499	0.5	0.43375534	0.44099858	1
0.5499	0.5	0.13248953	0.118002884	2
0.5499	0.5	0.43375525	0.44099855	3
0.5499	0.5499	0.43845585	0.44417325	1
0.5499	0.5499	0.12308816	0.11165358	2
0.5499	0.5499	0.43845597	0.44417337	3
0.5499	0.5998	0.44337654	0.44761553	1
0.5499	0.5998	0.11324698	0.10476893	2
0.5499	0.5998	0.44337648	0.4476155	3
0.5499	0.6497	0.4485599	0.45138663	1
0.5499	0.6497	0.10288011	0.0972267	2
0.5499	0.6497	0.44855997	0.45138678	3
0.5499	0.6996	0.4540524	0.45555907	1
0.5499	0.6996	0.09189522	0.088881835	2
0.5499	0.6996	0.4540524	0.45555913	3
0.5499	0.7495	0.45990342	0.46022096	1
0.5499	0.7495	0.08019317	0.07955816	2
0.5499	0.7495	0.4599035	0.46022105	3
0.5499	0.7994	0.4661659	0.46548116	1
0.5499	0.7994	0.0676682	0.06903773	2
0.5499	0.7994	0.466166	0.46548122	3
0.5499	0.8493	0.47289473	0.4714759	1
0.5499	0.8493	0.054210715	0.057048105	2
0.5499	0.8493	0.4728946	0.47147596	3
0.5499	0.8992	0.4801439	0.47837737	1
0.5499	0.8992	0.03971213	0.043245208	2
0.5499	0.8992	0.48014396	0.4783774	3
0.5499	0.9491	0.4879647	0.48640785	1
0.5499	0.9491	0.024070546	0.02718422	2
0.5499	0.9491	0.48796475	0.48640794	3
0.5499	0.999	0.49643546	0.49593976	1
0.5499	0.999	0.0071290275	0.008120492	2
0.5499	0.999	0.49643552	0.49593973	3
0.5998	0.001	0.40356055	0.42629045	1
0.5998	0.001	0.19287875	0.14741875	2
0.5998	0.001	0.4035606	0.42629054	3
0.5998	0.0509	0.40691152	0.42831582	1
0.5998	0.0509	0.18617699	0.14336817	2
0.5998	0.0509	0.40691158	0.42831585	3
0.5998	0.1008	0.41065443	0.43057558	1
0.5998	0.1008	0.17869112	0.13884874	2
0.5998	0.1008	0.4106545	0.43057564	3
0.5998	0.1507	0.41446626	0.4328413	1
0.5998	0.1507	0.1710674	0.13431719	2
0.5998	0.1507	0.41446638	0.43284148	3
0.5998	0.2006	0.41827077	0.4350753	1
0.5998	0.2006	0.16345862	0.12984961	2
0.5998	0.2006	0.4182707	0.43507522	3
0.5998	0.2505	0.42205805	0.43728754	1
0.5998	0.2505	0.155884	0.12542513	2
0.5998	0.2505	0.42205796	0.4372874	3
0.5998	0.3004	0.42584366	0.4395049	1
0.5998	0.3004	0.14831272	0.120990396	2
0.5998	0.3004	0.42584354	0.43950468	3
0.5998	0.3503	0.42965287	0.4417591	1
0.5998	0.3503	0.14069442	0.11648168	2
0.5998	0.3503	0.42965275	0.44175905	3
0.5998	0.4002	0.4335146	0.44408426	1
0.5998	0.4002	0.1329706	0.11183137	2
0.5998	0.4002	0.43351465	0.44408435	3
0.5998	0.4501	0.43746015	0.4465157	1
0.5998	0.4501	0.12507959	0.106968485	2
0.5998	0.4501	0.4374603	0.44651583	3
0.5998	0.5	0.4415212	0.44909057	1
0.5998	0.5	0.11695738	0.101818815	2
0.5998	0.5	0.4415213	0.44909066	3
0.5998	0.5499	0.44573104	0.45184922	1
0.5998	0.5499	0.10853779	0.096301384	2
0.5998	0.5499	0.44573116	0.4518493	3
0.5998	0.5998	0.45012432	0.45483705	1
0.5998	0.5998	0.09975138	0.090325795	2
0.5998	0.5998	0.45012435	0.45483714	3
0.5998	0.6497	0.45473778	0.45810622	1
0.5998	0.6497	0.09052444	0.08378756	2
0.5998	0.6497	0.45473772	0.45810613	3
0.5998	0.6996	0.4596108	0.4617184	1
0.5998	0.6996	0.08077836	0.07656342	2
0.5998	0.6996	0.45961082	0.46171835	3
0.5998	0.7495	0.46478578	0.465748	1
0.5998	0.7495	0.07042863	0.06850403	2
0.5998	0.7495	0.46478567	0.46574795	3
0.5998	0.7994	0.47030753	0.47028726	1
0.5998	0.7994	0.059385095	0.059425693	2
0.5998	0.7994	0.4703076	0.47028735	3
0.5998	0.8493	0.47622332	0.47545037	1
0.5998	0.8493	0.04755331	0.049099278	2
0.5998	0.8493	0.47622335	0.47545046	3
0.5998	0.8992	0.48258147	0.4813827	1
0.5998	0.8992	0.03483717	0.037234783	2
0.5998	0.8992	0.48258132	0.48138255	3
0.5998	0.9491	0.4894302	0.48827416	1
0.5998	0.9491	0.021139652	0.023451593	2
0.5998	0.9491	0.4894301	0.4882742	3
0.5998	0.999	0.49685103	0.49645725	1
0.5998	0.999	0.006297694	0.007085165	2
0.5998	0.999	0.4968512	0.49645743	3
0.6497	0.001	0.41522563	0.43723938	1
0.6497	0.001	0.1695486	0.12552108	2
0.6497	0.001	0.41522574	0.43723944	3
0.6497	0.0509	0.4182202	0.43890777	1
0.6497	0.0509	0.16355954	0.12218437	2
0.6497	0.0509	0.4182202	0.4389078	3
0.6497	0.1008	0.4215618	0.44079998	1
0.6497	0.1008	0.15687636	0.118400164	2
0.6497	0.1008	0.42156187	0.44079995	3
0.6497	0.1507	0.42496726	0.44271797	1
0.6497	0.1507	0.15006557	0.114564046	2
0.6497	0.1507	0.42496717	0.44271785	3
0.6497	0.2006	0.42836788	0.44462338	1
0.6497	0.2006	0.14326428	0.11075346	2
0.6497	0.2006	0.42836785	0.44462326	3
0.6497	0.2505	0.43175307	0.4465197	1
0.6497	0.2505	0.13649385	0.10696079	2
0.6497	0.2505	0.43175295	0.4465194	3
0.6497	0.3004	0.43513426	0.44842574	1
0.6497	0.3004	0.12973143	0.103148416	2
0.6497	0.3004	0.43513432	0.4484258	3
0.6497	0.3503	0.43853176	0.4503664	1
0.6497	0.3503	0.12293616	0.09926696	2
0.6497	0.3503	0.43853194	0.45036656	3
0.6497	0.4002	0.44197023	0.45236883	1
0.6497	0.4002	0.11605963	0.09526218	2
0.6497	0.4002	0.44197014	0.45236874	3
0.6497	0.4501	0.44547486	0.4544617	1
0.6497	0.4501	0.1090502	0.091076426	2
0.6497	0.4501	0.44547498	0.45446196	3
0.6497	0.5	0.449073	0.456676	1
0.6497	0.5	0.10185403	0.08664791	2
0.6497	0.5	0.44907302	0.45667604	3
0.6497	0.5499	0.45279235	0.4590454	1
0.6497	0.5499	0.0944152	0.0819092	2
0.6497	0.5499	0.45279235	0.45904544	3
0.6497	0.5998	0.4566624	0.46160784	1
0.6497	0.5998	0.086675264	0.0767844	2
0.6497	0.5998	0.45666236	0.46160775	3
0.6497	0.6497	0.4607139	0.46440697	1
0.6497	0.6497	0.0785723	0.07118622	2
0.6497	0.6497	0.46071386	0.46440694	3
0.6497	0.6996	0.46497983	0.46749407	1
0.6497	0.6996	0.0700403	0.065011635	2
0.6497	0.6996	0.4649799	0.4674942	3
0.6497	0.7495	0.46949595	0.470932	1
0.6497	0.7495	0.06100835	0.058136303	2
0.6497	0.7495	0.46949583	0.47093195	3
0.6497	0.7994	0.4742996	0.47479594	1
0.6497	0.7994	0.051400725	0.050407853	2
0.6497	0.7994	0.47429973	0.4747961	3
0.6497	0.8493	0.47943148	0.4791819	1
0.6497	0.8493	0.041137084	0.041636396	2
0.6497	0.8493	0.47943145	0.47918183	3
0.6497	0.8992	0.48493314	0.48420936	1
0.6497	0.8992	0.03013367	0.031581096	2
0.6497	0.8992	0.48493314	0.4842093	3
0.6497	0.9491	0.49084997	0.49003977	1
0.6497	0.9491	0.018300219	0.019920403	2
0.6497	0.9491	0.49084985	0.4900397	3
0.6497	0.999	0.49726152	0.49696246	1
0.6497	0.999	0.0054767374	0.006074753	2
0.6497	0.999	0.49726176	0.49696276	3
0.6996	0.001	0.426806	0.44752124	1
0.6996	0.001	0.14638789	0.10495723	2
0.6996	0.001	0.42680612	0.44752148	3
0.6996	0.0509	0.42943087	0.44884187	1
0.6996	0.0509	0.14113833	0.10231638	2
0.6996	0.0509	0.4294309	0.44884187	3
0.6996	0.1008	0.43235406	0.45037955	1
0.6996	0.1008	0.13529198	0.09924127	2
0.6996	0.1008	0.43235403	0.45037946	3
0.6996	0.1507	0.43533576	0.45196533	1
0.6996	0.1507	0.12932843	0.096069284	2
0.6996	0.1507	0.43533584	0.45196545	3
0.6996	0.2006	0.43831664	0.45355943	1
0.6996	0.2006	0.12336661	0.092881255	2
0.6996	0.2006	0.43831676	0.45355943	3
0.6996	0.2505	0.4412856	0.4551581	1
0.6996	0.2505	0.117428795	0.089683846	2
0.6996	0.2505	0.4412856	0.4551581	3
0.6996	0.3004	0.44425043	0.4567728	1
0.6996	0.3004	0.111499324	0.08645474	2
0.6996	0.3004	0.4442503	0.45677257	3
0.6996	0.3503	0.4472267	0.4584205	1
0.6996	0.3503	0.1055467	0.083159246	2
0.6996	0.3503	0.44722658	0.45842028	3
0.6996	0.4002	0.45023382	0.46012175	1
0.6996	0.4002	0.099532336	0.07975658	2
0.6996	0.4002	0.45023382	0.46012172	3
0.6996	0.4501	0.45329294	0.46189925	1
0.6996	0.4501	0.093414225	0.07620159	2
0.6996	0.4501	0.45329285	0.4618991	3
0.6996	0.5	0.45642585	0.46377754	1
0.6996	0.5	0.087148316	0.07244487	2
0.6996	0.5	0.4564259	0.46377757	3
0.6996	0.5499	0.4596557	0.46578407	1
0.6996	0.5499	0.08068867	0.06843183	2
0.6996	0.5499	0.4596556	0.46578407	3
0.6996	0.5998	0.46300638	0.4679496	1
0.6996	0.5998	0.07398722	0.06410074	2
0.6996	0.5998	0.4630065	0.46794975	3
0.6996	0.6497	0.46650344	0.47030997	1
0.6996	0.6497	0.06699305	0.05938024	2
0.6996	0.6497	0.4665035	0.47030997	3
0.6996	0.6996	0.470174	0.47290692	1
0.6996	0.6996	0.05965192	0.05418623	2
0.6996	0.6996	0.47017395	0.47290677	3
0.6996	0.7495	0.47404703	0.47579107	1
0.6996	0.7495	0.051905677	0.048417624	2
0.6996	0.7495	0.47404718	0.47579113	3
0.6996	0.7994	0.4781541	0.47902462	1
0.6996	0.7994	0.04369174	0.041950587	2
0.6996	0.7994	0.47815412	0.47902465	3
0.6996	0.8493	0.4825285	0.48268473	1
0.6996	0.8493	0.034943208	0.03463112	2
0.6996	0.8493	0.4825284	0.48268455	3
0.6996	0.8992	0.48720583	0.48686844	1
0.6996	0.8992	0.025588412	0.026262937	2
0.6996	0.8992	0.48720586	0.48686856	3
0.6996	0.9491	0.49222708	0.49171004	1
0.6996	0.9491	0.01554589	0.016579779	2
0.6996	0.9491	0.49222714	0.4917102	3
0.6996	0.999	0.4976664	0.49745372	1
0.6996	0.999	0.0046673315	0.005092432	2
0.6996	0.999	0.4976663	0.49745375	3
0.7495	0.001	0.43827036	0.4571341	1
0.7495	0.001	0.12345929	0.08573175	2
0.7495	0.001	0.43827048	0.45713428	3
0.7495	0.0509	0.44052052	0.45811698	1
0.7495	0.0509	0.118958764	0.083765715	2
0.7495	0.0509	0.44052067	0.4581172	3
0.7495	0.1008	0.44301853	0.4593199	1
0.7495	0.1008	0.1139631	0.08136041	2
0.7495	0.1008	0.4430184	0.45931974	3
0.7495	0.1507	0.44556826	0.46059623	1
0.7495	0.1507	0.10886348	0.078807674	2
0.7495	0.1507	0.4455683	0.46059626	3
0.7495	0.2006	0.44812036	0.46190166	1
0.7495	0.2006	0.10375908	0.07619653	2
0.7495	0.2006	0.44812047	0.46190178	3
0.7495	0.2505	0.45066413	0.4632253	1
0.7495	0.2505	0.09867166	0.07354922	2
0.7495	0.2505	0.45066425	0.4632256	3
0.7495	0.3004	0.45320415	0.46457064	1
0.7495	0.3004	0.09359173	0.07085886	2
0.7495	0.3004	0.4532042	0.4645707	3
0.7495	0.3503	0.45575193	0.46594754	1
0.7495	0.3503	0.08849602	0.068104774	2
0.7495	0.3503	0.45575196	0.46594754	3
0.7495	0.4002	0.45832258	0.46737054	1
0.7495	0.4002	0.08335504	0.06525902	2
0.7495	0.4002	0.4583224	0.46737045	3
0.7495	0.4501	0.46093208	0.46885574	1
0.7495	0.4501	0.0781358	0.062288217	2
0.7495	0.4501	0.46093208	0.46885586	3
0.7495	0.5	0.46359825	0.4704226	1
0.7495	0.5	0.07280343	0.059154853	2
0.7495	0.5	0.4635983	0.47042263	3
0.7495	0.5499	0.46633938	0.47209185	1
0.7495	0.5499	0.06732137	0.05581633	2
0.7495	0.5499	0.46633932	0.47209185	3
0.7495	0.5998	0.46917444	0.47388795	1
0.7495	0.5998	0.061651196	0.05222419	2
0.7495	0.5998	0.4691744	0.47388792	3
0.7495	0.6497	0.47212386	0.47583902	1
0.7495	0.6497	0.055752262	0.04832203	2
0.7495	0.6497	0.47212374	0.47583884	3
0.7495	0.6996	0.4752093	0.47797826	1
0.7495	0.6996	0.049581263	0.04404339	2
0.7495	0.6996	0.4752094	0.47797832	3
0.7495	0.7495	0.4784542	0.4803459	1
0.7495	0.7495	0.04309167	0.039308332	2
0.7495	0.7495	0.47845417	0.48034582	3
0.7495	0.7994	0.48188335	0.48299026	1
0.7495	0.7994	0.036233336	0.034019344	2
0.7495	0.7994	0.4818833	0.48299032	3
0.7495	0.8493	0.48552397	0.48597243	1
0.7495	0.8493	0.028951947	0.028055038	2
0.7495	0.8493	0.485524	0.48597243	3
0.7495	0.8992	0.48940605	0.48937005	1
0.7495	0.8992	0.021187939	0.021260006	2
0.7495	0.8992	0.4894061	0.4893701	3
0.7495	0.9491	0.4935647	0.49328977	1
0.7495	0.9491	0.0128706	0.0134204365	2
0.7495	0.9491	0.49356467	0.49328977	3
0.7495	0.999	0.49806464	0.49792904	1
0.7495	0.999	0.0038708858	0.0041420683	2
0.7495	0.999	0.4980646	0.497929	3
0.7994	0.001	0.4495934	0.46608993	1
0.7994	0.001	0.10081299	0.06782008	2
0.7994	0.001	0.44959354	0.46609002	3
0.7994	0.0509	0.45147222	0.4667418	1
0.7994	0.0509	0.09705555	0.0665163	2
0.7994	0.0509	0.45147225	0.46674174	3
0.7994	0.1008	0.4535466	0.46763355	1
0.7994	0.1008	0.09290671	0.06473279	2
0.7994	0.1008	0.45354676	0.46763372	3
0.7994	0.1507	0.45566413	0.46862924	1
0.7994	0.1507	0.088671885	0.06274183	2
0.7994	0.1507	0.45566404	0.46862912	3
0.7994	0.2006	0.45778495	0.4696743	1
0.7994	0.2006	0.08443008	0.06065148	2
0.7994	0.2006	0.45778498	0.4696743	3
0.7994	0.2505	0.4598995	0.47074923	1
0.7994	0.2505	0.08020093	0.05850159	2
0.7994	0.2505	0.45989954	0.4707492	3
0.7994	0.3004	0.4620101	0.47184965	1
0.7994	0.3004	0.07597962	0.056300674	2
0.7994	0.3004	0.46201026	0.47184983	3
0.7994	0.3503	0.46412504	0.47297946	1
0.7994	0.3503	0.07174983	0.05404109	2
0.7994	0.3503	0.46412516	0.47297952	3
0.7994	0.4002	0.46625498	0.47414678	1
0.7994	0.4002	0.0674898	0.051706303	2
0.7994	0.4002	0.46625513	0.4741469	3
0.7994	0.4501	0.4684127	0.47536305	1
0.7994	0.4501	0.06317487	0.049274098	2
0.7994	0.4501	0.46841258	0.47536296	3
0.7994	0.5	0.47061086	0.4766414	1
0.7994	0.5	0.05877843	0.046717547	2
0.7994	0.5	0.47061074	0.47664118	3
0.7994	0.5499	0.4728638	0.4779973	1
0.7994	0.5499	0.054272488	0.044005305	2
0.7994	0.5499	0.47286364	0.47799724	3
0.7994	0.5998	0.47518617	0.47944936	1
0.7994	0.5998	0.04962755	0.041100968	2
0.7994	0.5998	0.47518617	0.47944945	3
0.7994	0.6497	0.47759378	0.48101884	1
0.7994	0.6497	0.044812337	0.03796198	2
0.7994	0.6497	0.4775939	0.48101914	3
0.7994	0.6996	0.48010322	0.48273087	1
0.7994	0.6996	0.039793607	0.034537993	2
0.7994	0.6996	0.48010325	0.4827311	3
0.7994	0.7495	0.48273218	0.4846157	1
0.7994	0.7495	0.03453558	0.030768689	2
0.7994	0.7495	0.48273224	0.4846156	3
0.7994	0.7994	0.48550022	0.48670968	1
0.7994	0.7994	0.02899956	0.026580414	2
0.7994	0.7994	0.48550022	0.48670977	3
0.7994	0.8493	0.48842832	0.48905903	1
0.7994	0.8493	0.02314318	0.021881593	2
0.7994	0.8493	0.4884284	0.48905918	3
0.7994	0.8992	0.4915406	0.49172282	1
0.7994	0.8992	0.016918998	0.016554486	2
0.7994	0.8992	0.4915405	0.4917227	3
0.7994	0.9491	0.49486554	0.49478227	1
0.7994	0.9491	0.01026882	0.010435575	2
0.7994	0.9491	0.49486563	0.49478224	3
0.7994	0.999	0.4984554	0.4983858	1
0.7994	0.999	0.0030890908	0.0032284332	2
0.7994	0.999	0.4984555	0.49838585	3
0.8493	0.001	0.46075612	0.47441214	1
0.8493	0.001	0.078487545	0.05117542	2
0.8493	0.001	0.4607562	0.47441232	3
0.8493	0.0509	0.4622728	0.47472632	1
0.8493	0.0509	0.07545435	0.050547574	2
0.8493	0.0509	0.46227273	0.47472623	3
0.8493	0.1008	0.4639332	0.47533584	1
0.8493	0.1008	0.07213319	0.04932816	2
0.8493	0.1008	0.46393344	0.4753362	3
0.8493	0.1507	0.46562487	0.4760866	1
0.8493	0.1507	0.068750486	0.04782715	2
0.8493	0.1507	0.46562475	0.47608644	3
0.8493	0.2006	0.4673176	0.47690505	1
0.8493	0.2006	0.06536492	0.04619004	2
0.8493	0.2006	0.46731755	0.47690502	3
0.8493	0.2505	0.46900362	0.47776097	1
0.8493	0.2505	0.061992694	0.044477943	2
0.8493	0.2505	0.46900368	0.47776106	3
0.8493	0.3004	0.4706841	0.47864327	1
0.8493	0.3004	0.05863166	0.042713378	2
0.8493	0.3004	0.47068417	0.4786433	3
0.8493	0.3503	0.47236443	0.47955	1
0.8493	0.3503	0.055271186	0.04090009	2
0.8493	0.3503	0.47236443	0.4795499	3
0.8493	0.4002	0.47405207	0.48048434	1
0.8493	0.4002	0.051896043	0.039031427	2
0.8493	0.4002	0.47405192	0.48048425	3
0.8493	0.4501	0.47575578	0.48145288	1
0.8493	0.4501	0.048488557	0.037094418	2
0.8493	0.4501	0.47575566	0.4814527	3
0.8493	0.5	0.47748518	0.4824641	1
0.8493	0.5	0.045029506	0.035071533	2
0.8493	0.5	0.47748524	0.48246425	3
0.8493	0.5499	0.4792508	0.48352942	1
0.8493	0.5499	0.041498497	0.032941278	2
0.8493	0.5499	0.47925064	0.4835293	3
0.8493	0.5998	0.48106298	0.48466095	1
0.8493	0.5998	0.037874084	0.030678198	2
0.8493	0.5998	0.48106298	0.48466092	3
0.8493	0.6497	0.48293322	0.4858738	1
0.8493	0.6497	0.034133498	0.028252248	2
0.8493	0.6497	0.48293325	0.48587385	3
0.8493	0.6996	0.48487365	0.48718598	1
0.8493	0.6996	0.030252613	0.025627883	2
0.8493	0.6996	0.48487365	0.487186	3
0.8493	0.7495	0.48689735	0.48861885	1
0.8493	0.7495	0.026205465	0.022762492	2
0.8493	0.7495	0.48689723	0.48861873	3
0.8493	0.7994	0.48901808	0.49019793	1
0.8493	0.7994	0.0219639	0.01960426	2
0.8493	0.7994	0.489018	0.49019784	3
0.8493	0.8493	0.49125162	0.49195552	1
0.8493	0.8493	0.017496843	0.01608882	2
0.8493	0.8493	0.49125153	0.49195558	3
0.8493	0.8992	0.49361548	0.49393335	1
0.8493	0.8992	0.012768911	0.01213334	2
0.8493	0.8992	0.49361557	0.49393335	3
0.8493	0.9491	0.49613208	0.49618855	1
0.8493	0.9491	0.0077359267	0.0076227896	2
0.8493	0.9491	0.49613196	0.49618858	3
0.8493	0.999	0.49883798	0.49882126	1
0.8493	0.999	0.0023239641	0.0023575593	2
0.8493	0.999	0.49883807	0.49882123	3
0.8992	0.001	0.47174436	0.482132	1
0.8992	0.001	0.056511287	0.035735846	2
0.8992	0.001	0.47174445	0.48213196	3
0.8992	0.0509	0.47291425	0.48207268	1
0.8992	0.0509	0.054171667	0.03585473	2
0.8992	0.0509	0.47291422	0.48207262	3
0.8992	0.1008	0.47417653	0.4824414	1
0.8992	0.1008	0.051647	0.03511729	2
0.8992	0.1008	0.47417647	0.48244137	3
0.8992	0.1507	0.47545382	0.4829943	1
0.8992	0.1507	0.049092434	0.03401159	2
0.8992	0.1507	0.47545373	0.4829941	3
0.8992	0.2006	0.47672665	0.48362616	1
0.8992	0.2006	0.0465466	0.03274786	2
0.8992	0.2006	0.47672677	0.4836261	3
0.8992	0.2505	0.47798944	0.48429567	1
0.8992	0.2505	0.044020925	0.031408332	2
0.8992	0.2505	0.47798958	0.4842959	3
0.8992	0.3004	0.47924262	0.48498684	1
0.8992	0.3004	0.041514833	0.030026237	2
0.8992	0.3004	0.4792425	0.48498675	3
0.8992	0.3503	0.4804892	0.48569354	1
0.8992	0.3503	0.039021652	0.028613038	2
0.8992	0.3503	0.48048922	0.48569354	3
0.8992	0.4002	0.48173437	0.48641548	1
0.8992	0.4002	0.036531284	0.027169054	2
0.8992	0.4002	0.48173428	0.4864154	3
0.8992	0.4501	0.48298395	0.4871556	1
0.8992	0.4501	0.034031995	0.025688477	2
0.8992	0.4501	0.48298407	0.48715585	3
0.8992	0.5	0.48424464	0.48791936	1
0.8992	0.5	0.031510763	0.024161305	2
0.8992	0.5	0.4842447	0.4879194	3
0.8992	0.5499	0.48552322	0.4887128	1
0.8992	0.5499	0.028953856	0.022574482	2
0.8992	0.5499	0.485523	0.48871264	3
0.8992	0.5998	0.4868265	0.48954383	1
0.8992	0.5998	0.026346887	0.02091216	2
0.8992	0.5998	0.4868266	0.489544	3
0.8992	0.6497	0.4881627	0.4904223	1
0.8992	0.6497	0.023674626	0.019155419	2
0.8992	0.6497	0.48816264	0.49042225	3
0.8992	0.6996	0.48953947	0.49135906	1
0.8992	0.6996	0.020921106	0.017282018	2
0.8992	0.6996	0.48953938	0.4913589	3
0.8992	0.7495	0.49096546	0.49236724	1
0.8992	0.7495	0.018069133	0.015265373	2
0.8992	0.7495	0.49096543	0.4923673	3
0.8992	0.7994	0.4924499	0.49346334	1
0.8992	0.7994	0.0151001895	0.013073453	2
0.8992	0.7994	0.49245	0.4934634	3
0.8992	0.8493	0.49400306	0.49466667	1
0.8992	0.8493	0.011993751	0.010666695	2
0.8992	0.8493	0.4940032	0.49466673	3
0.8992	0.8992	0.49563682	0.49600267	1
0.8992	0.8992	0.008726354	0.007994642	2
0.8992	0.8992	0.49563682	0.49600273	3
0.8992	0.9491	0.4973656	0.49750575	1
0.8992	0.9491	0.0052689603	0.004988506	2
0.8992	0.9491	0.49736547	0.49750572	3
0.8992	0.999	0.499211	0.49923113	1
0.8992	0.999	0.0015778942	0.0015376513	2
0.8992	0.999	0.49921116	0.49923125	3
0.9491	0.001	0.48254812	0.48928386	1
0.9491	0.001	0.034903724	0.021432217	2
0.9491	0.001	0.48254815	0.48928386	3
0.9491	0.0509	0.4833931	0.4887568	1
0.9491	0.0509	0.033213545	0.022486275	2
0.9491	0.0509	0.48339313	0.48875684	3
0.9491	0.1008	0.48427692	0.48896626	1
0.9491	0.1008	0.031446017	0.022067528	2
0.9491	0.1008	0.4842769	0.4889662	3
0.9491	0.1507	0.485157	0.48938507	1
0.9491	0.1507	0.02968595	0.021229815	2
0.9491	0.1507	0.48515692	0.489385	3
0.9491	0.2006	0.48602313	0.4898737	1
0.9491	0.2006	0.027953584	0.020252299	2
0.9491	0.2006	0.4860233	0.4898739	3
0.9491	0.2505	0.48687208	0.49038833	1
0.9491	0.2505	0.026255846	0.019223375	2
0.9491	0.2505	0.48687202	0.49038818	3
0.9491	0.3004	0.48770377	0.49091142	1
0.9491	0.3004	0.024592508	0.018177137	2
0.9491	0.3004	0.48770365	0.49091148	3
0.9491	0.3503	0.48852032	0.4914367	1
0.9491	0.3503	0.022959417	0.01712673	2
0.9491	0.3503	0.48852026	0.49143666	3
0.9491	0.4002	0.48932484	0.4919621	1
0.9491	0.4002	0.021350387	0.01607571	2
0.9491	0.4002	0.4893248	0.49196216	3
0.9491	0.4501	0.49012095	0.49248868	1
0.9491	0.4501	0.019758113	0.015022589	2
0.9491	0.4501	0.4901209	0.49248862	3
0.9491	0.5	0.49091262	0.4930185	1
0.9491	0.5	0.018174734	0.013962987	2
0.9491	0.5	0.4909126	0.4930185	3
0.9491	0.5499	0.491704	0.49355474	1
0.9491	0.5499	0.016592056	0.012890595	2
0.9491	0.5499	0.49170402	0.49355474	3
0.9491	0.5998	0.49249917	0.4941012	1
0.9491	0.5998	0.015001645	0.011797603	2
0.9491	0.5998	0.49249923	0.4941013	3
0.9491	0.6497	0.49330258	0.49466255	1
0.9491	0.6497	0.013394848	0.0106748445	2
0.9491	0.6497	0.49330258	0.49466258	3
0.9491	0.6996	0.4941187	0.4952442	1
0.9491	0.6996	0.01176271	0.009511685	2
0.9491	0.6996	0.4941186	0.49524415	3
0.9491	0.7495	0.4949521	0.49585214	1
0.9491	0.7495	0.010095897	0.008295789	2
0.9491	0.7495	0.49495205	0.49585208	3
0.9491	0.7994	0.49580777	0.4964937	1
0.9491	0.7994	0.008384477	0.007012645	2
0.9491	0.7994	0.49580777	0.4964937	3
0.9491	0.8493	0.49669108	0.49717754	1
0.9491	0.8493	0.0066177193	0.0056448793	2
0.9491	0.8493	0.49669114	0.49717754	3
0.9491	0.8992	0.49760827	0.49791452	1
0.9491	0.8992	0.004783638	0.0041710855	2
0.9491	0.8992	0.49760816	0.49791443	3
0.9491	0.9491	0.49856594	0.49871823	1
0.9491	0.9491	0.0028682235	0.0025636489	2
0.9491	0.9491	0.4985659	0.49871826	3
0.9491	0.999	0.49957305	0.49960852	1
0.9491	0.999	0.0008536863	0.00078277936	2
0.9491	0.999	0.49957317	0.4996086	3
0.999	0.001	0.49316365	0.495899	1
0.999	0.001	0.013672519	0.0082014855	2
0.999	0.001	0.4931638	0.4958992	3
0.999	0.0509	0.4937169	0.49472907	1
0.999	0.0509	0.012566225	0.010541801	2
0.999	0.0509	0.4937169	0.49472907	3
0.999	0.1008	0.49425644	0.49493942	1
0.999	0.1008	0.011487184	0.010121084	2
0.999	0.1008	0.49425656	0.49493966	3
0.999	0.1507	0.49476758	0.49528113	1
0.999	0.1507	0.010464903	0.009437821	2
0.999	0.1507	0.49476758	0.49528113	3
0.999	0.2006	0.49524665	0.49565104	1
0.999	0.2006	0.009506655	0.008697772	2
0.999	0.2006	0.49524677	0.49565116	3
0.999	0.2505	0.49569386	0.49602088	1
0.999	0.2505	0.008612157	0.007958038	2
0.999	0.2505	0.49569398	0.49602103	3
0.999	0.3004	0.4961109	0.49637988	1
0.999	0.3004	0.0077780345	0.007240061	2
0.999	0.3004	0.49611098	0.49637997	3
0.999	0.3503	0.49650005	0.49672374	1
0.999	0.3503	0.006999773	0.0065523447	2
0.999	0.3503	0.49650013	0.49672386	3
0.999	0.4002	0.49686378	0.4970512	1
0.999	0.4002	0.00627256	0.005897736	2
0.999	0.4002	0.49686375	0.49705118	3
0.999	0.4501	0.49720412	0.49736175	1
0.999	0.4501	0.0055917096	0.005276419	2
0.999	0.4501	0.49720412	0.49736172	3
0.999	0.5	0.4975235	0.4976562	1
0.999	0.5	0.0049528377	0.0046872767	2
0.999	0.5	0.4975236	0.4976564	3
0.999	0.5499	0.49782398	0.49793565	1
0.999	0.5499	0.004351926	0.0041285716	2
0.999	0.5499	0.4978241	0.49793577	3
0.999	0.5998	0.49810725	0.4982007	1
0.999	0.5998	0.0037853343	0.0035983173	2
0.999	0.5998	0.49810737	0.4982009	3
0.999	0.6497	0.49837506	0.4984526	1
0.999	0.6497	0.0032497789	0.0030944513	2
0.999	0.6497	0.49837518	0.49845284	3
0.999	0.6996	0.49862882	0.49869242	1
0.999	0.6996	0.0027423042	0.0026149477	2
0.999	0.6996	0.49862888	0.49869254	3
0.999	0.7495	0.4988699	0.49892116	1
0.999	0.7495	0.0022602533	0.0021578656	2
0.999	0.7495	0.49886996	0.4989211	3
0.999	0.7994	0.49909934	0.4991393	1
0.999	0.7994	0.0018012221	0.0017213662	2
0.999	0.7994	0.4990994	0.49913934	3
0.999	0.8493	0.49931854	0.49934828	1
0.999	0.8493	0.0013630382	0.0013037259	2
0.999	0.8493	0.49931848	0.49934816	3
0.999	0.8992	0.4995281	0.49954823	1
0.999	0.8992	0.0009437225	0.0009033263	2
0.999	0.8992	0.49952823	0.49954844	3
0.999	0.9491	0.49972925	0.49974063	1
0.999	0.9491	0.0005414602	0.00051864	2
0.999	0.9491	0.49972928	0.49974066	3
0.999	0.999	0.49992266	0.4999259	1
0.999	0.999	0.0001545812	0.00014815156	2
0.999	0.999	0.4999228	0.499926	3
