# Supplementary material for: Coevolution of male and female mate choice can destabilize reproductive isolation
Source: Nat Commun. 2019 Nov 12;10:5122. doi: 10.1038/s41467-019-12860-9 (PMC6851176; doi:10.1038/s41467-019-12860-9)
Supplement: Supplementary file 5 — Supplementary Software 1 [file 41467_2019_12860_MOESM5_ESM.zip › CodeChoosinessCoevolution/Data/FrequenciesMatingAtestSelectionGradientDetailledAlpha1.txt]

percentFemale	percentMale	freqIni	freqMating	genotypeA
0.001	0.001	0.27804768	0.27805048	1
0.001	0.001	0.44390473	0.44389993	2
0.001	0.001	0.27804765	0.27805048	3
0.001	0.0509	0.28563094	0.28556776	1
0.001	0.0509	0.42873794	0.42886397	2
0.001	0.0509	0.28563085	0.28556767	3
0.001	0.1008	0.29398263	0.2936366	1
0.001	0.1008	0.41203475	0.4127261	2
0.001	0.1008	0.29398265	0.2936366	3
0.001	0.1507	0.3027693	0.3018762	1
0.001	0.1507	0.39446127	0.39624703	2
0.001	0.1507	0.3027694	0.30187634	3
0.001	0.2006	0.31184933	0.31014827	1
0.001	0.2006	0.37630138	0.37970328	2
0.001	0.2006	0.3118494	0.31014833	3
0.001	0.2505	0.3211468	0.31840727	1
0.001	0.2505	0.3577065	0.36318538	2
0.001	0.2505	0.32114682	0.31840733	3
0.001	0.3004	0.33062416	0.32665804	1
0.001	0.3004	0.3387514	0.34668377	2
0.001	0.3004	0.33062425	0.3266581	3
0.001	0.3503	0.3402688	0.33493894	1
0.001	0.3503	0.3194624	0.33012196	2
0.001	0.3503	0.34026885	0.334939	3
0.001	0.4002	0.350084	0.34330782	1
0.001	0.4002	0.29983222	0.31338423	2
0.001	0.4002	0.3500839	0.34330785	3
0.001	0.4501	0.36008424	0.3518382	1
0.001	0.4501	0.27983156	0.29632366	2
0.001	0.4501	0.36008427	0.3518382	3
0.001	0.5	0.37029225	0.36061478	1
0.001	0.5	0.2594154	0.2787706	2
0.001	0.5	0.3702923	0.3606148	3
0.001	0.5499	0.38073617	0.36973315	1
0.001	0.5499	0.23852743	0.2605331	2
0.001	0.5499	0.38073626	0.36973327	3
0.001	0.5998	0.39144862	0.37930194	1
0.001	0.5998	0.21710286	0.24139619	2
0.001	0.5998	0.39144862	0.37930194	3
0.001	0.6497	0.4024643	0.38943803	1
0.001	0.6497	0.1950713	0.22112325	2
0.001	0.6497	0.4024644	0.3894381	3
0.001	0.6996	0.4138211	0.40027317	1
0.001	0.6996	0.17235781	0.1994532	2
0.001	0.6996	0.41382113	0.40027317	3
0.001	0.7495	0.42555702	0.41194862	1
0.001	0.7495	0.14888616	0.1761031	2
0.001	0.7495	0.42555687	0.41194838	3
0.001	0.7994	0.43770996	0.42461443	1
0.001	0.7994	0.12457997	0.15077057	2
0.001	0.7994	0.43771002	0.42461455	3
0.001	0.8493	0.45031673	0.43842876	1
0.001	0.8493	0.09936655	0.12314284	2
0.001	0.8493	0.45031664	0.43842864	3
0.001	0.8992	0.46340975	0.4535447	1
0.001	0.8992	0.07318061	0.09291062	2
0.001	0.8992	0.46340975	0.4535448	3
0.001	0.9491	0.47701493	0.4701037	1
0.001	0.9491	0.045970168	0.0597924	2
0.001	0.9491	0.47701505	0.47010377	3
0.001	0.999	0.49114326	0.48820975	1
0.001	0.999	0.017713338	0.02358001	2
0.001	0.999	0.49114335	0.48821	3
0.0509	0.001	0.2856717	0.28700125	1
0.0509	0.001	0.42865652	0.4259968	2
0.0509	0.001	0.28567177	0.28700134	3
0.0509	0.0509	0.29358122	0.29482433	1
0.0509	0.0509	0.41283756	0.4103517	2
0.0509	0.0509	0.29358125	0.29482433	3
0.0509	0.1008	0.3022977	0.30319053	1
0.0509	0.1008	0.39540446	0.3936192	2
0.0509	0.1008	0.3022977	0.3031906	3
0.0509	0.1507	0.3113219	0.31156084	1
0.0509	0.1507	0.37735614	0.37687805	2
0.0509	0.1507	0.311322	0.311561	3
0.0509	0.2006	0.3204964	0.31981266	1
0.0509	0.2006	0.35900712	0.36037531	2
0.0509	0.2006	0.3204965	0.3198126	3
0.0509	0.2505	0.32976305	0.32793987	1
0.0509	0.2505	0.34047374	0.34412006	2
0.0509	0.2505	0.3297631	0.3279399	3
0.0509	0.3004	0.33910692	0.33598596	1
0.0509	0.3004	0.32178637	0.32802883	2
0.0509	0.3004	0.3391069	0.3359858	3
0.0509	0.3503	0.34853393	0.34401232	1
0.0509	0.3503	0.30293214	0.31197542	2
0.0509	0.3503	0.3485339	0.34401235	3
0.0509	0.4002	0.3580623	0.35209355	1
0.0509	0.4002	0.28387526	0.29581314	2
0.0509	0.4002	0.3580623	0.3520934	3
0.0509	0.4501	0.36771697	0.36030975	1
0.0509	0.4501	0.2645659	0.27938053	2
0.0509	0.4501	0.36771703	0.36030975	3
0.0509	0.5	0.37752688	0.3687472	1
0.0509	0.5	0.24494617	0.2625057	2
0.0509	0.5	0.3775269	0.36874723	3
0.0509	0.5499	0.38752386	0.37749797	1
0.0509	0.5499	0.22495237	0.24500427	2
0.0509	0.5499	0.38752377	0.3774979	3
0.0509	0.5998	0.3977416	0.3866608	1
0.0509	0.5998	0.20451713	0.22667855	2
0.0509	0.5998	0.39774147	0.38666084	3
0.0509	0.6497	0.40821502	0.39634246	1
0.0509	0.6497	0.18357001	0.20731547	2
0.0509	0.6497	0.40821496	0.3963425	3
0.0509	0.6996	0.41898018	0.40665665	1
0.0509	0.6996	0.16203964	0.18668719	2
0.0509	0.6996	0.4189801	0.40665638	3
0.0509	0.7495	0.43007314	0.41772512	1
0.0509	0.7495	0.1398537	0.16454954	2
0.0509	0.7495	0.4300731	0.41772512	3
0.0509	0.7994	0.4415293	0.42967686	1
0.0509	0.7994	0.11694127	0.14064626	2
0.0509	0.7994	0.4415293	0.42967683	3
0.0509	0.8493	0.45338288	0.44264284	1
0.0509	0.8493	0.09323448	0.114714645	2
0.0509	0.8493	0.45338273	0.44264278	3
0.0509	0.8992	0.46566463	0.45675245	1
0.0509	0.8992	0.068670645	0.086494856	2
0.0509	0.8992	0.4656646	0.4567524	3
0.0509	0.9491	0.47840253	0.47212884	1
0.0509	0.9491	0.0431949	0.055742174	2
0.0509	0.9491	0.47840255	0.4721289	3
0.0509	0.999	0.49162215	0.4888912	1
0.0509	0.999	0.01675579	0.022217626	2
0.0509	0.999	0.49162203	0.4888911	3
0.1008	0.001	0.29424614	0.29786325	1
0.1008	0.001	0.4115076	0.40427342	2
0.1008	0.001	0.29424608	0.2978632	3
0.1008	0.0509	0.30249432	0.30596468	1
0.1008	0.0509	0.39501125	0.38807052	2
0.1008	0.0509	0.30249435	0.3059647	3
0.1008	0.1008	0.3115674	0.31456763	1
0.1008	0.1008	0.3768651	0.37086472	2
0.1008	0.1008	0.31156743	0.31456771	3
0.1008	0.1507	0.3207725	0.32294542	1
0.1008	0.1507	0.35845503	0.35410905	2
0.1008	0.1507	0.32077253	0.3229455	3
0.1008	0.2006	0.32995364	0.3310194	1
0.1008	0.2006	0.3400927	0.3379612	2
0.1008	0.2006	0.32995355	0.33101937	3
0.1008	0.2505	0.33908746	0.33884835	1
0.1008	0.2505	0.32182518	0.32230335	2
0.1008	0.2505	0.33908743	0.3388484	3
0.1008	0.3004	0.3481922	0.34652242	1
0.1008	0.3004	0.30361554	0.30695525	2
0.1008	0.3004	0.34819221	0.34652248	3
0.1008	0.3503	0.3572998	0.35413462	1
0.1008	0.3503	0.28540024	0.29173028	2
0.1008	0.3503	0.35729975	0.35413465	3
0.1008	0.4002	0.3664461	0.36177596	1
0.1008	0.4002	0.2671077	0.2764478	2
0.1008	0.4002	0.36644623	0.36177605	3
0.1008	0.4501	0.3756676	0.36953437	1
0.1008	0.4501	0.24866498	0.2609315	2
0.1008	0.4501	0.37566748	0.36953428	3
0.1008	0.5	0.38500026	0.37749612	1
0.1008	0.5	0.22999951	0.24500737	2
0.1008	0.5	0.3850003	0.3774962	3
0.1008	0.5499	0.39448023	0.38575056	1
0.1008	0.5499	0.21103959	0.228499	2
0.1008	0.5499	0.39448032	0.38575062	3
0.1008	0.5998	0.40414286	0.3943876	1
0.1008	0.5998	0.1917143	0.21122438	2
0.1008	0.5998	0.4041428	0.39438754	3
0.1008	0.6497	0.4140232	0.40350318	1
0.1008	0.6497	0.17195363	0.19299391	2
0.1008	0.6497	0.4140231	0.40350312	3
0.1008	0.6996	0.42415604	0.4131964	1
0.1008	0.6996	0.15168795	0.17360714	2
0.1008	0.6996	0.42415607	0.4131964	3
0.1008	0.7495	0.43457556	0.42357287	1
0.1008	0.7495	0.1308489	0.15285449	2
0.1008	0.7495	0.4345756	0.4235729	3
0.1008	0.7994	0.44531503	0.43474093	1
0.1008	0.7994	0.109369755	0.13051778	2
0.1008	0.7994	0.44531515	0.43474102	3
0.1008	0.8493	0.45640677	0.44681257	1
0.1008	0.8493	0.08718648	0.10637457	2
0.1008	0.8493	0.45640674	0.4468125	3
0.1008	0.8992	0.46788046	0.45989773	1
0.1008	0.8992	0.064238906	0.08020431	2
0.1008	0.8992	0.46788043	0.45989773	3
0.1008	0.9491	0.47976544	0.47410557	1
0.1008	0.9491	0.04046926	0.051788773	2
0.1008	0.9491	0.47976533	0.47410533	3
0.1008	0.999	0.49210018	0.48957148	1
0.1008	0.999	0.015799612	0.02085673	2
0.1008	0.999	0.49210033	0.48957163	3
0.1507	0.001	0.3035218	0.30988172	1
0.1507	0.001	0.39295644	0.38023683	2
0.1507	0.001	0.30352187	0.30988172	3
0.1507	0.0509	0.3120736	0.3181824	1
0.1507	0.0509	0.375853	0.36363554	2
0.1507	0.0509	0.31207347	0.3181822	3
0.1507	0.1008	0.32144183	0.32691026	1
0.1507	0.1008	0.35711634	0.34617934	2
0.1507	0.1008	0.32144177	0.3269102	3
0.1507	0.1507	0.33073956	0.3351593	1
0.1507	0.1507	0.3385209	0.32968116	2
0.1507	0.1507	0.33073953	0.33515918	3
0.1507	0.2006	0.33983165	0.34292135	1
0.1507	0.2006	0.32033667	0.31415766	2
0.1507	0.2006	0.33983165	0.34292123	3
0.1507	0.2505	0.3487416	0.3503303	1
0.1507	0.2505	0.3025168	0.2993396	2
0.1507	0.2505	0.34874162	0.35033035	3
0.1507	0.3004	0.35752624	0.35752654	1
0.1507	0.3004	0.28494754	0.28494698	2
0.1507	0.3004	0.3575261	0.3575265	3
0.1507	0.3503	0.36624396	0.3646319	1
0.1507	0.3503	0.267512	0.27073616	2
0.1507	0.3503	0.36624402	0.36463192	3
0.1507	0.4002	0.374948	0.37175137	1
0.1507	0.4002	0.2501039	0.25649694	2
0.1507	0.4002	0.37494808	0.37175152	3
0.1507	0.4501	0.3836857	0.37897825	1
0.1507	0.4501	0.23262873	0.24204314	2
0.1507	0.4501	0.38368565	0.37897825	3
0.1507	0.5	0.3924994	0.38639885	1
0.1507	0.5	0.21500123	0.22720197	2
0.1507	0.5	0.39249942	0.38639882	3
0.1507	0.5499	0.40142834	0.39409626	1
0.1507	0.5499	0.19714335	0.2118073	2
0.1507	0.5499	0.4014283	0.39409637	3
0.1507	0.5998	0.4105091	0.4021533	1
0.1507	0.5998	0.17898178	0.19569346	2
0.1507	0.5998	0.410509	0.40215328	3
0.1507	0.6497	0.41977644	0.41065398	1
0.1507	0.6497	0.16044708	0.17869197	2
0.1507	0.6497	0.41977653	0.41065398	3
0.1507	0.6996	0.42926398	0.41968518	1
0.1507	0.6996	0.14147201	0.16062899	2
0.1507	0.6996	0.42926395	0.41968518	3
0.1507	0.7495	0.43900383	0.4293372	1
0.1507	0.7495	0.12199203	0.14132519	2
0.1507	0.7495	0.43900397	0.42933726	3
0.1507	0.7994	0.4490277	0.43970227	1
0.1507	0.7994	0.101944506	0.12059512	2
0.1507	0.7994	0.44902778	0.43970242	3
0.1507	0.8493	0.45936537	0.4508748	1
0.1507	0.8493	0.081269205	0.09825071	2
0.1507	0.8493	0.45936555	0.4508749	3
0.1507	0.8992	0.470046	0.46294856	1
0.1507	0.8992	0.059907906	0.07410251	2
0.1507	0.8992	0.47004604	0.4629486	3
0.1507	0.9491	0.48109967	0.47602323	1
0.1507	0.9491	0.037800755	0.04795371	2
0.1507	0.9491	0.48109972	0.47602323	3
0.1507	0.999	0.4925767	0.49024904	1
0.1507	0.999	0.014846463	0.019501807	2
0.1507	0.999	0.49257678	0.4902491	3
0.2006	0.001	0.31338423	0.32268733	1
0.2006	0.001	0.3732315	0.3546249	2
0.2006	0.001	0.31338432	0.32268742	3
0.2006	0.0509	0.32216465	0.33105844	1
0.2006	0.0509	0.35567063	0.33788309	2
0.2006	0.0509	0.32216468	0.3310584	3
0.2006	0.1008	0.33172905	0.33976313	1
0.2006	0.1008	0.33654213	0.320474	2
0.2006	0.1008	0.33172905	0.33976316	3
0.2006	0.1507	0.34101558	0.34774727	1
0.2006	0.1507	0.31796905	0.30450538	2
0.2006	0.1507	0.3410155	0.34774724	3
0.2006	0.2006	0.3499251	0.35508665	1
0.2006	0.2006	0.30014977	0.28982657	2
0.2006	0.2006	0.34992504	0.35508662	3
0.2006	0.2505	0.35853314	0.3619905	1
0.2006	0.2505	0.28293356	0.27601904	2
0.2006	0.2505	0.35853314	0.36199048	3
0.2006	0.3004	0.3669348	0.36864325	1
0.2006	0.3004	0.26613036	0.2627136	2
0.2006	0.3004	0.36693484	0.36864334	3
0.2006	0.3503	0.37521297	0.37518993	1
0.2006	0.3503	0.24957402	0.2496201	2
0.2006	0.3503	0.37521306	0.37519	3
0.2006	0.4002	0.383436	0.3817456	1
0.2006	0.4002	0.23312822	0.23650858	2
0.2006	0.4002	0.38343585	0.38174564	3
0.2006	0.4501	0.39165968	0.38840574	1
0.2006	0.4501	0.21668072	0.22318825	2
0.2006	0.4501	0.39165953	0.38840568	3
0.2006	0.5	0.39993155	0.39525402	1
0.2006	0.5	0.2001368	0.20949213	2
0.2006	0.5	0.39993164	0.39525402	3
0.2006	0.5499	0.40829304	0.40236726	1
0.2006	0.5499	0.18341386	0.19526562	2
0.2006	0.5499	0.40829304	0.4023671	3
0.2006	0.5998	0.4167812	0.40982008	1
0.2006	0.5998	0.16643773	0.18036	2
0.2006	0.5998	0.41678116	0.4098201	3
0.2006	0.6497	0.42542985	0.41768605	1
0.2006	0.6497	0.1491403	0.1646277	2
0.2006	0.6497	0.4254299	0.41768605	3
0.2006	0.6996	0.43427128	0.42604056	1
0.2006	0.6996	0.13145739	0.14791882	2
0.2006	0.6996	0.43427134	0.42604062	3
0.2006	0.7495	0.443336	0.43495986	1
0.2006	0.7495	0.11332796	0.13008054	2
0.2006	0.7495	0.443336	0.43495977	3
0.2006	0.7994	0.4526532	0.4445216	1
0.2006	0.7994	0.09469354	0.110956475	2
0.2006	0.7994	0.4526533	0.44452178	3
0.2006	0.8493	0.46225125	0.45480642	1
0.2006	0.8493	0.07549742	0.09038697	2
0.2006	0.8493	0.46225134	0.45480648	3
0.2006	0.8992	0.472158	0.46589515	1
0.2006	0.8992	0.055683687	0.06820893	2
0.2006	0.8992	0.4721581	0.46589535	3
0.2006	0.9491	0.48240462	0.47787917	1
0.2006	0.9491	0.035190806	0.04424166	2
0.2006	0.9491	0.48240465	0.47787935	3
0.2006	0.999	0.49305132	0.4909224	1
0.2006	0.999	0.013897212	0.01815515	2
0.2006	0.999	0.49305147	0.49092248	3
0.2505	0.001	0.32374308	0.33599663	1
0.2505	0.001	0.35251403	0.32800674	2
0.2505	0.001	0.32374296	0.33599657	3
0.2505	0.0509	0.33264345	0.34427136	1
0.2505	0.0509	0.33471295	0.311457	2
0.2505	0.0509	0.33264345	0.3442714	3
0.2505	0.1008	0.34227753	0.3527847	1
0.2505	0.1008	0.31544495	0.29443052	2
0.2505	0.1008	0.3422775	0.35278457	3
0.2505	0.1507	0.35144353	0.3603807	1
0.2505	0.1507	0.29711297	0.2792386	2
0.2505	0.1507	0.3514435	0.3603807	3
0.2505	0.2006	0.3600858	0.36721665	1
0.2505	0.2006	0.27982864	0.2655671	2
0.2505	0.2006	0.36008573	0.3672164	3
0.2505	0.2505	0.36832893	0.37356353	1
0.2505	0.2505	0.26334217	0.25287256	2
0.2505	0.2505	0.36832893	0.37356353	3
0.2505	0.3004	0.37630185	0.37964094	1
0.2505	0.3004	0.24739634	0.240718	2
0.2505	0.3004	0.37630185	0.3796409	3
0.2505	0.3503	0.3841077	0.3856087	1
0.2505	0.3503	0.23178455	0.22878228	2
0.2505	0.3503	0.38410768	0.3856087	3
0.2505	0.4002	0.39182657	0.39158714	1
0.2505	0.4002	0.21634689	0.2168255	2
0.2505	0.4002	0.3918265	0.39158726	3
0.2505	0.4501	0.399521	0.39767125	1
0.2505	0.4501	0.20095807	0.20465784	2
0.2505	0.4501	0.3995209	0.3976711	3
0.2505	0.5	0.40724146	0.4039394	1
0.2505	0.5	0.18551694	0.19212118	2
0.2505	0.5	0.4072415	0.4039394	3
0.2505	0.5499	0.4150306	0.41046277	1
0.2505	0.5499	0.16993867	0.17907436	2
0.2505	0.5499	0.41503066	0.41046283	3
0.2505	0.5998	0.4229253	0.41730723	1
0.2505	0.5998	0.15414947	0.16538563	2
0.2505	0.5998	0.4229254	0.41730723	3
0.2505	0.6497	0.43095845	0.42453665	1
0.2505	0.6497	0.13808322	0.15092687	2
0.2505	0.6497	0.43095833	0.4245366	3
0.2505	0.6996	0.43916047	0.43221486	1
0.2505	0.6996	0.12167889	0.13556994	2
0.2505	0.6996	0.43916056	0.432215	3
0.2505	0.7495	0.44756034	0.44040722	1
0.2505	0.7495	0.104879275	0.11918558	2
0.2505	0.7495	0.44756037	0.44040728	3
0.2505	0.7994	0.4561851	0.44917914	1
0.2505	0.7994	0.087629735	0.10164205	2
0.2505	0.7994	0.4561851	0.449179	3
0.2505	0.8493	0.4650615	0.45859784	1
0.2505	0.8493	0.06987717	0.08280424	2
0.2505	0.8493	0.46506137	0.4585978	3
0.2505	0.8992	0.47421604	0.4687344	1
0.2505	0.8992	0.051567838	0.06253033	2
0.2505	0.8992	0.47421616	0.46873462	3
0.2505	0.9491	0.4836805	0.4796737	1
0.2505	0.9491	0.032639183	0.040652927	2
0.2505	0.9491	0.48368037	0.4796736	3
0.2505	0.999	0.4935237	0.49159068	1
0.2505	0.999	0.012952596	0.016818615	2
0.2505	0.999	0.49352378	0.4915907	3
0.3004	0.001	0.33451444	0.34956384	1
0.3004	0.001	0.33097106	0.30087188	2
0.3004	0.001	0.33451453	0.34956402	3
0.3004	0.0509	0.34340197	0.35755816	1
0.3004	0.0509	0.31319618	0.28488368	2
0.3004	0.0509	0.34340194	0.35755813	3
0.3004	0.1008	0.35296366	0.36571074	1
0.3004	0.1008	0.29407275	0.26857877	2
0.3004	0.1008	0.35296363	0.36571053	3
0.3004	0.1507	0.36190215	0.3728164	1
0.3004	0.1507	0.27619565	0.254367	2
0.3004	0.1507	0.36190224	0.3728165	3
0.3004	0.2006	0.3702036	0.37909645	1
0.3004	0.2006	0.25959268	0.24180707	2
0.3004	0.2006	0.37020364	0.37909645	3
0.3004	0.2505	0.37803382	0.38486552	1
0.3004	0.2505	0.24393243	0.23026901	2
0.3004	0.2505	0.3780339	0.3848656	3
0.3004	0.3004	0.38554704	0.3903622	1
0.3004	0.3004	0.2289058	0.2192755	2
0.3004	0.3004	0.3855471	0.39036226	3
0.3004	0.3503	0.3928616	0.39575443	1
0.3004	0.3503	0.21427661	0.20849074	2
0.3004	0.3503	0.39286166	0.39575455	3
0.3004	0.4002	0.4000657	0.40116352	1
0.3004	0.4002	0.19986866	0.19767329	2
0.3004	0.4002	0.40006575	0.40116355	3
0.3004	0.4501	0.40722585	0.40667957	1
0.3004	0.4501	0.18554834	0.18664077	2
0.3004	0.4501	0.40722585	0.40667957	3
0.3004	0.5	0.41439456	0.41237718	1
0.3004	0.5	0.171211	0.17524561	2
0.3004	0.5	0.41439453	0.41237718	3
0.3004	0.5499	0.42161447	0.4183195	1
0.3004	0.5499	0.15677121	0.16336107	2
0.3004	0.5499	0.4216144	0.41831964	3
0.3004	0.5998	0.4289217	0.42456448	1
0.3004	0.5998	0.14215672	0.15087132	2
0.3004	0.5998	0.4289216	0.42456445	3
0.3004	0.6497	0.43634802	0.4311669	1
0.3004	0.6497	0.12730393	0.13766652	2
0.3004	0.6497	0.436348	0.43116683	3
0.3004	0.6996	0.44392246	0.43818095	1
0.3004	0.6996	0.11215517	0.12363808	2
0.3004	0.6996	0.44392243	0.4381809	3
0.3004	0.7495	0.4516716	0.44566137	1
0.3004	0.7495	0.0966569	0.1086772	2
0.3004	0.7495	0.45167154	0.44566134	3
0.3004	0.7994	0.4596208	0.4536634	1
0.3004	0.7994	0.080758296	0.09267317	2
0.3004	0.7994	0.45962092	0.4536635	3
0.3004	0.8493	0.4677952	0.46224436	1
0.3004	0.8493	0.0644096	0.0755112	2
0.3004	0.8493	0.46779525	0.46224445	3
0.3004	0.8992	0.47622025	0.47146618	1
0.3004	0.8992	0.047559492	0.057067614	2
0.3004	0.8992	0.47622043	0.4714663	3
0.3004	0.9491	0.4849276	0.48140708	1
0.3004	0.9491	0.030144837	0.037185714	2
0.3004	0.9491	0.4849276	0.48140708	3
0.3004	0.999	0.49399346	0.4922531	1
0.3004	0.999	0.012013324	0.015494037	2
0.3004	0.999	0.49399337	0.49225295	3
0.3503	0.001	0.3456182	0.3631733	1
0.3503	0.001	0.30876368	0.27365327	2
0.3503	0.001	0.34561825	0.36317343	3
0.3503	0.0509	0.35434672	0.37070462	1
0.3503	0.0509	0.29130659	0.25859046	2
0.3503	0.0509	0.35434666	0.37070468	3
0.3503	0.1008	0.36368984	0.37834305	1
0.3503	0.1008	0.27262044	0.24331416	2
0.3503	0.1008	0.3636898	0.37834308	3
0.3503	0.1507	0.37230176	0.38488206	1
0.3503	0.1507	0.25539657	0.2302357	2
0.3503	0.1507	0.37230167	0.3848821	3
0.3503	0.2006	0.3802016	0.39058048	1
0.3503	0.2006	0.23959674	0.21883875	2
0.3503	0.2006	0.38020173	0.39058065	3
0.3503	0.2505	0.38758335	0.3957726	1
0.3503	0.2505	0.2248334	0.2084547	2
0.3503	0.2505	0.38758332	0.39577255	3
0.3503	0.3004	0.39461762	0.40070334	1
0.3503	0.3004	0.21076475	0.19859329	2
0.3503	0.3004	0.39461762	0.40070334	3
0.3503	0.3503	0.401432	0.40554047	1
0.3503	0.3503	0.19713601	0.18891904	2
0.3503	0.3503	0.40143207	0.40554053	3
0.3503	0.4002	0.40811902	0.410401	1
0.3503	0.4002	0.18376195	0.17919788	2
0.3503	0.4002	0.40811908	0.41040105	3
0.3503	0.4501	0.41474748	0.41537118	1
0.3503	0.4501	0.17050512	0.16925792	2
0.3503	0.4501	0.41474748	0.41537115	3
0.3503	0.5	0.42137003	0.42051798	1
0.3503	0.5	0.15726002	0.15896462	2
0.3503	0.5	0.42136997	0.42051783	3
0.3503	0.5499	0.42802894	0.42589736	1
0.3503	0.5499	0.14394207	0.14820518	2
0.3503	0.5499	0.42802894	0.42589736	3
0.3503	0.5998	0.43475938	0.43156016	1
0.3503	0.5998	0.13048123	0.13687934	2
0.3503	0.5998	0.43475938	0.4315602	3
0.3503	0.6497	0.44159162	0.43755344	1
0.3503	0.6497	0.116816744	0.1248931	2
0.3503	0.6497	0.44159153	0.43755335	3
0.3503	0.6996	0.44855264	0.44392213	1
0.3503	0.6996	0.10289451	0.112155415	2
0.3503	0.6996	0.44855273	0.4439222	3
0.3503	0.7495	0.45566785	0.45071247	1
0.3503	0.7495	0.08866451	0.09857504	2
0.3503	0.7495	0.45566773	0.4507124	3
0.3503	0.7994	0.46296027	0.45797053	1
0.3503	0.7994	0.07407953	0.0840589	2
0.3503	0.7994	0.46296024	0.4579706	3
0.3503	0.8493	0.47045338	0.4657452	1
0.3503	0.8493	0.059093133	0.06850954	2
0.3503	0.8493	0.47045338	0.46574524	3
0.3503	0.8992	0.47817189	0.47409108	1
0.3503	0.8992	0.04365644	0.051818214	2
0.3503	0.8992	0.47817177	0.47409096	3
0.3503	0.9491	0.48614693	0.48308137	1
0.3503	0.9491	0.027706333	0.033837322	2
0.3503	0.9491	0.4861468	0.4830813	3
0.3503	0.999	0.49446	0.4929084	1
0.3503	0.999	0.011080138	0.014183322	2
0.3503	0.999	0.49445996	0.49290833	3
0.4002	0.001	0.35697672	0.3766363	1
0.4002	0.001	0.28604642	0.24672733	2
0.4002	0.001	0.35697687	0.37663642	3
0.4002	0.0509	0.36540028	0.3835453	1
0.4002	0.0509	0.26919967	0.23290947	2
0.4002	0.0509	0.3654002	0.38354516	3
0.4002	0.1008	0.37438416	0.3905429	1
0.4002	0.1008	0.25123176	0.21891424	2
0.4002	0.1008	0.37438402	0.39054286	3
0.4002	0.1507	0.38258108	0.39646503	1
0.4002	0.1507	0.234838	0.20707026	2
0.4002	0.1507	0.382581	0.39646494	3
0.4002	0.2006	0.39002982	0.4015769	1
0.4002	0.2006	0.21994045	0.19684608	2
0.4002	0.2006	0.39002976	0.40157685	3
0.4002	0.2505	0.39693752	0.40620983	1
0.4002	0.2505	0.20612514	0.18758051	2
0.4002	0.2505	0.3969374	0.4062097	3
0.4002	0.3004	0.403482	0.41060185	1
0.4002	0.3004	0.19303603	0.17879593	2
0.4002	0.3004	0.403482	0.41060185	3
0.4002	0.3503	0.40979424	0.41491467	1
0.4002	0.3503	0.1804117	0.17017098	2
0.4002	0.3503	0.40979412	0.41491458	3
0.4002	0.4002	0.41596767	0.41925725	1
0.4002	0.4002	0.16806455	0.16148525	2
0.4002	0.4002	0.41596776	0.41925737	3
0.4002	0.4501	0.42207152	0.42370972	1
0.4002	0.4501	0.15585692	0.15258054	2
0.4002	0.4501	0.42207155	0.42370978	3
0.4002	0.5	0.42815772	0.42833194	1
0.4002	0.5	0.1436846	0.14333622	2
0.4002	0.5	0.42815763	0.42833182	3
0.4002	0.5499	0.4342674	0.43317363	1
0.4002	0.5499	0.1314653	0.13365294	2
0.4002	0.5499	0.43426737	0.43317363	3
0.4002	0.5998	0.44043428	0.4382779	1
0.4002	0.5998	0.11913161	0.12344459	2
0.4002	0.5998	0.44043416	0.43827766	3
0.4002	0.6497	0.4466869	0.44368395	1
0.4002	0.6497	0.10662605	0.11263172	2
0.4002	0.6497	0.44668695	0.4436841	3
0.4002	0.6996	0.45305103	0.44943097	1
0.4002	0.6996	0.09389786	0.10113792	2
0.4002	0.6996	0.4530512	0.4494311	3
0.4002	0.7495	0.45954973	0.4555565	1
0.4002	0.7495	0.080900535	0.08888689	2
0.4002	0.7495	0.45954973	0.45555645	3
0.4002	0.7994	0.46620485	0.46209976	1
0.4002	0.7994	0.06759038	0.07580082	2
0.4002	0.7994	0.46620476	0.46209973	3
0.4002	0.8493	0.47303784	0.46910164	1
0.4002	0.8493	0.053924188	0.06179631	2
0.4002	0.8493	0.47303793	0.4691017	3
0.4002	0.8992	0.48007232	0.47661138	1
0.4002	0.8992	0.039855525	0.046777416	2
0.4002	0.8992	0.48007223	0.47661132	3
0.4002	0.9491	0.48733908	0.4846978	1
0.4002	0.9491	0.025321893	0.030604472	2
0.4002	0.9491	0.48733908	0.48469773	3
0.4002	0.999	0.4949231	0.4935557	1
0.4002	0.999	0.010153865	0.012888588	2
0.4002	0.999	0.49492303	0.4935555	3
0.4501	0.001	0.36851725	0.38979408	1
0.4501	0.001	0.26296562	0.22041188	2
0.4501	0.001	0.3685172	0.38979405	3
0.4501	0.0509	0.37650004	0.39595678	1
0.4501	0.0509	0.24699996	0.20808609	2
0.4501	0.0509	0.3765001	0.39595684	3
0.4501	0.1008	0.38499826	0.40222278	1
0.4501	0.1008	0.23000368	0.1955547	2
0.4501	0.1008	0.3849981	0.40222254	3
0.4501	0.1507	0.39270368	0.40750074	1
0.4501	0.1507	0.21459259	0.18499844	2
0.4501	0.1507	0.39270377	0.40750077	3
0.4501	0.2006	0.399661	0.412037	1
0.4501	0.2006	0.20067766	0.17592597	2
0.4501	0.2006	0.39966115	0.41203696	3
0.4501	0.2505	0.4060765	0.41613883	1
0.4501	0.2505	0.18784712	0.16772266	2
0.4501	0.2505	0.4060765	0.4161387	3
0.4501	0.3004	0.41212565	0.4200272	1
0.4501	0.3004	0.17574857	0.15994531	2
0.4501	0.3004	0.4121257	0.42002738	3
0.4501	0.3503	0.41793773	0.42385137	1
0.4501	0.3503	0.16412456	0.15229733	2
0.4501	0.3503	0.41793782	0.42385143	3
0.4501	0.4002	0.42360452	0.4277112	1
0.4501	0.4002	0.15279077	0.14457755	2
0.4501	0.4002	0.4236046	0.42771116	3
0.4501	0.4501	0.42919362	0.43167844	1
0.4501	0.4501	0.14161287	0.13664341	2
0.4501	0.4501	0.42919353	0.43167838	3
0.4501	0.5	0.4347551	0.43580604	1
0.4501	0.5	0.1304898	0.12838799	2
0.4501	0.5	0.43475515	0.43580598	3
0.4501	0.5499	0.44032872	0.4401372	1
0.4501	0.5499	0.11934252	0.11972547	2
0.4501	0.5499	0.44032866	0.44013727	3
0.4501	0.5998	0.44594663	0.44470885	1
0.4501	0.5998	0.108106844	0.11058224	2
0.4501	0.5998	0.4459465	0.44470885	3
0.4501	0.6497	0.45163572	0.44955423	1
0.4501	0.6497	0.096728645	0.100891516	2
0.4501	0.6497	0.45163566	0.44955415	3
0.4501	0.6996	0.45741963	0.4547052	1
0.4501	0.6996	0.08516059	0.09058928	2
0.4501	0.6996	0.45741975	0.45470542	3
0.4501	0.7495	0.46332029	0.4601941	1
0.4501	0.7495	0.073359594	0.07961215	2
0.4501	0.7495	0.46332026	0.4601941	3
0.4501	0.7994	0.4693573	0.4660526	1
0.4501	0.7994	0.06128534	0.06789456	2
0.4501	0.7994	0.4693574	0.4660526	3
0.4501	0.8493	0.4755512	0.47231755	1
0.4501	0.8493	0.048897713	0.055365358	2
0.4501	0.8493	0.47555107	0.47231734	3
0.4501	0.8992	0.48192358	0.47903064	1
0.4501	0.8992	0.03615293	0.04193903	2
0.4501	0.8992	0.48192346	0.47903046	3
0.4501	0.9491	0.4885053	0.48625836	1
0.4501	0.9491	0.022989636	0.027483666	2
0.4501	0.9491	0.48850524	0.4862582	3
0.4501	0.999	0.49538225	0.49419385	1
0.4501	0.999	0.009235441	0.01161225	2
0.4501	0.999	0.4953823	0.49419388	3
0.5	0.001	0.38017175	0.40251777	1
0.5	0.001	0.23965651	0.19496438	2
0.5	0.001	0.38017166	0.4025176	3
0.5	0.0509	0.38759863	0.40785515	1
0.5	0.0509	0.22480291	0.18428993	2
0.5	0.0509	0.3875985	0.40785506	3
0.5	0.1008	0.39550337	0.4133346	1
0.5	0.1008	0.20899324	0.17333077	2
0.5	0.1008	0.3955034	0.4133346	3
0.5	0.1507	0.40265366	0.41796288	1
0.5	0.1507	0.19469255	0.164074	2
0.5	0.1507	0.4026538	0.41796306	3
0.5	0.2006	0.4090873	0.42194498	1
0.5	0.2006	0.18182544	0.1561102	2
0.5	0.2006	0.4090872	0.421945	3
0.5	0.2505	0.41499645	0.4255492	1
0.5	0.2505	0.17000714	0.14890176	2
0.5	0.2505	0.41499642	0.42554915	3
0.5	0.3004	0.42054775	0.42897198	1
0.5	0.3004	0.15890457	0.14205611	2
0.5	0.3004	0.42054772	0.42897195	3
0.5	0.3503	0.4258635	0.43234533	1
0.5	0.3503	0.14827289	0.13530941	2
0.5	0.3503	0.42586362	0.4323455	3
0.5	0.4002	0.43103182	0.4357584	1
0.5	0.4002	0.13793644	0.12848346	2
0.5	0.4002	0.4310318	0.43575835	3
0.5	0.4501	0.4361165	0.4392735	1
0.5	0.4501	0.12776703	0.1214529	2
0.5	0.4501	0.43611646	0.4392735	3
0.5	0.5	0.44116575	0.4429376	1
0.5	0.5	0.11766845	0.11412484	2
0.5	0.5	0.4411658	0.44293764	3
0.5	0.5499	0.44621712	0.4467872	1
0.5	0.5499	0.107565686	0.10642552	2
0.5	0.5499	0.4462173	0.44678736	3
0.5	0.5998	0.45130092	0.4508538	1
0.5	0.5998	0.09739823	0.09829255	2
0.5	0.5998	0.45130086	0.45085368	3
0.5	0.6497	0.45644224	0.45516503	1
0.5	0.6497	0.087115645	0.08967009	2
0.5	0.6497	0.45644218	0.45516497	3
0.5	0.6996	0.46166313	0.45974776	1
0.5	0.6996	0.07667384	0.08050474	2
0.5	0.6996	0.46166304	0.45974767	3
0.5	0.7495	0.46698344	0.4646283	1
0.5	0.7495	0.066033326	0.0707437	2
0.5	0.7495	0.46698332	0.46462807	3
0.5	0.7994	0.47242162	0.4698342	1
0.5	0.7994	0.05515687	0.060331833	2
0.5	0.7994	0.4724216	0.4698341	3
0.5	0.8493	0.47799617	0.4753959	1
0.5	0.8493	0.044007592	0.04920806	2
0.5	0.8493	0.47799614	0.47539586	3
0.5	0.8992	0.4837278	0.48135197	1
0.5	0.8992	0.032544356	0.03729607	2
0.5	0.8992	0.48372787	0.48135197	3
0.5	0.9491	0.48964623	0.48776427	1
0.5	0.9491	0.020707583	0.024471398	2
0.5	0.9491	0.4896462	0.48776424	3
0.5	0.999	0.49583703	0.49482143	1
0.5	0.999	0.008325947	0.0103571	2
0.5	0.999	0.495837	0.49482137	3
0.5499	0.001	0.39187956	0.41470918	1
0.5499	0.001	0.21624097	0.17058147	2
0.5499	0.001	0.39187944	0.4147091	3
0.5499	0.0509	0.3986598	0.41918546	1
0.5499	0.0509	0.20268022	0.1616291	2
0.5499	0.0509	0.3986599	0.41918558	3
0.5499	0.1008	0.40588638	0.42386055	1
0.5499	0.1008	0.18822724	0.152279	2
0.5499	0.1008	0.40588644	0.42386067	3
0.5499	0.1507	0.41243017	0.42785108	1
0.5499	0.1507	0.17513959	0.14429784	2
0.5499	0.1507	0.41243017	0.42785117	3
0.5499	0.2006	0.4183132	0.4313075	1
0.5499	0.2006	0.16337354	0.13738501	2
0.5499	0.2006	0.41831324	0.4313075	3
0.5499	0.2505	0.4237054	0.43445063	1
0.5499	0.2505	0.15258935	0.131099	2
0.5499	0.2505	0.42370525	0.4344504	3
0.5499	0.3004	0.42875713	0.43744555	1
0.5499	0.3004	0.14248583	0.12510902	2
0.5499	0.3004	0.42875707	0.43744552	3
0.5499	0.3503	0.43358088	0.44040516	1
0.5499	0.3503	0.13283814	0.11918964	2
0.5499	0.3503	0.43358088	0.4404053	3
0.5499	0.4002	0.43825832	0.44340622	1
0.5499	0.4002	0.12348334	0.1131878	2
0.5499	0.4002	0.43825826	0.4434061	3
0.5499	0.4501	0.44284907	0.44650188	1
0.5499	0.4501	0.11430193	0.106996015	2
0.5499	0.4501	0.44284904	0.44650206	3
0.5499	0.5	0.4473982	0.4497327	1
0.5499	0.5	0.10520383	0.100534916	2
0.5499	0.5	0.4473981	0.4497326	3
0.5499	0.5499	0.45194048	0.45312905	1
0.5499	0.5499	0.09611905	0.09374192	2
0.5499	0.5499	0.45194048	0.45312902	3
0.5499	0.5998	0.45650437	0.4567176	1
0.5499	0.5998	0.08699122	0.0865647	2
0.5499	0.5998	0.45650434	0.4567176	3
0.5499	0.6497	0.46111318	0.4605216	1
0.5499	0.6497	0.077773534	0.07895648	2
0.5499	0.6497	0.46111327	0.46052182	3
0.5499	0.6996	0.4657873	0.46456358	1
0.5499	0.6996	0.06842555	0.07087299	2
0.5499	0.6996	0.4657872	0.46456346	3
0.5499	0.7495	0.47054452	0.46886495	1
0.5499	0.7495	0.05891101	0.0622701	2
0.5499	0.7495	0.4705445	0.46886492	3
0.5499	0.7994	0.4754019	0.47344926	1
0.5499	0.7994	0.049196117	0.053101514	2
0.5499	0.7994	0.475402	0.47344935	3
0.5499	0.8493	0.48037648	0.4783427	1
0.5499	0.8493	0.039246894	0.04331449	2
0.5499	0.8493	0.48037663	0.47834283	3
0.5499	0.8992	0.4854874	0.4835794	1
0.5499	0.8992	0.029025156	0.03284098	2
0.5499	0.8992	0.48548734	0.48357952	3
0.5499	0.9491	0.49076313	0.48921767	1
0.5499	0.9491	0.018473778	0.021564517	2
0.5499	0.9491	0.49076313	0.48921776	3
0.5499	0.999	0.49628672	0.49543682	1
0.5499	0.999	0.0074266545	0.00912642	2
0.5499	0.999	0.4962867	0.49543676	3
0.5998	0.001	0.40358707	0.42629907	1
0.5998	0.001	0.19282569	0.1474016	2
0.5998	0.001	0.4035871	0.42629907	3
0.5998	0.0509	0.40965813	0.42991775	1
0.5998	0.0509	0.18068379	0.14016479	2
0.5998	0.0509	0.40965804	0.4299177	3
0.5998	0.1008	0.41614476	0.4338021	1
0.5998	0.1008	0.1677103	0.13239573	2
0.5998	0.1008	0.41614488	0.43380207	3
0.5998	0.1507	0.42204282	0.43718225	1
0.5998	0.1507	0.15591453	0.12563618	2
0.5998	0.1507	0.42204273	0.43718198	3
0.5998	0.2006	0.42735395	0.4401471	1
0.5998	0.2006	0.1452921	0.11970594	2
0.5998	0.2006	0.42735395	0.44014695	3
0.5998	0.2505	0.4322195	0.44286546	1
0.5998	0.2505	0.13556087	0.11426922	2
0.5998	0.2505	0.43221956	0.4428653	3
0.5998	0.3004	0.43677014	0.44546878	1
0.5998	0.3004	0.12645975	0.10906222	2
0.5998	0.3004	0.43677014	0.44546896	3
0.5998	0.3503	0.44110537	0.44804966	1
0.5998	0.3503	0.11778925	0.1039008	2
0.5998	0.3503	0.44110548	0.44804972	3
0.5998	0.4002	0.44529867	0.4506708	1
0.5998	0.4002	0.1094027	0.09865832	2
0.5998	0.4002	0.4452988	0.45067087	3
0.5998	0.4501	0.44940448	0.4533776	1
0.5998	0.4501	0.101191096	0.09324493	2
0.5998	0.4501	0.44940442	0.45337754	3
0.5998	0.5	0.453464	0.45620295	1
0.5998	0.5	0.093071945	0.08759414	2
0.5998	0.5	0.45346406	0.45620295	3
0.5998	0.5499	0.45750952	0.4591731	1
0.5998	0.5499	0.08498088	0.08165355	2
0.5998	0.5499	0.4575095	0.4591732	3
0.5998	0.5998	0.4615668	0.4623101	1
0.5998	0.5998	0.07686627	0.0753796	2
0.5998	0.5998	0.46156693	0.4623103	3
0.5998	0.6497	0.46565738	0.46563333	1
0.5998	0.6497	0.0686851	0.06873326	2
0.5998	0.6497	0.46565747	0.46563345	3
0.5998	0.6996	0.4697996	0.46916097	1
0.5998	0.6996	0.060400683	0.061677825	2
0.5998	0.6996	0.4697997	0.46916115	3
0.5998	0.7495	0.47401	0.47291172	1
0.5998	0.7495	0.051980123	0.054176487	2
0.5998	0.7495	0.47400993	0.47291175	3
0.5998	0.7994	0.47830364	0.476905	1
0.5998	0.7994	0.04339286	0.04619023	2
0.5998	0.7994	0.47830355	0.47690484	3
0.5998	0.8493	0.48269606	0.48116314	1
0.5998	0.8493	0.034608062	0.037673716	2
0.5998	0.8493	0.48269594	0.48116305	3
0.5998	0.8992	0.48720476	0.48571688	1
0.5998	0.8992	0.025590515	0.028566249	2
0.5998	0.8992	0.48720476	0.48571694	3
0.5998	0.9491	0.49185675	0.49061984	1
0.5998	0.9491	0.016286343	0.018760234	2
0.5998	0.9491	0.49185678	0.49061984	3
0.5998	0.999	0.49673057	0.49603805	1
0.5998	0.999	0.0065390547	0.007924065	2
0.5998	0.999	0.49673048	0.49603802	3
0.6497	0.001	0.41524863	0.43724376	1
0.6497	0.001	0.1695027	0.1255124	2
0.6497	0.001	0.41524854	0.43724358	3
0.6497	0.0509	0.4205743	0.4400381	1
0.6497	0.0509	0.15885149	0.119923584	2
0.6497	0.0509	0.42057422	0.44003797	3
0.6497	0.1008	0.42628294	0.4431733	1
0.6497	0.1008	0.14743409	0.113653526	2
0.6497	0.1008	0.42628285	0.44317317	3
0.6497	0.1507	0.43150777	0.44598264	1
0.6497	0.1507	0.13698463	0.108035	2
0.6497	0.1507	0.4315076	0.44598237	3
0.6497	0.2006	0.43623042	0.44849464	1
0.6497	0.2006	0.12753911	0.10301079	2
0.6497	0.2006	0.43623048	0.4484946	3
0.6497	0.2505	0.44056144	0.45082468	1
0.6497	0.2505	0.11887734	0.09835083	2
0.6497	0.2505	0.4405613	0.4508245	3
0.6497	0.3004	0.44460845	0.4530705	1
0.6497	0.3004	0.11078306	0.09385902	2
0.6497	0.3004	0.44460845	0.45307052	3
0.6497	0.3503	0.44845694	0.45530346	1
0.6497	0.3503	0.10308591	0.08939285	2
0.6497	0.3503	0.44845712	0.45530373	3
0.6497	0.4002	0.4521712	0.45757428	1
0.6497	0.4002	0.09565747	0.08485141	2
0.6497	0.4002	0.45217133	0.45757443	3
0.6497	0.4501	0.45579946	0.459919	1
0.6497	0.4501	0.0884011	0.080161944	2
0.6497	0.4501	0.4557994	0.45991904	3
0.6497	0.5	0.45937857	0.46236494	1
0.6497	0.5	0.08124284	0.0752699	2
0.6497	0.5	0.45937863	0.46236506	3
0.6497	0.5499	0.46293762	0.46493384	1
0.6497	0.5499	0.07412474	0.07013213	2
0.6497	0.5499	0.4629377	0.46493405	3
0.6497	0.5998	0.46649995	0.4676439	1
0.6497	0.5998	0.067000024	0.06471229	2
0.6497	0.5998	0.4665	0.46764395	3
0.6497	0.6497	0.47008494	0.47051087	1
0.6497	0.6497	0.059830185	0.058978263	2
0.6497	0.6497	0.47008485	0.47051072	3
0.6497	0.6996	0.47370893	0.4735503	1
0.6497	0.6996	0.05258216	0.0528996	2
0.6497	0.6996	0.47370887	0.4735502	3
0.6497	0.7495	0.4773867	0.47677705	1
0.6497	0.7495	0.04522657	0.04644564	2
0.6497	0.7495	0.4773866	0.476777	3
0.6497	0.7994	0.4811319	0.48020816	1
0.6497	0.7994	0.037736073	0.03958352	2
0.6497	0.7994	0.48113197	0.48020822	3
0.6497	0.8493	0.48495847	0.4838628	1
0.6497	0.8493	0.03008306	0.032274373	2
0.6497	0.8493	0.48495853	0.48386282	3
0.6497	0.8992	0.48888224	0.4877677	1
0.6497	0.8992	0.022235503	0.02446458	2
0.6497	0.8992	0.48888224	0.4877677	3
0.6497	0.9491	0.49292818	0.4919717	1
0.6497	0.9491	0.01414357	0.016056562	2
0.6497	0.9491	0.49292833	0.49197176	3
0.6497	0.999	0.4971676	0.4966227	1
0.6497	0.999	0.0056649153	0.006754619	2
0.6497	0.999	0.4971676	0.49662268	3
0.6996	0.001	0.42682552	0.44752172	1
0.6996	0.001	0.14634886	0.10495614	2
0.6996	0.001	0.42682552	0.4475218	3
0.6996	0.0509	0.43139467	0.44954544	1
0.6996	0.0509	0.13721068	0.10090913	2
0.6996	0.0509	0.43139467	0.44954544	3
0.6996	0.1008	0.43630898	0.45199463	1
0.6996	0.1008	0.12738211	0.09601072	2
0.6996	0.1008	0.4363089	0.4519945	3
0.6996	0.1507	0.44084474	0.454285	1
0.6996	0.1507	0.118310645	0.09143027	2
0.6996	0.1507	0.44084463	0.45428476	3
0.6996	0.2006	0.44496733	0.45638603	1
0.6996	0.2006	0.110065386	0.08722801	2
0.6996	0.2006	0.44496733	0.45638606	3
0.6996	0.2505	0.44875628	0.4583631	1
0.6996	0.2505	0.102487326	0.08327376	2
0.6996	0.2505	0.44875628	0.4583631	3
0.6996	0.3004	0.45229703	0.46028256	1
0.6996	0.3004	0.095405966	0.0794349	2
0.6996	0.3004	0.45229703	0.46028256	3
0.6996	0.3503	0.45565933	0.46219602	1
0.6996	0.3503	0.0886813	0.07560802	2
0.6996	0.3503	0.4556594	0.46219605	3
0.6996	0.4002	0.4588976	0.46414182	1
0.6996	0.4002	0.08220483	0.07171645	2
0.6996	0.4002	0.4588976	0.4641417	3
0.6996	0.4501	0.46205336	0.46614853	1
0.6996	0.4501	0.07589332	0.06770315	2
0.6996	0.4501	0.46205336	0.46614844	3
0.6996	0.5	0.46515897	0.4682379	1
0.6996	0.5	0.06968204	0.0635242	2
0.6996	0.5	0.46515903	0.468238	3
0.6996	0.5499	0.46824	0.47042784	1
0.6996	0.5499	0.06352007	0.05914443	2
0.6996	0.5499	0.46823993	0.4704278	3
0.6996	0.5998	0.47131696	0.47273302	1
0.6996	0.5998	0.057366144	0.054534033	2
0.6996	0.5998	0.4713168	0.47273284	3
0.6996	0.6497	0.47440696	0.47516683	1
0.6996	0.6497	0.051186237	0.049666535	2
0.6996	0.6497	0.47440684	0.47516662	3
0.6996	0.6996	0.47752446	0.47774175	1
0.6996	0.6996	0.044951174	0.044516683	2
0.6996	0.6996	0.47752443	0.4777417	3
0.6996	0.7495	0.4806824	0.4804705	1
0.6996	0.7495	0.038635116	0.03905911	2
0.6996	0.7495	0.4806824	0.48047033	3
0.6996	0.7994	0.48389304	0.48336697	1
0.6996	0.7994	0.03221405	0.03326636	2
0.6996	0.7994	0.48389295	0.4833668	3
0.6996	0.8493	0.48716813	0.48644736	1
0.6996	0.8493	0.02566361	0.027105354	2
0.6996	0.8493	0.4871682	0.48644736	3
0.6996	0.8992	0.49052233	0.48973513	1
0.6996	0.8992	0.018955221	0.020529384	2
0.6996	0.8992	0.49052233	0.48973522	3
0.6996	0.9491	0.49397784	0.4932735	1
0.6996	0.9491	0.012044059	0.013452606	2
0.6996	0.9491	0.49397796	0.49327362	3
0.6996	0.999	0.4975968	0.4971881	1
0.6996	0.999	0.00480634	0.005623537	2
0.6996	0.999	0.49759686	0.49718827	3
0.7495	0.001	0.43828645	0.45713094	1
0.7495	0.001	0.123426974	0.08573791	2
0.7495	0.001	0.4382865	0.457131	3
0.7495	0.0509	0.4421094	0.45844474	1
0.7495	0.0509	0.11578104	0.0831103	2
0.7495	0.0509	0.44210947	0.4584449	3
0.7495	0.1008	0.44623256	0.46029022	1
0.7495	0.1008	0.107535005	0.07941955	2
0.7495	0.1008	0.44623256	0.46029025	3
0.7495	0.1507	0.45007467	0.4621234	1
0.7495	0.1507	0.09985061	0.07575332	2
0.7495	0.1507	0.4500747	0.46212336	3
0.7495	0.2006	0.4535905	0.4638588	1
0.7495	0.2006	0.09281903	0.07228262	2
0.7495	0.2006	0.4535904	0.4638586	3
0.7495	0.2505	0.4568321	0.46551788	1
0.7495	0.2505	0.0863359	0.06896445	2
0.7495	0.2505	0.45683202	0.46551767	3
0.7495	0.3004	0.45986286	0.46713918	1
0.7495	0.3004	0.0802744	0.065721855	2
0.7495	0.3004	0.45986277	0.46713907	3
0.7495	0.3503	0.4627378	0.46875733	1
0.7495	0.3503	0.07452449	0.062485494	2
0.7495	0.3503	0.46273783	0.46875727	3
0.7495	0.4002	0.465501	0.47039995	1
0.7495	0.4002	0.068997815	0.05919989	2
0.7495	0.4002	0.46550113	0.47040004	3
0.7495	0.4501	0.46818754	0.47208926	1
0.7495	0.4501	0.063625105	0.05582163	2
0.7495	0.4501	0.46818745	0.47208923	3
0.7495	0.5	0.4708242	0.47384202	1
0.7495	0.5	0.058351573	0.052316133	2
0.7495	0.5	0.47082424	0.47384197	3
0.7495	0.5499	0.47343314	0.47567233	1
0.7495	0.5499	0.053133614	0.048655026	2
0.7495	0.5499	0.47343323	0.4756725	3
0.7495	0.5998	0.47603214	0.47759306	1
0.7495	0.5998	0.047935825	0.04481404	2
0.7495	0.5998	0.47603208	0.477593	3
0.7495	0.6497	0.47863558	0.4796143	1
0.7495	0.6497	0.042728815	0.040771376	2
0.7495	0.6497	0.47863558	0.47961426	3
0.7495	0.6996	0.4812563	0.4817469	1
0.7495	0.6996	0.037487514	0.036506385	2
0.7495	0.6996	0.48125628	0.4817468	3
0.7495	0.7495	0.48390517	0.48400092	1
0.7495	0.7495	0.032189656	0.031998187	2
0.7495	0.7495	0.48390508	0.48400086	3
0.7495	0.7994	0.4865927	0.486388	1
0.7495	0.7994	0.026814617	0.027224049	2
0.7495	0.7994	0.4865926	0.48638788	3
0.7495	0.8493	0.4893294	0.4889219	1
0.7495	0.8493	0.021341337	0.022156322	2
0.7495	0.8493	0.4893293	0.48892182	3
0.7495	0.8992	0.4921275	0.49162215	1
0.7495	0.8992	0.015745044	0.016755499	2
0.7495	0.8992	0.4921274	0.49162218	3
0.7495	0.9491	0.4950065	0.4945253	1
0.7495	0.9491	0.0099869305	0.010949206	2
0.7495	0.9491	0.49500656	0.49452537	3
0.7495	0.999	0.498017	0.49773127	1
0.7495	0.999	0.003965807	0.0045372876	2
0.7495	0.999	0.49801713	0.49773136	3
0.7994	0.001	0.44960642	0.46608314	1
0.7994	0.001	0.100787066	0.067833744	2
0.7994	0.001	0.44960657	0.4660832	3
0.7994	0.0509	0.45271194	0.46674553	1
0.7994	0.0509	0.09457618	0.066508986	2
0.7994	0.0509	0.45271185	0.46674538	3
0.7994	0.1008	0.4560639	0.4680865	1
0.7994	0.1008	0.087872185	0.063827075	2
0.7994	0.1008	0.45606402	0.46808657	3
0.7994	0.1507	0.4592187	0.46953362	1
0.7994	0.1507	0.08156266	0.060932834	2
0.7994	0.1507	0.4592186	0.4695335	3
0.7994	0.2006	0.46212637	0.47095084	1
0.7994	0.2006	0.07574743	0.0580985	2
0.7994	0.2006	0.4621263	0.47095084	3
0.7994	0.2505	0.4648166	0.47232524	1
0.7994	0.2505	0.07036667	0.05534935	2
0.7994	0.2505	0.46481675	0.4723254	3
0.7994	0.3004	0.4673339	0.4736739	1
0.7994	0.3004	0.06533211	0.05265203	2
0.7994	0.3004	0.4673339	0.47367397	3
0.7994	0.3503	0.4697192	0.4750178	1
0.7994	0.3503	0.060561623	0.04996437	2
0.7994	0.3503	0.4697192	0.47501788	3
0.7994	0.4002	0.47200668	0.4763759	1
0.7994	0.4002	0.055986494	0.047247935	2
0.7994	0.4002	0.47200677	0.47637612	3
0.7994	0.4501	0.47422448	0.47776493	1
0.7994	0.4501	0.05155108	0.04447029	2
0.7994	0.4501	0.4742244	0.47776473	3
0.7994	0.5	0.47639462	0.47919777	1
0.7994	0.5	0.047210887	0.041604646	2
0.7994	0.5	0.4763945	0.47919762	3
0.7994	0.5499	0.47853503	0.48068568	1
0.7994	0.5499	0.042929806	0.038628254	2
0.7994	0.5499	0.47853518	0.48068595	3
0.7994	0.5998	0.48066077	0.48223925	1
0.7994	0.5998	0.038678396	0.03552146	2
0.7994	0.5998	0.48066083	0.48223925	3
0.7994	0.6497	0.48278397	0.48386672	1
0.7994	0.6497	0.03443216	0.032266613	2
0.7994	0.6497	0.48278388	0.48386666	3
0.7994	0.6996	0.4849149	0.48557648	1
0.7994	0.6996	0.030170068	0.028846825	2
0.7994	0.6996	0.484915	0.48557657	3
0.7994	0.7495	0.4870633	0.48737755	1
0.7994	0.7495	0.025873609	0.02524529	2
0.7994	0.7495	0.4870632	0.4873774	3
0.7994	0.7994	0.48923728	0.48927832	1
0.7994	0.7994	0.021525458	0.021443497	2
0.7994	0.7994	0.48923725	0.4892782	3
0.7994	0.8493	0.49144602	0.49129054	1
0.7994	0.8493	0.017108086	0.017419077	2
0.7994	0.8493	0.491446	0.4912905	3
0.7994	0.8992	0.49369958	0.49342987	1
0.7994	0.8992	0.012600854	0.01314016	2
0.7994	0.8992	0.49369955	0.4934299	3
0.7994	0.9491	0.49601388	0.49572492	1
0.7994	0.9491	0.0079721175	0.008549822	2
0.7994	0.9491	0.49601394	0.4957251	3
0.7994	0.999	0.49842677	0.49824813	1
0.7994	0.999	0.003146241	0.0035035615	2
0.7994	0.999	0.49842703	0.49824834	3
0.8493	0.001	0.46076635	0.474401	1
0.8493	0.001	0.07846741	0.051197946	2
0.8493	0.001	0.46076617	0.4744009	3
0.8493	0.0509	0.46319842	0.47445774	1
0.8493	0.0509	0.073603146	0.05108443	2
0.8493	0.0509	0.46319833	0.47445762	3
0.8493	0.1008	0.46581385	0.4754141	1
0.8493	0.1008	0.068372495	0.049171913	2
0.8493	0.1008	0.46581382	0.4754141	3
0.8493	0.1507	0.46829683	0.4765531	1
0.8493	0.1507	0.06340627	0.046893746	2
0.8493	0.1507	0.46829692	0.47655314	3
0.8493	0.2006	0.47060055	0.4777001	1
0.8493	0.2006	0.058798987	0.0445999	2
0.8493	0.2006	0.4706006	0.4777002	3
0.8493	0.2505	0.47273844	0.47882113	1
0.8493	0.2505	0.054523222	0.042357765	2
0.8493	0.2505	0.4727383	0.47882098	3
0.8493	0.3004	0.4747389	0.47991896	1
0.8493	0.3004	0.05052211	0.040161896	2
0.8493	0.3004	0.4747389	0.4799191	3
0.8493	0.3503	0.47663122	0.48100597	1
0.8493	0.3503	0.046737716	0.037988376	2
0.8493	0.3503	0.4766311	0.4810058	3
0.8493	0.4002	0.47844046	0.48209453	1
0.8493	0.4002	0.043119233	0.035811108	2
0.8493	0.4002	0.47844046	0.48209453	3
0.8493	0.4501	0.48018783	0.4831969	1
0.8493	0.4501	0.039624214	0.033606037	2
0.8493	0.4501	0.48018795	0.48319697	3
0.8493	0.5	0.48189116	0.48432386	1
0.8493	0.5	0.03621786	0.03135229	2
0.8493	0.5	0.48189098	0.48432374	3
0.8493	0.5499	0.48356423	0.48548415	1
0.8493	0.5499	0.032871723	0.029031886	2
0.8493	0.5499	0.48356414	0.48548412	3
0.8493	0.5998	0.48521885	0.4866854	1
0.8493	0.5998	0.02956223	0.026628997	2
0.8493	0.5998	0.48521897	0.48668557	3
0.8493	0.6497	0.48686516	0.4879353	1
0.8493	0.6497	0.026269713	0.024129368	2
0.8493	0.6497	0.48686507	0.48793522	3
0.8493	0.6996	0.48851138	0.4892402	1
0.8493	0.6996	0.02297736	0.021519657	2
0.8493	0.6996	0.48851126	0.48924008	3
0.8493	0.7495	0.49016494	0.49060678	1
0.8493	0.7495	0.01967026	0.018786501	2
0.8493	0.7495	0.49016482	0.49060673	3
0.8493	0.7994	0.49183273	0.49204224	1
0.8493	0.7994	0.016334584	0.015915558	2
0.8493	0.7994	0.49183273	0.4920422	3
0.8493	0.8493	0.49352187	0.49355525	1
0.8493	0.8493	0.012956418	0.012889689	2
0.8493	0.8493	0.49352175	0.49355513	3
0.8493	0.8992	0.49524015	0.4951574	1
0.8493	0.8992	0.009519664	0.009685196	2
0.8493	0.8992	0.49524024	0.49515742	3
0.8493	0.9491	0.49699956	0.4968689	1
0.8493	0.9491	0.006000911	0.0062622214	2
0.8493	0.9491	0.49699956	0.49686894	3
0.8493	0.999	0.4988245	0.49873424	1
0.8493	0.999	0.0023510277	0.0025314824	2
0.8493	0.999	0.49882454	0.4987343	3
0.8992	0.001	0.47175172	0.48211414	1
0.8992	0.001	0.056496523	0.035771627	2
0.8992	0.001	0.47175178	0.48211414	3
0.8992	0.0509	0.47356963	0.481597	1
0.8992	0.0509	0.05286056	0.036805782	2
0.8992	0.0509	0.47356963	0.481597	3
0.8992	0.1008	0.47549328	0.48231375	1
0.8992	0.1008	0.049013525	0.03537265	2
0.8992	0.1008	0.47549322	0.48231354	3
0.8992	0.1507	0.47732913	0.48322272	1
0.8992	0.1507	0.045341834	0.03355453	2
0.8992	0.1507	0.47732902	0.48322266	3
0.8992	0.2006	0.47903833	0.48414254	1
0.8992	0.2006	0.041923404	0.031714935	2
0.8992	0.2006	0.4790383	0.48414257	3
0.8992	0.2505	0.48062494	0.48503596	1
0.8992	0.2505	0.03875006	0.029928235	2
0.8992	0.2505	0.48062503	0.48503602	3
0.8992	0.3004	0.4821062	0.48590034	1
0.8992	0.3004	0.035787627	0.028199267	2
0.8992	0.3004	0.48210618	0.48590034	3
0.8992	0.3503	0.48350117	0.48674318	1
0.8992	0.3503	0.032997567	0.026513629	2
0.8992	0.3503	0.48350126	0.4867432	3
0.8992	0.4002	0.48482788	0.48757374	1
0.8992	0.4002	0.030344233	0.024852598	2
0.8992	0.4002	0.48482782	0.48757362	3
0.8992	0.4501	0.48610142	0.48840085	1
0.8992	0.4501	0.027796965	0.023198042	2
0.8992	0.4501	0.48610145	0.48840097	3
0.8992	0.5	0.48733506	0.4892332	1
0.8992	0.5	0.025330042	0.021533681	2
0.8992	0.5	0.48733494	0.48923314	3
0.8992	0.5499	0.48853886	0.49007735	1
0.8992	0.5499	0.022922164	0.019845301	2
0.8992	0.5499	0.4885389	0.49007732	3
0.8992	0.5998	0.48972222	0.4909398	1
0.8992	0.5998	0.020555515	0.01812038	2
0.8992	0.5998	0.4897223	0.49093986	3
0.8992	0.6497	0.49089238	0.49182615	1
0.8992	0.6497	0.018215176	0.016347755	2
0.8992	0.6497	0.49089253	0.49182624	3
0.8992	0.6996	0.4920558	0.49274147	1
0.8992	0.6996	0.01588838	0.014517138	2
0.8992	0.6996	0.49205583	0.49274147	3
0.8992	0.7495	0.49321803	0.49369064	1
0.8992	0.7495	0.013563891	0.012618518	2
0.8992	0.7495	0.49321815	0.49369082	3
0.8992	0.7994	0.49438435	0.4946792	1
0.8992	0.7994	0.011231372	0.010641527	2
0.8992	0.7994	0.49438435	0.4946793	3
0.8992	0.8493	0.4955596	0.49571267	1
0.8992	0.8493	0.008880712	0.008574418	2
0.8992	0.8493	0.49555972	0.49571288	3
0.8992	0.8992	0.49674967	0.49679905	1
0.8992	0.8992	0.0065007554	0.006402106	2
0.8992	0.8992	0.49674958	0.49679893	3
0.8992	0.9491	0.49796155	0.4979491	1
0.8992	0.9491	0.0040768916	0.004101968	2
0.8992	0.9491	0.49796152	0.497949	3
0.8992	0.999	0.49920794	0.49918392	1
0.8992	0.999	0.0015840514	0.001632167	2
0.8992	0.999	0.49920806	0.499184	3
0.9491	0.001	0.4825531	0.48925257	1
0.9491	0.001	0.03489366	0.021494694	2
0.9491	0.001	0.48255324	0.48925263	3
0.9491	0.0509	0.4838277	0.48821387	1
0.9491	0.0509	0.032344263	0.023572108	2
0.9491	0.0509	0.48382783	0.488214	3
0.9491	0.1008	0.48511398	0.48884156	1
0.9491	0.1008	0.029772101	0.022316964	2
0.9491	0.1008	0.48511392	0.48884153	3
0.9491	0.1507	0.48633564	0.48958027	1
0.9491	0.1507	0.027328756	0.020839462	2
0.9491	0.1507	0.48633564	0.48958018	3
0.9491	0.2006	0.48746514	0.490302	1
0.9491	0.2006	0.025069673	0.019395825	2
0.9491	0.2006	0.4874652	0.49030218	3
0.9491	0.2505	0.48850423	0.49098355	1
0.9491	0.2505	0.022991484	0.018032923	2
0.9491	0.2505	0.48850435	0.4909837	3
0.9491	0.3004	0.48946384	0.49162447	1
0.9491	0.3004	0.02107232	0.016751066	2
0.9491	0.3004	0.48946378	0.49162441	3
0.9491	0.3503	0.4903567	0.49223113	1
0.9491	0.3503	0.019286707	0.01553801	2
0.9491	0.3503	0.49035665	0.492231	3
0.9491	0.4002	0.49119473	0.49281067	1
0.9491	0.4002	0.017610598	0.014378892	2
0.9491	0.4002	0.4911946	0.4928105	3
0.9491	0.4501	0.4919884	0.4933702	1
0.9491	0.4501	0.016023064	0.0132595375	2
0.9491	0.4501	0.49198848	0.49337023	3
0.9491	0.5	0.4927467	0.49391618	1
0.9491	0.5	0.014506359	0.012167304	2
0.9491	0.5	0.49274686	0.4939164	3
0.9491	0.5499	0.49347717	0.49445438	1
0.9491	0.5499	0.013045644	0.011091225	2
0.9491	0.5499	0.49347717	0.49445438	3
0.9491	0.5998	0.4941858	0.49498913	1
0.9491	0.5998	0.011628533	0.010021814	2
0.9491	0.5998	0.49418575	0.4949891	3
0.9491	0.6497	0.49487776	0.49552462	1
0.9491	0.6497	0.010244627	0.008950805	2
0.9491	0.6497	0.49487767	0.49552456	3
0.9491	0.6996	0.4955574	0.4960646	1
0.9491	0.6996	0.008885099	0.007870844	2
0.9491	0.6996	0.49555752	0.4960646	3
0.9491	0.7495	0.4962288	0.49661234	1
0.9491	0.7495	0.007542307	0.006775183	2
0.9491	0.7495	0.49622887	0.49661246	3
0.9491	0.7994	0.4968953	0.49717137	1
0.9491	0.7994	0.0062094647	0.005657393	2
0.9491	0.7994	0.4968953	0.49717134	3
0.9491	0.8493	0.4975598	0.49774444	1
0.9491	0.8493	0.0048802956	0.0045109782	2
0.9491	0.8493	0.4975599	0.49774456	3
0.9491	0.8992	0.49822575	0.49833557	1
0.9491	0.8992	0.0035486275	0.003328879	2
0.9491	0.8992	0.49822563	0.49833554	3
0.9491	0.9491	0.49889603	0.49894854	1
0.9491	0.9491	0.002207804	0.0021026514	2
0.9491	0.9491	0.49889612	0.4989487	3
0.9491	0.999	0.4995752	0.49958947	1
0.9491	0.999	0.0008496189	0.0008210413	2
0.9491	0.999	0.49957526	0.49958953	3
0.999	0.001	0.49316752	0.49581486	1
0.999	0.001	0.0136650205	0.008370334	2
0.999	0.001	0.4931674	0.49581474	3
0.999	0.0509	0.49396694	0.49444044	1
0.999	0.0509	0.012066176	0.011119133	2
0.999	0.0509	0.49396697	0.49444047	3
0.999	0.1008	0.49471104	0.49501988	1
0.999	0.1008	0.010577844	0.0099602295	2
0.999	0.1008	0.49471113	0.4950199	3
0.999	0.1507	0.49536568	0.49559075	1
0.999	0.1507	0.009268669	0.008818515	2
0.999	0.1507	0.49536556	0.4955907	3
0.999	0.2006	0.4959336	0.49610704	1
0.999	0.2006	0.008132694	0.0077859294	2
0.999	0.2006	0.49593365	0.496107	3
0.999	0.2505	0.49642712	0.49656525	1
0.999	0.2505	0.0071458225	0.006869522	2
0.999	0.2505	0.49642706	0.4965652	3
0.999	0.3004	0.49685848	0.49697104	1
0.999	0.3004	0.00628319	0.006058063	2
0.999	0.3004	0.49685836	0.4969709	3
0.999	0.3503	0.49723834	0.4973314	1
0.999	0.3503	0.00552331	0.005337081	2
0.999	0.3503	0.49723834	0.49733144	3
0.999	0.4002	0.4975757	0.49765354	1
0.999	0.4002	0.00484858	0.004692968	2
0.999	0.4002	0.49757576	0.49765357	3
0.999	0.4501	0.4978775	0.49794284	1
0.999	0.4501	0.0042448365	0.004114011	2
0.999	0.4501	0.49787766	0.49794304	3
0.999	0.5	0.49814957	0.49820474	1
0.999	0.5	0.0037007164	0.0035904194	2
0.999	0.5	0.49814963	0.49820477	3
0.999	0.5499	0.49839643	0.49844292	1
0.999	0.5499	0.0032070656	0.003114107	2
0.999	0.5499	0.49839658	0.498443	3
0.999	0.5998	0.4986217	0.49866065	1
0.999	0.5998	0.0027564615	0.0026783946	2
0.999	0.5998	0.49862176	0.49866077	3
0.999	0.6497	0.49882862	0.49886113	1
0.999	0.6497	0.0023428462	0.0022777563	2
0.999	0.6497	0.49882853	0.49886107	3
0.999	0.6996	0.49901932	0.4990461	1
0.999	0.6996	0.0019612298	0.0019075959	2
0.999	0.6996	0.49901944	0.49904627	3
0.999	0.7495	0.49919626	0.49921796	1
0.999	0.7495	0.0016074729	0.0015640674	2
0.999	0.7495	0.49919632	0.49921802	3
0.999	0.7994	0.49936092	0.499378	1
0.999	0.7994	0.0012781096	0.0012439303	2
0.999	0.7994	0.49936098	0.49937811	3
0.999	0.8493	0.4995148	0.4995276	1
0.999	0.8493	0.0009702202	0.0009444405	2
0.999	0.8493	0.4995149	0.49952778	3
0.999	0.8992	0.49965945	0.49966845	1
0.999	0.8992	0.000681325	0.0006632579	2
0.999	0.8992	0.4996593	0.49966833	3
0.999	0.9491	0.49979535	0.49980083	1
0.999	0.9491	0.00040930457	0.00039838027	2
0.999	0.9491	0.49979535	0.4998008	3
0.999	0.999	0.4999238	0.4999259	1
0.999	0.999	0.00015233518	0.0001481176	2
0.999	0.999	0.4999239	0.49992603	3
