# Supplementary material for: Coevolution of male and female mate choice can destabilize reproductive isolation
Source: Nat Commun. 2019 Nov 12;10:5122. doi: 10.1038/s41467-019-12860-9 (PMC6851176; doi:10.1038/s41467-019-12860-9)
Supplement: Supplementary file 5 — Supplementary Software 1 [file 41467_2019_12860_MOESM5_ESM.zip › CodeChoosinessCoevolution/Data/FrequenciesMatingFMtestSelectionGradientDetailledAlpha0.txt]

percentFemale	percentMale	freqIni	freqMating	genotypeF	genotypeM
0.001	0.001	0.87996215	0.8802364	1	1
0.001	0.001	0.05670836	0.056726046	1	2
0.001	0.001	0.00091361173	0.0006213992	1	3
0.001	0.001	0.057633836	0.05765181	2	1
0.001	0.001	0.0037166204	0.00371778	2	2
0.001	0.001	5.991735e-5	4.073148e-5	2	3
0.001	0.001	0.00094370905	0.0009440037	3	1
0.001	0.001	6.089727e-5	6.091629e-5	3	2
0.001	0.001	9.824116e-7	6.674775e-7	3	3
0.001	0.0509	0.58606625	0.5945028	1	1
0.001	0.0509	0.31044042	0.3149092	1	2
0.001	0.0509	0.041087527	0.02818969	1	3
0.001	0.0509	0.038307823	0.038859252	2	1
0.001	0.0509	0.02038217	0.02067557	2	2
0.001	0.0509	0.0027104437	0.0018584875	2	3
0.001	0.0509	0.00062599697	0.0006350079	3	1
0.001	0.0509	0.0003345688	0.00033938483	3	2
0.001	0.0509	4.4704022e-5	3.063394e-5	3	3
0.001	0.1008	0.4740519	0.48730674	1	1
0.001	0.1008	0.38530582	0.39607882	1	2
0.001	0.1008	0.07825061	0.054239634	1	3
0.001	0.1008	0.030928701	0.031793494	2	1
0.001	0.1008	0.025288682	0.025995744	2	2
0.001	0.1008	0.005169427	0.0035810694	2	3
0.001	0.1008	0.0005044738	0.0005185792	3	1
0.001	0.1008	0.00041497053	0.00042657304	3	2
0.001	0.1008	8.538599e-5	5.9114867e-5	3	3
0.001	0.1507	0.3968529	0.41338983	1	1
0.001	0.1507	0.42629623	0.4440593	1	2
0.001	0.1507	0.11447403	0.08020152	1	3
0.001	0.1507	0.025847217	0.026924266	2	1
0.001	0.1507	0.027958533	0.029123513	2	2
0.001	0.1507	0.007566528	0.0052980976	2	3
0.001	0.1507	0.00042085865	0.0004383956	3	1
0.001	0.1507	0.00045845087	0.00047755355	3	2
0.001	0.1507	0.0001250503	8.7509405e-5	3	3
0.001	0.2006	0.33699453	0.3557917	1	1
0.001	0.2006	0.4501664	0.47527492	1	2
0.001	0.2006	0.15047742	0.106609486	1	3
0.001	0.2006	0.021912787	0.023135046	2	1
0.001	0.2006	0.029497541	0.031142786	2	2
0.001	0.2006	0.009947292	0.007043433	2	3
0.001	0.2006	0.0003562116	0.00037608028	3	1
0.001	0.2006	0.00048325618	0.00051021	3	2
0.001	0.2006	0.00016441532	0.000116352654	3	3
0.001	0.2505	0.28788215	0.30816805	1	1
0.001	0.2505	0.46307844	0.4957084	1	2
0.001	0.2505	0.18669274	0.13382451	1	3
0.001	0.2505	0.01869021	0.020007232	2	1
0.001	0.2505	0.030313723	0.03244972	2	2
0.001	0.2505	0.01233931	0.008840181	2	3
0.001	0.2505	0.00030335123	0.00032472718	3	1
0.001	0.2505	0.00049614033	0.0005310996	3	2
0.001	0.2505	0.0002039209	0.00014601367	3	3
0.001	0.3004	0.24622685	0.26737526	1	1
0.001	0.3004	0.46800017	0.508195	1	2
0.001	0.3004	0.22344095	0.16215514	1	3
0.001	0.3004	0.015961923	0.017332885	2	1
0.001	0.3004	0.030604102	0.033232562	2	2
0.001	0.3004	0.014763194	0.010708188	2	3
0.001	0.3004	0.00025868096	0.00028089894	3	1
0.001	0.3004	0.00050037407	0.00054334896	3	2
0.001	0.3004	0.0002438973	0.0001768115	3	3
0.001	0.3503	0.21013133	0.23160738	1	1
0.001	0.3503	0.4665555	0.51423687	1	2
0.001	0.3503	0.26099485	0.19190401	1	3
0.001	0.3503	0.013602253	0.014992445	2	1
0.001	0.3503	0.030476902	0.03359161	2	2
0.001	0.3503	0.017236521	0.012667009	2	3
0.001	0.3503	0.00022011893	0.00024261557	3	1
0.001	0.3503	0.0004977598	0.00054863025	3	2
0.001	0.3503	0.00028462728	0.00020906125	3	3
0.001	0.4002	0.17839944	0.1997297	1	1
0.001	0.4002	0.4596866	0.514647	1	2
0.001	0.4002	0.2996091	0.22339422	1	3
0.001	0.4002	0.011531822	0.012910615	2	1
0.001	0.4002	0.029995214	0.033581443	2	2
0.001	0.4002	0.019775689	0.014737503	2	3
0.001	0.4002	0.00018634845	0.00020862903	3	1
0.001	0.4002	0.00048935344	0.0005478604	3	2
0.001	0.4002	0.0003263747	0.00024309983	3	3
0.001	0.4501	0.15023196	0.17098546	1	1
0.001	0.4501	0.44793957	0.50981766	1	2
0.001	0.4501	0.33953646	0.2569886	1	3
0.001	0.4501	0.009697515	0.011037162	2	1
0.001	0.4501	0.029195905	0.033229	2	2
0.001	0.4501	0.02239694	0.016943114	2	3
0.001	0.4501	0.00015648727	0.00017810494	3	1
0.001	0.4501	0.000475778	0.00054150145	3	2
0.001	0.4501	0.00036940046	0.00027930562	3	3
0.001	0.5	0.12507561	0.14485261	1	1
0.001	0.5	0.43160442	0.4998485	1	2
0.001	0.5	0.38104	0.2931101	1	3
0.001	0.5	0.0080625	0.009337346	2	1
0.001	0.5	0.028099068	0.032542013	2	2
0.001	0.5	0.025117172	0.01931115	2	3
0.001	0.5	0.00012992248	0.0001504659	3	1
0.001	0.5	0.00045737968	0.0005296991	3	2
0.001	0.5	0.00041397568	0.00031811962	3	3
0.001	0.5499	0.10254161	0.12096671	1	1
0.001	0.5499	0.41078904	0.48460048	1	2
0.001	0.5499	0.42440045	0.33226153	1	3
0.001	0.5499	0.0066008116	0.0077868714	2	1
0.001	0.5499	0.026712796	0.031512607	2	2
0.001	0.5499	0.027954321	0.021874055	2	3
0.001	0.5499	0.00010622059	0.00012530676	3	1
0.001	0.5499	0.0004343072	0.00051234424	3	2
0.001	0.5499	0.00046038692	0.00036006482	3	3
0.001	0.5998	0.08235912	0.09907949	1	1
0.001	0.5998	0.38545966	0.4637148	1	2
0.001	0.5998	0.46992254	0.37504977	1	3
0.001	0.5998	0.005294277	0.0063691097	2	1
0.001	0.5998	0.025035992	0.030118743	2	2
0.001	0.5998	0.030927861	0.024670983	2	3
0.001	0.5998	8.507711e-5	0.00010234929	3	1
0.001	0.5998	0.00040656148	0.0004891006	3	2
0.001	0.5998	0.00050894497	0.0004057728	3	3
0.001	0.6497	0.064348936	0.07903778	1	1
0.001	0.6497	0.35546574	0.43660828	1	2
0.001	0.6497	0.51793545	0.42220998	1	3
0.001	0.6497	0.004130759	0.0050736815	2	1
0.001	0.6497	0.023060054	0.02832401	2	2
0.001	0.6497	0.034058742	0.027749337	2	3
0.001	0.6497	6.628665e-5	8.141785e-5	3	1
0.001	0.6497	0.0003740216	0.00045939998	3	2
0.001	0.6497	0.00055998267	0.0004560073	3	3
0.001	0.6996	0.048410367	0.060778316	1	1
0.001	0.6996	0.32056046	0.40245974	1	2
0.001	0.6996	0.5687865	0.47462636	1	3
0.001	0.6996	0.0031032397	0.0038960595	2	1
0.001	0.6996	0.020770282	0.026076837	2	2
0.001	0.6996	0.037369035	0.03116615	2	3
0.001	0.6996	4.9727467e-5	6.243191e-5	3	1
0.001	0.6996	0.00033647008	0.0004224342	3	2
0.001	0.6996	0.00061385037	0.00051168713	3	3
0.001	0.7495	0.034515746	0.044333942	1	1
0.001	0.7495	0.28042716	0.36019936	1	2
0.001	0.7495	0.6228198	0.5333342	1	3
0.001	0.7495	0.0022094233	0.0028379054	2	1
0.001	0.7495	0.018147588	0.023309985	2	2
0.001	0.7495	0.04088045	0.03498809	2	3
0.001	0.7495	3.5354213e-5	4.5410932e-5	3	1
0.001	0.7495	0.00029362083	0.00037714653	3	2
0.001	0.7495	0.0006708908	0.00057388697	3	3
0.001	0.7994	0.022712514	0.029854389	1	1
0.001	0.7994	0.23473394	0.30854967	1	2
0.001	0.7994	0.680319	0.5994599	1	3
0.001	0.7994	0.0014518283	0.0019083511	2	1
0.001	0.7994	0.015172087	0.019943196	2	2
0.001	0.7994	0.044610776	0.03928778	2	3
0.001	0.7994	2.3198607e-5	3.049335e-5	3	1
0.001	0.7994	0.00024517835	0.0003222787	3	2
0.001	0.7994	0.00073138124	0.00064377516	3	3
0.001	0.8493	0.01312865	0.017639013	1	1
0.001	0.8493	0.1832527	0.24621469	1	2
0.001	0.8493	0.741384	0.6739982	1	3
0.001	0.8493	0.0008380684	0.0011259881	2	1
0.001	0.8493	0.011830762	0.015895585	2	2
0.001	0.8493	0.04856605	0.04412949	2	3
0.001	0.8493	1.3373069e-5	1.7967417e-5	3	1
0.001	0.8493	0.00019095896	0.00025656898	3	2
0.001	0.8493	0.0007954122	0.0007223901	3	3
0.001	0.8992	0.0059754783	0.008171274	1	1
0.001	0.8992	0.12612435	0.17247622	1	2
0.001	0.8992	0.80566216	0.75718176	1	3
0.001	0.8992	0.00038097647	0.00052097323	2	1
0.001	0.8992	0.008134089	0.0111234505	2	2
0.001	0.8992	0.052723102	0.04952851	2	3
0.001	0.8992	6.0717143e-6	8.302879e-6	3	1
0.001	0.8992	0.00013115403	0.00017935465	3	2
0.001	0.8992	0.0008626039	0.00080998265	3	3
0.001	0.9491	0.0015255107	0.0021010877	1	1
0.001	0.9491	0.06442447	0.088735744	1	2
0.001	0.9491	0.8718055	0.84695816	1	3
0.001	0.9491	9.71725e-5	0.00013383584	2	1
0.001	0.9491	0.0041517867	0.005718513	2	2
0.001	0.9491	0.05699555	0.055353846	2	3
0.001	0.9491	1.5472259e-6	2.130998e-6	3	1
0.001	0.9491	6.689292e-5	9.2135844e-5	3	2
0.001	0.9491	0.00093156967	0.00090445875	3	3
0.001	0.999	5.706373e-7	7.74506e-7	1	1
0.001	0.999	0.0012429287	0.0016870871	1	2
0.001	0.999	0.9365046	0.93606454	1	3
0.001	0.999	3.6348133e-8	4.9334083e-8	2	1
0.001	0.999	8.010563e-5	0.00010873134	2	2
0.001	0.999	0.061171617	0.061138947	2	3
0.001	0.999	5.7873634e-10	7.854997e-10	3	1
0.001	0.999	1.2907376e-6	1.7519843e-6	3	2
0.001	0.999	0.0009989245	0.0009983275	3	3
0.0509	0.001	0.5568507	0.5568956	1	1
0.0509	0.001	0.035923973	0.035927944	1	2
0.0509	0.001	0.0005793764	0.00043167657	1	3
0.0509	0.001	0.33191547	0.3320621	2	1
0.0509	0.001	0.021519162	0.021529492	2	2
0.0509	0.001	0.00034880344	0.00025957322	2	3
0.0509	0.001	0.049578812	0.049620405	3	1
0.0509	0.001	0.003231069	0.0032339264	3	2
0.0509	0.001	5.264693e-5	3.9127863e-5	3	3
0.0509	0.0509	0.369973	0.37434956	1	1
0.0509	0.0509	0.19739284	0.19976561	1	2
0.0509	0.0509	0.026314698	0.019683082	1	3
0.0509	0.0509	0.2171808	0.21981251	2	1
0.0509	0.0509	0.11977502	0.12125546	2	2
0.0509	0.0509	0.01655768	0.0123653505	2	3
0.0509	0.0509	0.03193214	0.0323293	3	1
0.0509	0.0509	0.018252414	0.01848471	3	2
0.0509	0.0509	0.002621435	0.001954464	3	3
0.0509	0.1008	0.29872537	0.30577537	1	1
0.0509	0.1008	0.24513957	0.2509843	1	2
0.0509	0.1008	0.050267912	0.03778681	1	3
0.0509	0.1008	0.17290245	0.17702362	2	1
0.0509	0.1008	0.14827394	0.15185295	2	2
0.0509	0.1008	0.031968866	0.023986688	2	3
0.0509	0.1008	0.025053281	0.02565704	3	1
0.0509	0.1008	0.022544328	0.023095667	3	2
0.0509	0.1008	0.0051243766	0.0038375794	3	3
0.0509	0.1507	0.24972747	0.25865784	1	1
0.0509	0.1507	0.27123934	0.28101224	1	2
0.0509	0.1507	0.073658876	0.05568761	1	3
0.0509	0.1507	0.14266108	0.14779063	2	1
0.0509	0.1507	0.16307083	0.16898839	2	2
0.0509	0.1507	0.047019705	0.03547302	2	3
0.0509	0.1507	0.020392207	0.021129942	3	1
0.0509	0.1507	0.024657901	0.025559539	3	2
0.0509	0.1507	0.0075726807	0.005700883	3	3
0.0509	0.2006	0.21182342	0.22208758	1	1
0.0509	0.2006	0.28639	0.30035016	1	2
0.0509	0.2006	0.096918285	0.07374885	1	3
0.0509	0.2006	0.11953047	0.12534241	2	1
0.0509	0.2006	0.17093718	0.17930868	2	2
0.0509	0.2006	0.06188701	0.046982035	2	3
0.0509	0.2006	0.01686923	0.017692672	3	1
0.0509	0.2006	0.025668427	0.026931832	3	2
0.0509	0.2006	0.009975884	0.007555562	3	3
0.0509	0.2505	0.18079105	0.19196399	1	1
0.0509	0.2505	0.29453793	0.31283095	1	2
0.0509	0.2505	0.12030868	0.09221642	1	3
0.0509	0.2505	0.10084095	0.1070877	2	1
0.0509	0.2505	0.17443067	0.18530032	2	2
0.0509	0.2505	0.07669314	0.05863473	2	3
0.0509	0.2505	0.014060723	0.014934108	3	1
0.0509	0.2505	0.025992122	0.027617626	3	2
0.0509	0.2505	0.012344696	0.009414074	3	3
0.0509	0.3004	0.15452044	0.16624849	1	1
0.0509	0.3004	0.29758778	0.32027242	1	2
0.0509	0.3004	0.14402798	0.111298	1	3
0.0509	0.3004	0.08523817	0.091719024	2	1
0.0509	0.3004	0.17481023	0.18816948	2	2
0.0509	0.3004	0.09153843	0.070540875	2	3
0.0509	0.3004	0.011748914	0.012644007	3	1
0.0509	0.3004	0.025837786	0.027817726	3	2
0.0509	0.3004	0.014690316	0.011289878	3	3
0.0509	0.3503	0.13179275	0.14376809	1	1
0.0509	0.3503	0.29658356	0.3236387	1	2
0.0509	0.3503	0.16824609	0.13119367	1	3
0.0509	0.3503	0.07193045	0.07847533	2	1
0.0509	0.3503	0.17278036	0.18857393	2	2
0.0509	0.3503	0.10651303	0.082809746	2	3
0.0509	0.3503	0.009805271	0.010698856	3	1
0.0509	0.3503	0.025324397	0.027644295	3	2
0.0509	0.3503	0.017024064	0.013197439	3	3
0.0509	0.4002	0.11183898	0.12378493	1	1
0.0509	0.4002	0.2921314	0.323451	1	2
0.0509	0.4002	0.19312254	0.1521123	1	3
0.0509	0.4002	0.06041301	0.06687319	2	1
0.0509	0.4002	0.16876231	0.18688661	2	2
0.0509	0.4002	0.12170265	0.09555657	2	3
0.0509	0.4002	0.008147199	0.009019548	3	1
0.0509	0.4002	0.024524579	0.027163237	3	2
0.0509	0.4002	0.019357301	0.015152518	3	3
0.0509	0.4501	0.094145134	0.10580714	1	1
0.0509	0.4501	0.28458315	0.31996357	1	2
0.0509	0.4501	0.21881631	0.17428462	1	3
0.0509	0.4501	0.050345287	0.056587726	2	1
0.0509	0.4501	0.1630135	0.18331069	2	2
0.0509	0.4501	0.13719232	0.10890807	2	3
0.0509	0.4501	0.006718588	0.0075525846	3	1
0.0509	0.4501	0.023484271	0.026413072	3	2
0.0509	0.4501	0.021701436	0.017172543	3	3
0.0509	0.5	0.07835549	0.08949564	1	1
0.0509	0.5	0.27412605	0.31324315	1	2
0.0509	0.5	0.2454923	0.19797376	1	3
0.0509	0.5	0.041488744	0.04739248	2	1
0.0509	0.5	0.1556877	0.17793472	2	2
0.0509	0.5	0.15306906	0.12300821	2	3
0.0509	0.5	0.0054798652	0.0062604286	3	1
0.0509	0.5	0.02223267	0.025414292	3	2
0.0509	0.5	0.024068043	0.019277196	3	3
0.0509	0.5499	0.0642202	0.0746143	1	1
0.0509	0.5499	0.26083004	0.30320686	1	2
0.0509	0.5499	0.2733263	0.22348791	1	3
0.0509	0.5499	0.033673048	0.039127417	2	1
0.0509	0.5499	0.14686736	0.1707599	2	2
0.0509	0.5499	0.16942382	0.13802391	2	3
0.0509	0.5499	0.004402438	0.0051162182	3	1
0.0509	0.5499	0.02078781	0.024174286	3	2
0.0509	0.5499	0.026468966	0.021489145	3	3
0.0509	0.5998	0.0515652	0.06100255	1	1
0.0509	0.5998	0.2446746	0.28963566	1	2
0.0509	0.5998	0.3025074	0.25119182	1	3
0.0509	0.5998	0.026776047	0.031680234	2	1
0.0509	0.5998	0.13658252	0.16171259	2	2
0.0509	0.5998	0.18635243	0.1541517	2	3
0.0509	0.5998	0.0034654299	0.0041007153	3	1
0.0509	0.5998	0.019159814	0.022689765	3	2
0.0509	0.5998	0.02891637	0.023834806	3	3
0.0509	0.6497	0.040275972	0.048562367	1	1
0.0509	0.6497	0.22556521	0.27217582	1	2
0.0509	0.6497	0.33323786	0.281518	1	3
0.0509	0.6497	0.020712366	0.02497685	2	1
0.0509	0.6497	0.124823734	0.1506495	2	2
0.0509	0.6497	0.20395535	0.17162345	2	3
0.0509	0.6497	0.002653707	0.0032005569	3	1
0.0509	0.6497	0.01735318	0.020948252	3	2
0.0509	0.6497	0.031422623	0.026345106	3	3
0.0509	0.6996	0.030287944	0.037253156	1	1
0.0509	0.6996	0.20334664	0.25033352	1	2
0.0509	0.6996	0.3657282	0.3149748	1	3
0.0509	0.6996	0.015426237	0.0189763	2	1
0.0509	0.6996	0.11155087	0.13735913	2	2
0.0509	0.6996	0.22233512	0.19071089	2	3
0.0509	0.6996	0.0019566086	0.002407273	3	1
0.0509	0.6996	0.01536843	0.018928738	3	2
0.0509	0.6996	0.033999924	0.02905607	3	3
0.0509	0.7495	0.021583637	0.027095877	1	1
0.0509	0.7495	0.17782143	0.22347715	1	2
0.0509	0.7495	0.40018216	0.3521388	1	3
0.0509	0.7495	0.010888033	0.013670712	2	1
0.0509	0.7495	0.096705735	0.12156691	2	2
0.0509	0.7495	0.2415886	0.21172239	2	3
0.0509	0.7495	0.00136721	0.0017169324	3	1
0.0509	0.7495	0.0132039	0.016602928	3	2
0.0509	0.7495	0.03665933	0.0320084	3	3
0.0509	0.7994	0.014193196	0.018184049	1	1
0.0509	0.7994	0.14878571	0.19087312	1	2
0.0509	0.7994	0.43676007	0.3936062	1	3
0.0509	0.7994	0.0070927893	0.009088585	2	1
0.0509	0.7994	0.08023075	0.10295613	2	2
0.0509	0.7994	0.2617888	0.2349789	2	3
0.0509	0.7994	0.0008818847	0.0011302502	3	1
0.0509	0.7994	0.010858346	0.013938247	3	2
0.0509	0.7994	0.039408516	0.035244532	3	3
0.0509	0.8493	0.008197332	0.010701195	1	1
0.0509	0.8493	0.11610579	0.15181623	1	2
0.0509	0.8493	0.47550112	0.43984658	1	3
0.0509	0.8493	0.004059841	0.005300837	2	1
0.0509	0.8493	0.062106542	0.0812355	2	2
0.0509	0.8493	0.28294688	0.26074103	2	3
0.0509	0.8493	0.00050001795	0.00065300014	3	1
0.0509	0.8493	0.008335435	0.010906528	3	2
0.0509	0.8493	0.04224708	0.038799148	3	3
0.0509	0.8992	0.0037278242	0.004936478	1	1
0.0509	0.8992	0.07988432	0.10599828	1	2
0.0509	0.8992	0.5161605	0.4908248	1	3
0.0509	0.8992	0.0018315032	0.002425789	2	1
0.0509	0.8992	0.042428873	0.056320056	2	2
0.0509	0.8992	0.30493343	0.28901708	2	3
0.0509	0.8992	0.00022364565	0.00029628404	3	1
0.0509	0.8992	0.0056524947	0.0075060567	3	2
0.0509	0.8992	0.04515755	0.042675346	3	3
0.0509	0.9491	0.00095154985	0.0012653427	1	1
0.0509	0.9491	0.040805064	0.054399766	1	2
0.0509	0.9491	0.55788934	0.5451504	1	3
0.0509	0.9491	0.00046472787	0.00061811466	2	1
0.0509	0.9491	0.021562759	0.028759174	2	2
0.0509	0.9491	0.32732546	0.3191306	2	3
0.0509	0.9491	5.6376528e-5	7.500394e-5	3	1
0.0509	0.9491	0.0028572748	0.0038125818	3	2
0.0509	0.9491	0.048087526	0.046789292	3	3
0.0509	0.999	3.5779425e-7	4.6829945e-7	1	1
0.0509	0.999	0.00078736735	0.0010339562	1	2
0.0509	0.999	0.59868824	0.5985735	1	3
0.0509	0.999	1.7468993e-7	2.2869945e-7	2	1
0.0509	0.999	0.00041627063	0.0005469151	2	2
0.0509	0.999	0.34913504	0.3489094	2	3
0.0509	0.999	2.1169496e-8	2.7723022e-8	3	1
0.0509	0.999	5.5163873e-5	7.251445e-5	3	2
0.0509	0.999	0.05091741	0.05086294	3	3
0.1008	0.001	0.42718315	0.42684433	1	1
0.1008	0.001	0.02758885	0.027569234	1	2
0.1008	0.001	0.00044543395	0.0003612272	1	3
0.1008	0.001	0.41131976	0.41159406	2	1
0.1008	0.001	0.02675337	0.026774302	2	2
0.1008	0.001	0.0004350607	0.00035352443	2	3
0.1008	0.001	0.099637374	0.099870004	3	1
0.1008	0.001	0.0065300055	0.00654618	3	2
0.1008	0.001	0.00010700479	8.714731e-5	3	3
0.1008	0.0509	0.28310478	0.28545484	1	1
0.1008	0.0509	0.15214491	0.15349285	1	2
0.1008	0.0509	0.020430468	0.016562108	1	3
0.1008	0.0509	0.26660395	0.2691409	2	1
0.1008	0.0509	0.1502518	0.15179744	2	2
0.1008	0.0509	0.021265304	0.017266747	2	3
0.1008	0.0509	0.06308786	0.06377715	3	1
0.1008	0.0509	0.03749576	0.03794082	3	2
0.1008	0.0509	0.005614984	0.0045669195	3	3
0.1008	0.1008	0.22816122	0.23225562	1	1
0.1008	0.1008	0.18903245	0.19256417	1	2
0.1008	0.1008	0.03913849	0.031729583	1	3
0.1008	0.1008	0.2104907	0.21448475	2	1
0.1008	0.1008	0.18574756	0.18945758	2	2
0.1008	0.1008	0.04136065	0.033558127	2	3
0.1008	0.1008	0.04873854	0.04972241	3	1
0.1008	0.1008	0.0462058	0.04719445	3	2
0.1008	0.1008	0.01112478	0.009033555	3	3
0.1008	0.1507	0.19046795	0.19585128	1	1
0.1008	0.1507	0.20915787	0.2152481	1	2
0.1008	0.1507	0.05743719	0.04661322	1	3
0.1008	0.1507	0.17239846	0.17742443	2	1
0.1008	0.1507	0.2036494	0.2098174	2	2
0.1008	0.1507	0.061001107	0.04950338	2	3
0.1008	0.1507	0.039119985	0.04030196	3	1
0.1008	0.1507	0.050247915	0.051834505	3	2
0.1008	0.1507	0.016520029	0.013405692	3	3
0.1008	0.2006	0.16138428	0.1677259	1	1
0.1008	0.2006	0.22080742	0.22969282	1	2
0.1008	0.2006	0.07564089	0.061514575	1	3
0.1008	0.2006	0.14349622	0.14924741	2	1
0.1008	0.2006	0.21267495	0.22146124	2	2
0.1008	0.2006	0.080333315	0.06527439	2	3
0.1008	0.2006	0.03195196	0.033262793	3	1
0.1008	0.2006	0.051935337	0.054142214	3	2
0.1008	0.2006	0.021775696	0.01767874	3	3
0.1008	0.2505	0.13762847	0.1446586	1	1
0.1008	0.2505	0.2270443	0.23887545	1	2
0.1008	0.2505	0.093945235	0.07663979	1	3
0.1008	0.2505	0.1203391	0.12657093	2	1
0.1008	0.2505	0.21615824	0.22763799	2	2
0.1008	0.2505	0.09948161	0.081024416	2	3
0.1008	0.2505	0.026322514	0.02770827	3	1
0.1008	0.2505	0.052184716	0.055013336	3	2
0.1008	0.2505	0.026895676	0.02187115	3	3
0.1008	0.3004	0.11755684	0.12504168	1	1
0.1008	0.3004	0.2293479	0.24420653	1	2
0.1008	0.3004	0.112500034	0.092161104	1	3
0.1008	0.3004	0.101166055	0.1076728	2	1
0.1008	0.3004	0.21575284	0.2299347	2	2
0.1008	0.3004	0.118560545	0.096899964	2	3
0.1008	0.3004	0.021757381	0.023174101	3	1
0.1008	0.3004	0.051462244	0.054898225	3	2
0.1008	0.3004	0.03189609	0.026010834	3	3
0.1008	0.3503	0.10021903	0.107948646	1	1
0.1008	0.3503	0.22852881	0.24643232	1	2
0.1008	0.3503	0.13143505	0.10824094	1	3
0.1008	0.3503	0.08494218	0.09154513	2	1
0.1008	0.3503	0.21238846	0.22922093	2	2
0.1008	0.3503	0.1376786	0.11304641	2	3
0.1008	0.3503	0.01797467	0.019385457	3	1
0.1008	0.3503	0.050035067	0.054050304	3	2
0.1008	0.3503	0.036798134	0.030129928	3	3
0.1008	0.4002	0.08501528	0.092796385	1	1
0.1008	0.4002	0.22505674	0.24595506	1	2
0.1008	0.4002	0.15087251	0.12504493	1	3
0.1008	0.4002	0.07100582	0.07754588	2	1
0.1008	0.4002	0.20662338	0.2259946	2	2
0.1008	0.4002	0.15694135	0.12961367	2	3
0.1008	0.4002	0.014792749	0.016165985	3	1
0.1008	0.4002	0.04806719	0.052620318	3	2
0.1008	0.4002	0.04162513	0.03426326	3	3
0.1008	0.4501	0.071545124	0.07919675	1	1
0.1008	0.4501	0.21920374	0.2429704	1	2
0.1008	0.4501	0.17093424	0.14275163	1	3
0.1008	0.4501	0.058909602	0.06524315	2	1
0.1008	0.4501	0.19880201	0.22053374	2	2
0.1008	0.4501	0.17645335	0.14676137	2	3
0.1008	0.4501	0.012088047	0.013396272	3	1
0.1008	0.4501	0.045662925	0.05069871	3	2
0.1008	0.4501	0.046400912	0.038447924	3	3
0.1008	0.5	0.05953172	0.06688267	1	1
0.1008	0.5	0.21111384	0.23753022	1	2
0.1008	0.5	0.19174665	0.16156109	1	3
0.1008	0.5	0.048339915	0.054335963	2	1
0.1008	0.5	0.18913434	0.21297128	2	2
0.1008	0.5	0.19632104	0.16466525	2	3
0.1008	0.5	0.009773315	0.010992524	3	1
0.1008	0.5	0.04288977	0.048337214	3	2
0.1008	0.5	0.051149525	0.04272399	3	3
0.1008	0.5499	0.048781097	0.055668965	1	1
0.1008	0.5499	0.20084032	0.22957312	1	2
0.1008	0.5499	0.21344309	0.18170184	1	3
0.1008	0.5499	0.039072037	0.044610977	2	1
0.1008	0.5499	0.17773926	0.20333247	2	2
0.1008	0.5499	0.21665323	0.18352236	2	3
0.1008	0.5499	0.0077853827	0.008894658	3	1
0.1008	0.5499	0.039790932	0.0455605	3	2
0.1008	0.5499	0.055894703	0.047135193	3	3
0.1008	0.5998	0.039158683	0.04543045	1	1
0.1008	0.5998	0.18836668	0.21893679	1	2
0.1008	0.5998	0.23616636	0.20343956	1	3
0.1008	0.5998	0.030944072	0.03591795	2	1
0.1008	0.5998	0.16467032	0.19155468	2	2
0.1008	0.5998	0.23756285	0.20355816	2	3
0.1008	0.5998	0.006077849	0.0070592775	3	1
0.1008	0.5998	0.036393113	0.042372737	3	2
0.1008	0.5998	0.06066	0.051730253	3	3
0.1008	0.6497	0.030576117	0.03609101	1	1
0.1008	0.6497	0.1736197	0.20536077	1	2
0.1008	0.6497	0.26006785	0.22708282	1	3
0.1008	0.6497	0.023841146	0.028155444	2	1
0.1008	0.6497	0.14993285	0.17749739	2	2
0.1008	0.6497	0.2591658	0.22503155	2	3
0.1008	0.6497	0.004616552	0.0054555093	3	1
0.1008	0.6497	0.032711625	0.03876154	3	2
0.1008	0.6497	0.0654684	0.05656389	3	3
0.1008	0.6996	0.022984179	0.027619598	1	1
0.1008	0.6996	0.15648079	0.18848656	1	2
0.1008	0.6996	0.28530234	0.2529843	1	3
0.1008	0.6996	0.017685944	0.021263797	2	1
0.1008	0.6996	0.13349709	0.16094854	2	2
0.1008	0.6996	0.28157744	0.24823688	2	3
0.1008	0.6996	0.0033766862	0.004062511	3	1
0.1008	0.6996	0.028754076	0.0347006	3	2
0.1008	0.6996	0.07034153	0.06169726	3	3
0.1008	0.7495	0.016369976	0.02003225	1	1
0.1008	0.7495	0.13680077	0.16786475	1	2
0.1008	0.7495	0.3120165	0.28153053	1	3
0.1008	0.7495	0.012433242	0.0152229285	2	1
0.1008	0.7495	0.11531312	0.14163479	2	2
0.1008	0.7495	0.3049034	0.27349696	2	3
0.1008	0.7495	0.0023409403	0.0028681888	3	1
0.1008	0.7495	0.02452413	0.03015304	3	2
0.1008	0.7495	0.075298026	0.06719668	3	3
0.1008	0.7994	0.010757205	0.013399274	1	1
0.1008	0.7994	0.11442809	0.14298812	1	2
0.1008	0.7994	0.3403198	0.3130992	1	3
0.1008	0.7994	0.008067183	0.010054169	2	1
0.1008	0.7994	0.09533406	0.11925204	2	2
0.1008	0.7994	0.3292191	0.3011325	2	3
0.1008	0.7994	0.0014983119	0.0018687262	3	1
0.1008	0.7994	0.02002621	0.025077987	3	2
0.1008	0.7994	0.08034991	0.073127925	3	3
0.1008	0.8493	0.0062077125	0.007855983	1	1
0.1008	0.8493	0.089268535	0.11339651	1	2
0.1008	0.8493	0.37022594	0.3479453	1	3
0.1008	0.8493	0.0045997393	0.005824491	2	1
0.1008	0.8493	0.07355881	0.09354567	2	2
0.1008	0.8493	0.3545277	0.33137706	2	3
0.1008	0.8493	0.00084324484	0.0010686049	3	1
0.1008	0.8493	0.015273035	0.019445902	3	2
0.1008	0.8493	0.08549546	0.079540595	3	3
0.1008	0.8992	0.002820909	0.0036103046	1	1
0.1008	0.8992	0.06141009	0.078948736	1	2
0.1008	0.8992	0.40153086	0.3859272	1	3
0.1008	0.8992	0.002067998	0.0026483638	2	1
0.1008	0.8992	0.050116252	0.064508766	2	2
0.1008	0.8992	0.38067466	0.36417285	2	3
0.1008	0.8992	0.00037467154	0.00048022214	3	1
0.1008	0.8992	0.010299253	0.013274136	3	2
0.1008	0.8992	0.09070538	0.08642955	3	3
0.1008	0.9491	0.00072017603	0.00092316937	1	1
0.1008	0.9491	0.031376515	0.040441204	1	2
0.1008	0.9491	0.43358478	0.42593393	1	3
0.1008	0.9491	0.00052376353	0.0006718518	2	1
0.1008	0.9491	0.025428385	0.03281954	2	2
0.1008	0.9491	0.4071887	0.39873323	2	3
0.1008	0.9491	9.4021925e-5	0.00012071599	3	1
0.1008	0.9491	0.005186439	0.0067035225	3	2
0.1008	0.9491	0.09589718	0.09365275	3	3
0.1008	0.999	2.724639e-7	3.4343438e-7	1	1
0.1008	0.999	0.00060580554	0.00076886057	1	2
0.1008	0.999	0.46490985	0.46494323	1	3
0.1008	0.999	1.9796926e-7	2.4972283e-7	2	1
0.1008	0.999	0.0004911501	0.0006243026	2	2
0.1008	0.999	0.43300378	0.43276075	2	3
0.1008	0.999	3.5446824e-8	4.475898e-8	3	1
0.1008	0.999	0.000100128855	0.00012747772	3	2
0.1008	0.999	0.10088888	0.10077469	3	3
0.1507	0.001	0.33831272	0.33742723	1	1
0.1507	0.001	0.021873096	0.021819076	1	2
0.1507	0.001	0.00035353447	0.00030973653	1	3
0.1507	0.001	0.44897583	0.44927728	2	1
0.1507	0.001	0.029282639	0.02930874	2	2
0.1507	0.001	0.00047750789	0.00042092908	2	3
0.1507	0.001	0.15064272	0.15132587	3	1
0.1507	0.001	0.0099187195	0.009966386	3	2
0.1507	0.001	0.00016329592	0.00014496491	3	3
0.1507	0.0509	0.22363853	0.22443573	1	1
0.1507	0.0509	0.12104153	0.12159819	1	2
0.1507	0.0509	0.016369421	0.014280778	1	3
0.1507	0.0509	0.2886504	0.29048473	2	1
0.1507	0.0509	0.16569422	0.16699709	2	2
0.1507	0.0509	0.023921072	0.020989306	2	3
0.1507	0.0509	0.094009586	0.09492167	3	1
0.1507	0.0509	0.05772741	0.058393892	3	2
0.1507	0.0509	0.0089478195	0.007898547	3	3
0.1507	0.1008	0.17989959	0.18183975	1	1
0.1507	0.1008	0.15043761	0.15226918	1	2
0.1507	0.1008	0.03144023	0.027307581	1	3
0.1507	0.1008	0.22627291	0.22925672	2	1
0.1507	0.1008	0.20456856	0.20767197	2	2
0.1507	0.1008	0.04680308	0.040826276	2	3
0.1507	0.1008	0.071673915	0.07282956	3	1
0.1507	0.1008	0.07098542	0.072300605	3	2
0.1507	0.1008	0.017918741	0.015698401	3	3
0.1507	0.1507	0.14997227	0.15282145	1	1
0.1507	0.1507	0.16644588	0.16987972	1	2
0.1507	0.1507	0.046203118	0.040000968	1	3
0.1507	0.1507	0.18417071	0.18805727	2	1
0.1507	0.1507	0.22367361	0.22890446	2	2
0.1507	0.1507	0.06917182	0.06005074	2	3
0.1507	0.1507	0.056850355	0.0581989	3	1
0.1507	0.1507	0.07681079	0.07884344	3	2
0.1507	0.1507	0.026701573	0.02324315	3	3
0.1507	0.2006	0.12694354	0.13051629	1	1
0.1507	0.2006	0.17569306	0.180959	1	2
0.1507	0.2006	0.06089758	0.052621674	1	3
0.1507	0.2006	0.15245545	0.15703255	2	1
0.1507	0.2006	0.23284584	0.24042057	2	2
0.1507	0.2006	0.091119364	0.07883375	2	3
0.1507	0.2006	0.045939863	0.047428034	3	1
0.1507	0.2006	0.07890996	0.08170193	3	2
0.1507	0.2006	0.035195302	0.03048619	3	3
0.1507	0.2505	0.10817781	0.11230883	1	1
0.1507	0.2505	0.18063179	0.18789205	1	2
0.1507	0.2505	0.07567654	0.06535035	1	3
0.1507	0.2505	0.12723042	0.13230602	2	1
0.1507	0.2505	0.2358815	0.24592988	2	2
0.1507	0.2505	0.112760276	0.09735888	2	3
0.1507	0.2505	0.037480574	0.03905758	3	1
0.1507	0.2505	0.078777306	0.08234376	3	2
0.1507	0.2505	0.043383718	0.037452646	3	3
0.1507	0.3004	0.092352234	0.096888185	1	1
0.1507	0.3004	0.1824452	0.19180505	1	2
0.1507	0.3004	0.09065847	0.078335986	1	3
0.1507	0.3004	0.10649104	0.111889206	2	1
0.1507	0.3004	0.23466928	0.24724585	2	2
0.1507	0.3004	0.13421479	0.11580766	2	3
0.1507	0.3004	0.030706111	0.032325294	3	1
0.1507	0.3004	0.077177085	0.081509255	3	2
0.1507	0.3004	0.051285952	0.044193786	3	3
0.1507	0.3503	0.078701496	0.08349753	1	1
0.1507	0.3503	0.18177946	0.19328967	1	2
0.1507	0.3503	0.105946615	0.0917157	1	3
0.1507	0.3503	0.08905617	0.0946149	2	1
0.1507	0.3503	0.23027064	0.24536034	2	2
0.1507	0.3503	0.15560277	0.13435826	2	3
0.1507	0.3503	0.025159787	0.026778912	3	1
0.1507	0.3503	0.07454712	0.07961452	3	2
0.1507	0.3503	0.05893593	0.050770085	3	3
0.1507	0.4002	0.066743106	0.07166109	1	1
0.1507	0.4002	0.17900784	0.19266318	1	2
0.1507	0.4002	0.121638194	0.10562568	1	3
0.1507	0.4002	0.07417013	0.0797399	2	1
0.1507	0.4002	0.22332293	0.24084152	2	2
0.1507	0.4002	0.17704237	0.15318884	2	3
0.1507	0.4002	0.020547405	0.022128675	3	1
0.1507	0.4002	0.07115485	0.076906264	3	2
0.1507	0.4002	0.06637314	0.057244886	3	3
0.1507	0.4501	0.056155447	0.06106284	1	1
0.1507	0.4501	0.17434525	0.190078	1	2
0.1507	0.4501	0.13783	0.12020911	1	3
0.1507	0.4501	0.06132219	0.0667646	2	1
0.1507	0.4501	0.2142196	0.23400915	2	2
0.1507	0.4501	0.1986503	0.17248182	2	3
0.1507	0.4501	0.016669242	0.018178936	3	1
0.1507	0.4501	0.06716968	0.073532924	3	2
0.1507	0.4501	0.07363831	0.06368255	3	3
0.1507	0.5	0.046716712	0.0514861	1	1
0.1507	0.5	0.16790442	0.185574	1	2
0.1507	0.5	0.15462159	0.13562234	1	3
0.1507	0.5	0.050154444	0.05534165	2	1
0.1507	0.5	0.20320219	0.22502245	2	2
0.1507	0.5	0.22054344	0.19243063	2	3
0.1507	0.5	0.0133845955	0.014792898	3	1
0.1507	0.5	0.06270104	0.069581464	3	2
0.1507	0.5	0.08077162	0.070148595	3	3
0.1507	0.5499	0.03827213	0.042781394	1	1
0.1507	0.5499	0.15972587	0.17910309	1	2
0.1507	0.5499	0.17211777	0.15204054	1	3
0.1507	0.5499	0.04041067	0.04522529	2	1
0.1507	0.5499	0.19041064	0.21392462	2	2
0.1507	0.5499	0.24283981	0.21324454	2	3
0.1507	0.5499	0.010591749	0.011872657	3	1
0.1507	0.5499	0.057819527	0.065097146	3	2
0.1507	0.5499	0.08781184	0.07671081	3	3
0.1507	0.5998	0.030714685	0.03484826	1	1
0.1507	0.5998	0.14979526	0.17054045	1	2
0.1507	0.5998	0.19042978	0.16966283	1	3
0.1507	0.5998	0.031905673	0.03624179	2	1
0.1507	0.5998	0.17591354	0.20066828	2	2
0.1507	0.5998	0.26565936	0.23515536	2	3
0.1507	0.5998	0.008215917	0.009347357	3	1
0.1507	0.5998	0.052569814	0.060095094	3	2
0.1507	0.5998	0.09479605	0.08344062	3	3
0.1507	0.6497	0.023974674	0.027626134	1	1
0.1507	0.6497	0.13805377	0.1596888	1	2
0.1507	0.6497	0.20967397	0.18871498	1	3
0.1507	0.6497	0.02450735	0.02827278	2	1
0.1507	0.6497	0.15972768	0.18512836	2	2
0.1507	0.6497	0.28912264	0.25842097	2	3
0.1507	0.6497	0.0062017785	0.007166092	3	1
0.1507	0.6497	0.046979092	0.054567587	3	2
0.1507	0.6497	0.101759106	0.0904143	3	3
0.1507	0.6996	0.018013692	0.021090513	1	1
0.1507	0.6996	0.12440783	0.14628084	1	2
0.1507	0.6996	0.22996813	0.20944852	1	3
0.1507	0.6996	0.018125135	0.021245815	2	1
0.1507	0.6996	0.14183336	0.16711289	2	2
0.1507	0.6996	0.31334728	0.28332558	2	3
0.1507	0.6996	0.004508593	0.0052934154	3	1
0.1507	0.6996	0.041063227	0.048489198	3	2
0.1507	0.6996	0.10873264	0.09771322	3	3
0.1507	0.7495	0.012822283	0.015253971	1	1
0.1507	0.7495	0.108741306	0.12998821	1	2
0.1507	0.7495	0.25142083	0.23212808	1	3
0.1507	0.7495	0.012703419	0.015130493	2	1
0.1507	0.7495	0.12219142	0.14637813	2	2
0.1507	0.7495	0.338438	0.31016964	2	3
0.1507	0.7495	0.0031070574	0.003706804	3	1
0.1507	0.7495	0.03483231	0.041822582	3	2
0.1507	0.7495	0.11574323	0.10542193	3	3
0.1507	0.7994	0.00841976	0.010170529	1	1
0.1507	0.7994	0.09093862	0.11045178	1	2
0.1507	0.7994	0.2741086	0.25699565	1	3
0.1507	0.7994	0.008217723	0.009938524	2	1
0.1507	0.7994	0.100767165	0.12266322	2	2
0.1507	0.7994	0.36446607	0.3392365	2	3
0.1507	0.7994	0.001977171	0.0023952702	3	1
0.1507	0.7994	0.0282972	0.03452829	3	2
0.1507	0.7994	0.12280773	0.11362019	3	3
0.1507	0.8493	0.004854942	0.0059421565	1	1
0.1507	0.8493	0.07093176	0.08736568	1	2
0.1507	0.8493	0.29802898	0.28417924	1	3
0.1507	0.8493	0.0046721133	0.005725551	2	1
0.1507	0.8493	0.07757402	0.095773384	2	2
0.1507	0.8493	0.39142722	0.37070704	2	3
0.1507	0.8493	0.0011066564	0.0013585858	3	1
0.1507	0.8493	0.02147926	0.026585232	3	2
0.1507	0.8493	0.12992501	0.12236303	3	3
0.1507	0.8992	0.0022048752	0.0027217253	1	1
0.1507	0.8992	0.048796955	0.060680922	1	2
0.1507	0.8992	0.323009	0.31349298	1	3
0.1507	0.8992	0.0020954954	0.0025900921	2	1
0.1507	0.8992	0.052756406	0.06577143	2	2
0.1507	0.8992	0.41916057	0.404467	2	3
0.1507	0.8992	0.0004893605	0.0006059957	3	1
0.1507	0.8992	0.014427211	0.018034747	3	2
0.1507	0.8992	0.13706006	0.13163495	3	3
0.1507	0.9491	0.00056322967	0.00069480465	1	1
0.1507	0.9491	0.024945132	0.031043572	1	2
0.1507	0.9491	0.3485329	0.3440364	1	3
0.1507	0.9491	0.000530266	0.00065504963	2	1
0.1507	0.9491	0.026744638	0.033374984	2	2
0.1507	0.9491	0.44719905	0.4397172	2	3
0.1507	0.9491	0.00012243606	0.00015155158	3	1
0.1507	0.9491	0.007246511	0.009069309	3	2
0.1507	0.9491	0.14411587	0.14125702	3	3
0.1507	0.999	2.1463416e-7	2.601658e-7	1	1
0.1507	0.999	0.00048214744	0.00059074326	1	2
0.1507	0.999	0.3734636	0.373583	1	3
0.1507	0.999	2.0169531e-7	2.448474e-7	2	1
0.1507	0.999	0.00051695143	0.00063530693	2	2
0.1507	0.999	0.47451413	0.47430316	2	3
0.1507	0.999	4.635942e-8	5.640077e-8	3	1
0.1507	0.999	0.00013989091	0.00017246595	3	2
0.1507	0.999	0.15088287	0.15071483	3	3
0.2006	0.001	0.2709931	0.26947543	1	1
0.2006	0.001	0.017539445	0.017445121	1	2
0.2006	0.001	0.00028379346	0.00026675683	1	3
0.2006	0.001	0.4643808	0.46447447	2	1
0.2006	0.001	0.030361086	0.030377647	2	2
0.2006	0.001	0.00049630884	0.00047129992	2	3
0.2006	0.001	0.20234743	0.20379855	3	1
0.2006	0.001	0.013376899	0.013478379	3	2
0.2006	0.001	0.00022112243	0.00021248775	3	3
0.2006	0.0509	0.17869198	0.17823654	1	1
0.2006	0.0509	0.09737739	0.097283825	1	2
0.2006	0.0509	0.013259165	0.012365677	1	3
0.2006	0.0509	0.29636985	0.29709297	2	1
0.2006	0.0509	0.17291872	0.17375624	2	2
0.2006	0.0509	0.025402829	0.023922825	2	3
0.2006	0.0509	0.12464729	0.12571786	3	1
0.2006	0.0509	0.07875837	0.07966189	3	2
0.2006	0.0509	0.012574427	0.011962312	3	3
0.2006	0.1008	0.14348216	0.14376596	1	1
0.2006	0.1008	0.121056065	0.12155669	1	2
0.2006	0.1008	0.025526669	0.023604307	1	3
0.2006	0.1008	0.23082966	0.23228756	2	1
0.2006	0.1008	0.21320754	0.21523546	2	2
0.2006	0.1008	0.049949188	0.04654038	2	3
0.2006	0.1008	0.09390538	0.09501263	3	1
0.2006	0.1008	0.09664108	0.09814846	3	2
0.2006	0.1008	0.025402188	0.023848504	3	3
0.2006	0.1507	0.11945602	0.12039372	1	1
0.2006	0.1507	0.13393044	0.13532403	1	2
0.2006	0.1507	0.03756072	0.034485746	1	3
0.2006	0.1507	0.1868341	0.1890172	2	1
0.2006	0.1507	0.23253976	0.23611876	2	2
0.2006	0.1507	0.07394236	0.06825136	2	3
0.2006	0.1507	0.07369273	0.07491807	3	1
0.2006	0.1507	0.10409541	0.10628268	3	2
0.2006	0.1507	0.037948385	0.03520824	3	3
0.2006	0.2006	0.101019055	0.10252582	1	1
0.2006	0.2006	0.14136021	0.14387582	1	2
0.2006	0.2006	0.049548656	0.04524013	1	3
0.2006	0.2006	0.15391263	0.15673912	2	1
0.2006	0.2006	0.24139681	0.24681884	2	2
0.2006	0.2006	0.097418286	0.08922716	2	3
0.2006	0.2006	0.05898346	0.060333647	3	1
0.2006	0.2006	0.106362015	0.109308794	3	2
0.2006	0.2006	0.04999894	0.045930855	3	3
0.2006	0.2505	0.08602969	0.08801337	1	1
0.2006	0.2505	0.1453287	0.14914131	1	2
0.2006	0.2505	0.061613023	0.056028742	1	3
0.2006	0.2505	0.127901	0.13125312	2	1
0.2006	0.2505	0.24384943	0.25132254	2	2
0.2006	0.2505	0.12048037	0.10968583	2	3
0.2006	0.2505	0.047709465	0.049160462	3	1
0.2006	0.2505	0.105580196	0.10933821	3	2
0.2006	0.2505	0.06150805	0.056056358	3	3
0.2006	0.3004	0.07341109	0.075774685	1	1
0.2006	0.3004	0.14678985	0.1520254	1	2
0.2006	0.3004	0.07384979	0.066982575	1	3
0.2006	0.3004	0.10664715	0.11039259	2	1
0.2006	0.3004	0.24192348	0.25157312	2	2
0.2006	0.3004	0.14325276	0.12984657	2	3
0.2006	0.3004	0.038780738	0.040296145	3	1
0.2006	0.3004	0.102845736	0.10743347	3	2
0.2006	0.3004	0.07249933	0.065675296	3	3
0.2006	0.3503	0.06254036	0.06518489	1	1
0.2006	0.3503	0.14626244	0.15299988	1	2
0.2006	0.3503	0.08634249	0.07821898	1	3
0.2006	0.3503	0.088881314	0.092884	2	1
0.2006	0.3503	0.23675448	0.24862666	2	2
0.2006	0.3503	0.16586372	0.14991976	2	3
0.2006	0.3503	0.03154746	0.03308711	3	1
0.2006	0.3503	0.09878333	0.10418664	3	2
0.2006	0.3503	0.08302447	0.074892096	3	3
0.2006	0.4002	0.053025298	0.055851486	1	1
0.2006	0.4002	0.14404434	0.15231462	1	2
0.2006	0.4002	0.09916955	0.08985118	1	3
0.2006	0.4002	0.073791504	0.077917725	2	1
0.2006	0.4002	0.22902134	0.24308415	2	2
0.2006	0.4002	0.18844011	0.17010829	2	3
0.2006	0.4002	0.02559185	0.027115835	3	1
0.2006	0.4002	0.09377122	0.099945314	3	2
0.2006	0.4002	0.09314487	0.083811596	3	3
0.2006	0.4501	0.044605143	0.047514603	1	1
0.2006	0.4501	0.1403054	0.15008754	1	2
0.2006	0.4501	0.11240837	0.10199487	1	3
0.2006	0.4501	0.060829896	0.06495113	2	1
0.2006	0.4501	0.21914259	0.23528449	2	2
0.2006	0.4501	0.21110639	0.19061226	2	3
0.2006	0.4501	0.020631319	0.022102099	3	1
0.2006	0.4501	0.088047266	0.09491748	3	2
0.2006	0.4501	0.10292368	0.09253552	3	3
0.2006	0.5	0.037100818	0.039997082	1	1
0.2006	0.5	0.13513392	0.14634842	1	2
0.2006	0.5	0.12613848	0.11477363	1	3
0.2006	0.5	0.049613386	0.053608354	2	1
0.2006	0.5	0.20737532	0.2253995	2	2
0.2006	0.5	0.23398516	0.21163505	2	3
0.2006	0.5	0.0164675	0.017850816	3	1
0.2006	0.5	0.081763595	0.08922516	3	2
0.2006	0.5	0.112421766	0.10116199	3	3
0.2006	0.5499	0.030387718	0.03317717	1	1
0.2006	0.5499	0.12856044	0.14105844	1	2
0.2006	0.5499	0.14044282	0.12832263	1	3
0.2006	0.5499	0.03986774	0.043623783	2	1
0.2006	0.5499	0.19387072	0.21348412	2	2
0.2006	0.5499	0.25719866	0.23338982	2	3
0.2006	0.5499	0.012957379	0.014222906	3	1
0.2006	0.5499	0.07501805	0.082934074	3	2
0.2006	0.5499	0.12169649	0.10978702	3	3
0.2006	0.5998	0.024380254	0.026973657	1	1
0.2006	0.5998	0.1205719	0.13412061	1	2
0.2006	0.5998	0.15540868	0.14279205	1	3
0.2006	0.5998	0.031394906	0.034809805	2	1
0.2006	0.5998	0.17870584	0.1995042	2	2
0.2006	0.5998	0.28086835	0.25610396	2	3
0.2006	0.5998	0.00999599	0.011117875	3	1
0.2006	0.5998	0.06787277	0.076070905	3	2
0.2006	0.5998	0.13080126	0.11850682	3	3
0.2006	0.6497	0.019023106	0.021337971	1	1
0.2006	0.6497	0.11112053	0.12538415	1	2
0.2006	0.6497	0.17112648	0.15834826	1	3
0.2006	0.6497	0.024052972	0.027037663	2	1
0.2006	0.6497	0.16190544	0.18335305	2	2
0.2006	0.6497	0.30511463	0.28002265	2	3
0.2006	0.6497	0.0075055417	0.008463116	3	1
0.2006	0.6497	0.060366426	0.068634264	3	2
0.2006	0.6497	0.13978483	0.12741885	3	3
0.2006	0.6996	0.014286233	0.016250586	1	1
0.2006	0.6996	0.100131676	0.11464833	1	2
0.2006	0.6996	0.18768638	0.17517078	1	3
0.2006	0.6996	0.017743578	0.020226294	2	1
0.2006	0.6996	0.14345863	0.164865	2	2
0.2006	0.6996	0.33005232	0.30540726	2	3
0.2006	0.6996	0.005428347	0.0062071844	3	1
0.2006	0.6996	0.05252251	0.060602214	3	2
0.2006	0.6996	0.1486904	0.1366224	3	3
0.2006	0.7495	0.010162722	0.01172112	1	1
0.2006	0.7495	0.08751418	0.10167193	1	2
0.2006	0.7495	0.20516919	0.19344081	1	3
0.2006	0.7495	0.012404315	0.014336989	2	1
0.2006	0.7495	0.12333571	0.14383283	2	2
0.2006	0.7495	0.35578114	0.33252376	2	3
0.2006	0.7495	0.003722208	0.0043157125	3	1
0.2006	0.7495	0.04435698	0.05194082	3	2
0.2006	0.7495	0.15755358	0.14621606	3	3
0.2006	0.7994	0.0066684904	0.0077910847	1	1
0.2006	0.7994	0.07317925	0.08619979	1	2
0.2006	0.7994	0.22362812	0.21331006	1	3
0.2006	0.7994	0.008004165	0.009371783	2	1
0.2006	0.7994	0.101512946	0.120044574	2	2
0.2006	0.7994	0.38236606	0.36160898	2	3
0.2006	0.7994	0.0023572345	0.0027688658	3	1
0.2006	0.7994	0.035886265	0.042616673	3	2
0.2006	0.7994	0.1663975	0.15628825	3	3
0.2006	0.8493	0.0038423412	0.0045373477	1	1
0.2006	0.8493	0.057077684	0.06802887	1	2
0.2006	0.8493	0.24305117	0.23482966	1	3
0.2006	0.8493	0.004540123	0.0053731385	2	1
0.2006	0.8493	0.07801444	0.093364164	2	2
0.2006	0.8493	0.4097975	0.39279032	2	3
0.2006	0.8493	0.0013134722	0.001559605	3	1
0.2006	0.8493	0.027138721	0.032620937	3	2
0.2006	0.8493	0.1752246	0.1668961	3	3
0.2006	0.8992	0.0017443338	0.0020724083	1	1
0.2006	0.8992	0.03927449	0.047160223	1	2
0.2006	0.8992	0.26329008	0.25780132	1	3
0.2006	0.8992	0.0020326613	0.002420443	2	1
0.2006	0.8992	0.05298916	0.06390429	2	2
0.2006	0.8992	0.43791717	0.42591557	2	3
0.2006	0.8992	0.00057861	0.0006913673	3	1
0.2006	0.8992	0.018173318	0.022017881	3	2
0.2006	0.8992	0.18400012	0.17801638	3	3
0.2006	0.9491	0.00044605377	0.0005285957	1	1
0.2006	0.9491	0.02009325	0.024109792	1	2
0.2006	0.9491	0.2839297	0.28149608	1	3
0.2006	0.9491	0.0005142858	0.000610901	2	1
0.2006	0.9491	0.026852233	0.03236922	2	2
0.2006	0.9491	0.46628422	0.46022275	2	3
0.2006	0.9491	0.00014446526	0.00017223014	3	1
0.2006	0.9491	0.009111097	0.011036959	3	2
0.2006	0.9491	0.19262466	0.18945353	3	3
0.2006	0.999	1.7141438e-7	1.9949736e-7	1	1
0.2006	0.999	0.00038895718	0.0004595175	1	2
0.2006	0.999	0.30407682	0.30424437	1	3
0.2006	0.999	1.9702885e-7	2.2988112e-7	2	1
0.2006	0.999	0.0005195385	0.00061685976	2	2
0.2006	0.999	0.49395186	0.49379483	2	3
0.2006	0.999	5.4959663e-8	6.4373246e-8	3	1
0.2006	0.999	0.00017588498	0.00020993614	3	2
0.2006	0.999	0.20088655	0.200674	3	3
0.2505	0.001	0.21769002	0.21554075	1	1
0.2505	0.001	0.014104345	0.013969367	1	2
0.2505	0.001	0.0002284522	0.00022900158	1	3
0.2505	0.001	0.46531123	0.46487263	2	1
0.2505	0.001	0.030488767	0.03047461	2	2
0.2505	0.001	0.0004994971	0.00050754135	2	3
0.2505	0.001	0.2545125	0.25705388	3	1
0.2505	0.001	0.016885148	0.017063215	3	2
0.2505	0.001	0.00028010577	0.0002892009	3	3
0.2505	0.0509	0.14320317	0.14175215	1	1
0.2505	0.0509	0.078549355	0.077926144	1	2
0.2505	0.0509	0.010765186	0.010669315	1	3
0.2505	0.0509	0.29498723	0.29428917	2	1
0.2505	0.0509	0.17464179	0.17482395	2	2
0.2505	0.0509	0.026054466	0.026158124	2	3
0.2505	0.0509	0.1549508	0.15610194	3	1
0.2505	0.0509	0.10040328	0.10154719	3	2
0.2505	0.0509	0.016444637	0.016731959	3	3
0.2505	0.1008	0.11478743	0.11380817	1	1
0.2505	0.1008	0.0976701	0.09713108	1	2
0.2505	0.1008	0.020770306	0.020332811	1	3
0.2505	0.1008	0.2284047	0.2280113	2	1
0.2505	0.1008	0.21505585	0.21566907	2	2
0.2505	0.1008	0.051444855	0.050874572	2	3
0.2505	0.1008	0.115468614	0.11628967	3	1
0.2505	0.1008	0.12294088	0.12446536	3	2
0.2505	0.1008	0.03345733	0.033418003	3	3
0.2505	0.1507	0.095449194	0.094952226	1	1
0.2505	0.1507	0.10805532	0.10788057	1	2
0.2505	0.1507	0.03059972	0.029636243	1	3
0.2505	0.1507	0.1839377	0.18409517	2	1
0.2505	0.1507	0.23402496	0.23547503	2	2
0.2505	0.1507	0.07625807	0.0743902	2	3
0.2505	0.1507	0.08973286	0.090533115	3	1
0.2505	0.1507	0.1318696	0.1338562	3	2
0.2505	0.1507	0.050072607	0.049181223	3	3
0.2505	0.2006	0.08064919	0.08061763	1	1
0.2505	0.2006	0.11405042	0.114469446	1	2
0.2505	0.2006	0.04040248	0.038784616	1	3
0.2505	0.2006	0.15086588	0.15163448	2	1
0.2505	0.2006	0.24233553	0.24500796	2	2
0.2505	0.2006	0.10048124	0.09688363	2	3
0.2505	0.2006	0.071196735	0.07209021	3	1
0.2505	0.2006	0.13408537	0.13667956	3	2
0.2505	0.2006	0.06593306	0.06383239	3	3
0.2505	0.2505	0.068642855	0.069034986	1	1
0.2505	0.2505	0.11726132	0.118458815	1	2
0.2505	0.2505	0.05027839	0.047922675	1	3
0.2505	0.2505	0.12489149	0.12623435	2	1
0.2505	0.2505	0.24419406	0.24839474	2	2
0.2505	0.2505	0.12420863	0.1186117	2	3
0.2505	0.2505	0.05713688	0.05815005	3	1
0.2505	0.2505	0.13242836	0.13575098	3	2
0.2505	0.2505	0.08095796	0.077441745	3	3
0.2505	0.3004	0.058551796	0.059310194	1	1
0.2505	0.3004	0.118457325	0.12057521	1	2
0.2505	0.3004	0.06030589	0.057165783	1	3
0.2505	0.3004	0.10378547	0.105616845	2	1
0.2505	0.3004	0.24169049	0.24763367	2	2
0.2505	0.3004	0.14756718	0.13983144	2	3
0.2505	0.3004	0.046112765	0.04723132	3	1
0.2505	0.3004	0.12835096	0.13247669	3	2
0.2505	0.3004	0.0951782	0.09015894	3	3
0.2505	0.3503	0.049868025	0.050926182	1	1
0.2505	0.3503	0.1180541	0.1211928	1	2
0.2505	0.3503	0.070552915	0.06661441	1	3
0.2505	0.3503	0.08623218	0.0884435	2	1
0.2505	0.3503	0.23599122	0.24380076	2	2
0.2505	0.3503	0.17069069	0.16078287	2	3
0.2505	0.3503	0.03726622	0.038457707	3	1
0.2505	0.3503	0.122675695	0.12763137	3	2
0.2505	0.3503	0.10866889	0.10215026	3	3
0.2505	0.4002	0.042272396	0.043558992	1	1
0.2505	0.4002	0.11628863	0.12050713	1	2
0.2505	0.4002	0.081082866	0.07636267	1	3
0.2505	0.4002	0.07139138	0.0738654	2	1
0.2505	0.4002	0.22779068	0.2375037	2	2
0.2505	0.4002	0.19371128	0.18168952	2	3
0.2505	0.4002	0.03004722	0.031272244	3	1
0.2505	0.4002	0.11589609	0.12166369	3	2
0.2505	0.4002	0.121519364	0.11357659	3	3
0.2505	0.4501	0.035553426	0.03699495	1	1
0.2505	0.4501	0.113295004	0.11860899	1	2
0.2505	0.4501	0.09195798	0.08650427	1	3
0.2505	0.4501	0.058697373	0.061315715	2	1
0.2505	0.4501	0.2175153	0.22908333	2	2
0.2505	0.4501	0.21675715	0.202764	2	3
0.2505	0.4501	0.02408509	0.025303066	3	1
0.2505	0.4501	0.108318895	0.114838734	3	2
0.2505	0.4501	0.13381974	0.124586865	3	3
0.2505	0.5	0.029566254	0.031088905	1	1
0.2505	0.5	0.10914154	0.115519375	1	2
0.2505	0.5	0.10324144	0.097136475	1	3
0.2505	0.5	0.047755208	0.050403055	2	1
0.2505	0.5	0.20542704	0.21871404	2	2
0.2505	0.5	0.23995307	0.22421457	2	3
0.2505	0.5	0.019120656	0.020292861	3	1
0.2505	0.5	0.10013868	0.10731136	3	2
0.2505	0.5	0.14565614	0.13531934	3	3
0.2505	0.5499	0.024210708	0.025741791	1	1
0.2505	0.5499	0.10385097	0.11120678	1	2
0.2505	0.5499	0.114998996	0.108363576	1	3
0.2505	0.5499	0.038282856	0.040851884	2	1
0.2505	0.5499	0.1916807	0.20645666	2	2
0.2505	0.5499	0.263421	0.24625151	2	3
0.2505	0.5499	0.014967756	0.016059026	3	1
0.2505	0.5499	0.091479406	0.0991659	3	2
0.2505	0.5499	0.15710762	0.1459029	3	3
0.2505	0.5998	0.019418381	0.020887956	1	1
0.2505	0.5998	0.09741127	0.10559535	1	2
0.2505	0.5998	0.12729907	0.12029859	1	3
0.2505	0.5998	0.030076623	0.032467593	2	1
0.2505	0.5998	0.1763577	0.19228801	2	2
0.2505	0.5998	0.28728086	0.26909223	2	3
0.2505	0.5998	0.011490022	0.0124699045	3	1
0.2505	0.5998	0.08241954	0.090439506	3	2
0.2505	0.5998	0.16824657	0.1564609	3	3
0.2505	0.6497	0.015145349	0.016488237	1	1
0.2505	0.6497	0.08978352	0.098570034	1	2
0.2505	0.6497	0.14021192	0.13306351	1	3
0.2505	0.6497	0.02299004	0.025115715	2	1
0.2505	0.6497	0.15948832	0.17611977	2	2
0.2505	0.6497	0.31164923	0.2929634	2	3
0.2505	0.6497	0.00858634	0.009430102	3	1
0.2505	0.6497	0.07300779	0.0811368	3	2
0.2505	0.6497	0.17913747	0.16711242	3	3
0.2505	0.6996	0.011368148	0.012526941	1	1
0.2505	0.6996	0.08090816	0.08998039	1	2
0.2505	0.6996	0.15380645	0.14678584	1	3
0.2505	0.6996	0.016920853	0.018709898	2	1
0.2505	0.6996	0.14106846	0.15781282	2	2
0.2505	0.6996	0.3366352	0.31809846	2	3
0.2505	0.6996	0.0061814943	0.0068713333	3	1
0.2505	0.6996	0.06327437	0.07124038	3	2
0.2505	0.6996	0.18983683	0.1779739	3	3
0.2505	0.7495	0.008081833	0.009011236	1	1
0.2505	0.7495	0.070713624	0.079649754	1	2
0.2505	0.7495	0.16814247	0.1615875	1	3
0.2505	0.7495	0.011802572	0.013204995	2	1
0.2505	0.7495	0.121077135	0.13719684	2	2
0.2505	0.7495	0.36233175	0.34472597	2	3
0.2505	0.7495	0.00421986	0.004746452	3	1
0.2505	0.7495	0.053239945	0.060721338	3	2
0.2505	0.7495	0.20039073	0.1891557	3	3
0.2505	0.7994	0.005299406	0.0059725298	1	1
0.2505	0.7994	0.05913159	0.06739719	1	2
0.2505	0.7994	0.18325624	0.17755991	1	3
0.2505	0.7994	0.0075993836	0.008594097	2	1
0.2505	0.7994	0.09949976	0.11410631	2	2
0.2505	0.7994	0.3887966	0.37303695	2	3
0.2505	0.7994	0.002661129	0.0030256994	3	1
0.2505	0.7994	0.0429252	0.049554016	3	2
0.2505	0.7994	0.21083078	0.2007534	3	3
0.2505	0.8493	0.0030516325	0.003468227	1	1
0.2505	0.8493	0.04612627	0.053089034	1	2
0.2505	0.8493	0.19912985	0.19470741	1	3
0.2505	0.8493	0.0043022004	0.0049065184	2	1
0.2505	0.8493	0.07636731	0.08845435	2	2
0.2505	0.8493	0.4160167	0.40311304	2	3
0.2505	0.8493	0.0014770903	0.0016938619	3	1
0.2505	0.8493	0.03236334	0.037742168	3	2
0.2505	0.8493	0.22116554	0.21282527	3	3
0.2505	0.8992	0.0013852087	0.0015804812	1	1
0.2505	0.8992	0.031752117	0.036750857	1	2
0.2505	0.8992	0.21563649	0.2128382	1	3
0.2505	0.8992	0.0019236405	0.0022026135	2	1
0.2505	0.8992	0.051826164	0.06038385	2	2
0.2505	0.8992	0.443842	0.4347818	2	3
0.2505	0.8992	0.0006486502	0.0007469507	3	1
0.2505	0.8992	0.021619832	0.02536889	3	2
0.2505	0.8992	0.23136592	0.22534639	3	3
0.2505	0.9491	0.00035477543	0.00040311267	1	1
0.2505	0.9491	0.016262142	0.018785987	1	2
0.2505	0.9491	0.23243946	0.23136379	1	3
0.2505	0.9491	0.00048692926	0.00055530586	2	1
0.2505	0.9491	0.026262544	0.030551532	2	2
0.2505	0.9491	0.47186846	0.4673461	2	3
0.2505	0.9491	0.00016172315	0.00018553367	3	1
0.2505	0.9491	0.010824099	0.012685942	3	2
0.2505	0.9491	0.24133992	0.23812264	3	3
0.2505	0.999	1.3765441e-7	1.5356208e-7	1	1
0.2505	0.999	0.000315404	0.00035882718	1	2
0.2505	0.999	0.24882855	0.24901883	1	3
0.2505	0.999	1.8807268e-7	2.1060336e-7	2	1
0.2505	0.999	0.00050875073	0.00058312714	2	2
0.2505	0.999	0.4992465	0.49915192	2	3
0.2505	0.999	6.18414e-8	6.9684596e-8	3	1
0.2505	0.999	0.00020897297	0.00024142678	3	2
0.2505	0.999	0.25089145	0.25064546	3	3
0.3004	0.001	0.17450975	0.17180578	1	1
0.3004	0.001	0.011318322	0.0111473305	1	2
0.3004	0.001	0.00018351489	0.00019519834	1	3
0.3004	0.001	0.45591992	0.45459357	2	1
0.3004	0.001	0.02993293	0.02986436	2	2
0.3004	0.001	0.000491371	0.00053098076	2	3
0.3004	0.001	0.30688155	0.31079137	3	1
0.3004	0.001	0.020422783	0.020697152	3	2
0.3004	0.001	0.000339842	0.00037420815	3	3
0.3004	0.0509	0.11454351	0.11234314	1	1
0.3004	0.0509	0.06322244	0.06218807	1	2
0.3004	0.0509	0.008718321	0.009136631	1	3
0.3004	0.0509	0.2872917	0.28495237	2	1
0.3004	0.0509	0.17232683	0.17169575	2	2
0.3004	0.0509	0.026061326	0.027720781	2	3
0.3004	0.0509	0.18487	0.18599772	3	1
0.3004	0.0509	0.12246564	0.12382394	3	2
0.3004	0.0509	0.020500135	0.022141492	3	3
0.3004	0.1008	0.09166744	0.08976759	1	1
0.3004	0.1008	0.07863013	0.07730966	1	2
0.3004	0.1008	0.016855648	0.017384991	1	3
0.3004	0.1008	0.22125849	0.2188368	2	1
0.3004	0.1008	0.21195075	0.21091603	2	2
0.3004	0.1008	0.05164115	0.05388062	2	3
0.3004	0.1008	0.13640033	0.13668044	3	1
0.3004	0.1008	0.14964901	0.15096383	3	2
0.3004	0.1008	0.04194706	0.04425993	3	3
0.3004	0.1507	0.07613855	0.07460649	1	1
0.3004	0.1507	0.086995706	0.085654974	1	2
0.3004	0.1507	0.024863396	0.025286485	1	3
0.3004	0.1507	0.17736325	0.17534958	2	1
0.3004	0.1507	0.23018098	0.22920781	2	2
0.3004	0.1507	0.076637104	0.07856997	2	3
0.3004	0.1507	0.1050518	0.1051187	3	1
0.3004	0.1507	0.15990841	0.1612724	3	2
0.3004	0.1507	0.06286076	0.064933516	3	3
0.3004	0.2006	0.06428342	0.063145354	1	1
0.3004	0.2006	0.09183256	0.09069875	1	2
0.3004	0.2006	0.032861285	0.0330237	1	3
0.3004	0.2006	0.14489573	0.14348713	2	1
0.3004	0.2006	0.23783818	0.2374185	2	2
0.3004	0.2006	0.100998074	0.10198248	2	3
0.3004	0.2006	0.082681656	0.08280314	3	1
0.3004	0.2006	0.16189024	0.16355203	3	2
0.3004	0.2006	0.08271892	0.083889015	3	3
0.3004	0.2505	0.054685272	0.05393283	1	1
0.3004	0.2505	0.09443657	0.09369901	1	2
0.3004	0.2505	0.04093106	0.040725965	1	3
0.3004	0.2505	0.11953227	0.11876858	2	1
0.3004	0.2505	0.2391527	0.23970169	2	2
0.3004	0.2505	0.12481109	0.124414034	2	3
0.3004	0.2505	0.06587194	0.06614682	3	1
0.3004	0.2505	0.15917638	0.16136546	3	2
0.3004	0.2505	0.10140267	0.10124561	3	3
0.3004	0.3004	0.04662984	0.046232693	1	1
0.3004	0.3004	0.09542526	0.0952354	1	2
0.3004	0.3004	0.049136974	0.048494324	1	3
0.3004	0.3004	0.09902501	0.09886414	2	1
0.3004	0.3004	0.23622102	0.23805164	2	2
0.3004	0.3004	0.14820406	0.14615622	2	3
0.3004	0.3004	0.052810356	0.05325635	3	1
0.3004	0.3004	0.15359393	0.15647596	3	2
0.3004	0.3004	0.11895347	0.11723312	3	3
0.3004	0.3503	0.039704457	0.039619166	1	1
0.3004	0.3503	0.09513022	0.095603056	1	2
0.3004	0.3503	0.057534315	0.056414343	1	3
0.3004	0.3503	0.08204681	0.082405314	2	1
0.3004	0.3503	0.2302081	0.23353148	2	2
0.3004	0.3503	0.1713132	0.16747388	2	3
0.3004	0.3503	0.042418547	0.04301482	3	1
0.3004	0.3503	0.14617006	0.14984117	3	2
0.3004	0.3503	0.13547437	0.13209689	3	3
0.3004	0.4002	0.033650376	0.03382592	1	1
0.3004	0.4002	0.09373872	0.09495349	1	2
0.3004	0.4002	0.06617405	0.06456381	1	3
0.3004	0.4002	0.0677515	0.06852659	2	1
0.3004	0.4002	0.22180392	0.22673494	2	2
0.3004	0.4002	0.19427204	0.18860565	2	3
0.3004	0.4002	0.034007464	0.034716025	3	1
0.3004	0.4002	0.13751537	0.14200732	3	2
0.3004	0.4002	0.15108657	0.14606625	3	3
0.3004	0.4501	0.02829659	0.028677888	1	1
0.3004	0.4501	0.091355756	0.09335561	1	2
0.3004	0.4501	0.07510594	0.07301808	1	3
0.3004	0.4501	0.055570506	0.05665244	2	1
0.3004	0.4501	0.21143061	0.21799332	2	2
0.3004	0.4501	0.21720889	0.20977119	2	3
0.3004	0.4501	0.027114451	0.027891226	3	1
0.3004	0.4501	0.12800565	0.1332929	3	2
0.3004	0.4501	0.16591161	0.1593474	3	3
0.3004	0.5	0.023526587	0.024056802	1	1
0.3004	0.5	0.088034004	0.090823956	1	2
0.3004	0.5	0.084380165	0.08185354	1	3
0.3004	0.5	0.04510774	0.04638682	2	1
0.3004	0.5	0.19934736	0.2074763	2	2
0.3004	0.5	0.2402471	0.23117876	2	3
0.3004	0.5	0.021417277	0.022217896	3	1
0.3004	0.5	0.11787656	0.12388158	3	2
0.3004	0.5	0.18006335	0.1721246	3	3
0.3004	0.5499	0.01926005	0.019882264	1	1
0.3004	0.5499	0.08378972	0.08733248	1	2
0.3004	0.5499	0.0940484	0.09114995	1	3
0.3004	0.5499	0.036080766	0.037451643	2	1
0.3004	0.5499	0.18570805	0.19524664	2	2
0.3004	0.5499	0.26350546	0.25303158	2	3
0.3004	0.5499	0.016685214	0.017468167	3	1
0.3004	0.5499	0.10727701	0.11387353	3	2
0.3004	0.5499	0.1936453	0.18456371	3	3
0.3004	0.5998	0.015442487	0.016101275	1	1
0.3004	0.5998	0.07861225	0.08282262	1	2
0.3004	0.5998	0.104164094	0.10099182	1	3
0.3004	0.5998	0.028285569	0.029650576	2	1
0.3004	0.5998	0.17059553	0.18129005	2	2
0.3004	0.5998	0.28709948	0.27553317	2	3
0.3004	0.5998	0.012749628	0.0134782	3	1
0.3004	0.5998	0.09630032	0.10331462	3	2
0.3004	0.5998	0.20675066	0.19681773	3	3
0.3004	0.6497	0.012039218	0.012682348	1	1
0.3004	0.6497	0.07246982	0.0772067	1	2
0.3004	0.6497	0.11478143	0.11146779	1	3
0.3004	0.6497	0.021575302	0.022847367	2	1
0.3004	0.6497	0.15404357	0.16553482	2	2
0.3004	0.6497	0.3111394	0.29888895	2	3
0.3004	0.6497	0.0094855875	0.010129194	3	1
0.3004	0.6497	0.0850042	0.09221453	3	2
0.3004	0.6497	0.21946152	0.20902829	3	3
0.3004	0.6996	0.009031938	0.009612628	1	1
0.3004	0.6996	0.065315016	0.070372716	1	2
0.3004	0.6996	0.12595268	0.122667	1	3
0.3004	0.6996	0.01584654	0.016952734	2	1
0.3004	0.6996	0.13605376	0.14786687	2	2
0.3004	0.6996	0.3357271	0.3233038	2	3
0.3004	0.6996	0.0067998962	0.0073353993	3	1
0.3004	0.6996	0.073424205	0.08056009	3	2
0.3004	0.6996	0.2318489	0.2213288	3	3
0.3004	0.7495	0.0064171087	0.0068971277	1	1
0.3004	0.7495	0.057091825	0.062191986	1	2
0.3004	0.7495	0.13772179	0.1346699	1	3
0.3004	0.7495	0.011030817	0.011916829	2	1
0.3004	0.7495	0.116612315	0.12814972	2	2
0.3004	0.7495	0.3609475	0.34896967	2	3
0.3004	0.7495	0.0046231747	0.0050363378	3	1
0.3004	0.7495	0.061584547	0.068327524	3	2
0.3004	0.7495	0.243971	0.23384112	3	3
0.3004	0.7994	0.0042052437	0.0045591244	1	1
0.3004	0.7994	0.047747713	0.05253701	1	2
0.3004	0.7994	0.15011218	0.1475268	1	3
0.3004	0.7994	0.007088961	0.0077248733	2	1
0.3004	0.7994	0.09571205	0.10625798	2	2
0.3004	0.7994	0.38685146	0.3760365	2	3
0.3004	0.7994	0.0029043518	0.0031916057	3	1
0.3004	0.7994	0.049508665	0.055498872	3	2
0.3004	0.7994	0.25586948	0.2466673	3	3
0.3004	0.8493	0.002420509	0.0026408075	1	1
0.3004	0.8493	0.037256572	0.04132069	1	2
0.3004	0.8493	0.1631032	0.16121589	1	3
0.3004	0.8493	0.004006819	0.0043939976	2	1
0.3004	0.8493	0.073387794	0.08214315	2	2
0.3004	0.8493	0.4134239	0.40455067	2	3
0.3004	0.8493	0.0016066008	0.0017769646	3	1
0.3004	0.8493	0.037232526	0.04208884	3	2
0.3004	0.8493	0.26756215	0.25986907	3	3
0.3004	0.8992	0.0010989418	0.0012013704	1	1
0.3004	0.8992	0.025662504	0.02857713	1	2
0.3004	0.8992	0.17658642	0.1755611	1	3
0.3004	0.8992	0.0017900101	0.0019670702	2	1
0.3004	0.8992	0.049777992	0.055960294	2	2
0.3004	0.8992	0.4405262	0.4343334	2	3
0.3004	0.8992	0.0007036637	0.0007800801	3	1
0.3004	0.8992	0.02482439	0.02819338	3	2
0.3004	0.8992	0.27902985	0.27342612	3	3
0.3004	0.9491	0.00028205838	0.00030667026	1	1
0.3004	0.9491	0.013161011	0.014614249	1	2
0.3004	0.9491	0.19028829	0.19009009	1	3
0.3004	0.9491	0.00045358174	0.00049580086	2	1
0.3004	0.9491	0.025232228	0.02829803	2	2
0.3004	0.9491	0.46779585	0.4647666	2	3
0.3004	0.9491	0.00017528258	0.00019335213	3	1
0.3004	0.9491	0.012416043	0.014073103	3	2
0.3004	0.9491	0.2901957	0.28716218	3	3
0.3004	0.999	1.1064119e-7	1.18090774e-7	1	1
0.3004	0.999	0.00025585032	0.00027990673	1	2
0.3004	0.999	0.20363873	0.20383416	1	3
0.3004	0.999	1.768035e-7	1.89733e-7	2	1
0.3004	0.999	0.0004895055	0.00054117007	2	2
0.3004	0.999	0.49448434	0.4944526	2	3
0.3004	0.999	6.739638e-8	7.301214e-8	3	1
0.3004	0.999	0.00023975602	0.0002680318	3	2
0.3004	0.999	0.3008915	0.30062374	3	3
0.3503	0.001	0.13911308	0.13598841	1	1
0.3503	0.001	0.009031745	0.00883315	1	2
0.3503	0.001	0.0001465888	0.0001648123	1	3
0.3503	0.001	0.43882117	0.43628109	2	1
0.3503	0.001	0.028862499	0.028717266	2	2
0.3503	0.001	0.00047465757	0.0005425713	2	3
0.3503	0.001	0.35918236	0.36465403	3	1
0.3503	0.001	0.023967981	0.024352388	3	2
0.3503	0.001	0.00039990578	0.00046631193	3	3
0.3503	0.0509	0.091125205	0.08841458	1	1
0.3503	0.0509	0.05059915	0.049272433	1	2
0.3503	0.0509	0.007018866	0.0077465805	1	3
0.3503	0.0509	0.27502322	0.2709217	2	1
0.3503	0.0509	0.16691342	0.16535448	2	2
0.3503	0.0509	0.025546182	0.028628938	2	3
0.3503	0.0509	0.2143564	0.21532391	3	1
0.3503	0.0509	0.14474118	0.14624631	3	2
0.3503	0.0509	0.024676388	0.028091107	3	3
0.3503	0.1008	0.07281986	0.07030526	1	1
0.3503	0.1008	0.06294949	0.06108417	1	2
0.3503	0.1008	0.013597324	0.014718371	1	3
0.3503	0.1008	0.21078917	0.20629685	2	1
0.3503	0.1008	0.20507544	0.20226575	2	2
0.3503	0.1008	0.050774865	0.05559842	2	3
0.3503	0.1008	0.15674172	0.1562148	3	1
0.3503	0.1008	0.17653105	0.17735495	3	2
0.3503	0.1008	0.050721053	0.05616135	3	3
0.3503	0.1507	0.06042197	0.058198772	1	1
0.3503	0.1507	0.069658004	0.06750602	1	2
0.3503	0.1507	0.020083439	0.021367775	1	3
0.3503	0.1507	0.1682641	0.16408154	2	1
0.3503	0.1507	0.22232631	0.21880263	2	2
0.3503	0.1507	0.07543173	0.080872156	2	3
0.3503	0.1507	0.119731106	0.118758865	3	1
0.3503	0.1507	0.1879994	0.18825948	3	2
0.3503	0.1507	0.076083995	0.08215273	3	3
0.3503	0.2006	0.050978146	0.049096946	1	1
0.3503	0.2006	0.07354753	0.07132917	1	2
0.3503	0.2006	0.026573524	0.027856288	1	3
0.3503	0.2006	0.13696174	0.1334053	2	1
0.3503	0.2006	0.22929558	0.22566111	2	2
0.3503	0.2006	0.099438	0.10466341	2	3
0.3503	0.2006	0.09353517	0.09258133	3	1
0.3503	0.2006	0.18960562	0.18969676	3	2
0.3503	0.2006	0.10006467	0.10570973	3	3
0.3503	0.2505	0.04334586	0.04181896	1	1
0.3503	0.2505	0.07565662	0.07355961	1	2
0.3503	0.2505	0.033134427	0.034298245	1	3
0.3503	0.2505	0.11262472	0.10980065	2	1
0.3503	0.2505	0.23014559	0.2269267	2	2
0.3503	0.2505	0.122874185	0.12730321	2	3
0.3503	0.2505	0.074014105	0.07326874	3	1
0.3503	0.2505	0.18570018	0.1860047	3	2
0.3503	0.2505	0.12250422	0.12701908	3	3
0.3503	0.3004	0.036948502	0.035763565	1	1
0.3503	0.3004	0.07647769	0.07465651	1	2
0.3503	0.3004	0.039818555	0.04078124	1	3
0.3503	0.3004	0.093034625	0.09093794	2	1
0.3503	0.3004	0.22693339	0.2245438	2	2
0.3503	0.3004	0.14586663	0.14911108	2	3
0.3503	0.3004	0.058968797	0.058489125	3	1
0.3503	0.3004	0.17849559	0.1793078	3	2
0.3503	0.3004	0.14345609	0.14640884	3	3
0.3503	0.3503	0.03145326	0.03058297	1	1
0.3503	0.3503	0.07627312	0.07485033	1	2
0.3503	0.3503	0.046670556	0.047377486	1	3
0.3503	0.3503	0.07688215	0.075450204	2	1
0.3503	0.3503	0.22079742	0.21953727	2	2
0.3503	0.3503	0.16855025	0.17036976	2	3
0.3503	0.3503	0.047092117	0.04687106	3	1
0.3503	0.3503	0.16922769	0.17074342	3	2
0.3503	0.3503	0.1630534	0.16421749	3	3
0.3503	0.4002	0.026651807	0.026059976	1	1
0.3503	0.4002	0.07518994	0.07425763	1	2
0.3503	0.4002	0.05373129	0.054150857	1	3
0.3503	0.4002	0.063333265	0.062475067	2	1
0.3503	0.4002	0.21240881	0.21247363	2	2
0.3503	0.4002	0.19105658	0.19132726	2	3
0.3503	0.4002	0.03755105	0.037551608	3	1
0.3503	0.4002	0.15862516	0.16095059	3	2
0.3503	0.4002	0.18145204	0.18075342	3	3
0.3503	0.4501	0.022406932	0.022052322	1	1
0.3503	0.4501	0.07330963	0.07293013	1	2
0.3503	0.4501	0.061040156	0.061161477	1	3
0.3503	0.4501	0.051828742	0.05144104	2	1
0.3503	0.4501	0.20217714	0.20366634	2	2
0.3503	0.4501	0.2135106	0.2122049	2	3
0.3503	0.4501	0.029788129	0.029961174	3	1
0.3503	0.4501	0.14713222	0.15029573	3	2
0.3503	0.4501	0.19880636	0.19628689	3	3
0.3503	0.5	0.018625448	0.018464174	1	1
0.3503	0.5	0.07067227	0.07087733	1	2
0.3503	0.5	0.0686367	0.06846883	1	3
0.3503	0.5	0.04197959	0.04195619	2	1
0.3503	0.5	0.19035348	0.19327615	2	2
0.3503	0.5	0.23603123	0.23320664	2	3
0.3503	0.5	0.023416292	0.023709746	3	1
0.3503	0.5	0.13502505	0.1389878	3	2
0.3503	0.5	0.21526001	0.21105316	3	3
0.3503	0.5499	0.015243394	0.015230698	1	1
0.3503	0.5499	0.06728944	0.0680784	1	2
0.3503	0.5499	0.076561294	0.07613348	1	3
0.3503	0.5499	0.033508655	0.033745855	2	1
0.3503	0.5499	0.17708766	0.18136473	2	2
0.3503	0.5499	0.2587319	0.25452554	2	3
0.3503	0.5499	0.018159179	0.018522993	3	1
0.3503	0.5499	0.12247598	0.1271395	3	2
0.3503	0.5499	0.23094244	0.22525887	3	3
0.3503	0.5998	0.012217669	0.012309301	1	1
0.3503	0.5998	0.0631516	0.06448802	1	2
0.3503	0.5998	0.08485526	0.084217854	1	3
0.3503	0.5998	0.02621597	0.026616227	2	1
0.3503	0.5998	0.16246188	0.16792475	2	2
0.3503	0.5998	0.28172117	0.27634892	2	3
0.3503	0.5998	0.013815274	0.0142041985	3	1
0.3503	0.5998	0.1095923	0.11480293	3	2
0.3503	0.5998	0.24596867	0.23908758	3	3
0.3503	0.6497	0.009520976	0.0096746	1	1
0.3503	0.6497	0.058233045	0.0600402	1	2
0.3503	0.6497	0.09356016	0.09278561	1	3
0.3503	0.6497	0.019957088	0.020432094	2	1
0.3503	0.6497	0.14651208	0.15289888	2	2
0.3503	0.6497	0.30510193	0.29886052	2	3
0.3503	0.6497	0.010235354	0.010610693	3	1
0.3503	0.6497	0.09643959	0.101991795	3	2
0.3503	0.6497	0.26043963	0.25270545	3	3
0.3503	0.6996	0.0071391263	0.007315998	1	1
0.3503	0.6996	0.05249624	0.0546522	1	2
0.3503	0.6996	0.102715075	0.1018979	1	3
0.3503	0.6996	0.014629757	0.015103422	2	1
0.3503	0.6996	0.12924442	0.13619561	2	2
0.3503	0.6996	0.32896766	0.32223725	2	3
0.3503	0.6996	0.0073079765	0.0076389387	3	1
0.3503	0.6996	0.08305776	0.08869614	3	2
0.3503	0.6996	0.27444208	0.26626277	3	3
0.3503	0.7495	0.005069524	0.0052365805	1	1
0.3503	0.7495	0.04589743	0.0482309	1	2
0.3503	0.7495	0.112351716	0.111605756	1	3
0.3503	0.7495	0.010165057	0.010577004	2	1
0.3503	0.7495	0.11065103	0.117707536	2	2
0.3503	0.7495	0.3533945	0.34663767	2	3
0.3503	0.7495	0.004949732	0.0052147238	3	1
0.3503	0.7495	0.069473386	0.07489648	3	2
0.3503	0.7495	0.28804746	0.27989322	3	3
0.3503	0.7994	0.0033205263	0.0034531306	1	1
0.3503	0.7994	0.03839635	0.04068712	1	2
0.3503	0.7994	0.122484505	0.12193309	1	3
0.3503	0.7994	0.0065216925	0.0068315556	2	1
0.3503	0.7994	0.09073043	0.09734243	2	2
0.3503	0.7994	0.37842754	0.37217796	2	3
0.3503	0.7994	0.003098566	0.0032866013	3	1
0.3503	0.7994	0.055711236	0.060581267	3	2
0.3503	0.7994	0.3013093	0.29370698	3	3
0.3503	0.8493	0.0019108492	0.0019959626	1	1
0.3503	0.8493	0.029973513	0.03196422	1	2
0.3503	0.8493	0.1330914	0.13284403	1	3
0.3503	0.8493	0.0036814183	0.0038734344	2	1
0.3503	0.8493	0.06951852	0.075078614	2	2
0.3503	0.8493	0.4040506	0.39887786	2	3
0.3503	0.8493	0.0017087753	0.0018207994	3	1
0.3503	0.8493	0.04180787	0.04577298	3	2
0.3503	0.8493	0.31425714	0.30777222	3	3
0.3503	0.8992	0.0008680378	0.0009070204	1	1
0.3503	0.8992	0.020663427	0.022095857	1	2
0.3503	0.8992	0.14408055	0.14418326	1	3
0.3503	0.8992	0.001643895	0.0017303539	2	1
0.3503	0.8992	0.04714208	0.051069316	2	2
0.3503	0.8992	0.43013865	0.42656398	2	3
0.3503	0.8992	0.0007467369	0.0007962404	3	1
0.3503	0.8992	0.027831223	0.03057414	3	2
0.3503	0.8992	0.32688546	0.32207978	3	3
0.3503	0.9491	0.00022340548	0.00023192483	1	1
0.3503	0.9491	0.0106144175	0.011310733	1	2
0.3503	0.9491	0.1552293	0.15557311	1	3
0.3503	0.9491	0.00041723685	0.000436387	2	1
0.3503	0.9491	0.023909733	0.025824029	2	2
0.3503	0.9491	0.45637223	0.4547018	2	3
0.3503	0.9491	0.00018592532	0.00019707113	3	1
0.3503	0.9491	0.013910066	0.015242035	3	2
0.3503	0.9491	0.3391378	0.33648303	3	3
0.3503	0.999	8.8719375e-8	9.041737e-8	1	1
0.3503	0.999	0.0002068984	0.00021733755	1	2
0.3503	0.999	0.16607736	0.16626576	1	3
0.3503	0.999	1.6431011e-7	1.6870385e-7	2	1
0.3503	0.999	0.00046462644	0.0004949945	2	2
0.3503	0.999	0.4821004	0.48212683	2	3
0.3503	0.999	7.190604e-8	7.48451e-8	3	1
0.3503	0.999	0.00026868854	0.0002905812	3	2
0.3503	0.999	0.35088187	0.35060436	3	3
0.4002	0.001	0.10994576	0.106569156	1	1
0.4002	0.001	0.0071452986	0.0069298437	1	2
0.4002	0.001	0.00011608765	0.00013759553	1	3
0.4002	0.001	0.41584966	0.41184938	2	1
0.4002	0.001	0.027396671	0.027157448	2	2
0.4002	0.001	0.00045129203	0.000543259	2	3
0.4002	0.001	0.41113698	0.41825077	3	1
0.4002	0.001	0.027498374	0.027998488	3	2
0.4002	0.001	0.00045986028	0.0005641062	3	3
0.4002	0.0509	0.07188817	0.06889292	1	1
0.4002	0.0509	0.040151	0.03864744	1	2
0.4002	0.0509	0.0056013833	0.0064912187	1	3
0.4002	0.0509	0.25937828	0.25350067	2	1
0.4002	0.0509	0.15907931	0.15653238	2	2
0.4002	0.0509	0.024602972	0.028911307	2	3
0.4002	0.0509	0.24336535	0.24400273	3	1
0.4002	0.0509	0.16702688	0.16856395	3	2
0.4002	0.0509	0.02890661	0.034457427	3	3
0.4002	0.1008	0.057372384	0.054512687	1	1
0.4002	0.1008	0.049972385	0.047776595	1	2
0.4002	0.1008	0.010873659	0.012315633	1	3
0.4002	0.1008	0.19794218	0.19146065	2	1
0.4002	0.1008	0.19528097	0.19067796	2	2
0.4002	0.1008	0.049031034	0.05608935	2	3
0.4002	0.1008	0.17653784	0.17493473	3	1
0.4002	0.1008	0.2033636	0.20336616	3	2
0.4002	0.1008	0.059625797	0.06886611	3	3
0.4002	0.1507	0.047560357	0.044939958	1	1
0.4002	0.1507	0.055313952	0.052661896	1	2
0.4002	0.1507	0.016083447	0.01784904	1	3
0.4002	0.1507	0.15740955	0.1511868	2	1
0.4002	0.1507	0.21140099	0.20535682	2	2
0.4002	0.1507	0.07291778	0.08140293	2	3
0.4002	0.1507	0.13385284	0.13154812	3	1
0.4002	0.1507	0.21594879	0.2145794	3	2
0.4002	0.1507	0.0895123	0.10047498	3	3
0.4002	0.2006	0.04010053	0.03778101	1	1
0.4002	0.2006	0.05842264	0.055522628	1	2
0.4002	0.2006	0.021307789	0.023232596	1	3
0.4002	0.2006	0.12769735	0.12214392	2	1
0.4002	0.2006	0.21768972	0.21091405	2	2
0.4002	0.2006	0.096165925	0.10508595	2	3
0.4002	0.2006	0.10385095	0.10153932	3	1
0.4002	0.2006	0.21708319	0.214928	3	2
0.4002	0.2006	0.11768185	0.12885252	3	3
0.4002	0.2505	0.034080986	0.03208607	1	1
0.4002	0.2505	0.06012317	0.057155255	1	2
0.4002	0.2505	0.026600888	0.028565938	1	3
0.4002	0.2505	0.10469269	0.099967346	2	1
0.4002	0.2505	0.21816531	0.21128939	2	2
0.4002	0.2505	0.11884915	0.12749682	2	3
0.4002	0.2505	0.08165654	0.07963424	3	1
0.4002	0.2505	0.211898	0.20953757	3	2
0.4002	0.2505	0.14393324	0.15426737	3	3
0.4002	0.3004	0.02904116	0.02736988	1	1
0.4002	0.3004	0.060804404	0.057919808	1	2
0.4002	0.3004	0.032005046	0.03392407	1	3
0.4002	0.3004	0.08624849	0.08237527	2	1
0.4002	0.3004	0.21480897	0.20834123	2	2
0.4002	0.3004	0.14108917	0.14897442	2	3
0.4002	0.3004	0.06467497	0.06304398	3	1
0.4002	0.3004	0.20299663	0.20089227	3	2
0.4002	0.3004	0.1683312	0.17715904	3	3
0.4002	0.3503	0.02471535	0.023351535	1	1
0.4002	0.3503	0.060672253	0.05799484	1	2
0.4002	0.3503	0.037556045	0.03936736	1	3
0.4002	0.3503	0.07109742	0.06802976	2	1
0.4002	0.3503	0.20871374	0.20303936	2	2
0.4002	0.3503	0.16301605	0.1698118	2	3
0.4002	0.3503	0.05136519	0.05013277	3	1
0.4002	0.3503	0.19182566	0.19030418	3	2
0.4002	0.3503	0.19103844	0.19796854	3	3
0.4002	0.4002	0.020937517	0.019855827	1	1
0.4002	0.4002	0.059841156	0.05746924	1	2
0.4002	0.4002	0.043286294	0.04494778	1	3
0.4002	0.4002	0.058432855	0.05608858	2	1
0.4002	0.4002	0.20052181	0.19591378	2	2
0.4002	0.4002	0.18475604	0.19026005	2	3
0.4002	0.4002	0.04074681	0.03987549	3	1
0.4002	0.4002	0.1792323	0.17849898	3	2
0.4002	0.4002	0.21224514	0.21709017	3	3
0.4002	0.4501	0.017598644	0.016768286	1	1
0.4002	0.4501	0.058373813	0.05638139	1	2
0.4002	0.4501	0.04922682	0.05071303	1	3
0.4002	0.4501	0.04771457	0.04599514	2	1
0.4002	0.4501	0.19062418	0.18725567	2	2
0.4002	0.4501	0.20642819	0.21053794	2	3
0.4002	0.4501	0.03216548	0.031598657	3	1
0.4002	0.4501	0.16572946	0.16588706	3	2
0.4002	0.4501	0.23213884	0.2348629	3	3
0.4002	0.5	0.014624807	0.014011944	1	1
0.4002	0.5	0.05630038	0.054737467	1	2
0.4002	0.5	0.05540844	0.056708958	1	3
0.4002	0.5	0.03856717	0.03736853	2	1
0.4002	0.5	0.1792604	0.17721379	2	2
0.4002	0.5	0.22814466	0.23084138	2	3
0.4002	0.5	0.025167912	0.02484315	3	1
0.4002	0.5	0.15163296	0.15269792	3	2
0.4002	0.5	0.25089327	0.2515769	3	3
0.4002	0.5499	0.011965567	0.011534934	1	1
0.4002	0.5499	0.053628907	0.052520875	1	2
0.4002	0.5499	0.061862405	0.06298113	1	3
0.4002	0.5499	0.030723501	0.029942477	2	1
0.4002	0.5499	0.16657427	0.1658471	2	2
0.4002	0.5499	0.25001162	0.2513513	2	3
0.4002	0.5499	0.019431315	0.019287325	3	1
0.4002	0.5499	0.13713832	0.13905409	3	2
0.4002	0.5499	0.26866394	0.2674807	3	3
0.4002	0.5998	0.009587009	0.009303145	1	1
0.4002	0.5998	0.050351053	0.049697045	1	2
0.4002	0.5998	0.06862041	0.06957517	1	3
0.4002	0.5998	0.023990612	0.023528917	2	1
0.4002	0.5998	0.1526458	0.15315327	2	2
0.4002	0.5998	0.2721298	0.27223814	2	3
0.4002	0.5998	0.014720682	0.014701069	3	1
0.4002	0.5998	0.12236598	0.12501213	3	2
0.4002	0.5998	0.28558862	0.28279108	3	3
0.4002	0.6497	0.00746785	0.007296207	1	1
0.4002	0.6497	0.04644618	0.046216846	1	2
0.4002	0.6497	0.07571383	0.07653592	1	3
0.4002	0.6497	0.01822896	0.017996045	2	1
0.4002	0.6497	0.13751194	0.13908733	2	2
0.4002	0.6497	0.2945931	0.29366392	2	3
0.4002	0.6497	0.010862155	0.010917569	3	1
0.4002	0.6497	0.10738857	0.11058752	3	2
0.4002	0.6497	0.30178738	0.2976985	3	3
0.4002	0.6996	0.0055970633	0.0055051814	1	1
0.4002	0.6996	0.041884676	0.042019594	1	2
0.4002	0.6996	0.08317164	0.08390453	1	3
0.4002	0.6996	0.013339017	0.013254674	2	1
0.4002	0.6996	0.12118244	0.12357688	2	2
0.4002	0.6996	0.31748644	0.3157798	2	3
0.4002	0.6996	0.007725744	0.007815236	3	1
0.4002	0.6996	0.09224957	0.09577244	3	2
0.4002	0.6996	0.31736347	0.31237176	3	3
0.4002	0.7495	0.0039727213	0.0039316188	1	1
0.4002	0.7495	0.03663262	0.03703862	1	2
0.4002	0.7495	0.09101616	0.091711536	1	3
0.4002	0.7495	0.009252787	0.009249745	2	1
0.4002	0.7495	0.10365416	0.10653871	2	2
0.4002	0.7495	0.34087807	0.33871603	2	3
0.4002	0.7495	0.0052138264	0.0053059617	3	1
0.4002	0.7495	0.07697696	0.08055034	3	2
0.4002	0.7495	0.3324027	0.32695755	3	3
0.4002	0.7994	0.0026012727	0.0025871105	1	1
0.4002	0.7994	0.030658925	0.031211626	1	2
0.4002	0.7994	0.09925516	0.09996402	1	3
0.4002	0.7994	0.005927848	0.0059547382	2	1
0.4002	0.7994	0.08492939	0.087905936	2	2
0.4002	0.7994	0.3648066	0.3625604	2	3
0.4002	0.7994	0.0032531542	0.0033269934	3	1
0.4002	0.7994	0.061595447	0.06491362	3	2
0.4002	0.7994	0.34697214	0.34157544	3	3
0.4002	0.8493	0.0014970102	0.00149291	1	1
0.4002	0.8493	0.023948764	0.024501676	1	2
0.4002	0.8493	0.10786697	0.1086208	1	3
0.4002	0.8493	0.0033428874	0.003367088	2	1
0.4002	0.8493	0.065042906	0.06767399	2	2
0.4002	0.8493	0.38925725	0.38731563	2	3
0.4002	0.8493	0.0017890095	0.0018348736	3	1
0.4002	0.8493	0.046140388	0.048889086	3	2
0.4002	0.8493	0.36111486	0.35630387	3	3
0.4002	0.8992	0.0006807051	0.0006781106	1	1
0.4002	0.8992	0.016527815	0.016937155	1	2
0.4002	0.8992	0.11677396	0.117548265	1	3
0.4002	0.8992	0.0014926604	0.001501905	2	1
0.4002	0.8992	0.044107303	0.045983817	2	2
0.4002	0.8992	0.41411918	0.41282114	2	3
0.4002	0.8992	0.00078029465	0.000799725	3	1
0.4002	0.8992	0.030676339	0.032579143	3	2
0.4002	0.8992	0.3748417	0.37115052	3	3
0.4002	0.9491	0.0001757897	0.0001738424	1	1
0.4002	0.9491	0.008506105	0.008682826	1	2
0.4002	0.9491	0.12579535	0.12644577	1	3
0.4002	0.9491	0.00037969238	0.00037929203	2	1
0.4002	0.9491	0.022388626	0.023262328	2	2
0.4002	0.9491	0.439115	0.4386229	2	3
0.4002	0.9491	0.00019425713	0.00019775431	3	1
0.4002	0.9491	0.015324772	0.016227724	3	2
0.4002	0.9491	0.3881204	0.38600743	3	3
0.4002	0.999	7.078305e-8	6.872931e-8	1	1
0.4002	0.999	0.00016630358	0.0001674601	1	2
0.4002	0.999	0.13455787	0.13473101	1	3
0.4002	0.999	1.512418e-7	1.4831292e-7	2	1
0.4002	0.999	0.00043588088	0.00044705218	2	2
0.4002	0.999	0.46368527	0.46376184	2	3
0.4002	0.999	7.558481e-8	7.55536e-8	3	1
0.4002	0.999	0.00029613293	0.00030973018	3	2
0.4002	0.999	0.40085846	0.4005828	3	3
0.4501	0.001	0.08589627	0.08244844	1	1
0.4501	0.001	0.0055880286	0.005367315	1	2
0.4501	0.001	9.087933e-5	0.00011340121	1	3
0.4501	0.001	0.38839078	0.3828006	2	1
0.4501	0.001	0.025626253	0.025283212	2	2
0.4501	0.001	0.00042276224	0.00053409	2	3
0.4501	0.001	0.46247345	0.4711823	3	1
0.4501	0.001	0.030992199	0.03160456	3	2
0.4501	0.001	0.00051928085	0.00066608423	3	3
0.4501	0.0509	0.05607216	0.05299552	1	1
0.4501	0.0509	0.031499397	0.029925942	1	2
0.4501	0.0509	0.004419167	0.0053668725	1	3
0.4501	0.0509	0.24123444	0.23367529	2	1
0.4501	0.0509	0.14935209	0.1458189	2	2
0.4501	0.0509	0.023310397	0.028611187	2	3
0.4501	0.0509	0.27185637	0.27196422	3	1
0.4501	0.0509	0.18913001	0.19053693	3	2
0.4501	0.0509	0.03312602	0.04110515	3	3
0.4501	0.1008	0.044698436	0.041723806	1	1
0.4501	0.1008	0.039227653	0.036889322	1	2
0.4501	0.1008	0.008597447	0.010167641	1	3
0.4501	0.1008	0.1833944	0.17511535	2	1
0.4501	0.1008	0.18322301	0.17691424	2	2
0.4501	0.1008	0.046566755	0.055441637	2	3
0.4501	0.1008	0.19583623	0.19289412	3	1
0.4501	0.1008	0.22994196	0.22875512	3	2
0.4501	0.1008	0.06851416	0.08209883	3	3
0.4501	0.1507	0.03702264	0.03424977	1	1
0.4501	0.1507	0.043439575	0.04055343	1	2
0.4501	0.1507	0.012736717	0.014712013	1	3
0.4501	0.1507	0.14534083	0.13731194	2	1
0.4501	0.1507	0.19811979	0.18972857	2	2
0.4501	0.1507	0.06932858	0.08030029	2	3
0.4501	0.1507	0.14749844	0.14358968	3	1
0.4501	0.1507	0.24358568	0.24003704	3	2
0.4501	0.1507	0.102927804	0.119517274	3	3
0.4501	0.2006	0.031196158	0.02868849	1	1
0.4501	0.2006	0.045902032	0.04265969	1	2
0.4501	0.2006	0.016897764	0.019121503	1	3
0.4501	0.2006	0.11754237	0.11023993	2	1
0.4501	0.2006	0.20375702	0.19408639	2	2
0.4501	0.2006	0.09148726	0.103439204	2	3
0.4501	0.2006	0.11371968	0.10979618	3	1
0.4501	0.2006	0.24419816	0.23910862	3	2
0.4501	0.2006	0.13529955	0.15286005	3	3
0.4501	0.2505	0.026500817	0.024287065	1	1
0.4501	0.2505	0.047262214	0.04383096	1	2
0.4501	0.2505	0.021123886	0.023481583	1	3
0.4501	0.2505	0.09609689	0.08971696	2	1
0.4501	0.2505	0.20394683	0.1937187	2	2
0.4501	0.2505	0.11310853	0.12523432	2	3
0.4501	0.2505	0.08888772	0.08536273	3	1
0.4501	0.2505	0.23769	0.23188126	3	2
0.4501	0.2505	0.16538304	0.1824864	3	3
0.4501	0.3004	0.022573639	0.02065949	1	1
0.4501	0.3004	0.0478239	0.044346478	1	2
0.4501	0.3004	0.025448803	0.027855653	1	3
0.4501	0.3004	0.078963555	0.07355104	2	1
0.4501	0.3004	0.20056686	0.19037251	2	2
0.4501	0.3004	0.13430639	0.14603436	2	3
0.4501	0.3004	0.070010334	0.06703367	3	1
0.4501	0.3004	0.22705619	0.22119392	3	2
0.4501	0.3004	0.19325024	0.20895265	3	3
0.4501	0.3503	0.019205328	0.017582128	1	1
0.4501	0.3503	0.04774703	0.044343177	1	2
0.4501	0.3503	0.029900845	0.032293666	1	3
0.4501	0.3503	0.064937286	0.0604571	2	1
0.4501	0.3503	0.1946502	0.1849501	2	2
0.4501	0.3503	0.15520328	0.1661357	2	3
0.4501	0.3503	0.055310145	0.052902747	3	1
0.4501	0.3503	0.21395531	0.2085276	3	2
0.4501	0.3503	0.21909052	0.23280774	3	3
0.4501	0.4002	0.016265245	0.014915507	1	1
0.4501	0.4002	0.047119793	0.043888252	1	2
0.4501	0.4002	0.034505486	0.0368376	1	3
0.4501	0.4002	0.053251214	0.04962742	2	1
0.4501	0.4002	0.18680301	0.17794028	2	2
0.4501	0.4002	0.17591757	0.18578686	2	3
0.4501	0.4002	0.043657698	0.04177932	3	1
0.4501	0.4002	0.19935413	0.19469026	3	2
0.4501	0.4002	0.243126	0.2545347	3	3
0.4501	0.4501	0.013667705	0.012568573	1	1
0.4501	0.4501	0.045989897	0.043009944	1	2
0.4501	0.4501	0.039286807	0.041524902	1	3
0.4501	0.4501	0.043391943	0.04052915	2	1
0.4501	0.4501	0.17739332	0.16960855	2	2
0.4501	0.4501	0.19656001	0.20519993	2	3
0.4501	0.4501	0.03430017	0.032883864	3	1
0.4501	0.4501	0.18383446	0.18013094	3	2
0.4501	0.4501	0.26557565	0.27454406	3	3
0.4501	0.5	0.011354838	0.010480303	1	1
0.4501	0.5	0.044379905	0.041712273	1	2
0.4501	0.5	0.044268668	0.04639073	1	3
0.4501	0.5	0.035003018	0.032798495	2	1
0.4501	0.5	0.16664724	0.16009104	2	2
0.4501	0.5	0.21723491	0.224561	2	3
0.4501	0.5	0.026717147	0.025687056	3	1
0.4501	0.5	0.16775209	0.16509739	3	2
0.4501	0.5	0.28664213	0.29318175	3	3
0.4501	0.5499	0.009287224	0.008609535	1	1
0.4501	0.5499	0.042295247	0.039982297	1	2
0.4501	0.5499	0.04947502	0.05146902	1	3
0.4501	0.5499	0.02783076	0.026181307	2	1
0.4501	0.5499	0.15470074	0.14944227	2	2
0.4501	0.5499	0.23803979	0.24403702	2	3
0.4501	0.5499	0.02053861	0.019819232	3	1
0.4501	0.5499	0.15132582	0.14971898	3	2
0.4501	0.5499	0.30650675	0.31074026	3	3
0.4501	0.5998	0.0074384594	0.0069291806	1	1
0.4501	0.5998	0.03972878	0.037794046	1	2
0.4501	0.5998	0.054929823	0.056792624	1	3
0.4501	0.5998	0.02169183	0.02049794	2	1
0.4501	0.5998	0.14163071	0.13766363	2	2
0.4501	0.5998	0.25906646	0.26378158	2	3
0.4501	0.5998	0.0154955685	0.015016554	3	1
0.4501	0.5998	0.13468894	0.13405453	3	2
0.4501	0.5998	0.3253294	0.32746983	3	3
0.4501	0.6497	0.0057920236	0.00542287	1	1
0.4501	0.6497	0.03666406	0.0351113	1	2
0.4501	0.6497	0.060656495	0.062392656	1	3
0.4501	0.6497	0.016453274	0.015621864	2	1
0.4501	0.6497	0.12747426	0.12472022	2	2
0.4501	0.6497	0.28040022	0.2839367	2	3
0.4501	0.6497	0.011389127	0.01108781	3	1
0.4501	0.6497	0.11792076	0.11811981	3	2
0.4501	0.6497	0.34324974	0.34358674	3	3
0.4501	0.6996	0.0043394105	0.004083065	1	1
0.4501	0.6996	0.03307794	0.031890124	1	2
0.4501	0.6996	0.06667616	0.06829585	1	3
0.4501	0.6996	0.01201979	0.011466304	2	1
0.4501	0.6996	0.11224361	0.11055511	2	2
0.4501	0.6996	0.30211717	0.3046304	2	3
0.4501	0.6996	0.008070521	0.007893303	3	1
0.4501	0.6996	0.10106774	0.1019074	3	2
0.4501	0.6996	0.36038768	0.3592784	3	3
0.4501	0.7495	0.0030790856	0.0029100555	1	1
0.4501	0.7495	0.028944096	0.028082991	1	2
0.4501	0.7495	0.07300406	0.07451908	1	3
0.4501	0.7495	0.008325279	0.007975573	2	1
0.4501	0.7495	0.09593895	0.09510428	2	2
0.4501	0.7495	0.32427764	0.32596883	2	3
0.4501	0.7495	0.0054276935	0.005330893	3	1
0.4501	0.7495	0.08415848	0.08540177	3	2
0.4501	0.7495	0.37684467	0.37470654	3	3
0.4501	0.7994	0.0020158964	0.001911471	1	1
0.4501	0.7994	0.024238545	0.023646504	1	2
0.4501	0.7994	0.07964337	0.081059374	1	3
0.4501	0.7994	0.0053272047	0.005119415	2	1
0.4501	0.7994	0.07856488	0.078319386	2	2
0.4501	0.7994	0.3469157	0.3480183	2	3
0.4501	0.7994	0.0033760695	0.0033265057	3	1
0.4501	0.7994	0.067216545	0.068596855	3	2
0.4501	0.7994	0.39270175	0.3900023	3	3
0.4501	0.8493	0.0011605441	0.0011017316	1	1
0.4501	0.8493	0.018949466	0.018556047	1	2
0.4501	0.8493	0.08657355	0.08787525	1	3
0.4501	0.8493	0.003002123	0.0028882169	2	1
0.4501	0.8493	0.060153253	0.060204774	2	2
0.4501	0.8493	0.37001792	0.37077063	2	3
0.4501	0.8493	0.0018518174	0.0018270257	3	1
0.4501	0.8493	0.050274245	0.05151937	3	2
0.4501	0.8493	0.40801698	0.40525687	3	3
0.4501	0.8992	0.0005284671	0.00050053664	1	1
0.4501	0.8992	0.013094804	0.01283288	1	2
0.4501	0.8992	0.09372963	0.09485431	1	3
0.4501	0.8992	0.0013409993	0.0012871512	2	1
0.4501	0.8992	0.040800758	0.040882416	2	2
0.4501	0.8992	0.39348844	0.39408267	2	3
0.4501	0.8992	0.0008063365	0.00079400017	3	1
0.4501	0.8992	0.033390462	0.03426592	3	2
0.4501	0.8992	0.4228201	0.42050034	3	3
0.4501	0.9491	0.00013703981	0.00012877182	1	1
0.4501	0.9491	0.0067538675	0.0065915952	1	2
0.4501	0.9491	0.10096517	0.101757936	1	3
0.4501	0.9491	0.00034207516	0.0003257533	2	1
0.4501	0.9491	0.020731274	0.020698454	2	2
0.4501	0.9491	0.41709	0.41757485	2	3
0.4501	0.9491	0.00020076781	0.0001962416	3	1
0.4501	0.9491	0.016675761	0.01705902	3	2
0.4501	0.9491	0.43710405	0.4356673	3	3
0.4501	0.999	5.6045046e-8	5.172234e-8	1	1
0.4501	0.999	0.00013248512	0.00012765093	1	2
0.4501	0.999	0.10797663	0.10812935	1	3
0.4501	0.999	1.3800258e-7	1.2900652e-7	2	1
0.4501	0.999	0.0004044361	0.00039891253	2	2
0.4501	0.999	0.44034624	0.44046253	2	3
0.4501	0.999	7.8602625e-8	7.542597e-8	3	1
0.4501	0.999	0.00032238977	0.00032600973	3	2
0.4501	0.999	0.4508176	0.45055518	3	3
0.5	0.001	0.066123344	0.062777065	1	1
0.5	0.001	0.0043062074	0.004091401	1	2
0.5	0.001	7.010601e-5	9.210006e-5	1	3
0.5	0.001	0.3575427	0.35037005	2	1
0.5	0.001	0.02362378	0.023176087	2	2
0.5	0.001	0.00039026607	0.00051620125	2	3
0.5	0.001	0.5129368	0.5230655	3	1
0.5	0.001	0.034429003	0.03514094	3	2
0.5	0.001	0.00057776825	0.0007707333	3	3
0.5	0.0509	0.043101743	0.040116776	1	1
0.5	0.0509	0.024356611	0.022806693	1	2
0.5	0.0509	0.0034365675	0.0043702433	1	3
0.5	0.0509	0.22126214	0.2122185	2	1
0.5	0.0509	0.1381608	0.13370651	2	2
0.5	0.0509	0.021737216	0.027784457	2	3
0.5	0.0509	0.29979366	0.2991496	3	1
0.5	0.0509	0.21087578	0.21194889	3	2
0.5	0.0509	0.037275545	0.047898367	3	3
0.5	0.1008	0.03432388	0.031422	1	1
0.5	0.1008	0.030356241	0.028032735	1	2
0.5	0.1008	0.006701786	0.008266212	1	3
0.5	0.1008	0.16764809	0.15785596	2	1
0.5	0.1008	0.1694271	0.16159758	2	2
0.5	0.1008	0.04352034	0.053765353	2	3
0.5	0.1008	0.2146839	0.21015501	3	1
0.5	0.1008	0.2560852	0.25331837	3	2
0.5	0.1008	0.077253476	0.095586814	3	3
0.5	0.1507	0.028407471	0.025677823	1	1
0.5	0.1507	0.03363532	0.030733593	1	2
0.5	0.1507	0.009945799	0.0119407475	1	3
0.5	0.1507	0.13245158	0.12293434	2	1
0.5	0.1507	0.18304558	0.17260537	2	2
0.5	0.1507	0.06486793	0.07772637	2	3
0.5	0.1507	0.16074723	0.1549924	3	1
0.5	0.1507	0.27076423	0.26448485	3	2
0.5	0.1507	0.11613485	0.13890447	3	3
0.5	0.2006	0.023922153	0.021424431	1	1
0.5	0.2006	0.035562266	0.032253765	1	2
0.5	0.2006	0.013215601	0.0154968	1	3
0.5	0.2006	0.106812865	0.09808394	2	1
0.5	0.2006	0.1880689	0.17589486	2	2
0.5	0.2006	0.085665494	0.09993365	2	3
0.5	0.2006	0.123229146	0.117474034	3	1
0.5	0.2006	0.27084854	0.2621499	3	2
0.5	0.2006	0.15267509	0.1772885	3	3
0.5	0.2505	0.020311618	0.018075272	1	1
0.5	0.2505	0.03663757	0.03307303	1	2
0.5	0.2505	0.016545098	0.01900652	1	3
0.5	0.2505	0.08709425	0.07937213	2	1
0.5	0.2505	0.18805414	0.17493929	2	2
0.5	0.2505	0.10596965	0.12077054	2	3
0.5	0.2505	0.095792934	0.09057452	3	1
0.5	0.2505	0.26301596	0.25299928	3	2
0.5	0.2505	0.18657875	0.21118933	3	3
0.5	0.3004	0.01729455	0.015328624	1	1
0.5	0.3004	0.037095424	0.033405006	1	2
0.5	0.3004	0.019960718	0.02252277	1	3
0.5	0.3004	0.07139026	0.06473271	2	1
0.5	0.3004	0.18475306	0.17135464	2	2
0.5	0.3004	0.12588432	0.14058675	2	3
0.5	0.3004	0.07505285	0.07056989	3	1
0.5	0.3004	0.25064975	0.24021918	3	2
0.5	0.3004	0.21791893	0.24128035	3	3
0.5	0.3503	0.014708734	0.013009382	1	1
0.5	0.3503	0.037058495	0.033353504	1	2
0.5	0.3503	0.023484543	0.026086425	1	3
0.5	0.3503	0.0585744	0.052953795	2	1
0.5	0.3503	0.17912875	0.16596851	2	2
0.5	0.3503	0.14552192	0.15967488	2	3
0.5	0.3503	0.05899597	0.055281606	3	1
0.5	0.3503	0.23562099	0.22545458	3	2
0.5	0.3503	0.24690613	0.2682172	3	3
0.5	0.4002	0.012452993	0.011008354	1	1
0.5	0.4002	0.036593944	0.032968774	1	2
0.5	0.4002	0.027136289	0.029731115	1	3
0.5	0.4002	0.047929727	0.04327428	2	1
0.5	0.4002	0.17174551	0.15922524	2	2
0.5	0.4002	0.16499098	0.17827678	2	3
0.5	0.4002	0.046343323	0.04335173	3	1
0.5	0.4002	0.2190174	0.20959175	3	2
0.5	0.4002	0.2737899	0.29257202	3	3
0.5	0.4501	0.010461016	0.00925424	1	1
0.5	0.4501	0.0357378	0.032271583	1	2
0.5	0.4501	0.030934572	0.03348613	1	3
0.5	0.4501	0.03897604	0.035192586	2	1
0.5	0.4501	0.16294621	0.15136455	2	2
0.5	0.4501	0.18439311	0.19659516	2	3
0.5	0.4501	0.036242828	0.03389345	3	1
0.5	0.4501	0.2014907	0.19311573	3	2
0.5	0.4501	0.2988177	0.31482667	3	3
0.5	0.5	0.008688084	0.0076992484	1	1
0.5	0.5	0.034506664	0.031264506	1	2
0.5	0.5	0.03489753	0.03737812	1	3
0.5	0.5	0.031379946	0.028366677	2	1
0.5	0.5	0.15294127	0.14250822	2	2
0.5	0.5	0.20382331	0.2148039	2	3
0.5	0.5	0.028106153	0.02630651	3	1
0.5	0.5	0.18343797	0.17628938	3	2
0.5	0.5	0.32221907	0.33538347	3	3
0.5	0.5499	0.0071038026	0.0063111456	1	1
0.5	0.5499	0.032904156	0.02993772	1	2
0.5	0.5499	0.03904331	0.041432094	1	3
0.5	0.5499	0.024904137	0.022557782	2	1
0.5	0.5499	0.14185816	0.13270636	2	2
0.5	0.5499	0.22337016	0.23305605	2	3
0.5	0.5499	0.021515496	0.020172812	3	1
0.5	0.5499	0.16510166	0.15924746	3	2
0.5	0.5499	0.34419906	0.3545785	3	3
0.5	0.5998	0.005687841	0.00506861	1	1
[truncated: 1,970 more rows]
