# Supplementary material for: Coevolution of male and female mate choice can destabilize reproductive isolation
Source: Nat Commun. 2019 Nov 12;10:5122. doi: 10.1038/s41467-019-12860-9 (PMC6851176; doi:10.1038/s41467-019-12860-9)
Supplement: Supplementary file 5 — Supplementary Software 1 [file 41467_2019_12860_MOESM5_ESM.zip › CodeChoosinessCoevolution/Data/FrequenciesMatingFMtestSelectionGradientDetailledAlpha1.txt]

percentFemale	percentMale	freqIni	freqMating	genotypeF	genotypeM
0.001	0.001	0.8790619	0.8790602	1	1
0.001	0.001	0.057579204	0.0575791	1	2
0.001	0.001	0.0009428854	0.00094467786	1	3
0.001	0.001	0.057573617	0.057573516	2	1
0.001	0.001	0.0037749824	0.0037749757	2	2
0.001	0.001	6.1880884e-5	6.1998886e-5	2	3
0.001	0.001	0.00094270206	0.0009427003	3	1
0.001	0.001	6.1874875e-5	6.187478e-5	3	2
0.001	0.001	1.0153278e-6	1.0172699e-6	3	3
0.001	0.0509	0.55647373	0.5564385	1	1
0.001	0.0509	0.3315912	0.33156964	1	2
0.001	0.0509	0.049515195	0.049572036	1	3
0.001	0.0509	0.036335625	0.036333323	2	1
0.001	0.0509	0.021799678	0.021798262	2	2
0.001	0.0509	0.0032786164	0.0032821957	2	3
0.001	0.0509	0.00059314625	0.0005931086	3	1
0.001	0.0509	0.0003583223	0.00035829903	3	2
0.001	0.0509	5.4279997e-5	5.4336168e-5	3	3
0.001	0.1008	0.42771423	0.427733	1	1
0.001	0.1008	0.41067213	0.4106886	1	2
0.001	0.1008	0.09919075	0.09915664	1	3
0.001	0.1008	0.027857479	0.0278587	2	1
0.001	0.1008	0.02698157	0.026982637	2	2
0.001	0.1008	0.006577979	0.0065746326	2	3
0.001	0.1008	0.00045359205	0.0004536116	3	1
0.001	0.1008	0.0004432255	0.00044324287	3	2
0.001	0.1008	0.00010907496	0.00010900144	3	3
0.001	0.1507	0.3401847	0.34032673	1	1
0.001	0.1507	0.44816563	0.4483499	1	2
0.001	0.1507	0.14922595	0.14890267	1	3
0.001	0.1507	0.022109108	0.022118334	2	1
0.001	0.1507	0.029411629	0.029423708	2	2
0.001	0.1507	0.009897059	0.009872813	2	3
0.001	0.1507	0.00035921804	0.0003593678	3	1
0.001	0.1507	0.00048260082	0.000482799	3	2
0.001	0.1507	0.00016412814	0.00016367945	3	3
0.001	0.2006	0.27442822	0.27473015	1	1
0.001	0.2006	0.4638899	0.46439674	1	2
0.001	0.2006	0.19926012	0.19845724	1	3
0.001	0.2006	0.01780232	0.017821895	2	1
0.001	0.2006	0.030404981	0.030438187	2	2
0.001	0.2006	0.013208648	0.013150174	2	3
0.001	0.2006	0.0002887025	0.00028901987	3	1
0.001	0.2006	0.0004982678	0.0004988118	3	2
0.001	0.2006	0.00021893244	0.00021787616	3	3
0.001	0.2505	0.22268257	0.22314867	1	1
0.001	0.2505	0.4658206	0.4667919	1	2
0.001	0.2505	0.24907938	0.24765143	1	3
0.001	0.2505	0.014421746	0.0144519275	2	1
0.001	0.2505	0.030492263	0.030555835	2	2
0.001	0.2505	0.016497768	0.016394917	2	3
0.001	0.2505	0.00023349162	0.00023398023	3	1
0.001	0.2505	0.0004990531	0.00050009345	3	2
0.001	0.2505	0.00027322647	0.00027138644	3	3
0.001	0.3004	0.18086503	0.1814741	1	1
0.001	0.3004	0.45816272	0.45970228	1	2
0.001	0.3004	0.29856116	0.29642588	1	3
0.001	0.3004	0.011696072	0.011735456	2	1
0.001	0.3004	0.029953077	0.030053718	2	2
0.001	0.3004	0.0197563	0.01960333	2	3
0.001	0.3004	0.00018907932	0.00018971592	3	1
0.001	0.3004	0.00048960646	0.0004912513	3	2
0.001	0.3004	0.0003268766	0.0003241534	3	3
0.001	0.3503	0.14650245	0.14721657	1	1
0.001	0.3503	0.44345278	0.4456118	1	2
0.001	0.3503	0.34764212	0.3447866	1	3
0.001	0.3503	0.009461064	0.009507182	2	1
0.001	0.3503	0.028955918	0.029096883	2	2
0.001	0.3503	0.022980442	0.022776388	2	3
0.001	0.3503	0.00015273917	0.00015348366	3	1
0.001	0.3503	0.00047272575	0.00047502707	3	2
0.001	0.3503	0.00037982664	0.00037620246	3	3
0.001	0.4002	0.117963985	0.11873658	1	1
0.001	0.4002	0.42334673	0.4261179	1	2
0.001	0.4002	0.39629644	0.39277455	1	3
0.001	0.4002	0.0076085255	0.0076583554	2	1
0.001	0.4002	0.027610566	0.02779129	2	2
0.001	0.4002	0.02616893	0.02591738	2	3
0.001	0.4002	0.00012267724	0.00012348067	3	1
0.001	0.4002	0.00045022933	0.00045317624	3	2
0.001	0.4002	0.000432064	0.00042759933	3	3
0.001	0.4501	0.0941138	0.09489641	1	1
0.001	0.4501	0.39898595	0.40230355	1	2
0.001	0.4501	0.44451815	0.44044366	1	3
0.001	0.4501	0.0060631707	0.0061135883	2	1
0.001	0.4501	0.025992466	0.026208593	2	2
0.001	0.4501	0.029321875	0.029030515	2	3
0.001	0.4501	9.764635e-5	9.845833e-5	3	1
0.001	0.4501	0.00042336475	0.00042688503	3	2
0.001	0.4501	0.0004835995	0.00047842448	3	3
0.001	0.5	0.07412894	0.074876636	1	1
0.001	0.5	0.37119094	0.37493607	1	2
0.001	0.5	0.49230972	0.48784617	1	3
0.001	0.5	0.0047705127	0.00481863	2	1
0.001	0.5	0.024155734	0.024399461	2	2
0.001	0.5	0.03243993	0.032119833	2	3
0.001	0.5	7.674489e-5	7.751897e-5	3	1
0.001	0.5	0.00039302307	0.0003969886	3	2
0.001	0.5	0.0005344519	0.000528754	3	3
0.001	0.5499	0.05739622	0.058071427	1	1
0.001	0.5499	0.3405738	0.3445829	1	2
0.001	0.5499	0.5396718	0.53501964	1	3
0.001	0.5499	0.003689977	0.0037333865	2	1
0.001	0.5499	0.022140615	0.022401247	2	2
0.001	0.5499	0.035523653	0.035188448	2	3
0.001	0.5499	5.9301954e-5	5.9999584e-5	3	1
0.001	0.5499	0.00035986584	0.0003641022	3	2
0.001	0.5499	0.00058463984	0.0005786504	3	3
0.001	0.5998	0.0434481	0.04402333	1	1
0.001	0.5998	0.30761063	0.31168714	1	2
0.001	0.5998	0.586596	0.5819788	1	3
0.001	0.5998	0.0027906536	0.0028276006	2	1
0.001	0.5998	0.019978289	0.020243043	2	2
0.001	0.5998	0.038572982	0.03823791	2	3
0.001	0.5998	4.480678e-5	4.540002e-5	3	1
0.001	0.5998	0.00032440398	0.0003287032	3	2
0.001	0.5998	0.0006341708	0.0006281493	3	3
0.001	0.6497	0.031921197	0.03238064	1	1
0.001	0.6497	0.27269	0.27661985	1	2
0.001	0.6497	0.6330565	0.6287031	1	3
0.001	0.6497	0.0020485134	0.0020779984	2	1
0.001	0.6497	0.017694078	0.017949084	2	2
0.001	0.6497	0.041586727	0.041267507	2	3
0.001	0.6497	3.286239e-5	3.3335386e-5	3	1
0.001	0.6497	0.00028704878	0.00029118583	3	2
0.001	0.6497	0.00068303314	0.0006772493	3	3
0.001	0.6996	0.022527516	0.022867545	1	1
0.001	0.6996	0.23614767	0.23971793	1	2
0.001	0.6996	0.6790056	0.6751317	1	3
0.001	0.6996	0.0014445374	0.0014663418	2	1
0.001	0.6996	0.015309786	0.015541262	2	2
0.001	0.6996	0.044562377	0.044274	2	3
0.001	0.6996	2.3154924e-5	2.3504435e-5	3	1
0.001	0.6996	0.00024815454	0.0002519066	3	2
0.001	0.6996	0.00073119625	0.0007259102	3	3
0.001	0.7495	0.015033981	0.015262579	1	1
0.001	0.7495	0.1982942	0.20131564	1	2
0.001	0.7495	0.7243656	0.7211509	1	3
0.001	0.7495	0.0009633362	0.0009779845	2	1
0.001	0.7495	0.012845441	0.013041177	2	2
0.001	0.7495	0.047495447	0.04725077	2	3
0.001	0.7495	1.5430465e-5	1.5665106e-5	3	1
0.001	0.7495	0.0002080435	0.00021121377	3	2
0.001	0.7495	0.0007785965	0.00077403645	3	3
0.001	0.7994	0.009246587	0.009381462	1	1
0.001	0.7994	0.15943557	0.16176745	1	2
0.001	0.7994	0.76902425	0.7665906	1	3
0.001	0.7994	0.00059211865	0.0006007557	2	1
0.001	0.7994	0.010320645	0.010471602	2	2
0.001	0.7994	0.05037921	0.050187502	2	3
0.001	0.7994	9.478324e-6	9.616584e-6	3	1
0.001	0.7994	0.00016702942	0.00016947265	3	2
0.001	0.7994	0.0008251353	0.00082147366	3	3
0.001	0.8493	0.00499794	0.0050634267	1	1
0.001	0.8493	0.11989096	0.121467665	1	2
0.001	0.8493	0.8128296	0.8112168	1	3
0.001	0.8493	0.00031987467	0.00032406606	2	1
0.001	0.8493	0.007755741	0.007857745	2	2
0.001	0.8493	0.05320461	0.05307007	2	3
0.001	0.8493	5.1175575e-6	5.184618e-6	3	1
0.001	0.8493	0.00012543635	0.0001270862	3	2
0.001	0.8493	0.0008706773	0.00086800713	3	3
0.001	0.8992	0.0021367688	0.0021595075	1	1
0.001	0.8992	0.080006525	0.08086248	1	2
0.001	0.8992	0.85558677	0.8547315	1	3
0.001	0.8992	0.00013669462	0.00013814935	2	1
0.001	0.8992	0.0051726783	0.005228024	2	2
0.001	0.8992	0.055959806	0.05588016	2	3
0.001	0.8992	2.1859396e-6	2.209204e-6	3	1
0.001	0.8992	8.36118e-5	8.45065e-5	3	2
0.001	0.8992	0.0009150439	0.0009133585	3	3
0.001	0.9491	0.00051899126	0.00052268914	1	1
0.001	0.9491	0.0401638	0.04045265	1	2
0.001	0.9491	0.8970579	0.89678127	1	3
0.001	0.9491	3.3190518e-5	3.342703e-5	2	1
0.001	0.9491	0.002595532	0.002614202	2	2
0.001	0.9491	0.05863028	0.058595978	2	3
0.001	0.9491	5.305908e-7	5.343721e-7	3	1
0.001	0.9491	4.1935244e-5	4.223694e-5	3	2
0.001	0.9491	0.0009580144	0.0009571924	3	3
0.001	0.999	1.898809e-7	1.9036256e-7	1	1
0.001	0.999	0.0007814857	0.00078352867	1	2
0.001	0.999	0.9369683	0.9369724	1	3
0.001	0.999	1.2142096e-8	1.2172905e-8	2	1
0.001	0.999	5.0490016e-5	5.0622075e-5	2	2
0.001	0.999	0.061199304	0.061193194	2	3
0.001	0.999	1.9408726e-10	1.9457991e-10	3	1
0.001	0.999	8.1554856e-7	8.176827e-7	3	2
0.001	0.999	0.0009993357	0.000999133	3	3
0.0509	0.001	0.5562553	0.55610234	1	1
0.0509	0.001	0.036497336	0.036488995	1	2
0.0509	0.001	0.0005986794	0.00065944577	1	3
0.0509	0.001	0.331504	0.33153203	2	1
0.0509	0.001	0.021918869	0.02192203	2	2
0.0509	0.001	0.00036235503	0.00040012522	2	3
0.0509	0.001	0.049508497	0.049532257	3	1
0.0509	0.001	0.0033000794	0.0033018999	3	2
0.0509	0.001	5.500194e-5	6.0898336e-5	3	3
0.0509	0.0509	0.35028827	0.3483796	1	1
0.0509	0.0509	0.21098056	0.20988216	1	2
0.0509	0.0509	0.031847324	0.034644548	1	3
0.0509	0.0509	0.2039794	0.20291111	2	1
0.0509	0.0509	0.12925354	0.12861589	2	2
0.0509	0.0509	0.020622557	0.022471271	2	3
0.0509	0.0509	0.029737046	0.029588351	3	1
0.0509	0.0509	0.019921726	0.019829286	3	2
0.0509	0.0509	0.0033695765	0.003677868	3	3
0.0509	0.1008	0.2681728	0.265618	1	1
0.0509	0.1008	0.26088366	0.25846058	1	2
0.0509	0.1008	0.06385699	0.06855557	1	3
0.0509	0.1008	0.15318514	0.15174538	2	1
0.0509	0.1008	0.15890878	0.15746129	2	2
0.0509	0.1008	0.041809645	0.044886798	2	3
0.0509	0.1008	0.02188659	0.021684067	3	1
0.0509	0.1008	0.024377558	0.024160204	3	2
0.0509	0.1008	0.0069187228	0.00742807	3	3
0.0509	0.1507	0.21271317	0.21005867	1	1
0.0509	0.1507	0.2841714	0.28068775	1	2
0.0509	0.1507	0.095975935	0.10184945	1	3
0.0509	0.1507	0.11956386	0.11808211	2	1
0.0509	0.1507	0.17149043	0.16941011	2	2
0.0509	0.1507	0.06282398	0.06656693	2	3
0.0509	0.1507	0.016796792	0.0165903	3	1
0.0509	0.1507	0.026068812	0.025756143	3	2
0.0509	0.1507	0.01039572	0.010998595	3	3
0.0509	0.2006	0.17129162	0.16880918	1	1
0.0509	0.2006	0.29368433	0.2894939	1	2
0.0509	0.2006	0.12797597	0.13446689	1	3
0.0509	0.2006	0.0949614	0.093591735	2	1
0.0509	0.2006	0.1754515	0.17296678	2	2
0.0509	0.2006	0.08336596	0.08734614	2	3
0.0509	0.2006	0.01314889	0.0129603	3	1
0.0509	0.2006	0.026398001	0.026027163	3	2
0.0509	0.2006	0.0137223685	0.014338005	3	3
0.0509	0.2505	0.13883846	0.13665096	1	1
0.0509	0.2505	0.29456758	0.29000267	1	2
0.0509	0.2505	0.15975535	0.16645363	1	3
0.0509	0.2505	0.07604528	0.0748522	2	1
0.0509	0.2505	0.1742223	0.17154065	2	2
0.0509	0.2505	0.10334885	0.10726274	2	3
0.0509	0.2505	0.010397209	0.01023489	3	1
0.0509	0.2505	0.025942236	0.02554583	3	2
0.0509	0.2505	0.016882598	0.0174563	3	3
0.0509	0.3004	0.1126906	0.1108384	1	1
0.0509	0.3004	0.28949937	0.28483576	1	2
0.0509	0.3004	0.19127175	0.19788747	1	3
0.0509	0.3004	0.06106261	0.060063377	2	1
0.0509	0.3004	0.16957568	0.16686355	2	2
0.0509	0.3004	0.12276615	0.126411	2	3
0.0509	0.3004	0.008255222	0.008120833	3	1
0.0509	0.3004	0.024996959	0.024600245	3	2
0.0509	0.3004	0.0198818	0.020379473	3	3
0.0509	0.3503	0.09124571	0.08972392	1	1
0.0509	0.3503	0.28007084	0.2755194	1	2
0.0509	0.3503	0.22251257	0.22885127	1	3
0.0509	0.3503	0.048964515	0.048151914	2	1
0.0509	0.3503	0.162547	0.15992732	2	2
0.0509	0.3503	0.14164288	0.14489394	2	3
0.0509	0.3503	0.006552797	0.0064446894	3	1
0.0509	0.3503	0.023731114	0.023352033	3	2
0.0509	0.3503	0.022732448	0.023135396	3	3
0.0509	0.4002	0.07345647	0.07223641	1	1
0.0509	0.4002	0.26730782	0.26301676	1	2
0.0509	0.4002	0.2534811	0.25942355	1	3
0.0509	0.4002	0.039071172	0.038425956	2	1
0.0509	0.4002	0.15378982	0.15134539	2	2
0.0509	0.4002	0.16001576	0.16280806	2	3
0.0509	0.4002	0.0051807277	0.005095768	3	1
0.0509	0.4002	0.022248363	0.02189845	3	2
0.0509	0.4002	0.025448654	0.025749512	3	3
0.0509	0.4501	0.058599465	0.05764143	1	1
0.0509	0.4501	0.25191018	0.2479718	1	2
0.0509	0.4501	0.28418595	0.28967154	1	3
0.0509	0.4501	0.030917034	0.030415015	2	1
0.0509	0.4501	0.14373916	0.14151847	2	2
0.0509	0.4501	0.1779236	0.18023744	2	3
0.0509	0.4501	0.0040649865	0.0039995243	3	1
0.0509	0.4501	0.020615596	0.020301102	3	2
0.0509	0.4501	0.02804394	0.02824368	3	3
0.0509	0.5	0.04615467	0.045415834	1	1
0.0509	0.5	0.23437807	0.23083667	1	2
0.0509	0.5	0.31463563	0.3196478	1	3
0.0509	0.5	0.024170153	0.023786338	2	1
0.0509	0.5	0.13269763	0.13072084	2	2
0.0509	0.5	0.19540232	0.19725208	2	3
0.0509	0.5	0.0031532894	0.0031037012	3	1
0.0509	0.5	0.018877707	0.01860071	3	2
0.0509	0.5	0.030530464	0.030636048	3	3
0.0509	0.5499	0.03573685	0.035175875	1	1
0.0509	0.5499	0.21508384	0.21194547	1	2
0.0509	0.5499	0.3448333	0.34938648	1	3
0.0509	0.5499	0.018586418	0.018297361	2	1
0.0509	0.5499	0.120884106	0.11914956	2	2
0.0509	0.5499	0.21248308	0.21390772	2	3
0.0509	0.5499	0.002407528	0.0023705105	3	1
0.0509	0.5499	0.017065976	0.016825425	3	2
0.0509	0.5499	0.032918777	0.03294151	3	3
0.0509	0.5998	0.027053583	0.026633494	1	1
0.0509	0.5998	0.19431767	0.19156009	1	2
0.0509	0.5998	0.37477404	0.37890178	1	3
0.0509	0.5998	0.013981665	0.013766849	2	1
0.0509	0.5998	0.10846357	0.10695388	2	2
0.0509	0.5998	0.22918972	0.23024474	2	3
0.0509	0.5998	0.0017991841	0.001771897	3	1
0.0509	0.5998	0.01520296	0.014995681	3	2
0.0509	0.5998	0.035217747	0.03517184	3	3
0.0509	0.6497	0.019878045	0.019567661	1	1
0.0509	0.6497	0.1723167	0.16990015	1	2
0.0509	0.6497	0.40444016	0.40818256	1	3
0.0509	0.6497	0.010213926	0.010056304	2	1
0.0509	0.6497	0.09556611	0.09425476	2	2
0.0509	0.6497	0.24553841	0.24628869	2	3
0.0509	0.6497	0.00130644	0.0012865679	3	1
0.0509	0.6497	0.013305631	0.013127249	3	2
0.0509	0.6497	0.037434522	0.037336007	3	3
0.0509	0.6996	0.0140307695	0.013805251	1	1
0.0509	0.6996	0.14928749	0.14716668	1	2
0.0509	0.6996	0.4337993	0.43719116	1	3
0.0509	0.6996	0.0071715326	0.0070577087	2	1
0.0509	0.6996	0.082300276	0.08115842	2	2
0.0509	0.6996	0.2615362	0.262049	2	3
0.0509	0.6996	0.0009122713	0.0008980157	3	1
0.0509	0.6996	0.011387459	0.011233403	3	2
0.0509	0.6996	0.039574638	0.039440338	3	3
0.0509	0.7495	0.009366291	0.009206858	1	1
0.0509	0.7495	0.12542057	0.12355734	1	2
0.0509	0.7495	0.46280056	0.46585834	1	3
0.0509	0.7495	0.004764746	0.0046846946	2	1
0.0509	0.7495	0.06876243	0.06776575	2	2
0.0509	0.7495	0.27718043	0.2775189	2	3
0.0509	0.7495	0.0006031211	0.00059315085	3	1
0.0509	0.7495	0.009459812	0.009326251	3	2
0.0509	0.7495	0.04164199	0.04148864	3	3
0.0509	0.7994	0.0057634683	0.0056564105	1	1
0.0509	0.7994	0.10090403	0.09928069	1	2
0.0509	0.7994	0.49137157	0.49408117	1	3
0.0509	0.7994	0.002919683	0.0028661534	2	1
0.0509	0.7994	0.055043854	0.054179817	2	2
0.0509	0.7994	0.2924574	0.29267424	2	3
0.0509	0.7994	0.0003679588	0.00036132106	3	1
0.0509	0.7994	0.007533008	0.007417813	3	2
0.0509	0.7994	0.043638933	0.043482322	3	3
0.0509	0.8493	0.0031176945	0.0030527192	1	1
0.0509	0.8493	0.0759329	0.07456552	1	2
0.0509	0.8493	0.519416	0.52172077	1	3
0.0509	0.8493	0.0015736892	0.0015413046	2	1
0.0509	0.8493	0.04123627	0.04051099	2	2
0.0509	0.8493	0.3073426	0.30747396	2	3
0.0509	0.8493	0.00019757962	0.00019357709	3	1
0.0509	0.8493	0.005617014	0.0055206567	3	2
0.0509	0.8493	0.045566373	0.04542059	3	3
0.0509	0.8992	0.001334596	0.001302689	1	1
0.0509	0.8992	0.050716944	0.049666893	1	2
0.0509	0.8992	0.54681194	0.54860324	1	3
0.0509	0.8992	0.0006716605	0.00065579364	2	1
0.0509	0.8992	0.027435474	0.026879705	2	2
0.0509	0.8992	0.32179958	0.32186043	2	3
0.0509	0.8992	8.406618e-5	8.2109465e-5	3	1
0.0509	0.8992	0.003721959	0.0036482806	3	2
0.0509	0.8992	0.04742374	0.0473006	3	3
0.0509	0.9491	0.0003248641	0.00031581952	1	1
0.0509	0.9491	0.025486264	0.024868472	1	2
0.0509	0.9491	0.5734122	0.5745243	1	3
0.0509	0.9491	0.00016313762	0.00015864575	2	1
0.0509	0.9491	0.013743674	0.013417031	2	2
0.0509	0.9491	0.33578193	0.3357632	2	3
0.0509	0.9491	2.0371273e-5	1.9818022e-5	3	1
0.0509	0.9491	0.0018583279	0.0018150685	3	2
0.0509	0.9491	0.049209274	0.049117744	3	3
0.0509	0.999	1.1947762e-7	1.1557118e-7	1	1
0.0509	0.999	0.0004963491	0.00048211994	1	2
0.0509	0.999	0.59904647	0.59925914	1	3
0.0509	0.999	5.994618e-8	5.8006005e-8	2	1
0.0509	0.999	0.00026719674	0.0002596695	2	2
0.0509	0.999	0.34923345	0.34909815	2	3
0.0509	0.999	7.47802e-9	7.239023e-9	3	1
0.0509	0.999	3.605737e-5	3.5060013e-5	3	2
0.0509	0.999	0.050920233	0.050865628	3	3
0.1008	0.001	0.4267066	0.4261977	1	1
0.1008	0.001	0.028045889	0.028016014	1	2
0.1008	0.001	0.00046084356	0.0005541074	1	3
0.1008	0.001	0.41075987	0.4108677	2	1
0.1008	0.001	0.027296098	0.027308179	2	2
0.1008	0.001	0.00045354912	0.0005488678	2	3
0.1008	0.001	0.0994755	0.099666946	3	1
0.1008	0.001	0.006689049	0.0067034187	3	2
0.1008	0.001	0.000112473936	0.00013709182	3	3
0.1008	0.0509	0.26722497	0.26395252	1	1
0.1008	0.0509	0.16265294	0.16078512	1	2
0.1008	0.0509	0.024813544	0.029147476	1	3
0.1008	0.0509	0.24870205	0.24589586	2	1
0.1008	0.0509	0.16280979	0.16114104	2	2
0.1008	0.0509	0.02691811	0.031771105	2	3
0.1008	0.0509	0.058101878	0.057512067	3	1
0.1008	0.0509	0.041327354	0.040959883	3	2
0.1008	0.0509	0.007449288	0.008834733	3	3
0.1008	0.1008	0.20374802	0.19944035	1	1
0.1008	0.1008	0.20073508	0.19666548	1	2
0.1008	0.1008	0.049769603	0.05706896	1	3
0.1008	0.1008	0.1843808	0.18060681	2	1
0.1008	0.1008	0.19911486	0.19526535	2	2
0.1008	0.1008	0.05481685	0.06294383	2	3
0.1008	0.1008	0.04179831	0.040976673	3	1
0.1008	0.1008	0.050186954	0.04926843	3	2
0.1008	0.1008	0.015449411	0.01776395	3	3
0.1008	0.1507	0.16119123	0.15671527	1	1
0.1008	0.1507	0.21824253	0.21238317	1	2
0.1008	0.1507	0.07471748	0.08392604	1	3
0.1008	0.1507	0.14250687	0.13862418	2	1
0.1008	0.1507	0.21345541	0.20788884	2	2
0.1008	0.1507	0.08218418	0.09216672	2	3
0.1008	0.1507	0.031505905	0.030667685	3	1
0.1008	0.1507	0.053061847	0.051722698	3	2
0.1008	0.1507	0.023134574	0.025905317	3	3
0.1008	0.2006	0.12960243	0.12537327	1	1
0.1008	0.2006	0.22524267	0.2181172	1	2
0.1008	0.2006	0.09950262	0.109849304	1	3
0.1008	0.2006	0.1123279	0.10871284	2	1
0.1008	0.2006	0.21701783	0.21030149	2	2
0.1008	0.2006	0.10858643	0.11940457	2	3
0.1008	0.2006	0.024309872	0.023541082	3	1
0.1008	0.2006	0.05311587	0.051511753	3	2
0.1008	0.2006	0.030294254	0.03318835	3	3
0.1008	0.2505	0.104959056	0.10116049	1	1
0.1008	0.2505	0.22572872	0.21781266	1	2
0.1008	0.2505	0.12407954	0.13500918	1	3
0.1008	0.2505	0.08941194	0.08621362	2	1
0.1008	0.2505	0.21430078	0.2069269	2	2
0.1008	0.2505	0.1339643	0.14492495	2	3
0.1008	0.2505	0.01899543	0.018326001	3	1
0.1008	0.2505	0.051640812	0.049900863	3	2
0.1008	0.2505	0.03691949	0.03972538	3	3
0.1008	0.3004	0.08515687	0.081853375	1	1
0.1008	0.3004	0.22174582	0.21343139	1	2
0.1008	0.3004	0.1484415	0.15955457	1	3
0.1008	0.3004	0.07144277	0.0687011	2	1
0.1008	0.3004	0.20757408	0.1999298	2	2
0.1008	0.3004	0.15837313	0.16901705	2	3
0.1008	0.3004	0.014931717	0.014366628	3	1
0.1008	0.3004	0.049275514	0.047496434	3	2
0.1008	0.3004	0.043058567	0.04564954	3	3
0.1008	0.3503	0.0689412	0.06613515	1	1
0.1008	0.3503	0.21449137	0.20608796	1	2
0.1008	0.3503	0.1725962	0.1836056	1	3
0.1008	0.3503	0.057051476	0.054753933	2	1
0.1008	0.3503	0.19812895	0.19050498	2	2
0.1008	0.3503	0.18189926	0.191931	2	3
0.1008	0.3503	0.011750713	0.011283981	3	1
0.1008	0.3503	0.04636975	0.04462032	3	2
0.1008	0.3503	0.048770938	0.051076896	3	3
0.1008	0.4002	0.05550023	0.053162426	1	1
0.1008	0.4002	0.20472856	0.1964725	1	2
0.1008	0.4002	0.196556	0.20725676	1	3
0.1008	0.4002	0.045362532	0.04347234	2	1
0.1008	0.4002	0.1867595	0.17936668	2	2
0.1008	0.4002	0.2046318	0.21387102	2	3
0.1008	0.4002	0.009220505	0.008841695	3	1
0.1008	0.4002	0.043128207	0.04145537	3	2
0.1008	0.4002	0.054112673	0.056101225	3	3
0.1008	0.4501	0.04427821	0.042364497	1	1
0.1008	0.4501	0.19297487	0.18504153	1	2
0.1008	0.4501	0.22033235	0.23057981	1	3
0.1008	0.4501	0.03578389	0.03425459	2	1
0.1008	0.4501	0.173983	0.16696878	2	2
0.1008	0.4501	0.22665179	0.2349996	2	3
0.1008	0.4501	0.0071866335	0.0068840007	3	1
0.1008	0.4501	0.03967689	0.038111024	3	2
0.1008	0.4501	0.059132475	0.060796294	3	3
0.1008	0.5	0.03487867	0.033339195	1	1
0.1008	0.5	0.17959918	0.17211445	1	2
0.1008	0.5	0.24393319	0.2536263	1	3
0.1008	0.5	0.027898036	0.026681093	2	1
0.1008	0.5	0.16015244	0.15361473	2	2
0.1008	0.5	0.24802902	0.25544488	2	3
0.1008	0.5	0.0055417363	0.0053037293	3	1
0.1008	0.5	0.036096383	0.03465569	3	2
0.1008	0.5	0.0638714	0.06522007	3	3
0.1008	0.5499	0.027009558	0.025794076	1	1
0.1008	0.5499	0.1648768	0.15792775	1	2
0.1008	0.5499	0.26736024	0.276428	1	3
0.1008	0.5499	0.021400636	0.020449411	2	1
0.1008	0.5499	0.1455189	0.13951866	2	2
0.1008	0.5499	0.2688217	0.27530572	2	3
0.1008	0.5499	0.0042086206	0.0040246025	3	1
0.1008	0.5499	0.03244015	0.03113404	3	2
0.1008	0.5499	0.06836354	0.069417946	3	3
0.1008	0.5998	0.020449892	0.01951065	1	1
0.1008	0.5998	0.14902288	0.14266746	1	2
0.1008	0.5998	0.2906074	0.29899785	1	3
0.1008	0.5998	0.016063754	0.015335467	2	1
0.1008	0.5998	0.13026898	0.12484053	2	2
0.1008	0.5998	0.28907508	0.29465526	2	3
0.1008	0.5998	0.0031302236	0.0029907431	3	1
0.1008	0.5998	0.028744794	0.027576704	3	2
0.1008	0.5998	0.07263696	0.07342542	3	3
0.1008	0.6497	0.015028723	0.014321898	1	1
0.1008	0.6497	0.1322149	0.1264916	1	2
0.1008	0.6497	0.3136585	0.32132816	1	3
0.1008	0.6497	0.011712727	0.011169269	2	1
0.1008	0.6497	0.11454807	0.109708615	2	2
0.1008	0.6497	0.3088225	0.31354386	2	3
0.1008	0.6497	0.002263365	0.002160235	3	1
0.1008	0.6497	0.025036544	0.0240063	3	2
0.1008	0.6497	0.07671459	0.07726996	3	3
0.1008	0.6996	0.01061062	0.010096877	1	1
0.1008	0.6996	0.1146074	0.109544486	1	2
0.1008	0.6996	0.3364858	0.34339026	1	3
0.1008	0.6996	0.008210707	0.007818706	2	1
0.1008	0.6996	0.098475605	0.09423388	2	2
0.1008	0.6996	0.32808536	0.33200157	2	3
0.1008	0.6996	0.001574664	0.0015008901	3	1
0.1008	0.6996	0.021335058	0.020440875	3	2
0.1008	0.6996	0.080614805	0.08097242	3	3
0.1008	0.7495	0.0070858127	0.006730168	1	1
0.1008	0.7495	0.09634398	0.09196842	1	2
0.1008	0.7495	0.35904762	0.36513275	1	3
0.1008	0.7495	0.0054482315	0.0051786955	2	1
0.1008	0.7495	0.08215643	0.0785209	2	2
0.1008	0.7495	0.3468719	0.3500371	2	3
0.1008	0.7495	0.0010377961	0.0009874429	3	1
0.1008	0.7495	0.017656177	0.016896497	3	2
0.1008	0.7495	0.08435201	0.08454793	3	3
0.1008	0.7994	0.0043626507	0.0041338284	1	1
0.1008	0.7994	0.07756555	0.0739118	1	2
0.1008	0.7994	0.3812864	0.38647965	1	3
0.1008	0.7994	0.0033355758	0.003163175	2	1
0.1008	0.7994	0.065688476	0.06267475	2	2
0.1008	0.7994	0.3651787	0.3676414	2	3
0.1008	0.7994	0.00063156785	0.0005995666	3	1
0.1008	0.7994	0.01401373	0.01338883	3	2
0.1008	0.7994	0.08793728	0.08800695	3	3
0.1008	0.8493	0.002361964	0.002231384	1	1
0.1008	0.8493	0.058417395	0.055535655	1	2
0.1008	0.8493	0.40312773	0.4073308	1	3
0.1008	0.8493	0.0017971735	0.0016992787	2	1
0.1008	0.8493	0.049168456	0.04680623	2	2
0.1008	0.8493	0.3829894	0.38478628	2	3
0.1008	0.8493	0.00033852283	0.00032044906	3	1
0.1008	0.8493	0.010420686	0.009934074	3	2
0.1008	0.8493	0.09137873	0.09135575	3	3
0.1008	0.8992	0.0010124537	0.00095295435	1	1
0.1008	0.8992	0.039054815	0.03701761	1	2
0.1008	0.8992	0.4244782	0.4275617	1	3
0.1008	0.8992	0.00076728524	0.0007228563	2	1
0.1008	0.8992	0.03269625	0.031034699	2	2
0.1008	0.8992	0.40027535	0.40142775	2	3
0.1008	0.8992	0.0001439077	0.00013574032	3	1
0.1008	0.8992	0.006889986	0.006549527	3	2
0.1008	0.8992	0.094681635	0.094597116	3	3
0.1008	0.9491	0.00024701428	0.00023146223	1	1
0.1008	0.9491	0.019646801	0.01855327	1	2
0.1008	0.9491	0.44522616	0.44702664	1	3
0.1008	0.9491	0.00018663505	0.0001750555	2	1
0.1008	0.9491	0.016376864	0.015488259	2	2
0.1008	0.9491	0.41699743	0.41750783	2	3
0.1008	0.9491	3.4888228e-5	3.2766224e-5	3	1
0.1008	0.9491	0.0034347728	0.0032534124	3	2
0.1008	0.9491	0.09784949	0.09773129	3	3
0.1008	0.999	9.1348596e-8	8.514047e-8	1	1
0.1008	0.999	0.0003830028	0.00036005722	1	2
0.1008	0.999	0.4652397	0.46556273	1	3
0.1008	0.999	6.891548e-8	6.429874e-8	2	1
0.1008	0.999	0.00031846517	0.00029984664	2	2
0.1008	0.999	0.4331076	0.43295792	2	3
0.1008	0.999	1.2858168e-8	1.2013394e-8	3	1
0.1008	0.999	6.659266e-5	6.279964e-5	3	2
0.1008	0.999	0.10088455	0.10075661	3	3
0.1507	0.001	0.3379203	0.3368859	1	1
0.1507	0.001	0.022248205	0.022185177	1	2
0.1507	0.001	0.00036619935	0.00047671187	1	3
0.1507	0.001	0.44831908	0.44841686	2	1
0.1507	0.001	0.02991777	0.029934494	2	2
0.1507	0.001	0.0004992282	0.00065671257	2	3
0.1507	0.001	0.15037277	0.15098494	3	1
0.1507	0.001	0.010184045	0.010229803	3	2
0.1507	0.001	0.00017247465	0.00022958094	3	3
0.1507	0.0509	0.21044806	0.20611745	1	1
0.1507	0.0509	0.12936795	0.12689325	1	2
0.1507	0.0509	0.019931998	0.025095241	1	3
0.1507	0.0509	0.2676242	0.26272735	2	1
0.1507	0.0509	0.180006	0.1770844	2	2
0.1507	0.0509	0.030647686	0.038884655	2	3
0.1507	0.0509	0.08573514	0.08440491	3	1
0.1507	0.0509	0.06407873	0.06324586	3	2
0.1507	0.0509	0.012160331	0.015546992	3	3
0.1507	0.1008	0.15981764	0.15426338	1	1
0.1507	0.1008	0.15931566	0.15405537	1	2
0.1507	0.1008	0.0399696	0.048634626	1	3
0.1507	0.1008	0.19620314	0.18971401	2	1
0.1507	0.1008	0.2190187	0.21229598	2	2
0.1507	0.1008	0.062566936	0.076320134	2	3
0.1507	0.1008	0.06047605	0.05860378	3	1
0.1507	0.1008	0.07725161	0.07507944	3	2
0.1507	0.1008	0.025380636	0.031033222	3	3
0.1507	0.1507	0.12613498	0.120427065	1	1
0.1507	0.1507	0.17291145	0.16541733	1	2
0.1507	0.1507	0.059938177	0.070865996	1	3
0.1507	0.1507	0.15040311	0.14380133	2	1
0.1507	0.1507	0.23342982	0.22377549	2	2
0.1507	0.1507	0.09356548	0.11041697	2	3
0.1507	0.1507	0.044898912	0.043006748	3	1
0.1507	0.1507	0.08086955	0.07770201	3	2
0.1507	0.1507	0.037848547	0.044587135	3	3
0.1507	0.2006	0.101284996	0.095915295	1	1
0.1507	0.2006	0.17827287	0.16919753	1	2
0.1507	0.2006	0.07974576	0.0920643	1	3
0.1507	0.2006	0.11782634	0.11172018	2	1
0.1507	0.2006	0.23610255	0.22450952	2	2
0.1507	0.2006	0.12315807	0.14144528	2	3
0.1507	0.2006	0.034234364	0.03251384	3	1
0.1507	0.2006	0.08017407	0.07639668	3	2
0.1507	0.2006	0.049200937	0.056237295	3	3
0.1507	0.2505	0.081974804	0.07715158	1	1
0.1507	0.2505	0.17857125	0.16848582	1	2
0.1507	0.2505	0.09938292	0.112474196	1	3
0.1507	0.2505	0.09334526	0.08795693	2	1
0.1507	0.2505	0.23212981	0.2194211	2	2
0.1507	0.2505	0.15135133	0.16998126	2	3
0.1507	0.2505	0.026494607	0.025004521	3	1
0.1507	0.2505	0.07726971	0.07318584	3	2
0.1507	0.2505	0.05948031	0.06633888	3	3
0.1507	0.3004	0.06649339	0.062285338	1	1
0.1507	0.3004	0.17540313	0.16477096	1	2
0.1507	0.3004	0.11886005	0.1322767	1	3
0.1507	0.3004	0.07430385	0.0696821	2	1
0.1507	0.3004	0.22401902	0.21082462	2	2
0.1507	0.3004	0.1782743	0.1965332	2	3
0.1507	0.3004	0.020661337	0.019406406	3	1
0.1507	0.3004	0.07316113	0.06898921	3	2
0.1507	0.3004	0.068823695	0.07523138	3	3
0.1507	0.3503	0.053830646	0.0502371	1	1
0.1507	0.3503	0.16969109	0.15887852	1	2
0.1507	0.3503	0.13819113	0.15160294	1	3
0.1507	0.3503	0.05915144	0.05526699	2	1
0.1507	0.3503	0.2131623	0.19995135	2	2
0.1507	0.3503	0.20407408	0.22149886	2	3
0.1507	0.3503	0.016150232	0.015113552	3	1
0.1507	0.3503	0.06837596	0.06426791	3	2
0.1507	0.3503	0.0773731	0.08318281	3	3
0.1507	0.4002	0.04333969	0.040325835	1	1
0.1507	0.4002	0.16201891	0.15131235	1	2
0.1507	0.4002	0.15738866	0.17054765	1	3
0.1507	0.4002	0.04690845	0.04369841	2	1
0.1507	0.4002	0.20039797	0.18751462	2	2
0.1507	0.4002	0.22888532	0.24518079	2	3
0.1507	0.4002	0.012599074	0.011756062	3	1
0.1507	0.4002	0.063209936	0.059269074	3	2
0.1507	0.4002	0.08525196	0.09039518	3	3
0.1507	0.4501	0.034581527	0.032096643	1	1
0.1507	0.4501	0.15278149	0.14240341	1	2
0.1507	0.4501	0.17646167	0.18917862	1	3
0.1507	0.4501	0.036919538	0.03430883	2	1
0.1507	0.4501	0.18626279	0.17395657	2	2
0.1507	0.4501	0.2528236	0.26780936	2	3
0.1507	0.4501	0.009770132	0.009094679	3	1
0.1507	0.4501	0.05783706	0.054131925	3	2
0.1507	0.4501	0.09256224	0.09701999	3	3
0.1507	0.5	0.027245007	0.025232213	1	1
0.1507	0.5	0.14226083	0.13238327	1	2
0.1507	0.5	0.19541463	0.20754197	1	3
0.1507	0.5	0.028726656	0.026638456	2	1
0.1507	0.5	0.17111741	0.15956712	2	2
0.1507	0.5	0.27598494	0.28955987	2	3
0.1507	0.5	0.00750029	0.0069674402	3	1
0.1507	0.5	0.052363556	0.048938055	3	2
0.1507	0.5	0.09938675	0.10317153	3	3
0.1507	0.5499	0.021101957	0.019503502	1	1
0.1507	0.5499	0.13066822	0.12142421	1	2
0.1507	0.5499	0.21424623	0.22566544	1	3
0.1507	0.5499	0.021998348	0.020359153	2	1
0.1507	0.5499	0.15521583	0.14454788	2	2
0.1507	0.5499	0.29844695	0.31056517	2	3
0.1507	0.5499	0.0056736087	0.0052606296	3	1
0.1507	0.5499	0.046856284	0.04373714	3	2
0.1507	0.5499	0.10579251	0.10893681	3	3
0.1507	0.5998	0.015980262	0.014740249	1	1
0.1507	0.5998	0.11817014	0.10966322	1	2
0.1507	0.5998	0.23294853	0.24355966	1	3
0.1507	0.5998	0.01648785	0.015229692	2	1
0.1507	0.5998	0.13874441	0.12904751	2	2
0.1507	0.5998	0.32027116	0.330924	2	3
0.1507	0.5998	0.0042052423	0.003891953	3	1
0.1507	0.5998	0.041358616	0.038560886	3	2
0.1507	0.5998	0.11183369	0.11438266	3	3
0.1507	0.6497	0.01174682	0.010812563	1	1
0.1507	0.6497	0.104904614	0.09721728	1	2
0.1507	0.6497	0.2515056	0.26121873	1	3
0.1507	0.6497	0.012006883	0.011068119	2	1
0.1507	0.6497	0.12184717	0.11318439	2	2
0.1507	0.6497	0.34150362	0.350707	2	3
0.1507	0.6497	0.003031545	0.002800273	3	1
0.1507	0.6497	0.035899617	0.033430953	3	2
0.1507	0.6497	0.11755423	0.11956069	3	3
0.1507	0.6996	0.008296175	0.0076187067	1	1
0.1507	0.6996	0.09099236	0.084193505	1	2
0.1507	0.6996	0.26989263	0.27862033	1	3
0.1507	0.6996	0.008408481	0.007733688	2	1
0.1507	0.6996	0.104641244	0.09706009	2	2
0.1507	0.6996	0.36217618	0.36996052	2	3
0.1507	0.6996	0.0021037157	0.0019390762	3	1
0.1507	0.6996	0.030499723	0.0283637	3	2
0.1507	0.6996	0.122989446	0.124510325	3	3
0.1507	0.7495	0.005542689	0.0050766896	1	1
0.1507	0.7495	0.07654552	0.07069736	1	2
0.1507	0.7495	0.28807402	0.29572427	1	3
0.1507	0.7495	0.005575487	0.005114949	2	1
0.1507	0.7495	0.08722844	0.08076958	2	2
0.1507	0.7495	0.38230732	0.38870928	2	3
0.1507	0.7495	0.0013835863	0.0012721913	3	1
0.1507	0.7495	0.025174512	0.023373362	3	2
0.1507	0.7495	0.12816824	0.12926218	3	3
0.1507	0.7994	0.0034147785	0.0031181606	1	1
0.1507	0.7994	0.061673835	0.056837928	1	2
0.1507	0.7994	0.30600286	0.3124734	1	3
0.1507	0.7994	0.0034122472	0.0031211174	2	1
0.1507	0.7994	0.069702566	0.064407244	2	2
0.1507	0.7994	0.40190285	0.40695882	2	3
0.1507	0.7994	0.00084068545	0.00077080086	3	1
0.1507	0.7994	0.019936834	0.018473696	3	2
0.1507	0.7994	0.13311332	0.13383889	3	3
0.1507	0.8493	0.0018505557	0.0016838174	1	1
0.1507	0.8493	0.046489667	0.042732313	1	2
0.1507	0.8493	0.3236189	0.3287923	1	3
0.1507	0.8493	0.0018386431	0.001675952	2	1
0.1507	0.8493	0.052155383	0.0480717	2	2
0.1507	0.8493	0.42095548	0.4246964	2	3
0.1507	0.8493	0.00045017502	0.0004113764	3	1
0.1507	0.8493	0.014798503	0.013679204	3	2
0.1507	0.8493	0.13784288	0.13825713	3	3
0.1507	0.8992	0.0007944025	0.0007198417	1	1
0.1507	0.8992	0.03111179	0.028507879	1	2
0.1507	0.8992	0.3408482	0.344588	1	3
0.1507	0.8992	0.0007855493	0.0007131513	2	1
0.1507	0.8992	0.03468019	0.03186789	2	2
0.1507	0.8992	0.43944627	0.44189453	2	3
0.1507	0.8992	0.00019132954	0.0001741575	3	1
0.1507	0.8992	0.0097711515	0.009005552	3	2
0.1507	0.8992	0.14237112	0.14252894	3	3
0.1507	0.9491	0.00019429134	0.00017521347	1	1
0.1507	0.9491	0.015668713	0.014304156	1	2
0.1507	0.9491	0.35760224	0.35975164	1	3
0.1507	0.9491	0.00019141927	0.00017296347	2	1
0.1507	0.9491	0.017374372	0.015907807	2	2
0.1507	0.9491	0.4573465	0.4585136	2	3
0.1507	0.9491	4.6427536e-5	4.2068572e-5	3	1
0.1507	0.9491	0.004866579	0.0044694724	3	2
0.1507	0.9491	0.14670959	0.14666328	3	3
0.1507	0.999	7.227672e-8	6.4814316e-8	1	1
0.1507	0.999	0.00030578335	0.00027791926	1	2
0.1507	0.999	0.3737729	0.3741542	1	3
0.1507	0.999	7.10486e-8	6.384458e-8	2	1
0.1507	0.999	0.000338012	0.00030813713	2	2
0.1507	0.999	0.47461978	0.47450435	2	3
0.1507	0.999	1.7180756e-8	1.5484042e-8	3	1
0.1507	0.999	9.4305506e-5	8.624105e-5	3	2
0.1507	0.999	0.15086901	0.15066886	3	3
0.2006	0.001	0.27066782	0.26902008	1	1
0.2006	0.001	0.01784994	0.017747374	1	2
0.2006	0.001	0.00029429028	0.00041169344	1	3
0.2006	0.001	0.4636606	0.46352133	2	1
0.2006	0.001	0.031055823	0.031062922	2	2
0.2006	0.001	0.0005201436	0.0007376631	2	3
0.2006	0.001	0.20195583	0.2032995	3	1
0.2006	0.001	0.01376115	0.013861549	3	2
0.2006	0.001	0.000234481	0.00033779413	3	3
0.2006	0.0509	0.1676589	0.16254424	1	1
0.2006	0.0509	0.104007296	0.10106869	1	2
0.2006	0.0509	0.01616979	0.02167123	1	3
0.2006	0.0509	0.27324966	0.26604927	2	1
0.2006	0.0509	0.18813075	0.18379925	2	2
0.2006	0.0509	0.032837898	0.04443639	2	3
0.2006	0.0509	0.11267185	0.110291824	3	1
0.2006	0.0509	0.087868184	0.08636204	3	2
0.2006	0.0509	0.017405665	0.023777114	3	3
0.2006	0.1008	0.12684366	0.12046558	1	1
0.2006	0.1008	0.12780592	0.12173393	1	2
0.2006	0.1008	0.03240547	0.041591316	1	3
0.2006	0.1008	0.19832286	0.18897612	2	1
0.2006	0.1008	0.2277664	0.21792758	2	2
0.2006	0.1008	0.06711762	0.08637734	2	3
0.2006	0.1008	0.07807781	0.07472002	3	1
0.2006	0.1008	0.10518924	0.101151966	3	2
0.2006	0.1008	0.036471225	0.04705633	3	3
0.2006	0.1507	0.09989824	0.09342871	1	1
0.2006	0.1507	0.13851017	0.12997216	1	2
0.2006	0.1507	0.048549954	0.060109835	1	3
0.2006	0.1507	0.15093498	0.1415546	2	1
0.2006	0.1507	0.24150383	0.22752681	2	2
0.2006	0.1507	0.10011924	0.12360623	2	3
0.2006	0.1507	0.05718927	0.053836167	3	1
0.2006	0.1507	0.109141245	0.10328186	3	2
0.2006	0.1507	0.054153137	0.06668372	3	3
0.2006	0.2006	0.08013216	0.07408886	1	1
0.2006	0.2006	0.1427101	0.13244314	1	2
0.2006	0.2006	0.06456209	0.07760179	1	3
0.2006	0.2006	0.117620185	0.10902285	2	1
0.2006	0.2006	0.24321069	0.22655791	2	2
0.2006	0.2006	0.13136941	0.1568121	2	3
0.2006	0.2006	0.04315081	0.04013468	3	1
0.2006	0.2006	0.10730255	0.10036818	3	2
0.2006	0.2006	0.069941916	0.08297037	3	3
0.2006	0.2505	0.06482574	0.059416626	1	1
0.2006	0.2505	0.14293289	0.13156095	1	2
0.2006	0.2505	0.08045336	0.09434646	1	3
0.2006	0.2505	0.092808306	0.08526577	2	1
0.2006	0.2505	0.2382746	0.22011048	2	2
0.2006	0.2505	0.16095299	0.1868969	2	3
0.2006	0.2505	0.033116028	0.030525357	3	1
0.2006	0.2505	0.102653205	0.09520484	3	2
0.2006	0.2505	0.083982795	0.09667264	3	3
0.2006	0.3004	0.052577112	0.047863945	1	1
0.2006	0.3004	0.14042944	0.128451	1	2
0.2006	0.3004	0.09623959	0.11053065	1	3
0.2006	0.3004	0.073642194	0.067195274	2	1
0.2006	0.3004	0.22928631	0.2104801	2	2
0.2006	0.3004	0.18906522	0.21457213	2	3
0.2006	0.3004	0.025647007	0.02347819	3	1
0.2006	0.3004	0.096568055	0.08899538	3	2
0.2006	0.3004	0.09654511	0.108433336	3	3
0.2006	0.3503	0.04256717	0.038541734	1	1
0.2006	0.3503	0.13591492	0.12372333	1	2
0.2006	0.3503	0.111933246	0.12628013	1	3
0.2006	0.3503	0.05847299	0.053064734	2	1
0.2006	0.3503	0.21765454	0.19884527	2	2
0.2006	0.3503	0.21590036	0.24035996	2	3
0.2006	0.3503	0.019931035	0.018146968	3	1
0.2006	0.3503	0.08974232	0.08230953	3	2
0.2006	0.3503	0.1078835	0.118728444	3	3
0.2006	0.4002	0.034276318	0.030896988	1	1
0.2006	0.4002	0.12984055	0.117746055	1	2
0.2006	0.4002	0.12754281	0.14168142	1	3
0.2006	0.4002	0.04626996	0.041804507	2	1
0.2006	0.4002	0.20421332	0.18586934	2	2
0.2006	0.4002	0.2416264	0.2646418	2	3
0.2006	0.4002	0.015471354	0.014024924	3	1
0.2006	0.4002	0.08255018	0.07543408	3	2
0.2006	0.4002	0.11820918	0.12790102	3	3
0.2006	0.4501	0.027354658	0.024564764	1	1
0.2006	0.4501	0.122511774	0.110760115	1	2
0.2006	0.4501	0.14307237	0.15679342	1	3
0.2006	0.4501	0.036349893	0.03271927	2	1
0.2006	0.4501	0.18948928	0.171954	2	2
0.2006	0.4501	0.26638237	0.28769913	2	3
0.2006	0.4501	0.011945978	0.010789625	3	1
0.2006	0.4501	0.075202435	0.06851986	3	2
0.2006	0.4501	0.12769115	0.13619968	3	3
0.2006	0.5	0.021555576	0.019292856	1	1
0.2006	0.5	0.114148006	0.102935046	1	2
0.2006	0.5	0.15852232	0.17165543	1	3
0.2006	0.5	0.028238729	0.025335237	2	1
0.2006	0.5	0.17383277	0.15735807	2	2
0.2006	0.5	0.2902814	0.3097422	2	3
0.2006	0.5	0.009136408	0.008225915	3	1
0.2006	0.5	0.0678215	0.061648063	3	2
0.2006	0.5	0.13646328	0.14380705	3	3
0.2006	0.5499	0.016698904	0.01490043	1	1
0.2006	0.5499	0.1049148	0.09439789	1	2
0.2006	0.5499	0.173888	0.1862899	1	3
0.2006	0.5499	0.021595513	0.019317294	2	1
0.2006	0.5499	0.1574879	0.14225885	2	2
0.2006	0.5499	0.31341425	0.33092868	2	3
0.2006	0.5499	0.0068888203	0.0061845384	3	1
0.2006	0.5499	0.060479973	0.05486309	3	2
0.2006	0.5499	0.14463183	0.15085922	3	3
0.2006	0.5998	0.012648916	0.011253598	1	1
0.2006	0.5998	0.094943434	0.08525058	1	2
0.2006	0.5998	0.18915972	0.20070527	1	3
0.2006	0.5998	0.016167585	0.014420761	2	1
0.2006	0.5998	0.14063245	0.12678605	2	2
0.2006	0.5998	0.33585253	0.35137588	2	3
0.2006	0.5998	0.005091627	0.0045586396	3	1
0.2006	0.5998	0.05322171	0.04818986	3	2
0.2006	0.5998	0.15228209	0.1574594	3	3
0.2006	0.6497	0.009300721	0.00825047	1	1
0.2006	0.6497	0.08434336	0.07558071	1	2
0.2006	0.6497	0.20432168	0.21489637	1	3
0.2006	0.6497	0.011762908	0.010462092	2	1
0.2006	0.6497	0.12340265	0.111041866	2	2
0.2006	0.6497	0.357651	0.37116948	2	3
0.2006	0.6497	0.0036617755	0.0032695807	3	1
0.2006	0.6497	0.046073645	0.041642964	3	2
0.2006	0.6497	0.15948234	0.16368657	3	3
0.2006	0.6996	0.0065711355	0.0058113034	1	1
0.2006	0.6996	0.07321079	0.06546894	1	2
0.2006	0.6996	0.21935144	0.2288453	1	3
0.2006	0.6996	0.008232082	0.007300034	2	1
0.2006	0.6996	0.10590828	0.09511342	2	2
0.2006	0.6996	0.37884945	0.39036903	2	3
0.2006	0.6996	0.002536046	0.0022580526	3	1
0.2006	0.6996	0.039052717	0.03523195	3	2
0.2006	0.6996	0.16628799	0.16960178	3	3
0.2006	0.7495	0.004392491	0.003871839	1	1
0.2006	0.7495	0.061634783	0.054994054	1	2
0.2006	0.7495	0.23421854	0.24252124	1	3
0.2006	0.7495	0.0054563447	0.0048231888	2	1
0.2006	0.7495	0.08824383	0.07908168	2	2
0.2006	0.7495	0.39947408	0.40901247	2	3
0.2006	0.7495	0.0016653467	0.001478322	3	1
0.2006	0.7495	0.032170437	0.028964732	3	2
0.2006	0.7495	0.17274413	0.17525251	3	3
0.2006	0.7994	0.0027081682	0.002378576	1	1
0.2006	0.7994	0.049702145	0.044237077	1	2
0.2006	0.7994	0.24888366	0.25587964	1	3
0.2006	0.7994	0.0033391183	0.002941352	2	1
0.2006	0.7994	0.07049539	0.06302662	2	2
0.2006	0.7994	0.4195379	0.4271175	2	3
0.2006	0.7994	0.001010796	0.00089430454	3	1
0.2006	0.7994	0.025435513	0.02284927	3	2
0.2006	0.7994	0.17888728	0.1806756	3	3
0.2006	0.8493	0.0014691956	0.0012852316	1	1
0.2006	0.8493	0.03750083	0.033283748	1	2
0.2006	0.8493	0.26329774	0.26886284	1	3
0.2006	0.8493	0.0017998879	0.0015793304	2	1
0.2006	0.8493	0.05274598	0.04703089	2	2
0.2006	0.8493	0.43904227	0.4446865	2	3
0.2006	0.8493	0.0005409713	0.00047685715	3	1
0.2006	0.8493	0.018855542	0.016894616	3	2
0.2006	0.8493	0.18474758	0.18589991	3	3
0.2006	0.8992	0.00063170155	0.00055013126	1	1
0.2006	0.8992	0.025123052	0.022226632	1	2
0.2006	0.8992	0.27740094	0.2813997	1	3
0.2006	0.8992	0.00076973217	0.00067247427	2	1
0.2006	0.8992	0.035079226	0.031181976	2	2
0.2006	0.8992	0.4579776	0.46170714	2	3
0.2006	0.8992	0.00022994736	0.00020185343	3	1
0.2006	0.8992	0.0124381175	0.011111424	3	2
0.2006	0.8992	0.1903495	0.19094838	3	3
0.2006	0.9491	0.00015490783	0.00013422595	1	1
0.2006	0.9491	0.012667748	0.011166332	1	2
0.2006	0.9491	0.29112178	0.29340598	1	3
0.2006	0.9491	0.00018794491	0.00016339315	2	1
0.2006	0.9491	0.017581608	0.01557292	2	2
0.2006	0.9491	0.47632492	0.47815627	2	3
0.2006	0.9491	5.5862736e-5	4.8807484e-5	3	1
0.2006	0.9491	0.0061911177	0.0055117123	3	2
0.2006	0.9491	0.19571424	0.19584037	3	3
0.2006	0.999	5.7993187e-8	4.99582e-8	1	1
0.2006	0.999	0.00024750934	0.00021723578	1	2
0.2006	0.999	0.30436742	0.30477244	1	3
0.2006	0.999	7.014302e-8	6.06325e-8	2	1
0.2006	0.999	0.0003422387	0.00030186336	2	2
0.2006	0.999	0.49405956	0.49400294	2	3
0.2006	0.999	2.0757202e-8	1.8035648e-8	3	1
0.2006	0.999	0.00011993142	0.00010633057	3	2
0.2006	0.999	0.20086321	0.20059903	3	3
0.2505	0.001	0.21742076	0.21515912	1	1
0.2505	0.001	0.014361367	0.014218615	1	2
0.2505	0.001	0.00023715146	0.00035428043	1	3
0.2505	0.001	0.46455413	0.46386105	2	1
0.2505	0.001	0.031217359	0.031193601	2	2
0.2505	0.001	0.0005245613	0.00079595164	2	3
0.2505	0.001	0.2539892	0.25638077	3	1
0.2505	0.001	0.017397512	0.017576283	3	2
0.2505	0.001	0.00029798993	0.00046041538	3	3
0.2505	0.0509	0.13400072	0.1283721	1	1
0.2505	0.0509	0.083819866	0.0805622	1	2
0.2505	0.0509	0.0131371515	0.018631699	1	3
0.2505	0.0509	0.270615	0.26102448	2	1
0.2505	0.0509	0.19012049	0.18428451	2	2
0.2505	0.0509	0.033890046	0.048555534	2	3
0.2505	0.0509	0.13895606	0.13521005	3	1
0.2505	0.0509	0.112392984	0.10998191	3	2
0.2505	0.0509	0.023067556	0.033377383	3	3
0.2505	0.1008	0.10103179	0.09420507	1	1
0.2505	0.1008	0.10278952	0.09624917	1	2
0.2505	0.1008	0.026307184	0.035431862	1	3
0.2505	0.1008	0.19463667	0.18247686	2	1
0.2505	0.1008	0.22909808	0.21609575	2	2
0.2505	0.1008	0.069291204	0.09349148	2	3
0.2505	0.1008	0.09474751	0.089480855	3	1
0.2505	0.1008	0.1336562	0.12710127	3	2
0.2505	0.1008	0.048441775	0.065467715	3	3
0.2505	0.1507	0.07942308	0.07258749	1	1
0.2505	0.1507	0.111273825	0.10219733	1	2
0.2505	0.1507	0.0393892	0.05084338	1	3
0.2505	0.1507	0.14717884	0.13514419	2	1
0.2505	0.1507	0.24182433	0.22357552	2	2
0.2505	0.1507	0.10313121	0.132498	2	3
0.2505	0.1507	0.068552166	0.06335872	3	1
0.2505	0.1507	0.13758944	0.12814462	3	2
0.2505	0.1507	0.07163791	0.091650814	3	3
0.2505	0.2006	0.06365334	0.057314757	1	1
0.2505	0.2006	0.114614844	0.103779264	1	2
0.2505	0.2006	0.0523794	0.06529879	1	3
0.2505	0.2006	0.11415754	0.10323021	2	1
0.2505	0.2006	0.24265216	0.22109042	2	2
0.2505	0.2006	0.13498911	0.16672738	2	3
0.2505	0.2006	0.051234074	0.046613526	3	1
0.2505	0.2006	0.13429812	0.12321336	3	2
0.2505	0.2006	0.09202157	0.11273237	3	3
0.2505	0.2505	0.051478095	0.045829024	1	1
0.2505	0.2505	0.11481999	0.10286588	1	2
0.2505	0.2505	0.06529918	0.07908342	1	3
0.2505	0.2505	0.08975689	0.08023164	2	1
0.2505	0.2505	0.23704806	0.21366198	2	2
0.2505	0.2505	0.16502103	0.1973775	2	3
0.2505	0.2505	0.03902073	0.035086166	3	1
0.2505	0.2505	0.12767057	0.1158474	3	2
0.2505	0.2505	0.109885514	0.13001695	3	3
0.2505	0.3004	0.041749846	0.03683989	1	1
0.2505	0.3004	0.112867	0.10030014	1	2
0.2505	0.3004	0.0781631	0.09237356	1	3
0.2505	0.3004	0.071021795	0.06291662	2	1
0.2505	0.3004	0.22758579	0.2034636	2	2
0.2505	0.3004	0.19347037	0.22532406	2	3
0.2505	0.3004	0.03003097	0.026759263	3	1
0.2505	0.3004	0.11944648	0.107492045	3	2
0.2505	0.3004	0.12566471	0.14453085	3	3
0.2505	0.3503	0.033804744	0.029617095	1	1
0.2505	0.3503	0.109310955	0.0965294	1	2
0.2505	0.3503	0.090978675	0.10528162	1	3
0.2505	0.3503	0.056264102	0.04948654	2	1
0.2505	0.3503	0.21564059	0.19157253	2	2
0.2505	0.3503	0.2205615	0.25118172	2	3
0.2505	0.3503	0.02321542	0.020538382	3	1
0.2505	0.3503	0.11047587	0.09879186	3	2
0.2505	0.3503	0.1397481	0.15700081	3	3
0.2505	0.4002	0.02722513	0.023712324	1	1
0.2505	0.4002	0.10450185	0.0918211	1	2
0.2505	0.4002	0.10374878	0.11788162	1	3
0.2505	0.4002	0.04443787	0.0388551	2	1
0.2505	0.4002	0.20201585	0.17857856	2	2
0.2505	0.4002	0.24648169	0.27538726	2	3
0.2505	0.4002	0.017940331	0.0157792	3	1
0.2505	0.4002	0.10119956	0.090049945	3	2
0.2505	0.4002	0.15244898	0.167935	3	3
0.2505	0.4501	0.021731671	0.018832935	1	1
0.2505	0.4501	0.09867781	0.08635048	1	2
0.2505	0.4501	0.11647258	0.13022256	1	3
0.2505	0.4501	0.034855053	0.030324526	2	1
0.2505	0.4501	0.18721353	0.16483065	2	2
0.2505	0.4501	0.27138254	0.2982564	2	3
0.2505	0.4501	0.013799263	0.012077736	3	1
0.2505	0.4501	0.091855176	0.08141205	3	2
0.2505	0.4501	0.16401237	0.17769265	3	3
0.2505	0.5	0.017128348	0.014778339	1	1
0.2505	0.5	0.09201094	0.080241434	1	2
0.2505	0.5	0.12914613	0.14233577	1	3
0.2505	0.5	0.027041115	0.023423985	2	1
0.2505	0.5	0.17156474	0.15055002	2	2
0.2505	0.5	0.29538652	0.32002252	2	3
0.2505	0.5	0.010518985	0.009167789	3	1
0.2505	0.5	0.0825735	0.072947286	3	2
0.2505	0.5	0.17462961	0.18653277	3	3
0.2505	0.5499	0.013272362	0.011405592	1	1
0.2505	0.5499	0.08463246	0.07358798	1	2
0.2505	0.5499	0.14176217	0.15423888	1	3
0.2505	0.5499	0.020656545	0.017823111	2	1
0.2505	0.5499	0.15529859	0.13588582	2	2
0.2505	0.5499	0.3185911	0.34085935	2	3
0.2505	0.5499	0.007908826	0.006866804	3	1
0.2505	0.5499	0.07342692	0.06468661	3	2
0.2505	0.5499	0.18445095	0.19464572	3	3
0.2505	0.5998	0.010056237	0.008609258	1	1
0.2505	0.5998	0.07664695	0.0664662	1	2
0.2505	0.5998	0.15430978	0.16593806	1	3
0.2505	0.5998	0.015450636	0.0132821845	2	1
0.2505	0.5998	0.13858065	0.120946005	2	2
0.2505	0.5998	0.34107393	0.36089692	2	3
0.2505	0.5998	0.0058314446	0.0050452887	3	1
0.2505	0.5998	0.064454675	0.056641713	3	2
0.2505	0.5998	0.1935958	0.20217438	3	3
0.2505	0.6497	0.007396908	0.0063093044	1	1
0.2505	0.6497	0.06814214	0.0589418	1	2
0.2505	0.6497	0.16677353	0.17742875	1	3
0.2505	0.6497	0.011233574	0.009622422	2	1
0.2505	0.6497	0.12153663	0.105814874	2	2
0.2505	0.6497	0.36289483	0.38023147	2	3
0.2505	0.6497	0.0041854093	0.003608844	3	1
0.2505	0.6497	0.05567755	0.048815235	3	2
0.2505	0.6497	0.20215937	0.2092272	3	3
0.2505	0.6996	0.0052284375	0.004443167	1	1
0.2505	0.6996	0.059195243	0.051075447	1	2
0.2505	0.6996	0.17913292	0.1886963	1	3
0.2505	0.6996	0.007858113	0.0067069028	2	1
0.2505	0.6996	0.10426724	0.09056394	2	2
0.2505	0.6996	0.3840992	0.3989328	2	3
0.2505	0.6996	0.0028940192	0.0024868674	3	1
0.2505	0.6996	0.047105744	0.04120609	3	2
0.2505	0.6996	0.21021903	0.21588843	3	3
0.2505	0.7495	0.0034971135	0.0029604863	1	1
0.2505	0.7495	0.049877524	0.042926077	1	2
0.2505	0.7495	0.19136187	0.19971646	1	3
0.2505	0.7495	0.0052075554	0.0044281622	2	1
0.2505	0.7495	0.086857766	0.07525903	2	2
0.2505	0.7495	0.40471855	0.41704828	2	3
0.2505	0.7495	0.0018981155	0.0016253626	3	1
0.2505	0.7495	0.03874388	0.033812597	3	2
0.2505	0.7495	0.21783763	0.2222236	3	3
0.2505	0.7994	0.0021579498	0.0018194079	1	1
0.2505	0.7994	0.04025791	0.03455376	1	2
0.2505	0.7994	0.20342755	0.21045455	1	3
0.2505	0.7994	0.0031873314	0.002699674	2	1
0.2505	0.7994	0.06938518	0.059964843	2	2
0.2505	0.7994	0.42477226	0.43460694	2	3
0.2505	0.7994	0.0011511757	0.0009821128	3	1
0.2505	0.7994	0.03059395	0.026634	3	2
0.2505	0.7994	0.22506663	0.22828455	3	3
0.2505	0.8493	0.0011720944	0.0009839074	1	1
0.2505	0.8493	0.030405717	0.0260215	1	2
0.2505	0.8493	0.21528931	0.22086573	1	3
0.2505	0.8493	0.0017190377	0.0014498958	2	1
0.2505	0.8493	0.051922873	0.044748034	2	2
0.2505	0.8493	0.44426852	0.45162272	2	3
0.2505	0.8493	0.00061592285	0.0005233815	3	1
0.2505	0.8493	0.022657376	0.01967167	3	2
0.2505	0.8493	0.23194912	0.23411326	3	3
0.2505	0.8992	0.00050483906	0.0004217745	1	1
0.2505	0.8992	0.02039277	0.017396536	1	2
0.2505	0.8992	0.22689858	0.2308946	1	3
0.2505	0.8992	0.00073600555	0.0006179282	2	1
0.2505	0.8992	0.03454374	0.029678795	2	2
0.2505	0.8992	0.4632057	0.46809602	2	3
0.2505	0.8992	0.0002618911	0.00022157974	3	1
0.2505	0.8992	0.014935715	0.012928964	3	2
0.2505	0.8992	0.2385208	0.23974393	3	3
0.2505	0.9491	0.00012415164	0.00010318294	1	1
0.2505	0.9491	0.010295523	0.008751621	1	2
0.2505	0.9491	0.2381962	0.24047339	1	3
0.2505	0.9491	0.00018010945	0.00015045033	2	1
0.2505	0.9491	0.01732269	0.014831866	2	2
0.2505	0.9491	0.48157322	0.48401716	2	3
0.2505	0.9491	6.3704094e-5	5.3640397e-5	3	1
0.2505	0.9491	0.0074311877	0.0064112414	3	2
0.2505	0.9491	0.2448133	0.2452074	3	3
0.2505	0.999	4.6798295e-8	3.866162e-8	1	1
0.2505	0.999	0.0002014137	0.00017050054	1	2
0.2505	0.999	0.2491002	0.24950464	1	3
0.2505	0.999	6.761179e-8	5.61469e-8	2	1
0.2505	0.999	0.00033742166	0.0002877341	2	2
0.2505	0.999	0.49935687	0.49936968	2	3
0.2505	0.999	2.376776e-8	1.9900044e-8	3	1
0.2505	0.999	0.00014391687	0.00012367118	3	2
0.2505	0.999	0.25086015	0.25054374	3	3
0.3004	0.001	0.1742885	0.17148854	1	1
0.3004	0.001	0.011530135	0.01135166	1	2
0.3004	0.001	0.00019069121	0.00030269998	1	3
0.3004	0.001	0.45514864	0.4535542	2	1
0.3004	0.001	0.030673958	0.03059521	2	2
0.3004	0.001	0.00051692047	0.0008336166	2	3
0.3004	0.001	0.3062198	0.30993208	3	1
0.3004	0.001	0.021068912	0.02134652	3	2
0.3004	0.001	0.000362469	0.0005954875	3	3
0.3004	0.0509	0.10693392	0.10105487	1	1
0.3004	0.0509	0.06739695	0.063966826	1	2
0.3004	0.0509	0.01063982	0.015892051	1	3
0.3004	0.0509	0.26240894	0.2504706	2	1
0.3004	0.0509	0.18759303	0.18023108	2	2
0.3004	0.0509	0.034030516	0.051290207	2	3
0.3004	0.0509	0.16464394	0.15921828	3	1
0.3004	0.0509	0.1373449	0.1337741	3	2
0.3004	0.0509	0.029008001	0.04410199	3	3
0.3004	0.1008	0.08038133	0.07343632	1	1
0.3004	0.1008	0.08250629	0.07580752	1	2
0.3004	0.1008	0.02129081	0.029966736	1	3
0.3004	0.1008	0.18720764	0.17243814	2	1
0.3004	0.1008	0.22509636	0.20906532	2	2
0.3004	0.1008	0.06956838	0.09787267	2	3
0.3004	0.1008	0.11063042	0.103058964	3	1
0.3004	0.1008	0.16233753	0.15259814	3	2
0.3004	0.1008	0.0609813	0.08575635	3	3
0.3004	0.1507	0.06308981	0.056218926	1	1
0.3004	0.1507	0.08925017	0.080066785	1	2
0.3004	0.1507	0.03187114	0.042734656	1	3
0.3004	0.1507	0.14074376	0.12632023	2	1
0.3004	0.1507	0.2366898	0.21446098	2	2
0.3004	0.1507	0.10335906	0.13755298	2	3
0.3004	0.1507	0.07914797	0.071773045	3	1
0.3004	0.1507	0.16597503	0.15205689	3	2
0.3004	0.1507	0.089873254	0.1188156	3	3
0.3004	0.2006	0.050527185	0.044199392	1	1
0.3004	0.2006	0.09193513	0.081044406	1	2
0.3004	0.2006	0.04240119	0.05464931	1	3
0.3004	0.2006	0.10870473	0.09572359	2	1
0.3004	0.2006	0.23679146	0.21073456	2	2
0.3004	0.2006	0.13505144	0.17192662	2	3
0.3004	0.2006	0.05863422	0.052140817	3	1
0.3004	0.2006	0.1610072	0.14480259	3	2
0.3004	0.2006	0.11494738	0.14477871	3	3
0.3004	0.2505	0.04085265	0.035237007	1	1
0.3004	0.2505	0.09214705	0.08017708	1	2
0.3004	0.2505	0.05290504	0.06598361	1	3
0.3004	0.2505	0.08519379	0.07394864	2	1
0.3004	0.2505	0.23079078	0.20268135	2	2
0.3004	0.2505	0.16485487	0.20243023	2	3
0.3004	0.2505	0.044341	0.038857587	3	1
0.3004	0.2505	0.15224217	0.135072	3	2
0.3004	0.2505	0.13667281	0.16561258	3	3
0.3004	0.3004	0.03313218	0.02826465	1	1
0.3004	0.3004	0.09064699	0.07808965	1	2
0.3004	0.3004	0.06339304	0.07689564	1	3
0.3004	0.3004	0.06723893	0.0577142	2	1
0.3004	0.3004	0.22117873	0.19229311	2	2
0.3004	0.3004	0.1930399	0.23005651	2	3
0.3004	0.3004	0.033926353	0.029397186	3	1
0.3004	0.3004	0.14177474	0.124505594	3	2
0.3004	0.3004	0.15566903	0.18278342	3	3
0.3004	0.3503	0.026830094	0.022686385	1	1
0.3004	0.3503	0.0878651	0.075107	1	2
0.3004	0.3503	0.073867135	0.08748134	1	3
0.3004	0.3503	0.05315669	0.04522011	2	1
0.3004	0.3503	0.20926814	0.18052362	2	2
0.3004	0.3503	0.21984428	0.25548005	2	3
0.3004	0.3503	0.026098318	0.02241262	3	1
0.3004	0.3503	0.13059849	0.113791466	3	2
0.3004	0.3503	0.17247167	0.19729732	3	3
0.3004	0.4002	0.021611722	0.018140487	1	1
0.3004	0.4002	0.08407293	0.0714216	1	2
0.3004	0.4002	0.08432467	0.09780133	1	3
0.3004	0.4002	0.041911654	0.035392568	2	1
0.3004	0.4002	0.19581778	0.16788024	2	2
0.3004	0.4002	0.24546173	0.2791701	2	3
0.3004	0.4002	0.020084452	0.017122619	3	1
0.3004	0.4002	0.11921123	0.10322818	3	2
0.3004	0.4002	0.1875039	0.20984295	3	3
0.3004	0.4501	0.017254489	0.014393181	1	1
0.3004	0.4501	0.07945668	0.06715998	1	2
0.3004	0.4501	0.09476054	0.10789466	1	3
0.3004	0.4501	0.03282679	0.027548946	2	1
0.3004	0.4501	0.18129776	0.1546559	2	2
0.3004	0.4501	0.27004772	0.30146194	2	3
0.3004	0.4501	0.015393796	0.0130437	3	1
0.3004	0.4501	0.10786983	0.09294269	3	2
0.3004	0.4501	0.20109244	0.22089902	3	3
0.3004	0.5	0.013602746	0.011285402	1	1
0.3004	0.5	0.074152045	0.062412295	1	2
0.3004	0.5	0.10516764	0.11778557	1	3
0.3004	0.5	0.025437597	0.021232734	2	1
0.3004	0.5	0.16601619	0.14103273	2	2
0.3004	0.5	0.29372704	0.3226013	2	3
0.3004	0.5	0.011699064	0.009860956	3	1
0.3004	0.5	0.09670755	0.08298271	3	2
0.3004	0.5	0.21349016	0.23080638	3	3
0.3004	0.5499	0.0105433175	0.008704407	1	1
0.3004	0.5499	0.06826325	0.057247635	1	2
0.3004	0.5499	0.115536645	0.12748712	1	3
0.3004	0.5499	0.019413104	0.016125899	2	1
0.3004	0.5499	0.15018477	0.12713154	2	2
0.3004	0.5499	0.3165996	0.34277114	2	3
0.3004	0.5499	0.00877354	0.007360597	3	1
0.3004	0.5499	0.085791565	0.07335885	3	2
0.3004	0.5499	0.22489429	0.2398131	3	3
0.3004	0.5998	0.007991126	0.0065674214	1	1
0.3004	0.5998	0.06187407	0.051722486	1	2
0.3004	0.5998	0.1258559	0.13700326	1	3
0.3004	0.5998	0.0145099135	0.011999287	2	1
0.3004	0.5998	0.13395545	0.113038436	2	2
0.3004	0.5998	0.33874503	0.3621082	2	3
0.3004	0.5998	0.0064551486	0.0053924643	3	1
0.3004	0.5998	0.07515305	0.06406487	3	2
0.3004	0.5998	0.2354604	0.24810354	3	3
0.3004	0.6497	0.0058803544	0.004811743	1	1
0.3004	0.6497	0.05505502	0.045885984	1	2
0.3004	0.6497	0.13611075	0.14632995	1	3
0.3004	0.6497	0.010544198	0.008682822	2	1
0.3004	0.6497	0.11744256	0.09882004	2	2
0.3004	0.6497	0.36022604	0.38071594	2	3
0.3004	0.6497	0.004624917	0.0038479767	3	1
0.3004	0.6497	0.064803414	0.05508775	3	2
0.3004	0.6497	0.24531272	0.25581774	3	3
0.3004	0.6996	0.0041587185	0.0033884556	1	1
0.3004	0.6996	0.04786804	0.03978331	1	2
0.3004	0.6996	0.14628285	0.15545516	1	3
0.3004	0.6996	0.0073738554	0.0060469685	2	1
0.3004	0.6996	0.10073681	0.08453246	2	2
0.3004	0.6996	0.38109103	0.39867073	2	3
0.3004	0.6996	0.0031935102	0.0026466225	3	1
0.3004	0.6996	0.054743595	0.046412885	3	2
0.3004	0.6996	0.25455162	0.26306355	3	3
0.3004	0.7495	0.0027836016	0.0022582756	1	1
0.3004	0.7495	0.04037016	0.033458315	1	2
0.3004	0.7495	0.15634957	0.16435927	1	3
0.3004	0.7495	0.0048866076	0.003990598	2	1
0.3004	0.7495	0.083914	0.07022683	2	2
0.3004	0.7495	0.4013755	0.41602728	2	3
0.3004	0.7495	0.0020924555	0.0017273336	3	1
0.3004	0.7495	0.04496923	0.038026627	3	2
0.3004	0.7495	0.26325887	0.26992548	3	3
0.3004	0.7994	0.0017193208	0.0013886635	1	1
0.3004	0.7994	0.032616157	0.026955295	1	2
0.3004	0.7994	0.16628328	0.17301497	1	3
0.3004	0.7994	0.0029918388	0.0024328006	2	1
0.3004	0.7994	0.06704177	0.055953626	2	2
0.3004	0.7994	0.4211033	0.4328229	2	3
0.3004	0.7994	0.0012682911	0.0010427858	3	1
0.3004	0.7994	0.035474032	0.02991791	3	2
0.3004	0.7994	0.27150196	0.27647102	3	3
0.3004	0.8493	0.0009350878	0.0007517423	1	1
0.3004	0.8493	0.024660505	0.020320237	1	2
0.3004	0.8493	0.17605063	0.1813871	1	3
0.3004	0.8493	0.0016147706	0.001307165	2	1
0.3004	0.8493	0.050183676	0.041764535	2	2
0.3004	0.8493	0.4402883	0.44908026	2	3
0.3004	0.8493	0.00067849096	0.0005555193	3	1
0.3004	0.8493	0.026251495	0.022078605	3	2
0.3004	0.8493	0.27933705	0.2827549	3	3
0.3004	0.8992	0.0004035235	0.00032279885	1	1
0.3004	0.8992	0.01655913	0.013601858	1	2
0.3004	0.8992	0.18561155	0.18943144	1	3
0.3004	0.8992	0.0006922712	0.0005577289	2	1
0.3004	0.8992	0.033402134	0.027714057	2	2
0.3004	0.8992	0.45893493	0.46480992	2	3
0.3004	0.8992	0.00028861908	0.00023525729	3	1
0.3004	0.8992	0.01729597	0.014503641	3	2
0.3004	0.8992	0.286812	0.28882346	3	3
0.3004	0.9491	9.954164e-5	7.92023e-5	1	1
0.3004	0.9491	0.0083710505	0.006852626	1	2
0.3004	0.9491	0.19491626	0.19709165	1	3
0.3004	0.9491	0.00016981422	0.00013610402	2	1
0.3004	0.9491	0.016760904	0.013860676	2	2
0.3004	0.9491	0.47704005	0.4800127	2	3
0.3004	0.9491	7.029823e-5	5.7022975e-5	3	1
0.3004	0.9491	0.008602932	0.0071907034	3	2
0.3004	0.9491	0.29396915	0.29471922	3	3
0.3004	0.999	3.7800696e-8	2.9893027e-8	1	1
0.3004	0.999	0.00016398402	0.00013370714	1	2
0.3004	0.999	0.20389056	0.20427738	1	3
0.3004	0.999	6.414413e-8	5.1101146e-8	2	1
0.3004	0.999	0.00032671736	0.00026913485	2	2
0.3004	0.999	0.49459755	0.49468112	2	3
0.3004	0.999	2.6334002e-8	2.1237051e-8	3	1
0.3004	0.999	0.00016657637	0.00013869903	3	2
0.3004	0.999	0.30085462	0.3005	3	3
0.3503	0.001	0.13893297	0.13572748	1	1
0.3503	0.001	0.009205007	0.00899917	1	2
0.3503	0.001	0.00015246423	0.0002562472	1	3
0.3503	0.001	0.43805528	0.43524086	2	1
0.3503	0.001	0.029597856	0.029441234	2	2
0.3503	0.001	0.0005000581	0.0008522779	2	3
0.3503	0.001	0.35837916	0.3636018	3	1
0.3503	0.001	0.024749972	0.025140487	3	2
0.3503	0.001	0.00042736126	0.0007405863	3	3
0.3503	0.0509	0.08491141	0.079027265	1	1
0.3503	0.0509	0.053892985	0.05043148	1	2
0.3503	0.0509	0.008563696	0.01342231	1	3
0.3503	0.0509	0.2502895	0.23617151	2	1
0.3503	0.0509	0.18161552	0.1727863	2	2
0.3503	0.0509	0.033422675	0.052703474	2	3
0.3503	0.0509	0.1898017	0.18239745	3	1
0.3503	0.0509	0.16242304	0.15742168	3	2
0.3503	0.0509	0.03507945	0.055638555	3	3
0.3503	0.1008	0.06366415	0.05688077	1	1
0.3503	0.1008	0.06588939	0.059301287	1	2
0.3503	0.1008	0.017128848	0.025113879	1	3
0.3503	0.1008	0.17728302	0.16023755	2	1
0.3503	0.1008	0.21712995	0.19836828	2	2
0.3503	0.1008	0.06830473	0.099742055	2	3
0.3503	0.1008	0.12587309	0.115642294	3	1
0.3503	0.1008	0.19095488	0.17738122	3	2
0.3503	0.1008	0.07377204	0.10733272	3	3
0.3503	0.1507	0.04990209	0.043263778	1	1
0.3503	0.1507	0.07124974	0.06231638	1	2
0.3503	0.1507	0.02564615	0.035619292	1	3
0.3503	0.1507	0.13258706	0.11614581	2	1
0.3503	0.1507	0.22758782	0.20186882	2	2
0.3503	0.1507	0.10135493	0.13918814	2	3
0.3503	0.1507	0.08912744	0.07927583	3	1
0.3503	0.1507	0.19410661	0.17486845	3	2
0.3503	0.1507	0.10843817	0.14745352	3	3
0.3503	0.2006	0.039941233	0.03386526	1	1
0.3503	0.2006	0.073419146	0.06288577	1	2
0.3503	0.2006	0.03414899	0.045385137	1	3
0.3503	0.2006	0.10200648	0.087328784	2	1
0.3503	0.2006	0.22713402	0.1972002	2	2
0.3503	0.2006	0.13229157	0.17301483	2	3
0.3503	0.2006	0.06548594	0.056894504	3	1
0.3503	0.2006	0.18732037	0.16508172	3	2
0.3503	0.2006	0.13825232	0.17834386	3	3
0.3503	0.2505	0.032286752	0.026915614	1	1
0.3503	0.2505	0.0736424	0.06210274	1	2
0.3503	0.2505	0.04265996	0.05466185	1	3
0.3503	0.2505	0.07970379	0.067062564	2	1
0.3503	0.2505	0.22097063	0.18883476	2	2
0.3503	0.2505	0.16135482	0.20282999	2	3
0.3503	0.2505	0.04919158	0.04199267	3	1
0.3503	0.2505	0.17632267	0.1528958	3	2
0.3503	0.2505	0.16386743	0.20270412	3	3
0.3503	0.3004	0.026184978	0.021541782	1	1
0.3503	0.3004	0.072509505	0.06042619	1	2
0.3503	0.3004	0.05118468	0.06358674	1	3
0.3503	0.3004	0.062755406	0.05209522	2	1
0.3503	0.3004	0.2114661	0.17855582	2	2
0.3503	0.3004	0.18882358	0.22969787	2	3
0.3503	0.3004	0.037429027	0.031520702	3	1
0.3503	0.3004	0.1635547	0.14010367	3	2
0.3503	0.3004	0.18609196	0.2224719	3	3
0.3503	0.3503	0.021206506	0.017261473	1	1
0.3503	0.3503	0.07035248	0.0580891	1	2
0.3503	0.3503	0.05972016	0.072239324	1	3
0.3503	0.3503	0.049515765	0.04066397	2	1
0.3503	0.3503	0.19985448	0.16718744	2	2
0.3503	0.3503	0.2149347	0.25432357	2	3
0.3503	0.3503	0.028658813	0.023876274	3	1
0.3503	0.3503	0.1501456	0.12741025	3	2
0.3503	0.3503	0.20561156	0.23894867	3	3
0.3503	0.4002	0.017084748	0.013784986	1	1
0.3503	0.4002	0.06738189	0.055228516	1	2
0.3503	0.4002	0.068259686	0.08066798	1	3
0.3503	0.4002	0.038978796	0.031728785	2	1
0.3503	0.4002	0.18684281	0.15515359	2	2
0.3503	0.4002	0.23987871	0.27718982	2	3
0.3503	0.4002	0.021968111	0.018142166	3	1
0.3503	0.4002	0.1366435	0.11509237	3	2
0.3503	0.4002	0.22296178	0.25301176	3	3
0.3503	0.4501	0.013643115	0.010926636	1	1
0.3503	0.4501	0.063743174	0.051934637	1	2
0.3503	0.4501	0.07679496	0.088902764	1	3
0.3503	0.4501	0.030489914	0.02463471	2	1
0.3503	0.4501	0.17286661	0.14269318	2	2
0.3503	0.4501	0.2638079	0.2986387	2	3
0.3503	0.4501	0.016781352	0.013757472	3	1
0.3503	0.4501	0.12331934	0.10324736	3	2
0.3503	0.4501	0.2385537	0.2652646	3	3
0.3503	0.5	0.010758463	0.0085609695	1	1
0.3503	0.5	0.059543226	0.048272286	1	2
0.3503	0.5	0.0853167	0.09696171	1	3
0.3503	0.5	0.023601955	0.018947246	2	1
0.3503	0.5	0.1582092	0.12995037	2	2
0.3503	0.5	0.28684464	0.31891963	2	3
0.3503	0.5	0.012717574	0.010360649	3	1
0.3503	0.5	0.11030446	0.09189404	3	2
0.3503	0.5	0.25270373	0.276133	3	3
0.3503	0.5499	0.008341387	0.0065995483	1	1
0.3503	0.5499	0.05486483	0.044291712	1	2
0.3503	0.5499	0.09381457	0.10485408	1	3
0.3503	0.5499	0.017997472	0.014365927	2	1
0.3503	0.5499	0.14306395	0.11701907	2	2
0.3503	0.5499	0.3090875	0.33821827	2	3
0.3503	0.5499	0.009514719	0.007708676	3	1
0.3503	0.5499	0.09765759	0.081017666	3	2
0.3503	0.5499	0.2656579	0.28592497	3	3
0.3503	0.5998	0.006324694	0.004977704	1	1
0.3503	0.5998	0.049774855	0.040034294	1	2
0.3503	0.5998	0.10227675	0.11258202	1	3
0.3503	0.5998	0.013443813	0.010675555	2	1
0.3503	0.5998	0.12756878	0.10396483	2	2
0.3503	0.5998	0.33061558	0.35667425	2	3
0.3503	0.5998	0.0069867116	0.0056323735	3	1
0.3503	0.5998	0.085399	0.070590384	3	2
0.3503	0.5998	0.2776098	0.29486862	3	3
0.3503	0.6497	0.0046563996	0.0036466126	1	1
0.3503	0.6497	0.044329688	0.035536163	1	2
0.3503	0.6497	0.11068946	0.12014134	1	3
0.3503	0.6497	0.00976586	0.007717406	2	1
0.3503	0.6497	0.1118263	0.0908375	2	2
0.3503	0.6497	0.3514923	0.37439424	2	3
0.3503	0.6497	0.0049978215	0.0040104426	3	1
0.3503	0.6497	0.07352856	0.0605808	3	2
0.3503	0.6497	0.2887135	0.3031355	3	3
0.3503	0.6996	0.003295209	0.0025683115	1	1
0.3503	0.6996	0.038578957	0.03083075	1	2
0.3503	0.6996	0.119036436	0.12752216	1	3
0.3503	0.6996	0.006828659	0.0053712428	2	1
0.3503	0.6996	0.0959172	0.07767895	2	2
0.3503	0.6996	0.37176704	0.3914578	2	3
0.3503	0.6996	0.0034467815	0.0027536915	3	1
0.3503	0.6996	0.062036134	0.05095874	3	2
0.3503	0.6996	0.2990935	0.3108583	3	3
0.3503	0.7495	0.0022074468	0.0017124022	1	1
0.3503	0.7495	0.032568008	0.025950177	1	2
0.3503	0.7495	0.12729815	0.13470842	1	3
0.3503	0.7495	0.004525941	0.0035437408	2	1
0.3503	0.7495	0.079907954	0.06452717	2	2
0.3503	0.7495	0.39147776	0.40792477	2	3
0.3503	0.7495	0.0022564675	0.001795011	3	1
0.3503	0.7495	0.050906964	0.041697334	3	2
0.3503	0.7495	0.30885136	0.31814107	3	3
0.3503	0.7994	0.0013649357	0.001053804	1	1
0.3503	0.7994	0.026340079	0.020926725	1	2
0.3503	0.7994	0.13545148	0.1416784	1	3
0.3503	0.7994	0.0027722819	0.0021607035	2	1
0.3503	0.7994	0.06385702	0.05141953	2	2
0.3503	0.7994	0.41065145	0.4238375	2	3
0.3503	0.7994	0.0013670465	0.0010828301	3	1
0.3503	0.7994	0.040125106	0.03277378	3	2
0.3503	0.7994	0.31807065	0.3250666	3	3
0.3503	0.8493	0.00074343575	0.0005711706	1	1
0.3503	0.8493	0.019937795	0.015793676	1	2
0.3503	0.8493	0.14346872	0.14840366	1	3
0.3503	0.8493	0.0014975566	0.0011617077	2	1
0.3503	0.8493	0.047818586	0.038394667	2	2
0.3503	0.8493	0.42930567	0.4392253	2	3
0.3503	0.8493	0.0007312789	0.0005767153	3	1
0.3503	0.8493	0.02967528	0.024169808	3	2
0.3503	0.8493	0.32682157	0.33170322	3	3
0.3503	0.8992	0.00032148452	0.00024573164	1	1
0.3503	0.8992	0.013404518	0.010586092	1	2
0.3503	0.8992	0.15131646	0.15484828	1	3
0.3503	0.8992	0.0006429516	0.000496315	2	1
0.3503	0.8992	0.031845447	0.025493696	2	2
0.3503	0.8992	0.44745016	0.4541058	2	3
0.3503	0.8992	0.0003112192	0.00024432281	3	1
0.3503	0.8992	0.019543774	0.015871221	3	2
0.3503	0.8992	0.33516395	0.33810845	3	3
0.3503	0.9491	7.956855e-5	6.0488168e-5	1	1
0.3503	0.9491	0.0067855855	0.0053415215	1	2
0.3503	0.9491	0.15895283	0.16096473	1	3
0.3503	0.9491	0.00015812268	0.00012141792	2	1
0.3503	0.9491	0.015991047	0.012761063	2	2
0.3503	0.9491	0.46508706	0.4684869	2	3
0.3503	0.9491	7.59017e-5	5.929391e-5	3	1
0.3503	0.9491	0.009718761	0.007867704	3	2
0.3503	0.9491	0.34315118	0.34433705	3	3
0.3503	0.999	3.0459965e-8	2.3011575e-8	1	1
0.3503	0.999	0.0001331115	0.000104389415	1	2
0.3503	0.999	0.16630849	0.1666657	1	3
0.3503	0.999	6.012534e-8	4.588203e-8	2	1
0.3503	0.999	0.00031195296	0.00024801772	2	2
0.3503	0.999	0.48221624	0.48236582	2	3
0.3503	0.999	2.8544992e-8	2.2164729e-8	3	1
0.3503	0.999	0.00018814963	0.00015174974	3	2
0.3503	0.999	0.35084206	0.35046437	3	3
0.4002	0.001	0.109800965	0.10635729	1	1
0.4002	0.001	0.0072856764	0.007063242	1	2
0.4002	0.001	0.0001208516	0.00021460933	1	3
0.4002	0.001	0.4151054	0.41083154	2	1
0.4002	0.001	0.028111279	0.027858788	2	2
0.4002	0.001	0.00047601192	0.0008536471	2	3
0.4002	0.001	0.4101928	0.41700396	3	1
0.4002	0.001	0.028415011	0.028923906	3	2
0.4002	0.001	0.000492106	0.00089302694	3	3
0.4002	0.0509	0.06689294	0.061218806	1	1
0.4002	0.0509	0.04274167	0.039376065	1	2
0.4002	0.0509	0.0068330434	0.0112103745	1	3
0.4002	0.0509	0.23536885	0.21935222	2	1
0.4002	0.0509	0.17297387	0.16281478	2	2
0.4002	0.0509	0.03220324	0.052894928	2	3
0.4002	0.0509	0.21449941	0.20484479	3	1
0.4002	0.0509	0.18734896	0.18064132	3	2
0.4002	0.0509	0.041138157	0.067646824	3	3
0.4002	0.1008	0.05005032	0.043653425	1	1
0.4002	0.1008	0.052216634	0.045960017	1	2
0.4002	0.1008	0.013667716	0.020826465	1	3
0.4002	0.1008	0.16567387	0.14678581	2	1
0.4002	0.1008	0.20618603	0.18512627	2	2
0.4002	0.1008	0.06579692	0.099361576	2	3
0.4002	0.1008	0.14061972	0.12742701	3	1
0.4002	0.1008	0.2192736	0.20126374	3	2
0.4002	0.1008	0.08651514	0.12959558	3	3
0.4002	0.1507	0.039187014	0.032987706	1	1
0.4002	0.1507	0.056465995	0.048063435	1	2
0.4002	0.1507	0.020477055	0.029394109	1	3
0.4002	0.1507	0.12331973	0.10530606	2	1
0.4002	0.1507	0.21556646	0.1869992	2	2
0.4002	0.1507	0.097566344	0.13782759	2	3
0.4002	0.1507	0.09863279	0.086059615	3	1
0.4002	0.1507	0.22183809	0.19650638	3	2
0.4002	0.1507	0.12694661	0.17685598	3	3
0.4002	0.2006	0.03134797	0.025705043	1	1
0.4002	0.2006	0.058219764	0.048360724	1	2
0.4002	0.2006	0.02729863	0.037333503	1	3
0.4002	0.2006	0.09453303	0.078569055	2	1
0.4002	0.2006	0.21471998	0.18167874	2	2
0.4002	0.2006	0.12728687	0.170552	2	3
0.4002	0.2006	0.071912706	0.061041925	3	1
0.4002	0.2006	0.21316634	0.18406093	3	2
0.4002	0.2006	0.1615147	0.21269804	3	3
0.4002	0.2505	0.025334895	0.020364298	1	1
0.4002	0.2505	0.058448732	0.04767728	1	2
0.4002	0.2505	0.03415173	0.044868402	1	3
0.4002	0.2505	0.07365416	0.059978116	2	1
0.4002	0.2505	0.2085869	0.17326404	2	2
0.4002	0.2505	0.15520915	0.19924876	2	3
0.4002	0.2505	0.05367576	0.044631585	3	1
0.4002	0.2505	0.1998954	0.16938443	3	2
0.4002	0.2505	0.19104332	0.24058308	3	3
0.4002	0.3004	0.020546323	0.016260155	1	1
0.4002	0.3004	0.057608	0.046346873	1	2
0.4002	0.3004	0.041038018	0.052116	1	3
0.4002	0.3004	0.05785998	0.046374492	2	1
0.4002	0.3004	0.19939028	0.16332524	2	2
0.4002	0.3004	0.18160504	0.22501458	2	3
0.4002	0.3004	0.040623978	0.03324519	3	1
0.4002	0.3004	0.18480784	0.15438774	3	2
0.4002	0.3004	0.21652056	0.2629298	3	3
0.4002	0.3503	0.01664127	0.013006478	1	1
0.4002	0.3503	0.05595295	0.044534676	1	2
0.4002	0.3503	0.047951013	0.059141114	1	3
0.4002	0.3503	0.045568895	0.036063373	2	1
0.4002	0.3503	0.18827717	0.15255935	2	2
0.4002	0.3503	0.2067006	0.24856128	2	3
0.4002	0.3503	0.030966086	0.025023183	3	1
0.4002	0.3503	0.16916443	0.1397709	3	2
0.4002	0.3503	0.23877767	0.2813397	3	3
0.4002	0.4002	0.013408966	0.010373313	1	1
0.4002	0.4002	0.05364626	0.0423367	1	2
0.4002	0.4002	0.0548815	0.06598166	1	3
0.4002	0.4002	0.035818234	0.028054237	2	1
0.4002	0.4002	0.17590031	0.14131239	2	2
0.4002	0.4002	0.2306763	0.27037004	2	3
0.4002	0.4002	0.02364716	0.018913336	3	1
0.4002	0.4002	0.15356019	0.1257766	3	2
0.4002	0.4002	0.25846106	0.29688174	3	3
0.4002	0.4501	0.010710208	0.008214354	1	1
0.4002	0.4501	0.050800957	0.039816134	1	2
0.4002	0.4501	0.061819293	0.07266009	1	3
0.4002	0.4501	0.027984064	0.02172856	2	1
0.4002	0.4501	0.16265905	0.12977232	2	2
0.4002	0.4501	0.25367677	0.2907793	2	3
0.4002	0.4501	0.018006388	0.014278898	3	1
0.4002	0.4501	0.13827705	0.11246385	3	2
0.4002	0.4501	0.27606618	0.31028652	3	3
0.4002	0.5	0.008448162	0.0064314343	1	1
0.4002	0.5	0.047500923	0.03701883	1	2
0.4002	0.5	0.06875415	0.07918943	1	3
0.4002	0.5	0.02164186	0.01667925	2	1
0.4002	0.5	0.1488115	0.11804865	2	2
0.4002	0.5	0.27581844	0.31003508	2	3
0.4002	0.5	0.013609339	0.010713565	3	1
0.4002	0.5	0.123441875	0.0998171	3	2
0.4002	0.5	0.29197374	0.32206658	3	3
0.4002	0.5499	0.0065525803	0.0049557034	1	1
0.4002	0.5499	0.043811433	0.033980552	1	2
0.4002	0.5499	0.07567535	0.0855757	1	3
0.4002	0.5499	0.016491268	0.012626748	2	1
0.4002	0.5499	0.13453263	0.10621037	2	2
0.4002	0.5499	0.29719585	0.32832068	2	3
0.4002	0.5499	0.010159098	0.007946711	3	1
0.4002	0.5499	0.10910273	0.08779247	3	2
0.4002	0.5499	0.3064791	0.33259115	3	3
0.4002	0.5998	0.004970698	0.0037370496	1	1
0.4002	0.5998	0.039785437	0.030731019	1	2
0.4002	0.5998	0.08257148	0.091819555	1	3
0.4002	0.5998	0.012312896	0.009372142	2	1
0.4002	0.5998	0.119946	0.09430431	2	2
0.4002	0.5998	0.31788558	0.34577447	2	3
0.4002	0.5998	0.007446132	0.0057915677	3	1
0.4002	0.5998	0.095267005	0.07633774	3	2
0.4002	0.5998	0.3198148	0.34213215	3	3
0.4002	0.6497	0.0036617236	0.0027378125	1	1
0.4002	0.6497	0.035467736	0.02729642	1	2
0.4002	0.6497	0.08942991	0.09791681	1	3
0.4002	0.6497	0.00894217	0.006769622	2	1
0.4002	0.6497	0.10514281	0.08236539	2	2
0.4002	0.6497	0.3379496	0.36250246	2	3
0.4002	0.6497	0.0053185984	0.004115379	3	1
0.4002	0.6497	0.08192165	0.06540137	3	2
0.4002	0.6497	0.33216572	0.3508947	3	3
0.4002	0.6996	0.0025932444	0.0019288098	1	1
0.4002	0.6996	0.030897574	0.023700844	1	2
0.4002	0.6996	0.0962363	0.10385889	1	3
0.4002	0.6996	0.006252694	0.004709401	2	1
0.4002	0.6996	0.09019375	0.07042255	2	2
0.4002	0.6996	0.35743734	0.3785856	2	3
0.4002	0.6996	0.0036638726	0.0028212853	3	1
0.4002	0.6996	0.069044285	0.054936513	3	2
0.4002	0.6996	0.34368098	0.35903624	3	3
0.4002	0.7495	0.0017388556	0.0012867787	1	1
0.4002	0.7495	0.0261107	0.019967493	1	2
0.4002	0.7495	0.10297397	0.10963256	1	3
0.4002	0.7495	0.004145291	0.0031067675	2	1
0.4002	0.7495	0.075156376	0.058502227	2	2
0.4002	0.7495	0.37638727	0.39408514	2	3
0.4002	0.7495	0.002396701	0.0018369856	3	1
0.4002	0.7495	0.05660869	0.0449019	3	2
0.4002	0.7495	0.3544821	0.36668015	3	3
0.4002	0.7994	0.0010765088	0.0007926318	1	1
0.4002	0.7994	0.021140957	0.016119558	1	2
0.4002	0.7994	0.10962343	0.115219995	1	3
0.4002	0.7994	0.0025405856	0.0018948434	2	1
0.4002	0.7994	0.06008061	0.046630707	2	2
0.4002	0.7994	0.3948282	0.40904695	2	3
0.4002	0.7994	0.0014513773	0.0011073919	3	1
0.4002	0.7994	0.04458877	0.03526281	3	2
0.4002	0.7994	0.36466956	0.37392515	3	3
0.4002	0.8493	0.0005872879	0.00043022487	1	1
0.4002	0.8493	0.016021412	0.012180794	1	2
0.4002	0.8493	0.11616162	0.12059802	1	3
0.4002	0.8493	0.0013737386	0.0010195675	2	1
0.4002	0.8493	0.04501208	0.034835506	2	2
0.4002	0.8493	0.41278043	0.42350364	2	3
0.4002	0.8493	0.0007763556	0.0005896706	3	1
0.4002	0.8493	0.032959778	0.025990266	3	2
0.4002	0.8493	0.3743272	0.3808521	3	3
0.4002	0.8992	0.0002545355	0.0001854887	1	1
0.4002	0.8992	0.010785384	0.008176111	1	2
0.4002	0.8992	0.12256055	0.12573673	1	3
0.4002	0.8992	0.00059072184	0.0004362202	2	1
0.4002	0.8992	0.029994823	0.023146503	2	2
0.4002	0.8992	0.43025655	0.43747723	2	3
0.4002	0.8992	0.00033054876	0.0002498955	3	1
0.4002	0.8992	0.021699581	0.017060945	3	2
0.4002	0.8992	0.38352734	0.38753086	3	3
0.4002	0.9491	6.322605e-5	4.5820725e-5	1	1
0.4002	0.9491	0.0054674596	0.0041321535	1	2
0.4002	0.9491	0.12878425	0.13059455	1	3
0.4002	0.9491	0.0001456773	0.00010700004	2	1
0.4002	0.9491	0.015073055	0.011596542	2	2
0.4002	0.9491	0.44726285	0.45097983	2	3
0.4002	0.9491	8.0714686e-5	6.071536e-5	3	1
0.4002	0.9491	0.01078872	0.008456448	3	2
0.4002	0.9491	0.3923341	0.39402702	3	3
0.4002	0.999	2.4417366e-8	1.7583544e-8	1	1
0.4002	0.999	0.00010740885	8.08881e-5	1	2
0.4002	0.999	0.13476738	0.13508716	1	3
0.4002	0.999	5.578906e-8	4.0713008e-8	2	1
0.4002	0.999	0.0002942823	0.00022560182	2	2
0.4002	0.999	0.463803	0.46400923	2	3
0.4002	0.999	3.0469657e-8	2.277416e-8	3	1
0.4002	0.999	0.00020882895	0.00016309209	3	2
0.4002	0.999	0.40081906	0.40043402	3	3
0.4501	0.001	0.085781515	0.08227881	1	1
0.4501	0.001	0.0057004504	0.005473103	1	2
0.4501	0.001	9.469692e-5	0.00017758997	1	3
0.4501	0.001	0.38768172	0.3818248	2	1
0.4501	0.001	0.026307806	0.025949065	2	2
0.4501	0.001	0.0004463656	0.0008396342	2	3
0.4501	0.001	0.46139216	0.46974474	3	1
0.4501	0.001	0.032039203	0.032662243	3	2
0.4501	0.001	0.00055616384	0.0010500686	3	3
0.4501	0.0509	0.052129216	0.046841025	1	1
0.4501	0.0509	0.033531494	0.030368602	1	2
0.4501	0.0509	0.0053923465	0.009247359	1	3
0.4501	0.0509	0.21843185	0.2008903	2	1
0.4501	0.0509	0.1622831	0.15100136	2	2
0.4501	0.0509	0.03049336	0.051995337	2	3
0.4501	0.0509	0.23880479	0.22666487	3	1
0.4501	0.0509	0.21187828	0.20319639	3	2
0.4501	0.0509	0.04705564	0.07979485	3	3
0.4501	0.1008	0.03894138	0.033099215	1	1
0.4501	0.1008	0.04095961	0.03520342	1	2
0.4501	0.1008	0.0107931085	0.017066147	1	3
0.4501	0.1008	0.15292938	0.13270074	2	1
0.4501	0.1008	0.19301088	0.17018619	2	2
0.4501	0.1008	0.062302813	0.09702076	2	3
0.4501	0.1008	0.15500817	0.13860947	3	1
0.4501	0.1008	0.2471042	0.22412963	3	2
0.4501	0.1008	0.09895052	0.1519845	3	3
0.4501	0.1507	0.030460637	0.024848545	1	1
0.4501	0.1507	0.044309888	0.036644496	1	2
0.4501	0.1507	0.016187333	0.02397708	1	3
0.4501	0.1507	0.11334788	0.09425327	2	1
0.4501	0.1507	0.20139667	0.17072976	2	2
0.4501	0.1507	0.09236978	0.13389423	2	3
0.4501	0.1507	0.107798636	0.09231079	3	1
0.4501	0.1507	0.24906394	0.21696404	3	2
0.4501	0.1507	0.1450653	0.20637783	3	3
0.4501	0.2006	0.024354883	0.019271957	1	1
0.4501	0.2006	0.045721732	0.036765326	1	2
0.4501	0.2006	0.021610804	0.030362176	1	3
0.4501	0.2006	0.08659463	0.06978485	2	1
0.4501	0.2006	0.2003005	0.16502428	2	2
0.4501	0.2006	0.120510295	0.16506271	2	3
0.4501	0.2006	0.07803033	0.06474122	3	1
0.4501	0.2006	0.23850545	0.20180324	3	2
0.4501	0.2006	0.1843712	0.24718407	3	3
0.4501	0.2505	0.019678514	0.015215874	1	1
0.4501	0.2505	0.045946807	0.03618402	1	2
0.4501	0.2505	0.027078945	0.036417622	1	3
0.4501	0.2505	0.06728612	0.05295557	2	1
0.4501	0.2505	0.19435224	0.15677692	2	2
0.4501	0.2505	0.14696881	0.19228862	2	3
0.4501	0.2505	0.057889447	0.046904266	3	1
0.4501	0.2505	0.22296666	0.18464254	3	2
0.4501	0.2505	0.21783257	0.2786147	3	3
0.4501	0.3004	0.015958019	0.012118928	1	1
0.4501	0.3004	0.04533432	0.035141204	1	2
0.4501	0.3004	0.032590613	0.0422424	1	3
0.4501	0.3004	0.0527421	0.04075275	2	1
0.4501	0.3004	0.18561682	0.14735208	2	2
0.4501	0.3004	0.17199983	0.21666986	2	3
0.4501	0.3004	0.043589536	0.03467596	3	1
0.4501	0.3004	0.20557134	0.16748531	3	2
0.4501	0.3004	0.24659736	0.30356136	3	3
0.4501	0.3503	0.012925774	0.009675978	1	1
0.4501	0.3503	0.044079777	0.03375242	1	2
0.4501	0.3503	0.03813762	0.047889054	1	3
0.4501	0.3503	0.041465204	0.031573325	2	1
0.4501	0.3503	0.1751517	0.13733003	2	2
0.4501	0.3503	0.19581267	0.23890702	2	3
0.4501	0.3503	0.033083502	0.025937859	3	1
0.4501	0.3503	0.18771225	0.15101276	3	2
0.4501	0.3503	0.27163166	0.32392162	3	3
0.4501	0.4002	0.010416785	0.007706574	1	1
0.4501	0.4002	0.042308036	0.032083686	1	2
0.4501	0.4002	0.043709572	0.053386867	1	3
0.4501	0.4002	0.032546896	0.024488106	2	1
0.4501	0.4002	0.16355425	0.12698545	2	2
0.4501	0.4002	0.21857399	0.25946808	2	3
0.4501	0.4002	0.025172193	0.019503122	3	1
0.4501	0.4002	0.17003056	0.13542335	3	2
0.4501	0.4002	0.29368764	0.34095463	3	3
0.4501	0.4501	0.00832233	0.006096704	1	1
0.4501	0.4501	0.040106375	0.030178295	1	2
0.4501	0.4501	0.049295817	0.058752395	1	3
0.4501	0.4501	0.025400264	0.01892142	2	1
0.4501	0.4501	0.15118738	0.1164604	2	2
0.4501	0.4501	0.2404176	0.27868015	2	3
0.4501	0.4501	0.019108841	0.014660451	3	1
0.4501	0.4501	0.15281828	0.12073205	3	2
0.4501	0.4501	0.3133431	0.35551813	3	3
0.4501	0.5	0.0065668738	0.0047703236	1	1
0.4501	0.5	0.037539955	0.028067835	1	2
0.4501	0.5	0.05488597	0.06399458	1	3
0.4501	0.5	0.019627295	0.014497215	2	1
0.4501	0.5	0.13828397	0.10583353	2	2
0.4501	0.5	0.2614521	0.2967801	2	3
0.4501	0.5	0.014405356	0.0109601	3	1
0.4501	0.5	0.13619654	0.10688487	3	2
0.4501	0.5	0.33104193	0.36821157	3	3
0.4501	0.5499	0.0050956947	0.003674416	1	1
0.4501	0.5499	0.03465969	0.025777133	1	2
0.4501	0.5499	0.060469683	0.069116965	1	3
0.4501	0.5499	0.01494738	0.010959073	2	1
0.4501	0.5499	0.12500049	0.0951516	2	2
0.4501	0.5499	0.28176594	0.3139438	2	3
0.4501	0.5499	0.010730207	0.008105165	3	1
0.4501	0.5499	0.120201506	0.09380609	3	2
0.4501	0.5499	0.3471293	0.37946555	3	3
0.4501	0.5998	0.003867711	0.0027705794	1	1
0.4501	0.5998	0.031506978	0.023326961	1	2
0.4501	0.5998	0.06603635	0.07411898	1	3
0.4501	0.5998	0.01115622	0.00812576	2	1
0.4501	0.5998	0.111446515	0.08444502	2	2
0.4501	0.5998	0.3014319	0.3303056	2	3
0.4501	0.5998	0.007850846	0.00589248	3	1
0.4501	0.5998	0.10482687	0.0814176	3	2
0.4501	0.5998	0.3618766	0.38959712	3	3
0.4501	0.6497	0.002851203	0.0020301081	1	1
0.4501	0.6497	0.028116861	0.020735743	1	2
0.4501	0.6497	0.07157465	0.07899638	1	3
0.4501	0.6497	0.008101131	0.005865292	2	1
0.4501	0.6497	0.09770192	0.0737355	2	2
0.4501	0.6497	0.32050902	0.34596756	2	3
0.4501	0.6497	0.0055997367	0.0041787624	3	1
0.4501	0.6497	0.09004581	0.06964655	3	2
0.4501	0.6497	0.37549967	0.39884412	3	3
0.4501	0.6996	0.0020209972	0.0014308674	1	1
0.4501	0.6996	0.02451999	0.01802047	1	2
0.4501	0.6996	0.07707213	0.08374166	1	3
0.4501	0.6996	0.0056652515	0.0040789065	2	1
0.4501	0.6996	0.08382787	0.063040935	2	2
0.4501	0.6996	0.339045	0.36100882	2	3
0.4501	0.6996	0.0038533402	0.002860306	3	1
0.4501	0.6996	0.075822935	0.058428545	3	2
0.4501	0.6996	0.3881725	0.40738934	3	3
0.4501	0.7495	0.0013566206	0.000955305	1	1
0.4501	0.7495	0.020744111	0.015197495	1	2
0.4501	0.7495	0.08251448	0.088343546	1	3
0.4501	0.7495	0.003757243	0.002690891	2	1
0.4501	0.7495	0.06987354	0.052378025	2	2
0.4501	0.7495	0.35707802	0.3754905	2	3
0.4501	0.7495	0.0025186955	0.0018602948	3	1
0.4501	0.7495	0.06212043	0.047707934	3	2
0.4501	0.7495	0.400037	0.4153762	3	3
0.4501	0.7994	0.00084102486	0.00058911287	1	1
0.4501	0.7994	0.016815394	0.012283141	1	2
0.4501	0.7994	0.087885365	0.09278717	1	3
0.4501	0.7994	0.0023043274	0.0016418829	2	1
0.4501	0.7994	0.055880994	0.041763656	2	2
0.4501	0.7994	0.37463683	0.38945845	2	3
0.4501	0.7994	0.0015245723	0.0011206442	3	1
0.4501	0.7994	0.048901472	0.03743761	3	2
0.4501	0.7994	0.41121006	0.42291832	3	3
0.4501	0.8493	0.00045963872	0.00032027464	1	1
0.4501	0.8493	0.012759173	0.009294091	1	2
0.4501	0.8493	0.09316549	0.097053304	1	3
0.4501	0.8493	0.0012473376	0.0008842452	2	1
0.4501	0.8493	0.04188822	0.031216433	2	2
0.4501	0.8493	0.39174324	0.4029473	2	3
0.4501	0.8493	0.00081543357	0.0005965595	3	1
0.4501	0.8493	0.03613179	0.027578186	3	2
0.4501	0.8493	0.42178965	0.43010968	3	3
0.4501	0.8992	0.00019970248	0.00013841005	1	1
0.4501	0.8992	0.008600795	0.0062477714	1	2
0.4501	0.8992	0.09833122	0.10111645	1	3
0.4501	0.8992	0.00053727604	0.00037891392	2	1
0.4501	0.8992	0.027931498	0.020756945	2	2
0.4501	0.8992	0.40841138	0.41597992	2	3
0.4501	0.8992	0.00034730975	0.00025286982	3	1
0.4501	0.8992	0.023780752	0.018097281	3	2
0.4501	0.8992	0.43186006	0.43703136	3	3
0.4501	0.9491	4.9800845e-5	3.4323428e-5	1	1
0.4501	0.9491	0.0043663653	0.0031628362	1	2
0.4501	0.9491	0.10335138	0.10493983	1	3
0.4501	0.9491	0.00013288626	9.320553e-5	2	1
0.4501	0.9491	0.014047109	0.010408835	2	2
0.4501	0.9491	0.4246502	0.4285711	2	3
0.4501	0.9491	8.4899824e-5	6.1496e-5	3	1
0.4501	0.9491	0.011821255	0.008968714	3	2
0.4501	0.9491	0.4414963	0.44375974	3	3
0.4501	0.999	1.9419428e-8	1.3297874e-8	1	1
0.4501	0.999	8.59038e-5	6.2017156e-5	1	2
0.4501	0.999	0.10816389	0.10844165	1	3
0.4501	0.999	5.128424e-8	3.5726725e-8	2	1
0.4501	0.999	0.00027447738	0.00020268855	2	2
0.4501	0.999	0.44046485	0.44071525	2	3
0.4501	0.999	3.216345e-8	2.3137611e-8	3	1
0.4501	0.999	0.00022877462	0.0001729467	3	2
0.4501	0.999	0.45078206	0.4504054	3	3
0.5	0.001	0.06603389	0.06264335	1	1
0.5	0.001	0.00439502	0.0041740243	1	2
0.5	0.001	7.312366e-5	0.00014499495	1	3
0.5	0.001	0.35687935	0.34945187	2	1
0.5	0.001	0.024262631	0.023796467	2	2
0.5	0.001	0.00041241088	0.0008122962	2	3
0.5	0.001	0.5117249	0.5214453	3	1
0.5	0.001	0.035599545	0.036322687	3	2
0.5	0.001	0.0006190402	0.0012090983	3	3
0.5	0.0509	0.040053688	0.03528373	1	1
0.5	0.0509	0.025945868	0.023068182	1	2
0.5	0.0509	0.004197968	0.0075224624	1	3
0.5	0.0509	0.20005086	0.1814275	2	1
0.5	0.0509	0.15003914	0.13789792	2	2
0.5	0.0509	0.02840161	0.05015363	2	3
0.5	0.0509	0.26277742	0.24796012	3	1
0.5	0.0509	0.23580693	0.22490071	3	2
0.5	0.0509	0.05272659	0.09178593	3	3
0.5	0.1008	0.029886242	0.024712723	1	1
0.5	0.1008	0.031710785	0.026572634	1	2
0.5	0.1008	0.008414193	0.013794219	1	3
0.5	0.1008	0.13943088	0.11840465	2	1
0.5	0.1008	0.17818052	0.15419047	2	2
0.5	0.1008	0.058046058	0.09301235	2	3
0.5	0.1008	0.16916683	0.14937957	3	1
0.5	0.1008	0.27429762	0.24592236	3	2
0.5	0.1008	0.110866874	0.17401099	3	3
0.5	0.1507	0.02335948	0.018429767	1	1
0.5	0.1507	0.034329362	0.02753838	1	2
0.5	0.1507	0.012637539	0.01929358	1	3
0.5	0.1507	0.10294808	0.08328718	2	1
0.5	0.1507	0.18565731	0.15370539	2	2
0.5	0.1507	0.08608288	0.12778932	2	3
0.5	0.1507	0.11675291	0.09820844	3	1
0.5	0.1507	0.27571088	0.2362861	3	2
0.5	0.1507	0.1625216	0.23546186	3	3
0.5	0.2006	0.018668031	0.014223965	1	1
0.5	0.2006	0.035455845	0.027550463	1	2
0.5	0.2006	0.016898412	0.024358254	1	3
0.5	0.2006	0.07840099	0.06119768	2	1
0.5	0.2006	0.18443045	0.14785293	2	2
0.5	0.2006	0.11235283	0.15702626	2	3
0.5	0.2006	0.08394966	0.068142764	3	1
0.5	0.2006	0.2633225	0.21841212	3	2
0.5	0.2006	0.20652123	0.28123552	3	3
0.5	0.2505	0.015079544	0.011189933	1	1
0.5	0.2505	0.035667293	0.027067492	1	2
0.5	0.2505	0.021208495	0.029157639	1	3
0.5	0.2505	0.060762666	0.046162397	2	1
0.5	0.2505	0.17878751	0.13994929	2	2
0.5	0.2505	0.13708222	0.18248554	2	3
0.5	0.2505	0.061924808	0.048932943	3	1
0.5	0.2505	0.24556075	0.19880414	3	2
0.5	0.2505	0.2439267	0.31625056	3	3
0.5	0.3004	0.012227336	0.008888741	1	1
0.5	0.3004	0.035229895	0.026261311	1	2
0.5	0.3004	0.025565136	0.03377477	1	3
0.5	0.3004	0.047529668	0.03535769	2	1
0.5	0.3004	0.17062947	0.13116832	2	2
0.5	0.3004	0.16050315	0.20524302	2	3
0.5	0.3004	0.046400815	0.035910904	3	1
0.5	0.3004	0.22589554	0.17954507	3	2
0.5	0.3004	0.27601904	0.3438502	3	3
0.5	0.3503	0.009904399	0.007083091	1	1
0.5	0.3503	0.03429237	0.025211567	1	2
0.5	0.3503	0.029959783	0.038252093	1	3
0.5	0.3503	0.03730522	0.027291251	2	1
0.5	0.3503	0.1609231	0.12198512	2	2
0.5	0.3503	0.18280509	0.22597396	2	3
0.5	0.3503	0.035071418	0.026697796	3	1
0.5	0.3503	0.20585515	0.16128783	3	2
0.5	0.3503	0.3038835	0.36621726	3	3
0.5	0.4002	0.007983253	0.0056335144	1	1
0.5	0.4002	0.03294977	0.023962682	1	2
0.5	0.4002	0.03438221	0.042612135	1	3
0.5	0.4002	0.02924347	0.02110438	2	1
0.5	0.4002	0.15021072	0.112612166	2	2
0.5	0.4002	0.20413932	0.24512483	2	3
0.5	0.4002	0.026591133	0.019972209	3	1
0.5	0.4002	0.18612953	0.14418164	3	2
0.5	0.4002	0.32837066	0.3847965	3	3
0.5	0.4501	0.006379968	0.004452396	1	1
0.5	0.4501	0.031268746	0.022543484	1	2
0.5	0.4501	0.038822237	0.0468669	1	3
0.5	0.4501	0.022799527	0.016268956	2	1
0.5	0.4501	0.13881901	0.10315133	2	2
0.5	0.4501	0.22462758	0.26300502	2	3
0.5	0.4501	0.020126116	0.014948959	3	1
0.5	0.4501	0.16702105	0.12819321	3	2
0.5	0.4501	0.35013574	0.40056968	3	3
0.5	0.5	0.0050363243	0.0034816728	1	1
0.5	0.5	0.029299209	0.020975046	1	2
0.5	0.5	0.04327015	0.051022287	1	3
0.5	0.5	0.017604973	0.012442482	2	1
0.5	0.5	0.12695579	0.09365448	2	2
0.5	0.5	0.24436943	0.27983788	2	3
0.5	0.5	0.015134321	0.011135835	3	1
0.5	0.5	0.14864555	0.11322786	3	2
0.5	0.5	0.36968425	0.41422254	3	3
0.5	0.5499	0.003910154	0.00268107	1	1
0.5	0.5499	0.02708017	0.019273952	1	2
0.5	0.5499	0.047716483	0.055079944	1	3
0.5	0.5499	0.013400904	0.009393054	2	1
0.5	0.5499	0.11475922	0.08414928	2	2
0.5	0.5499	0.26344645	0.29578897	2	3
0.5	0.5499	0.011249609	0.008210551	3	1
0.5	0.5499	0.13102724	0.099176385	3	2
0.5	0.5499	0.3874098	0.42624682	3	3
0.5	0.5998	0.0029698848	0.0020216138	1	1
[truncated: 1,970 more rows]
