# Supplementary material for: Coevolution of male and female mate choice can destabilize reproductive isolation
Source: Nat Commun. 2019 Nov 12;10:5122. doi: 10.1038/s41467-019-12860-9 (PMC6851176; doi:10.1038/s41467-019-12860-9)
Supplement: Supplementary file 5 — Supplementary Software 1 [file 41467_2019_12860_MOESM5_ESM.zip › CodeChoosinessCoevolution/Data/FrequencyMateChoiceTogethertestSensitivity2DTogetherAlpha.txt]

param1	param2	sexe	percentFemaleAfter	percentMaleAfter
0.0	0.0	3	0.99990374	2.963239e-9
0.0	0.005050505050505051	3	0.99990135	1.2399028e-7
0.0	0.010101010101010102	3	0.99990106	3.64982e-7
0.0	0.015151515151515152	3	0.9999049	7.1435716e-7
0.0	0.020202020202020204	3	0.99990463	1.1685288e-6
0.0	0.025252525252525252	3	0.9999053	1.7262935e-6
0.0	0.030303030303030304	3	0.99990267	2.3867192e-6
0.0	0.03535353535353535	3	0.9999013	3.1502432e-6
0.0	0.04040404040404041	3	0.9999013	4.0173145e-6
0.0	0.045454545454545456	3	0.9999046	4.9887226e-6
0.0	0.050505050505050504	3	0.9999015	6.0655234e-6
0.0	0.05555555555555555	3	0.99990654	7.249235e-6
0.0	0.06060606060606061	3	0.99990356	8.540748e-6
0.0	0.06565656565656566	3	0.99990547	9.9405825e-6
0.0	0.0707070707070707	3	0.9999049	1.1451815e-5
0.0	0.07575757575757576	3	0.9999028	1.3075368e-5
0.0	0.08080808080808081	3	0.9999031	1.4812676e-5
0.0	0.08585858585858586	3	0.99990094	1.6665514e-5
0.0	0.09090909090909091	3	0.9999038	1.8635314e-5
0.0	0.09595959595959595	3	0.9999023	2.0723925e-5
0.0	0.10101010101010101	3	0.9999015	2.2933802e-5
0.0	0.10606060606060606	3	0.9999055	2.5265352e-5
0.0	0.1111111111111111	3	0.9999019	2.7722865e-5
0.0	0.11616161616161616	3	0.9999017	3.0307692e-5
0.0	0.12121212121212122	3	0.9999074	3.3017906e-5
0.0	0.12626262626262627	3	0.99990433	3.5861056e-5
0.0	0.13131313131313133	3	0.999903	3.8837534e-5
0.0	0.13636363636363635	3	0.999905	4.194795e-5
0.0	0.1414141414141414	3	0.99990296	4.5196583e-5
0.0	0.14646464646464646	3	0.99990714	4.8581936e-5
0.0	0.15151515151515152	3	0.99990004	5.211286e-5
0.0	0.15656565656565657	3	0.9999017	5.5785797e-5
0.0	0.16161616161616163	3	0.99990344	5.9603713e-5
0.0	0.16666666666666666	3	0.9999062	6.3570245e-5
0.0	0.1717171717171717	3	0.9999008	6.769273e-5
0.0	0.17676767676767677	3	0.9999078	7.19607e-5
0.0	0.18181818181818182	3	0.99990773	7.638933e-5
0.0	0.18686868686868688	3	0.9999008	8.0981816e-5
0.0	0.1919191919191919	3	0.99990857	8.572629e-5
0.0	0.19696969696969696	3	0.9999105	9.063922e-5
0.0	0.20202020202020202	3	0.999907	9.5722135e-5
0.0	0.20707070707070707	3	1.0	9.9995304e-5
0.0	0.21212121212121213	3	1.0	9.999666e-5
0.0	0.21717171717171718	3	1.0	9.999765e-5
0.0	0.2222222222222222	3	1.0	9.9998884e-5
0.0	0.22727272727272727	3	1.0000001	9.999196e-5
0.0	0.23232323232323232	3	1.0	9.999947e-5
0.0	0.23737373737373738	3	1.0	0.0001
0.0	0.24242424242424243	3	1.0	9.999602e-5
0.0	0.2474747474747475	3	1.0	9.99997e-5
0.0	0.25252525252525254	3	1.0	9.999573e-5
0.0	0.25757575757575757	3	0.99999994	9.9994475e-5
0.0	0.26262626262626265	3	1.0	9.999589e-5
0.0	0.2676767676767677	3	1.0	9.999827e-5
0.0	0.2727272727272727	3	1.0	9.9993005e-5
0.0	0.2777777777777778	3	1.0	9.999542e-5
0.0	0.2828282828282828	3	1.0	9.9994766e-5
0.0	0.2878787878787879	3	1.0	9.999892e-5
0.0	0.29292929292929293	3	1.0	9.999347e-5
0.0	0.29797979797979796	3	1.0	9.9999335e-5
0.0	0.30303030303030304	3	1.0	9.999353e-5
0.0	0.30808080808080807	3	0.99999994	9.999422e-5
0.0	0.31313131313131315	3	1.0	9.999797e-5
0.0	0.3181818181818182	3	0.99999994	9.999643e-5
0.0	0.32323232323232326	3	0.99999994	9.999344e-5
0.0	0.3282828282828283	3	1.0	9.9995974e-5
0.0	0.3333333333333333	3	1.0	9.9999e-5
0.0	0.3383838383838384	3	1.0	9.9995625e-5
0.0	0.3434343434343434	3	0.99999994	9.999679e-5
0.0	0.3484848484848485	3	1.0	9.9997196e-5
0.0	0.35353535353535354	3	1.0	9.9997094e-5
0.0	0.35858585858585856	3	1.0	9.999647e-5
0.0	0.36363636363636365	3	1.0	9.9997465e-5
0.0	0.3686868686868687	3	1.0	9.9995574e-5
0.0	0.37373737373737376	3	1.0	9.999424e-5
0.0	0.3787878787878788	3	1.0	9.999935e-5
0.0	0.3838383838383838	3	1.0	9.999884e-5
0.0	0.3888888888888889	3	1.0	9.999442e-5
0.0	0.3939393939393939	3	0.99999994	9.999682e-5
0.0	0.398989898989899	3	0.99999994	9.999954e-5
0.0	0.40404040404040403	3	0.99999994	9.999571e-5
0.0	0.4090909090909091	3	1.0	9.999684e-5
0.0	0.41414141414141414	3	1.0	9.9994744e-5
0.0	0.41919191919191917	3	0.99999994	9.999686e-5
0.0	0.42424242424242425	3	1.0	9.999685e-5
0.0	0.4292929292929293	3	0.99999994	9.999662e-5
0.0	0.43434343434343436	3	1.0	9.999813e-5
0.0	0.4393939393939394	3	1.0	9.9996236e-5
0.0	0.4444444444444444	3	0.99999994	9.99978e-5
0.0	0.4494949494949495	3	1.0000001	9.9996694e-5
0.0	0.45454545454545453	3	1.0	9.999745e-5
0.0	0.4595959595959596	3	1.0	9.9998426e-5
0.0	0.46464646464646464	3	1.0	9.999941e-5
0.0	0.4696969696969697	3	1.0	9.9998026e-5
0.0	0.47474747474747475	3	1.0	9.999675e-5
0.0	0.4797979797979798	3	1.0	9.999705e-5
0.0	0.48484848484848486	3	1.0	9.9998855e-5
0.0	0.4898989898989899	3	1.0	9.9999015e-5
0.0	0.494949494949495	3	1.0	9.999823e-5
0.0	0.5	3	1.0	9.999775e-5
0.0012589254117941675	0.0	3	0.99990475	2.9696843e-9
0.0012589254117941675	0.005050505050505051	3	0.99990255	1.2433065e-7
0.0012589254117941675	0.010101010101010102	3	0.99990034	3.6607724e-7
0.0012589254117941675	0.015151515151515152	3	0.9999052	7.166583e-7
0.0012589254117941675	0.020202020202020204	3	0.99990445	1.1723157e-6
0.0012589254117941675	0.025252525252525252	3	0.99990535	1.7320992e-6
0.0012589254117941675	0.030303030303030304	3	0.9999026	2.3948915e-6
0.0012589254117941675	0.03535353535353535	3	0.9999014	3.1612972e-6
0.0012589254117941675	0.04040404040404041	3	0.9999012	4.03153e-6
0.0012589254117941675	0.045454545454545456	3	0.9999046	5.0066883e-6
0.0012589254117941675	0.050505050505050504	3	0.9999014	6.087859e-6
0.0012589254117941675	0.05555555555555555	3	0.9999065	7.276035e-6
0.0012589254117941675	0.06060606060606061	3	0.9999035	8.572784e-6
0.0012589254117941675	0.06565656565656566	3	0.99990535	9.97828e-6
0.0012589254117941675	0.0707070707070707	3	0.99990493	1.1496006e-5
0.0012589254117941675	0.07575757575757576	3	0.99990255	1.312661e-5
0.0012589254117941675	0.08080808080808081	3	0.9999031	1.4871262e-5
0.0012589254117941675	0.08585858585858586	3	0.9999008	1.6731628e-5
0.0012589254117941675	0.09090909090909091	3	0.9999036	1.8709963e-5
0.0012589254117941675	0.09595959595959595	3	0.9999022	2.0807878e-5
0.0012589254117941675	0.10101010101010101	3	0.9999014	2.3027536e-5
0.0012589254117941675	0.10606060606060606	3	0.9999055	2.536921e-5
0.0012589254117941675	0.1111111111111111	3	0.9999019	2.7837585e-5
0.0012589254117941675	0.11616161616161616	3	0.99990165	3.0433781e-5
0.0012589254117941675	0.12121212121212122	3	0.9999074	3.3157063e-5
0.0012589254117941675	0.12626262626262627	3	0.99990445	3.6013364e-5
0.0012589254117941675	0.13131313131313133	3	0.9999029	3.9002807e-5
0.0012589254117941675	0.13636363636363635	3	0.99990505	4.2127314e-5
0.0012589254117941675	0.1414141414141414	3	0.9999028	4.539131e-5
0.0012589254117941675	0.14646464646464646	3	0.9999071	4.8792812e-5
0.0012589254117941675	0.15151515151515152	3	0.9999001	5.233985e-5
0.0012589254117941675	0.15656565656565657	3	0.9999017	5.6030265e-5
0.0012589254117941675	0.16161616161616163	3	0.99990356	5.9866543e-5
0.0012589254117941675	0.16666666666666666	3	0.9999063	6.385225e-5
0.0012589254117941675	0.1717171717171717	3	0.9999007	6.799327e-5
0.0012589254117941675	0.17676767676767677	3	0.9999078	7.2282666e-5
0.0012589254117941675	0.18181818181818182	3	0.9999077	7.6732715e-5
0.0012589254117941675	0.18686868686868688	3	0.9999009	8.134709e-5
0.0012589254117941675	0.1919191919191919	3	0.99990857	8.6114575e-5
0.0012589254117941675	0.19696969696969696	3	0.9999104	9.105157e-5
0.0012589254117941675	0.20202020202020202	3	0.99990696	9.615981e-5
0.0012589254117941675	0.20707070707070707	3	1.0	9.999411e-5
0.0012589254117941675	0.21212121212121213	3	0.99999994	9.999785e-5
0.0012589254117941675	0.21717171717171718	3	0.99999994	9.9997094e-5
0.0012589254117941675	0.2222222222222222	3	0.99999994	9.9998026e-5
0.0012589254117941675	0.22727272727272727	3	1.0	9.999814e-5
0.0012589254117941675	0.23232323232323232	3	1.0	9.9994926e-5
0.0012589254117941675	0.23737373737373738	3	1.0	9.999728e-5
0.0012589254117941675	0.24242424242424243	3	1.0	9.999553e-5
0.0012589254117941675	0.2474747474747475	3	1.0	9.999412e-5
0.0012589254117941675	0.25252525252525254	3	1.0	9.999535e-5
0.0012589254117941675	0.25757575757575757	3	1.0	9.9994955e-5
0.0012589254117941675	0.26262626262626265	3	1.0	9.999859e-5
0.0012589254117941675	0.2676767676767677	3	1.0	9.999956e-5
0.0012589254117941675	0.2727272727272727	3	1.0	9.999481e-5
0.0012589254117941675	0.2777777777777778	3	1.0	9.999441e-5
0.0012589254117941675	0.2828282828282828	3	0.9999999	9.999762e-5
0.0012589254117941675	0.2878787878787879	3	1.0	9.999997e-5
0.0012589254117941675	0.29292929292929293	3	1.0	9.999744e-5
0.0012589254117941675	0.29797979797979796	3	1.0	9.999836e-5
0.0012589254117941675	0.30303030303030304	3	1.0000001	9.999674e-5
0.0012589254117941675	0.30808080808080807	3	1.0	9.999842e-5
0.0012589254117941675	0.31313131313131315	3	1.0000001	9.9999845e-5
0.0012589254117941675	0.3181818181818182	3	0.99999994	9.999717e-5
0.0012589254117941675	0.32323232323232326	3	0.99999994	9.999887e-5
0.0012589254117941675	0.3282828282828283	3	1.0	9.9995304e-5
0.0012589254117941675	0.3333333333333333	3	1.0	9.9995654e-5
0.0012589254117941675	0.3383838383838384	3	1.0	9.9998215e-5
0.0012589254117941675	0.3434343434343434	3	1.0	9.999939e-5
0.0012589254117941675	0.3484848484848485	3	1.0	9.999848e-5
0.0012589254117941675	0.35353535353535354	3	1.0	9.999541e-5
0.0012589254117941675	0.35858585858585856	3	1.0	9.999886e-5
0.0012589254117941675	0.36363636363636365	3	1.0	9.99974e-5
0.0012589254117941675	0.3686868686868687	3	1.0	9.999542e-5
0.0012589254117941675	0.37373737373737376	3	1.0	9.999774e-5
0.0012589254117941675	0.3787878787878788	3	1.0	9.999797e-5
0.0012589254117941675	0.3838383838383838	3	1.0	9.999685e-5
0.0012589254117941675	0.3888888888888889	3	1.0	9.9996134e-5
0.0012589254117941675	0.3939393939393939	3	0.99999994	9.99978e-5
0.0012589254117941675	0.398989898989899	3	0.99999994	9.999617e-5
0.0012589254117941675	0.40404040404040403	3	0.99999976	9.9998244e-5
0.0012589254117941675	0.4090909090909091	3	1.0	9.999661e-5
0.0012589254117941675	0.41414141414141414	3	0.99999994	9.99981e-5
0.0012589254117941675	0.41919191919191917	3	0.99999994	9.999993e-5
0.0012589254117941675	0.42424242424242425	3	1.0000001	9.9998506e-5
0.0012589254117941675	0.4292929292929293	3	0.99999994	9.999675e-5
0.0012589254117941675	0.43434343434343436	3	1.0	9.999989e-5
0.0012589254117941675	0.4393939393939394	3	0.99999994	9.99965e-5
0.0012589254117941675	0.4444444444444444	3	0.99999994	9.999724e-5
0.0012589254117941675	0.4494949494949495	3	1.0	9.999715e-5
0.0012589254117941675	0.45454545454545453	3	1.0	9.9999044e-5
0.0012589254117941675	0.4595959595959596	3	1.0	9.999705e-5
0.0012589254117941675	0.46464646464646464	3	1.0	9.999765e-5
0.0012589254117941675	0.4696969696969697	3	1.0	9.999701e-5
0.0012589254117941675	0.47474747474747475	3	1.0	9.99981e-5
0.0012589254117941675	0.4797979797979798	3	1.0	9.999849e-5
0.0012589254117941675	0.48484848484848486	3	1.0	9.999701e-5
0.0012589254117941675	0.4898989898989899	3	1.0	9.9996905e-5
0.0012589254117941675	0.494949494949495	3	0.99999994	9.999976e-5
0.0012589254117941675	0.5	3	1.0	9.999963e-5
0.001584893192461114	0.0	3	0.999902	2.97256e-9
0.001584893192461114	0.005050505050505051	3	0.9999025	1.2442227e-7
0.001584893192461114	0.010101010101010102	3	0.99990016	3.663564e-7
0.001584893192461114	0.015151515151515152	3	0.9999051	7.1725077e-7
0.001584893192461114	0.020202020202020204	3	0.9999046	1.1733189e-6
0.001584893192461114	0.025252525252525252	3	0.99990535	1.7336057e-6
0.001584893192461114	0.030303030303030304	3	0.9999027	2.3970576e-6
0.001584893192461114	0.03535353535353535	3	0.99990135	3.164142e-6
0.001584893192461114	0.04040404040404041	3	0.9999012	4.035098e-6
0.001584893192461114	0.045454545454545456	3	0.9999045	5.0113867e-6
0.001584893192461114	0.050505050505050504	3	0.9999014	6.0934435e-6
0.001584893192461114	0.05555555555555555	3	0.9999066	7.283238e-6
0.001584893192461114	0.06060606060606061	3	0.9999035	8.581163e-6
0.001584893192461114	0.06565656565656566	3	0.99990535	9.988278e-6
0.001584893192461114	0.0707070707070707	3	0.999905	1.1507526e-5
0.001584893192461114	0.07575757575757576	3	0.99990267	1.3139999e-5
0.001584893192461114	0.08080808080808081	3	0.999903	1.4886151e-5
0.001584893192461114	0.08585858585858586	3	0.9999008	1.6748789e-5
0.001584893192461114	0.09090909090909091	3	0.9999036	1.8729454e-5
0.001584893192461114	0.09595959595959595	3	0.9999022	2.0829539e-5
0.001584893192461114	0.10101010101010101	3	0.9999015	2.3051758e-5
0.001584893192461114	0.10606060606060606	3	0.9999056	2.539658e-5
0.001584893192461114	0.1111111111111111	3	0.99990195	2.7867696e-5
0.001584893192461114	0.11616161616161616	3	0.99990165	3.0466492e-5
0.001584893192461114	0.12121212121212122	3	0.9999074	3.3193122e-5
0.001584893192461114	0.12626262626262627	3	0.99990445	3.6052665e-5
0.001584893192461114	0.13131313131313133	3	0.999903	3.904605e-5
0.001584893192461114	0.13636363636363635	3	0.99990505	4.217393e-5
0.001584893192461114	0.1414141414141414	3	0.99990296	4.54423e-5
0.001584893192461114	0.14646464646464646	3	0.9999071	4.8848106e-5
0.001584893192461114	0.15151515151515152	3	0.99990016	5.2398987e-5
0.001584893192461114	0.15656565656565657	3	0.99990165	5.6094214e-5
0.001584893192461114	0.16161616161616163	3	0.9999034	5.9934493e-5
0.001584893192461114	0.16666666666666666	3	0.99990624	6.392556e-5
0.001584893192461114	0.1717171717171717	3	0.9999008	6.807051e-5
0.001584893192461114	0.17676767676767677	3	0.99990773	7.236655e-5
0.001584893192461114	0.18181818181818182	3	0.99990773	7.6822456e-5
0.001584893192461114	0.18686868686868688	3	0.9999009	8.1442464e-5
0.001584893192461114	0.1919191919191919	3	0.9999087	8.621607e-5
0.001584893192461114	0.19696969696969696	3	0.99991053	9.115874e-5
0.001584893192461114	0.20202020202020202	3	0.999907	9.6274794e-5
0.001584893192461114	0.20707070707070707	3	0.99999994	9.999315e-5
0.001584893192461114	0.21212121212121213	3	0.99999994	9.9998666e-5
0.001584893192461114	0.21717171717171718	3	0.99999994	9.999852e-5
0.001584893192461114	0.2222222222222222	3	1.0	9.999596e-5
0.001584893192461114	0.22727272727272727	3	1.0	9.999845e-5
0.001584893192461114	0.23232323232323232	3	1.0	9.99988e-5
0.001584893192461114	0.23737373737373738	3	1.0	9.999709e-5
0.001584893192461114	0.24242424242424243	3	1.0	9.9995144e-5
0.001584893192461114	0.2474747474747475	3	1.0	9.999458e-5
0.001584893192461114	0.25252525252525254	3	0.99999994	9.999408e-5
0.001584893192461114	0.25757575757575757	3	1.0	9.999967e-5
0.001584893192461114	0.26262626262626265	3	1.0	9.999643e-5
0.001584893192461114	0.2676767676767677	3	1.0	9.999637e-5
0.001584893192461114	0.2727272727272727	3	1.0	9.999685e-5
0.001584893192461114	0.2777777777777778	3	1.0	9.9997036e-5
0.001584893192461114	0.2828282828282828	3	1.0	9.9998324e-5
0.001584893192461114	0.2878787878787879	3	0.9999999	9.999622e-5
0.001584893192461114	0.29292929292929293	3	1.0	9.9995115e-5
0.001584893192461114	0.29797979797979796	3	1.0	9.999787e-5
0.001584893192461114	0.30303030303030304	3	1.0	9.999974e-5
0.001584893192461114	0.30808080808080807	3	1.0	9.9998986e-5
0.001584893192461114	0.31313131313131315	3	1.0	9.999864e-5
0.001584893192461114	0.3181818181818182	3	1.0	9.999884e-5
0.001584893192461114	0.32323232323232326	3	1.0	9.999816e-5
0.001584893192461114	0.3282828282828283	3	1.0000001	9.9997174e-5
0.001584893192461114	0.3333333333333333	3	0.99999994	9.999984e-5
0.001584893192461114	0.3383838383838384	3	1.0	9.999986e-5
0.001584893192461114	0.3434343434343434	3	1.0	9.9998106e-5
0.001584893192461114	0.3484848484848485	3	0.99999994	9.9995916e-5
0.001584893192461114	0.35353535353535354	3	1.0	9.9996105e-5
0.001584893192461114	0.35858585858585856	3	1.0	9.9996876e-5
0.001584893192461114	0.36363636363636365	3	1.0	9.999615e-5
0.001584893192461114	0.3686868686868687	3	1.0	9.9996534e-5
0.001584893192461114	0.37373737373737376	3	1.0	9.9996214e-5
0.001584893192461114	0.3787878787878788	3	1.0	9.999584e-5
0.001584893192461114	0.3838383838383838	3	1.0	9.9995785e-5
0.001584893192461114	0.3888888888888889	3	0.99999994	9.999848e-5
0.001584893192461114	0.3939393939393939	3	0.99999994	9.999621e-5
0.001584893192461114	0.398989898989899	3	0.99999994	9.999998e-5
0.001584893192461114	0.40404040404040403	3	1.0	9.9997626e-5
0.001584893192461114	0.4090909090909091	3	1.0	9.9998615e-5
0.001584893192461114	0.41414141414141414	3	1.0	9.9996105e-5
0.001584893192461114	0.41919191919191917	3	1.0	9.999639e-5
0.001584893192461114	0.42424242424242425	3	1.0	9.999756e-5
0.001584893192461114	0.4292929292929293	3	0.99999994	9.999664e-5
0.001584893192461114	0.43434343434343436	3	1.0	9.999775e-5
0.001584893192461114	0.4393939393939394	3	1.0	9.9998346e-5
0.001584893192461114	0.4444444444444444	3	0.99999994	9.999811e-5
0.001584893192461114	0.4494949494949495	3	1.0	9.999721e-5
0.001584893192461114	0.45454545454545453	3	1.0	9.999983e-5
0.001584893192461114	0.4595959595959596	3	1.0	9.999727e-5
0.001584893192461114	0.46464646464646464	3	1.0	9.999974e-5
0.001584893192461114	0.4696969696969697	3	0.99999994	9.9999976e-5
0.001584893192461114	0.47474747474747475	3	1.0	9.999748e-5
0.001584893192461114	0.4797979797979798	3	0.99999994	9.999857e-5
0.001584893192461114	0.48484848484848486	3	1.0	9.999829e-5
0.001584893192461114	0.4898989898989899	3	1.0	9.99994e-5
0.001584893192461114	0.494949494949495	3	1.0	9.9998346e-5
0.001584893192461114	0.5	3	1.0	9.999742e-5
0.001995262314968879	0.0	3	0.99990004	2.9754763e-9
0.001995262314968879	0.005050505050505051	3	0.9999007	1.2453036e-7
0.001995262314968879	0.010101010101010102	3	0.9999001	3.6672475e-7
0.001995262314968879	0.015151515151515152	3	0.99990517	7.1800497e-7
0.001995262314968879	0.020202020202020204	3	0.9999045	1.1745734e-6
0.001995262314968879	0.025252525252525252	3	0.99990535	1.735526e-6
0.001995262314968879	0.030303030303030304	3	0.9999027	2.399738e-6
0.001995262314968879	0.03535353535353535	3	0.99990153	3.1678073e-6
0.001995262314968879	0.04040404040404041	3	0.9999012	4.0399773e-6
0.001995262314968879	0.045454545454545456	3	0.9999045	5.0173276e-6
0.001995262314968879	0.050505050505050504	3	0.99990135	6.1007995e-6
0.001995262314968879	0.05555555555555555	3	0.9999064	7.2919606e-6
0.001995262314968879	0.06060606060606061	3	0.99990356	8.591818e-6
0.001995262314968879	0.06565656565656566	3	0.99990547	1.0000891e-5
0.001995262314968879	0.0707070707070707	3	0.99990493	1.1522034e-5
0.001995262314968879	0.07575757575757576	3	0.9999026	1.3156366e-5
0.001995262314968879	0.08080808080808081	3	0.9999031	1.49051975e-5
0.001995262314968879	0.08585858585858586	3	0.9999009	1.6770784e-5
0.001995262314968879	0.09090909090909091	3	0.9999037	1.8754161e-5
0.001995262314968879	0.09595959595959595	3	0.99990225	2.0857227e-5
0.001995262314968879	0.10101010101010101	3	0.9999014	2.3082757e-5
0.001995262314968879	0.10606060606060606	3	0.9999056	2.5430472e-5
0.001995262314968879	0.1111111111111111	3	0.999902	2.7905699e-5
0.001995262314968879	0.11616161616161616	3	0.99990165	3.0508327e-5
0.001995262314968879	0.12121212121212122	3	0.9999074	3.323846e-5
0.001995262314968879	0.12626262626262627	3	0.99990445	3.61024e-5
0.001995262314968879	0.13131313131313133	3	0.999903	3.91004e-5
0.001995262314968879	0.13636363636363635	3	0.99990505	4.2232656e-5
0.001995262314968879	0.1414141414141414	3	0.99990296	4.5505967e-5
0.001995262314968879	0.14646464646464646	3	0.999907	4.8917063e-5
0.001995262314968879	0.15151515151515152	3	0.9999001	5.2473773e-5
0.001995262314968879	0.15656565656565657	3	0.9999017	5.6173467e-5
0.001995262314968879	0.16161616161616163	3	0.99990356	6.0021386e-5
0.001995262314968879	0.16666666666666666	3	0.99990624	6.401774e-5
0.001995262314968879	0.1717171717171717	3	0.99990076	6.816969e-5
0.001995262314968879	0.17676767676767677	3	0.9999078	7.2472234e-5
0.001995262314968879	0.18181818181818182	3	0.99990773	7.693549e-5
0.001995262314968879	0.18686868686868688	3	0.9999008	8.156232e-5
0.001995262314968879	0.1919191919191919	3	0.99990857	8.634392e-5
0.001995262314968879	0.19696969696969696	3	0.9999104	9.129487e-5
0.001995262314968879	0.20202020202020202	3	0.99990714	9.6417316e-5
0.001995262314968879	0.20707070707070707	3	1.0	9.999667e-5
0.001995262314968879	0.21212121212121213	3	1.0	9.9994635e-5
0.001995262314968879	0.21717171717171718	3	1.0	9.99941e-5
0.001995262314968879	0.2222222222222222	3	0.99999994	9.999566e-5
0.001995262314968879	0.22727272727272727	3	1.0	9.9994235e-5
0.001995262314968879	0.23232323232323232	3	1.0	9.999849e-5
0.001995262314968879	0.23737373737373738	3	1.0	9.9998586e-5
0.001995262314968879	0.24242424242424243	3	1.0	9.999898e-5
0.001995262314968879	0.2474747474747475	3	1.0000001	9.999784e-5
0.001995262314968879	0.25252525252525254	3	1.0	9.999692e-5
0.001995262314968879	0.25757575757575757	3	1.0	9.9997524e-5
0.001995262314968879	0.26262626262626265	3	1.0	9.999472e-5
0.001995262314968879	0.2676767676767677	3	1.0	9.999963e-5
0.001995262314968879	0.2727272727272727	3	1.0	9.999784e-5
0.001995262314968879	0.2777777777777778	3	1.0	9.999961e-5
0.001995262314968879	0.2828282828282828	3	0.99999994	9.999897e-5
0.001995262314968879	0.2878787878787879	3	1.0	9.999858e-5
0.001995262314968879	0.29292929292929293	3	1.0	9.9998804e-5
0.001995262314968879	0.29797979797979796	3	1.0	9.999768e-5
0.001995262314968879	0.30303030303030304	3	1.0	9.999897e-5
0.001995262314968879	0.30808080808080807	3	1.0000001	9.9998186e-5
0.001995262314968879	0.31313131313131315	3	0.99999994	9.99981e-5
0.001995262314968879	0.3181818181818182	3	0.99999994	9.9998375e-5
0.001995262314968879	0.32323232323232326	3	1.0000001	9.99975e-5
0.001995262314968879	0.3282828282828283	3	1.0	9.999681e-5
0.001995262314968879	0.3333333333333333	3	1.0	9.999982e-5
0.001995262314968879	0.3383838383838384	3	1.0	9.999939e-5
0.001995262314968879	0.3434343434343434	3	1.0	9.999926e-5
0.001995262314968879	0.3484848484848485	3	1.0	9.999625e-5
0.001995262314968879	0.35353535353535354	3	1.0	9.999858e-5
0.001995262314968879	0.35858585858585856	3	1.0	9.999721e-5
0.001995262314968879	0.36363636363636365	3	1.0	9.99998e-5
0.001995262314968879	0.3686868686868687	3	1.0	9.999967e-5
0.001995262314968879	0.37373737373737376	3	1.0	9.99995e-5
0.001995262314968879	0.3787878787878788	3	1.0	9.9998055e-5
0.001995262314968879	0.3838383838383838	3	1.0	9.999883e-5
0.001995262314968879	0.3888888888888889	3	0.99999994	9.9999e-5
0.001995262314968879	0.3939393939393939	3	0.99999994	9.999696e-5
0.001995262314968879	0.398989898989899	3	0.9999999	9.999772e-5
0.001995262314968879	0.40404040404040403	3	1.0	9.9999816e-5
0.001995262314968879	0.4090909090909091	3	1.0	9.999986e-5
0.001995262314968879	0.41414141414141414	3	1.0	9.999909e-5
0.001995262314968879	0.41919191919191917	3	1.0	9.99993e-5
0.001995262314968879	0.42424242424242425	3	1.0	9.999865e-5
0.001995262314968879	0.4292929292929293	3	0.99999994	9.9998186e-5
0.001995262314968879	0.43434343434343436	3	1.0	9.999942e-5
0.001995262314968879	0.4393939393939394	3	1.0	9.999828e-5
0.001995262314968879	0.4444444444444444	3	0.99999994	9.99973e-5
0.001995262314968879	0.4494949494949495	3	1.0000001	9.999759e-5
0.001995262314968879	0.45454545454545453	3	1.0	9.999891e-5
0.001995262314968879	0.4595959595959596	3	1.0	9.999743e-5
0.001995262314968879	0.46464646464646464	3	0.99999994	9.999995e-5
0.001995262314968879	0.4696969696969697	3	1.0	9.99982e-5
0.001995262314968879	0.47474747474747475	3	1.0	9.999859e-5
0.001995262314968879	0.4797979797979798	3	1.0	9.999891e-5
0.001995262314968879	0.48484848484848486	3	1.0	9.999772e-5
0.001995262314968879	0.4898989898989899	3	1.0	9.999919e-5
0.001995262314968879	0.494949494949495	3	1.0	9.9997524e-5
0.001995262314968879	0.5	3	1.0	9.999859e-5
0.0025118864315095794	0.0	3	0.9999024	2.9784974e-9
0.0025118864315095794	0.005050505050505051	3	0.99990195	1.2469523e-7
0.0025118864315095794	0.010101010101010102	3	0.9999002	3.6718603e-7
0.0025118864315095794	0.015151515151515152	3	0.9999052	7.189442e-7
0.0025118864315095794	0.020202020202020204	3	0.9999045	1.176171e-6
0.0025118864315095794	0.025252525252525252	3	0.99990517	1.7378288e-6
0.0025118864315095794	0.030303030303030304	3	0.9999028	2.4031572e-6
0.0025118864315095794	0.03535353535353535	3	0.9999015	3.1723598e-6
0.0025118864315095794	0.04040404040404041	3	0.9999012	4.045801e-6
0.0025118864315095794	0.045454545454545456	3	0.9999045	5.0248063e-6
0.0025118864315095794	0.050505050505050504	3	0.99990135	6.110031e-6
0.0025118864315095794	0.05555555555555555	3	0.9999065	7.303146e-6
0.0025118864315095794	0.06060606060606061	3	0.99990356	8.605248e-6
0.0025118864315095794	0.06565656565656566	3	0.9999054	1.0016542e-5
0.0025118864315095794	0.0707070707070707	3	0.9999049	1.1540324e-5
0.0025118864315095794	0.07575757575757576	3	0.99990267	1.31777115e-5
0.0025118864315095794	0.08080808080808081	3	0.999903	1.4929478e-5
0.0025118864315095794	0.08585858585858586	3	0.9999008	1.6798185e-5
0.0025118864315095794	0.09090909090909091	3	0.99990374	1.8784995e-5
0.0025118864315095794	0.09595959595959595	3	0.9999022	2.0891988e-5
0.0025118864315095794	0.10101010101010101	3	0.9999014	2.3121473e-5
0.0025118864315095794	0.10606060606060606	3	0.9999056	2.5473686e-5
0.0025118864315095794	0.1111111111111111	3	0.99990195	2.7953174e-5
0.0025118864315095794	0.11616161616161616	3	0.99990165	3.0560284e-5
0.0025118864315095794	0.12121212121212122	3	0.9999074	3.3296346e-5
0.0025118864315095794	0.12626262626262627	3	0.9999044	3.6165373e-5
0.0025118864315095794	0.13131313131313133	3	0.9999031	3.9168066e-5
0.0025118864315095794	0.13636363636363635	3	0.9999051	4.2307634e-5
0.0025118864315095794	0.1414141414141414	3	0.99990296	4.5586476e-5
0.0025118864315095794	0.14646464646464646	3	0.9999071	4.90044e-5
0.0025118864315095794	0.15151515151515152	3	0.99990946	5.2564632e-5
0.0025118864315095794	0.15656565656565657	3	0.9999016	5.627519e-5
0.0025118864315095794	0.16161616161616163	3	0.9999035	6.0129285e-5
0.0025118864315095794	0.16666666666666666	3	0.9999063	6.413465e-5
0.0025118864315095794	0.1717171717171717	3	0.99990076	6.8294845e-5
0.0025118864315095794	0.17676767676767677	3	0.9999078	7.260552e-5
0.0025118864315095794	0.18181818181818182	3	0.99990773	7.707836e-5
0.0025118864315095794	0.18686868686868688	3	0.99990076	8.171248e-5
0.0025118864315095794	0.1919191919191919	3	0.99990857	8.650488e-5
0.0025118864315095794	0.19696969696969696	3	0.99991053	9.146672e-5
0.0025118864315095794	0.20202020202020202	3	0.999907	9.659819e-5
0.0025118864315095794	0.20707070707070707	3	1.0000001	9.999925e-5
0.0025118864315095794	0.21212121212121213	3	0.99999994	9.9998506e-5
0.0025118864315095794	0.21717171717171718	3	1.0	9.9996556e-5
0.0025118864315095794	0.2222222222222222	3	1.0	9.999488e-5
0.0025118864315095794	0.22727272727272727	3	1.0	9.999489e-5
0.0025118864315095794	0.23232323232323232	3	1.0	9.9998666e-5
0.0025118864315095794	0.23737373737373738	3	1.0	9.9999204e-5
0.0025118864315095794	0.24242424242424243	3	1.0	9.9995654e-5
0.0025118864315095794	0.2474747474747475	3	0.99999994	9.999605e-5
0.0025118864315095794	0.25252525252525254	3	1.0	9.9996076e-5
0.0025118864315095794	0.25757575757575757	3	1.0	9.9996985e-5
0.0025118864315095794	0.26262626262626265	3	0.99999994	9.9999466e-5
0.0025118864315095794	0.2676767676767677	3	1.0	9.999599e-5
0.0025118864315095794	0.2727272727272727	3	1.0	9.999801e-5
0.0025118864315095794	0.2777777777777778	3	1.0	9.999727e-5
0.0025118864315095794	0.2828282828282828	3	0.99999994	9.999902e-5
0.0025118864315095794	0.2878787878787879	3	1.0	9.9996876e-5
0.0025118864315095794	0.29292929292929293	3	0.99999994	9.999669e-5
0.0025118864315095794	0.29797979797979796	3	1.0	9.9998026e-5
0.0025118864315095794	0.30303030303030304	3	1.0	9.999584e-5
0.0025118864315095794	0.30808080808080807	3	1.0	9.999749e-5
0.0025118864315095794	0.31313131313131315	3	1.0	9.999734e-5
0.0025118864315095794	0.3181818181818182	3	1.0	9.9996534e-5
0.0025118864315095794	0.32323232323232326	3	1.0	9.999883e-5
0.0025118864315095794	0.3282828282828283	3	1.0	9.999647e-5
0.0025118864315095794	0.3333333333333333	3	1.0	9.999826e-5
0.0025118864315095794	0.3383838383838384	3	1.0	9.999648e-5
0.0025118864315095794	0.3434343434343434	3	1.0	9.9998724e-5
0.0025118864315095794	0.3484848484848485	3	1.0	9.999812e-5
0.0025118864315095794	0.35353535353535354	3	1.0	9.999773e-5
0.0025118864315095794	0.35858585858585856	3	1.0	9.999958e-5
0.0025118864315095794	0.36363636363636365	3	1.0	9.9998026e-5
0.0025118864315095794	0.3686868686868687	3	1.0	9.999938e-5
0.0025118864315095794	0.37373737373737376	3	1.0	9.999755e-5
0.0025118864315095794	0.3787878787878788	3	1.0	9.999829e-5
0.0025118864315095794	0.3838383838383838	3	1.0	9.9997276e-5
0.0025118864315095794	0.3888888888888889	3	1.0	9.999741e-5
0.0025118864315095794	0.3939393939393939	3	1.0	9.999753e-5
0.0025118864315095794	0.398989898989899	3	0.9999999	9.999811e-5
0.0025118864315095794	0.40404040404040403	3	1.0	9.999743e-5
0.0025118864315095794	0.4090909090909091	3	1.0000001	9.999797e-5
0.0025118864315095794	0.41414141414141414	3	1.0	9.999886e-5
0.0025118864315095794	0.41919191919191917	3	1.0	9.99999e-5
0.0025118864315095794	0.42424242424242425	3	0.99999994	9.999765e-5
0.0025118864315095794	0.4292929292929293	3	1.0	9.99978e-5
0.0025118864315095794	0.43434343434343436	3	1.0	9.999964e-5
0.0025118864315095794	0.4393939393939394	3	1.0	9.999998e-5
0.0025118864315095794	0.4444444444444444	3	0.99999994	9.999785e-5
0.0025118864315095794	0.4494949494949495	3	1.0	9.99981e-5
0.0025118864315095794	0.45454545454545453	3	1.0	9.999776e-5
0.0025118864315095794	0.4595959595959596	3	1.0	9.9998855e-5
0.0025118864315095794	0.46464646464646464	3	1.0	9.999817e-5
0.0025118864315095794	0.4696969696969697	3	1.0	9.999795e-5
0.0025118864315095794	0.47474747474747475	3	1.0	9.999903e-5
0.0025118864315095794	0.4797979797979798	3	1.0	9.999951e-5
0.0025118864315095794	0.48484848484848486	3	1.0	9.999826e-5
0.0025118864315095794	0.4898989898989899	3	1.0	9.999875e-5
0.0025118864315095794	0.494949494949495	3	1.0	9.99981e-5
0.0025118864315095794	0.5	3	1.0	9.99982e-5
0.0031622776601683794	0.0	3	0.9999039	2.9827758e-9
0.0031622776601683794	0.005050505050505051	3	0.9999034	1.2488957e-7
0.0031622776601683794	0.010101010101010102	3	0.999905	3.6775805e-7
0.0031622776601683794	0.015151515151515152	3	0.99990517	7.201081e-7
0.0031622776601683794	0.020202020202020204	3	0.9999046	1.1781617e-6
0.0031622776601683794	0.025252525252525252	3	0.99990493	1.7408111e-6
0.0031622776601683794	0.030303030303030304	3	0.9999027	2.4074411e-6
0.0031622776601683794	0.03535353535353535	3	0.9999013	3.1780603e-6
0.0031622776601683794	0.04040404040404041	3	0.9999011	4.0532896e-6
0.0031622776601683794	0.045454545454545456	3	0.9999045	5.0342123e-6
0.0031622776601683794	0.050505050505050504	3	0.9999013	6.121706e-6
0.0031622776601683794	0.05555555555555555	3	0.9999064	7.317164e-6
0.0031622776601683794	0.06060606060606061	3	0.9999035	8.621877e-6
0.0031622776601683794	0.06565656565656566	3	0.99990535	1.0036056e-5
0.0031622776601683794	0.0707070707070707	3	0.9999049	1.156339e-5
0.0031622776601683794	0.07575757575757576	3	0.99990267	1.3204199e-5
0.0031622776601683794	0.08080808080808081	3	0.9999031	1.4960115e-5
0.0031622776601683794	0.08585858585858586	3	0.9999008	1.6832775e-5
0.0031622776601683794	0.09090909090909091	3	0.99990374	1.8823894e-5
0.0031622776601683794	0.09595959595959595	3	0.99990225	2.0935851e-5
0.0031622776601683794	0.10101010101010101	3	0.9999014	2.3170127e-5
0.0031622776601683794	0.10606060606060606	3	0.9999056	2.5527983e-5
0.0031622776601683794	0.1111111111111111	3	0.999902	2.8013248e-5
0.0031622776601683794	0.11616161616161616	3	0.9999016	3.0626074e-5
0.0031622776601683794	0.12121212121212122	3	0.99990743	3.336873e-5
0.0031622776601683794	0.12626262626262627	3	0.99990445	3.6244488e-5
0.0031622776601683794	0.13131313131313133	3	0.99990296	3.925483e-5
0.0031622776601683794	0.13636363636363635	3	0.99990505	4.240119e-5
0.0031622776601683794	0.1414141414141414	3	0.99990296	4.5688583e-5
0.0031622776601683794	0.14646464646464646	3	0.9999071	4.911407e-5
0.0031622776601683794	0.15151515151515152	3	0.9999095	5.268395e-5
0.0031622776601683794	0.15656565656565657	3	0.9999017	5.640185e-5
0.0031622776601683794	0.16161616161616163	3	0.99990356	6.0265917e-5
0.0031622776601683794	0.16666666666666666	3	0.9999062	6.428226e-5
0.0031622776601683794	0.1717171717171717	3	0.99990076	6.845202e-5
0.0031622776601683794	0.17676767676767677	3	0.99990773	7.277371e-5
0.0031622776601683794	0.18181818181818182	3	0.9999076	7.725711e-5
0.0031622776601683794	0.18686868686868688	3	0.99990076	8.190372e-5
0.0031622776601683794	0.1919191919191919	3	0.99990857	8.670772e-5
0.0031622776601683794	0.19696969696969696	3	0.99991035	9.168156e-5
0.0031622776601683794	0.20202020202020202	3	0.9999071	9.682728e-5
0.0031622776601683794	0.20707070707070707	3	0.99999994	9.9997254e-5
0.0031622776601683794	0.21212121212121213	3	1.0	9.9997305e-5
0.0031622776601683794	0.21717171717171718	3	0.99999994	9.999779e-5
0.0031622776601683794	0.2222222222222222	3	0.99999994	9.999747e-5
0.0031622776601683794	0.22727272727272727	3	1.0	9.9996454e-5
0.0031622776601683794	0.23232323232323232	3	1.0	9.9997415e-5
0.0031622776601683794	0.23737373737373738	3	1.0	9.9996396e-5
0.0031622776601683794	0.24242424242424243	3	1.0	9.999845e-5
0.0031622776601683794	0.2474747474747475	3	1.0	9.999778e-5
0.0031622776601683794	0.25252525252525254	3	1.0	9.999897e-5
0.0031622776601683794	0.25757575757575757	3	1.0	9.9998215e-5
0.0031622776601683794	0.26262626262626265	3	1.0	9.999753e-5
0.0031622776601683794	0.2676767676767677	3	1.0	9.9998724e-5
0.0031622776601683794	0.2727272727272727	3	1.0	9.9999554e-5
0.0031622776601683794	0.2777777777777778	3	1.0	9.999635e-5
0.0031622776601683794	0.2828282828282828	3	1.0	9.999748e-5
0.0031622776601683794	0.2878787878787879	3	0.99999994	9.999728e-5
0.0031622776601683794	0.29292929292929293	3	1.0	9.999942e-5
0.0031622776601683794	0.29797979797979796	3	1.0	9.9997895e-5
0.0031622776601683794	0.30303030303030304	3	0.99999994	9.999963e-5
0.0031622776601683794	0.30808080808080807	3	0.9999999	9.99973e-5
0.0031622776601683794	0.31313131313131315	3	1.0	9.9997305e-5
0.0031622776601683794	0.3181818181818182	3	1.0	9.999958e-5
0.0031622776601683794	0.32323232323232326	3	1.0	9.99975e-5
0.0031622776601683794	0.3282828282828283	3	1.0000001	9.999765e-5
0.0031622776601683794	0.3333333333333333	3	1.0	9.9997866e-5
0.0031622776601683794	0.3383838383838384	3	1.0	9.9998055e-5
0.0031622776601683794	0.3434343434343434	3	1.0	9.999753e-5
0.0031622776601683794	0.3484848484848485	3	1.0	9.9997545e-5
0.0031622776601683794	0.35353535353535354	3	1.0	9.999807e-5
0.0031622776601683794	0.35858585858585856	3	1.0	9.999986e-5
0.0031622776601683794	0.36363636363636365	3	1.0	9.999967e-5
0.0031622776601683794	0.3686868686868687	3	1.0	9.999919e-5
0.0031622776601683794	0.37373737373737376	3	1.0	9.999933e-5
0.0031622776601683794	0.3787878787878788	3	1.0	9.999893e-5
0.0031622776601683794	0.3838383838383838	3	1.0	9.999796e-5
0.0031622776601683794	0.3888888888888889	3	1.0	9.999963e-5
0.0031622776601683794	0.3939393939393939	3	1.0	9.999859e-5
0.0031622776601683794	0.398989898989899	3	0.99999994	9.999826e-5
0.0031622776601683794	0.40404040404040403	3	1.0	9.9997735e-5
0.0031622776601683794	0.4090909090909091	3	1.0	9.999898e-5
0.0031622776601683794	0.41414141414141414	3	1.0	9.999797e-5
0.0031622776601683794	0.41919191919191917	3	1.0000001	9.9998375e-5
0.0031622776601683794	0.42424242424242425	3	1.0	9.9998404e-5
0.0031622776601683794	0.4292929292929293	3	0.99999994	9.9999364e-5
0.0031622776601683794	0.43434343434343436	3	1.0000001	9.9999364e-5
0.0031622776601683794	0.4393939393939394	3	0.99999994	9.999829e-5
0.0031622776601683794	0.4444444444444444	3	0.99999994	9.999816e-5
0.0031622776601683794	0.4494949494949495	3	1.0	9.999846e-5
0.0031622776601683794	0.45454545454545453	3	1.0	9.9999066e-5
0.0031622776601683794	0.4595959595959596	3	1.0	9.999845e-5
0.0031622776601683794	0.46464646464646464	3	1.0	9.99999e-5
0.0031622776601683794	0.4696969696969697	3	1.0	9.999862e-5
0.0031622776601683794	0.47474747474747475	3	0.99999994	9.999963e-5
0.0031622776601683794	0.4797979797979798	3	0.99999994	9.99988e-5
0.0031622776601683794	0.48484848484848486	3	1.0	9.999977e-5
0.0031622776601683794	0.4898989898989899	3	1.0	9.999998e-5
0.0031622776601683794	0.494949494949495	3	1.0	9.999988e-5
0.0031622776601683794	0.5	3	1.0	9.999903e-5
0.003981071705534973	0.0	3	0.99990016	2.9881142e-9
0.003981071705534973	0.005050505050505051	3	0.9999043	1.2513078e-7
0.003981071705534973	0.010101010101010102	3	0.9999051	3.6849246e-7
0.003981071705534973	0.015151515151515152	3	0.9999049	7.215956e-7
0.003981071705534973	0.020202020202020204	3	0.99990463	1.1806812e-6
0.003981071705534973	0.025252525252525252	3	0.9999053	1.7447005e-6
0.003981071705534973	0.030303030303030304	3	0.9999027	2.4128494e-6
0.003981071705534973	0.03535353535353535	3	0.9999012	3.185203e-6
0.003981071705534973	0.04040404040404041	3	0.9999012	4.0626746e-6
0.003981071705534973	0.045454545454545456	3	0.9999045	5.0461995e-6
0.003981071705534973	0.050505050505050504	3	0.99990153	6.13636e-6
0.003981071705534973	0.05555555555555555	3	0.99990654	7.334957e-6
0.003981071705534973	0.06060606060606061	3	0.99990356	8.643228e-6
0.003981071705534973	0.06565656565656566	3	0.9999054	1.0061383e-5
0.003981071705534973	0.0707070707070707	3	0.99990493	1.1592727e-5
0.003981071705534973	0.07575757575757576	3	0.99990267	1.3237888e-5
0.003981071705534973	0.08080808080808081	3	0.9999031	1.4998608e-5
0.003981071705534973	0.08585858585858586	3	0.9999009	1.6876344e-5
0.003981071705534973	0.09090909090909091	3	0.9999037	1.887377e-5
0.003981071705534973	0.09595959595959595	3	0.99990225	2.0991116e-5
0.003981071705534973	0.10101010101010101	3	0.99990135	2.3231984e-5
0.003981071705534973	0.10606060606060606	3	0.9999056	2.55965e-5
0.003981071705534973	0.1111111111111111	3	0.9999019	2.8088962e-5
0.003981071705534973	0.11616161616161616	3	0.9999016	3.0709874e-5
0.003981071705534973	0.12121212121212122	3	0.99990743	3.3460536e-5
0.003981071705534973	0.12626262626262627	3	0.99990445	3.6344703e-5
0.003981071705534973	0.13131313131313133	3	0.99990296	3.9364306e-5
0.003981071705534973	0.13636363636363635	3	0.999905	4.252052e-5
0.003981071705534973	0.1414141414141414	3	0.9999029	4.5816687e-5
0.003981071705534973	0.14646464646464646	3	0.999907	4.9252838e-5
0.003981071705534973	0.15151515151515152	3	0.9999001	5.283601e-5
0.003981071705534973	0.15656565656565657	3	0.9999018	5.656376e-5
0.003981071705534973	0.16161616161616163	3	0.9999035	6.0440652e-5
0.003981071705534973	0.16666666666666666	3	0.9999062	6.446777e-5
0.003981071705534973	0.1717171717171717	3	0.99990076	6.865154e-5
0.003981071705534973	0.17676767676767677	3	0.99990773	7.2986426e-5
0.003981071705534973	0.18181818181818182	3	0.9999077	7.7483615e-5
0.003981071705534973	0.18686868686868688	3	0.9999008	8.214454e-5
0.003981071705534973	0.1919191919191919	3	0.9999085	8.696456e-5
0.003981071705534973	0.19696969696969696	3	0.9999105	9.195392e-5
0.003981071705534973	0.20202020202020202	3	0.999907	9.7116426e-5
0.003981071705534973	0.20707070707070707	3	0.99999994	9.9998186e-5
0.003981071705534973	0.21212121212121213	3	1.0	9.999682e-5
0.003981071705534973	0.21717171717171718	3	1.0	9.999765e-5
0.003981071705534973	0.2222222222222222	3	1.0	9.999932e-5
0.003981071705534973	0.22727272727272727	3	1.0	9.9998084e-5
0.003981071705534973	0.23232323232323232	3	1.0	9.999955e-5
0.003981071705534973	0.23737373737373738	3	1.0	9.999698e-5
0.003981071705534973	0.24242424242424243	3	1.0	9.99996e-5
0.003981071705534973	0.2474747474747475	3	1.0	9.99996e-5
0.003981071705534973	0.25252525252525254	3	1.0	9.9997094e-5
0.003981071705534973	0.25757575757575757	3	1.0	9.99997e-5
0.003981071705534973	0.26262626262626265	3	1.0	9.999762e-5
0.003981071705534973	0.2676767676767677	3	1.0	9.999969e-5
0.003981071705534973	0.2727272727272727	3	1.0	9.999864e-5
0.003981071705534973	0.2777777777777778	3	1.0	9.999925e-5
0.003981071705534973	0.2828282828282828	3	1.0	9.999785e-5
0.003981071705534973	0.2878787878787879	3	1.0	9.9999284e-5
0.003981071705534973	0.29292929292929293	3	1.0	9.999794e-5
0.003981071705534973	0.29797979797979796	3	1.0	9.999746e-5
0.003981071705534973	0.30303030303030304	3	1.0	9.999934e-5
0.003981071705534973	0.30808080808080807	3	1.0	9.999858e-5
0.003981071705534973	0.31313131313131315	3	1.0000001	9.9998186e-5
0.003981071705534973	0.3181818181818182	3	1.0	9.9999015e-5
0.003981071705534973	0.32323232323232326	3	1.0	9.9998026e-5
0.003981071705534973	0.3282828282828283	3	0.99999994	9.999831e-5
0.003981071705534973	0.3333333333333333	3	1.0	9.9999044e-5
0.003981071705534973	0.3383838383838384	3	1.0	9.999912e-5
0.003981071705534973	0.3434343434343434	3	1.0	9.9998164e-5
0.003981071705534973	0.3484848484848485	3	1.0	9.9998884e-5
0.003981071705534973	0.35353535353535354	3	1.0	9.999959e-5
0.003981071705534973	0.35858585858585856	3	1.0	9.999814e-5
0.003981071705534973	0.36363636363636365	3	1.0	9.9999634e-5
0.003981071705534973	0.3686868686868687	3	1.0	9.999986e-5
0.003981071705534973	0.37373737373737376	3	1.0	9.999871e-5
0.003981071705534973	0.3787878787878788	3	1.0	9.999996e-5
0.003981071705534973	0.3838383838383838	3	1.0	9.999891e-5
0.003981071705534973	0.3888888888888889	3	0.99999994	9.99985e-5
0.003981071705534973	0.3939393939393939	3	1.0	9.999915e-5
0.003981071705534973	0.398989898989899	3	0.99999994	9.9998644e-5
0.003981071705534973	0.40404040404040403	3	0.99999994	9.99997e-5
0.003981071705534973	0.4090909090909091	3	1.0	9.9999554e-5
0.003981071705534973	0.41414141414141414	3	1.0	9.999989e-5
0.003981071705534973	0.41919191919191917	3	1.0	9.9998986e-5
0.003981071705534973	0.42424242424242425	3	0.99999994	9.999987e-5
0.003981071705534973	0.4292929292929293	3	0.99999994	9.999888e-5
0.003981071705534973	0.43434343434343436	3	0.99999994	9.999923e-5
0.003981071705534973	0.4393939393939394	3	0.9999999	9.9999714e-5
0.003981071705534973	0.4444444444444444	3	1.0	9.999909e-5
0.003981071705534973	0.4494949494949495	3	1.0	9.999951e-5
0.003981071705534973	0.45454545454545453	3	1.0	9.999987e-5
0.003981071705534973	0.4595959595959596	3	1.0	9.999964e-5
0.003981071705534973	0.46464646464646464	3	1.0	9.999935e-5
0.003981071705534973	0.4696969696969697	3	1.0	9.999945e-5
0.003981071705534973	0.47474747474747475	3	1.0	0.00010848632
0.003981071705534973	0.4797979797979798	3	1.0	0.00012294934
0.003981071705534973	0.48484848484848486	3	1.0000001	0.00014015776
0.003981071705534973	0.4898989898989899	3	1.0	0.00016089695
0.003981071705534973	0.494949494949495	3	1.0	0.00018648143
0.003981071705534973	0.5	3	0.99999994	0.0002182833
0.005011872336272725	0.0	3	0.9999033	2.993127e-9
0.005011872336272725	0.005050505050505051	3	0.9999039	1.2543134e-7
0.005011872336272725	0.010101010101010102	3	0.99990493	3.6942606e-7
0.005011872336272725	0.015151515151515152	3	0.99990493	7.234868e-7
0.005011872336272725	0.020202020202020204	3	0.9999045	1.1838652e-6
0.005011872336272725	0.025252525252525252	3	0.999905	1.749447e-6
0.005011872336272725	0.030303030303030304	3	0.9999029	2.4197348e-6
0.005011872336272725	0.03535353535353535	3	0.9999013	3.1943764e-6
0.005011872336272725	0.04040404040404041	3	0.9999012	4.0746186e-6
0.005011872336272725	0.045454545454545456	3	0.9999045	5.0612225e-6
0.005011872336272725	0.050505050505050504	3	0.9999015	6.154957e-6
0.005011872336272725	0.05555555555555555	3	0.9999065	7.3575284e-6
0.005011872336272725	0.06060606060606061	3	0.99990344	8.669984e-6
0.005011872336272725	0.06565656565656566	3	0.9999053	1.009292e-5
0.005011872336272725	0.0707070707070707	3	0.999905	1.1629528e-5
0.005011872336272725	0.07575757575757576	3	0.9999026	1.3280438e-5
0.005011872336272725	0.08080808080808081	3	0.99990314	1.5047207e-5
0.005011872336272725	0.08585858585858586	3	0.9999008	1.6931692e-5
0.005011872336272725	0.09090909090909091	3	0.9999038	1.893596e-5
0.005011872336272725	0.09595959595959595	3	0.9999022	2.106133e-5
0.005011872336272725	0.10101010101010101	3	0.99990135	2.3310087e-5
0.005011872336272725	0.10606060606060606	3	0.9999056	2.5683348e-5
0.005011872336272725	0.1111111111111111	3	0.99990195	2.8184953e-5
0.005011872336272725	0.11616161616161616	3	0.9999016	3.0815503e-5
0.005011872336272725	0.12121212121212122	3	0.99990743	3.357631e-5
0.005011872336272725	0.12626262626262627	3	0.9999044	3.6471585e-5
0.005011872336272725	0.13131313131313133	3	0.9999031	3.950284e-5
0.005011872336272725	0.13636363636363635	3	0.99990505	4.2670203e-5
0.005011872336272725	0.1414141414141414	3	0.99990284	4.597991e-5
0.005011872336272725	0.14646464646464646	3	0.99990714	4.942967e-5
0.005011872336272725	0.15151515151515152	3	0.9999001	5.302554e-5
0.005011872336272725	0.15656565656565657	3	0.99990153	5.676801e-5
0.005011872336272725	0.16161616161616163	3	0.9999034	6.0658975e-5
0.005011872336272725	0.16666666666666666	3	0.99990624	6.4702996e-5
0.005011872336272725	0.1717171717171717	3	0.99990076	6.890297e-5
0.005011872336272725	0.17676767676767677	3	0.99990773	7.3255345e-5
0.005011872336272725	0.18181818181818182	3	0.9999077	7.7771256e-5
0.005011872336272725	0.18686868686868688	3	0.99990076	8.2449114e-5
0.005011872336272725	0.1919191919191919	3	0.9999086	8.728968e-5
0.005011872336272725	0.19696969696969696	3	0.9999105	9.22998e-5
0.005011872336272725	0.20202020202020202	3	0.9999069	9.748161e-5
0.005011872336272725	0.20707070707070707	3	0.99999994	9.999934e-5
0.005011872336272725	0.21212121212121213	3	0.9999998	9.999881e-5
0.005011872336272725	0.21717171717171718	3	1.0	9.9999634e-5
0.005011872336272725	0.2222222222222222	3	0.99999994	9.9997575e-5
0.005011872336272725	0.22727272727272727	3	1.0	9.999844e-5
0.005011872336272725	0.23232323232323232	3	1.0	9.99983e-5
0.005011872336272725	0.23737373737373738	3	1.0	9.9998695e-5
0.005011872336272725	0.24242424242424243	3	1.0	9.999976e-5
0.005011872336272725	0.2474747474747475	3	1.0	9.9998455e-5
0.005011872336272725	0.25252525252525254	3	1.0	9.999926e-5
0.005011872336272725	0.25757575757575757	3	1.0	9.999936e-5
0.005011872336272725	0.26262626262626265	3	0.99999994	9.999906e-5
0.005011872336272725	0.2676767676767677	3	1.0	9.9998884e-5
0.005011872336272725	0.2727272727272727	3	1.0	9.999836e-5
0.005011872336272725	0.2777777777777778	3	1.0	9.999888e-5
0.005011872336272725	0.2828282828282828	3	1.0	9.9998804e-5
0.005011872336272725	0.2878787878787879	3	1.0	9.999874e-5
0.005011872336272725	0.29292929292929293	3	1.0	9.99989e-5
0.005011872336272725	0.29797979797979796	3	1.0	9.999999e-5
0.005011872336272725	0.30303030303030304	3	1.0	9.99994e-5
0.005011872336272725	0.30808080808080807	3	1.0	9.999927e-5
0.005011872336272725	0.31313131313131315	3	1.0	9.999971e-5
0.005011872336272725	0.3181818181818182	3	0.99999994	9.9999714e-5
0.005011872336272725	0.32323232323232326	3	1.0	9.999971e-5
0.005011872336272725	0.3282828282828283	3	1.0	9.999922e-5
0.005011872336272725	0.3333333333333333	3	1.0	9.999952e-5
0.005011872336272725	0.3383838383838384	3	1.0	9.999934e-5
0.005011872336272725	0.3434343434343434	3	1.0	9.999919e-5
0.005011872336272725	0.3484848484848485	3	1.0	9.999919e-5
0.005011872336272725	0.35353535353535354	3	1.0	9.999941e-5
0.005011872336272725	0.35858585858585856	3	1.0	9.999996e-5
0.005011872336272725	0.36363636363636365	3	1.0	9.999983e-5
0.005011872336272725	0.3686868686868687	3	1.0	9.999944e-5
0.005011872336272725	0.37373737373737376	3	1.0	9.999945e-5
0.005011872336272725	0.3787878787878788	3	0.99999994	0.00010332467
0.005011872336272725	0.3838383838383838	3	1.0	0.00011838531
0.005011872336272725	0.3888888888888889	3	1.0	0.00013623854
0.005011872336272725	0.3939393939393939	3	1.0000001	0.00015866934
0.005011872336272725	0.398989898989899	3	0.99999994	0.00018691455
0.005011872336272725	0.40404040404040403	3	1.0	0.00022294268
0.005011872336272725	0.4090909090909091	3	0.99999994	0.00026923686
0.005011872336272725	0.41414141414141414	3	1.0	0.00032984937
0.005011872336272725	0.41919191919191917	3	1.0	0.00041272072
0.005011872336272725	0.42424242424242425	3	1.0	0.000549183
0.005011872336272725	0.4292929292929293	3	0.99999994	0.0007012722
0.005011872336272725	0.43434343434343436	3	1.0	0.000986129
0.005011872336272725	0.4393939393939394	3	1.0	0.0014646421
0.005011872336272725	0.4444444444444444	3	1.0	0.0023649754
0.005011872336272725	0.4494949494949495	3	1.0	0.0043239715
0.005011872336272725	0.45454545454545453	3	1.0	0.009765724
0.005011872336272725	0.4595959595959596	3	1.0000001	0.032455947
0.005011872336272725	0.46464646464646464	3	1.0	0.21563399
0.005011872336272725	0.4696969696969697	3	1.0	0.92100513
0.005011872336272725	0.47474747474747475	3	1.0	0.9998916
0.005011872336272725	0.4797979797979798	3	1.0	0.99990004
0.005011872336272725	0.48484848484848486	3	1.0	0.99990004
0.005011872336272725	0.4898989898989899	3	1.0	0.9999001
0.005011872336272725	0.494949494949495	3	1.0	0.99990004
0.005011872336272725	0.5	3	1.0	0.9999001
0.00630957344480193	0.0	3	0.9999019	3.0018046e-9
0.00630957344480193	0.005050505050505051	3	0.99990237	1.258024e-7
0.00630957344480193	0.010101010101010102	3	0.99990475	3.7059215e-7
0.00630957344480193	0.015151515151515152	3	0.99990493	7.2585703e-7
0.00630957344480193	0.020202020202020204	3	0.9999046	1.1878719e-6
0.00630957344480193	0.025252525252525252	3	0.999905	1.7555458e-6
0.00630957344480193	0.030303030303030304	3	0.9999029	2.4283418e-6
0.00630957344480193	0.03535353535353535	3	0.99990124	3.2059652e-6
0.00630957344480193	0.04040404040404041	3	0.9999011	4.0895584e-6
0.00630957344480193	0.045454545454545456	3	0.9999045	5.080238e-6
0.00630957344480193	0.050505050505050504	3	0.9999015	6.178468e-6
0.00630957344480193	0.05555555555555555	3	0.99990654	7.3859537e-6
0.00630957344480193	0.06060606060606061	3	0.99990356	8.704045e-6
0.00630957344480193	0.06565656565656566	3	0.99990535	1.0133065e-5
0.00630957344480193	0.0707070707070707	3	0.9999049	1.1676286e-5
0.00630957344480193	0.07575757575757576	3	0.9999026	1.3334281e-5
0.00630957344480193	0.08080808080808081	3	0.999903	1.5108784e-5
0.00630957344480193	0.08585858585858586	3	0.9999009	1.7001827e-5
0.00630957344480193	0.09090909090909091	3	0.9999037	1.9015155e-5
0.00630957344480193	0.09595959595959595	3	0.9999021	2.1150032e-5
0.00630957344480193	0.10101010101010101	3	0.9999014	2.3408962e-5
0.00630957344480193	0.10606060606060606	3	0.9999055	2.579347e-5
0.00630957344480193	0.1111111111111111	3	0.99990183	2.8306396e-5
0.00630957344480193	0.11616161616161616	3	0.99990165	3.0949508e-5
0.00630957344480193	0.12121212121212122	3	0.9999073	3.3723307e-5
0.00630957344480193	0.12626262626262627	3	0.9999044	3.663251e-5
0.00630957344480193	0.13131313131313133	3	0.9999031	3.967777e-5
0.00630957344480193	0.13636363636363635	3	0.99990505	4.286109e-5
0.00630957344480193	0.1414141414141414	3	0.99990296	4.618652e-5
0.00630957344480193	0.14646464646464646	3	0.9999071	4.9652746e-5
0.00630957344480193	0.15151515151515152	3	0.9999094	5.326556e-5
0.00630957344480193	0.15656565656565657	3	0.99990165	5.70263e-5
0.00630957344480193	0.16161616161616163	3	0.99990344	6.093755e-5
0.00630957344480193	0.16666666666666666	3	0.9999062	6.500142e-5
0.00630957344480193	0.1717171717171717	3	0.9999008	6.922068e-5
0.00630957344480193	0.17676767676767677	3	0.9999078	7.359692e-5
0.00630957344480193	0.18181818181818182	3	0.99990773	7.813415e-5
0.00630957344480193	0.18686868686868688	3	0.99990076	8.283554e-5
0.00630957344480193	0.1919191919191919	3	0.99990857	8.770217e-5
0.00630957344480193	0.19696969696969696	3	0.9999105	9.2738264e-5
0.00630957344480193	0.20202020202020202	3	0.9999069	9.794489e-5
0.00630957344480193	0.20707070707070707	3	1.0	9.999945e-5
0.00630957344480193	0.21212121212121213	3	0.99999994	9.9998964e-5
0.00630957344480193	0.21717171717171718	3	0.99999994	9.999986e-5
0.00630957344480193	0.2222222222222222	3	1.0	9.999922e-5
0.00630957344480193	0.22727272727272727	3	1.0	9.999966e-5
0.00630957344480193	0.23232323232323232	3	1.0	9.999991e-5
0.00630957344480193	0.23737373737373738	3	1.0	9.999976e-5
0.00630957344480193	0.24242424242424243	3	1.0	9.999964e-5
0.00630957344480193	0.2474747474747475	3	1.0	9.999954e-5
0.00630957344480193	0.25252525252525254	3	1.0	9.9999976e-5
0.00630957344480193	0.25757575757575757	3	1.0	9.999995e-5
0.00630957344480193	0.26262626262626265	3	1.0	9.999964e-5
0.00630957344480193	0.2676767676767677	3	1.0	9.9999685e-5
0.00630957344480193	0.2727272727272727	3	1.0	0.0001079043
0.00630957344480193	0.2777777777777778	3	1.0000001	0.00012657535
0.00630957344480193	0.2828282828282828	3	1.0	0.00015105444
0.00630957344480193	0.2878787878787879	3	0.99999994	0.000183925
0.00630957344480193	0.29292929292929293	3	1.0	0.00022462597
0.00630957344480193	0.29797979797979796	3	1.0	0.00026586314
0.00630957344480193	0.30303030303030304	3	1.0	0.00035352883
0.00630957344480193	0.30808080808080807	3	1.0	0.00046708563
0.00630957344480193	0.31313131313131315	3	0.99999994	0.0006414967
0.00630957344480193	0.3181818181818182	3	1.0	0.00093398185
0.00630957344480193	0.32323232323232326	3	1.0	0.0014601902
0.00630957344480193	0.3282828282828283	3	1.0	0.0025422731
0.00630957344480193	0.3333333333333333	3	1.0	0.0052600466
0.00630957344480193	0.3383838383838384	3	1.0000001	0.014726452
0.00630957344480193	0.3434343434343434	3	1.0	0.07287374
0.00630957344480193	0.3484848484848485	3	1.0	0.5546203
0.00630957344480193	0.35353535353535354	3	1.0	0.99478006
0.00630957344480193	0.35858585858585856	3	1.0	0.9999001
0.00630957344480193	0.36363636363636365	3	1.0	0.9999001
0.00630957344480193	0.3686868686868687	3	1.0	0.99990004
0.00630957344480193	0.37373737373737376	3	1.0	0.9999001
0.00630957344480193	0.3787878787878788	3	1.0	0.9999001
0.00630957344480193	0.3838383838383838	3	1.0	0.9999001
0.00630957344480193	0.3888888888888889	3	1.0	0.99990004
0.00630957344480193	0.3939393939393939	3	1.0	0.9999001
0.00630957344480193	0.398989898989899	3	1.0	0.99990016
0.00630957344480193	0.40404040404040403	3	1.0	0.9999001
0.00630957344480193	0.4090909090909091	3	1.0	0.9999001
0.00630957344480193	0.41414141414141414	3	1.0	0.9999001
0.00630957344480193	0.41919191919191917	3	1.0	0.9999001
0.00630957344480193	0.42424242424242425	3	1.0	0.99990004
0.00630957344480193	0.4292929292929293	3	1.0	0.9999001
0.00630957344480193	0.43434343434343436	3	1.0	0.99990004
0.00630957344480193	0.4393939393939394	3	1.0	0.9999001
0.00630957344480193	0.4444444444444444	3	1.0	0.9999001
0.00630957344480193	0.4494949494949495	3	1.0	0.9999001
0.00630957344480193	0.45454545454545453	3	1.0	0.9999001
0.00630957344480193	0.4595959595959596	3	1.0	0.9999001
0.00630957344480193	0.46464646464646464	3	1.0	0.9999001
0.00630957344480193	0.4696969696969697	3	1.0	0.9999001
0.00630957344480193	0.47474747474747475	3	1.0	0.99990016
0.00630957344480193	0.4797979797979798	3	1.0	0.9999001
0.00630957344480193	0.48484848484848486	3	1.0	0.9999001
0.00630957344480193	0.4898989898989899	3	1.0	0.9999001
0.00630957344480193	0.494949494949495	3	1.0	0.9999001
0.00630957344480193	0.5	3	1.0	0.9999001
0.007943282347242814	0.0	3	0.99990296	3.0118212e-9
0.007943282347242814	0.005050505050505051	3	0.9999029	1.2629742e-7
0.007943282347242814	0.010101010101010102	3	0.9999042	3.7206064e-7
0.007943282347242814	0.015151515151515152	3	0.9999045	7.2883955e-7
0.007943282347242814	0.020202020202020204	3	0.99990445	1.1929685e-6
0.007943282347242814	0.025252525252525252	3	0.9999052	1.763312e-6
0.007943282347242814	0.030303030303030304	3	0.99990255	2.4391197e-6
0.007943282347242814	0.03535353535353535	3	0.9999013	3.2206535e-6
0.007943282347242814	0.04040404040404041	3	0.9999012	4.108575e-6
0.007943282347242814	0.045454545454545456	3	0.9999044	5.1040565e-6
0.007943282347242814	0.050505050505050504	3	0.99990153	6.208093e-6
0.007943282347242814	0.05555555555555555	3	0.99990624	7.4219424e-6
0.007943282347242814	0.06060606060606061	3	0.9999035	8.747053e-6
0.007943282347242814	0.06565656565656566	3	0.99990535	1.0183855e-5
0.007943282347242814	0.0707070707070707	3	0.9999049	1.1735323e-5
0.007943282347242814	0.07575757575757576	3	0.9999026	1.3402384e-5
0.007943282347242814	0.08080808080808081	3	0.999903	1.5186884e-5
0.007943282347242814	0.08585858585858586	3	0.9999009	1.7090679e-5
0.007943282347242814	0.09090909090909091	3	0.99990374	1.9115107e-5
0.007943282347242814	0.09595959595959595	3	0.9999021	2.126248e-5
0.007943282347242814	0.10101010101010101	3	0.9999015	2.3534323e-5
0.007943282347242814	0.10606060606060606	3	0.9999056	2.5932717e-5
0.007943282347242814	0.1111111111111111	3	0.9999019	2.8460367e-5
0.007943282347242814	0.11616161616161616	3	0.9999016	3.1118892e-5
0.007943282347242814	0.12121212121212122	3	0.9999073	3.3909535e-5
0.007943282347242814	0.12626262626262627	3	0.9999045	3.68364e-5
0.007943282347242814	0.13131313131313133	3	0.999903	3.9899376e-5
0.007943282347242814	0.13636363636363635	3	0.999905	4.3101878e-5
0.007943282347242814	0.1414141414141414	3	0.9999029	4.6447247e-5
0.007943282347242814	0.14646464646464646	3	0.99990714	4.9935737e-5
0.007943282347242814	0.15151515151515152	3	0.99990004	5.3571108e-5
0.007943282347242814	0.15656565656565657	3	0.9999018	5.7354722e-5
0.007943282347242814	0.16161616161616163	3	0.99990356	6.129034e-5
0.007943282347242814	0.16666666666666666	3	0.9999062	6.538059e-5
0.007943282347242814	0.1717171717171717	3	0.9999007	6.9624526e-5
0.007943282347242814	0.17676767676767677	3	0.99990773	7.402918e-5
0.007943282347242814	0.18181818181818182	3	0.9999077	7.8595964e-5
0.007943282347242814	0.18686868686868688	3	0.9999008	8.332651e-5
0.007943282347242814	0.1919191919191919	3	0.9999085	8.8223926e-5
0.007943282347242814	0.19696969696969696	3	0.99991053	9.329395e-5
0.007943282347242814	0.20202020202020202	3	0.99990696	9.853377e-5
0.007943282347242814	0.20707070707070707	3	1.0	0.0070559764
0.007943282347242814	0.21212121212121213	3	1.0	0.035754167
0.007943282347242814	0.21717171717171718	3	1.0	0.400704
0.007943282347242814	0.2222222222222222	3	1.0	0.99264574
0.007943282347242814	0.22727272727272727	3	1.0	0.99990004
0.007943282347242814	0.23232323232323232	3	1.0	0.99990004
0.007943282347242814	0.23737373737373738	3	1.0	0.9999001
0.007943282347242814	0.24242424242424243	3	1.0	0.9999001
0.007943282347242814	0.2474747474747475	3	1.0	0.9999001
0.007943282347242814	0.25252525252525254	3	1.0	0.99990016
0.007943282347242814	0.25757575757575757	3	1.0	0.9999002
0.007943282347242814	0.26262626262626265	3	1.0	0.9999001
0.007943282347242814	0.2676767676767677	3	1.0	0.9999001
0.007943282347242814	0.2727272727272727	3	1.0	0.9999001
0.007943282347242814	0.2777777777777778	3	1.0	0.99990004
0.007943282347242814	0.2828282828282828	3	1.0	0.9999001
0.007943282347242814	0.2878787878787879	3	1.0	0.99990016
0.007943282347242814	0.29292929292929293	3	1.0	0.99990004
0.007943282347242814	0.29797979797979796	3	1.0	0.9999001
0.007943282347242814	0.30303030303030304	3	1.0	0.9999001
0.007943282347242814	0.30808080808080807	3	1.0	0.9999001
0.007943282347242814	0.31313131313131315	3	1.0	0.99990004
0.007943282347242814	0.3181818181818182	3	1.0	0.9999001
0.007943282347242814	0.32323232323232326	3	1.0	0.99990004
0.007943282347242814	0.3282828282828283	3	1.0	0.9999001
0.007943282347242814	0.3333333333333333	3	1.0	0.9999001
0.007943282347242814	0.3383838383838384	3	1.0	0.99990004
0.007943282347242814	0.3434343434343434	3	1.0	0.99990004
0.007943282347242814	0.3484848484848485	3	1.0	0.9999001
0.007943282347242814	0.35353535353535354	3	1.0	0.9999001
0.007943282347242814	0.35858585858585856	3	1.0	0.9999001
0.007943282347242814	0.36363636363636365	3	1.0	0.99990004
0.007943282347242814	0.3686868686868687	3	1.0	0.9999001
0.007943282347242814	0.37373737373737376	3	1.0	0.9999001
0.007943282347242814	0.3787878787878788	3	1.0	0.9999001
0.007943282347242814	0.3838383838383838	3	1.0	0.9999002
0.007943282347242814	0.3888888888888889	3	1.0	0.9999001
0.007943282347242814	0.3939393939393939	3	1.0	0.9999001
0.007943282347242814	0.398989898989899	3	1.0	0.99990016
0.007943282347242814	0.40404040404040403	3	1.0	0.99990004
0.007943282347242814	0.4090909090909091	3	1.0	0.99990016
0.007943282347242814	0.41414141414141414	3	1.0	0.9999001
0.007943282347242814	0.41919191919191917	3	1.0	0.9999002
0.007943282347242814	0.42424242424242425	3	1.0	0.9999003
0.007943282347242814	0.4292929292929293	3	1.0	0.99990004
0.007943282347242814	0.43434343434343436	3	1.0	0.99990016
0.007943282347242814	0.4393939393939394	3	1.0	0.99990016
0.007943282347242814	0.4444444444444444	3	1.0	0.9999002
0.007943282347242814	0.4494949494949495	3	1.0	0.9999002
0.007943282347242814	0.45454545454545453	3	1.0	0.9999002
0.007943282347242814	0.4595959595959596	3	1.0	0.9999001
0.007943282347242814	0.46464646464646464	3	1.0	0.99990016
0.007943282347242814	0.4696969696969697	3	1.0	0.9999002
0.007943282347242814	0.47474747474747475	3	1.0	0.9999002
0.007943282347242814	0.4797979797979798	3	1.0	0.9999002
0.007943282347242814	0.48484848484848486	3	1.0	0.9999001
0.007943282347242814	0.4898989898989899	3	1.0	0.9999001
0.007943282347242814	0.494949494949495	3	1.0	0.9999001
0.007943282347242814	0.5	3	1.0	0.9999001
0.01	0.0	3	0.99990356	3.0250238e-9
0.01	0.005050505050505051	3	0.99990445	1.2692124e-7
0.01	0.010101010101010102	3	0.99990433	3.7396566e-7
0.01	0.015151515151515152	3	0.99990404	7.3264926e-7
0.01	0.020202020202020204	3	0.9999043	1.1993998e-6
0.01	0.025252525252525252	3	0.999905	1.7730632e-6
0.01	0.030303030303030304	3	0.99990267	2.45302e-6
0.01	0.03535353535353535	3	0.9999012	3.2392877e-6
0.01	0.04040404040404041	3	0.9999012	4.1328217e-6
0.01	0.045454545454545456	3	0.9999044	5.13462e-6
0.01	0.050505050505050504	3	0.9999015	6.2458776e-6
0.01	0.05555555555555555	3	0.99990636	7.4679247e-6
0.01	0.06060606060606061	3	0.9999034	8.801571e-6
0.01	0.06565656565656566	3	0.99990547	1.0248454e-5
0.01	0.0707070707070707	3	0.9999048	1.1810571e-5
0.01	0.07575757575757576	3	0.9999026	1.348908e-5
0.01	0.08080808080808081	3	0.9999031	1.5286318e-5
0.01	0.08585858585858586	3	0.9999009	1.7203547e-5
0.01	0.09090909090909091	3	0.9999037	1.9242572e-5
0.01	0.09595959595959595	3	0.9999022	2.1405009e-5
0.01	0.10101010101010101	3	0.99990153	2.3694136e-5
0.01	0.10606060606060606	3	0.9999056	2.6110614e-5
0.01	0.1111111111111111	3	0.9999018	2.865585e-5
0.01	0.11616161616161616	3	0.9999016	3.133442e-5
0.01	0.12121212121212122	3	0.9999073	3.4146837e-5
0.01	0.12626262626262627	3	0.9999044	3.7095073e-5
0.01	0.13131313131313133	3	0.99990296	4.018211e-5
0.01	0.13636363636363635	3	0.999905	4.3408596e-5
0.01	0.1414141414141414	3	0.9999029	4.677924e-5
0.01	0.14646464646464646	3	0.999907	5.0295428e-5
0.01	0.15151515151515152	3	0.99990004	5.3958007e-5
0.01	0.15656565656565657	3	0.9999016	5.7772006e-5
0.01	0.16161616161616163	3	0.99990356	6.173845e-5
0.01	0.16666666666666666	3	0.9999062	6.586028e-5
0.01	0.1717171717171717	3	0.9999008	7.013847e-5
0.01	0.17676767676767677	3	0.9999077	7.457948e-5
0.01	0.18181818181818182	3	0.9999076	7.918178e-5
0.01	0.18686868686868688	3	0.99990064	8.394917e-5
0.01	0.1919191919191919	3	0.99990845	8.8889545e-5
0.01	0.19696969696969696	3	0.9999104	9.3999435e-5
0.01	0.20202020202020202	3	0.99990696	9.928184e-5
0.01	0.20707070707070707	3	1.0	0.9999002
0.01	0.21212121212121213	3	1.0	0.9999002
0.01	0.21717171717171718	3	1.0	0.9999001
0.01	0.2222222222222222	3	1.0	0.9999001
0.01	0.22727272727272727	3	1.0	0.9999001
0.01	0.23232323232323232	3	0.99999994	0.99990004
0.01	0.23737373737373738	3	1.0	0.9999001
0.01	0.24242424242424243	3	1.0	0.9999001
0.01	0.2474747474747475	3	1.0	0.99990004
0.01	0.25252525252525254	3	1.0	0.9999001
0.01	0.25757575757575757	3	1.0	0.9999002
0.01	0.26262626262626265	3	1.0	0.9999002
0.01	0.2676767676767677	3	1.0	0.99990016
0.01	0.2727272727272727	3	1.0	0.9999001
0.01	0.2777777777777778	3	1.0	0.9999002
0.01	0.2828282828282828	3	1.0	0.9999001
0.01	0.2878787878787879	3	1.0	0.9999001
0.01	0.29292929292929293	3	1.0	0.99990004
0.01	0.29797979797979796	3	1.0	0.9999002
0.01	0.30303030303030304	3	1.0	0.99990034
0.01	0.30808080808080807	3	0.99999994	0.9999003
0.01	0.31313131313131315	3	1.0	0.9999003
0.01	0.3181818181818182	3	1.0	0.99990016
0.01	0.32323232323232326	3	1.0	0.9999001
0.01	0.3282828282828283	3	1.0	0.9999001
0.01	0.3333333333333333	3	1.0	0.9999002
0.01	0.3383838383838384	3	1.0	0.9999002
0.01	0.3434343434343434	3	1.0	0.9999002
0.01	0.3484848484848485	3	1.0	0.9999001
0.01	0.35353535353535354	3	1.0	0.9999002
0.01	0.35858585858585856	3	1.0	0.99990016
0.01	0.36363636363636365	3	1.0	0.9999001
0.01	0.3686868686868687	3	1.0	0.99990004
0.01	0.37373737373737376	3	1.0	0.9999001
0.01	0.3787878787878788	3	1.0	0.9999002
0.01	0.3838383838383838	3	1.0	0.9999002
0.01	0.3888888888888889	3	1.0	0.99990016
0.01	0.3939393939393939	3	1.0	0.99990016
0.01	0.398989898989899	3	1.0	0.99990004
0.01	0.40404040404040403	3	1.0	0.99990004
0.01	0.4090909090909091	3	1.0	0.9999002
0.01	0.41414141414141414	3	1.0	0.9999001
0.01	0.41919191919191917	3	1.0	0.9999001
0.01	0.42424242424242425	3	1.0	0.99990004
0.01	0.4292929292929293	3	1.0	0.9999003
0.01	0.43434343434343436	3	1.0	0.9999001
0.01	0.4393939393939394	3	1.0	0.9999003
0.01	0.4444444444444444	3	1.0	0.99990004
0.01	0.4494949494949495	3	1.0	0.99990016
0.01	0.45454545454545453	3	1.0	0.9999002
0.01	0.4595959595959596	3	1.0	0.9999002
0.01	0.46464646464646464	3	1.0	0.9999001
0.01	0.4696969696969697	3	1.0	0.9999002
0.01	0.47474747474747475	3	1.0	0.99990034
0.01	0.4797979797979798	3	1.0	0.99990034
0.01	0.48484848484848486	3	1.0	0.9999002
0.01	0.4898989898989899	3	1.0	0.9999002
0.01	0.494949494949495	3	1.0	0.99990034
0.01	0.5	3	1.0	0.99990034
0.012589254117941675	0.0	3	0.9999039	3.0414917e-9
0.012589254117941675	0.005050505050505051	3	0.9999029	1.2769763e-7
0.012589254117941675	0.010101010101010102	3	0.9999045	3.7636502e-7
0.012589254117941675	0.015151515151515152	3	0.99990445	7.375386e-7
0.012589254117941675	0.020202020202020204	3	0.99990445	1.2076391e-6
0.012589254117941675	0.025252525252525252	3	0.9999051	1.7855291e-6
0.012589254117941675	0.030303030303030304	3	0.9999027	2.4706042e-6
0.012589254117941675	0.03535353535353535	3	0.9999012	3.2629976e-6
0.012589254117941675	0.04040404040404041	3	0.99990124	4.1635903e-6
0.012589254117941675	0.045454545454545456	3	0.9999044	5.173611e-6
0.012589254117941675	0.050505050505050504	3	0.9999015	6.2940067e-6
0.012589254117941675	0.05555555555555555	3	0.9999063	7.526305e-6
0.012589254117941675	0.06060606060606061	3	0.99990344	8.871333e-6
0.012589254117941675	0.06565656565656566	3	0.99990535	1.0330556e-5
0.012589254117941675	0.0707070707070707	3	0.9999048	1.1906352e-5
0.012589254117941675	0.07575757575757576	3	0.9999026	1.3599498e-5
0.012589254117941675	0.08080808080808081	3	0.9999031	1.5412568e-5
0.012589254117941675	0.08585858585858586	3	0.9999008	1.7346458e-5
0.012589254117941675	0.09090909090909091	3	0.99990374	1.9404572e-5
0.012589254117941675	0.09595959595959595	3	0.9999022	2.1587039e-5
0.012589254117941675	0.10101010101010101	3	0.9999015	2.3896726e-5
0.012589254117941675	0.10606060606060606	3	0.9999055	2.6336038e-5
0.012589254117941675	0.1111111111111111	3	0.99990183	2.890583e-5
0.012589254117941675	0.11616161616161616	3	0.99990153	3.1609226e-5
0.012589254117941675	0.12121212121212122	3	0.9999074	3.444874e-5
0.012589254117941675	0.12626262626262627	3	0.9999042	3.7424397e-5
0.012589254117941675	0.13131313131313133	3	0.9999029	4.0540435e-5
0.012589254117941675	0.13636363636363635	3	0.9999051	4.3799624e-5
0.012589254117941675	0.1414141414141414	3	0.99990296	4.720292e-5
0.012589254117941675	0.14646464646464646	3	0.999907	5.0753646e-5
0.012589254117941675	0.15151515151515152	3	0.99990004	5.4452044e-5
0.012589254117941675	0.15656565656565657	3	0.99990165	5.830335e-5
0.012589254117941675	0.16161616161616163	3	0.99990344	6.2310326e-5
0.012589254117941675	0.16666666666666666	3	0.9999061	6.647302e-5
0.012589254117941675	0.1717171717171717	3	0.9999007	7.079352e-5
0.012589254117941675	0.17676767676767677	3	0.99990773	7.528059e-5
0.012589254117941675	0.18181818181818182	3	0.99990773	7.9930585e-5
0.012589254117941675	0.18686868686868688	3	0.99990076	8.4743755e-5
0.012589254117941675	0.1919191919191919	3	0.99990845	8.97373e-5
0.012589254117941675	0.19696969696969696	3	0.99991053	9.489982e-5
0.012589254117941675	0.20202020202020202	3	1.0	0.9999004
0.012589254117941675	0.20707070707070707	3	1.0	0.9999001
0.012589254117941675	0.21212121212121213	3	1.0	0.9999002
0.012589254117941675	0.21717171717171718	3	1.0	0.9999002
0.012589254117941675	0.2222222222222222	3	1.0	0.9999001
0.012589254117941675	0.22727272727272727	3	1.0	0.9999002
0.012589254117941675	0.23232323232323232	3	1.0	0.9999003
0.012589254117941675	0.23737373737373738	3	1.0	0.9999001
0.012589254117941675	0.24242424242424243	3	1.0	0.9999002
0.012589254117941675	0.2474747474747475	3	1.0	0.9999001
0.012589254117941675	0.25252525252525254	3	1.0	0.99990034
0.012589254117941675	0.25757575757575757	3	1.0	0.9999001
0.012589254117941675	0.26262626262626265	3	1.0	0.99990016
0.012589254117941675	0.2676767676767677	3	1.0	0.9999001
0.012589254117941675	0.2727272727272727	3	1.0	0.9999003
0.012589254117941675	0.2777777777777778	3	1.0	0.99990034
0.012589254117941675	0.2828282828282828	3	1.0	0.99990004
0.012589254117941675	0.2878787878787879	3	1.0	0.9999002
0.012589254117941675	0.29292929292929293	3	1.0	0.99990034
0.012589254117941675	0.29797979797979796	3	1.0	0.9999002
0.012589254117941675	0.30303030303030304	3	1.0	0.9999001
0.012589254117941675	0.30808080808080807	3	1.0	0.9999002
0.012589254117941675	0.31313131313131315	3	1.0	0.9999001
0.012589254117941675	0.3181818181818182	3	1.0	0.99990034
0.012589254117941675	0.32323232323232326	3	1.0	0.99990016
0.012589254117941675	0.3282828282828283	3	1.0	0.9999001
0.012589254117941675	0.3333333333333333	3	1.0	0.9999004
0.012589254117941675	0.3383838383838384	3	1.0	0.99990016
0.012589254117941675	0.3434343434343434	3	1.0	0.9999002
0.012589254117941675	0.3484848484848485	3	1.0	0.9999001
0.012589254117941675	0.35353535353535354	3	1.0	0.9999003
0.012589254117941675	0.35858585858585856	3	1.0	0.9999002
0.012589254117941675	0.36363636363636365	3	1.0	0.9999001
0.012589254117941675	0.3686868686868687	3	1.0	0.9999001
0.012589254117941675	0.37373737373737376	3	1.0	0.9999004
0.012589254117941675	0.3787878787878788	3	1.0	0.9999002
0.012589254117941675	0.3838383838383838	3	1.0	0.9999003
0.012589254117941675	0.3888888888888889	3	1.0	0.9999001
0.012589254117941675	0.3939393939393939	3	1.0	0.9999002
0.012589254117941675	0.398989898989899	3	1.0	0.9999001
0.012589254117941675	0.40404040404040403	3	1.0	0.9999002
0.012589254117941675	0.4090909090909091	3	1.0	0.99990034
0.012589254117941675	0.41414141414141414	3	0.99999994	0.99990016
0.012589254117941675	0.41919191919191917	3	1.0	0.99990046
0.012589254117941675	0.42424242424242425	3	1.0	0.99990046
0.012589254117941675	0.4292929292929293	3	1.0	0.9999001
0.012589254117941675	0.43434343434343436	3	1.0	0.99990034
0.012589254117941675	0.4393939393939394	3	1.0	0.9999002
0.012589254117941675	0.4444444444444444	3	1.0	0.99990046
0.012589254117941675	0.4494949494949495	3	1.0	0.9999003
0.012589254117941675	0.45454545454545453	3	1.0	0.9999001
0.012589254117941675	0.4595959595959596	3	1.0	0.99990034
0.012589254117941675	0.46464646464646464	3	1.0	0.99990034
0.012589254117941675	0.4696969696969697	3	1.0	0.9999003
0.012589254117941675	0.47474747474747475	3	1.0	0.99990034
0.012589254117941675	0.4797979797979798	3	1.0	0.9999001
0.012589254117941675	0.48484848484848486	3	1.0	0.9999002
0.012589254117941675	0.4898989898989899	3	1.0	0.9999004
0.012589254117941675	0.494949494949495	3	1.0	0.99990034
0.012589254117941675	0.5	3	1.0	0.99990034
0.015848931924611134	0.0	3	0.99990416	3.0613503e-9
0.015848931924611134	0.005050505050505051	3	0.9999037	1.2868949e-7
0.015848931924611134	0.010101010101010102	3	0.99990505	3.7941385e-7
0.015848931924611134	0.015151515151515152	3	0.9999043	7.4370996e-7
0.015848931924611134	0.020202020202020204	3	0.99990433	1.2180758e-6
0.015848931924611134	0.025252525252525252	3	0.9999048	1.8012898e-6
0.015848931924611134	0.030303030303030304	3	0.9999026	2.4930275e-6
0.015848931924611134	0.03535353535353535	3	0.9999011	3.2931966e-6
0.015848931924611134	0.04040404040404041	3	0.9999012	4.2028114e-6
0.015848931924611134	0.045454545454545456	3	0.9999044	5.223255e-6
0.015848931924611134	0.050505050505050504	3	0.99990135	6.35505e-6
0.015848931924611134	0.05555555555555555	3	0.9999063	7.6005044e-6
0.015848931924611134	0.06060606060606061	3	0.99990344	8.959905e-6
0.015848931924611134	0.06565656565656566	3	0.9999053	1.0435117e-5
0.015848931924611134	0.0707070707070707	3	0.9999049	1.2028091e-5
0.015848931924611134	0.07575757575757576	3	0.9999025	1.374048e-5
0.015848931924611134	0.08080808080808081	3	0.99990296	1.5574034e-5
0.015848931924611134	0.08585858585858586	3	0.9999007	1.7529515e-5
0.015848931924611134	0.09090909090909091	3	0.9999037	1.9611689e-5
0.015848931924611134	0.09595959595959595	3	0.9999022	2.1819256e-5
0.015848931924611134	0.10101010101010101	3	0.9999013	2.4155659e-5
0.015848931924611134	0.10606060606060606	3	0.9999054	2.6624006e-5
0.015848931924611134	0.1111111111111111	3	0.9999019	2.9223711e-5
0.015848931924611134	0.11616161616161616	3	0.99990165	3.1960004e-5
0.015848931924611134	0.12121212121212122	3	0.9999073	3.4833833e-5
0.015848931924611134	0.12626262626262627	3	0.9999044	3.7845777e-5
0.015848931924611134	0.13131313131313133	3	0.999903	4.1000832e-5
0.015848931924611134	0.13636363636363635	3	0.999905	4.4299057e-5
0.015848931924611134	0.1414141414141414	3	0.99990284	4.774417e-5
0.015848931924611134	0.14646464646464646	3	0.999907	5.1339925e-5
0.015848931924611134	0.15151515151515152	3	0.9999001	5.5082943e-5
0.015848931924611134	0.15656565656565657	3	0.9999016	5.898322e-5
0.015848931924611134	0.16161616161616163	3	0.9999035	6.304054e-5
0.015848931924611134	0.16666666666666666	3	0.9999063	6.725694e-5
0.015848931924611134	0.1717171717171717	3	0.99990076	7.163177e-5
0.015848931924611134	0.17676767676767677	3	0.9999078	7.6177676e-5
0.015848931924611134	0.18181818181818182	3	0.9999076	8.088716e-5
0.015848931924611134	0.18686868686868688	3	0.99990064	8.576184e-5
0.015848931924611134	0.1919191919191919	3	0.99990857	9.082076e-5
0.015848931924611134	0.19696969696969696	3	0.9999105	9.6051925e-5
0.015848931924611134	0.20202020202020202	3	1.0	0.99990004
0.015848931924611134	0.20707070707070707	3	1.0	0.9999003
0.015848931924611134	0.21212121212121213	3	1.0	0.9999004
0.015848931924611134	0.21717171717171718	3	1.0	0.9999002
0.015848931924611134	0.2222222222222222	3	1.0	0.9999006
0.015848931924611134	0.22727272727272727	3	1.0	0.9999002
0.015848931924611134	0.23232323232323232	3	1.0	0.99990004
0.015848931924611134	0.23737373737373738	3	1.0	0.99990034
0.015848931924611134	0.24242424242424243	3	1.0	0.99990034
0.015848931924611134	0.2474747474747475	3	1.0	0.99990034
0.015848931924611134	0.25252525252525254	3	1.0	0.99990046
0.015848931924611134	0.25757575757575757	3	1.0	0.9999001
0.015848931924611134	0.26262626262626265	3	1.0	0.9999004
0.015848931924611134	0.2676767676767677	3	1.0	0.99990064
0.015848931924611134	0.2727272727272727	3	1.0	0.99990016
0.015848931924611134	0.2777777777777778	3	1.0	0.9999004
0.015848931924611134	0.2828282828282828	3	1.0	0.99990034
0.015848931924611134	0.2878787878787879	3	1.0	0.9999001
0.015848931924611134	0.29292929292929293	3	1.0	0.9999003
0.015848931924611134	0.29797979797979796	3	1.0	0.9999002
0.015848931924611134	0.30303030303030304	3	1.0	0.99990046
0.015848931924611134	0.30808080808080807	3	1.0	0.9999002
0.015848931924611134	0.31313131313131315	3	1.0	0.9999002
0.015848931924611134	0.3181818181818182	3	1.0	0.9999001
0.015848931924611134	0.32323232323232326	3	1.0	0.99990034
0.015848931924611134	0.3282828282828283	3	1.0	0.99990034
0.015848931924611134	0.3333333333333333	3	1.0	0.9999002
0.015848931924611134	0.3383838383838384	3	1.0	0.9999001
0.015848931924611134	0.3434343434343434	3	1.0	0.9999002
0.015848931924611134	0.3484848484848485	3	1.0	0.9999002
0.015848931924611134	0.35353535353535354	3	1.0	0.9999006
0.015848931924611134	0.35858585858585856	3	1.0	0.9999001
0.015848931924611134	0.36363636363636365	3	1.0	0.99990034
0.015848931924611134	0.3686868686868687	3	1.0	0.99990046
0.015848931924611134	0.37373737373737376	3	1.0	0.9999004
0.015848931924611134	0.3787878787878788	3	1.0	0.99990046
0.015848931924611134	0.3838383838383838	3	1.0	0.9999001
0.015848931924611134	0.3888888888888889	3	1.0	0.99990046
0.015848931924611134	0.3939393939393939	3	1.0	0.9999003
0.015848931924611134	0.398989898989899	3	1.0	0.99990034
0.015848931924611134	0.40404040404040403	3	1.0	0.9999006
0.015848931924611134	0.4090909090909091	3	1.0	0.9999001
0.015848931924611134	0.41414141414141414	3	1.0	0.9999005
0.015848931924611134	0.41919191919191917	3	1.0	0.99990046
0.015848931924611134	0.42424242424242425	3	1.0	0.9999003
0.015848931924611134	0.4292929292929293	3	1.0	0.9999004
0.015848931924611134	0.43434343434343436	3	1.0	0.99990034
0.015848931924611134	0.4393939393939394	3	1.0	0.9999003
0.015848931924611134	0.4444444444444444	3	1.0	0.9999001
0.015848931924611134	0.4494949494949495	3	1.0	0.9999001
0.015848931924611134	0.45454545454545453	3	0.99999994	0.99990004
0.015848931924611134	0.4595959595959596	3	1.0	0.99990034
0.015848931924611134	0.46464646464646464	3	1.0	0.99990016
0.015848931924611134	0.4696969696969697	3	1.0	0.9999002
0.015848931924611134	0.47474747474747475	3	1.0	0.9999001
0.015848931924611134	0.4797979797979798	3	1.0	0.9999004
0.015848931924611134	0.48484848484848486	3	1.0	0.99990046
0.015848931924611134	0.4898989898989899	3	1.0	0.99990034
0.015848931924611134	0.494949494949495	3	1.0	0.9999001
0.015848931924611134	0.5	3	1.0	0.9999005
0.0199526231496888	0.0	3	0.9999014	3.0898009e-9
0.0199526231496888	0.005050505050505051	3	0.999904	1.2994812e-7
0.0199526231496888	0.010101010101010102	3	0.9999005	3.8335307e-7
0.0199526231496888	0.015151515151515152	3	0.9999043	7.5165644e-7
0.0199526231496888	0.020202020202020204	3	0.9999043	1.2314395e-6
0.0199526231496888	0.025252525252525252	3	0.9999049	1.821509e-6
0.0199526231496888	0.030303030303030304	3	0.9999025	2.5215745e-6
0.0199526231496888	0.03535353535353535	3	0.99990106	3.3317765e-6
0.0199526231496888	0.04040404040404041	3	0.9999011	4.2528704e-6
0.0199526231496888	0.045454545454545456	3	0.9999045	5.2868218e-6
0.0199526231496888	0.050505050505050504	3	0.9999014	6.4335127e-6
0.0199526231496888	0.05555555555555555	3	0.9999062	7.695803e-6
0.0199526231496888	0.06060606060606061	3	0.9999034	9.073587e-6
0.0199526231496888	0.06565656565656566	3	0.9999052	1.0569258e-5
0.0199526231496888	0.0707070707070707	3	0.9999049	1.218462e-5
0.0199526231496888	0.07575757575757576	3	0.9999025	1.3920574e-5
0.0199526231496888	0.08080808080808081	3	0.9999031	1.5780719e-5
0.0199526231496888	0.08585858585858586	3	0.9999007	1.776456e-5
0.0199526231496888	0.09090909090909091	3	0.9999036	1.987697e-5
0.0199526231496888	0.09595959595959595	3	0.9999022	2.211707e-5
0.0199526231496888	0.10101010101010101	3	0.9999013	2.4488032e-5
0.0199526231496888	0.10606060606060606	3	0.9999053	2.699332e-5
0.0199526231496888	0.1111111111111111	3	0.99990183	2.9632512e-5
0.0199526231496888	0.11616161616161616	3	0.99990153	3.2410386e-5
0.0199526231496888	0.12121212121212122	3	0.99990726	3.5328205e-5
0.0199526231496888	0.12626262626262627	3	0.9999044	3.838643e-5
0.0199526231496888	0.13131313131313133	3	0.999903	4.15896e-5
0.0199526231496888	0.13636363636363635	3	0.999905	4.4939923e-5
0.0199526231496888	0.1414141414141414	3	0.9999027	4.843921e-5
0.0199526231496888	0.14646464646464646	3	0.99990696	5.209206e-5
0.0199526231496888	0.15151515151515152	3	0.99990934	5.5899625e-5
0.0199526231496888	0.15656565656565657	3	0.9999015	5.9855232e-5
0.0199526231496888	0.16161616161616163	3	0.99990356	6.3978645e-5
0.0199526231496888	0.16666666666666666	3	0.9999062	6.826403e-5
0.0199526231496888	0.1717171717171717	3	0.99990076	7.2706665e-5
0.0199526231496888	0.17676767676767677	3	0.9999078	7.732965e-5
0.0199526231496888	0.18181818181818182	3	0.9999076	8.211609e-5
0.0199526231496888	0.18686868686868688	3	0.99990064	8.7068285e-5
0.0199526231496888	0.1919191919191919	3	0.9999085	9.221314e-5
0.0199526231496888	0.19696969696969696	3	0.99991035	9.753213e-5
0.0199526231496888	0.20202020202020202	3	1.0	0.9999002
0.0199526231496888	0.20707070707070707	3	1.0	0.99990034
0.0199526231496888	0.21212121212121213	3	0.99999994	0.99990016
0.0199526231496888	0.21717171717171718	3	1.0	0.99990064
0.0199526231496888	0.2222222222222222	3	1.0	0.99990046
0.0199526231496888	0.22727272727272727	3	1.0	0.9999001
0.0199526231496888	0.23232323232323232	3	1.0	0.99990034
0.0199526231496888	0.23737373737373738	3	1.0	0.9999002
0.0199526231496888	0.24242424242424243	3	1.0	0.99990046
0.0199526231496888	0.2474747474747475	3	1.0	0.9999006
0.0199526231496888	0.25252525252525254	3	1.0	0.9999007
0.0199526231496888	0.25757575757575757	3	1.0	0.9999002
0.0199526231496888	0.26262626262626265	3	1.0	0.99990034
0.0199526231496888	0.2676767676767677	3	1.0	0.9999006
0.0199526231496888	0.2727272727272727	3	1.0	0.99990076
0.0199526231496888	0.2777777777777778	3	1.0	0.99990034
0.0199526231496888	0.2828282828282828	3	1.0	0.99990046
0.0199526231496888	0.2878787878787879	3	1.0	0.99990046
0.0199526231496888	0.29292929292929293	3	1.0	0.9999001
0.0199526231496888	0.29797979797979796	3	1.0	0.9999002
0.0199526231496888	0.30303030303030304	3	1.0	0.99990034
0.0199526231496888	0.30808080808080807	3	1.0	0.9999007
0.0199526231496888	0.31313131313131315	3	1.0	0.9999007
0.0199526231496888	0.3181818181818182	3	1.0	0.9999006
0.0199526231496888	0.32323232323232326	3	1.0	0.99990064
0.0199526231496888	0.3282828282828283	3	1.0	0.9999007
0.0199526231496888	0.3333333333333333	3	1.0	0.99990046
0.0199526231496888	0.3383838383838384	3	1.0	0.9999001
0.0199526231496888	0.3434343434343434	3	1.0	0.9999003
0.0199526231496888	0.3484848484848485	3	1.0	0.99990034
0.0199526231496888	0.35353535353535354	3	1.0	0.9999001
0.0199526231496888	0.35858585858585856	3	1.0	0.9999008
0.0199526231496888	0.36363636363636365	3	1.0	0.99990034
0.0199526231496888	0.3686868686868687	3	1.0	0.99990046
0.0199526231496888	0.37373737373737376	3	1.0	0.99990034
0.0199526231496888	0.3787878787878788	3	1.0	0.99990016
0.0199526231496888	0.3838383838383838	3	1.0	0.9999002
0.0199526231496888	0.3888888888888889	3	1.0	0.9999001
0.0199526231496888	0.3939393939393939	3	1.0	0.9999002
0.0199526231496888	0.398989898989899	3	1.0	0.9999007
0.0199526231496888	0.40404040404040403	3	1.0	0.9999008
0.0199526231496888	0.4090909090909091	3	1.0	0.9999006
0.0199526231496888	0.41414141414141414	3	1.0	0.9999007
0.0199526231496888	0.41919191919191917	3	1.0	0.9999001
0.0199526231496888	0.42424242424242425	3	1.0	0.99990064
0.0199526231496888	0.4292929292929293	3	1.0	0.99990046
0.0199526231496888	0.43434343434343436	3	1.0	0.9999001
0.0199526231496888	0.4393939393939394	3	1.0	0.9999007
0.0199526231496888	0.4444444444444444	3	1.0	0.99990046
0.0199526231496888	0.4494949494949495	3	1.0	0.9999005
0.0199526231496888	0.45454545454545453	3	1.0	0.9999006
0.0199526231496888	0.4595959595959596	3	1.0	0.9999002
0.0199526231496888	0.46464646464646464	3	1.0	0.99990004
0.0199526231496888	0.4696969696969697	3	1.0	0.9999001
0.0199526231496888	0.47474747474747475	3	1.0	0.9999006
0.0199526231496888	0.4797979797979798	3	1.0	0.9999006
0.0199526231496888	0.48484848484848486	3	1.0	0.99990034
0.0199526231496888	0.4898989898989899	3	1.0	0.99990046
0.0199526231496888	0.494949494949495	3	1.0	0.99990034
0.0199526231496888	0.5	3	1.0	0.9999007
0.025118864315095794	0.0	3	0.9999024	3.1219e-9
0.025118864315095794	0.005050505050505051	3	0.99990493	1.3157626e-7
0.025118864315095794	0.010101010101010102	3	0.99990517	3.8830197e-7
0.025118864315095794	0.015151515151515152	3	0.9999038	7.617771e-7
0.025118864315095794	0.020202020202020204	3	0.99990404	1.2485136e-6
0.025118864315095794	0.025252525252525252	3	0.9999047	1.8474366e-6
0.025118864315095794	0.030303030303030304	3	0.9999025	2.5582974e-6
0.025118864315095794	0.03535353535353535	3	0.9999011	3.3813399e-6
0.025118864315095794	0.04040404040404041	3	0.9999011	4.3174523e-6
0.025118864315095794	0.045454545454545456	3	0.9999043	5.368226e-6
0.025118864315095794	0.050505050505050504	3	0.9999015	6.5342983e-6
0.025118864315095794	0.05555555555555555	3	0.99990624	7.818432e-6
0.025118864315095794	0.06060606060606061	3	0.99990344	9.219939e-6
0.025118864315095794	0.06565656565656566	3	0.9999052	1.0741883e-5
0.025118864315095794	0.0707070707070707	3	0.99990475	1.2385724e-5
0.025118864315095794	0.07575757575757576	3	0.9999025	1.4152627e-5
0.025118864315095794	0.08080808080808081	3	0.99990284	1.6046673e-5
0.025118864315095794	0.08585858585858586	3	0.99990076	1.8067014e-5
0.025118864315095794	0.09090909090909091	3	0.9999036	2.0218966e-5
0.025118864315095794	0.09595959595959595	3	0.9999022	2.2500597e-5
0.025118864315095794	0.10101010101010101	3	0.9999013	2.4916413e-5
0.025118864315095794	0.10606060606060606	3	0.99990547	2.7469698e-5
0.025118864315095794	0.1111111111111111	3	0.9999019	3.0159237e-5
0.025118864315095794	0.11616161616161616	3	0.99990153	3.2990007e-5
0.025118864315095794	0.12121212121212122	3	0.9999074	3.5966725e-5
0.025118864315095794	0.12626262626262627	3	0.9999043	3.908429e-5
0.025118864315095794	0.13131313131313133	3	0.99990296	4.2349933e-5
0.025118864315095794	0.13636363636363635	3	0.99990505	4.5768018e-5
0.025118864315095794	0.1414141414141414	3	0.9999029	4.9335078e-5
0.025118864315095794	0.14646464646464646	3	0.9999069	5.3062453e-5
0.025118864315095794	0.15151515151515152	3	0.9999092	5.6947676e-5
0.025118864315095794	0.15656565656565657	3	0.99990153	6.098133e-5
0.025118864315095794	0.16161616161616163	3	0.9999034	6.5189306e-5
0.025118864315095794	0.16666666666666666	3	0.99990624	6.956351e-5
0.025118864315095794	0.1717171717171717	3	0.9999007	7.4095995e-5
0.025118864315095794	0.17676767676767677	3	0.99990773	7.8817706e-5
0.025118864315095794	0.18181818181818182	3	0.9999076	8.370209e-5
0.025118864315095794	0.18686868686868688	3	0.99990064	8.875521e-5
0.025118864315095794	0.1919191919191919	3	0.9999086	9.401368e-5
0.025118864315095794	0.19696969696969696	3	0.9999103	9.9444944e-5
0.025118864315095794	0.20202020202020202	3	1.0	0.9999007
0.025118864315095794	0.20707070707070707	3	1.0	0.9999003
0.025118864315095794	0.21212121212121213	3	1.0	0.9999008
0.025118864315095794	0.21717171717171718	3	1.0	0.9999008
0.025118864315095794	0.2222222222222222	3	1.0	0.9999007
0.025118864315095794	0.22727272727272727	3	1.0	0.9999001
0.025118864315095794	0.23232323232323232	3	1.0	0.99990046
0.025118864315095794	0.23737373737373738	3	1.0	0.9999007
0.025118864315095794	0.24242424242424243	3	1.0	0.999901
0.025118864315095794	0.2474747474747475	3	1.0	0.9999008
0.025118864315095794	0.25252525252525254	3	0.99999994	0.9999007
0.025118864315095794	0.25757575757575757	3	1.0	0.99990034
0.025118864315095794	0.26262626262626265	3	1.0	0.99990046
0.025118864315095794	0.2676767676767677	3	1.0	0.9999008
0.025118864315095794	0.2727272727272727	3	1.0	0.9999007
0.025118864315095794	0.2777777777777778	3	1.0	0.99990046
0.025118864315095794	0.2828282828282828	3	1.0	0.99990004
0.025118864315095794	0.2878787878787879	3	1.0	0.99990106
0.025118864315095794	0.29292929292929293	3	1.0	0.9999006
0.025118864315095794	0.29797979797979796	3	1.0	0.9999007
0.025118864315095794	0.30303030303030304	3	1.0	0.999901
0.025118864315095794	0.30808080808080807	3	1.0	0.99990034
0.025118864315095794	0.31313131313131315	3	1.0	0.9999001
0.025118864315095794	0.3181818181818182	3	1.0	0.9999002
0.025118864315095794	0.32323232323232326	3	1.0	0.9999002
0.025118864315095794	0.3282828282828283	3	1.0	0.99990094
0.025118864315095794	0.3333333333333333	3	1.0	0.9999006
0.025118864315095794	0.3383838383838384	3	1.0	0.9999003
0.025118864315095794	0.3434343434343434	3	1.0	0.99990034
0.025118864315095794	0.3484848484848485	3	1.0	0.99990046
0.025118864315095794	0.35353535353535354	3	1.0	0.99990034
0.025118864315095794	0.35858585858585856	3	1.0	0.9999007
0.025118864315095794	0.36363636363636365	3	1.0	0.9999006
0.025118864315095794	0.3686868686868687	3	1.0	0.9999003
0.025118864315095794	0.37373737373737376	3	1.0	0.9999007
0.025118864315095794	0.3787878787878788	3	1.0	0.9999001
0.025118864315095794	0.3838383838383838	3	1.0	0.9999006
0.025118864315095794	0.3888888888888889	3	1.0	0.9999001
0.025118864315095794	0.3939393939393939	3	1.0	0.9999007
0.025118864315095794	0.398989898989899	3	1.0	0.9999006
0.025118864315095794	0.40404040404040403	3	1.0	0.9999008
0.025118864315095794	0.4090909090909091	3	1.0	0.99990034
0.025118864315095794	0.41414141414141414	3	1.0	0.9999003
0.025118864315095794	0.41919191919191917	3	1.0	0.99990064
0.025118864315095794	0.42424242424242425	3	1.0	0.99990046
0.025118864315095794	0.4292929292929293	3	1.0	0.99990094
0.025118864315095794	0.43434343434343436	3	1.0	0.99990094
0.025118864315095794	0.4393939393939394	3	1.0	0.99990076
0.025118864315095794	0.4444444444444444	3	1.0	0.9999001
0.025118864315095794	0.4494949494949495	3	1.0	0.9999003
0.025118864315095794	0.45454545454545453	3	1.0	0.9999003
0.025118864315095794	0.4595959595959596	3	1.0	0.99990004
0.025118864315095794	0.46464646464646464	3	1.0	0.9999007
0.025118864315095794	0.4696969696969697	3	1.0	0.9999002
0.025118864315095794	0.47474747474747475	3	1.0	0.9999007
0.025118864315095794	0.4797979797979798	3	1.0	0.99990034
0.025118864315095794	0.48484848484848486	3	1.0	0.9999008
0.025118864315095794	0.4898989898989899	3	1.0	0.99990034
0.025118864315095794	0.494949494949495	3	1.0	0.99990094
0.025118864315095794	0.5	3	1.0	0.9999006
0.03162277660168379	0.0	3	0.99990255	3.1658354e-9
0.03162277660168379	0.005050505050505051	3	0.9999038	1.3364055e-7
0.03162277660168379	0.010101010101010102	3	0.99990386	3.9468256e-7
0.03162277660168379	0.015151515151515152	3	0.99990416	7.7487175e-7
0.03162277660168379	0.020202020202020204	3	0.9999043	1.2706187e-6
0.03162277660168379	0.025252525252525252	3	0.99990475	1.8809989e-6
0.03162277660168379	0.030303030303030304	3	0.99990237	2.605786e-6
0.03162277660168379	0.03535353535353535	3	0.9999009	3.445266e-6
0.03162277660168379	0.04040404040404041	3	0.99990106	4.400583e-6
0.03162277660168379	0.045454545454545456	3	0.9999043	5.473704e-6
0.03162277660168379	0.050505050505050504	3	0.9999015	6.6646603e-6
0.03162277660168379	0.05555555555555555	3	0.99990636	7.976529e-6
0.03162277660168379	0.06060606060606061	3	0.9999033	9.408871e-6
0.03162277660168379	0.06565656565656566	3	0.99990517	1.0964893e-5
0.03162277660168379	0.0707070707070707	3	0.9999049	1.2646426e-5
0.03162277660168379	0.07575757575757576	3	0.9999024	1.4453038e-5
0.03162277660168379	0.08080808080808081	3	0.99990296	1.6391466e-5
0.03162277660168379	0.08585858585858586	3	0.99990064	1.8458697e-5
0.03162277660168379	0.09090909090909091	3	0.9999036	2.0661733e-5
0.03162277660168379	0.09595959595959595	3	0.9999021	2.2997308e-5
0.03162277660168379	0.10101010101010101	3	0.99990124	2.547183e-5
0.03162277660168379	0.10606060606060606	3	0.99990517	2.808782e-5
0.03162277660168379	0.1111111111111111	3	0.99990183	3.0842337e-5
0.03162277660168379	0.11616161616161616	3	0.9999014	3.374303e-5
0.03162277660168379	0.12121212121212122	3	0.99990726	3.6794718e-5
0.03162277660168379	0.12626262626262627	3	0.99990433	3.9989507e-5
0.03162277660168379	0.13131313131313133	3	0.99990296	4.3336455e-5
0.03162277660168379	0.13636363636363635	3	0.999905	4.6842364e-5
0.03162277660168379	0.1414141414141414	3	0.9999028	5.0500035e-5
0.03162277660168379	0.14646464646464646	3	0.999907	5.4324584e-5
0.03162277660168379	0.15151515151515152	3	0.99990946	5.8310266e-5
0.03162277660168379	0.15656565656565657	3	0.99990153	6.2445746e-5
0.03162277660168379	0.16161616161616163	3	0.99990344	6.676361e-5
0.03162277660168379	0.16666666666666666	3	0.99990624	7.125368e-5
0.03162277660168379	0.1717171717171717	3	0.9999007	7.590231e-5
0.03162277660168379	0.17676767676767677	3	0.99990773	8.0752565e-5
0.03162277660168379	0.18181818181818182	3	0.9999076	8.576787e-5
0.03162277660168379	0.18686868686868688	3	0.99990076	9.0949994e-5
0.03162277660168379	0.1919191919191919	3	0.99990857	9.635362e-5
0.03162277660168379	0.19696969696969696	3	1.0	0.9999001
0.03162277660168379	0.20202020202020202	3	1.0	0.9999012
0.03162277660168379	0.20707070707070707	3	1.0	0.99990124
0.03162277660168379	0.21212121212121213	3	1.0	0.99990076
0.03162277660168379	0.21717171717171718	3	1.0	0.9999007
0.03162277660168379	0.2222222222222222	3	1.0	0.9999005
0.03162277660168379	0.22727272727272727	3	1.0	0.99990046
0.03162277660168379	0.23232323232323232	3	1.0	0.9999002
0.03162277660168379	0.23737373737373738	3	1.0	0.99990124
0.03162277660168379	0.24242424242424243	3	1.0	0.99990034
0.03162277660168379	0.2474747474747475	3	1.0	0.99990046
0.03162277660168379	0.25252525252525254	3	1.0	0.9999005
0.03162277660168379	0.25757575757575757	3	1.0	0.99990106
0.03162277660168379	0.26262626262626265	3	1.0	0.99990124
0.03162277660168379	0.2676767676767677	3	1.0	0.9999011
0.03162277660168379	0.2727272727272727	3	1.0	0.9999011
0.03162277660168379	0.2777777777777778	3	1.0	0.9999002
0.03162277660168379	0.2828282828282828	3	1.0	0.9999012
0.03162277660168379	0.2878787878787879	3	1.0	0.99990046
0.03162277660168379	0.29292929292929293	3	1.0	0.9999007
0.03162277660168379	0.29797979797979796	3	1.0	0.99990106
0.03162277660168379	0.30303030303030304	3	1.0	0.99990034
0.03162277660168379	0.30808080808080807	3	1.0	0.99990106
0.03162277660168379	0.31313131313131315	3	1.0	0.99990106
0.03162277660168379	0.3181818181818182	3	1.0	0.99990046
0.03162277660168379	0.32323232323232326	3	1.0	0.99990094
0.03162277660168379	0.3282828282828283	3	1.0	0.9999007
0.03162277660168379	0.3333333333333333	3	1.0	0.9999005
0.03162277660168379	0.3383838383838384	3	1.0	0.9999001
0.03162277660168379	0.3434343434343434	3	1.0	0.99990106
0.03162277660168379	0.3484848484848485	3	1.0	0.9999008
0.03162277660168379	0.35353535353535354	3	1.0	0.99990094
0.03162277660168379	0.35858585858585856	3	1.0	0.99990124
0.03162277660168379	0.36363636363636365	3	1.0	0.9999008
0.03162277660168379	0.3686868686868687	3	1.0	0.9999007
0.03162277660168379	0.37373737373737376	3	1.0	0.99990004
0.03162277660168379	0.3787878787878788	3	1.0	0.99990004
0.03162277660168379	0.3838383838383838	3	1.0	0.9999008
0.03162277660168379	0.3888888888888889	3	1.0	0.99990106
0.03162277660168379	0.3939393939393939	3	1.0	0.9999008
0.03162277660168379	0.398989898989899	3	1.0	0.99990034
0.03162277660168379	0.40404040404040403	3	1.0	0.9999008
0.03162277660168379	0.4090909090909091	3	1.0	0.99990124
0.03162277660168379	0.41414141414141414	3	1.0	0.9999001
0.03162277660168379	0.41919191919191917	3	1.0	0.9999013
0.03162277660168379	0.42424242424242425	3	1.0	0.9999013
0.03162277660168379	0.4292929292929293	3	1.0	0.9999012
0.03162277660168379	0.43434343434343436	3	1.0	0.99990106
0.03162277660168379	0.4393939393939394	3	1.0	0.99990106
0.03162277660168379	0.4444444444444444	3	1.0	0.99990106
0.03162277660168379	0.4494949494949495	3	1.0	0.9999001
0.03162277660168379	0.45454545454545453	3	1.0	0.9999006
0.03162277660168379	0.4595959595959596	3	1.0	0.9999011
0.03162277660168379	0.46464646464646464	3	1.0	0.9999008
0.03162277660168379	0.4696969696969697	3	1.0	0.9999006
0.03162277660168379	0.47474747474747475	3	1.0	0.9999008
0.03162277660168379	0.4797979797979798	3	1.0	0.9999013
0.03162277660168379	0.48484848484848486	3	1.0	0.99990106
0.03162277660168379	0.4898989898989899	3	1.0	0.99990106
0.03162277660168379	0.494949494949495	3	1.0	0.99990016
0.03162277660168379	0.5	3	1.0	0.9999012
0.039810717055349734	0.0	3	0.9999001	3.2235177e-9
0.039810717055349734	0.005050505050505051	3	0.9999006	1.3632528e-7
0.039810717055349734	0.010101010101010102	3	0.9999047	4.030323e-7
0.039810717055349734	0.015151515151515152	3	0.9999041	7.917613e-7
0.039810717055349734	0.020202020202020204	3	0.9999036	1.2990603e-6
0.039810717055349734	0.025252525252525252	3	0.9999048	1.9244785e-6
0.039810717055349734	0.030303030303030304	3	0.9999023	2.6674015e-6
0.039810717055349734	0.03535353535353535	3	0.9999007	3.528247e-6
0.039810717055349734	0.04040404040404041	3	0.99990094	4.5088323e-6
0.039810717055349734	0.045454545454545456	3	0.9999042	5.6108584e-6
0.039810717055349734	0.050505050505050504	3	0.9999013	6.834086e-6
0.039810717055349734	0.05555555555555555	3	0.9999062	8.182818e-6
0.039810717055349734	0.06060606060606061	3	0.99990326	9.655121e-6
0.039810717055349734	0.06565656565656566	3	0.9999052	1.1255806e-5
0.039810717055349734	0.0707070707070707	3	0.99990475	1.2986353e-5
0.039810717055349734	0.07575757575757576	3	0.9999025	1.4845977e-5
0.039810717055349734	0.08080808080808081	3	0.9999029	1.6840928e-5
0.039810717055349734	0.08585858585858586	3	0.9999007	1.897019e-5
0.039810717055349734	0.09090909090909091	3	0.9999036	2.1239874e-5
0.039810717055349734	0.09595959595959595	3	0.9999021	2.3647355e-5
0.039810717055349734	0.10101010101010101	3	0.9999012	2.619767e-5
0.039810717055349734	0.10606060606060606	3	0.9999053	2.8895834e-5
0.039810717055349734	0.1111111111111111	3	0.9999019	3.1736177e-5
0.039810717055349734	0.11616161616161616	3	0.99990135	3.4727625e-5
0.039810717055349734	0.12121212121212122	3	0.9999072	3.7877602e-5
0.039810717055349734	0.12626262626262627	3	0.9999043	4.117399e-5
0.039810717055349734	0.13131313131313133	3	0.9999029	4.462838e-5
0.039810717055349734	0.13636363636363635	3	0.99990493	4.8249567e-5
0.039810717055349734	0.1414141414141414	3	0.9999028	5.202435e-5
0.039810717055349734	0.14646464646464646	3	0.9999069	5.597742e-5
0.039810717055349734	0.15151515151515152	3	0.99990934	6.0096198e-5
0.039810717055349734	0.15656565656565657	3	0.99990165	6.436546e-5
0.039810717055349734	0.16161616161616163	3	0.9999035	6.882625e-5
0.039810717055349734	0.16666666666666666	3	0.9999062	7.3469724e-5
0.039810717055349734	0.1717171717171717	3	0.9999007	7.827129e-5
0.039810717055349734	0.17676767676767677	3	0.9999077	8.329048e-5
0.039810717055349734	0.18181818181818182	3	0.99990755	8.847704e-5
0.039810717055349734	0.18686868686868688	3	0.99990064	9.3830364e-5
0.039810717055349734	0.1919191919191919	3	0.9999084	9.942655e-5
0.039810717055349734	0.19696969696969696	3	1.0	0.99990153
0.039810717055349734	0.20202020202020202	3	1.0	0.9999005
0.039810717055349734	0.20707070707070707	3	1.0	0.99990016
0.039810717055349734	0.21212121212121213	3	1.0	0.9999012
0.039810717055349734	0.21717171717171718	3	1.0	0.9999013
0.039810717055349734	0.2222222222222222	3	1.0	0.99990094
0.039810717055349734	0.22727272727272727	3	1.0	0.9999007
0.039810717055349734	0.23232323232323232	3	1.0	0.9999009
0.039810717055349734	0.23737373737373738	3	1.0	0.9999007
0.039810717055349734	0.24242424242424243	3	1.0	0.9999002
0.039810717055349734	0.2474747474747475	3	1.0	0.99990165
0.039810717055349734	0.25252525252525254	3	1.0	0.9999004
0.039810717055349734	0.25757575757575757	3	1.0	0.9999001
0.039810717055349734	0.26262626262626265	3	1.0	0.9999012
0.039810717055349734	0.2676767676767677	3	1.0	0.99990034
0.039810717055349734	0.2727272727272727	3	1.0	0.99990153
0.039810717055349734	0.2777777777777778	3	1.0	0.9999016
0.039810717055349734	0.2828282828282828	3	1.0	0.99990046
0.039810717055349734	0.2878787878787879	3	1.0	0.99990034
0.039810717055349734	0.29292929292929293	3	1.0	0.99990135
0.039810717055349734	0.29797979797979796	3	1.0	0.9999003
0.039810717055349734	0.30303030303030304	3	1.0	0.9999007
0.039810717055349734	0.30808080808080807	3	1.0	0.99990106
0.039810717055349734	0.31313131313131315	3	1.0	0.9999017
0.039810717055349734	0.3181818181818182	3	1.0	0.99990094
0.039810717055349734	0.32323232323232326	3	1.0	0.99990064
0.039810717055349734	0.3282828282828283	3	1.0	0.99990094
0.039810717055349734	0.3333333333333333	3	1.0	0.99990004
0.039810717055349734	0.3383838383838384	3	1.0	0.9999001
0.039810717055349734	0.3434343434343434	3	1.0	0.99990106
0.039810717055349734	0.3484848484848485	3	1.0	0.99990135
0.039810717055349734	0.35353535353535354	3	1.0	0.99990106
0.039810717055349734	0.35858585858585856	3	1.0	0.9999003
0.039810717055349734	0.36363636363636365	3	1.0	0.9999008
0.039810717055349734	0.3686868686868687	3	1.0	0.9999012
0.039810717055349734	0.37373737373737376	3	1.0	0.9999012
0.039810717055349734	0.3787878787878788	3	1.0	0.9999012
0.039810717055349734	0.3838383838383838	3	1.0	0.99990094
0.039810717055349734	0.3888888888888889	3	1.0	0.9999008
0.039810717055349734	0.3939393939393939	3	1.0	0.9999007
0.039810717055349734	0.398989898989899	3	1.0	0.9999007
0.039810717055349734	0.40404040404040403	3	1.0	0.9999008
0.039810717055349734	0.4090909090909091	3	1.0	0.9999013
0.039810717055349734	0.41414141414141414	3	1.0	0.99990016
0.039810717055349734	0.41919191919191917	3	1.0	0.99990135
0.039810717055349734	0.42424242424242425	3	1.0	0.999901
0.039810717055349734	0.4292929292929293	3	1.0	0.9999011
0.039810717055349734	0.43434343434343436	3	1.0	0.9999017
0.039810717055349734	0.4393939393939394	3	1.0	0.9999012
0.039810717055349734	0.4444444444444444	3	1.0	0.9999011
0.039810717055349734	0.4494949494949495	3	1.0	0.99990165
0.039810717055349734	0.45454545454545453	3	1.0	0.99990106
0.039810717055349734	0.4595959595959596	3	1.0	0.9999013
0.039810717055349734	0.46464646464646464	3	1.0	0.99990034
0.039810717055349734	0.4696969696969697	3	1.0	0.9999002
0.039810717055349734	0.47474747474747475	3	1.0	0.99990094
0.039810717055349734	0.4797979797979798	3	1.0	0.9999007
0.039810717055349734	0.48484848484848486	3	1.0	0.9999013
0.039810717055349734	0.4898989898989899	3	1.0	0.99990094
0.039810717055349734	0.494949494949495	3	1.0	0.9999015
0.039810717055349734	0.5	3	1.0	0.9999012
0.05011872336272722	0.0	3	0.9999027	3.2988368e-9
0.05011872336272722	0.005050505050505051	3	0.99990225	1.3978672e-7
0.05011872336272722	0.010101010101010102	3	0.9999037	4.1383427e-7
0.05011872336272722	0.015151515151515152	3	0.9999037	8.1383916e-7
0.05011872336272722	0.020202020202020204	3	0.9999036	1.336408e-6
0.05011872336272722	0.025252525252525252	3	0.9999046	1.981252e-6
0.05011872336272722	0.030303030303030304	3	0.9999022	2.7480028e-6
0.05011872336272722	0.03535353535353535	3	0.9999008	3.6374813e-6
0.05011872336272722	0.04040404040404041	3	0.9999009	4.6508203e-6
0.05011872336272722	0.045454545454545456	3	0.9999043	5.7908496e-6
0.05011872336272722	0.050505050505050504	3	0.9999013	7.0569645e-6
0.05011872336272722	0.05555555555555555	3	0.9999062	8.453717e-6
0.05011872336272722	0.06060606060606061	3	0.9999032	9.9791505e-6
0.05011872336272722	0.06565656565656566	3	0.9999052	1.16387255e-5
0.05011872336272722	0.0707070707070707	3	0.9999047	1.3433263e-5
0.05011872336272722	0.07575757575757576	3	0.99990237	1.5363457e-5
0.05011872336272722	0.08080808080808081	3	0.9999028	1.7433867e-5
0.05011872336272722	0.08585858585858586	3	0.9999007	1.9645358e-5
0.05011872336272722	0.09090909090909091	3	0.99990356	2.200373e-5
0.05011872336272722	0.09595959595959595	3	0.999902	2.4505025e-5
0.05011872336272722	0.10101010101010101	3	0.9999012	2.7155631e-5
0.05011872336272722	0.10606060606060606	3	0.9999054	2.9962783e-5
0.05011872336272722	0.1111111111111111	3	0.9999017	3.2916425e-5
0.05011872336272722	0.11616161616161616	3	0.9999014	3.6029865e-5
0.05011872336272722	0.12121212121212122	3	0.99990726	3.931133e-5
0.05011872336272722	0.12626262626262627	3	0.99990433	4.274292e-5
0.05011872336272722	0.13131313131313133	3	0.99990284	4.633962e-5
0.05011872336272722	0.13636363636363635	3	0.999905	5.0111703e-5
0.05011872336272722	0.1414141414141414	3	0.9999027	5.4045428e-5
0.05011872336272722	0.14646464646464646	3	0.99990684	5.8166792e-5
0.05011872336272722	0.15151515151515152	3	0.99990934	6.246265e-5
0.05011872336272722	0.15656565656565657	3	0.9999015	6.6908586e-5
0.05011872336272722	0.16161616161616163	3	0.99990344	7.1563285e-5
0.05011872336272722	0.16666666666666666	3	0.9999062	7.640997e-5
0.05011872336272722	0.1717171717171717	3	0.99990064	8.1412305e-5
0.05011872336272722	0.17676767676767677	3	0.9999076	8.665934e-5
0.05011872336272722	0.18181818181818182	3	0.9999075	9.2074755e-5
0.05011872336272722	0.18686868686868688	3	0.99990064	9.765328e-5
0.05011872336272722	0.1919191919191919	3	1.0	0.9999008
0.05011872336272722	0.19696969696969696	3	1.0	0.99990034
0.05011872336272722	0.20202020202020202	3	1.0	0.9999014
0.05011872336272722	0.20707070707070707	3	1.0	0.9999008
0.05011872336272722	0.21212121212121213	3	1.0	0.9999008
0.05011872336272722	0.21717171717171718	3	1.0	0.99990034
0.05011872336272722	0.2222222222222222	3	1.0	0.999902
0.05011872336272722	0.22727272727272727	3	1.0	0.9999021
0.05011872336272722	0.23232323232323232	3	1.0	0.9999013
0.05011872336272722	0.23737373737373738	3	1.0	0.9999018
0.05011872336272722	0.24242424242424243	3	1.0	0.9999001
0.05011872336272722	0.2474747474747475	3	1.0	0.9999008
0.05011872336272722	0.25252525252525254	3	1.0	0.9999021
0.05011872336272722	0.25757575757575757	3	1.0	0.999902
0.05011872336272722	0.26262626262626265	3	1.0	0.9999012
0.05011872336272722	0.2676767676767677	3	1.0	0.9999017
0.05011872336272722	0.2727272727272727	3	1.0	0.999902
0.05011872336272722	0.2777777777777778	3	1.0	0.9999021
0.05011872336272722	0.2828282828282828	3	1.0	0.9999001
0.05011872336272722	0.2878787878787879	3	1.0	0.9999007
0.05011872336272722	0.29292929292929293	3	1.0	0.9999018
0.05011872336272722	0.29797979797979796	3	1.0	0.9999013
0.05011872336272722	0.30303030303030304	3	1.0	0.999902
0.05011872336272722	0.30808080808080807	3	1.0	0.9999013
0.05011872336272722	0.31313131313131315	3	1.0	0.9999019
0.05011872336272722	0.3181818181818182	3	1.0	0.9999018
0.05011872336272722	0.32323232323232326	3	1.0	0.99990094
0.05011872336272722	0.3282828282828283	3	1.0	0.9999018
0.05011872336272722	0.3333333333333333	3	1.0	0.9999021
0.05011872336272722	0.3383838383838384	3	1.0	0.99990004
0.05011872336272722	0.3434343434343434	3	1.0	0.999902
0.05011872336272722	0.3484848484848485	3	1.0	0.9999018
0.05011872336272722	0.35353535353535354	3	1.0	0.99990153
0.05011872336272722	0.35858585858585856	3	1.0	0.9999014
0.05011872336272722	0.36363636363636365	3	1.0	0.9999014
0.05011872336272722	0.3686868686868687	3	1.0	0.99990165
0.05011872336272722	0.37373737373737376	3	1.0	0.9999021
0.05011872336272722	0.3787878787878788	3	1.0	0.99990094
0.05011872336272722	0.3838383838383838	3	1.0	0.99990016
0.05011872336272722	0.3888888888888889	3	1.0	0.9999022
0.05011872336272722	0.3939393939393939	3	1.0	0.99990034
0.05011872336272722	0.398989898989899	3	1.0	0.99990135
0.05011872336272722	0.40404040404040403	3	1.0	0.99990094
0.05011872336272722	0.4090909090909091	3	1.0	0.9999013
0.05011872336272722	0.41414141414141414	3	1.0	0.9999002
0.05011872336272722	0.41919191919191917	3	1.0	0.9999001
0.05011872336272722	0.42424242424242425	3	1.0	0.9999008
0.05011872336272722	0.4292929292929293	3	1.0	0.9999003
0.05011872336272722	0.43434343434343436	3	1.0	0.9999008
0.05011872336272722	0.4393939393939394	3	1.0	0.9999001
0.05011872336272722	0.4444444444444444	3	1.0	0.9999006
0.05011872336272722	0.4494949494949495	3	1.0	0.9999022
0.05011872336272722	0.45454545454545453	3	1.0	0.9999005
0.05011872336272722	0.4595959595959596	3	1.0	0.9999022
0.05011872336272722	0.46464646464646464	3	0.99999994	0.9999006
0.05011872336272722	0.4696969696969697	3	1.0	0.99990046
0.05011872336272722	0.47474747474747475	3	1.0	0.99990153
0.05011872336272722	0.4797979797979798	3	1.0	0.9999018
0.05011872336272722	0.48484848484848486	3	1.0	0.99990106
0.05011872336272722	0.4898989898989899	3	1.0	0.9999018
0.05011872336272722	0.494949494949495	3	1.0	0.99990165
0.05011872336272722	0.5	3	1.0	0.9999007
0.06309573444801933	0.0	3	0.99990135	3.4013243e-9
0.06309573444801933	0.005050505050505051	3	0.9999032	1.4440529e-7
0.06309573444801933	0.010101010101010102	3	0.99990344	4.2811826e-7
0.06309573444801933	0.015151515151515152	3	0.9999034	8.4301996e-7
0.06309573444801933	0.020202020202020204	3	0.99990314	1.3858221e-6
0.06309573444801933	0.025252525252525252	3	0.9999043	2.056437e-6
0.06309573444801933	0.030303030303030304	3	0.9999021	2.854972e-6
0.06309573444801933	0.03535353535353535	3	0.9999007	3.7820264e-6
0.06309573444801933	0.04040404040404041	3	0.99990076	4.839446e-6
0.06309573444801933	0.045454545454545456	3	0.9999041	6.0299726e-6
0.06309573444801933	0.050505050505050504	3	0.9999012	7.353058e-6
0.06309573444801933	0.05555555555555555	3	0.99990606	8.81437e-6
0.06309573444801933	0.06060606060606061	3	0.9999029	1.041052e-5
0.06309573444801933	0.06565656565656566	3	0.99990517	1.2149634e-5
0.06309573444801933	0.0707070707070707	3	0.99990463	1.402954e-5
0.06309573444801933	0.07575757575757576	3	0.99990237	1.6053931e-5
0.06309573444801933	0.08080808080808081	3	0.9999027	1.8226667e-5
0.06309573444801933	0.08585858585858586	3	0.99990064	2.054781e-5
0.06309573444801933	0.09090909090909091	3	0.99990344	2.3024622e-5
0.06309573444801933	0.09595959595959595	3	0.999902	2.5653386e-5
0.06309573444801933	0.10101010101010101	3	0.9999011	2.843904e-5
0.06309573444801933	0.10606060606060606	3	0.9999054	3.1393625e-5
0.06309573444801933	0.1111111111111111	3	0.99990165	3.4499644e-5
0.06309573444801933	0.11616161616161616	3	0.9999014	3.7776037e-5
0.06309573444801933	0.12121212121212122	3	0.99990714	4.123386e-5
0.06309573444801933	0.12626262626262627	3	0.9999043	4.4846056e-5
0.06309573444801933	0.13131313131313133	3	0.9999029	4.8636553e-5
0.06309573444801933	0.13636363636363635	3	0.9999048	5.2614014e-5
0.06309573444801933	0.1414141414141414	3	0.9999028	5.6759825e-5
0.06309573444801933	0.14646464646464646	3	0.99990696	6.111128e-5
0.06309573444801933	0.15151515151515152	3	0.9999093	6.564646e-5
0.06309573444801933	0.15656565656565657	3	0.9999016	7.0330396e-5
0.06309573444801933	0.16161616161616163	3	0.99990326	7.524746e-5
0.06309573444801933	0.16666666666666666	3	0.99990606	8.036716e-5
0.06309573444801933	0.1717171717171717	3	0.9999005	8.564677e-5
0.06309573444801933	0.17676767676767677	3	0.9999076	9.1198584e-5
0.06309573444801933	0.18181818181818182	3	0.99990755	9.6921394e-5
0.06309573444801933	0.18686868686868688	3	1.0	0.9999021
0.06309573444801933	0.1919191919191919	3	1.0	0.9999026
0.06309573444801933	0.19696969696969696	3	1.0	0.999902
0.06309573444801933	0.20202020202020202	3	1.0	0.9999014
0.06309573444801933	0.20707070707070707	3	1.0	0.9999014
0.06309573444801933	0.21212121212121213	3	1.0	0.99990255
0.06309573444801933	0.21717171717171718	3	1.0	0.99990034
0.06309573444801933	0.2222222222222222	3	1.0	0.9999007
0.06309573444801933	0.22727272727272727	3	1.0	0.9999014
0.06309573444801933	0.23232323232323232	3	1.0	0.99990016
0.06309573444801933	0.23737373737373738	3	1.0	0.9999004
0.06309573444801933	0.24242424242424243	3	1.0	0.99990225
0.06309573444801933	0.2474747474747475	3	1.0	0.9999007
0.06309573444801933	0.25252525252525254	3	1.0	0.9999018
0.06309573444801933	0.25757575757575757	3	1.0	0.9999001
0.06309573444801933	0.26262626262626265	3	1.0	0.9999016
0.06309573444801933	0.2676767676767677	3	1.0	0.9999008
0.06309573444801933	0.2727272727272727	3	1.0	0.9999012
0.06309573444801933	0.2777777777777778	3	1.0	0.9999027
0.06309573444801933	0.2828282828282828	3	1.0	0.99990284
0.06309573444801933	0.2878787878787879	3	1.0	0.9999017
0.06309573444801933	0.29292929292929293	3	1.0	0.9999025
0.06309573444801933	0.29797979797979796	3	1.0	0.99990255
0.06309573444801933	0.30303030303030304	3	1.0	0.99990195
0.06309573444801933	0.30808080808080807	3	1.0	0.99990076
0.06309573444801933	0.31313131313131315	3	1.0	0.9999021
0.06309573444801933	0.3181818181818182	3	1.0	0.99990064
0.06309573444801933	0.32323232323232326	3	1.0	0.9999019
0.06309573444801933	0.3282828282828283	3	1.0	0.9999006
0.06309573444801933	0.3333333333333333	3	1.0	0.9999021
0.06309573444801933	0.3383838383838384	3	1.0	0.9999014
0.06309573444801933	0.3434343434343434	3	1.0	0.99990106
0.06309573444801933	0.3484848484848485	3	1.0	0.9999012
0.06309573444801933	0.35353535353535354	3	1.0	0.999902
0.06309573444801933	0.35858585858585856	3	1.0	0.9999008
0.06309573444801933	0.36363636363636365	3	1.0	0.99990034
0.06309573444801933	0.3686868686868687	3	1.0	0.99990076
0.06309573444801933	0.37373737373737376	3	1.0	0.99990225
0.06309573444801933	0.3787878787878788	3	1.0	0.9999019
0.06309573444801933	0.3838383838383838	3	1.0	0.9999027
0.06309573444801933	0.3888888888888889	3	1.0	0.99990195
0.06309573444801933	0.3939393939393939	3	1.0	0.99990237
0.06309573444801933	0.398989898989899	3	1.0	0.99990124
0.06309573444801933	0.40404040404040403	3	1.0	0.9999016
0.06309573444801933	0.4090909090909091	3	1.0	0.99990046
0.06309573444801933	0.41414141414141414	3	1.0	0.9999008
0.06309573444801933	0.41919191919191917	3	1.0	0.9999026
0.06309573444801933	0.42424242424242425	3	1.0	0.99990046
0.06309573444801933	0.4292929292929293	3	1.0	0.9999027
0.06309573444801933	0.43434343434343436	3	1.0	0.99990094
0.06309573444801933	0.4393939393939394	3	1.0	0.9999008
0.06309573444801933	0.4444444444444444	3	1.0	0.99990237
0.06309573444801933	0.4494949494949495	3	1.0	0.9999001
0.06309573444801933	0.45454545454545453	3	1.0	0.9999025
0.06309573444801933	0.4595959595959596	3	1.0	0.99990106
0.06309573444801933	0.46464646464646464	3	1.0	0.99990153
0.06309573444801933	0.4696969696969697	3	1.0	0.999901
0.06309573444801933	0.47474747474747475	3	1.0	0.99990237
0.06309573444801933	0.4797979797979798	3	1.0	0.9999001
0.06309573444801933	0.48484848484848486	3	1.0	0.9999026
0.06309573444801933	0.4898989898989899	3	1.0	0.9999015
0.06309573444801933	0.494949494949495	3	1.0	0.99990237
0.06309573444801933	0.5	3	1.0	0.9999025
0.07943282347242814	0.0	3	0.99990016	3.5261936e-9
0.07943282347242814	0.005050505050505051	3	0.99990124	1.504718e-7
0.07943282347242814	0.010101010101010102	3	0.99990195	4.4711618e-7
0.07943282347242814	0.015151515151515152	3	0.99990267	8.8198897e-7
0.07943282347242814	0.020202020202020204	3	0.99990296	1.4519605e-6
0.07943282347242814	0.025252525252525252	3	0.9999039	2.157516e-6
0.07943282347242814	0.030303030303030304	3	0.99990207	2.9985422e-6
0.07943282347242814	0.03535353535353535	3	0.9999004	3.976344e-6
0.07943282347242814	0.04040404040404041	3	0.99990046	5.093515e-6
0.07943282347242814	0.045454545454545456	3	0.99990386	6.3524512e-6
0.07943282347242814	0.050505050505050504	3	0.99990106	7.75344e-6
0.07943282347242814	0.05555555555555555	3	0.99990594	9.30209e-6
0.07943282347242814	0.06060606060606061	3	0.99990284	1.0994732e-5
0.07943282347242814	0.06565656565656566	3	0.99990517	1.2841944e-5
0.07943282347242814	0.0707070707070707	3	0.99990445	1.48388945e-5
0.07943282347242814	0.07575757575757576	3	0.9999021	1.6990925e-5
0.07943282347242814	0.08080808080808081	3	0.9999027	1.930321e-5
0.07943282347242814	0.08585858585858586	3	0.9999005	2.177358e-5
0.07943282347242814	0.09090909090909091	3	0.9999035	2.4414716e-5
0.07943282347242814	0.09595959595959595	3	0.99990183	2.7215989e-5
0.07943282347242814	0.10101010101010101	3	0.99990106	3.018816e-5
0.07943282347242814	0.10606060606060606	3	0.9999052	3.3344004e-5
0.07943282347242814	0.1111111111111111	3	0.9999016	3.6658428e-5
0.07943282347242814	0.11616161616161616	3	0.99990124	4.0159925e-5
0.07943282347242814	0.12121212121212122	3	0.9999071	4.386184e-5
0.07943282347242814	0.12626262626262627	3	0.9999041	4.7723843e-5
0.07943282347242814	0.13131313131313133	3	0.9999027	5.177875e-5
0.07943282347242814	0.13636363636363635	3	0.99990475	5.603832e-5
0.07943282347242814	0.1414141414141414	3	0.99990255	6.047739e-5
0.07943282347242814	0.14646464646464646	3	0.9999068	6.514575e-5
0.07943282347242814	0.15151515151515152	3	0.99990916	7.0011076e-5
0.07943282347242814	0.15656565656565657	3	0.9999014	7.502361e-5
0.07943282347242814	0.16161616161616163	3	0.99990326	8.0301856e-5
0.07943282347242814	0.16666666666666666	3	0.999906	8.580195e-5
0.07943282347242814	0.1717171717171717	3	0.99990046	9.145926e-5
0.07943282347242814	0.17676767676767677	3	0.9999076	9.743897e-5
0.07943282347242814	0.18181818181818182	3	1.0	0.99990165
0.07943282347242814	0.18686868686868688	3	1.0	0.9999011
0.07943282347242814	0.1919191919191919	3	1.0	0.9999018
0.07943282347242814	0.19696969696969696	3	1.0	0.999901
0.07943282347242814	0.20202020202020202	3	1.0	0.99990314
0.07943282347242814	0.20707070707070707	3	1.0	0.999902
0.07943282347242814	0.21212121212121213	3	1.0	0.9999018
0.07943282347242814	0.21717171717171718	3	1.0	0.99990296
0.07943282347242814	0.2222222222222222	3	1.0	0.99990296
0.07943282347242814	0.22727272727272727	3	1.0	0.99990225
0.07943282347242814	0.23232323232323232	3	1.0	0.99990094
0.07943282347242814	0.23737373737373738	3	1.0	0.99990344
0.07943282347242814	0.24242424242424243	3	1.0	0.99990296
0.07943282347242814	0.2474747474747475	3	1.0	0.99990344
0.07943282347242814	0.25252525252525254	3	1.0	0.9999017
0.07943282347242814	0.25757575757575757	3	1.0	0.9999016
0.07943282347242814	0.26262626262626265	3	1.0	0.9999034
0.07943282347242814	0.2676767676767677	3	1.0	0.99990034
0.07943282347242814	0.2727272727272727	3	1.0	0.9999033
0.07943282347242814	0.2777777777777778	3	1.0	0.99990207
0.07943282347242814	0.2828282828282828	3	1.0	0.9999001
0.07943282347242814	0.2878787878787879	3	1.0	0.9999014
0.07943282347242814	0.29292929292929293	3	1.0	0.9999025
0.07943282347242814	0.29797979797979796	3	1.0	0.9999001
0.07943282347242814	0.30303030303030304	3	1.0	0.9999013
0.07943282347242814	0.30808080808080807	3	1.0	0.99990296
0.07943282347242814	0.31313131313131315	3	1.0	0.99990153
0.07943282347242814	0.3181818181818182	3	1.0	0.9999008
0.07943282347242814	0.32323232323232326	3	1.0	0.9999008
0.07943282347242814	0.3282828282828283	3	1.0	0.99990165
0.07943282347242814	0.3333333333333333	3	1.0	0.9999001
0.07943282347242814	0.3383838383838384	3	1.0	0.9999031
0.07943282347242814	0.3434343434343434	3	1.0	0.99990034
0.07943282347242814	0.3484848484848485	3	1.0	0.9999024
0.07943282347242814	0.35353535353535354	3	1.0	0.9999023
0.07943282347242814	0.35858585858585856	3	1.0	0.99990034
0.07943282347242814	0.36363636363636365	3	1.0	0.9999033
0.07943282347242814	0.3686868686868687	3	1.0	0.99990094
0.07943282347242814	0.37373737373737376	3	1.0	0.99990034
0.07943282347242814	0.3787878787878788	3	1.0	0.99990153
0.07943282347242814	0.3838383838383838	3	1.0	0.99990106
0.07943282347242814	0.3888888888888889	3	1.0	0.9999025
0.07943282347242814	0.3939393939393939	3	1.0	0.9999025
0.07943282347242814	0.398989898989899	3	1.0	0.99990106
0.07943282347242814	0.40404040404040403	3	1.0	0.99990165
0.07943282347242814	0.4090909090909091	3	1.0	0.99990094
0.07943282347242814	0.41414141414141414	3	1.0	0.99990225
0.07943282347242814	0.41919191919191917	3	1.0	0.9999025
0.07943282347242814	0.42424242424242425	3	1.0	0.9999014
0.07943282347242814	0.4292929292929293	3	1.0	0.9999027
0.07943282347242814	0.43434343434343436	3	1.0	0.99990284
0.07943282347242814	0.4393939393939394	3	1.0	0.9999019
0.07943282347242814	0.4444444444444444	3	1.0	0.99990344
0.07943282347242814	0.4494949494949495	3	1.0	0.99990046
0.07943282347242814	0.45454545454545453	3	1.0	0.99990344
0.07943282347242814	0.4595959595959596	3	1.0	0.999902
0.07943282347242814	0.46464646464646464	3	1.0	0.9999031
0.07943282347242814	0.4696969696969697	3	1.0	0.9999033
0.07943282347242814	0.47474747474747475	3	1.0	0.9999027
0.07943282347242814	0.4797979797979798	3	1.0	0.9999012
0.07943282347242814	0.48484848484848486	3	1.0	0.99990237
0.07943282347242814	0.4898989898989899	3	1.0	0.99990284
0.07943282347242814	0.494949494949495	3	1.0	0.9999025
[truncated: 9,101 more rows]
