# Supplementary material for: Coevolution of male and female mate choice can destabilize reproductive isolation
Source: Nat Commun. 2019 Nov 12;10:5122. doi: 10.1038/s41467-019-12860-9 (PMC6851176; doi:10.1038/s41467-019-12860-9)
Supplement: Supplementary file 5 — Supplementary Software 1 [file 41467_2019_12860_MOESM5_ESM.zip › CodeChoosinessCoevolution/Data/GameticLinkageDisequilibriumAMtestSelectionGradientDetailledAlpha1.txt]

percentFemale	percentMale	linkageDAM	genotypeA	genotypeM
0.001	0.001	0.0	1	1
0.001	0.001	0.0	1	2
0.001	0.001	-2.9802322e-8	2	1
0.001	0.001	0.0	2	2
0.001	0.0509	2.9802322e-8	1	1
0.001	0.0509	7.450581e-9	1	2
0.001	0.0509	2.9802322e-8	2	1
0.001	0.0509	0.0	2	2
0.001	0.1008	-2.9802322e-8	1	1
0.001	0.1008	1.4901161e-8	1	2
0.001	0.1008	0.0	2	1
0.001	0.1008	-1.4901161e-8	2	2
0.001	0.1507	0.0	1	1
0.001	0.1507	2.9802322e-8	1	2
0.001	0.1507	2.9802322e-8	2	1
0.001	0.1507	0.0	2	2
0.001	0.2006	0.0	1	1
0.001	0.2006	-1.4901161e-8	1	2
0.001	0.2006	-2.9802322e-8	2	1
0.001	0.2006	0.0	2	2
0.001	0.2505	0.0	1	1
0.001	0.2505	0.0	1	2
0.001	0.2505	1.4901161e-8	2	1
0.001	0.2505	0.0	2	2
0.001	0.3004	-2.9802322e-8	1	1
0.001	0.3004	2.9802322e-8	1	2
0.001	0.3004	4.4703484e-8	2	1
0.001	0.3004	-2.9802322e-8	2	2
0.001	0.3503	1.4901161e-8	1	1
0.001	0.3503	0.0	1	2
0.001	0.3503	-1.4901161e-8	2	1
0.001	0.3503	2.9802322e-8	2	2
0.001	0.4002	-1.4901161e-8	1	1
0.001	0.4002	-2.9802322e-8	1	2
0.001	0.4002	-1.4901161e-8	2	1
0.001	0.4002	-2.9802322e-8	2	2
0.001	0.4501	5.9604645e-8	1	1
0.001	0.4501	0.0	1	2
0.001	0.4501	0.0	2	1
0.001	0.4501	5.9604645e-8	2	2
0.001	0.5	0.0	1	1
0.001	0.5	2.9802322e-8	1	2
0.001	0.5	0.0	2	1
0.001	0.5	2.9802322e-8	2	2
0.001	0.5499	1.4901161e-8	1	1
0.001	0.5499	2.9802322e-8	1	2
0.001	0.5499	1.4901161e-8	2	1
0.001	0.5499	0.0	2	2
0.001	0.5998	0.0	1	1
0.001	0.5998	0.0	1	2
0.001	0.5998	1.4901161e-8	2	1
0.001	0.5998	0.0	2	2
0.001	0.6497	7.450581e-9	1	1
0.001	0.6497	0.0	1	2
0.001	0.6497	0.0	2	1
0.001	0.6497	-2.9802322e-8	2	2
0.001	0.6996	-7.450581e-9	1	1
0.001	0.6996	8.940697e-8	1	2
0.001	0.6996	2.9802322e-8	2	1
0.001	0.6996	5.9604645e-8	2	2
0.001	0.7495	2.2351742e-8	1	1
0.001	0.7495	0.0	1	2
0.001	0.7495	-7.450581e-9	2	1
0.001	0.7495	2.9802322e-8	2	2
0.001	0.7994	7.450581e-9	1	1
0.001	0.7994	2.9802322e-8	1	2
0.001	0.7994	3.7252903e-9	2	1
0.001	0.7994	2.9802322e-8	2	2
0.001	0.8493	3.7252903e-9	1	1
0.001	0.8493	-8.940697e-8	1	2
0.001	0.8493	-1.4901161e-8	2	1
0.001	0.8493	-5.9604645e-8	2	2
0.001	0.8992	-5.5879354e-9	1	1
0.001	0.8992	-8.940697e-8	1	2
0.001	0.8992	0.0	2	1
0.001	0.8992	-2.9802322e-8	2	2
0.001	0.9491	4.656613e-9	1	1
0.001	0.9491	0.0	1	2
0.001	0.9491	-2.7939677e-9	2	1
0.001	0.9491	2.9802322e-8	2	2
0.001	0.999	2.910383e-11	1	1
0.001	0.999	-5.9604645e-8	1	2
0.001	0.999	-1.1641532e-10	2	1
0.001	0.999	-8.940697e-8	2	2
0.0509	0.001	5.9604645e-8	1	1
0.0509	0.001	3.7252903e-9	1	2
0.0509	0.001	5.9604645e-8	2	1
0.0509	0.001	0.0	2	2
0.0509	0.0509	-5.9604645e-8	1	1
0.0509	0.0509	-1.4901161e-8	1	2
0.0509	0.0509	0.0	2	1
0.0509	0.0509	7.450581e-9	2	2
0.0509	0.1008	0.0	1	1
0.0509	0.1008	-1.4901161e-8	1	2
0.0509	0.1008	0.0	2	1
0.0509	0.1008	0.0	2	2
0.0509	0.1507	2.9802322e-8	1	1
0.0509	0.1507	0.0	1	2
0.0509	0.1507	-2.9802322e-8	2	1
0.0509	0.1507	1.4901161e-8	2	2
0.0509	0.2006	0.0	1	1
0.0509	0.2006	2.9802322e-8	1	2
0.0509	0.2006	5.9604645e-8	2	1
0.0509	0.2006	0.0	2	2
0.0509	0.2505	-2.9802322e-8	1	1
0.0509	0.2505	-2.9802322e-8	1	2
0.0509	0.2505	0.0	2	1
0.0509	0.2505	0.0	2	2
0.0509	0.3004	-5.9604645e-8	1	1
0.0509	0.3004	-2.9802322e-8	1	2
0.0509	0.3004	-4.4703484e-8	2	1
0.0509	0.3004	-2.9802322e-8	2	2
0.0509	0.3503	1.4901161e-8	1	1
0.0509	0.3503	0.0	1	2
0.0509	0.3503	1.4901161e-8	2	1
0.0509	0.3503	5.9604645e-8	2	2
0.0509	0.4002	2.9802322e-8	1	1
0.0509	0.4002	2.9802322e-8	1	2
0.0509	0.4002	1.4901161e-8	2	1
0.0509	0.4002	2.9802322e-8	2	2
0.0509	0.4501	-1.4901161e-8	1	1
0.0509	0.4501	-5.9604645e-8	1	2
0.0509	0.4501	-4.4703484e-8	2	1
0.0509	0.4501	-8.940697e-8	2	2
0.0509	0.5	-2.9802322e-8	1	1
0.0509	0.5	-2.9802322e-8	1	2
0.0509	0.5	-2.9802322e-8	2	1
0.0509	0.5	-1.1920929e-7	2	2
0.0509	0.5499	1.4901161e-8	1	1
0.0509	0.5499	-2.9802322e-8	1	2
0.0509	0.5499	-1.4901161e-8	2	1
0.0509	0.5499	2.9802322e-8	2	2
0.0509	0.5998	0.0	1	1
0.0509	0.5998	-5.9604645e-8	1	2
0.0509	0.5998	-1.4901161e-8	2	1
0.0509	0.5998	0.0	2	2
0.0509	0.6497	7.450581e-9	1	1
0.0509	0.6497	5.9604645e-8	1	2
0.0509	0.6497	2.2351742e-8	2	1
0.0509	0.6497	2.9802322e-8	2	2
0.0509	0.6996	7.450581e-9	1	1
0.0509	0.6996	2.9802322e-8	1	2
0.0509	0.6996	0.0	2	1
0.0509	0.6996	0.0	2	2
0.0509	0.7495	-7.450581e-9	1	1
0.0509	0.7495	0.0	1	2
0.0509	0.7495	7.450581e-9	2	1
0.0509	0.7495	0.0	2	2
0.0509	0.7994	-1.4901161e-8	1	1
0.0509	0.7994	0.0	1	2
0.0509	0.7994	3.7252903e-9	2	1
0.0509	0.7994	-5.9604645e-8	2	2
0.0509	0.8493	3.7252903e-9	1	1
0.0509	0.8493	0.0	1	2
0.0509	0.8493	-3.7252903e-9	2	1
0.0509	0.8493	0.0	2	2
0.0509	0.8992	3.7252903e-9	1	1
0.0509	0.8992	2.9802322e-8	1	2
0.0509	0.8992	0.0	2	1
0.0509	0.8992	5.9604645e-8	2	2
0.0509	0.9491	9.313226e-10	1	1
0.0509	0.9491	0.0	1	2
0.0509	0.9491	-9.313226e-10	2	1
0.0509	0.9491	2.9802322e-8	2	2
0.0509	0.999	0.0	1	1
0.0509	0.999	2.9802322e-8	1	2
0.0509	0.999	2.910383e-11	2	1
0.0509	0.999	2.9802322e-8	2	2
0.1008	0.001	2.9802322e-8	1	1
0.1008	0.001	1.8626451e-9	1	2
0.1008	0.001	0.0	2	1
0.1008	0.001	1.8626451e-9	2	2
0.1008	0.0509	5.9604645e-8	1	1
0.1008	0.0509	1.4901161e-8	1	2
0.1008	0.0509	5.9604645e-8	2	1
0.1008	0.0509	2.2351742e-8	2	2
0.1008	0.1008	0.0	1	1
0.1008	0.1008	0.0	1	2
0.1008	0.1008	-2.9802322e-8	2	1
0.1008	0.1008	-1.4901161e-8	2	2
0.1008	0.1507	2.9802322e-8	1	1
0.1008	0.1507	1.4901161e-8	1	2
0.1008	0.1507	0.0	2	1
0.1008	0.1507	0.0	2	2
0.1008	0.2006	2.9802322e-8	1	1
0.1008	0.2006	2.9802322e-8	1	2
0.1008	0.2006	5.9604645e-8	2	1
0.1008	0.2006	2.9802322e-8	2	2
0.1008	0.2505	-4.4703484e-8	1	1
0.1008	0.2505	-2.9802322e-8	1	2
0.1008	0.2505	-1.4901161e-8	2	1
0.1008	0.2505	-5.9604645e-8	2	2
0.1008	0.3004	1.4901161e-8	1	1
0.1008	0.3004	2.9802322e-8	1	2
0.1008	0.3004	2.9802322e-8	2	1
0.1008	0.3004	2.9802322e-8	2	2
0.1008	0.3503	1.4901161e-8	1	1
0.1008	0.3503	0.0	1	2
0.1008	0.3503	1.4901161e-8	2	1
0.1008	0.3503	-2.9802322e-8	2	2
0.1008	0.4002	0.0	1	1
0.1008	0.4002	0.0	1	2
0.1008	0.4002	0.0	2	1
0.1008	0.4002	-2.9802322e-8	2	2
0.1008	0.4501	0.0	1	1
0.1008	0.4501	0.0	1	2
0.1008	0.4501	-1.4901161e-8	2	1
0.1008	0.4501	0.0	2	2
0.1008	0.5	0.0	1	1
0.1008	0.5	5.9604645e-8	1	2
0.1008	0.5	2.9802322e-8	2	1
0.1008	0.5	2.9802322e-8	2	2
0.1008	0.5499	-1.4901161e-8	1	1
0.1008	0.5499	-5.9604645e-8	1	2
0.1008	0.5499	-1.4901161e-8	2	1
0.1008	0.5499	-2.9802322e-8	2	2
0.1008	0.5998	-2.2351742e-8	1	1
0.1008	0.5998	-5.9604645e-8	1	2
0.1008	0.5998	0.0	2	1
0.1008	0.5998	0.0	2	2
0.1008	0.6497	7.450581e-9	1	1
0.1008	0.6497	-2.9802322e-8	1	2
0.1008	0.6497	-1.4901161e-8	2	1
0.1008	0.6497	-2.9802322e-8	2	2
0.1008	0.6996	0.0	1	1
0.1008	0.6996	0.0	1	2
0.1008	0.6996	7.450581e-9	2	1
0.1008	0.6996	2.9802322e-8	2	2
0.1008	0.7495	-1.4901161e-8	1	1
0.1008	0.7495	-2.9802322e-8	1	2
0.1008	0.7495	7.450581e-9	2	1
0.1008	0.7495	-8.940697e-8	2	2
0.1008	0.7994	3.7252903e-9	1	1
0.1008	0.7994	2.9802322e-8	1	2
0.1008	0.7994	3.7252903e-9	2	1
0.1008	0.7994	2.9802322e-8	2	2
0.1008	0.8493	-3.7252903e-9	1	1
0.1008	0.8493	2.9802322e-8	1	2
0.1008	0.8493	7.450581e-9	2	1
0.1008	0.8493	2.9802322e-8	2	2
0.1008	0.8992	-5.5879354e-9	1	1
0.1008	0.8992	0.0	1	2
0.1008	0.8992	1.8626451e-9	2	1
0.1008	0.8992	-5.9604645e-8	2	2
0.1008	0.9491	-2.7939677e-9	1	1
0.1008	0.9491	2.9802322e-8	1	2
0.1008	0.9491	4.656613e-9	2	1
0.1008	0.9491	2.9802322e-8	2	2
0.1008	0.999	-2.910383e-11	1	1
0.1008	0.999	-5.9604645e-8	1	2
0.1008	0.999	-5.820766e-11	2	1
0.1008	0.999	-5.9604645e-8	2	2
0.1507	0.001	2.9802322e-8	1	1
0.1507	0.001	0.0	1	2
0.1507	0.001	5.9604645e-8	2	1
0.1507	0.001	3.7252903e-9	2	2
0.1507	0.0509	-2.9802322e-8	1	1
0.1507	0.0509	7.450581e-9	1	2
0.1507	0.0509	-2.9802322e-8	2	1
0.1507	0.0509	-7.450581e-9	2	2
0.1507	0.1008	2.9802322e-8	1	1
0.1507	0.1008	4.4703484e-8	1	2
0.1507	0.1008	5.9604645e-8	2	1
0.1507	0.1008	0.0	2	2
0.1507	0.1507	-5.9604645e-8	1	1
0.1507	0.1507	-2.9802322e-8	1	2
0.1507	0.1507	-2.9802322e-8	2	1
0.1507	0.1507	-4.4703484e-8	2	2
0.1507	0.2006	0.0	1	1
0.1507	0.2006	1.4901161e-8	1	2
0.1507	0.2006	2.9802322e-8	2	1
0.1507	0.2006	0.0	2	2
0.1507	0.2505	0.0	1	1
0.1507	0.2505	2.9802322e-8	1	2
0.1507	0.2505	1.4901161e-8	2	1
0.1507	0.2505	0.0	2	2
0.1507	0.3004	2.9802322e-8	1	1
0.1507	0.3004	2.9802322e-8	1	2
0.1507	0.3004	1.4901161e-8	2	1
0.1507	0.3004	0.0	2	2
0.1507	0.3503	0.0	1	1
0.1507	0.3503	0.0	1	2
0.1507	0.3503	-1.4901161e-8	2	1
0.1507	0.3503	0.0	2	2
0.1507	0.4002	0.0	1	1
0.1507	0.4002	0.0	1	2
0.1507	0.4002	-1.4901161e-8	2	1
0.1507	0.4002	-2.9802322e-8	2	2
0.1507	0.4501	0.0	1	1
0.1507	0.4501	2.9802322e-8	1	2
0.1507	0.4501	1.4901161e-8	2	1
0.1507	0.4501	0.0	2	2
0.1507	0.5	0.0	1	1
0.1507	0.5	0.0	1	2
0.1507	0.5	0.0	2	1
0.1507	0.5	0.0	2	2
0.1507	0.5499	0.0	1	1
0.1507	0.5499	-2.9802322e-8	1	2
0.1507	0.5499	0.0	2	1
0.1507	0.5499	0.0	2	2
0.1507	0.5998	0.0	1	1
0.1507	0.5998	0.0	1	2
0.1507	0.5998	7.450581e-9	2	1
0.1507	0.5998	0.0	2	2
0.1507	0.6497	7.450581e-9	1	1
0.1507	0.6497	0.0	1	2
0.1507	0.6497	-7.450581e-9	2	1
0.1507	0.6497	2.9802322e-8	2	2
0.1507	0.6996	0.0	1	1
0.1507	0.6996	2.9802322e-8	1	2
0.1507	0.6996	0.0	2	1
0.1507	0.6996	2.9802322e-8	2	2
0.1507	0.7495	-1.4901161e-8	1	1
0.1507	0.7495	2.9802322e-8	1	2
0.1507	0.7495	2.2351742e-8	2	1
0.1507	0.7495	0.0	2	2
0.1507	0.7994	3.7252903e-9	1	1
0.1507	0.7994	0.0	1	2
0.1507	0.7994	0.0	2	1
0.1507	0.7994	2.9802322e-8	2	2
0.1507	0.8493	0.0	1	1
0.1507	0.8493	0.0	1	2
0.1507	0.8493	0.0	2	1
0.1507	0.8493	0.0	2	2
0.1507	0.8992	3.7252903e-9	1	1
0.1507	0.8992	0.0	1	2
0.1507	0.8992	-1.8626451e-9	2	1
0.1507	0.8992	0.0	2	2
0.1507	0.9491	1.8626451e-9	1	1
0.1507	0.9491	5.9604645e-8	1	2
0.1507	0.9491	1.8626451e-9	2	1
0.1507	0.9491	5.9604645e-8	2	2
0.1507	0.999	2.910383e-11	1	1
0.1507	0.999	0.0	1	2
0.1507	0.999	-8.731149e-11	2	1
0.1507	0.999	-2.9802322e-8	2	2
0.2006	0.001	0.0	1	1
0.2006	0.001	-1.8626451e-9	1	2
0.2006	0.001	0.0	2	1
0.2006	0.001	1.8626451e-9	2	2
0.2006	0.0509	-8.940697e-8	1	1
0.2006	0.0509	-7.450581e-9	1	2
0.2006	0.0509	-5.9604645e-8	2	1
0.2006	0.0509	-2.2351742e-8	2	2
0.2006	0.1008	-2.9802322e-8	1	1
0.2006	0.1008	0.0	1	2
0.2006	0.1008	0.0	2	1
0.2006	0.1008	-2.9802322e-8	2	2
0.2006	0.1507	-2.9802322e-8	1	1
0.2006	0.1507	-1.4901161e-8	1	2
0.2006	0.1507	-2.9802322e-8	2	1
0.2006	0.1507	-1.4901161e-8	2	2
0.2006	0.2006	2.9802322e-8	1	1
0.2006	0.2006	1.4901161e-8	1	2
0.2006	0.2006	2.9802322e-8	2	1
0.2006	0.2006	0.0	2	2
0.2006	0.2505	-2.9802322e-8	1	1
0.2006	0.2505	-5.9604645e-8	1	2
0.2006	0.2505	-2.9802322e-8	2	1
0.2006	0.2505	-5.9604645e-8	2	2
0.2006	0.3004	-5.9604645e-8	1	1
0.2006	0.3004	0.0	1	2
0.2006	0.3004	0.0	2	1
0.2006	0.3004	0.0	2	2
0.2006	0.3503	1.4901161e-8	1	1
0.2006	0.3503	0.0	1	2
0.2006	0.3503	0.0	2	1
0.2006	0.3503	0.0	2	2
0.2006	0.4002	4.4703484e-8	1	1
0.2006	0.4002	2.9802322e-8	1	2
0.2006	0.4002	2.9802322e-8	2	1
0.2006	0.4002	5.9604645e-8	2	2
0.2006	0.4501	4.4703484e-8	1	1
0.2006	0.4501	5.9604645e-8	1	2
0.2006	0.4501	0.0	2	1
0.2006	0.4501	2.9802322e-8	2	2
0.2006	0.5	1.4901161e-8	1	1
0.2006	0.5	8.940697e-8	1	2
0.2006	0.5	2.9802322e-8	2	1
0.2006	0.5	8.940697e-8	2	2
0.2006	0.5499	-1.4901161e-8	1	1
0.2006	0.5499	2.9802322e-8	1	2
0.2006	0.5499	1.4901161e-8	2	1
0.2006	0.5499	2.9802322e-8	2	2
0.2006	0.5998	2.2351742e-8	1	1
0.2006	0.5998	5.9604645e-8	1	2
0.2006	0.5998	-7.450581e-9	2	1
0.2006	0.5998	5.9604645e-8	2	2
0.2006	0.6497	7.450581e-9	1	1
0.2006	0.6497	0.0	1	2
0.2006	0.6497	7.450581e-9	2	1
0.2006	0.6497	2.9802322e-8	2	2
0.2006	0.6996	-2.2351742e-8	1	1
0.2006	0.6996	-8.940697e-8	1	2
0.2006	0.6996	0.0	2	1
0.2006	0.6996	-8.940697e-8	2	2
0.2006	0.7495	7.450581e-9	1	1
0.2006	0.7495	0.0	1	2
0.2006	0.7495	0.0	2	1
0.2006	0.7495	5.9604645e-8	2	2
0.2006	0.7994	1.4901161e-8	1	1
0.2006	0.7994	0.0	1	2
0.2006	0.7994	-1.1175871e-8	2	1
0.2006	0.7994	5.9604645e-8	2	2
0.2006	0.8493	7.450581e-9	1	1
0.2006	0.8493	5.9604645e-8	1	2
0.2006	0.8493	3.7252903e-9	2	1
0.2006	0.8493	5.9604645e-8	2	2
0.2006	0.8992	-9.313226e-9	1	1
0.2006	0.8992	-2.9802322e-8	1	2
0.2006	0.8992	1.8626451e-9	2	1
0.2006	0.8992	-8.940697e-8	2	2
0.2006	0.9491	4.656613e-9	1	1
0.2006	0.9491	0.0	1	2
0.2006	0.9491	-3.7252903e-9	2	1
0.2006	0.9491	0.0	2	2
0.2006	0.999	-8.731149e-11	1	1
0.2006	0.999	0.0	1	2
0.2006	0.999	8.731149e-11	2	1
0.2006	0.999	0.0	2	2
0.2505	0.001	0.0	1	1
0.2505	0.001	-1.8626451e-9	1	2
0.2505	0.001	0.0	2	1
0.2505	0.001	1.8626451e-9	2	2
0.2505	0.0509	8.940697e-8	1	1
0.2505	0.0509	1.4901161e-8	1	2
0.2505	0.0509	5.9604645e-8	2	1
0.2505	0.0509	3.7252903e-8	2	2
0.2505	0.1008	-2.9802322e-8	1	1
0.2505	0.1008	-1.4901161e-8	1	2
0.2505	0.1008	0.0	2	1
0.2505	0.1008	0.0	2	2
0.2505	0.1507	0.0	1	1
0.2505	0.1507	0.0	1	2
0.2505	0.1507	0.0	2	1
0.2505	0.1507	0.0	2	2
0.2505	0.2006	0.0	1	1
0.2505	0.2006	0.0	1	2
0.2505	0.2006	0.0	2	1
0.2505	0.2006	0.0	2	2
0.2505	0.2505	0.0	1	1
0.2505	0.2505	-2.9802322e-8	1	2
0.2505	0.2505	-1.4901161e-8	2	1
0.2505	0.2505	0.0	2	2
0.2505	0.3004	0.0	1	1
0.2505	0.3004	2.9802322e-8	1	2
0.2505	0.3004	1.4901161e-8	2	1
0.2505	0.3004	0.0	2	2
0.2505	0.3503	4.4703484e-8	1	1
0.2505	0.3503	2.9802322e-8	1	2
0.2505	0.3503	1.4901161e-8	2	1
0.2505	0.3503	5.9604645e-8	2	2
0.2505	0.4002	0.0	1	1
0.2505	0.4002	5.9604645e-8	1	2
0.2505	0.4002	2.9802322e-8	2	1
0.2505	0.4002	0.0	2	2
0.2505	0.4501	0.0	1	1
0.2505	0.4501	2.9802322e-8	1	2
0.2505	0.4501	1.4901161e-8	2	1
0.2505	0.4501	0.0	2	2
0.2505	0.5	-1.4901161e-8	1	1
0.2505	0.5	2.9802322e-8	1	2
0.2505	0.5	1.4901161e-8	2	1
0.2505	0.5	-2.9802322e-8	2	2
0.2505	0.5499	1.4901161e-8	1	1
0.2505	0.5499	5.9604645e-8	1	2
0.2505	0.5499	2.9802322e-8	2	1
0.2505	0.5499	2.9802322e-8	2	2
0.2505	0.5998	0.0	1	1
0.2505	0.5998	0.0	1	2
0.2505	0.5998	7.450581e-9	2	1
0.2505	0.5998	0.0	2	2
0.2505	0.6497	1.4901161e-8	1	1
0.2505	0.6497	5.9604645e-8	1	2
0.2505	0.6497	7.450581e-9	2	1
0.2505	0.6497	5.9604645e-8	2	2
0.2505	0.6996	7.450581e-9	1	1
0.2505	0.6996	-2.9802322e-8	1	2
0.2505	0.6996	0.0	2	1
0.2505	0.6996	0.0	2	2
0.2505	0.7495	-7.450581e-9	1	1
0.2505	0.7495	2.9802322e-8	1	2
0.2505	0.7495	7.450581e-9	2	1
0.2505	0.7495	0.0	2	2
0.2505	0.7994	-3.7252903e-9	1	1
0.2505	0.7994	5.9604645e-8	1	2
0.2505	0.7994	1.4901161e-8	2	1
0.2505	0.7994	2.9802322e-8	2	2
0.2505	0.8493	0.0	1	1
0.2505	0.8493	2.9802322e-8	1	2
0.2505	0.8493	7.450581e-9	2	1
0.2505	0.8493	0.0	2	2
0.2505	0.8992	-3.7252903e-9	1	1
0.2505	0.8992	2.9802322e-8	1	2
0.2505	0.8992	5.5879354e-9	2	1
0.2505	0.8992	0.0	2	2
0.2505	0.9491	-9.313226e-10	1	1
0.2505	0.9491	-5.9604645e-8	1	2
0.2505	0.9491	-9.313226e-10	2	1
0.2505	0.9491	-2.9802322e-8	2	2
0.2505	0.999	-2.910383e-11	1	1
0.2505	0.999	0.0	1	2
0.2505	0.999	2.910383e-11	2	1
0.2505	0.999	2.9802322e-8	2	2
0.3004	0.001	2.9802322e-8	1	1
0.3004	0.001	-3.7252903e-9	1	2
0.3004	0.001	0.0	2	1
0.3004	0.001	3.7252903e-9	2	2
0.3004	0.0509	0.0	1	1
0.3004	0.0509	7.450581e-9	1	2
0.3004	0.0509	0.0	2	1
0.3004	0.0509	0.0	2	2
0.3004	0.1008	-2.9802322e-8	1	1
0.3004	0.1008	0.0	1	2
0.3004	0.1008	0.0	2	1
0.3004	0.1008	0.0	2	2
0.3004	0.1507	2.9802322e-8	1	1
0.3004	0.1507	-1.4901161e-8	1	2
0.3004	0.1507	0.0	2	1
0.3004	0.1507	1.4901161e-8	2	2
0.3004	0.2006	0.0	1	1
0.3004	0.2006	-4.4703484e-8	1	2
0.3004	0.2006	-2.9802322e-8	2	1
0.3004	0.2006	0.0	2	2
0.3004	0.2505	0.0	1	1
0.3004	0.2505	2.9802322e-8	1	2
0.3004	0.2505	2.9802322e-8	2	1
0.3004	0.2505	2.9802322e-8	2	2
0.3004	0.3004	5.9604645e-8	1	1
0.3004	0.3004	2.9802322e-8	1	2
0.3004	0.3004	4.4703484e-8	2	1
0.3004	0.3004	5.9604645e-8	2	2
0.3004	0.3503	1.4901161e-8	1	1
0.3004	0.3503	-2.9802322e-8	1	2
0.3004	0.3503	-1.4901161e-8	2	1
0.3004	0.3503	0.0	2	2
0.3004	0.4002	-1.4901161e-8	1	1
0.3004	0.4002	-2.9802322e-8	1	2
0.3004	0.4002	-1.4901161e-8	2	1
0.3004	0.4002	0.0	2	2
0.3004	0.4501	1.4901161e-8	1	1
0.3004	0.4501	-2.9802322e-8	1	2
0.3004	0.4501	-1.4901161e-8	2	1
0.3004	0.4501	5.9604645e-8	2	2
0.3004	0.5	0.0	1	1
0.3004	0.5	0.0	1	2
0.3004	0.5	1.4901161e-8	2	1
0.3004	0.5	0.0	2	2
0.3004	0.5499	0.0	1	1
0.3004	0.5499	0.0	1	2
0.3004	0.5499	0.0	2	1
0.3004	0.5499	0.0	2	2
0.3004	0.5998	2.2351742e-8	1	1
0.3004	0.5998	5.9604645e-8	1	2
0.3004	0.5998	2.2351742e-8	2	1
0.3004	0.5998	5.9604645e-8	2	2
0.3004	0.6497	7.450581e-9	1	1
0.3004	0.6497	0.0	1	2
0.3004	0.6497	0.0	2	1
0.3004	0.6497	2.9802322e-8	2	2
0.3004	0.6996	0.0	1	1
0.3004	0.6996	0.0	1	2
0.3004	0.6996	7.450581e-9	2	1
0.3004	0.6996	2.9802322e-8	2	2
0.3004	0.7495	1.4901161e-8	1	1
0.3004	0.7495	2.9802322e-8	1	2
0.3004	0.7495	0.0	2	1
0.3004	0.7495	5.9604645e-8	2	2
0.3004	0.7994	1.1175871e-8	1	1
0.3004	0.7994	5.9604645e-8	1	2
0.3004	0.7994	3.7252903e-9	2	1
0.3004	0.7994	5.9604645e-8	2	2
0.3004	0.8493	3.7252903e-9	1	1
0.3004	0.8493	2.9802322e-8	1	2
0.3004	0.8493	3.7252903e-9	2	1
0.3004	0.8493	2.9802322e-8	2	2
0.3004	0.8992	-1.8626451e-9	1	1
0.3004	0.8992	2.9802322e-8	1	2
0.3004	0.8992	1.8626451e-9	2	1
0.3004	0.8992	-2.9802322e-8	2	2
0.3004	0.9491	0.0	1	1
0.3004	0.9491	2.9802322e-8	1	2
0.3004	0.9491	9.313226e-10	2	1
0.3004	0.9491	5.9604645e-8	2	2
0.3004	0.999	0.0	1	1
0.3004	0.999	0.0	1	2
0.3004	0.999	0.0	2	1
0.3004	0.999	0.0	2	2
0.3503	0.001	-5.9604645e-8	1	1
0.3503	0.001	-1.8626451e-9	1	2
0.3503	0.001	-5.9604645e-8	2	1
0.3503	0.001	-1.8626451e-9	2	2
0.3503	0.0509	2.9802322e-8	1	1
0.3503	0.0509	-7.450581e-9	1	2
0.3503	0.0509	2.9802322e-8	2	1
0.3503	0.0509	2.2351742e-8	2	2
0.3503	0.1008	5.9604645e-8	1	1
0.3503	0.1008	1.4901161e-8	1	2
0.3503	0.1008	2.9802322e-8	2	1
0.3503	0.1008	1.4901161e-8	2	2
0.3503	0.1507	0.0	1	1
0.3503	0.1507	1.4901161e-8	1	2
0.3503	0.1507	2.9802322e-8	2	1
0.3503	0.1507	0.0	2	2
0.3503	0.2006	2.9802322e-8	1	1
0.3503	0.2006	2.9802322e-8	1	2
0.3503	0.2006	0.0	2	1
0.3503	0.2006	0.0	2	2
0.3503	0.2505	0.0	1	1
0.3503	0.2505	2.9802322e-8	1	2
0.3503	0.2505	2.9802322e-8	2	1
0.3503	0.2505	0.0	2	2
0.3503	0.3004	1.4901161e-8	1	1
0.3503	0.3004	0.0	1	2
0.3503	0.3004	0.0	2	1
0.3503	0.3004	0.0	2	2
0.3503	0.3503	0.0	1	1
0.3503	0.3503	0.0	1	2
0.3503	0.3503	-1.4901161e-8	2	1
0.3503	0.3503	0.0	2	2
0.3503	0.4002	-2.9802322e-8	1	1
0.3503	0.4002	2.9802322e-8	1	2
0.3503	0.4002	-1.4901161e-8	2	1
0.3503	0.4002	-8.940697e-8	2	2
0.3503	0.4501	0.0	1	1
0.3503	0.4501	0.0	1	2
0.3503	0.4501	0.0	2	1
0.3503	0.4501	-2.9802322e-8	2	2
0.3503	0.5	-1.4901161e-8	1	1
0.3503	0.5	0.0	1	2
0.3503	0.5	1.4901161e-8	2	1
0.3503	0.5	0.0	2	2
0.3503	0.5499	0.0	1	1
0.3503	0.5499	-2.9802322e-8	1	2
0.3503	0.5499	0.0	2	1
0.3503	0.5499	0.0	2	2
0.3503	0.5998	0.0	1	1
0.3503	0.5998	0.0	1	2
0.3503	0.5998	0.0	2	1
0.3503	0.5998	0.0	2	2
0.3503	0.6497	-7.450581e-9	1	1
0.3503	0.6497	0.0	1	2
0.3503	0.6497	7.450581e-9	2	1
0.3503	0.6497	0.0	2	2
0.3503	0.6996	-7.450581e-9	1	1
0.3503	0.6996	0.0	1	2
0.3503	0.6996	7.450581e-9	2	1
0.3503	0.6996	-5.9604645e-8	2	2
0.3503	0.7495	7.450581e-9	1	1
0.3503	0.7495	0.0	1	2
0.3503	0.7495	7.450581e-9	2	1
0.3503	0.7495	5.9604645e-8	2	2
0.3503	0.7994	3.7252903e-9	1	1
0.3503	0.7994	5.9604645e-8	1	2
0.3503	0.7994	7.450581e-9	2	1
0.3503	0.7994	2.9802322e-8	2	2
0.3503	0.8493	3.7252903e-9	1	1
0.3503	0.8493	2.9802322e-8	1	2
0.3503	0.8493	3.7252903e-9	2	1
0.3503	0.8493	5.9604645e-8	2	2
0.3503	0.8992	-3.7252903e-9	1	1
0.3503	0.8992	0.0	1	2
0.3503	0.8992	5.5879354e-9	2	1
0.3503	0.8992	0.0	2	2
0.3503	0.9491	1.8626451e-9	1	1
0.3503	0.9491	0.0	1	2
0.3503	0.9491	-1.8626451e-9	2	1
0.3503	0.9491	2.9802322e-8	2	2
0.3503	0.999	-2.910383e-11	1	1
0.3503	0.999	-2.9802322e-8	1	2
0.3503	0.999	0.0	2	1
0.3503	0.999	-2.9802322e-8	2	2
0.4002	0.001	0.0	1	1
0.4002	0.001	1.8626451e-9	1	2
0.4002	0.001	2.9802322e-8	2	1
0.4002	0.001	0.0	2	2
0.4002	0.0509	-5.9604645e-8	1	1
0.4002	0.0509	0.0	1	2
0.4002	0.0509	0.0	2	1
0.4002	0.0509	-2.2351742e-8	2	2
0.4002	0.1008	-2.9802322e-8	1	1
0.4002	0.1008	-1.4901161e-8	1	2
0.4002	0.1008	-2.9802322e-8	2	1
0.4002	0.1008	-1.4901161e-8	2	2
0.4002	0.1507	-2.9802322e-8	1	1
0.4002	0.1507	2.9802322e-8	1	2
0.4002	0.1507	0.0	2	1
0.4002	0.1507	-2.9802322e-8	2	2
0.4002	0.2006	2.9802322e-8	1	1
0.4002	0.2006	2.9802322e-8	1	2
0.4002	0.2006	0.0	2	1
0.4002	0.2006	2.9802322e-8	2	2
0.4002	0.2505	-2.9802322e-8	1	1
0.4002	0.2505	-2.9802322e-8	1	2
0.4002	0.2505	-2.9802322e-8	2	1
0.4002	0.2505	0.0	2	2
0.4002	0.3004	1.4901161e-8	1	1
0.4002	0.3004	-2.9802322e-8	1	2
0.4002	0.3004	-2.9802322e-8	2	1
0.4002	0.3004	0.0	2	2
0.4002	0.3503	-1.4901161e-8	1	1
0.4002	0.3503	-5.9604645e-8	1	2
0.4002	0.3503	-4.4703484e-8	2	1
0.4002	0.3503	-5.9604645e-8	2	2
0.4002	0.4002	1.4901161e-8	1	1
0.4002	0.4002	2.9802322e-8	1	2
0.4002	0.4002	2.9802322e-8	2	1
0.4002	0.4002	0.0	2	2
0.4002	0.4501	1.4901161e-8	1	1
0.4002	0.4501	0.0	1	2
0.4002	0.4501	2.9802322e-8	2	1
0.4002	0.4501	2.9802322e-8	2	2
0.4002	0.5	1.4901161e-8	1	1
0.4002	0.5	2.9802322e-8	1	2
0.4002	0.5	1.4901161e-8	2	1
0.4002	0.5	2.9802322e-8	2	2
0.4002	0.5499	1.4901161e-8	1	1
0.4002	0.5499	-2.9802322e-8	1	2
0.4002	0.5499	0.0	2	1
0.4002	0.5499	0.0	2	2
0.4002	0.5998	-2.2351742e-8	1	1
0.4002	0.5998	-5.9604645e-8	1	2
0.4002	0.5998	0.0	2	1
0.4002	0.5998	0.0	2	2
0.4002	0.6497	1.4901161e-8	1	1
0.4002	0.6497	-2.9802322e-8	1	2
0.4002	0.6497	-2.9802322e-8	2	1
0.4002	0.6497	2.9802322e-8	2	2
0.4002	0.6996	7.450581e-9	1	1
0.4002	0.6996	-5.9604645e-8	1	2
0.4002	0.6996	-2.2351742e-8	2	1
0.4002	0.6996	-5.9604645e-8	2	2
0.4002	0.7495	0.0	1	1
0.4002	0.7495	0.0	1	2
0.4002	0.7495	7.450581e-9	2	1
0.4002	0.7495	-2.9802322e-8	2	2
0.4002	0.7994	-7.450581e-9	1	1
0.4002	0.7994	0.0	1	2
0.4002	0.7994	7.450581e-9	2	1
0.4002	0.7994	0.0	2	2
0.4002	0.8493	3.7252903e-9	1	1
0.4002	0.8493	0.0	1	2
0.4002	0.8493	-3.7252903e-9	2	1
0.4002	0.8493	0.0	2	2
0.4002	0.8992	1.8626451e-9	1	1
0.4002	0.8992	2.9802322e-8	1	2
0.4002	0.8992	0.0	2	1
0.4002	0.8992	2.9802322e-8	2	2
0.4002	0.9491	-3.7252903e-9	1	1
0.4002	0.9491	0.0	1	2
0.4002	0.9491	3.7252903e-9	2	1
0.4002	0.9491	0.0	2	2
0.4002	0.999	-8.731149e-11	1	1
0.4002	0.999	-5.9604645e-8	1	2
0.4002	0.999	5.820766e-11	2	1
0.4002	0.999	0.0	2	2
0.4501	0.001	-5.9604645e-8	1	1
0.4501	0.001	-1.8626451e-9	1	2
0.4501	0.001	-8.940697e-8	2	1
0.4501	0.001	-1.8626451e-9	2	2
0.4501	0.0509	0.0	1	1
0.4501	0.0509	-1.4901161e-8	1	2
0.4501	0.0509	0.0	2	1
0.4501	0.0509	1.4901161e-8	2	2
0.4501	0.1008	0.0	1	1
0.4501	0.1008	2.9802322e-8	1	2
0.4501	0.1008	5.9604645e-8	2	1
0.4501	0.1008	-1.4901161e-8	2	2
0.4501	0.1507	0.0	1	1
0.4501	0.1507	0.0	1	2
0.4501	0.1507	0.0	2	1
0.4501	0.1507	1.4901161e-8	2	2
0.4501	0.2006	0.0	1	1
0.4501	0.2006	0.0	1	2
0.4501	0.2006	0.0	2	1
0.4501	0.2006	2.9802322e-8	2	2
0.4501	0.2505	0.0	1	1
0.4501	0.2505	2.9802322e-8	1	2
0.4501	0.2505	2.9802322e-8	2	1
0.4501	0.2505	0.0	2	2
0.4501	0.3004	4.4703484e-8	1	1
0.4501	0.3004	0.0	1	2
0.4501	0.3004	1.4901161e-8	2	1
0.4501	0.3004	2.9802322e-8	2	2
0.4501	0.3503	-5.9604645e-8	1	1
0.4501	0.3503	2.9802322e-8	1	2
0.4501	0.3503	1.4901161e-8	2	1
0.4501	0.3503	-2.9802322e-8	2	2
0.4501	0.4002	-1.4901161e-8	1	1
0.4501	0.4002	-2.9802322e-8	1	2
0.4501	0.4002	-1.4901161e-8	2	1
0.4501	0.4002	-5.9604645e-8	2	2
0.4501	0.4501	0.0	1	1
0.4501	0.4501	0.0	1	2
0.4501	0.4501	0.0	2	1
0.4501	0.4501	-2.9802322e-8	2	2
0.4501	0.5	0.0	1	1
0.4501	0.5	0.0	1	2
0.4501	0.5	1.4901161e-8	2	1
0.4501	0.5	2.9802322e-8	2	2
0.4501	0.5499	-2.9802322e-8	1	1
0.4501	0.5499	0.0	1	2
0.4501	0.5499	0.0	2	1
0.4501	0.5499	-5.9604645e-8	2	2
0.4501	0.5998	-1.4901161e-8	1	1
0.4501	0.5998	-5.9604645e-8	1	2
0.4501	0.5998	-1.4901161e-8	2	1
0.4501	0.5998	-8.940697e-8	2	2
0.4501	0.6497	1.4901161e-8	1	1
0.4501	0.6497	-2.9802322e-8	1	2
0.4501	0.6497	-1.4901161e-8	2	1
0.4501	0.6497	2.9802322e-8	2	2
0.4501	0.6996	-7.450581e-9	1	1
0.4501	0.6996	-5.9604645e-8	1	2
0.4501	0.6996	-1.4901161e-8	2	1
0.4501	0.6996	-5.9604645e-8	2	2
0.4501	0.7495	-1.4901161e-8	1	1
0.4501	0.7495	-2.9802322e-8	1	2
0.4501	0.7495	0.0	2	1
0.4501	0.7495	0.0	2	2
0.4501	0.7994	3.7252903e-9	1	1
0.4501	0.7994	0.0	1	2
0.4501	0.7994	-1.1175871e-8	2	1
0.4501	0.7994	-5.9604645e-8	2	2
0.4501	0.8493	3.7252903e-9	1	1
0.4501	0.8493	0.0	1	2
0.4501	0.8493	-3.7252903e-9	2	1
0.4501	0.8493	0.0	2	2
0.4501	0.8992	-7.450581e-9	1	1
0.4501	0.8992	0.0	1	2
0.4501	0.8992	5.5879354e-9	2	1
0.4501	0.8992	0.0	2	2
0.4501	0.9491	1.8626451e-9	1	1
0.4501	0.9491	2.9802322e-8	1	2
0.4501	0.9491	0.0	2	1
0.4501	0.9491	2.9802322e-8	2	2
0.4501	0.999	-2.910383e-11	1	1
0.4501	0.999	0.0	1	2
0.4501	0.999	5.820766e-11	2	1
0.4501	0.999	2.9802322e-8	2	2
0.5	0.001	2.9802322e-8	1	1
0.5	0.001	-5.5879354e-9	1	2
0.5	0.001	0.0	2	1
0.5	0.001	9.313226e-9	2	2
0.5	0.0509	0.0	1	1
0.5	0.0509	2.9802322e-8	1	2
0.5	0.0509	2.9802322e-8	2	1
0.5	0.0509	0.0	2	2
0.5	0.1008	0.0	1	1
0.5	0.1008	0.0	1	2
0.5	0.1008	-2.9802322e-8	2	1
0.5	0.1008	0.0	2	2
0.5	0.1507	-2.9802322e-8	1	1
0.5	0.1507	5.9604645e-8	1	2
0.5	0.1507	5.9604645e-8	2	1
0.5	0.1507	0.0	2	2
0.5	0.2006	0.0	1	1
0.5	0.2006	-1.4901161e-8	1	2
0.5	0.2006	0.0	2	1
0.5	0.2006	1.4901161e-8	2	2
0.5	0.2505	-2.9802322e-8	1	1
0.5	0.2505	2.9802322e-8	1	2
0.5	0.2505	0.0	2	1
0.5	0.2505	-2.9802322e-8	2	2
0.5	0.3004	-2.9802322e-8	1	1
0.5	0.3004	0.0	1	2
0.5	0.3004	0.0	2	1
0.5	0.3004	-2.9802322e-8	2	2
0.5	0.3503	0.0	1	1
0.5	0.3503	0.0	1	2
0.5	0.3503	1.4901161e-8	2	1
0.5	0.3503	0.0	2	2
0.5	0.4002	0.0	1	1
0.5	0.4002	0.0	1	2
0.5	0.4002	0.0	2	1
0.5	0.4002	2.9802322e-8	2	2
0.5	0.4501	1.4901161e-8	1	1
0.5	0.4501	2.9802322e-8	1	2
0.5	0.4501	1.4901161e-8	2	1
0.5	0.4501	2.9802322e-8	2	2
0.5	0.5	1.4901161e-8	1	1
0.5	0.5	2.9802322e-8	1	2
0.5	0.5	2.9802322e-8	2	1
0.5	0.5	2.9802322e-8	2	2
0.5	0.5499	1.4901161e-8	1	1
0.5	0.5499	0.0	1	2
0.5	0.5499	-1.4901161e-8	2	1
0.5	0.5499	2.9802322e-8	2	2
0.5	0.5998	0.0	1	1
0.5	0.5998	5.9604645e-8	1	2
0.5	0.5998	3.7252903e-8	2	1
0.5	0.5998	2.9802322e-8	2	2
0.5	0.6497	7.450581e-9	1	1
0.5	0.6497	2.9802322e-8	1	2
0.5	0.6497	7.450581e-9	2	1
0.5	0.6497	0.0	2	2
0.5	0.6996	0.0	1	1
0.5	0.6996	0.0	1	2
0.5	0.6996	7.450581e-9	2	1
0.5	0.6996	0.0	2	2
0.5	0.7495	-1.4901161e-8	1	1
0.5	0.7495	0.0	1	2
0.5	0.7495	1.4901161e-8	2	1
0.5	0.7495	-2.9802322e-8	2	2
0.5	0.7994	1.1175871e-8	1	1
0.5	0.7994	0.0	1	2
0.5	0.7994	-1.1175871e-8	2	1
0.5	0.7994	0.0	2	2
0.5	0.8493	7.450581e-9	1	1
0.5	0.8493	5.9604645e-8	1	2
0.5	0.8493	0.0	2	1
0.5	0.8493	8.940697e-8	2	2
0.5	0.8992	7.450581e-9	1	1
0.5	0.8992	2.9802322e-8	1	2
0.5	0.8992	-3.7252903e-9	2	1
0.5	0.8992	5.9604645e-8	2	2
0.5	0.9491	0.0	1	1
0.5	0.9491	2.9802322e-8	1	2
0.5	0.9491	1.8626451e-9	2	1
0.5	0.9491	0.0	2	2
0.5	0.999	-5.820766e-11	1	1
0.5	0.999	2.9802322e-8	1	2
0.5	0.999	8.731149e-11	2	1
0.5	0.999	2.9802322e-8	2	2
0.5499	0.001	0.0	1	1
0.5499	0.001	-3.7252903e-9	1	2
0.5499	0.001	0.0	2	1
0.5499	0.001	0.0	2	2
0.5499	0.0509	2.9802322e-8	1	1
0.5499	0.0509	-4.4703484e-8	1	2
0.5499	0.0509	-5.9604645e-8	2	1
0.5499	0.0509	4.4703484e-8	2	2
0.5499	0.1008	1.1920929e-7	1	1
0.5499	0.1008	2.9802322e-8	1	2
0.5499	0.1008	5.9604645e-8	2	1
0.5499	0.1008	5.9604645e-8	2	2
0.5499	0.1507	-2.9802322e-8	1	1
0.5499	0.1507	-2.9802322e-8	1	2
0.5499	0.1507	2.9802322e-8	2	1
0.5499	0.1507	-1.4901161e-8	2	2
0.5499	0.2006	0.0	1	1
0.5499	0.2006	-2.9802322e-8	1	2
0.5499	0.2006	0.0	2	1
0.5499	0.2006	0.0	2	2
0.5499	0.2505	0.0	1	1
0.5499	0.2505	2.9802322e-8	1	2
0.5499	0.2505	1.4901161e-8	2	1
0.5499	0.2505	2.9802322e-8	2	2
0.5499	0.3004	1.4901161e-8	1	1
0.5499	0.3004	-2.9802322e-8	1	2
0.5499	0.3004	1.4901161e-8	2	1
0.5499	0.3004	2.9802322e-8	2	2
0.5499	0.3503	0.0	1	1
0.5499	0.3503	0.0	1	2
0.5499	0.3503	0.0	2	1
0.5499	0.3503	0.0	2	2
0.5499	0.4002	2.9802322e-8	1	1
0.5499	0.4002	2.9802322e-8	1	2
0.5499	0.4002	0.0	2	1
0.5499	0.4002	2.9802322e-8	2	2
0.5499	0.4501	5.9604645e-8	1	1
0.5499	0.4501	0.0	1	2
0.5499	0.4501	-2.9802322e-8	2	1
0.5499	0.4501	5.9604645e-8	2	2
0.5499	0.5	-1.4901161e-8	1	1
0.5499	0.5	0.0	1	2
0.5499	0.5	1.4901161e-8	2	1
0.5499	0.5	0.0	2	2
0.5499	0.5499	1.4901161e-8	1	1
0.5499	0.5499	2.9802322e-8	1	2
0.5499	0.5499	2.9802322e-8	2	1
0.5499	0.5499	2.9802322e-8	2	2
0.5499	0.5998	-1.4901161e-8	1	1
0.5499	0.5998	-5.9604645e-8	1	2
0.5499	0.5998	7.450581e-9	2	1
0.5499	0.5998	-5.9604645e-8	2	2
0.5499	0.6497	-2.2351742e-8	1	1
0.5499	0.6497	-2.9802322e-8	1	2
0.5499	0.6497	7.450581e-9	2	1
0.5499	0.6497	-2.9802322e-8	2	2
0.5499	0.6996	7.450581e-9	1	1
0.5499	0.6996	-5.9604645e-8	1	2
0.5499	0.6996	-2.2351742e-8	2	1
0.5499	0.6996	-5.9604645e-8	2	2
0.5499	0.7495	7.450581e-9	1	1
0.5499	0.7495	0.0	1	2
0.5499	0.7495	-7.450581e-9	2	1
0.5499	0.7495	2.9802322e-8	2	2
0.5499	0.7994	0.0	1	1
0.5499	0.7994	-8.940697e-8	1	2
0.5499	0.7994	-1.8626451e-8	2	1
0.5499	0.7994	-8.940697e-8	2	2
0.5499	0.8493	-3.7252903e-9	1	1
0.5499	0.8493	-2.9802322e-8	1	2
0.5499	0.8493	3.7252903e-9	2	1
0.5499	0.8493	0.0	2	2
0.5499	0.8992	5.5879354e-9	1	1
0.5499	0.8992	8.940697e-8	1	2
0.5499	0.8992	1.8626451e-9	2	1
0.5499	0.8992	5.9604645e-8	2	2
0.5499	0.9491	-2.7939677e-9	1	1
0.5499	0.9491	-5.9604645e-8	1	2
0.5499	0.9491	1.8626451e-9	2	1
0.5499	0.9491	-5.9604645e-8	2	2
0.5499	0.999	2.910383e-11	1	1
0.5499	0.999	0.0	1	2
0.5499	0.999	-5.820766e-11	2	1
0.5499	0.999	-5.9604645e-8	2	2
0.5998	0.001	-2.9802322e-8	1	1
0.5998	0.001	1.8626451e-9	1	2
0.5998	0.001	2.9802322e-8	2	1
0.5998	0.001	-1.8626451e-9	2	2
0.5998	0.0509	0.0	1	1
0.5998	0.0509	-4.4703484e-8	1	2
0.5998	0.0509	-2.9802322e-8	2	1
0.5998	0.0509	1.4901161e-8	2	2
0.5998	0.1008	5.9604645e-8	1	1
0.5998	0.1008	2.9802322e-8	1	2
0.5998	0.1008	0.0	2	1
0.5998	0.1008	1.4901161e-8	2	2
0.5998	0.1507	2.9802322e-8	1	1
0.5998	0.1507	-2.9802322e-8	1	2
0.5998	0.1507	-2.9802322e-8	2	1
0.5998	0.1507	2.9802322e-8	2	2
0.5998	0.2006	0.0	1	1
0.5998	0.2006	2.9802322e-8	1	2
0.5998	0.2006	2.9802322e-8	2	1
0.5998	0.2006	-2.9802322e-8	2	2
0.5998	0.2505	0.0	1	1
0.5998	0.2505	5.9604645e-8	1	2
0.5998	0.2505	7.4505806e-8	2	1
0.5998	0.2505	2.9802322e-8	2	2
0.5998	0.3004	-5.9604645e-8	1	1
0.5998	0.3004	-2.9802322e-8	1	2
0.5998	0.3004	1.4901161e-8	2	1
0.5998	0.3004	-2.9802322e-8	2	2
0.5998	0.3503	0.0	1	1
0.5998	0.3503	0.0	1	2
0.5998	0.3503	-2.9802322e-8	2	1
0.5998	0.3503	0.0	2	2
0.5998	0.4002	-2.9802322e-8	1	1
0.5998	0.4002	0.0	1	2
0.5998	0.4002	2.9802322e-8	2	1
0.5998	0.4002	-2.9802322e-8	2	2
0.5998	0.4501	2.9802322e-8	1	1
0.5998	0.4501	-2.9802322e-8	1	2
0.5998	0.4501	-2.9802322e-8	2	1
0.5998	0.4501	2.9802322e-8	2	2
0.5998	0.5	0.0	1	1
0.5998	0.5	0.0	1	2
0.5998	0.5	0.0	2	1
0.5998	0.5	0.0	2	2
0.5998	0.5499	0.0	1	1
0.5998	0.5499	-2.9802322e-8	1	2
0.5998	0.5499	0.0	2	1
0.5998	0.5499	2.9802322e-8	2	2
0.5998	0.5998	2.2351742e-8	1	1
0.5998	0.5998	5.9604645e-8	1	2
0.5998	0.5998	1.4901161e-8	2	1
0.5998	0.5998	5.9604645e-8	2	2
0.5998	0.6497	-2.2351742e-8	1	1
0.5998	0.6497	-8.940697e-8	1	2
0.5998	0.6497	-1.4901161e-8	2	1
0.5998	0.6497	-8.940697e-8	2	2
0.5998	0.6996	0.0	1	1
0.5998	0.6996	8.940697e-8	1	2
0.5998	0.6996	1.4901161e-8	2	1
0.5998	0.6996	8.940697e-8	2	2
0.5998	0.7495	0.0	1	1
0.5998	0.7495	2.9802322e-8	1	2
0.5998	0.7495	1.4901161e-8	2	1
0.5998	0.7495	5.9604645e-8	2	2
0.5998	0.7994	7.450581e-9	1	1
0.5998	0.7994	0.0	1	2
0.5998	0.7994	-1.1175871e-8	2	1
0.5998	0.7994	-2.9802322e-8	2	2
0.5998	0.8493	3.7252903e-9	1	1
0.5998	0.8493	0.0	1	2
0.5998	0.8493	-3.7252903e-9	2	1
0.5998	0.8493	-5.9604645e-8	2	2
0.5998	0.8992	0.0	1	1
0.5998	0.8992	2.9802322e-8	1	2
0.5998	0.8992	-1.8626451e-9	2	1
0.5998	0.8992	0.0	2	2
0.5998	0.9491	-1.8626451e-9	1	1
0.5998	0.9491	-2.9802322e-8	1	2
0.5998	0.9491	0.0	2	1
0.5998	0.9491	-2.9802322e-8	2	2
0.5998	0.999	-5.820766e-11	1	1
0.5998	0.999	-8.940697e-8	1	2
0.5998	0.999	0.0	2	1
0.5998	0.999	-8.940697e-8	2	2
0.6497	0.001	-5.9604645e-8	1	1
0.6497	0.001	-7.450581e-9	1	2
0.6497	0.001	-1.1920929e-7	2	1
0.6497	0.001	5.5879354e-9	2	2
0.6497	0.0509	0.0	1	1
0.6497	0.0509	0.0	1	2
0.6497	0.0509	-2.9802322e-8	2	1
0.6497	0.0509	-7.450581e-9	2	2
0.6497	0.1008	2.9802322e-8	1	1
0.6497	0.1008	2.9802322e-8	1	2
0.6497	0.1008	5.9604645e-8	2	1
0.6497	0.1008	1.4901161e-8	2	2
0.6497	0.1507	2.9802322e-8	1	1
0.6497	0.1507	2.9802322e-8	1	2
0.6497	0.1507	5.9604645e-8	2	1
0.6497	0.1507	1.4901161e-8	2	2
0.6497	0.2006	2.9802322e-8	1	1
0.6497	0.2006	1.4901161e-8	1	2
0.6497	0.2006	0.0	2	1
0.6497	0.2006	1.4901161e-8	2	2
0.6497	0.2505	1.4901161e-8	1	1
0.6497	0.2505	0.0	1	2
0.6497	0.2505	0.0	2	1
0.6497	0.2505	2.9802322e-8	2	2
0.6497	0.3004	-4.4703484e-8	1	1
0.6497	0.3004	2.9802322e-8	1	2
0.6497	0.3004	4.4703484e-8	2	1
0.6497	0.3004	-2.9802322e-8	2	2
0.6497	0.3503	-2.9802322e-8	1	1
0.6497	0.3503	0.0	1	2
0.6497	0.3503	-1.4901161e-8	2	1
0.6497	0.3503	-2.9802322e-8	2	2
0.6497	0.4002	2.9802322e-8	1	1
0.6497	0.4002	-2.9802322e-8	1	2
0.6497	0.4002	-1.4901161e-8	2	1
0.6497	0.4002	2.9802322e-8	2	2
0.6497	0.4501	-1.4901161e-8	1	1
0.6497	0.4501	0.0	1	2
0.6497	0.4501	0.0	2	1
0.6497	0.4501	0.0	2	2
0.6497	0.5	-1.4901161e-8	1	1
0.6497	0.5	0.0	1	2
0.6497	0.5	1.4901161e-8	2	1
0.6497	0.5	-2.9802322e-8	2	2
0.6497	0.5499	-1.4901161e-8	1	1
0.6497	0.5499	0.0	1	2
0.6497	0.5499	1.4901161e-8	2	1
0.6497	0.5499	0.0	2	2
0.6497	0.5998	0.0	1	1
0.6497	0.5998	0.0	1	2
0.6497	0.5998	0.0	2	1
0.6497	0.5998	-2.9802322e-8	2	2
0.6497	0.6497	0.0	1	1
0.6497	0.6497	-2.9802322e-8	1	2
0.6497	0.6497	-1.4901161e-8	2	1
0.6497	0.6497	0.0	2	2
0.6497	0.6996	7.450581e-9	1	1
0.6497	0.6996	2.9802322e-8	1	2
0.6497	0.6996	7.450581e-9	2	1
0.6497	0.6996	2.9802322e-8	2	2
0.6497	0.7495	0.0	1	1
0.6497	0.7495	0.0	1	2
0.6497	0.7495	-7.450581e-9	2	1
0.6497	0.7495	-2.9802322e-8	2	2
0.6497	0.7994	3.7252903e-9	1	1
0.6497	0.7994	0.0	1	2
0.6497	0.7994	0.0	2	1
0.6497	0.7994	2.9802322e-8	2	2
0.6497	0.8493	3.7252903e-9	1	1
0.6497	0.8493	2.9802322e-8	1	2
0.6497	0.8493	0.0	2	1
0.6497	0.8493	5.9604645e-8	2	2
0.6497	0.8992	1.8626451e-9	1	1
0.6497	0.8992	-5.9604645e-8	1	2
0.6497	0.8992	-5.5879354e-9	2	1
0.6497	0.8992	-5.9604645e-8	2	2
0.6497	0.9491	0.0	1	1
0.6497	0.9491	8.940697e-8	1	2
0.6497	0.9491	2.7939677e-9	2	1
0.6497	0.9491	8.940697e-8	2	2
0.6497	0.999	8.731149e-11	1	1
0.6497	0.999	0.0	1	2
0.6497	0.999	-5.820766e-11	2	1
0.6497	0.999	0.0	2	2
0.6996	0.001	2.9802322e-8	1	1
0.6996	0.001	-3.7252903e-9	1	2
0.6996	0.001	2.9802322e-8	2	1
0.6996	0.001	3.7252903e-9	2	2
0.6996	0.0509	-2.9802322e-8	1	1
0.6996	0.0509	2.2351742e-8	1	2
0.6996	0.0509	2.9802322e-8	2	1
0.6996	0.0509	-2.2351742e-8	2	2
0.6996	0.1008	2.9802322e-8	1	1
0.6996	0.1008	-1.4901161e-8	1	2
0.6996	0.1008	0.0	2	1
0.6996	0.1008	4.4703484e-8	2	2
0.6996	0.1507	2.9802322e-8	1	1
0.6996	0.1507	-7.4505806e-8	1	2
0.6996	0.1507	-8.940697e-8	2	1
0.6996	0.1507	1.4901161e-8	2	2
0.6996	0.2006	-2.9802322e-8	1	1
0.6996	0.2006	0.0	1	2
0.6996	0.2006	0.0	2	1
0.6996	0.2006	1.4901161e-8	2	2
0.6996	0.2505	-7.4505806e-8	1	1
0.6996	0.2505	-2.9802322e-8	1	2
0.6996	0.2505	2.9802322e-8	2	1
0.6996	0.2505	-5.9604645e-8	2	2
0.6996	0.3004	-2.9802322e-8	1	1
0.6996	0.3004	0.0	1	2
0.6996	0.3004	-1.4901161e-8	2	1
0.6996	0.3004	0.0	2	2
0.6996	0.3503	-2.9802322e-8	1	1
0.6996	0.3503	0.0	1	2
0.6996	0.3503	0.0	2	1
0.6996	0.3503	-2.9802322e-8	2	2
0.6996	0.4002	-1.4901161e-8	1	1
0.6996	0.4002	2.9802322e-8	1	2
0.6996	0.4002	2.9802322e-8	2	1
0.6996	0.4002	0.0	2	2
0.6996	0.4501	0.0	1	1
0.6996	0.4501	0.0	1	2
0.6996	0.4501	-1.4901161e-8	2	1
0.6996	0.4501	-2.9802322e-8	2	2
0.6996	0.5	0.0	1	1
0.6996	0.5	5.9604645e-8	1	2
0.6996	0.5	1.4901161e-8	2	1
0.6996	0.5	2.9802322e-8	2	2
0.6996	0.5499	-1.4901161e-8	1	1
0.6996	0.5499	0.0	1	2
0.6996	0.5499	0.0	2	1
0.6996	0.5499	-2.9802322e-8	2	2
0.6996	0.5998	-2.9802322e-8	1	1
0.6996	0.5998	-8.940697e-8	1	2
0.6996	0.5998	-2.9802322e-8	2	1
0.6996	0.5998	-8.940697e-8	2	2
0.6996	0.6497	1.4901161e-8	1	1
0.6996	0.6497	5.9604645e-8	1	2
0.6996	0.6497	0.0	2	1
0.6996	0.6497	5.9604645e-8	2	2
0.6996	0.6996	0.0	1	1
0.6996	0.6996	-5.9604645e-8	1	2
0.6996	0.6996	-2.2351742e-8	2	1
0.6996	0.6996	-5.9604645e-8	2	2
0.6996	0.7495	-7.450581e-9	1	1
0.6996	0.7495	2.9802322e-8	1	2
0.6996	0.7495	1.4901161e-8	2	1
0.6996	0.7495	0.0	2	2
0.6996	0.7994	0.0	1	1
0.6996	0.7994	0.0	1	2
0.6996	0.7994	3.7252903e-9	2	1
0.6996	0.7994	0.0	2	2
0.6996	0.8493	0.0	1	1
0.6996	0.8493	-5.9604645e-8	1	2
0.6996	0.8493	0.0	2	1
0.6996	0.8493	0.0	2	2
0.6996	0.8992	-7.450581e-9	1	1
0.6996	0.8992	-5.9604645e-8	1	2
0.6996	0.8992	-3.7252903e-9	2	1
0.6996	0.8992	-8.940697e-8	2	2
0.6996	0.9491	-1.8626451e-9	1	1
0.6996	0.9491	0.0	1	2
0.6996	0.9491	2.7939677e-9	2	1
0.6996	0.9491	0.0	2	2
0.6996	0.999	5.820766e-11	1	1
0.6996	0.999	-5.9604645e-8	1	2
0.6996	0.999	-8.731149e-11	2	1
0.6996	0.999	-8.940697e-8	2	2
0.7495	0.001	-5.9604645e-8	1	1
0.7495	0.001	1.8626451e-9	1	2
0.7495	0.001	-5.9604645e-8	2	1
0.7495	0.001	-7.450581e-9	2	2
0.7495	0.0509	2.9802322e-8	1	1
0.7495	0.0509	1.4901161e-8	1	2
0.7495	0.0509	8.940697e-8	2	1
0.7495	0.0509	0.0	2	2
0.7495	0.1008	2.9802322e-8	1	1
0.7495	0.1008	-2.9802322e-8	1	2
0.7495	0.1008	-2.9802322e-8	2	1
0.7495	0.1008	2.9802322e-8	2	2
0.7495	0.1507	-2.9802322e-8	1	1
0.7495	0.1507	-2.9802322e-8	1	2
0.7495	0.1507	-5.9604645e-8	2	1
0.7495	0.1507	-1.4901161e-8	2	2
0.7495	0.2006	2.9802322e-8	1	1
0.7495	0.2006	-2.9802322e-8	1	2
0.7495	0.2006	0.0	2	1
0.7495	0.2006	2.9802322e-8	2	2
0.7495	0.2505	5.9604645e-8	1	1
0.7495	0.2505	0.0	1	2
0.7495	0.2505	-1.4901161e-8	2	1
0.7495	0.2505	5.9604645e-8	2	2
0.7495	0.3004	4.4703484e-8	1	1
0.7495	0.3004	0.0	1	2
0.7495	0.3004	-1.4901161e-8	2	1
0.7495	0.3004	0.0	2	2
0.7495	0.3503	1.4901161e-8	1	1
0.7495	0.3503	2.9802322e-8	1	2
0.7495	0.3503	1.4901161e-8	2	1
0.7495	0.3503	2.9802322e-8	2	2
0.7495	0.4002	1.4901161e-8	1	1
0.7495	0.4002	-2.9802322e-8	1	2
0.7495	0.4002	-1.4901161e-8	2	1
0.7495	0.4002	0.0	2	2
0.7495	0.4501	0.0	1	1
0.7495	0.4501	0.0	1	2
0.7495	0.4501	0.0	2	1
0.7495	0.4501	0.0	2	2
0.7495	0.5	0.0	1	1
0.7495	0.5	2.9802322e-8	1	2
0.7495	0.5	1.4901161e-8	2	1
0.7495	0.5	2.9802322e-8	2	2
0.7495	0.5499	-1.4901161e-8	1	1
0.7495	0.5499	0.0	1	2
0.7495	0.5499	0.0	2	1
0.7495	0.5499	0.0	2	2
0.7495	0.5998	1.4901161e-8	1	1
0.7495	0.5998	5.9604645e-8	1	2
0.7495	0.5998	7.450581e-9	2	1
0.7495	0.5998	2.9802322e-8	2	2
0.7495	0.6497	0.0	1	1
0.7495	0.6497	8.940697e-8	1	2
0.7495	0.6497	2.9802322e-8	2	1
0.7495	0.6497	5.9604645e-8	2	2
0.7495	0.6996	-1.4901161e-8	1	1
0.7495	0.6996	5.9604645e-8	1	2
0.7495	0.6996	1.4901161e-8	2	1
0.7495	0.6996	0.0	2	2
0.7495	0.7495	-7.450581e-9	1	1
0.7495	0.7495	0.0	1	2
0.7495	0.7495	1.4901161e-8	2	1
0.7495	0.7495	-2.9802322e-8	2	2
0.7495	0.7994	-1.4901161e-8	1	1
0.7495	0.7994	0.0	1	2
0.7495	0.7994	1.4901161e-8	2	1
0.7495	0.7994	0.0	2	2
0.7495	0.8493	3.7252903e-9	1	1
0.7495	0.8493	0.0	1	2
0.7495	0.8493	-3.7252903e-9	2	1
0.7495	0.8493	2.9802322e-8	2	2
0.7495	0.8992	5.5879354e-9	1	1
0.7495	0.8992	-2.9802322e-8	1	2
0.7495	0.8992	-3.7252903e-9	2	1
0.7495	0.8992	-2.9802322e-8	2	2
0.7495	0.9491	0.0	1	1
0.7495	0.9491	0.0	1	2
0.7495	0.9491	1.8626451e-9	2	1
0.7495	0.9491	0.0	2	2
0.7495	0.999	-5.820766e-11	1	1
0.7495	0.999	-5.9604645e-8	1	2
0.7495	0.999	0.0	2	1
0.7495	0.999	-5.9604645e-8	2	2
0.7994	0.001	2.9802322e-8	1	1
0.7994	0.001	7.450581e-9	1	2
0.7994	0.001	5.9604645e-8	2	1
0.7994	0.001	-5.5879354e-9	2	2
0.7994	0.0509	0.0	1	1
0.7994	0.0509	-7.450581e-9	1	2
0.7994	0.0509	0.0	2	1
0.7994	0.0509	0.0	2	2
0.7994	0.1008	2.9802322e-8	1	1
0.7994	0.1008	0.0	1	2
0.7994	0.1008	2.9802322e-8	2	1
0.7994	0.1008	2.9802322e-8	2	2
0.7994	0.1507	5.9604645e-8	1	1
0.7994	0.1507	-4.4703484e-8	1	2
0.7994	0.1507	-2.9802322e-8	2	1
0.7994	0.1507	2.9802322e-8	2	2
0.7994	0.2006	-5.9604645e-8	1	1
0.7994	0.2006	1.4901161e-8	1	2
0.7994	0.2006	0.0	2	1
0.7994	0.2006	-4.4703484e-8	2	2
0.7994	0.2505	0.0	1	1
0.7994	0.2505	2.9802322e-8	1	2
0.7994	0.2505	1.4901161e-8	2	1
0.7994	0.2505	-2.9802322e-8	2	2
0.7994	0.3004	1.4901161e-8	1	1
0.7994	0.3004	0.0	1	2
0.7994	0.3004	-4.4703484e-8	2	1
0.7994	0.3004	0.0	2	2
0.7994	0.3503	-1.4901161e-8	1	1
0.7994	0.3503	2.9802322e-8	1	2
0.7994	0.3503	1.4901161e-8	2	1
0.7994	0.3503	0.0	2	2
0.7994	0.4002	1.4901161e-8	1	1
0.7994	0.4002	-2.9802322e-8	1	2
0.7994	0.4002	-1.4901161e-8	2	1
0.7994	0.4002	0.0	2	2
0.7994	0.4501	0.0	1	1
0.7994	0.4501	2.9802322e-8	1	2
0.7994	0.4501	1.4901161e-8	2	1
0.7994	0.4501	0.0	2	2
0.7994	0.5	2.9802322e-8	1	1
0.7994	0.5	0.0	1	2
0.7994	0.5	0.0	2	1
0.7994	0.5	2.9802322e-8	2	2
0.7994	0.5499	2.9802322e-8	1	1
0.7994	0.5499	2.9802322e-8	1	2
0.7994	0.5499	1.4901161e-8	2	1
0.7994	0.5499	2.9802322e-8	2	2
0.7994	0.5998	-7.450581e-9	1	1
0.7994	0.5998	-2.9802322e-8	1	2
0.7994	0.5998	0.0	2	1
0.7994	0.5998	2.9802322e-8	2	2
0.7994	0.6497	-7.450581e-9	1	1
0.7994	0.6497	5.9604645e-8	1	2
0.7994	0.6497	1.4901161e-8	2	1
0.7994	0.6497	-2.9802322e-8	2	2
0.7994	0.6996	-7.450581e-9	1	1
0.7994	0.6996	0.0	1	2
0.7994	0.6996	0.0	2	1
0.7994	0.6996	2.9802322e-8	2	2
0.7994	0.7495	-7.450581e-9	1	1
0.7994	0.7495	-5.9604645e-8	1	2
0.7994	0.7495	-1.4901161e-8	2	1
0.7994	0.7495	-5.9604645e-8	2	2
0.7994	0.7994	-3.7252903e-9	1	1
0.7994	0.7994	-5.9604645e-8	1	2
0.7994	0.7994	-7.450581e-9	2	1
0.7994	0.7994	-5.9604645e-8	2	2
0.7994	0.8493	-7.450581e-9	1	1
0.7994	0.8493	0.0	1	2
0.7994	0.8493	3.7252903e-9	2	1
0.7994	0.8493	0.0	2	2
0.7994	0.8992	0.0	1	1
0.7994	0.8992	2.9802322e-8	1	2
0.7994	0.8992	3.7252903e-9	2	1
0.7994	0.8992	2.9802322e-8	2	2
0.7994	0.9491	9.313226e-10	1	1
0.7994	0.9491	0.0	1	2
0.7994	0.9491	-9.313226e-10	2	1
0.7994	0.9491	2.9802322e-8	2	2
0.7994	0.999	2.910383e-11	1	1
0.7994	0.999	0.0	1	2
0.7994	0.999	-8.731149e-11	2	1
0.7994	0.999	-2.9802322e-8	2	2
0.8493	0.001	0.0	1	1
0.8493	0.001	-5.5879354e-9	1	2
0.8493	0.001	-2.9802322e-8	2	1
0.8493	0.001	5.5879354e-9	2	2
0.8493	0.0509	-8.940697e-8	1	1
0.8493	0.0509	9.685755e-8	1	2
0.8493	0.0509	5.9604645e-8	2	1
0.8493	0.0509	-9.685755e-8	2	2
0.8493	0.1008	2.9802322e-8	1	1
0.8493	0.1008	1.4901161e-8	1	2
0.8493	0.1008	2.9802322e-8	2	1
0.8493	0.1008	1.4901161e-8	2	2
0.8493	0.1507	0.0	1	1
0.8493	0.1507	1.4901161e-8	1	2
0.8493	0.1507	2.9802322e-8	2	1
0.8493	0.1507	-1.4901161e-8	2	2
0.8493	0.2006	-2.9802322e-8	1	1
0.8493	0.2006	-5.9604645e-8	1	2
0.8493	0.2006	-2.9802322e-8	2	1
0.8493	0.2006	0.0	2	2
0.8493	0.2505	1.4901161e-8	1	1
0.8493	0.2505	5.9604645e-8	1	2
0.8493	0.2505	4.4703484e-8	2	1
0.8493	0.2505	0.0	2	2
0.8493	0.3004	4.4703484e-8	1	1
0.8493	0.3004	0.0	1	2
0.8493	0.3004	0.0	2	1
0.8493	0.3004	5.9604645e-8	2	2
0.8493	0.3503	4.4703484e-8	1	1
0.8493	0.3503	2.9802322e-8	1	2
0.8493	0.3503	1.4901161e-8	2	1
0.8493	0.3503	5.9604645e-8	2	2
0.8493	0.4002	-7.4505806e-8	1	1
0.8493	0.4002	2.9802322e-8	1	2
0.8493	0.4002	4.4703484e-8	2	1
0.8493	0.4002	-8.940697e-8	2	2
0.8493	0.4501	-2.9802322e-8	1	1
0.8493	0.4501	0.0	1	2
0.8493	0.4501	1.4901161e-8	2	1
0.8493	0.4501	-2.9802322e-8	2	2
0.8493	0.5	1.4901161e-8	1	1
0.8493	0.5	-5.9604645e-8	1	2
0.8493	0.5	-4.4703484e-8	2	1
0.8493	0.5	0.0	2	2
0.8493	0.5499	-2.9802322e-8	1	1
0.8493	0.5499	2.9802322e-8	1	2
0.8493	0.5499	1.4901161e-8	2	1
0.8493	0.5499	-5.9604645e-8	2	2
0.8493	0.5998	-1.4901161e-8	1	1
0.8493	0.5998	-5.9604645e-8	1	2
0.8493	0.5998	-1.4901161e-8	2	1
0.8493	0.5998	-5.9604645e-8	2	2
0.8493	0.6497	2.2351742e-8	1	1
0.8493	0.6497	0.0	1	2
0.8493	0.6497	0.0	2	1
0.8493	0.6497	2.9802322e-8	2	2
0.8493	0.6996	1.4901161e-8	1	1
0.8493	0.6996	-2.9802322e-8	1	2
0.8493	0.6996	-2.2351742e-8	2	1
0.8493	0.6996	2.9802322e-8	2	2
0.8493	0.7495	-7.450581e-9	1	1
0.8493	0.7495	-8.940697e-8	1	2
0.8493	0.7495	-1.4901161e-8	2	1
0.8493	0.7495	-5.9604645e-8	2	2
0.8493	0.7994	1.8626451e-8	1	1
0.8493	0.7994	5.9604645e-8	1	2
0.8493	0.7994	-3.7252903e-9	2	1
0.8493	0.7994	8.940697e-8	2	2
0.8493	0.8493	0.0	1	1
0.8493	0.8493	0.0	1	2
0.8493	0.8493	3.7252903e-9	2	1
0.8493	0.8493	2.9802322e-8	2	2
0.8493	0.8992	3.7252903e-9	1	1
0.8493	0.8992	2.9802322e-8	1	2
0.8493	0.8992	-1.8626451e-9	2	1
0.8493	0.8992	2.9802322e-8	2	2
0.8493	0.9491	3.7252903e-9	1	1
0.8493	0.9491	2.9802322e-8	1	2
0.8493	0.9491	-2.7939677e-9	2	1
0.8493	0.9491	2.9802322e-8	2	2
0.8493	0.999	-8.731149e-11	1	1
0.8493	0.999	-2.9802322e-8	1	2
0.8493	0.999	5.820766e-11	2	1
0.8493	0.999	-2.9802322e-8	2	2
0.8992	0.001	5.9604645e-8	1	1
0.8992	0.001	-1.8626451e-9	1	2
0.8992	0.001	5.9604645e-8	2	1
0.8992	0.001	5.5879354e-9	2	2
0.8992	0.0509	1.1920929e-7	1	1
0.8992	0.0509	-8.940697e-8	1	2
0.8992	0.0509	-5.9604645e-8	2	1
0.8992	0.0509	1.0430813e-7	2	2
0.8992	0.1008	0.0	1	1
0.8992	0.1008	4.4703484e-8	1	2
0.8992	0.1008	5.9604645e-8	2	1
0.8992	0.1008	-1.4901161e-8	2	2
0.8992	0.1507	-2.9802322e-8	1	1
0.8992	0.1507	-5.9604645e-8	1	2
0.8992	0.1507	-8.940697e-8	2	1
0.8992	0.1507	-2.9802322e-8	2	2
0.8992	0.2006	2.9802322e-8	1	1
0.8992	0.2006	-1.4901161e-8	1	2
0.8992	0.2006	-2.9802322e-8	2	1
0.8992	0.2006	0.0	2	2
0.8992	0.2505	4.4703484e-8	1	1
0.8992	0.2505	0.0	1	2
0.8992	0.2505	-2.9802322e-8	2	1
0.8992	0.2505	2.9802322e-8	2	2
0.8992	0.3004	4.4703484e-8	1	1
0.8992	0.3004	-2.9802322e-8	1	2
0.8992	0.3004	-4.4703484e-8	2	1
0.8992	0.3004	5.9604645e-8	2	2
0.8992	0.3503	0.0	1	1
0.8992	0.3503	2.9802322e-8	1	2
0.8992	0.3503	1.4901161e-8	2	1
0.8992	0.3503	2.9802322e-8	2	2
0.8992	0.4002	0.0	1	1
0.8992	0.4002	-2.9802322e-8	1	2
0.8992	0.4002	-1.4901161e-8	2	1
0.8992	0.4002	0.0	2	2
0.8992	0.4501	0.0	1	1
0.8992	0.4501	0.0	1	2
0.8992	0.4501	0.0	2	1
0.8992	0.4501	0.0	2	2
0.8992	0.5	1.4901161e-8	1	1
0.8992	0.5	5.9604645e-8	1	2
0.8992	0.5	4.4703484e-8	2	1
0.8992	0.5	2.9802322e-8	2	2
0.8992	0.5499	-4.4703484e-8	1	1
0.8992	0.5499	2.9802322e-8	1	2
0.8992	0.5499	2.9802322e-8	2	1
0.8992	0.5499	0.0	2	2
0.8992	0.5998	-2.2351742e-8	1	1
0.8992	0.5998	-5.9604645e-8	1	2
0.8992	0.5998	0.0	2	1
0.8992	0.5998	-8.940697e-8	2	2
0.8992	0.6497	2.2351742e-8	1	1
0.8992	0.6497	-2.9802322e-8	1	2
0.8992	0.6497	-2.9802322e-8	2	1
0.8992	0.6497	-2.9802322e-8	2	2
0.8992	0.6996	-3.7252903e-8	1	1
0.8992	0.6996	0.0	1	2
0.8992	0.6996	3.7252903e-8	2	1
0.8992	0.6996	-2.9802322e-8	2	2
0.8992	0.7495	-1.4901161e-8	1	1
0.8992	0.7495	0.0	1	2
0.8992	0.7495	7.450581e-9	2	1
0.8992	0.7495	-2.9802322e-8	2	2
0.8992	0.7994	-1.4901161e-8	1	1
0.8992	0.7994	2.9802322e-8	1	2
0.8992	0.7994	1.8626451e-8	2	1
0.8992	0.7994	0.0	2	2
0.8992	0.8493	-7.450581e-9	1	1
0.8992	0.8493	2.9802322e-8	1	2
0.8992	0.8493	1.1175871e-8	2	1
0.8992	0.8493	0.0	2	2
0.8992	0.8992	1.8626451e-9	1	1
0.8992	0.8992	0.0	1	2
0.8992	0.8992	-3.7252903e-9	2	1
0.8992	0.8992	0.0	2	2
0.8992	0.9491	-7.450581e-9	1	1
0.8992	0.9491	-5.9604645e-8	1	2
0.8992	0.9491	4.656613e-9	2	1
0.8992	0.9491	-5.9604645e-8	2	2
0.8992	0.999	-5.820766e-11	1	1
0.8992	0.999	-5.9604645e-8	1	2
0.8992	0.999	2.910383e-11	2	1
0.8992	0.999	-2.9802322e-8	2	2
0.9491	0.001	-2.9802322e-8	1	1
0.9491	0.001	-5.5879354e-9	1	2
0.9491	0.001	-5.9604645e-8	2	1
0.9491	0.001	0.0	2	2
0.9491	0.0509	8.940697e-8	1	1
0.9491	0.0509	-5.2154064e-8	1	2
0.9491	0.0509	-5.9604645e-8	2	1
0.9491	0.0509	6.7055225e-8	2	2
0.9491	0.1008	0.0	1	1
0.9491	0.1008	0.0	1	2
0.9491	0.1008	0.0	2	1
0.9491	0.1008	0.0	2	2
0.9491	0.1507	-2.9802322e-8	1	1
0.9491	0.1507	1.4901161e-8	1	2
0.9491	0.1507	2.9802322e-8	2	1
0.9491	0.1507	-2.9802322e-8	2	2
0.9491	0.2006	2.9802322e-8	1	1
0.9491	0.2006	-1.4901161e-8	1	2
0.9491	0.2006	-2.9802322e-8	2	1
0.9491	0.2006	2.9802322e-8	2	2
0.9491	0.2505	4.4703484e-8	1	1
0.9491	0.2505	0.0	1	2
0.9491	0.2505	1.4901161e-8	2	1
0.9491	0.2505	5.9604645e-8	2	2
0.9491	0.3004	-1.4901161e-8	1	1
0.9491	0.3004	2.9802322e-8	1	2
0.9491	0.3004	4.4703484e-8	2	1
0.9491	0.3004	-2.9802322e-8	2	2
0.9491	0.3503	0.0	1	1
0.9491	0.3503	0.0	1	2
0.9491	0.3503	-2.9802322e-8	2	1
0.9491	0.3503	0.0	2	2
0.9491	0.4002	1.4901161e-8	1	1
0.9491	0.4002	0.0	1	2
0.9491	0.4002	-2.9802322e-8	2	1
0.9491	0.4002	0.0	2	2
0.9491	0.4501	0.0	1	1
0.9491	0.4501	0.0	1	2
0.9491	0.4501	1.4901161e-8	2	1
0.9491	0.4501	2.9802322e-8	2	2
0.9491	0.5	5.9604645e-8	1	1
0.9491	0.5	-2.9802322e-8	1	2
0.9491	0.5	-4.4703484e-8	2	1
0.9491	0.5	5.9604645e-8	2	2
0.9491	0.5499	4.4703484e-8	1	1
0.9491	0.5499	-2.9802322e-8	1	2
0.9491	0.5499	-2.9802322e-8	2	1
0.9491	0.5499	8.940697e-8	2	2
0.9491	0.5998	-7.450581e-9	1	1
0.9491	0.5998	5.9604645e-8	1	2
0.9491	0.5998	2.2351742e-8	2	1
0.9491	0.5998	2.9802322e-8	2	2
0.9491	0.6497	3.7252903e-8	1	1
0.9491	0.6497	-2.9802322e-8	1	2
0.9491	0.6497	-2.9802322e-8	2	1
0.9491	0.6497	2.9802322e-8	2	2
0.9491	0.6996	-1.4901161e-8	1	1
0.9491	0.6996	0.0	1	2
0.9491	0.6996	2.2351742e-8	2	1
0.9491	0.6996	-2.9802322e-8	2	2
0.9491	0.7495	-2.2351742e-8	1	1
0.9491	0.7495	5.9604645e-8	1	2
0.9491	0.7495	3.7252903e-8	2	1
0.9491	0.7495	2.9802322e-8	2	2
0.9491	0.7994	-1.4901161e-8	1	1
0.9491	0.7994	0.0	1	2
0.9491	0.7994	1.1175871e-8	2	1
0.9491	0.7994	-2.9802322e-8	2	2
0.9491	0.8493	-3.7252903e-9	1	1
0.9491	0.8493	5.9604645e-8	1	2
0.9491	0.8493	1.4901161e-8	2	1
0.9491	0.8493	2.9802322e-8	2	2
0.9491	0.8992	5.5879354e-9	1	1
0.9491	0.8992	0.0	1	2
0.9491	0.8992	-5.5879354e-9	2	1
0.9491	0.8992	-2.9802322e-8	2	2
0.9491	0.9491	-9.313226e-9	1	1
0.9491	0.9491	-1.4901161e-7	1	2
0.9491	0.9491	2.7939677e-9	2	1
0.9491	0.9491	-1.1920929e-7	2	2
0.9491	0.999	-2.910383e-11	1	1
0.9491	0.999	0.0	1	2
0.9491	0.999	2.910383e-11	2	1
0.9491	0.999	0.0	2	2
0.999	0.001	-5.9604645e-8	1	1
0.999	0.001	-5.5879354e-9	1	2
0.999	0.001	-5.9604645e-8	2	1
0.999	0.001	3.7252903e-9	2	2
0.999	0.0509	-2.9802322e-8	1	1
0.999	0.0509	2.2351742e-8	1	2
0.999	0.0509	0.0	2	1
0.999	0.0509	-2.2351742e-8	2	2
0.999	0.1008	-8.940697e-8	1	1
0.999	0.1008	4.4703484e-8	1	2
0.999	0.1008	2.9802322e-8	2	1
0.999	0.1008	-4.4703484e-8	2	2
0.999	0.1507	2.9802322e-8	1	1
0.999	0.1507	0.0	1	2
0.999	0.1507	0.0	2	1
0.999	0.1507	2.9802322e-8	2	2
0.999	0.2006	-5.9604645e-8	1	1
0.999	0.2006	-2.9802322e-8	1	2
0.999	0.2006	-2.9802322e-8	2	1
0.999	0.2006	-7.4505806e-8	2	2
0.999	0.2505	-2.9802322e-8	1	1
0.999	0.2505	0.0	1	2
0.999	0.2505	1.4901161e-8	2	1
0.999	0.2505	0.0	2	2
0.999	0.3004	8.940697e-8	1	1
0.999	0.3004	-8.940697e-8	1	2
0.999	0.3004	-5.9604645e-8	2	1
0.999	0.3004	8.940697e-8	2	2
0.999	0.3503	-2.9802322e-8	1	1
0.999	0.3503	-2.9802322e-8	1	2
0.999	0.3503	-2.9802322e-8	2	1
0.999	0.3503	-2.9802322e-8	2	2
0.999	0.4002	-5.9604645e-8	1	1
0.999	0.4002	-5.9604645e-8	1	2
0.999	0.4002	1.4901161e-8	2	1
0.999	0.4002	-8.940697e-8	2	2
0.999	0.4501	2.9802322e-8	1	1
0.999	0.4501	-2.9802322e-8	1	2
0.999	0.4501	-2.9802322e-8	2	1
0.999	0.4501	2.9802322e-8	2	2
0.999	0.5	0.0	1	1
0.999	0.5	5.9604645e-8	1	2
0.999	0.5	2.9802322e-8	2	1
0.999	0.5	2.9802322e-8	2	2
0.999	0.5499	-1.4901161e-8	1	1
0.999	0.5499	0.0	1	2
0.999	0.5499	0.0	2	1
0.999	0.5499	-2.9802322e-8	2	2
0.999	0.5998	-2.2351742e-8	1	1
0.999	0.5998	-5.9604645e-8	1	2
0.999	0.5998	-7.450581e-9	2	1
0.999	0.5998	-8.940697e-8	2	2
0.999	0.6497	3.7252903e-8	1	1
0.999	0.6497	-2.9802322e-8	1	2
0.999	0.6497	-3.7252903e-8	2	1
0.999	0.6497	2.9802322e-8	2	2
0.999	0.6996	1.4901161e-8	1	1
0.999	0.6996	0.0	1	2
0.999	0.6996	0.0	2	1
0.999	0.6996	2.9802322e-8	2	2
0.999	0.7495	7.450581e-9	1	1
0.999	0.7495	-2.9802322e-8	1	2
0.999	0.7495	-7.450581e-9	2	1
0.999	0.7495	-5.9604645e-8	2	2
0.999	0.7994	-1.4901161e-8	1	1
0.999	0.7994	0.0	1	2
0.999	0.7994	1.4901161e-8	2	1
0.999	0.7994	-2.9802322e-8	2	2
0.999	0.8493	1.1175871e-8	1	1
0.999	0.8493	-5.9604645e-8	1	2
0.999	0.8493	-1.8626451e-8	2	1
0.999	0.8493	-2.9802322e-8	2	2
0.999	0.8992	-7.450581e-9	1	1
0.999	0.8992	0.0	1	2
0.999	0.8992	7.450581e-9	2	1
0.999	0.8992	0.0	2	2
0.999	0.9491	0.0	1	1
0.999	0.9491	2.9802322e-8	1	2
0.999	0.9491	1.8626451e-9	2	1
0.999	0.9491	0.0	2	2
0.999	0.999	-8.731149e-11	1	1
0.999	0.999	2.9802322e-8	1	2
0.999	0.999	1.4551915e-10	2	1
0.999	0.999	2.9802322e-8	2	2
