# Supplementary material for: Coevolution of male and female mate choice can destabilize reproductive isolation
Source: Nat Commun. 2019 Nov 12;10:5122. doi: 10.1038/s41467-019-12860-9 (PMC6851176; doi:10.1038/s41467-019-12860-9)
Supplement: Supplementary file 5 — Supplementary Software 1 [file 41467_2019_12860_MOESM5_ESM.zip › CodeChoosinessCoevolution/Data/GameticLinkageDisequilibriumFMtestSelectionGradientDetailledAlpha0.txt]

percentFemale	percentMale	linkageDFM	genotypeF	genotypeM
0.001	0.001	7.1525574e-7	1	1
0.001	0.001	-6.183982e-7	1	2
0.001	0.001	-6.183982e-7	2	1
0.001	0.001	6.192131e-7	2	2
0.001	0.0509	2.4080276e-5	1	1
0.001	0.0509	-2.4110079e-5	1	2
0.001	0.0509	-2.409704e-5	2	1
0.001	0.0509	2.4095178e-5	2	2
0.001	0.1008	4.0769577e-5	1	1
0.001	0.1008	-4.0769577e-5	1	2
0.001	0.1008	-4.079379e-5	2	1
0.001	0.1008	4.0795654e-5	2	2
0.001	0.1507	5.3286552e-5	1	1
0.001	0.1507	-5.3346157e-5	1	2
0.001	0.1507	-5.336292e-5	2	1
0.001	0.1507	5.3360127e-5	2	2
0.001	0.2006	6.28829e-5	1	1
0.001	0.2006	-6.28829e-5	1	2
0.001	0.2006	-6.288476e-5	2	1
0.001	0.2006	6.288476e-5	2	2
0.001	0.2505	7.003546e-5	1	1
0.001	0.2505	-7.0005655e-5	1	2
0.001	0.2505	-7.002056e-5	2	1
0.001	0.2505	7.002056e-5	2	2
0.001	0.3004	7.507205e-5	1	1
0.001	0.3004	-7.534027e-5	1	2
0.001	0.3004	-7.519219e-5	2	1
0.001	0.3004	7.518381e-5	2	2
0.001	0.3503	7.864833e-5	1	1
0.001	0.3503	-7.879734e-5	1	2
0.001	0.3503	-7.868465e-5	2	1
0.001	0.3503	7.8679994e-5	2	2
0.001	0.4002	8.070469e-5	1	1
0.001	0.4002	-8.070469e-5	1	2
0.001	0.4002	-8.071121e-5	2	1
0.001	0.4002	8.0708414e-5	2	2
0.001	0.4501	8.139014e-5	1	1
0.001	0.4501	-8.1419945e-5	1	2
0.001	0.4501	-8.1385486e-5	2	1
0.001	0.4501	8.138269e-5	2	2
0.001	0.5	8.0794096e-5	1	1
0.001	0.5	-8.08239e-5	1	2
0.001	0.5	-8.0793165e-5	2	1
0.001	0.5	8.0794096e-5	2	2
0.001	0.5499	7.894635e-5	1	1
0.001	0.5499	-7.903576e-5	1	2
0.001	0.5499	-7.896684e-5	2	1
0.001	0.5499	7.896125e-5	2	2
0.001	0.5998	7.587671e-5	1	1
0.001	0.5998	-7.599592e-5	1	2
0.001	0.5998	-7.590046e-5	2	1
0.001	0.5998	7.589534e-5	2	2
0.001	0.6497	7.1525574e-5	1	1
0.001	0.6497	-7.146597e-5	1	2
0.001	0.6497	-7.154653e-5	2	1
0.001	0.6497	7.1547925e-5	2	2
0.001	0.6996	6.580353e-5	1	1
0.001	0.6996	-6.586313e-5	1	2
0.001	0.6996	-6.581796e-5	2	1
0.001	0.6996	6.5814704e-5	2	2
0.001	0.7495	5.8591366e-5	1	1
0.001	0.7495	-5.877018e-5	1	2
0.001	0.7495	-5.8609992e-5	2	1
0.001	0.7495	5.8606267e-5	2	2
0.001	0.7994	4.979968e-5	1	1
0.001	0.7994	-4.976988e-5	1	2
0.001	0.7994	-4.9794326e-5	2	1
0.001	0.7994	4.9795955e-5	2	2
0.001	0.8493	3.927201e-5	1	1
0.001	0.8493	-3.9339066e-5	1	2
0.001	0.8493	-3.9277365e-5	2	1
0.001	0.8493	3.9275736e-5	2	2
0.001	0.8992	2.7101487e-5	1	1
0.001	0.8992	-2.7060509e-5	1	2
0.001	0.8992	-2.709846e-5	2	1
0.001	0.8992	2.7101487e-5	2	2
0.001	0.9491	1.36662275e-5	1	1
0.001	0.9491	-1.3530254e-5	1	2
0.001	0.9491	-1.3661513e-5	2	1
0.001	0.9491	1.36662275e-5	2	2
0.001	0.999	2.4793553e-7	1	1
0.001	0.999	-1.1920929e-7	1	2
0.001	0.999	-2.4786823e-7	2	1
0.001	0.999	2.5331974e-7	2	2
0.0509	0.001	2.682209e-5	1	1
0.0509	0.001	-2.6745722e-5	1	2
0.0509	0.001	-2.6717782e-5	2	1
0.0509	0.001	2.6746187e-5	2	2
0.0509	0.0509	0.0010495186	1	1
0.0509	0.0509	-0.0010494888	1	2
0.0509	0.0509	-0.0010494441	2	1
0.0509	0.0509	0.0010494813	2	2
0.0509	0.1008	0.0017748475	1	1
0.0509	0.1008	-0.001774773	1	2
0.0509	0.1008	-0.001774773	2	1
0.0509	0.1008	0.0017747954	2	2
0.0509	0.1507	0.0023142695	1	1
0.0509	0.1507	-0.00231421	1	2
0.0509	0.1507	-0.00231421	2	1
0.0509	0.1507	0.0023142323	2	2
0.0509	0.2006	0.0027162135	1	1
0.0509	0.2006	-0.0027162433	1	2
0.0509	0.2006	-0.0027162507	2	1
0.0509	0.2006	0.0027162358	2	2
0.0509	0.2505	0.0030103028	1	1
0.0509	0.2505	-0.0030104518	1	2
0.0509	0.2505	-0.0030103847	2	1
0.0509	0.2505	0.003010355	2	2
0.0509	0.3004	0.0032163262	1	1
0.0509	0.3004	-0.003216356	1	2
0.0509	0.3004	-0.0032163262	2	1
0.0509	0.3004	0.0032163262	2	2
0.0509	0.3503	0.003347844	1	1
0.0509	0.3503	-0.0033477247	1	2
0.0509	0.3503	-0.0033477694	2	1
0.0509	0.3503	0.0033477992	2	2
0.0509	0.4002	0.0034141839	1	1
0.0509	0.4002	-0.0034142435	1	2
0.0509	0.4002	-0.0034142286	2	1
0.0509	0.4002	0.0034142286	2	2
0.0509	0.4501	0.003422141	1	1
0.0509	0.4501	-0.0034222603	1	2
0.0509	0.4501	-0.0034221783	2	1
0.0509	0.4501	0.003422141	2	2
0.0509	0.5	0.0033758283	1	1
0.0509	0.5	-0.003375709	1	2
0.0509	0.5	-0.0033757687	2	1
0.0509	0.5	0.0033757985	2	2
0.0509	0.5499	0.0032774508	1	1
0.0509	0.5499	-0.0032774806	1	2
0.0509	0.5499	-0.0032774508	2	1
0.0509	0.5499	0.0032774657	2	2
0.0509	0.5998	0.0031278431	1	1
0.0509	0.5998	-0.003127873	1	2
0.0509	0.5998	-0.0031278543	2	1
0.0509	0.5998	0.003127858	2	2
0.0509	0.6497	0.002926305	1	1
0.0509	0.6497	-0.00292629	1	2
0.0509	0.6497	-0.0029263087	2	1
0.0509	0.6497	0.0029263347	2	2
0.0509	0.6996	0.002670914	1	1
0.0509	0.6996	-0.0026709437	1	2
0.0509	0.6996	-0.0026709288	2	1
0.0509	0.6996	0.002670914	2	2
0.0509	0.7495	0.0023588613	1	1
0.0509	0.7495	-0.0023589134	1	2
0.0509	0.7495	-0.0023588594	2	1
0.0509	0.7495	0.0023588538	2	2
0.0509	0.7994	0.0019871742	1	1
0.0509	0.7994	-0.0019871593	1	2
0.0509	0.7994	-0.0019871835	2	1
0.0509	0.7994	0.0019871593	2	2
0.0509	0.8493	0.0015545338	1	1
0.0509	0.8493	-0.0015545487	1	2
0.0509	0.8493	-0.001554532	2	1
0.0509	0.8493	0.0015545338	2	2
0.0509	0.8992	0.001064714	1	1
0.0509	0.8992	-0.0010647774	1	2
0.0509	0.8992	-0.0010647196	2	1
0.0509	0.8992	0.0010647178	2	2
0.0509	0.9491	0.0005343333	1	1
0.0509	0.9491	-0.00053435564	1	2
0.0509	0.9491	-0.0005343342	2	1
0.0509	0.9491	0.00053432584	2	2
0.0509	0.999	9.723066e-6	1	1
0.0509	0.999	-9.775162e-6	1	2
0.0509	0.999	-9.723095e-6	2	1
0.0509	0.999	9.700656e-6	2	2
0.1008	0.001	4.7922134e-5	1	1
0.1008	0.001	-4.7935173e-5	1	2
0.1008	0.001	-4.7922134e-5	2	1
0.1008	0.001	4.7935173e-5	2	2
0.1008	0.0509	0.0019009113	1	1
0.1008	0.0509	-0.0019008666	1	2
0.1008	0.0509	-0.0019008368	2	1
0.1008	0.0509	0.0019008666	2	2
0.1008	0.1008	0.003215164	1	1
0.1008	0.1008	-0.003215164	1	2
0.1008	0.1008	-0.003215149	2	1
0.1008	0.1008	0.003215149	2	2
0.1008	0.1507	0.0041843653	1	1
0.1008	0.1507	-0.0041843653	1	2
0.1008	0.1507	-0.0041843504	2	1
0.1008	0.1507	0.0041843727	2	2
0.1008	0.2006	0.0048969984	1	1
0.1008	0.2006	-0.004897028	1	2
0.1008	0.2006	-0.004897043	2	1
0.1008	0.2006	0.0048970133	2	2
0.1008	0.2505	0.0054086447	1	1
0.1008	0.2505	-0.005408734	1	2
0.1008	0.2505	-0.0054087043	2	1
0.1008	0.2505	0.0054086596	2	2
0.1008	0.3004	0.005757034	1	1
0.1008	0.3004	-0.005757004	1	2
0.1008	0.3004	-0.005757004	2	1
0.1008	0.3004	0.005757034	2	2
0.1008	0.3503	0.005968392	1	1
0.1008	0.3503	-0.0059683025	1	2
0.1008	0.3503	-0.0059683323	2	1
0.1008	0.3503	0.005968377	2	2
0.1008	0.4002	0.0060613453	1	1
0.1008	0.4002	-0.0060613155	1	2
0.1008	0.4002	-0.0060613453	2	1
0.1008	0.4002	0.0060613304	2	2
0.1008	0.4501	0.006048888	1	1
0.1008	0.4501	-0.0060489476	1	2
0.1008	0.4501	-0.00604894	2	1
0.1008	0.4501	0.006048918	2	2
0.1008	0.5	0.0059398413	1	1
0.1008	0.5	-0.005939871	1	2
0.1008	0.5	-0.0059398636	2	1
0.1008	0.5	0.005939871	2	2
0.1008	0.5499	0.005739495	1	1
0.1008	0.5499	-0.0057395697	1	2
0.1008	0.5499	-0.0057395026	2	1
0.1008	0.5499	0.0057394803	2	2
0.1008	0.5998	0.005450368	1	1
0.1008	0.5998	-0.005450368	1	2
0.1008	0.5998	-0.0054503754	2	1
0.1008	0.5998	0.005450353	2	2
0.1008	0.6497	0.005072713	1	1
0.1008	0.6497	-0.0050727725	1	2
0.1008	0.6497	-0.005072713	2	1
0.1008	0.6497	0.005072713	2	2
0.1008	0.6996	0.0046048015	1	1
0.1008	0.6996	-0.0046048164	1	2
0.1008	0.6996	-0.004604798	2	1
0.1008	0.6996	0.0046048164	2	2
0.1008	0.7495	0.004043795	1	1
0.1008	0.7495	-0.004043758	1	2
0.1008	0.7495	-0.004043795	2	1
0.1008	0.7495	0.0040437877	2	2
0.1008	0.7994	0.0033869818	1	1
0.1008	0.7994	-0.0033869743	1	2
0.1008	0.7994	-0.0033869818	2	1
0.1008	0.7994	0.0033869743	2	2
0.1008	0.8493	0.002634585	1	1
0.1008	0.8493	-0.002634585	1	2
0.1008	0.8493	-0.002634585	2	1
0.1008	0.8493	0.002634585	2	2
0.1008	0.8992	0.0017954595	1	1
0.1008	0.8992	-0.0017954707	1	2
0.1008	0.8992	-0.0017954595	2	1
0.1008	0.8992	0.0017954409	2	2
0.1008	0.9491	0.0008982364	1	1
0.1008	0.9491	-0.000898242	1	2
0.1008	0.9491	-0.0008982355	2	1
0.1008	0.9491	0.0008982718	2	2
0.1008	0.999	1.6377133e-5	1	1
0.1008	0.999	-1.6450882e-5	1	2
0.1008	0.999	-1.6377191e-5	2	1
0.1008	0.999	1.6361475e-5	2	2
0.1507	0.001	6.5267086e-5	1	1
0.1507	0.001	-6.5365806e-5	1	2
0.1507	0.001	-6.54161e-5	2	1
0.1507	0.001	6.536394e-5	2	2
0.1507	0.0509	0.0026184916	1	1
0.1507	0.0509	-0.0026185662	1	2
0.1507	0.0509	-0.0026185513	2	1
0.1507	0.0509	0.0026185438	2	2
0.1507	0.1008	0.004430324	1	1
0.1507	0.1008	-0.0044303685	1	2
0.1507	0.1008	-0.0044304132	2	1
0.1507	0.1008	0.004430376	2	2
0.1507	0.1507	0.005755812	1	1
0.1507	0.1507	-0.0057558566	1	2
0.1507	0.1507	-0.0057558715	2	1
0.1507	0.1507	0.005755827	2	2
0.1507	0.2006	0.006718248	1	1
0.1507	0.2006	-0.0067182183	1	2
0.1507	0.2006	-0.006718248	2	1
0.1507	0.2006	0.006718248	2	2
0.1507	0.2505	0.0073969364	1	1
0.1507	0.2505	-0.007396966	1	2
0.1507	0.2505	-0.0073968917	2	1
0.1507	0.2505	0.0073969513	2	2
0.1507	0.3004	0.007846415	1	1
0.1507	0.3004	-0.007846445	1	2
0.1507	0.3004	-0.007846415	2	1
0.1507	0.3004	0.00784637	2	2
0.1507	0.3503	0.008105159	1	1
0.1507	0.3503	-0.008105099	1	2
0.1507	0.3503	-0.008105099	2	1
0.1507	0.3503	0.008105144	2	2
0.1507	0.4002	0.008200556	1	1
0.1507	0.4002	-0.008200556	1	2
0.1507	0.4002	-0.008200571	2	1
0.1507	0.4002	0.008200526	2	2
0.1507	0.4501	0.008151993	1	1
0.1507	0.4501	-0.008152097	1	2
0.1507	0.4501	-0.008152053	2	1
0.1507	0.4501	0.008151978	2	2
0.1507	0.5	0.007972896	1	1
0.1507	0.5	-0.007972866	1	2
0.1507	0.5	-0.007972881	2	1
0.1507	0.5	0.007972926	2	2
0.1507	0.5499	0.007671833	1	1
0.1507	0.5499	-0.007671833	1	2
0.1507	0.5499	-0.007671848	2	1
0.1507	0.5499	0.0076717734	2	2
0.1507	0.5998	0.007253751	1	1
0.1507	0.5998	-0.0072538853	1	2
0.1507	0.5998	-0.0072537884	2	1
0.1507	0.5998	0.0072536767	2	2
0.1507	0.6497	0.0067205876	1	1
0.1507	0.6497	-0.0067206025	1	2
0.1507	0.6497	-0.00672061	2	1
0.1507	0.6497	0.0067206323	2	2
0.1507	0.6996	0.00607197	1	1
0.1507	0.6996	-0.0060720444	1	2
0.1507	0.6996	-0.0060719773	2	1
0.1507	0.6996	0.006071985	2	2
0.1507	0.7495	0.0053062737	1	1
0.1507	0.7495	-0.005306244	1	2
0.1507	0.7495	-0.005306285	2	1
0.1507	0.7495	0.005306244	2	2
0.1507	0.7994	0.004422508	1	1
0.1507	0.7994	-0.004422486	1	2
0.1507	0.7994	-0.004422508	2	1
0.1507	0.7994	0.0044225156	2	2
0.1507	0.8493	0.0034236573	1	1
0.1507	0.8493	-0.0034236312	1	2
0.1507	0.8493	-0.0034236535	2	1
0.1507	0.8493	0.003423661	2	2
0.1507	0.8992	0.0023235604	1	1
0.1507	0.8992	-0.0023235083	1	2
0.1507	0.8992	-0.0023235641	2	1
0.1507	0.8992	0.0023235679	2	2
0.1507	0.9491	0.0011595767	1	1
0.1507	0.9491	-0.0011596084	1	2
0.1507	0.9491	-0.0011595758	2	1
0.1507	0.9491	0.0011595786	2	2
0.1507	0.999	2.1186395e-5	1	1
0.1507	0.999	-2.1338463e-5	1	2
0.1507	0.999	-2.1186483e-5	2	1
0.1507	0.999	2.1100044e-5	2	2
0.2006	0.001	7.927418e-5	1	1
0.2006	0.001	-7.932633e-5	1	2
0.2006	0.001	-7.933378e-5	2	1
0.2006	0.001	7.9328194e-5	2	2
0.2006	0.0509	0.0032073855	1	1
0.2006	0.0509	-0.0032073855	1	2
0.2006	0.0509	-0.0032074153	2	1
0.2006	0.0509	0.003207378	2	2
0.2006	0.1008	0.005428225	1	1
0.2006	0.1008	-0.00542818	1	2
0.2006	0.1008	-0.005428165	2	1
0.2006	0.1008	0.00542818	2	2
0.2006	0.1507	0.0070409775	1	1
0.2006	0.1507	-0.007041022	1	2
0.2006	0.1507	-0.007041037	2	1
0.2006	0.1507	0.0070409924	2	2
0.2006	0.2006	0.008198589	1	1
0.2006	0.2006	-0.008198515	1	2
0.2006	0.2006	-0.008198515	2	1
0.2006	0.2006	0.008198544	2	2
0.2006	0.2505	0.009001255	1	1
0.2006	0.2505	-0.009001225	1	2
0.2006	0.2505	-0.00900124	2	1
0.2006	0.2505	0.009001255	2	2
0.2006	0.3004	0.009518996	1	1
0.2006	0.3004	-0.009518921	1	2
0.2006	0.3004	-0.009518921	2	1
0.2006	0.3004	0.009518996	2	2
0.2006	0.3503	0.009801149	1	1
0.2006	0.3503	-0.009801239	1	2
0.2006	0.3503	-0.009801194	2	1
0.2006	0.3503	0.009801209	2	2
0.2006	0.4002	0.009883419	1	1
0.2006	0.4002	-0.009883463	1	2
0.2006	0.4002	-0.009883434	2	1
0.2006	0.4002	0.009883404	2	2
0.2006	0.4501	0.009791017	1	1
0.2006	0.4501	-0.009790987	1	2
0.2006	0.4501	-0.009791017	2	1
0.2006	0.4501	0.009791076	2	2
0.2006	0.5	0.009541705	1	1
0.2006	0.5	-0.009541661	1	2
0.2006	0.5	-0.009541675	2	1
0.2006	0.5	0.00954172	2	2
0.2006	0.5499	0.009147391	1	1
0.2006	0.5499	-0.009147465	1	2
0.2006	0.5499	-0.009147413	2	1
0.2006	0.5499	0.009147376	2	2
0.2006	0.5998	0.008615673	1	1
0.2006	0.5998	-0.008615702	1	2
0.2006	0.5998	-0.0086156875	2	1
0.2006	0.5998	0.008615673	2	2
0.2006	0.6497	0.007950485	1	1
0.2006	0.6497	-0.007950544	1	2
0.2006	0.6497	-0.007950507	2	1
0.2006	0.6497	0.007950455	2	2
0.2006	0.6996	0.0071533695	1	1
0.2006	0.6996	-0.0071534514	1	2
0.2006	0.6996	-0.0071533844	2	1
0.2006	0.6996	0.007153362	2	2
0.2006	0.7495	0.0062246546	1	1
0.2006	0.7495	-0.006224662	1	2
0.2006	0.7495	-0.006224662	2	1
0.2006	0.7495	0.006224662	2	2
0.2006	0.7994	0.0051656924	1	1
0.2006	0.7994	-0.0051656663	1	2
0.2006	0.7994	-0.0051656887	2	1
0.2006	0.7994	0.005165696	2	2
0.2006	0.8493	0.003982626	1	1
0.2006	0.8493	-0.0039826035	1	2
0.2006	0.8493	-0.003982626	2	1
0.2006	0.8493	0.0039826334	2	2
0.2006	0.8992	0.002693586	1	1
0.2006	0.8992	-0.0026935935	1	2
0.2006	0.8992	-0.0026935805	2	1
0.2006	0.8992	0.0026935637	2	2
0.2006	0.9491	0.0013417192	1	1
0.2006	0.9491	-0.0013418198	1	2
0.2006	0.9491	-0.001341722	2	1
0.2006	0.9491	0.0013416708	2	2
0.2006	0.999	2.4571724e-5	1	1
0.2006	0.999	-2.4557114e-5	1	2
0.2006	0.999	-2.4571782e-5	2	1
0.2006	0.999	2.4527311e-5	2	2
0.2505	0.001	8.997321e-5	1	1
0.2505	0.001	-8.9906156e-5	1	2
0.2505	0.001	-8.9883804e-5	2	1
0.2505	0.001	8.990802e-5	2	2
0.2505	0.0509	0.0036650598	1	1
0.2505	0.0509	-0.0036651716	1	2
0.2505	0.0509	-0.0036652386	2	1
0.2505	0.0509	0.0036651194	2	2
0.2505	0.1008	0.006204486	1	1
0.2505	0.1008	-0.0062045306	1	2
0.2505	0.1008	-0.0062045157	2	1
0.2505	0.1008	0.0062045306	2	2
0.2505	0.1507	0.008037001	1	1
0.2505	0.1507	-0.008037046	1	2
0.2505	0.1507	-0.00803709	2	1
0.2505	0.1507	0.008037016	2	2
0.2505	0.2006	0.009338826	1	1
0.2505	0.2006	-0.009338915	1	2
0.2505	0.2006	-0.009338886	2	1
0.2505	0.2006	0.009338826	2	2
0.2505	0.2505	0.010228172	1	1
0.2505	0.2505	-0.010228172	1	2
0.2505	0.2505	-0.010228202	2	1
0.2505	0.2505	0.010228187	2	2
0.2505	0.3004	0.010787785	1	1
0.2505	0.3004	-0.010787785	1	2
0.2505	0.3004	-0.01078774	2	1
0.2505	0.3004	0.010787785	2	2
0.2505	0.3503	0.011076555	1	1
0.2505	0.3503	-0.011076599	1	2
0.2505	0.3503	-0.011076614	2	1
0.2505	0.3503	0.01107654	2	2
0.2505	0.4002	0.011137083	1	1
0.2505	0.4002	-0.011136979	1	2
0.2505	0.4002	-0.011137024	2	1
0.2505	0.4002	0.011137068	2	2
0.2505	0.4501	0.01099962	1	1
0.2505	0.4501	-0.01099959	1	2
0.2505	0.4501	-0.01099962	2	1
0.2505	0.4501	0.01099965	2	2
0.2505	0.5	0.010685936	1	1
0.2505	0.5	-0.01068598	1	2
0.2505	0.5	-0.010685995	2	1
0.2505	0.5	0.010685921	2	2
0.2505	0.5499	0.01021108	1	1
0.2505	0.5499	-0.01021114	1	2
0.2505	0.5499	-0.01021111	2	1
0.2505	0.5499	0.0102110505	2	2
0.2505	0.5998	0.00958503	1	1
0.2505	0.5998	-0.0095850825	1	2
0.2505	0.5998	-0.009585038	2	1
0.2505	0.5998	0.009585023	2	2
0.2505	0.6497	0.008813903	1	1
0.2505	0.6497	-0.008813947	1	2
0.2505	0.6497	-0.008813925	2	1
0.2505	0.6497	0.008813828	2	2
0.2505	0.6996	0.007901333	1	1
0.2505	0.6996	-0.007901341	1	2
0.2505	0.6996	-0.007901341	2	1
0.2505	0.6996	0.007901281	2	2
0.2505	0.7495	0.006849915	1	1
0.2505	0.7495	-0.006849885	1	2
0.2505	0.7495	-0.0068499036	2	1
0.2505	0.7495	0.006849885	2	2
0.2505	0.7994	0.0056634694	1	1
0.2505	0.7994	-0.005663514	1	2
0.2505	0.7994	-0.005663477	2	1
0.2505	0.7994	0.0056634247	2	2
0.2505	0.8493	0.0043511763	1	1
0.2505	0.8493	-0.0043511987	1	2
0.2505	0.8493	-0.004351191	2	1
0.2505	0.8493	0.0043510795	2	2
0.2505	0.8992	0.0029344913	1	1
0.2505	0.8992	-0.0029344857	1	2
0.2505	0.8992	-0.0029344913	2	1
0.2505	0.8992	0.0029345453	2	2
0.2505	0.9491	0.0014598062	1	1
0.2505	0.9491	-0.001459688	1	2
0.2505	0.9491	-0.0014598034	2	1
0.2505	0.9491	0.0014598668	2	2
0.2505	0.999	2.6804279e-5	1	1
0.2505	0.999	-2.6792288e-5	1	2
0.2505	0.999	-2.6804279e-5	2	1
0.2505	0.999	2.682209e-5	2	2
0.3004	0.001	9.7095966e-5	1	1
0.3004	0.001	-9.715743e-5	1	2
0.3004	0.001	-9.727478e-5	2	1
0.3004	0.001	9.7151846e-5	2	2
0.3004	0.0509	0.003988713	1	1
0.3004	0.0509	-0.003988825	1	2
0.3004	0.0509	-0.003988892	2	1
0.3004	0.0509	0.0039887577	2	2
0.3004	0.1008	0.006754428	1	1
0.3004	0.1008	-0.006754443	1	2
0.3004	0.1008	-0.0067544878	2	1
0.3004	0.1008	0.006754428	2	2
0.3004	0.1507	0.008740008	1	1
0.3004	0.1507	-0.008740053	1	2
0.3004	0.1507	-0.0087400675	2	1
0.3004	0.1507	0.008739993	2	2
0.3004	0.2006	0.01013878	1	1
0.3004	0.2006	-0.01013872	1	2
0.3004	0.2006	-0.0101386905	2	1
0.3004	0.2006	0.01013881	2	2
0.3004	0.2505	0.011082172	1	1
0.3004	0.2505	-0.011082128	1	2
0.3004	0.2505	-0.011082143	2	1
0.3004	0.2505	0.011082172	2	2
0.3004	0.3004	0.011662841	1	1
0.3004	0.3004	-0.011662826	1	2
0.3004	0.3004	-0.011662826	2	1
0.3004	0.3004	0.011662841	2	2
0.3004	0.3503	0.01194717	1	1
0.3004	0.3503	-0.011947185	1	2
0.3004	0.3503	-0.01194714	2	1
0.3004	0.3503	0.011947125	2	2
0.3004	0.4002	0.011982903	1	1
0.3004	0.4002	-0.011982948	1	2
0.3004	0.4002	-0.0119829625	2	1
0.3004	0.4002	0.011982918	2	2
0.3004	0.4501	0.011804715	1	1
0.3004	0.4501	-0.01180473	1	2
0.3004	0.4501	-0.011804715	2	1
0.3004	0.4501	0.0118047	2	2
0.3004	0.5	0.011437386	1	1
0.3004	0.5	-0.0114373565	1	2
0.3004	0.5	-0.011437386	2	1
0.3004	0.5	0.0114373565	2	2
0.3004	0.5499	0.010898545	1	1
0.3004	0.5499	-0.010898441	1	2
0.3004	0.5499	-0.010898486	2	1
0.3004	0.5499	0.01089859	2	2
0.3004	0.5998	0.010200344	1	1
0.3004	0.5998	-0.010200322	1	2
0.3004	0.5998	-0.010200344	2	1
0.3004	0.5998	0.010200322	2	2
0.3004	0.6497	0.009351112	1	1
0.3004	0.6497	-0.0093511045	1	2
0.3004	0.6497	-0.0093511045	2	1
0.3004	0.6497	0.009351134	2	2
0.3004	0.6996	0.008356482	1	1
0.3004	0.6996	-0.008356422	1	2
0.3004	0.6996	-0.008356452	2	1
0.3004	0.6996	0.008356571	2	2
0.3004	0.7495	0.0072212107	1	1
0.3004	0.7495	-0.007221192	1	2
0.3004	0.7495	-0.0072211996	2	1
0.3004	0.7495	0.0072212517	2	2
0.3004	0.7994	0.005951576	1	1
0.3004	0.7994	-0.0059515536	1	2
0.3004	0.7994	-0.005951561	2	1
0.3004	0.7994	0.005951613	2	2
0.3004	0.8493	0.004559193	1	1
0.3004	0.8493	-0.0045591593	1	2
0.3004	0.8493	-0.004559189	2	1
0.3004	0.8493	0.004559219	2	2
0.3004	0.8992	0.0030678436	1	1
0.3004	0.8992	-0.0030678809	1	2
0.3004	0.8992	-0.003067851	2	1
0.3004	0.8992	0.003067851	2	2
0.3004	0.9491	0.0015249737	1	1
0.3004	0.9491	-0.0015249848	1	2
0.3004	0.9491	-0.0015249737	2	1
0.3004	0.9491	0.0015249848	2	2
0.3004	0.999	2.8082388e-5	1	1
0.3004	0.999	-2.8163195e-5	1	2
0.3004	0.999	-2.8082402e-5	2	1
0.3004	0.999	2.7954578e-5	2	2
0.3503	0.001	0.00010111928	1	1
0.3503	0.001	-0.000101144426	1	2
0.3503	0.001	-0.00010114908	2	1
0.3503	0.001	0.000101143494	2	2
0.3503	0.0509	0.0041775107	1	1
0.3503	0.0509	-0.004177533	1	2
0.3503	0.0509	-0.0041775703	2	1
0.3503	0.0509	0.0041775107	2	2
0.3503	0.1008	0.007077068	1	1
0.3503	0.1008	-0.007077113	1	2
0.3503	0.1008	-0.0070771575	2	1
0.3503	0.1008	0.007077083	2	2
0.3503	0.1507	0.00915122	1	1
0.3503	0.1507	-0.0091511905	1	2
0.3503	0.1507	-0.00915125	2	1
0.3503	0.1507	0.009151205	2	2
0.3503	0.2006	0.010602966	1	1
0.3503	0.2006	-0.010602921	1	2
0.3503	0.2006	-0.010602921	2	1
0.3503	0.2006	0.010602981	2	2
0.3503	0.2505	0.011572182	1	1
0.3503	0.2505	-0.011572182	1	2
0.3503	0.2505	-0.011572212	2	1
0.3503	0.2505	0.011572212	2	2
0.3503	0.3004	0.012157947	1	1
0.3503	0.3004	-0.012157932	1	2
0.3503	0.3004	-0.012157947	2	1
0.3503	0.3004	0.012157947	2	2
0.3503	0.3503	0.012431368	1	1
0.3503	0.3503	-0.012431368	1	2
0.3503	0.3503	-0.012431353	2	1
0.3503	0.3503	0.012431383	2	2
0.3503	0.4002	0.01244396	1	1
0.3503	0.4002	-0.01244393	1	2
0.3503	0.4002	-0.01244393	2	1
0.3503	0.4002	0.012444019	2	2
0.3503	0.4501	0.012233108	1	1
0.3503	0.4501	-0.012233108	1	2
0.3503	0.4501	-0.012233108	2	1
0.3503	0.4501	0.0122330785	2	2
0.3503	0.5	0.011826046	1	1
0.3503	0.5	-0.011826009	1	2
0.3503	0.5	-0.011826038	2	1
0.3503	0.5	0.011826068	2	2
0.3503	0.5499	0.011242367	1	1
0.3503	0.5499	-0.0112423	1	2
0.3503	0.5499	-0.01124236	2	1
0.3503	0.5499	0.01124239	2	2
0.3503	0.5998	0.010496132	1	1
0.3503	0.5998	-0.01049608	1	2
0.3503	0.5998	-0.010496117	2	1
0.3503	0.5998	0.010496199	2	2
0.3503	0.6497	0.009597331	1	1
0.3503	0.6497	-0.0095973015	1	2
0.3503	0.6497	-0.009597346	2	1
0.3503	0.6497	0.0095973015	2	2
0.3503	0.6996	0.008553535	1	1
0.3503	0.6996	-0.008553505	1	2
0.3503	0.6996	-0.008553535	2	1
0.3503	0.6996	0.008553505	2	2
0.3503	0.7495	0.007371474	1	1
0.3503	0.7495	-0.0073714554	1	2
0.3503	0.7495	-0.0073714554	2	1
0.3503	0.7495	0.0073714852	2	2
0.3503	0.7994	0.0060593933	1	1
0.3503	0.7994	-0.0060593784	1	2
0.3503	0.7994	-0.006059397	2	1
0.3503	0.7994	0.006059408	2	2
0.3503	0.8493	0.004630875	1	1
0.3503	0.8493	-0.0046308935	1	2
0.3503	0.8493	-0.004630875	2	1
0.3503	0.8493	0.0046308637	2	2
0.3503	0.8992	0.0031108595	1	1
0.3503	0.8992	-0.0031108558	1	2
0.3503	0.8992	-0.0031108595	2	1
0.3503	0.8992	0.0031108856	2	2
0.3503	0.9491	0.0015459983	1	1
0.3503	0.9491	-0.0015459657	1	2
0.3503	0.9491	-0.0015459945	2	1
0.3503	0.9491	0.0015460253	2	2
0.3503	0.999	2.8561e-5	1	1
0.3503	0.999	-2.8520823e-5	1	2
0.3503	0.999	-2.8560986e-5	2	1
0.3503	0.999	2.861023e-5	2	2
0.4002	0.001	0.00010204315	1	1
0.4002	0.001	-0.00010200031	1	2
0.4002	0.001	-0.00010198355	2	1
0.4002	0.001	0.00010200031	2	2
0.4002	0.0509	0.004234284	1	1
0.4002	0.0509	-0.004234299	1	2
0.4002	0.0509	-0.004234284	2	1
0.4002	0.0509	0.004234314	2	2
0.4002	0.1008	0.007177949	1	1
0.4002	0.1008	-0.007177919	1	2
0.4002	0.1008	-0.007177919	2	1
0.4002	0.1008	0.007177949	2	2
0.4002	0.1507	0.009279385	1	1
0.4002	0.1507	-0.009279311	1	2
0.4002	0.1507	-0.009279281	2	1
0.4002	0.1507	0.009279355	2	2
0.4002	0.2006	0.010743976	1	1
0.4002	0.2006	-0.010743976	1	2
0.4002	0.2006	-0.010743976	2	1
0.4002	0.2006	0.010743976	2	2
0.4002	0.2505	0.011714727	1	1
0.4002	0.2505	-0.011714697	1	2
0.4002	0.2505	-0.011714637	2	1
0.4002	0.2505	0.011714727	2	2
0.4002	0.3004	0.01229322	1	1
0.4002	0.3004	-0.012293249	1	2
0.4002	0.3004	-0.012293279	2	1
0.4002	0.3004	0.01229322	2	2
0.4002	0.3503	0.012552798	1	1
0.4002	0.3503	-0.012552798	1	2
0.4002	0.3503	-0.012552798	2	1
0.4002	0.3503	0.012552798	2	2
0.4002	0.4002	0.012546733	1	1
0.4002	0.4002	-0.012546688	1	2
0.4002	0.4002	-0.012546673	2	1
0.4002	0.4002	0.0125468075	2	2
0.4002	0.4501	0.012313932	1	1
0.4002	0.4501	-0.012313947	1	2
0.4002	0.4501	-0.012313947	2	1
0.4002	0.4501	0.012313932	2	2
0.4002	0.5	0.011883102	1	1
0.4002	0.5	-0.01188305	1	2
0.4002	0.5	-0.01188305	2	1
0.4002	0.5	0.01188311	2	2
0.4002	0.5499	0.011275098	1	1
0.4002	0.5499	-0.011275113	1	2
0.4002	0.5499	-0.011275113	2	1
0.4002	0.5499	0.011275053	2	2
0.4002	0.5998	0.010505356	1	1
0.4002	0.5998	-0.010505378	1	2
0.4002	0.5998	-0.010505348	2	1
0.4002	0.5998	0.010505378	2	2
0.4002	0.6497	0.009585343	1	1
0.4002	0.6497	-0.009585351	1	2
0.4002	0.6497	-0.009585343	2	1
0.4002	0.6497	0.00958544	2	2
0.4002	0.6996	0.008524053	1	1
0.4002	0.6996	-0.008524001	1	2
0.4002	0.6996	-0.008524023	2	1
0.4002	0.6996	0.00852406	2	2
0.4002	0.7495	0.0073298067	1	1
0.4002	0.7495	-0.007329792	1	2
0.4002	0.7495	-0.0073297992	2	1
0.4002	0.7495	0.007329881	2	2
0.4002	0.7994	0.006012466	1	1
0.4002	0.7994	-0.00601241	1	2
0.4002	0.7994	-0.0060124546	2	1
0.4002	0.7994	0.0060124993	2	2
0.4002	0.8493	0.004586773	1	1
0.4002	0.8493	-0.004586816	1	2
0.4002	0.8493	-0.004586775	2	1
0.4002	0.8493	0.004586756	2	2
0.4002	0.8992	0.00307782	1	1
0.4002	0.8992	-0.003077805	1	2
0.4002	0.8992	-0.00307782	2	1
0.4002	0.8992	0.003077805	2	2
0.4002	0.9491	0.001530041	1	1
0.4002	0.9491	-0.0015299916	1	2
0.4002	0.9491	-0.0015300391	2	1
0.4002	0.9491	0.0015301704	2	2
0.4002	0.999	2.836583e-5	1	1
0.4002	0.999	-2.8401613e-5	1	2
0.4002	0.999	-2.8365845e-5	2	1
0.4002	0.999	2.8371811e-5	2	2
0.4501	0.001	9.9897385e-5	1	1
0.4501	0.001	-9.9911354e-5	1	2
0.4501	0.001	-9.9897385e-5	2	1
0.4501	0.001	9.990856e-5	2	2
0.4501	0.0509	0.0041661263	1	1
0.4501	0.0509	-0.0041661114	1	2
0.4501	0.0509	-0.004166007	2	1
0.4501	0.0509	0.004166141	2	2
0.4501	0.1008	0.0070693046	1	1
0.4501	0.1008	-0.0070693046	1	2
0.4501	0.1008	-0.0070693493	2	1
0.4501	0.1008	0.0070693046	2	2
0.4501	0.1507	0.009141237	1	1
0.4501	0.1507	-0.009141237	1	2
0.4501	0.1507	-0.009141296	2	1
0.4501	0.1507	0.009141237	2	2
0.4501	0.2006	0.010582611	1	1
0.4501	0.2006	-0.010582611	1	2
0.4501	0.2006	-0.010582596	2	1
0.4501	0.2006	0.010582626	2	2
0.4501	0.2505	0.011533901	1	1
0.4501	0.2505	-0.011533901	1	2
0.4501	0.2505	-0.011533886	2	1
0.4501	0.2505	0.011533886	2	2
0.4501	0.3004	0.012095615	1	1
0.4501	0.3004	-0.012095675	1	2
0.4501	0.3004	-0.01209566	2	1
0.4501	0.3004	0.0120956	2	2
0.4501	0.3503	0.01234065	1	1
0.4501	0.3503	-0.01234068	1	2
0.4501	0.3503	-0.012340695	2	1
0.4501	0.3503	0.012340635	2	2
0.4501	0.4002	0.012322232	1	1
0.4501	0.4002	-0.012322187	1	2
0.4501	0.4002	-0.012322187	2	1
0.4501	0.4002	0.012322217	2	2
0.4501	0.4501	0.01207947	1	1
0.4501	0.4501	-0.012079462	1	2
0.4501	0.4501	-0.012079462	2	1
0.4501	0.4501	0.012079477	2	2
0.4501	0.5	0.01164148	1	1
0.4501	0.5	-0.011641458	1	2
0.4501	0.5	-0.011641443	2	1
0.4501	0.5	0.011641532	2	2
0.4501	0.5499	0.011029802	1	1
0.4501	0.5499	-0.01102978	1	2
0.4501	0.5499	-0.01102981	2	1
0.4501	0.5499	0.01102981	2	2
0.4501	0.5998	0.010260671	1	1
0.4501	0.5998	-0.010260701	1	2
0.4501	0.5998	-0.010260701	2	1
0.4501	0.5998	0.010260642	2	2
0.4501	0.6497	0.0093465	1	1
0.4501	0.6497	-0.009346515	1	2
0.4501	0.6497	-0.009346515	2	1
0.4501	0.6497	0.0093464255	2	2
0.4501	0.6996	0.008297365	1	1
0.4501	0.6996	-0.008297414	1	2
0.4501	0.6996	-0.008297399	2	1
0.4501	0.6996	0.008297265	2	2
0.4501	0.7495	0.0071227513	1	1
0.4501	0.7495	-0.0071227252	1	2
0.4501	0.7495	-0.0071227625	2	1
0.4501	0.7495	0.007122755	2	2
0.4501	0.7994	0.0058334507	1	1
0.4501	0.7994	-0.005833417	1	2
0.4501	0.7994	-0.0058334395	2	1
0.4501	0.7994	0.0058335066	2	2
0.4501	0.8493	0.004444739	1	1
0.4501	0.8493	-0.004444748	1	2
0.4501	0.8493	-0.004444737	2	1
0.4501	0.8493	0.0044447184	2	2
0.4501	0.8992	0.00298094	1	1
0.4501	0.8992	-0.0029809475	1	2
0.4501	0.8992	-0.0029809438	2	1
0.4501	0.8992	0.0029808283	2	2
0.4501	0.9491	0.0014831377	1	1
0.4501	0.9491	-0.0014831424	1	2
0.4501	0.9491	-0.0014831405	2	1
0.4501	0.9491	0.0014831424	2	2
0.4501	0.999	2.7601607e-5	1	1
0.4501	0.999	-2.7656555e-5	1	2
0.4501	0.999	-2.7601549e-5	2	1
0.4501	0.999	2.759695e-5	2	2
0.5	0.001	9.518862e-5	1	1
0.5	0.001	-9.513553e-5	1	2
0.5	0.001	-9.506941e-5	2	1
0.5	0.001	9.514205e-5	2	2
0.5	0.0509	0.003983885	1	1
0.5	0.0509	-0.00398387	1	2
0.5	0.0509	-0.003983915	2	1
0.5	0.0509	0.003983885	2	2
0.5	0.1008	0.0067697912	1	1
0.5	0.1008	-0.0067697763	1	2
0.5	0.1008	-0.006769806	2	1
0.5	0.1008	0.0067697614	2	2
0.5	0.1507	0.0087611675	1	1
0.5	0.1507	-0.0087611675	1	2
0.5	0.1507	-0.0087611675	2	1
0.5	0.1507	0.008761138	2	2
0.5	0.2006	0.010147065	1	1
0.5	0.2006	-0.010147043	1	2
0.5	0.2006	-0.010147035	2	1
0.5	0.2006	0.010147095	2	2
0.5	0.2505	0.011060759	1	1
0.5	0.2505	-0.0110607445	1	2
0.5	0.2505	-0.011060774	2	1
0.5	0.2505	0.011060774	2	2
0.5	0.3004	0.0115982145	1	1
0.5	0.3004	-0.0115982	1	2
0.5	0.3004	-0.01159817	2	1
0.5	0.3004	0.0115982	2	2
0.5	0.3503	0.011829294	1	1
0.5	0.3503	-0.011829287	1	2
0.5	0.3503	-0.011829257	2	1
0.5	0.3503	0.011829287	2	2
0.5	0.4002	0.011805445	1	1
0.5	0.4002	-0.011805445	1	2
0.5	0.4002	-0.011805475	2	1
0.5	0.4002	0.011805475	2	2
0.5	0.4501	0.011564836	1	1
0.5	0.4501	-0.011564851	1	2
0.5	0.4501	-0.011564851	2	1
0.5	0.4501	0.011564761	2	2
0.5	0.5	0.011136018	1	1
0.5	0.5	-0.01113601	1	2
0.5	0.5	-0.01113601	2	1
0.5	0.5	0.011135995	2	2
0.5	0.5499	0.0105404705	1	1
0.5	0.5499	-0.010540456	1	2
0.5	0.5499	-0.0105404705	2	1
0.5	0.5499	0.010540485	2	2
0.5	0.5998	0.00979466	1	1
0.5	0.5998	-0.009794667	1	2
0.5	0.5998	-0.009794652	2	1
0.5	0.5998	0.009794652	2	2
0.5	0.6497	0.00891142	1	1
0.5	0.6497	-0.008911446	1	2
0.5	0.6497	-0.008911446	2	1
0.5	0.6497	0.008911431	2	2
0.5	0.6996	0.007901482	1	1
0.5	0.6996	-0.007901505	1	2
0.5	0.6996	-0.007901497	2	1
0.5	0.6996	0.00790143	2	2
0.5	0.7495	0.006774921	1	1
0.5	0.7495	-0.006774947	1	2
0.5	0.7495	-0.0067749172	2	1
0.5	0.7495	0.0067749023	2	2
0.5	0.7994	0.005542949	1	1
0.5	0.7994	-0.0055429935	1	2
0.5	0.7994	-0.0055429563	2	1
0.5	0.7994	0.0055429935	2	2
0.5	0.8493	0.004220659	1	1
0.5	0.8493	-0.0042206943	1	2
0.5	0.8493	-0.004220646	2	1
0.5	0.8493	0.0042206645	2	2
0.5	0.8992	0.002830836	1	1
0.5	0.8992	-0.0028308332	1	2
0.5	0.8992	-0.0028308332	2	1
0.5	0.8992	0.002830863	2	2
0.5	0.9491	0.0014104331	1	1
0.5	0.9491	-0.0014104843	1	2
0.5	0.9491	-0.0014104359	2	1
0.5	0.9491	0.0014103055	2	2
0.5	0.999	2.6357346e-5	1	1
0.5	0.999	-2.6345253e-5	1	2
0.5	0.999	-2.6357244e-5	2	1
0.5	0.999	2.6464462e-5	2	2
0.5499	0.001	8.7976456e-5	1	1
0.5499	0.001	-8.80016e-5	1	2
0.5499	0.001	-8.7976456e-5	2	1
0.5499	0.001	8.800067e-5	2	2
0.5499	0.0509	0.0037016124	1	1
0.5499	0.0509	-0.0037015826	1	2
0.5499	0.0509	-0.0037016273	2	1
0.5499	0.0509	0.0037015975	2	2
0.5499	0.1008	0.0063029826	1	1
0.5499	0.1008	-0.0063029677	1	2
0.5499	0.1008	-0.0063029528	2	1
0.5499	0.1008	0.0063029677	2	2
0.5499	0.1507	0.00816907	1	1
0.5499	0.1507	-0.008169003	1	2
0.5499	0.1507	-0.008168966	2	1
0.5499	0.1507	0.008169025	2	2
0.5499	0.2006	0.009471387	1	1
0.5499	0.2006	-0.009471379	1	2
0.5499	0.2006	-0.009471327	2	1
0.5499	0.2006	0.009471446	2	2
0.5499	0.2505	0.010331869	1	1
0.5499	0.2505	-0.010331854	1	2
0.5499	0.2505	-0.010331839	2	1
0.5499	0.2505	0.010331869	2	2
0.5499	0.3004	0.010838814	1	1
0.5499	0.3004	-0.0108388215	1	2
0.5499	0.3004	-0.010838836	2	1
0.5499	0.3004	0.010838836	2	2
0.5499	0.3503	0.011057042	1	1
0.5499	0.3503	-0.011057049	1	2
0.5499	0.3503	-0.011057019	2	1
0.5499	0.3503	0.011057079	2	2
0.5499	0.4002	0.011034645	1	1
0.5499	0.4002	-0.011034638	1	2
0.5499	0.4002	-0.0110346675	2	1
0.5499	0.4002	0.0110346675	2	2
0.5499	0.4501	0.010807581	1	1
0.5499	0.4501	-0.010807574	1	2
0.5499	0.4501	-0.010807589	2	1
0.5499	0.4501	0.010807633	2	2
0.5499	0.5	0.0104030445	1	1
0.5499	0.5	-0.010403007	1	2
0.5499	0.5	-0.010403007	2	1
0.5499	0.5	0.010403097	2	2
0.5499	0.5499	0.0098417625	1	1
0.5499	0.5499	-0.009841785	1	2
0.5499	0.5499	-0.009841785	2	1
0.5499	0.5499	0.00984174	2	2
0.5499	0.5998	0.0091398135	1	1
0.5499	0.5998	-0.009139836	1	2
0.5499	0.5998	-0.009139836	2	1
0.5499	0.5998	0.009139836	2	2
0.5499	0.6497	0.008310016	1	1
0.5499	0.6497	-0.008310005	1	2
0.5499	0.6497	-0.00831002	2	1
0.5499	0.6497	0.00831002	2	2
0.5499	0.6996	0.0073631443	1	1
0.5499	0.6996	-0.0073631704	1	2
0.5499	0.6996	-0.007363148	2	1
0.5499	0.6996	0.0073631406	2	2
0.5499	0.7495	0.0063094012	1	1
0.5499	0.7495	-0.00630942	1	2
0.5499	0.7495	-0.0063094124	2	1
0.5499	0.7495	0.00630939	2	2
0.5499	0.7994	0.005159868	1	1
0.5499	0.7994	-0.00515984	1	2
0.5499	0.7994	-0.0051598623	2	1
0.5499	0.7994	0.005159974	2	2
0.5499	0.8493	0.0039287917	1	1
0.5499	0.8493	-0.0039287657	1	2
0.5499	0.8493	-0.0039287843	2	1
0.5499	0.8493	0.00392884	2	2
0.5499	0.8992	0.002636862	1	1
0.5499	0.8992	-0.0026368946	1	2
0.5499	0.8992	-0.0026368722	2	1
0.5499	0.8992	0.0026367307	2	2
0.5499	0.9491	0.0013163923	1	1
0.5499	0.9491	-0.0013163686	1	2
0.5499	0.9491	-0.0013163909	2	1
0.5499	0.9491	0.0013164282	2	2
0.5499	0.999	2.4709545e-5	1	1
0.5499	0.999	-2.4706125e-5	1	2
0.5499	0.999	-2.470956e-5	2	1
0.5499	0.999	2.4676323e-5	2	2
0.5998	0.001	7.8871846e-5	1	1
0.5998	0.001	-7.887278e-5	1	2
0.5998	0.001	-7.8856945e-5	2	1
0.5998	0.001	7.887371e-5	2	2
0.5998	0.0509	0.0033355206	1	1
0.5998	0.0509	-0.0033355318	1	2
0.5998	0.0509	-0.0033355355	2	1
0.5998	0.0509	0.0033355206	2	2
0.5998	0.1008	0.005695969	1	1
0.5998	0.1008	-0.0056959987	1	2
0.5998	0.1008	-0.005696118	2	1
0.5998	0.1008	0.005695924	2	2
0.5998	0.1507	0.007398933	1	1
0.5998	0.1507	-0.007398948	1	2
0.5998	0.1507	-0.007398963	2	1
0.5998	0.1507	0.0073989034	2	2
0.5998	0.2006	0.008593798	1	1
0.5998	0.2006	-0.008593835	1	2
0.5998	0.2006	-0.008593857	2	1
0.5998	0.2006	0.0085938275	2	2
0.5998	0.2505	0.009387709	1	1
0.5998	0.2505	-0.009387709	1	2
0.5998	0.2505	-0.009387672	2	1
0.5998	0.2505	0.009387761	2	2
0.5998	0.3004	0.009858914	1	1
0.5998	0.3004	-0.009858891	1	2
0.5998	0.3004	-0.009858847	2	1
0.5998	0.3004	0.009858906	2	2
0.5998	0.3503	0.010065354	1	1
0.5998	0.3503	-0.010065347	1	2
0.5998	0.3503	-0.010065347	2	1
0.5998	0.3503	0.010065317	2	2
0.5998	0.4002	0.010050446	1	1
0.5998	0.4002	-0.0100504905	1	2
0.5998	0.4002	-0.010050505	2	1
0.5998	0.4002	0.010050386	2	2
0.5998	0.4501	0.009847015	1	1
0.5998	0.4501	-0.00984703	1	2
0.5998	0.4501	-0.009847015	2	1
0.5998	0.4501	0.009846926	2	2
0.5998	0.5	0.009480059	1	1
0.5998	0.5	-0.009480074	1	2
0.5998	0.5	-0.009480104	2	1
0.5998	0.5	0.00948	2	2
0.5998	0.5499	0.008968875	1	1
0.5998	0.5499	-0.008968905	1	2
0.5998	0.5499	-0.0089689195	2	1
0.5998	0.5499	0.0089687705	2	2
0.5998	0.5998	0.008328654	1	1
0.5998	0.5998	-0.008328646	1	2
0.5998	0.5998	-0.008328646	2	1
0.5998	0.5998	0.008328676	2	2
0.5998	0.6497	0.007571593	1	1
0.5998	0.6497	-0.007571563	1	2
0.5998	0.6497	-0.007571578	2	1
0.5998	0.6497	0.007571578	2	2
0.5998	0.6996	0.006708108	1	1
0.5998	0.6996	-0.0067081153	1	2
0.5998	0.6996	-0.0067081004	2	1
0.5998	0.6996	0.006708145	2	2
0.5998	0.7495	0.0057479776	1	1
0.5998	0.7495	-0.005747974	1	2
0.5998	0.7495	-0.005747974	2	1
0.5998	0.7495	0.005747974	2	2
0.5998	0.7994	0.0047016405	1	1
0.5998	0.7994	-0.0047016293	1	2
0.5998	0.7994	-0.0047016367	2	1
0.5998	0.7994	0.004701674	2	2
0.5998	0.8493	0.003582066	1	1
0.5998	0.8493	-0.0035820901	1	2
0.5998	0.8493	-0.0035820752	2	1
0.5998	0.8493	0.0035820007	2	2
0.5998	0.8992	0.0024073618	1	1
0.5998	0.8992	-0.002407372	1	2
0.5998	0.8992	-0.0024073608	2	1
0.5998	0.8992	0.0024073124	2	2
0.5998	0.9491	0.0012049233	1	1
0.5998	0.9491	-0.0012049079	1	2
0.5998	0.9491	-0.0012049247	2	1
0.5998	0.9491	0.0012049079	2	2
0.5998	0.999	2.2725006e-5	1	1
0.5998	0.999	-2.2694468e-5	1	2
0.5998	0.999	-2.2724911e-5	2	1
0.5998	0.999	2.2888184e-5	2	2
0.6497	0.001	6.815791e-5	1	1
0.6497	0.001	-6.813975e-5	1	2
0.6497	0.001	-6.8068504e-5	2	1
0.6497	0.001	6.8139285e-5	2	2
0.6497	0.0509	0.0029031932	1	1
0.6497	0.0509	-0.0029031932	1	2
0.6497	0.0509	-0.002903223	2	1
0.6497	0.0509	0.0029032081	2	2
0.6497	0.1008	0.004978046	1	1
0.6497	0.1008	-0.0049780644	1	2
0.6497	0.1008	-0.0049781203	2	1
0.6497	0.1008	0.0049780607	2	2
0.6497	0.1507	0.006487459	1	1
0.6497	0.1507	-0.006487459	1	2
0.6497	0.1507	-0.006487459	2	1
0.6497	0.1507	0.006487459	2	2
0.6497	0.2006	0.007555291	1	1
0.6497	0.2006	-0.007555291	1	2
0.6497	0.2006	-0.007555306	2	1
0.6497	0.2006	0.007555276	2	2
0.6497	0.2505	0.008271426	1	1
0.6497	0.2505	-0.008271389	1	2
0.6497	0.2505	-0.008271396	2	1
0.6497	0.2505	0.008271456	2	2
0.6497	0.3004	0.0087023005	1	1
0.6497	0.3004	-0.008702323	1	2
0.6497	0.3004	-0.008702308	2	1
0.6497	0.3004	0.008702278	2	2
0.6497	0.3503	0.008897699	1	1
0.6497	0.3503	-0.008897677	1	2
0.6497	0.3503	-0.008897692	2	1
0.6497	0.3503	0.008897692	2	2
0.6497	0.4002	0.008895256	1	1
0.6497	0.4002	-0.008895256	1	2
0.6497	0.4002	-0.008895278	2	1
0.6497	0.4002	0.008895278	2	2
0.6497	0.4501	0.008723758	1	1
0.6497	0.4501	-0.008723766	1	2
0.6497	0.4501	-0.008723766	2	1
0.6497	0.4501	0.008723676	2	2
0.6497	0.5	0.008405335	1	1
0.6497	0.5	-0.0084053725	1	2
0.6497	0.5	-0.008405343	2	1
0.6497	0.5	0.008405268	2	2
0.6497	0.5499	0.007957336	1	1
0.6497	0.5499	-0.007957339	1	2
0.6497	0.5499	-0.007957339	2	1
0.6497	0.5499	0.007957339	2	2
0.6497	0.5998	0.007393457	1	1
0.6497	0.5998	-0.0073934495	1	2
0.6497	0.5998	-0.0073934495	2	1
0.6497	0.5998	0.0073934793	2	2
0.6497	0.6497	0.0067248754	1	1
0.6497	0.6497	-0.006724879	1	2
0.6497	0.6497	-0.006724879	2	1
0.6497	0.6497	0.0067248344	2	2
0.6497	0.6996	0.0059611723	1	1
0.6497	0.6996	-0.0059611797	1	2
0.6497	0.6996	-0.0059611946	2	1
0.6497	0.6996	0.0059610605	2	2
0.6497	0.7495	0.005111262	1	1
0.6497	0.7495	-0.005111292	1	2
0.6497	0.7495	-0.0051112846	2	1
0.6497	0.7495	0.0051112175	2	2
0.6497	0.7994	0.0041845404	1	1
0.6497	0.7994	-0.004184529	1	2
0.6497	0.7994	-0.004184529	2	1
0.6497	0.7994	0.0041844845	2	2
0.6497	0.8493	0.0031922786	1	1
0.6497	0.8493	-0.0031922758	1	2
0.6497	0.8493	-0.0031922758	2	1
0.6497	0.8493	0.0031923056	2	2
0.6497	0.8992	0.002149757	1	1
0.6497	0.8992	-0.0021497458	1	2
0.6497	0.8992	-0.0021497533	2	1
0.6497	0.8992	0.0021497011	2	2
0.6497	0.9491	0.0010794676	1	1
0.6497	0.9491	-0.0010794401	1	2
0.6497	0.9491	-0.0010794662	2	1
0.6497	0.9491	0.0010794401	2	2
0.6497	0.999	2.0462154e-5	1	1
0.6497	0.999	-2.0459294e-5	1	2
0.6497	0.999	-2.0462146e-5	2	1
0.6497	0.999	2.0503998e-5	2	2
0.6996	0.001	5.620718e-5	1	1
0.6996	0.001	-5.622534e-5	1	2
0.6996	0.001	-5.6266785e-5	2	1
0.6996	0.001	5.622767e-5	2	2
0.6996	0.0509	0.0024226904	1	1
0.6996	0.0509	-0.0024226755	1	2
0.6996	0.0509	-0.0024226308	2	1
0.6996	0.0509	0.0024227053	2	2
0.6996	0.1008	0.004179403	1	1
0.6996	0.1008	-0.004179377	1	2
0.6996	0.1008	-0.004179299	2	1
0.6996	0.1008	0.004179418	2	2
0.6996	0.1507	0.0054725483	1	1
0.6996	0.1507	-0.005472526	1	2
0.6996	0.1507	-0.005472541	2	1
0.6996	0.1507	0.0054725707	2	2
0.6996	0.2006	0.006398335	1	1
0.6996	0.2006	-0.00639832	1	2
0.6996	0.2006	-0.0063982904	2	1
0.6996	0.2006	0.00639832	2	2
0.6996	0.2505	0.007027857	1	1
0.6996	0.2505	-0.0070278645	1	2
0.6996	0.2505	-0.007027924	2	1
0.6996	0.2505	0.007027805	2	2
0.6996	0.3004	0.0074146017	1	1
0.6996	0.3004	-0.007414609	1	2
0.6996	0.3004	-0.007414609	2	1
0.6996	0.3004	0.0074145794	2	2
0.6996	0.3503	0.007599212	1	1
0.6996	0.3503	-0.007599212	1	2
0.6996	0.3503	-0.007599205	2	1
0.6996	0.3503	0.0075992644	2	2
0.6996	0.4002	0.007612802	1	1
0.6996	0.4002	-0.0076127723	1	2
0.6996	0.4002	-0.007612765	2	1
0.6996	0.4002	0.0076128244	2	2
0.6996	0.4501	0.007479403	1	1
0.6996	0.4501	-0.0074793845	1	2
0.6996	0.4501	-0.0074793994	2	1
0.6996	0.4501	0.0074794292	2	2
0.6996	0.5	0.007217817	1	1
0.6996	0.5	-0.007217832	1	2
0.6996	0.5	-0.0072178394	2	1
0.6996	0.5	0.007217765	2	2
0.6996	0.5499	0.006842863	1	1
0.6996	0.5499	-0.0068428665	1	2
0.6996	0.5499	-0.0068428516	2	1
0.6996	0.5499	0.0068429112	2	2
0.6996	0.5998	0.0063663647	1	1
0.6996	0.5998	-0.006366357	1	2
0.6996	0.5998	-0.006366372	2	1
0.6996	0.5998	0.006366372	2	2
0.6996	0.6497	0.0057980493	1	1
0.6996	0.6497	-0.0057980567	1	2
0.6996	0.6497	-0.005798042	2	1
0.6996	0.6497	0.0057981014	2	2
0.6996	0.6996	0.005146293	1	1
0.6996	0.6996	-0.005146295	1	2
0.6996	0.6996	-0.005146295	2	1
0.6996	0.6996	0.005146265	2	2
0.6996	0.7495	0.0044188276	1	1
0.6996	0.7495	-0.00441885	1	2
0.6996	0.7495	-0.00441885	2	1
0.6996	0.7495	0.00441885	2	2
0.6996	0.7994	0.0036236793	1	1
0.6996	0.7994	-0.0036236644	1	2
0.6996	0.7994	-0.0036236644	2	1
0.6996	0.7994	0.003623724	2	2
0.6996	0.8493	0.0027702032	1	1
0.6996	0.8493	-0.0027701855	1	2
0.6996	0.8493	-0.0027702004	2	1
0.6996	0.8493	0.002770245	2	2
0.6996	0.8992	0.0018707523	1	1
0.6996	0.8992	-0.0018707514	1	2
0.6996	0.8992	-0.0018707551	2	1
0.6996	0.8992	0.0018706918	2	2
0.6996	0.9491	0.00094306655	1	1
0.6996	0.9491	-0.0009430498	1	2
0.6996	0.9491	-0.0009430647	2	1
0.6996	0.9491	0.0009431839	2	2
0.6996	0.999	1.7972627e-5	1	1
0.6996	0.999	-1.79708e-5	1	2
0.6996	0.999	-1.7972576e-5	2	1
0.6996	0.999	1.8000603e-5	2	2
0.7495	0.001	4.3556094e-5	1	1
0.7495	0.001	-4.356075e-5	1	2
0.7495	0.001	-4.3451786e-5	2	1
0.7495	0.001	4.3561682e-5	2	2
0.7495	0.0509	0.0019122511	1	1
0.7495	0.0509	-0.0019122642	1	2
0.7495	0.0509	-0.0019122958	2	1
0.7495	0.0509	0.001912266	2	2
0.7495	0.1008	0.0033307448	1	1
0.7495	0.1008	-0.0033307597	1	2
0.7495	0.1008	-0.0033308268	2	1
0.7495	0.1008	0.0033307672	2	2
0.7495	0.1507	0.004393235	1	1
0.7495	0.1507	-0.004393246	1	2
0.7495	0.1507	-0.0043933988	2	1
0.7495	0.1507	0.00439319	2	2
0.7495	0.2006	0.00516697	1	1
0.7495	0.2006	-0.005166974	1	2
0.7495	0.2006	-0.0051669776	2	1
0.7495	0.2006	0.0051669776	2	2
0.7495	0.2505	0.005703695	1	1
0.7495	0.2505	-0.0057037063	1	2
0.7495	0.2505	-0.0057037175	2	1
0.7495	0.2505	0.0057036877	2	2
0.7495	0.3004	0.006043326	1	1
0.7495	0.3004	-0.0060433075	1	2
0.7495	0.3004	-0.006043285	2	1
0.7495	0.3004	0.0060433745	2	2
0.7495	0.3503	0.0062168203	1	1
0.7495	0.3503	-0.0062168315	1	2
0.7495	0.3503	-0.006216824	2	1
0.7495	0.3503	0.006216824	2	2
0.7495	0.4002	0.0062483177	1	1
0.7495	0.4002	-0.00624831	1	2
0.7495	0.4002	-0.0062482953	2	1
0.7495	0.4002	0.0062484145	2	2
0.7495	0.4501	0.006156765	1	1
0.7495	0.4501	-0.0061567724	1	2
0.7495	0.4501	-0.006156713	2	1
0.7495	0.4501	0.006156862	2	2
0.7495	0.5	0.0059571676	1	1
0.7495	0.5	-0.005957179	1	2
0.7495	0.5	-0.005957216	2	1
0.7495	0.5	0.005957067	2	2
0.7495	0.5499	0.005661458	1	1
0.7495	0.5499	-0.005661465	1	2
0.7495	0.5499	-0.0056614727	2	1
0.7495	0.5499	0.005661428	2	2
0.7495	0.5998	0.005279299	1	1
0.7495	0.5998	-0.00527931	1	2
0.7495	0.5998	-0.0052793175	2	1
0.7495	0.5998	0.0052793026	2	2
0.7495	0.6497	0.004818706	1	1
0.7495	0.6497	-0.0048187077	1	2
0.7495	0.6497	-0.004818693	2	1
0.7495	0.6497	0.0048187375	2	2
0.7495	0.6996	0.0042865667	1	1
0.7495	0.6996	-0.004286565	1	2
0.7495	0.6996	-0.0042865723	2	1
0.7495	0.6996	0.0042865276	2	2
0.7495	0.7495	0.003689222	1	1
0.7495	0.7495	-0.0036892146	1	2
0.7495	0.7495	-0.0036892146	2	1
0.7495	0.7495	0.0036891103	2	2
0.7495	0.7994	0.003033137	1	1
0.7495	0.7994	-0.0030331165	1	2
0.7495	0.7994	-0.003033124	2	1
0.7495	0.7994	0.0030332208	2	2
0.7495	0.8493	0.0023256978	1	1
0.7495	0.8493	-0.0023256987	1	2
0.7495	0.8493	-0.0023257062	2	1
0.7495	0.8493	0.0023255944	2	2
0.7495	0.8992	0.0015763519	1	1
0.7495	0.8992	-0.0015763491	1	2
0.7495	0.8992	-0.0015763566	2	1
0.7495	0.8992	0.001576364	2	2
0.7495	0.9491	0.0007984084	1	1
0.7495	0.9491	-0.0007984042	1	2
0.7495	0.9491	-0.0007984098	2	1
0.7495	0.9491	0.0007983446	2	2
0.7495	0.999	1.5301921e-5	1	1
0.7495	0.999	-1.5303493e-5	1	2
0.7495	0.999	-1.5301921e-5	2	1
0.7495	0.999	1.5318394e-5	2	2
0.7994	0.001	3.0599535e-5	1	1
0.7994	0.001	-3.0593714e-5	1	2
0.7994	0.001	-3.0577183e-5	2	1
0.7994	0.001	3.0597672e-5	2	2
0.7994	0.0509	0.0013906583	1	1
0.7994	0.0509	-0.001390649	1	2
0.7994	0.0509	-0.0013905168	2	1
0.7994	0.0509	0.0013906807	2	2
0.7994	0.1008	0.0024642795	1	1
0.7994	0.1008	-0.002464287	1	2
0.7994	0.1008	-0.002464354	2	1
0.7994	0.1008	0.0024642348	2	2
0.7994	0.1507	0.0032907575	1	1
0.7994	0.1507	-0.003290739	1	2
0.7994	0.1507	-0.0032907128	2	1
0.7994	0.1507	0.0032907426	2	2
0.7994	0.2006	0.003908064	1	1
0.7994	0.2006	-0.003908068	1	2
0.7994	0.2006	-0.003908038	2	1
0.7994	0.2006	0.003908068	2	2
0.7994	0.2505	0.004348643	1	1
0.7994	0.2505	-0.004348643	1	2
0.7994	0.2505	-0.0043486357	2	1
0.7994	0.2505	0.0043486357	2	2
0.7994	0.3004	0.004638903	1	1
0.7994	0.3004	-0.0046388954	1	2
0.7994	0.3004	-0.0046388805	2	1
0.7994	0.3004	0.00463894	2	2
0.7994	0.3503	0.0048001185	1	1
0.7994	0.3503	-0.004800096	1	2
0.7994	0.3503	-0.0048000515	2	1
0.7994	0.3503	0.0048002005	2	2
0.7994	0.4002	0.004849337	1	1
0.7994	0.4002	-0.0048493445	1	2
0.7994	0.4002	-0.0048493445	2	1
0.7994	0.4002	0.004849255	2	2
0.7994	0.4501	0.0048002973	1	1
0.7994	0.4501	-0.004800305	1	2
0.7994	0.4501	-0.0048003495	2	1
0.7994	0.4501	0.0048002005	2	2
0.7994	0.5	0.004664045	1	1
0.7994	0.5	-0.004664041	1	2
0.7994	0.5	-0.0046640635	2	1
0.7994	0.5	0.0046640635	2	2
0.7994	0.5499	0.0044495184	1	1
0.7994	0.5499	-0.004449524	1	2
0.7994	0.5499	-0.0044495165	2	1
0.7994	0.5499	0.0044495463	2	2
0.7994	0.5998	0.0041640904	1	1
0.7994	0.5998	-0.0041640997	1	2
0.7994	0.5998	-0.0041640997	2	1
0.7994	0.5998	0.0041640997	2	2
0.7994	0.6497	0.0038138945	1	1
0.7994	0.6497	-0.0038138852	1	2
0.7994	0.6497	-0.0038138628	2	1
0.7994	0.6497	0.003813982	2	2
0.7994	0.6996	0.003404228	1	1
0.7994	0.6996	-0.0034042224	1	2
0.7994	0.6996	-0.0034042299	2	1
0.7994	0.6996	0.0034042	2	2
0.7994	0.7495	0.0029399795	1	1
0.7994	0.7495	-0.0029399693	1	2
0.7994	0.7495	-0.0029399544	2	1
0.7994	0.7495	0.0029400587	2	2
0.7994	0.7994	0.0024259929	1	1
0.7994	0.7994	-0.002425991	1	2
0.7994	0.7994	-0.002425991	2	1
0.7994	0.7994	0.0024259686	2	2
0.7994	0.8493	0.0018677125	1	1
0.7994	0.8493	-0.001867719	1	2
0.7994	0.8493	-0.0018677115	2	1
0.7994	0.8493	0.0018676519	2	2
0.7994	0.8992	0.0012718863	1	1
0.7994	0.8992	-0.0012718961	1	2
0.7994	0.8992	-0.0012718849	2	1
0.7994	0.8992	0.0012718439	2	2
0.7994	0.9491	0.0006478394	1	1
0.7994	0.9491	-0.0006478429	1	2
0.7994	0.9491	-0.000647841	2	1
0.7994	0.9491	0.0006478429	2	2
0.7994	0.999	1.24899125e-5	1	1
0.7994	0.999	-1.2502074e-5	1	2
0.7994	0.999	-1.2490025e-5	2	1
0.7994	0.999	1.2397766e-5	2	2
0.8493	0.001	1.784414e-5	1	1
0.8493	0.001	-1.785066e-5	1	2
0.8493	0.001	-1.7881393e-5	2	1
0.8493	0.001	1.7849728e-5	2	2
0.8493	0.0509	0.0008788258	1	1
0.8493	0.0509	-0.00087882765	1	2
0.8493	0.0509	-0.0008788705	2	1
0.8493	0.0509	0.0008788258	2	2
0.8493	0.1008	0.0016165785	1	1
0.8493	0.1008	-0.0016165879	1	2
0.8493	0.1008	-0.0016167164	2	1
0.8493	0.1008	0.0016165078	2	2
0.8493	0.1507	0.0022122413	1	1
0.8493	0.1507	-0.002212245	1	2
0.8493	0.1507	-0.0022122264	2	1
0.8493	0.1507	0.0022122562	2	2
0.8493	0.2006	0.0026748963	1	1
0.8493	0.2006	-0.0026748925	1	2
0.8493	0.2006	-0.0026748776	2	1
0.8493	0.2006	0.0026749074	2	2
0.8493	0.2505	0.0030186549	1	1
0.8493	0.2505	-0.0030186586	1	2
0.8493	0.2505	-0.0030186474	2	1
0.8493	0.2505	0.0030186474	2	2
0.8493	0.3004	0.0032573752	1	1
0.8493	0.3004	-0.0032573715	1	2
0.8493	0.3004	-0.0032573044	2	1
0.8493	0.3004	0.0032573938	2	2
0.8493	0.3503	0.003403306	1	1
0.8493	0.3503	-0.0034033097	1	2
0.8493	0.3503	-0.0034032762	2	1
0.8493	0.3503	0.003403306	2	2
0.8493	0.4002	0.0034668706	1	1
0.8493	0.4002	-0.0034668818	1	2
0.8493	0.4002	-0.0034669042	2	1
0.8493	0.4002	0.003466785	2	2
0.8493	0.4501	0.0034568552	1	1
0.8493	0.4501	-0.0034568608	1	2
0.8493	0.4501	-0.0034568906	2	1
0.8493	0.4501	0.0034567714	2	2
0.8493	0.5	0.0033805277	1	1
0.8493	0.5	-0.003380537	1	2
0.8493	0.5	-0.003380537	2	1
0.8493	0.5	0.0033804178	2	2
0.8493	0.5499	0.003244007	1	1
0.8493	0.5499	-0.0032440163	1	2
0.8493	0.5499	-0.0032440424	2	1
0.8493	0.5499	0.0032439232	2	2
0.8493	0.5998	0.0030523743	1	1
0.8493	0.5998	-0.00305238	1	2
0.8493	0.5998	-0.0030523688	2	1
0.8493	0.5998	0.0030523539	2	2
0.8493	0.6497	0.0028099557	1	1
0.8493	0.6497	-0.002809953	1	2
0.8493	0.6497	-0.0028099418	2	1
0.8493	0.6497	0.0028099418	2	2
0.8493	0.6996	0.00252051	1	1
0.8493	0.6996	-0.0025205016	1	2
0.8493	0.6996	-0.0025205016	2	1
0.8493	0.6996	0.0025205016	2	2
0.8493	0.7495	0.0021874579	1	1
0.8493	0.7495	-0.002187468	1	2
0.8493	0.7495	-0.0021874756	2	1
0.8493	0.7495	0.0021873116	2	2
0.8493	0.7994	0.0018141475	1	1
0.8493	0.7994	-0.0018141419	1	2
0.8493	0.7994	-0.0018141493	2	1
0.8493	0.7994	0.0018141866	2	2
0.8493	0.8493	0.0014042011	1	1
0.8493	0.8493	-0.0014042035	1	2
0.8493	0.8493	-0.0014042035	2	1
0.8493	0.8493	0.0014042258	2	2
0.8493	0.8992	0.00096196914	1	1
0.8493	0.8992	-0.00096195936	1	2
0.8493	0.8992	-0.00096195936	2	1
0.8493	0.8992	0.0009620786	2	2
0.8493	0.9491	0.0004933155	1	1
0.8493	0.9491	-0.00049331784	1	2
0.8493	0.9491	-0.0004933141	2	1
0.8493	0.9491	0.00049334764	2	2
0.8493	0.999	9.570216e-6	1	1
0.8493	0.999	-9.581447e-6	1	2
0.8493	0.999	-9.570242e-6	2	1
0.8493	0.999	9.536743e-6	2	2
0.8992	0.001	6.0908496e-6	1	1
0.8992	0.001	-6.0998136e-6	1	2
0.8992	0.001	-6.1392784e-6	2	1
0.8992	0.001	6.100163e-6	2	2
0.8992	0.0509	0.0004064031	1	1
0.8992	0.0509	-0.00040639285	1	2
0.8992	0.0509	-0.00040620565	2	1
0.8992	0.0509	0.00040642917	2	2
0.8992	0.1008	0.00083835423	1	1
0.8992	0.1008	-0.0008383598	1	2
0.8992	0.1008	-0.00083839893	2	1
0.8992	0.1008	0.0008383393	2	2
0.8992	0.1507	0.0012203604	1	1
0.8992	0.1507	-0.0012203548	1	2
0.8992	0.1507	-0.0012204051	2	1
0.8992	0.1507	0.0012203157	2	2
0.8992	0.2006	0.0015352443	1	1
0.8992	0.2006	-0.0015352517	1	2
0.8992	0.2006	-0.0015352368	2	1
0.8992	0.2006	0.001535207	2	2
0.8992	0.2505	0.0017821137	1	1
0.8992	0.2505	-0.0017821174	1	2
0.8992	0.2505	-0.0017821491	2	1
0.8992	0.2505	0.0017821491	2	2
0.8992	0.3004	0.0019647218	1	1
0.8992	0.3004	-0.0019647162	1	2
0.8992	0.3004	-0.001964718	2	1
0.8992	0.3004	0.001964748	2	2
0.8992	0.3503	0.002088027	1	1
0.8992	0.3503	-0.002088027	1	2
0.8992	0.3503	-0.0020880103	2	1
0.8992	0.3503	0.00208807	2	2
0.8992	0.4002	0.0021570604	1	1
0.8992	0.4002	-0.002157051	1	2
0.8992	0.4002	-0.002156973	2	1
0.8992	0.4002	0.0021571517	2	2
0.8992	0.4501	0.002176432	1	1
0.8992	0.4501	-0.0021764338	1	2
0.8992	0.4501	-0.0021764338	2	1
0.8992	0.4501	0.0021763444	2	2
0.8992	0.5	0.002150258	1	1
0.8992	0.5	-0.0021502562	1	2
0.8992	0.5	-0.0021502972	2	1
0.8992	0.5	0.0021502972	2	2
0.8992	0.5499	0.0020821318	1	1
0.8992	0.5499	-0.0020821318	1	2
0.8992	0.5499	-0.0020821244	2	1
0.8992	0.5499	0.0020820498	2	2
0.8992	0.5998	0.0019751396	1	1
0.8992	0.5998	-0.0019751415	1	2
0.8992	0.5998	-0.001975134	2	1
0.8992	0.5998	0.0019751787	2	2
0.8992	0.6497	0.0018319786	1	1
0.8992	0.6497	-0.0018319823	1	2
0.8992	0.6497	-0.0018320084	2	1
0.8992	0.6497	0.0018318892	2	2
0.8992	0.6996	0.0016549788	1	1
0.8992	0.6996	-0.0016549788	1	2
0.8992	0.6996	-0.0016549528	2	1
0.8992	0.6996	0.0016550422	2	2
0.8992	0.7495	0.0014462532	1	1
0.8992	0.7495	-0.0014462508	1	2
0.8992	0.7495	-0.0014462471	2	1
0.8992	0.7495	0.0014461875	2	2
0.8992	0.7994	0.0012077866	1	1
0.8992	0.7994	-0.0012077987	1	2
0.8992	0.7994	-0.0012077987	2	1
0.8992	0.7994	0.0012076497	2	2
0.8992	0.8493	0.0009416281	1	1
0.8992	0.8493	-0.0009416193	1	2
0.8992	0.8493	-0.0009416193	2	1
0.8992	0.8493	0.0009417534	2	2
0.8992	0.8992	0.00065009017	1	1
0.8992	0.8992	-0.0006500967	1	2
0.8992	0.8992	-0.00065009296	2	1
0.8992	0.8992	0.00065004826	2	2
0.8992	0.9491	0.00033620547	1	1
0.8992	0.9491	-0.00033620745	1	2
0.8992	0.9491	-0.00033620745	2	1
0.8992	0.9491	0.0003361106	2	2
0.8992	0.999	6.566568e-6	1	1
0.8992	0.999	-6.5751374e-6	1	2
0.8992	0.999	-6.5665517e-6	2	1
0.8992	0.999	6.556511e-6	2	2
0.9491	0.001	-2.9057264e-6	1	1
0.9491	0.001	2.9071816e-6	1	2
0.9491	0.001	2.9206276e-6	2	1
0.9491	0.001	-2.9038638e-6	2	2
0.9491	0.0509	3.6705285e-5	1	1
0.9491	0.0509	-3.6708545e-5	1	2
0.9491	0.0509	-3.683567e-5	2	1
0.9491	0.0509	3.670156e-5	2	2
0.9491	0.1008	0.0002221223	1	1
0.9491	0.1008	-0.00022212416	1	2
0.9491	0.1008	-0.00022214651	2	1
0.9491	0.1008	0.00022211671	2	2
0.9491	0.1507	0.00041509978	1	1
0.9491	0.1507	-0.00041509885	1	2
0.9491	0.1507	-0.00041508675	2	1
0.9491	0.1507	0.00041508675	2	2
0.9491	0.2006	0.0005867537	1	1
0.9491	0.2006	-0.00058675185	1	2
0.9491	0.2006	-0.0005866885	2	1
0.9491	0.2006	0.0005867481	2	2
0.9491	0.2505	0.0007296987	1	1
0.9491	0.2505	-0.0007296968	1	2
0.9491	0.2505	-0.00072962046	2	1
0.9491	0.2505	0.00072968006	2	2
0.9491	0.3004	0.0008425992	1	1
0.9491	0.3004	-0.0008425936	1	2
0.9491	0.3004	-0.00084254146	2	1
0.9491	0.3004	0.00084269047	2	2
0.9491	0.3503	0.0009261947	1	1
0.9491	0.3503	-0.00092619564	1	2
0.9491	0.3503	-0.0009261966	2	1
0.9491	0.3503	0.0009261966	2	2
0.9491	0.4002	0.0009819791	1	1
0.9491	0.4002	-0.0009819772	1	2
0.9491	0.4002	-0.0009819865	2	1
0.9491	0.4002	0.0009819865	2	2
0.9491	0.4501	0.0010116557	1	1
0.9491	0.4501	-0.001011651	1	2
0.9491	0.4501	-0.00101161	2	1
0.9491	0.4501	0.0010116696	2	2
0.9491	0.5	0.001016913	1	1
0.9491	0.5	-0.0010169148	1	2
0.9491	0.5	-0.0010169744	2	1
0.9491	0.5	0.0010168552	2	2
0.9491	0.5499	0.0009993319	1	1
0.9491	0.5499	-0.0009993333	1	2
0.9491	0.5499	-0.0009993315	2	1
0.9491	0.5499	0.0009992719	2	2
0.9491	0.5998	0.000960337	1	1
0.9491	0.5998	-0.00096033886	1	2
0.9491	0.5998	-0.00096033514	2	1
0.9491	0.5998	0.00096029043	2	2
0.9491	0.6497	0.00090117473	1	1
0.9491	0.6497	-0.0009011738	1	2
0.9491	0.6497	-0.0009011775	2	1
0.9491	0.6497	0.0009011626	2	2
0.9491	0.6996	0.0008229497	1	1
0.9491	0.6996	-0.000822952	1	2
0.9491	0.6996	-0.00082296133	2	1
0.9491	0.6996	0.0008229017	2	2
0.9491	0.7495	0.00072661065	1	1
0.9491	0.7495	-0.00072660856	1	2
0.9491	0.7495	-0.0007266104	2	1
0.9491	0.7495	0.0007266402	2	2
0.9491	0.7994	0.0006129923	1	1
0.9491	0.7994	-0.00061299466	1	2
0.9491	0.7994	-0.0006129965	2	1
0.9491	0.7994	0.00061291456	2	2
0.9491	0.8493	0.0004828719	1	1
0.9491	0.8493	-0.0004828684	1	2
0.9491	0.8493	-0.00048287213	2	1
0.9491	0.8493	0.00048291683	2	2
0.9491	0.8992	0.00033700943	1	1
0.9491	0.8992	-0.00033701025	1	2
0.9491	0.8992	-0.0003370121	2	1
0.9491	0.8992	0.00033700466	2	2
0.9491	0.9491	0.0001763205	1	1
0.9491	0.9491	-0.00017632172	1	2
0.9491	0.9491	-0.00017632172	2	1
0.9491	0.9491	0.00017631054	2	2
0.9491	0.999	3.4753912e-6	1	1
0.9491	0.999	-3.4756958e-6	1	2
0.9491	0.999	-3.4754048e-6	2	1
0.9491	0.999	3.4570694e-6	2	2
0.999	0.001	-4.392641e-7	1	1
0.999	0.001	4.392623e-7	1	2
0.999	0.001	4.172325e-7	2	1
0.999	0.001	-4.4330955e-7	2	2
0.999	0.0509	-7.222203e-6	1	1
0.999	0.0509	7.2221155e-6	1	2
0.999	0.0509	7.033348e-6	2	1
0.999	0.0509	-7.2568655e-6	2	2
0.999	0.1008	-3.9594597e-6	1	1
0.999	0.1008	3.9595325e-6	1	2
0.999	0.1008	3.993511e-6	2	1
0.999	0.1008	-3.993511e-6	2	2
0.999	0.1507	2.2523454e-7	1	1
0.999	0.1507	-2.252782e-7	1	2
0.999	0.1507	-2.3841858e-7	2	1
0.999	0.1507	1.7881393e-7	2	2
0.999	0.2006	4.3060572e-6	1	1
0.999	0.2006	-4.3060572e-6	1	2
0.999	0.2006	-4.23193e-6	2	1
0.999	0.2006	4.351139e-6	2	2
0.999	0.2505	7.969444e-6	1	1
0.999	0.2505	-7.9693855e-6	1	2
0.999	0.2505	-7.927418e-6	2	1
0.999	0.2505	7.987022e-6	2	2
0.999	0.3004	1.11031695e-5	1	1
0.999	0.3004	-1.110314e-5	1	2
0.999	0.3004	-1.1116266e-5	2	1
0.999	0.3004	1.1086464e-5	2	2
0.999	0.3503	1.3671583e-5	1	1
0.999	0.3503	-1.36715535e-5	1	2
0.999	0.3503	-1.3679266e-5	2	1
0.999	0.3503	1.3649464e-5	2	2
0.999	0.4002	1.5671249e-5	1	1
0.999	0.4002	-1.567122e-5	1	2
0.999	0.4002	-1.5676022e-5	2	1
0.999	0.4002	1.5676022e-5	2	2
0.999	0.4501	1.7113154e-5	1	1
0.999	0.4501	-1.711311e-5	1	2
0.999	0.4501	-1.7106533e-5	2	1
0.999	0.4501	1.7106533e-5	2	2
0.999	0.5	1.801386e-5	1	1
0.999	0.5	-1.8013874e-5	1	2
0.999	0.5	-1.8030405e-5	2	1
0.999	0.5	1.8000603e-5	2	2
0.999	0.5499	1.8391569e-5	1	1
0.999	0.5499	-1.8391642e-5	1	2
0.999	0.5499	-1.8388033e-5	2	1
0.999	0.5499	1.835823e-5	2	2
0.999	0.5998	1.8263352e-5	1	1
0.999	0.5998	-1.826341e-5	1	2
0.999	0.5998	-1.8268824e-5	2	1
0.999	0.5998	1.8239021e-5	2	2
0.999	0.6497	1.7644175e-5	1	1
0.999	0.6497	-1.764411e-5	1	2
0.999	0.6497	-1.7657876e-5	2	1
0.999	0.6497	1.770258e-5	2	2
0.999	0.6996	1.6545957e-5	1	1
0.999	0.6996	-1.6546022e-5	1	2
0.999	0.6996	-1.6540289e-5	2	1
0.999	0.6996	1.6450882e-5	2	2
0.999	0.7495	1.4977246e-5	1	1
0.999	0.7495	-1.4977268e-5	1	2
0.999	0.7495	-1.4960766e-5	2	1
0.999	0.7495	1.50203705e-5	2	2
0.999	0.7994	1.2942601e-5	1	1
0.999	0.7994	-1.2942619e-5	1	2
0.999	0.7994	-1.29416585e-5	2	1
0.999	0.7994	1.2934208e-5	2	2
0.999	0.8493	1.0442247e-5	1	1
0.999	0.8493	-1.0442251e-5	1	2
0.999	0.8493	-1.0445714e-5	2	1
0.999	0.8493	1.04904175e-5	2	2
0.999	0.8992	7.4719155e-6	1	1
0.999	0.8992	-7.4719137e-6	1	2
0.999	0.8992	-7.4729323e-6	2	1
0.999	0.8992	7.5101852e-6	2	2
0.999	0.9491	4.0220875e-6	1	1
0.999	0.9491	-4.022091e-6	1	2
0.999	0.9491	-4.0195882e-6	2	1
0.999	0.9491	4.1127205e-6	2	2
0.999	0.999	8.3229025e-8	1	1
0.999	0.999	-8.329516e-8	1	2
0.999	0.999	-8.317875e-8	2	1
0.999	0.999	1.1920929e-7	2	2
