# Supplementary material for: Coevolution of male and female mate choice can destabilize reproductive isolation
Source: Nat Commun. 2019 Nov 12;10:5122. doi: 10.1038/s41467-019-12860-9 (PMC6851176; doi:10.1038/s41467-019-12860-9)
Supplement: Supplementary file 5 — Supplementary Software 1 [file 41467_2019_12860_MOESM5_ESM.zip › CodeChoosinessCoevolution/Data/GameticLinkageDisequilibriumFMtestSelectionGradientDetailledAlpha1.txt]

percentFemale	percentMale	linkageDFM	genotypeF	genotypeM
0.001	0.001	1.013279e-6	1	1
0.001	0.001	-9.592623e-7	1	2
0.001	0.001	-9.592623e-7	2	1
0.001	0.001	9.624055e-7	2	2
0.001	0.0509	3.7014484e-5	1	1
0.001	0.0509	-3.6984682e-5	1	2
0.001	0.0509	-3.6979094e-5	2	1
0.001	0.0509	3.6980957e-5	2	2
0.001	0.1008	5.930662e-5	1	1
0.001	0.1008	-5.930662e-5	1	2
0.001	0.1008	-5.9315935e-5	2	1
0.001	0.1008	5.9315935e-5	2	2
0.001	0.1507	7.331371e-5	1	1
0.001	0.1507	-7.328391e-5	1	2
0.001	0.1507	-7.33044e-5	2	1
0.001	0.1507	7.33044e-5	2	2
0.001	0.2006	8.165836e-5	1	1
0.001	0.2006	-8.171797e-5	1	2
0.001	0.2006	-8.169003e-5	2	1
0.001	0.2006	8.16891e-5	2	2
0.001	0.2505	8.6158514e-5	1	1
0.001	0.2505	-8.612871e-5	1	2
0.001	0.2505	-8.6117536e-5	2	1
0.001	0.2505	8.6117536e-5	2	2
0.001	0.3004	8.764863e-5	1	1
0.001	0.3004	-8.767843e-5	1	2
0.001	0.3004	-8.7637454e-5	2	1
0.001	0.3004	8.763559e-5	2	2
0.001	0.3503	8.6933374e-5	1	1
0.001	0.3503	-8.690357e-5	1	2
0.001	0.3503	-8.695107e-5	2	1
0.001	0.3503	8.695386e-5	2	2
0.001	0.4002	8.4489584e-5	1	1
0.001	0.4002	-8.4638596e-5	1	2
0.001	0.4002	-8.4539875e-5	2	1
0.001	0.4002	8.453429e-5	2	2
0.001	0.4501	8.0794096e-5	1	1
0.001	0.4501	-8.070469e-5	1	2
0.001	0.4501	-8.075219e-5	2	1
0.001	0.4501	8.075498e-5	2	2
0.001	0.5	7.584691e-5	1	1
0.001	0.5	-7.57575e-5	1	2
0.001	0.5	-7.584877e-5	2	1
0.001	0.5	7.5850636e-5	2	2
0.001	0.5499	7.003546e-5	1	1
0.001	0.5499	-7.009506e-5	1	2
0.001	0.5499	-7.002894e-5	2	1
0.001	0.5499	7.002987e-5	2	2
0.001	0.5998	6.347895e-5	1	1
0.001	0.5998	-6.341934e-5	1	2
0.001	0.5998	-6.346218e-5	2	1
0.001	0.5998	6.3464046e-5	2	2
0.001	0.6497	5.6311488e-5	1	1
0.001	0.6497	-5.632639e-5	1	2
0.001	0.6497	-5.6297984e-5	2	1
0.001	0.6497	5.629845e-5	2	2
0.001	0.6996	4.8667192e-5	1	1
0.001	0.6996	-4.8577785e-5	1	2
0.001	0.6996	-4.8657414e-5	2	1
0.001	0.6996	4.865788e-5	2	2
0.001	0.7495	4.066527e-5	1	1
0.001	0.7495	-4.0650368e-5	1	2
0.001	0.7495	-4.0661544e-5	2	1
0.001	0.7495	4.0663406e-5	2	2
0.001	0.7994	3.244728e-5	1	1
0.001	0.7994	-3.2365322e-5	1	2
0.001	0.7994	-3.2444717e-5	2	1
0.001	0.7994	3.2445416e-5	2	2
0.001	0.8493	2.411753e-5	1	1
0.001	0.8493	-2.4318695e-5	1	2
0.001	0.8493	-2.4131965e-5	2	1
0.001	0.8493	2.4128705e-5	2	2
0.001	0.8992	1.585856e-5	1	1
0.001	0.8992	-1.5974045e-5	1	2
0.001	0.8992	-1.5865196e-5	2	1
0.001	0.8992	1.5862286e-5	2	2
0.001	0.9491	7.8026205e-6	1	1
0.001	0.9491	-7.8082085e-6	1	2
0.001	0.9491	-7.800991e-6	2	1
0.001	0.9491	7.8026205e-6	2	2
0.001	0.999	1.46596e-7	1	1
0.001	0.999	-2.3841858e-7	1	2
0.001	0.999	-1.4668149e-7	2	1
0.001	0.999	1.4528632e-7	2	2
0.0509	0.001	4.184246e-5	1	1
0.0509	0.001	-4.1780993e-5	1	2
0.0509	0.001	-4.1738153e-5	2	1
0.0509	0.001	4.178565e-5	2	2
0.0509	0.0509	0.0016341209	1	1
0.0509	0.0509	-0.0016342103	1	2
0.0509	0.0509	-0.0016341954	2	1
0.0509	0.0509	0.0016341917	2	2
0.0509	0.1008	0.0026119947	1	1
0.0509	0.1008	-0.0026120096	1	2
0.0509	0.1008	-0.0026119947	2	1
0.0509	0.1008	0.0026120022	2	2
0.0509	0.1507	0.003203541	1	1
0.0509	0.1507	-0.003203541	1	2
0.0509	0.1507	-0.003203556	2	1
0.0509	0.1507	0.0032035485	2	2
0.0509	0.2006	0.0035381317	1	1
0.0509	0.2006	-0.0035380423	1	2
0.0509	0.2006	-0.003538072	2	1
0.0509	0.2006	0.0035380945	2	2
0.0509	0.2505	0.0036952496	1	1
0.0509	0.2505	-0.0036953092	1	2
0.0509	0.2505	-0.0036952645	2	1
0.0509	0.2505	0.0036952645	2	2
0.0509	0.3004	0.0037260056	1	1
0.0509	0.3004	-0.003726095	1	2
0.0509	0.3004	-0.0037260726	2	1
0.0509	0.3004	0.0037260503	2	2
0.0509	0.3503	0.003664136	1	1
0.0509	0.3503	-0.0036641061	1	2
0.0509	0.3503	-0.0036641136	2	1
0.0509	0.3503	0.003664136	2	2
0.0509	0.4002	0.003532499	1	1
0.0509	0.4002	-0.0035323799	1	2
0.0509	0.4002	-0.0035324544	2	1
0.0509	0.4002	0.0035324842	2	2
0.0509	0.4501	0.003347218	1	1
0.0509	0.4501	-0.0033473372	1	2
0.0509	0.4501	-0.0033473	2	1
0.0509	0.4501	0.0033472478	2	2
0.0509	0.5	0.0031204373	1	1
0.0509	0.5	-0.0031205416	1	2
0.0509	0.5	-0.0031204969	2	1
0.0509	0.5	0.0031204373	2	2
0.0509	0.5499	0.0028610528	1	1
0.0509	0.5499	-0.002861023	1	2
0.0509	0.5499	-0.0028610565	2	1
0.0509	0.5499	0.0028610677	2	2
0.0509	0.5998	0.0025761575	1	1
0.0509	0.5998	-0.0025761724	1	2
0.0509	0.5998	-0.0025761612	2	1
0.0509	0.5998	0.0025761575	2	2
0.0509	0.6497	0.0022717565	1	1
0.0509	0.6497	-0.0022716522	1	2
0.0509	0.6497	-0.0022717342	2	1
0.0509	0.6497	0.0022717565	2	2
0.0509	0.6996	0.0019529909	1	1
0.0509	0.6996	-0.0019529462	1	2
0.0509	0.6996	-0.0019529685	2	1
0.0509	0.6996	0.0019529909	2	2
0.0509	0.7495	0.0016245991	1	1
0.0509	0.7495	-0.0016247034	1	2
0.0509	0.7495	-0.0016246103	2	1
0.0509	0.7495	0.0016245991	2	2
0.0509	0.7994	0.0012912676	1	1
0.0509	0.7994	-0.0012913346	1	2
0.0509	0.7994	-0.001291275	2	1
0.0509	0.7994	0.0012912601	2	2
0.0509	0.8493	0.0009575784	1	1
0.0509	0.8493	-0.0009576082	1	2
0.0509	0.8493	-0.0009575803	2	1
0.0509	0.8493	0.0009575784	2	2
0.0509	0.8992	0.00062835217	1	1
0.0509	0.8992	-0.00062823296	1	2
0.0509	0.8992	-0.00062835123	2	1
0.0509	0.8992	0.00062836707	2	2
0.0509	0.9491	0.00030883215	1	1
0.0509	0.9491	-0.00030881166	1	2
0.0509	0.9491	-0.00030883355	2	1
0.0509	0.9491	0.00030882657	2	2
0.0509	0.999	5.817594e-6	1	1
0.0509	0.999	-5.7816505e-6	1	2
0.0509	0.999	-5.8175283e-6	2	1
0.0509	0.999	5.811453e-6	2	2
0.1008	0.001	7.492304e-5	1	1
0.1008	0.001	-7.4934214e-5	1	2
0.1008	0.001	-7.4893236e-5	2	1
0.1008	0.001	7.493794e-5	2	2
0.1008	0.0509	0.0029855967	1	1
0.1008	0.0509	-0.002985537	1	2
0.1008	0.0509	-0.0029855222	2	1
0.1008	0.0509	0.0029855594	2	2
0.1008	0.1008	0.004762262	1	1
0.1008	0.1008	-0.0047623366	1	2
0.1008	0.1008	-0.0047623366	2	1
0.1008	0.1008	0.004762307	2	2
0.1008	0.1507	0.0058077574	1	1
0.1008	0.1507	-0.0058077574	1	2
0.1008	0.1507	-0.0058077574	2	1
0.1008	0.1507	0.005807765	2	2
0.1008	0.2006	0.0063722134	1	1
0.1008	0.2006	-0.006372094	1	2
0.1008	0.2006	-0.006372124	2	1
0.1008	0.2006	0.0063721538	2	2
0.1008	0.2505	0.006611645	1	1
0.1008	0.2505	-0.0066117346	1	2
0.1008	0.2505	-0.00661169	2	1
0.1008	0.2505	0.00661166	2	2
0.1008	0.3004	0.006625384	1	1
0.1008	0.3004	-0.0066252947	1	2
0.1008	0.3004	-0.0066253245	2	1
0.1008	0.3004	0.0066253394	2	2
0.1008	0.3503	0.0064774156	1	1
0.1008	0.3503	-0.0064774156	1	2
0.1008	0.3503	-0.0064773858	2	1
0.1008	0.3503	0.0064773858	2	2
0.1008	0.4002	0.0062110126	1	1
0.1008	0.4002	-0.0062110424	1	2
0.1008	0.4002	-0.00621105	2	1
0.1008	0.4002	0.0062110424	2	2
0.1008	0.4501	0.0058560967	1	1
0.1008	0.4501	-0.005856186	1	2
0.1008	0.4501	-0.005856134	2	1
0.1008	0.4501	0.0058560967	2	2
0.1008	0.5	0.0054341555	1	1
0.1008	0.5	-0.005434096	1	2
0.1008	0.5	-0.0054341555	2	1
0.1008	0.5	0.0054341704	2	2
0.1008	0.5499	0.004961148	1	1
0.1008	0.5499	-0.004961252	1	2
0.1008	0.5499	-0.0049611777	2	1
0.1008	0.5499	0.004961133	2	2
0.1008	0.5998	0.004449621	1	1
0.1008	0.5998	-0.0044496655	1	2
0.1008	0.5998	-0.0044496506	2	1
0.1008	0.5998	0.004449621	2	2
0.1008	0.6497	0.0039097816	1	1
0.1008	0.6497	-0.0039098263	1	2
0.1008	0.6497	-0.003909789	2	1
0.1008	0.6497	0.0039097965	2	2
0.1008	0.6996	0.0033503175	1	1
0.1008	0.6996	-0.0033503175	1	2
0.1008	0.6996	-0.0033502989	2	1
0.1008	0.6996	0.0033503473	2	2
0.1008	0.7495	0.002779059	1	1
0.1008	0.7495	-0.0027790666	1	2
0.1008	0.7495	-0.0027790628	2	1
0.1008	0.7495	0.0027790368	2	2
0.1008	0.7994	0.0022034943	1	1
0.1008	0.7994	-0.002203405	1	2
0.1008	0.7994	-0.0022034869	2	1
0.1008	0.7994	0.002203524	2	2
0.1008	0.8493	0.0016309135	1	1
0.1008	0.8493	-0.0016309023	1	2
0.1008	0.8493	-0.0016309097	2	1
0.1008	0.8493	0.0016309321	2	2
0.1008	0.8992	0.0010687783	1	1
0.1008	0.8992	-0.0010688305	1	2
0.1008	0.8992	-0.0010687821	2	1
0.1008	0.8992	0.0010687411	2	2
0.1008	0.9491	0.0005250592	1	1
0.1008	0.9491	-0.0005249977	1	2
0.1008	0.9491	-0.00052505825	2	1
0.1008	0.9491	0.0005250573	2	2
0.1008	0.999	9.901356e-6	1	1
0.1008	0.999	-9.953976e-6	1	2
0.1008	0.999	-9.901429e-6	2	1
0.1008	0.999	9.834766e-6	2	2
0.1507	0.001	0.00010210276	1	1
0.1507	0.001	-0.000102067366	1	2
0.1507	0.001	-0.00010201335	2	1
0.1507	0.001	0.00010206923	2	2
0.1507	0.0509	0.0041383505	1	1
0.1507	0.0509	-0.004138395	1	2
0.1507	0.0509	-0.00413841	2	1
0.1507	0.0509	0.0041383803	2	2
0.1507	0.1008	0.0065894425	1	1
0.1507	0.1008	-0.006589368	1	2
0.1507	0.1008	-0.006589383	2	1
0.1507	0.1008	0.006589383	2	2
0.1507	0.1507	0.007995009	1	1
0.1507	0.1507	-0.007995099	1	2
0.1507	0.1507	-0.007995129	2	1
0.1507	0.1507	0.007995039	2	2
0.1507	0.2006	0.00872153	1	1
0.1507	0.2006	-0.00872153	1	2
0.1507	0.2006	-0.00872153	2	1
0.1507	0.2006	0.00872153	2	2
0.1507	0.2505	0.008998483	1	1
0.1507	0.2505	-0.008998483	1	2
0.1507	0.2505	-0.008998513	2	1
0.1507	0.2505	0.008998498	2	2
0.1507	0.3004	0.008969635	1	1
0.1507	0.3004	-0.008969635	1	2
0.1507	0.3004	-0.008969635	2	1
0.1507	0.3004	0.0089696795	2	2
0.1507	0.3503	0.008726865	1	1
0.1507	0.3503	-0.008726865	1	2
0.1507	0.3503	-0.008726895	2	1
0.1507	0.3503	0.008726865	2	2
0.1507	0.4002	0.008330688	1	1
0.1507	0.4002	-0.008330733	1	2
0.1507	0.4002	-0.008330718	2	1
0.1507	0.4002	0.008330718	2	2
0.1507	0.4501	0.007822484	1	1
0.1507	0.4501	-0.007822454	1	2
0.1507	0.4501	-0.007822484	2	1
0.1507	0.4501	0.007822484	2	2
0.1507	0.5	0.007231444	1	1
0.1507	0.5	-0.0072314143	1	2
0.1507	0.5	-0.007231444	2	1
0.1507	0.5	0.0072314143	2	2
0.1507	0.5499	0.0065790713	1	1
0.1507	0.5499	-0.006579101	1	2
0.1507	0.5499	-0.0065790936	2	1
0.1507	0.5499	0.0065790415	2	2
0.1507	0.5998	0.0058819354	1	1
0.1507	0.5998	-0.005881965	1	2
0.1507	0.5998	-0.005881943	2	1
0.1507	0.5998	0.0058819354	2	2
0.1507	0.6497	0.0051532835	1	1
0.1507	0.6497	-0.005153328	1	2
0.1507	0.6497	-0.005153291	2	1
0.1507	0.6497	0.005153328	2	2
0.1507	0.6996	0.004404336	1	1
0.1507	0.6996	-0.0044043064	1	2
0.1507	0.6996	-0.0044043325	2	1
0.1507	0.6996	0.004404336	2	2
0.1507	0.7495	0.0036450028	1	1
0.1507	0.7495	-0.0036450028	1	2
0.1507	0.7495	-0.0036449991	2	1
0.1507	0.7495	0.0036450028	2	2
0.1507	0.7994	0.0028844997	1	1
0.1507	0.7994	-0.0028844476	1	2
0.1507	0.7994	-0.0028844923	2	1
0.1507	0.7994	0.0028844774	2	2
0.1507	0.8493	0.0021317229	1	1
0.1507	0.8493	-0.0021317601	1	2
0.1507	0.8493	-0.0021317191	2	1
0.1507	0.8493	0.0021317303	2	2
0.1507	0.8992	0.001395598	1	1
0.1507	0.8992	-0.0013956428	1	2
0.1507	0.8992	-0.0013955962	2	1
0.1507	0.8992	0.0013955832	2	2
0.1507	0.9491	0.0006854404	1	1
0.1507	0.9491	-0.0006853938	1	2
0.1507	0.9491	-0.0006854385	2	1
0.1507	0.9491	0.0006854832	2	2
0.1507	0.999	1.2940116e-5	1	1
0.1507	0.999	-1.3053417e-5	1	2
0.1507	0.999	-1.2940203e-5	2	1
0.1507	0.999	1.2934208e-5	2	2
0.2006	0.001	0.00012356043	1	1
0.2006	0.001	-0.00012355484	1	2
0.2006	0.001	-0.00012356043	2	1
0.2006	0.001	0.00012355577	2	2
0.2006	0.0509	0.0050881207	1	1
0.2006	0.0509	-0.005088195	1	2
0.2006	0.0509	-0.00508821	2	1
0.2006	0.0509	0.005088173	2	2
0.2006	0.1008	0.008089125	1	1
0.2006	0.1008	-0.0080892	1	2
0.2006	0.1008	-0.008089215	2	1
0.2006	0.1008	0.008089155	2	2
0.2006	0.1507	0.009772092	1	1
0.2006	0.1507	-0.009772152	1	2
0.2006	0.1507	-0.009772122	2	1
0.2006	0.1507	0.009772137	2	2
0.2006	0.2006	0.010608286	1	1
0.2006	0.2006	-0.010608241	1	2
0.2006	0.2006	-0.010608241	2	1
0.2006	0.2006	0.010608256	2	2
0.2006	0.2505	0.010893524	1	1
0.2006	0.2505	-0.010893583	1	2
0.2006	0.2505	-0.0108935535	2	1
0.2006	0.2505	0.010893509	2	2
0.2006	0.3004	0.010811001	1	1
0.2006	0.3004	-0.010811031	1	2
0.2006	0.3004	-0.010811061	2	1
0.2006	0.3004	0.010811031	2	2
0.2006	0.3503	0.010476023	1	1
0.2006	0.3503	-0.010475993	1	2
0.2006	0.3503	-0.010476008	2	1
0.2006	0.3503	0.010475963	2	2
0.2006	0.4002	0.009963438	1	1
0.2006	0.4002	-0.009963334	1	2
0.2006	0.4002	-0.009963363	2	1
0.2006	0.4002	0.009963453	2	2
0.2006	0.4501	0.009323746	1	1
0.2006	0.4501	-0.009323657	1	2
0.2006	0.4501	-0.009323686	2	1
0.2006	0.4501	0.009323746	2	2
0.2006	0.5	0.008592203	1	1
0.2006	0.5	-0.008592099	1	2
0.2006	0.5	-0.008592144	2	1
0.2006	0.5	0.008592248	2	2
0.2006	0.5499	0.0077944696	1	1
0.2006	0.5499	-0.00779444	1	2
0.2006	0.5499	-0.0077944696	2	1
0.2006	0.5499	0.0077944994	2	2
0.2006	0.5998	0.006950088	1	1
0.2006	0.5998	-0.006950021	1	2
0.2006	0.5998	-0.006950073	2	1
0.2006	0.5998	0.0069500804	2	2
0.2006	0.6497	0.0060744733	1	1
0.2006	0.6497	-0.0060744584	1	2
0.2006	0.6497	-0.006074466	2	1
0.2006	0.6497	0.0060744584	2	2
0.2006	0.6996	0.005180463	1	1
0.2006	0.6996	-0.005180508	1	2
0.2006	0.6996	-0.0051804706	2	1
0.2006	0.6996	0.0051803887	2	2
0.2006	0.7495	0.004279323	1	1
0.2006	0.7495	-0.004279256	1	2
0.2006	0.7495	-0.0042793006	2	1
0.2006	0.7495	0.004279375	2	2
0.2006	0.7994	0.00338123	1	1
0.2006	0.7994	-0.0033812523	1	2
0.2006	0.7994	-0.003381241	2	1
0.2006	0.7994	0.0033812225	2	2
0.2006	0.8493	0.0024959333	1	1
0.2006	0.8493	-0.002495885	1	2
0.2006	0.8493	-0.0024959259	2	1
0.2006	0.8493	0.0024959743	2	2
0.2006	0.8992	0.0016329195	1	1
0.2006	0.8992	-0.0016329885	1	2
0.2006	0.8992	-0.0016329251	2	1
0.2006	0.8992	0.0016328692	2	2
0.2006	0.9491	0.0008019833	1	1
0.2006	0.9491	-0.0008019805	1	2
0.2006	0.9491	-0.0008019814	2	1
0.2006	0.9491	0.0008019805	2	2
0.2006	0.999	1.5158876e-5	1	1
0.2006	0.999	-1.513958e-5	1	2
0.2006	0.999	-1.515889e-5	2	1
0.2006	0.999	1.5169382e-5	2	2
0.2505	0.001	0.00013950467	1	1
0.2505	0.001	-0.00013950467	1	2
0.2505	0.001	-0.00013953447	2	1
0.2505	0.001	0.00013950467	2	2
0.2505	0.0509	0.005821556	1	1
0.2505	0.0509	-0.005821429	1	2
0.2505	0.0509	-0.0058213472	2	1
0.2505	0.0509	0.0058214813	2	2
0.2505	0.1008	0.009244263	1	1
0.2505	0.1008	-0.009244263	1	2
0.2505	0.1008	-0.009244323	2	1
0.2505	0.1008	0.009244278	2	2
0.2505	0.1507	0.0111293495	1	1
0.2505	0.1507	-0.01112932	1	2
0.2505	0.1507	-0.0111293495	2	1
0.2505	0.1507	0.01112932	2	2
0.2505	0.2006	0.012035251	1	1
0.2505	0.2006	-0.012035221	1	2
0.2505	0.2006	-0.012035191	2	1
0.2505	0.2006	0.012035251	2	2
0.2505	0.2505	0.012312755	1	1
0.2505	0.2505	-0.012312815	1	2
0.2505	0.2505	-0.012312815	2	1
0.2505	0.2505	0.01231277	2	2
0.2505	0.3004	0.012176856	1	1
0.2505	0.3004	-0.012176901	1	2
0.2505	0.3004	-0.0121768415	2	1
0.2505	0.3004	0.012176871	2	2
0.2505	0.3503	0.011761382	1	1
0.2505	0.3503	-0.011761278	1	2
0.2505	0.3503	-0.011761308	2	1
0.2505	0.3503	0.011761367	2	2
0.2505	0.4002	0.011152357	1	1
0.2505	0.4002	-0.011152357	1	2
0.2505	0.4002	-0.011152357	2	1
0.2505	0.4002	0.011152357	2	2
0.2505	0.4501	0.010407358	1	1
0.2505	0.4501	-0.010407358	1	2
0.2505	0.4501	-0.010407373	2	1
0.2505	0.4501	0.010407358	2	2
0.2505	0.5	0.009566128	1	1
0.2505	0.5	-0.009566158	1	2
0.2505	0.5	-0.009566158	2	1
0.2505	0.5	0.009566128	2	2
0.2505	0.5499	0.008657455	1	1
0.2505	0.5499	-0.008657366	1	2
0.2505	0.5499	-0.008657411	2	1
0.2505	0.5499	0.008657485	2	2
0.2505	0.5998	0.007702768	1	1
0.2505	0.5998	-0.007702768	1	2
0.2505	0.5998	-0.0077027455	2	1
0.2505	0.5998	0.007702768	2	2
0.2505	0.6497	0.0067190975	1	1
0.2505	0.6497	-0.006719053	1	2
0.2505	0.6497	-0.0067190826	2	1
0.2505	0.6497	0.0067191124	2	2
0.2505	0.6996	0.00572028	1	1
0.2505	0.6996	-0.0057203174	1	2
0.2505	0.6996	-0.00572028	2	1
0.2505	0.6996	0.005720228	2	2
0.2505	0.7495	0.004718229	1	1
0.2505	0.7495	-0.004718244	1	2
0.2505	0.7495	-0.0047182254	2	1
0.2505	0.7495	0.004718244	2	2
0.2505	0.7994	0.0037236288	1	1
0.2505	0.7994	-0.0037236214	1	2
0.2505	0.7994	-0.0037236288	2	1
0.2505	0.7994	0.0037236512	2	2
0.2505	0.8493	0.0027463995	1	1
0.2505	0.8493	-0.0027464032	1	2
0.2505	0.8493	-0.002746392	2	1
0.2505	0.8493	0.002746433	2	2
0.2505	0.8992	0.0017960928	1	1
0.2505	0.8992	-0.0017960966	1	2
0.2505	0.8992	-0.001796091	2	1
0.2505	0.8992	0.0017960966	2	2
0.2505	0.9491	0.0008823201	1	1
0.2505	0.9491	-0.00088238716	1	2
0.2505	0.9491	-0.0008823229	2	1
0.2505	0.9491	0.00088220835	2	2
0.2505	0.999	1.6700069e-5	1	1
0.2505	0.999	-1.66893e-5	1	2
0.2505	0.999	-1.6700069e-5	2	1
0.2505	0.999	1.6748905e-5	2	2
0.3004	0.001	0.00014999509	1	1
0.3004	0.001	-0.0001499895	1	2
0.3004	0.001	-0.00015002489	2	1
0.3004	0.001	0.0001499895	2	2
0.3004	0.0509	0.006326854	1	1
0.3004	0.0509	-0.0063268393	1	2
0.3004	0.0509	-0.006326854	2	1
0.3004	0.0509	0.0063268393	2	2
0.3004	0.1008	0.010041088	1	1
0.3004	0.1008	-0.010041118	1	2
0.3004	0.1008	-0.010041118	2	1
0.3004	0.1008	0.010041118	2	2
0.3004	0.1507	0.012060285	1	1
0.3004	0.1507	-0.012060314	1	2
0.3004	0.1507	-0.012060344	2	1
0.3004	0.1507	0.012060285	2	2
0.3004	0.2006	0.013006508	1	1
0.3004	0.2006	-0.013006568	1	2
0.3004	0.2006	-0.013006538	2	1
0.3004	0.2006	0.013006523	2	2
0.3004	0.2505	0.013270512	1	1
0.3004	0.2505	-0.013270482	1	2
0.3004	0.2505	-0.0132704675	2	1
0.3004	0.2505	0.013270557	2	2
0.3004	0.3004	0.013090044	1	1
0.3004	0.3004	-0.013089955	1	2
0.3004	0.3004	-0.013089925	2	1
0.3004	0.3004	0.013090014	2	2
0.3004	0.3503	0.012612343	1	1
0.3004	0.3503	-0.012612343	1	2
0.3004	0.3503	-0.012612358	2	1
0.3004	0.3503	0.012612313	2	2
0.3004	0.4002	0.011931643	1	1
0.3004	0.4002	-0.011931717	1	2
0.3004	0.4002	-0.0119317025	2	1
0.3004	0.4002	0.011931658	2	2
0.3004	0.4501	0.01111047	1	1
0.3004	0.4501	-0.011110425	1	2
0.3004	0.4501	-0.011110425	2	1
0.3004	0.4501	0.011110514	2	2
0.3004	0.5	0.010191709	1	1
0.3004	0.5	-0.010191649	1	2
0.3004	0.5	-0.010191649	2	1
0.3004	0.5	0.010191739	2	2
0.3004	0.5499	0.009206191	1	1
0.3004	0.5499	-0.009206206	1	2
0.3004	0.5499	-0.009206191	2	1
0.3004	0.5499	0.009206206	2	2
0.3004	0.5998	0.00817693	1	1
0.3004	0.5998	-0.008176893	1	2
0.3004	0.5998	-0.008176878	2	1
0.3004	0.5998	0.008177012	2	2
0.3004	0.6497	0.0071216673	1	1
0.3004	0.6497	-0.007121682	1	2
0.3004	0.6497	-0.0071216747	2	1
0.3004	0.6497	0.007121712	2	2
0.3004	0.6996	0.006054893	1	1
0.3004	0.6996	-0.0060548782	1	2
0.3004	0.6996	-0.0060548857	2	1
0.3004	0.6996	0.0060548484	2	2
0.3004	0.7495	0.0049887076	1	1
0.3004	0.7495	-0.0049886703	1	2
0.3004	0.7495	-0.0049886853	2	1
0.3004	0.7495	0.0049887598	2	2
0.3004	0.7994	0.003933821	1	1
0.3004	0.7994	-0.0039337575	1	2
0.3004	0.7994	-0.0039338134	2	1
0.3004	0.7994	0.003933847	2	2
0.3004	0.8493	0.0028999746	1	1
0.3004	0.8493	-0.0028999448	1	2
0.3004	0.8493	-0.0028999746	2	1
0.3004	0.8493	0.0028999448	2	2
0.3004	0.8992	0.0018963646	1	1
0.3004	0.8992	-0.0018963814	1	2
0.3004	0.8992	-0.0018963665	2	1
0.3004	0.8992	0.0018963814	2	2
0.3004	0.9491	0.00093203504	1	1
0.3004	0.9491	-0.0009319782	1	2
0.3004	0.9491	-0.0009320332	2	1
0.3004	0.9491	0.00093209743	2	2
0.3004	0.999	1.7667582e-5	1	1
0.3004	0.999	-1.770258e-5	1	2
0.3004	0.999	-1.7667597e-5	2	1
0.3004	0.999	1.7642975e-5	2	2
0.3503	0.001	0.00015509129	1	1
0.3503	0.001	-0.00015514996	1	2
0.3503	0.001	-0.0001552701	2	1
0.3503	0.001	0.0001551453	2	2
0.3503	0.0509	0.0066006184	1	1
0.3503	0.0509	-0.006600566	1	2
0.3503	0.0509	-0.006600529	2	1
0.3503	0.0509	0.0066005737	2	2
0.3503	0.1008	0.010477394	1	1
0.3503	0.1008	-0.010477349	1	2
0.3503	0.1008	-0.010477334	2	1
0.3503	0.1008	0.010477394	2	2
0.3503	0.1507	0.012569591	1	1
0.3503	0.1507	-0.012569621	1	2
0.3503	0.1507	-0.012569606	2	1
0.3503	0.1507	0.012569606	2	2
0.3503	0.2006	0.013534665	1	1
0.3503	0.2006	-0.01353462	1	2
0.3503	0.2006	-0.0135346055	2	1
0.3503	0.2006	0.013534665	2	2
0.3503	0.2505	0.0137862265	1	1
0.3503	0.2505	-0.013786197	1	2
0.3503	0.2505	-0.013786167	2	1
0.3503	0.2505	0.0137862265	2	2
0.3503	0.3004	0.013575658	1	1
0.3503	0.3004	-0.013575658	1	2
0.3503	0.3004	-0.013575703	2	1
0.3503	0.3004	0.013575643	2	2
0.3503	0.3503	0.01305829	1	1
0.3503	0.3503	-0.013058275	1	2
0.3503	0.3503	-0.01305829	2	1
0.3503	0.3503	0.013058305	2	2
0.3503	0.4002	0.012333289	1	1
0.3503	0.4002	-0.012333274	1	2
0.3503	0.4002	-0.012333289	2	1
0.3503	0.4002	0.012333304	2	2
0.3503	0.4501	0.011466265	1	1
0.3503	0.4501	-0.0114662945	1	2
0.3503	0.4501	-0.0114662945	2	1
0.3503	0.4501	0.011466235	2	2
0.3503	0.5	0.010502256	1	1
0.3503	0.5	-0.010502279	1	2
0.3503	0.5	-0.010502264	2	1
0.3503	0.5	0.010502279	2	2
0.3503	0.5499	0.009473428	1	1
0.3503	0.5499	-0.009473443	1	2
0.3503	0.5499	-0.009473458	2	1
0.3503	0.5499	0.009473383	2	2
0.3503	0.5998	0.00840351	1	1
0.3503	0.5998	-0.008403569	1	2
0.3503	0.5998	-0.00840354	2	1
0.3503	0.5998	0.00840354	2	2
0.3503	0.6497	0.007310778	1	1
0.3503	0.6497	-0.007310748	1	2
0.3503	0.6497	-0.007310778	2	1
0.3503	0.6497	0.007310778	2	2
0.3503	0.6996	0.0062097833	1	1
0.3503	0.6996	-0.0062097907	1	2
0.3503	0.6996	-0.0062097907	2	1
0.3503	0.6996	0.006209761	2	2
0.3503	0.7495	0.0051125996	1	1
0.3503	0.7495	-0.0051125884	1	2
0.3503	0.7495	-0.005112581	2	1
0.3503	0.7495	0.005112648	2	2
0.3503	0.7994	0.004029598	1	1
0.3503	0.7994	-0.004029602	1	2
0.3503	0.7994	-0.004029587	2	1
0.3503	0.7994	0.004029691	2	2
0.3503	0.8493	0.002970092	1	1
0.3503	0.8493	-0.0029700398	1	2
0.3503	0.8493	-0.0029700808	2	1
0.3503	0.8493	0.002970159	2	2
0.3503	0.8992	0.0019426495	1	1
0.3503	0.8992	-0.0019426644	1	2
0.3503	0.8992	-0.0019426476	2	1
0.3503	0.8992	0.0019426346	2	2
0.3503	0.9491	0.0009554969	1	1
0.3503	0.9491	-0.00095546246	1	2
0.3503	0.9491	-0.0009554988	2	1
0.3503	0.9491	0.00095546246	2	2
0.3503	0.999	1.8142411e-5	1	1
0.3503	0.999	-1.8149614e-5	1	2
0.3503	0.999	-1.8142426e-5	2	1
0.3503	0.999	1.8119812e-5	2	2
0.4002	0.001	0.0001552105	1	1
0.4002	0.001	-0.00015523098	1	2
0.4002	0.001	-0.0001552701	2	1
0.4002	0.001	0.00015523285	2	2
0.4002	0.0509	0.0066483915	1	1
0.4002	0.0509	-0.0066484064	1	2
0.4002	0.0509	-0.0066484213	2	1
0.4002	0.0509	0.0066483915	2	2
0.4002	0.1008	0.010564595	1	1
0.4002	0.1008	-0.010564685	1	2
0.4002	0.1008	-0.010564685	2	1
0.4002	0.1008	0.01056464	2	2
0.4002	0.1507	0.012674972	1	1
0.4002	0.1507	-0.012674987	1	2
0.4002	0.1507	-0.012675017	2	1
0.4002	0.1507	0.012675002	2	2
0.4002	0.2006	0.0136426985	1	1
0.4002	0.2006	-0.013642684	1	2
0.4002	0.2006	-0.013642669	2	1
0.4002	0.2006	0.0136426985	2	2
0.4002	0.2505	0.0138870925	1	1
0.4002	0.2505	-0.013887137	1	2
0.4002	0.2505	-0.013887107	2	1
0.4002	0.2505	0.013887137	2	2
0.4002	0.3004	0.013663694	1	1
0.4002	0.3004	-0.013663739	1	2
0.4002	0.3004	-0.013663739	2	1
0.4002	0.3004	0.013663679	2	2
0.4002	0.3503	0.013130769	1	1
0.4002	0.3503	-0.013130814	1	2
0.4002	0.3503	-0.013130784	2	1
0.4002	0.3503	0.013130695	2	2
0.4002	0.4002	0.012389511	1	1
0.4002	0.4002	-0.012389481	1	2
0.4002	0.4002	-0.012389451	2	1
0.4002	0.4002	0.012389541	2	2
0.4002	0.4501	0.01150696	1	1
0.4002	0.4501	-0.01150693	1	2
0.4002	0.4501	-0.0115069	2	1
0.4002	0.4501	0.0115070045	2	2
0.4002	0.5	0.010529205	1	1
0.4002	0.5	-0.01052919	1	2
0.4002	0.5	-0.0105291605	2	1
0.4002	0.5	0.01052925	2	2
0.4002	0.5499	0.0094889775	1	1
0.4002	0.5499	-0.009489	1	2
0.4002	0.5499	-0.009488985	2	1
0.4002	0.5499	0.00948894	2	2
0.4002	0.5998	0.008410335	1	1
0.4002	0.5998	-0.008410335	1	2
0.4002	0.5998	-0.0084103495	2	1
0.4002	0.5998	0.008410335	2	2
0.4002	0.6497	0.0073115826	1	1
0.4002	0.6497	-0.0073116124	1	2
0.4002	0.6497	-0.0073116124	2	1
0.4002	0.6497	0.007311523	2	2
0.4002	0.6996	0.00620709	1	1
0.4002	0.6996	-0.0062071085	1	2
0.4002	0.6996	-0.006207101	2	1
0.4002	0.6996	0.006207049	2	2
0.4002	0.7495	0.00510861	1	1
0.4002	0.7495	-0.0051086247	1	2
0.4002	0.7495	-0.0051086172	2	1
0.4002	0.7495	0.0051085353	2	2
0.4002	0.7994	0.0040260106	1	1
0.4002	0.7994	-0.0040260255	1	2
0.4002	0.7994	-0.0040260255	2	1
0.4002	0.7994	0.0040259957	2	2
0.4002	0.8493	0.0029679742	1	1
0.4002	0.8493	-0.0029679537	1	2
0.4002	0.8493	-0.0029679798	2	1
0.4002	0.8493	0.0029679537	2	2
0.4002	0.8992	0.0019423068	1	1
0.4002	0.8992	-0.001942277	1	2
0.4002	0.8992	-0.0019423068	2	1
0.4002	0.8992	0.001942277	2	2
0.4002	0.9491	0.0009563081	1	1
0.4002	0.9491	-0.0009563267	1	2
0.4002	0.9491	-0.00095630996	2	1
0.4002	0.9491	0.0009562969	2	2
0.4002	0.999	1.819068e-5	1	1
0.4002	0.999	-1.8209219e-5	1	2
0.4002	0.999	-1.819068e-5	2	1
0.4002	0.999	1.8179417e-5	2	2
0.4501	0.001	0.00015053153	1	1
0.4501	0.001	-0.00015060883	1	2
0.4501	0.001	-0.00015074015	2	1
0.4501	0.001	0.00015060604	2	2
0.4501	0.0509	0.006485671	1	1
0.4501	0.0509	-0.0064856783	1	2
0.4501	0.0509	-0.0064857006	2	1
0.4501	0.0509	0.0064856857	2	2
0.4501	0.1008	0.010327801	1	1
0.4501	0.1008	-0.0103277415	1	2
0.4501	0.1008	-0.010327727	2	1
0.4501	0.1008	0.010327771	2	2
0.4501	0.1507	0.012406796	1	1
0.4501	0.1507	-0.012406766	1	2
0.4501	0.1507	-0.012406737	2	1
0.4501	0.1507	0.012406826	2	2
0.4501	0.2006	0.013363928	1	1
0.4501	0.2006	-0.013363913	1	2
0.4501	0.2006	-0.013363898	2	1
0.4501	0.2006	0.013363928	2	2
0.4501	0.2505	0.01360786	1	1
0.4501	0.2505	-0.01360783	1	2
0.4501	0.2505	-0.01360783	2	1
0.4501	0.2505	0.01360786	2	2
0.4501	0.3004	0.013389245	1	1
0.4501	0.3004	-0.01338923	1	2
0.4501	0.3004	-0.0133892	2	1
0.4501	0.3004	0.01338923	2	2
0.4501	0.3503	0.012864426	1	1
0.4501	0.3503	-0.0128644705	1	2
0.4501	0.3503	-0.0128644705	2	1
0.4501	0.3503	0.012864411	2	2
0.4501	0.4002	0.01213403	1	1
0.4501	0.4002	-0.012134075	1	2
0.4501	0.4002	-0.012134075	2	1
0.4501	0.4002	0.012133986	2	2
0.4501	0.4501	0.011264913	1	1
0.4501	0.4501	-0.011264935	1	2
0.4501	0.4501	-0.011264935	2	1
0.4501	0.4501	0.01126489	2	2
0.4501	0.5	0.010303095	1	1
0.4501	0.5	-0.010303095	1	2
0.4501	0.5	-0.010303065	2	1
0.4501	0.5	0.01030314	2	2
0.4501	0.5499	0.009281248	1	1
0.4501	0.5499	-0.009281307	1	2
0.4501	0.5499	-0.009281293	2	1
0.4501	0.5499	0.009281188	2	2
0.4501	0.5998	0.008223236	1	1
0.4501	0.5998	-0.008223295	1	2
0.4501	0.5998	-0.008223265	2	1
0.4501	0.5998	0.008223176	2	2
0.4501	0.6497	0.007147059	1	1
0.4501	0.6497	-0.0071470737	1	2
0.4501	0.6497	-0.007147059	2	1
0.4501	0.6497	0.0071470737	2	2
0.4501	0.6996	0.0060666986	1	1
0.4501	0.6996	-0.0060667396	1	2
0.4501	0.6996	-0.0060667247	2	1
0.4501	0.6996	0.00606668	2	2
0.4501	0.7495	0.0049933307	1	1
0.4501	0.7495	-0.0049933493	1	2
0.4501	0.7495	-0.004993342	2	1
0.4501	0.7495	0.0049933195	2	2
0.4501	0.7994	0.003936235	1	1
0.4501	0.7994	-0.003936261	1	2
0.4501	0.7994	-0.003936246	2	1
0.4501	0.7994	0.0039361715	2	2
0.4501	0.8493	0.002903346	1	1
0.4501	0.8493	-0.0029033422	1	2
0.4501	0.8493	-0.0029033385	2	1
0.4501	0.8493	0.0029034019	2	2
0.4501	0.8992	0.0019016508	1	1
0.4501	0.8992	-0.0019016266	1	2
0.4501	0.8992	-0.0019016564	2	1
0.4501	0.8992	0.001901567	2	2
0.4501	0.9491	0.0009375112	1	1
0.4501	0.9491	-0.00093752146	1	2
0.4501	0.9491	-0.0009375103	2	1
0.4501	0.9491	0.00093758106	2	2
0.4501	0.999	1.7868006e-5	1	1
0.4501	0.999	-1.7851591e-5	1	2
0.4501	0.999	-1.7868006e-5	2	1
0.4501	0.999	1.7821789e-5	2	2
0.5	0.001	0.00014179945	1	1
0.5	0.001	-0.00014177058	1	2
0.5	0.001	-0.00014168024	2	1
0.5	0.001	0.00014177337	2	2
0.5	0.0509	0.0061355084	1	1
0.5	0.0509	-0.0061354935	1	2
0.5	0.0509	-0.0061355233	2	1
0.5	0.0509	0.0061355084	2	2
0.5	0.1008	0.009802133	1	1
0.5	0.1008	-0.00980214	1	2
0.5	0.1008	-0.009802133	2	1
0.5	0.1008	0.009802163	2	2
0.5	0.1507	0.011805415	1	1
0.5	0.1507	-0.011805385	1	2
0.5	0.1507	-0.011805356	2	1
0.5	0.1507	0.011805445	2	2
0.5	0.2006	0.012739927	1	1
0.5	0.2006	-0.012739949	1	2
0.5	0.2006	-0.012739956	2	1
0.5	0.2006	0.012739897	2	2
0.5	0.2505	0.012989312	1	1
0.5	0.2505	-0.012989342	1	2
0.5	0.2505	-0.012989312	2	1
0.5	0.2505	0.012989372	2	2
0.5	0.3004	0.012791663	1	1
0.5	0.3004	-0.012791678	1	2
0.5	0.3004	-0.012791693	2	1
0.5	0.3004	0.012791663	2	2
0.5	0.3503	0.0122969	1	1
0.5	0.3503	-0.0122969	1	2
0.5	0.3503	-0.012296885	2	1
0.5	0.3503	0.012296885	2	2
0.5	0.4002	0.011602335	1	1
0.5	0.4002	-0.011602342	1	2
0.5	0.4002	-0.011602342	2	1
0.5	0.4002	0.011602372	2	2
0.5	0.4501	0.010773204	1	1
0.5	0.4501	-0.010773167	1	2
0.5	0.4501	-0.010773167	2	1
0.5	0.4501	0.0107732415	2	2
0.5	0.5	0.009854414	1	1
0.5	0.5	-0.009854406	1	2
0.5	0.5	-0.009854391	2	1
0.5	0.5	0.009854406	2	2
0.5	0.5499	0.008877903	1	1
0.5	0.5499	-0.008877873	1	2
0.5	0.5499	-0.008877873	2	1
0.5	0.5499	0.008877933	2	2
0.5	0.5998	0.007866934	1	1
0.5	0.5998	-0.007866889	1	2
0.5	0.5998	-0.007866904	2	1
0.5	0.5998	0.007866979	2	2
0.5	0.6497	0.006838843	1	1
0.5	0.6497	-0.0068388283	1	2
0.5	0.6497	-0.0068388283	2	1
0.5	0.6497	0.0068389177	2	2
0.5	0.6996	0.0058069564	1	1
0.5	0.6996	-0.0058069825	1	2
0.5	0.6996	-0.00580696	2	1
0.5	0.6996	0.005806923	2	2
0.5	0.7495	0.004781857	1	1
0.5	0.7495	-0.004781872	1	2
0.5	0.7495	-0.004781857	2	1
0.5	0.7495	0.0047817826	2	2
0.5	0.7994	0.0037720706	1	1
0.5	0.7994	-0.0037720501	1	2
0.5	0.7994	-0.0037720725	2	1
0.5	0.7994	0.0037720203	2	2
0.5	0.8493	0.0027847812	1	1
0.5	0.8493	-0.0027847588	1	2
0.5	0.8493	-0.0027847774	2	1
0.5	0.8493	0.0027848482	2	2
0.5	0.8992	0.0018261829	1	1
0.5	0.8992	-0.0018261671	1	2
0.5	0.8992	-0.001826182	2	1
0.5	0.8992	0.0018262863	2	2
0.5	0.9491	0.00090174284	1	1
0.5	0.9491	-0.00090169907	1	2
0.5	0.9491	-0.0009017419	2	1
0.5	0.9491	0.00090175867	2	2
0.5	0.999	1.7222148e-5	1	1
0.5	0.999	-1.719594e-5	1	2
0.5	0.999	-1.7222104e-5	2	1
0.5	0.999	1.7285347e-5	2	2
0.5499	0.001	0.00012931228	1	1
0.5499	0.001	-0.00012931507	1	2
0.5499	0.001	-0.00012934208	2	1
0.5499	0.001	0.00012931414	2	2
0.5499	0.0509	0.005626574	1	1
0.5499	0.0509	-0.005626548	1	2
0.5499	0.0509	-0.0056265593	2	1
0.5499	0.0509	0.0056265593	2	2
0.5499	0.1008	0.009030879	1	1
0.5499	0.1008	-0.009030797	1	2
0.5499	0.1008	-0.009030759	2	1
0.5499	0.1008	0.009030849	2	2
0.5499	0.1507	0.010918513	1	1
0.5499	0.1507	-0.010918535	1	2
0.5499	0.1507	-0.010918528	2	1
0.5499	0.1507	0.010918498	2	2
0.5499	0.2006	0.011818409	1	1
0.5499	0.2006	-0.011818446	1	2
0.5499	0.2006	-0.011818439	2	1
0.5499	0.2006	0.011818409	2	2
0.5499	0.2505	0.012077421	1	1
0.5499	0.2505	-0.012077406	1	2
0.5499	0.2505	-0.012077391	2	1
0.5499	0.2505	0.012077451	2	2
0.5499	0.3004	0.011914119	1	1
0.5499	0.3004	-0.011914134	1	2
0.5499	0.3004	-0.011914104	2	1
0.5499	0.3004	0.011914134	2	2
0.5499	0.3503	0.011468232	1	1
0.5499	0.3503	-0.011468217	1	2
0.5499	0.3503	-0.011468232	2	1
0.5499	0.3503	0.011468232	2	2
0.5499	0.4002	0.010831423	1	1
0.5499	0.4002	-0.010831386	1	2
0.5499	0.4002	-0.010831416	2	1
0.5499	0.4002	0.010831475	2	2
0.5499	0.4501	0.010065623	1	1
0.5499	0.4501	-0.010065585	1	2
0.5499	0.4501	-0.0100656	2	1
0.5499	0.4501	0.010065615	2	2
0.5499	0.5	0.009213753	1	1
0.5499	0.5	-0.0092137605	1	2
0.5499	0.5	-0.0092137605	2	1
0.5499	0.5	0.009213686	2	2
0.5499	0.5499	0.008306272	1	1
0.5499	0.5499	-0.008306235	1	2
0.5499	0.5499	-0.008306235	2	1
0.5499	0.5499	0.0083063245	2	2
0.5499	0.5998	0.0073653497	1	1
0.5499	0.5998	-0.0073653758	1	2
0.5499	0.5998	-0.007365346	2	1
0.5499	0.5998	0.0073652864	2	2
0.5499	0.6497	0.0064074323	1	1
0.5499	0.6497	-0.0064074546	1	2
0.5499	0.6497	-0.0064074397	2	1
0.5499	0.6497	0.0064074397	2	2
0.5499	0.6996	0.005445093	1	1
0.5499	0.6996	-0.0054451376	1	2
0.5499	0.6996	-0.0054451153	2	1
0.5499	0.6996	0.005445063	2	2
0.5499	0.7495	0.004488077	1	1
0.5499	0.7495	-0.004488051	1	2
0.5499	0.7495	-0.004488066	2	1
0.5499	0.7495	0.00448817	2	2
0.5499	0.7994	0.0035442188	1	1
0.5499	0.7994	-0.0035442412	1	2
0.5499	0.7994	-0.0035442337	2	1
0.5499	0.7994	0.0035440922	2	2
0.5499	0.8493	0.00261998	1	1
0.5499	0.8493	-0.0026200116	1	2
0.5499	0.8493	-0.0026199855	2	1
0.5499	0.8493	0.0026199222	2	2
0.5499	0.8992	0.001720801	1	1
0.5499	0.8992	-0.0017207563	1	2
0.5499	0.8992	-0.0017207973	2	1
0.5499	0.8992	0.0017208457	2	2
0.5499	0.9491	0.0008513103	1	1
0.5499	0.9491	-0.00085133314	1	2
0.5499	0.9491	-0.00085131265	2	1
0.5499	0.9491	0.00085121393	2	2
0.5499	0.999	1.6294856e-5	1	1
0.5499	0.999	-1.630187e-5	1	2
0.5499	0.999	-1.6294856e-5	2	1
0.5499	0.999	1.6331673e-5	2	2
0.5998	0.001	0.000113889575	1	1
0.5998	0.001	-0.000113882124	1	2
0.5998	0.001	-0.00011378527	2	1
0.5998	0.001	0.000113882124	2	2
0.5998	0.0509	0.0049905777	1	1
0.5998	0.0509	-0.004990604	1	2
0.5998	0.0509	-0.0049905777	2	1
0.5998	0.0509	0.0049905777	2	2
0.5998	0.1008	0.0080610365	1	1
0.5998	0.1008	-0.008061014	1	2
0.5998	0.1008	-0.008060992	2	1
0.5998	0.1008	0.008061051	2	2
0.5998	0.1507	0.0097981095	1	1
0.5998	0.1507	-0.009798117	1	2
0.5998	0.1507	-0.00979808	2	1
0.5998	0.1507	0.00979808	2	2
0.5998	0.2006	0.010651074	1	1
0.5998	0.2006	-0.010651067	1	2
0.5998	0.2006	-0.010651112	2	1
0.5998	0.2006	0.010651052	2	2
0.5998	0.2505	0.010921247	1	1
0.5998	0.2505	-0.0109212175	1	2
0.5998	0.2505	-0.01092118	2	1
0.5998	0.2505	0.010921299	2	2
0.5998	0.3004	0.010802411	1	1
0.5998	0.3004	-0.01080244	1	2
0.5998	0.3004	-0.010802507	2	1
0.5998	0.3004	0.010802358	2	2
0.5998	0.3503	0.010420643	1	1
0.5998	0.3503	-0.010420658	1	2
0.5998	0.3503	-0.01042068	2	1
0.5998	0.3503	0.01042062	2	2
0.5998	0.4002	0.009859756	1	1
0.5998	0.4002	-0.009859785	1	2
0.5998	0.4002	-0.009859741	2	1
0.5998	0.4002	0.009859741	2	2
0.5998	0.4501	0.009176888	1	1
0.5998	0.4501	-0.009176895	1	2
0.5998	0.4501	-0.009176895	2	1
0.5998	0.4501	0.00917685	2	2
0.5998	0.5	0.008412011	1	1
0.5998	0.5	-0.0084120035	1	2
0.5998	0.5	-0.0084120035	2	1
0.5998	0.5	0.008411944	2	2
0.5998	0.5499	0.007593449	1	1
0.5998	0.5499	-0.007593453	1	2
0.5998	0.5499	-0.007593453	2	1
0.5998	0.5499	0.007593453	2	2
0.5998	0.5998	0.006741926	1	1
0.5998	0.5998	-0.006741911	1	2
0.5998	0.5998	-0.006741911	2	1
0.5998	0.5998	0.006741941	2	2
0.5998	0.6497	0.0058727115	1	1
0.5998	0.6497	-0.005872771	1	2
0.5998	0.6497	-0.0058727562	2	1
0.5998	0.6497	0.0058725476	2	2
0.5998	0.6996	0.0049974285	1	1
0.5998	0.6996	-0.0049973875	1	2
0.5998	0.6996	-0.0049974173	2	1
0.5998	0.6996	0.0049975514	2	2
0.5998	0.7495	0.004125025	1	1
0.5998	0.7495	-0.004125014	1	2
0.5998	0.7495	-0.004125014	2	1
0.5998	0.7495	0.0041250587	2	2
0.5998	0.7994	0.003262611	1	1
0.5998	0.7994	-0.003262639	1	2
0.5998	0.7994	-0.0032626167	2	1
0.5998	0.7994	0.0032625794	2	2
0.5998	0.8493	0.0024159811	1	1
0.5998	0.8493	-0.0024159998	1	2
0.5998	0.8493	-0.0024159849	2	1
0.5998	0.8493	0.0024158955	2	2
0.5998	0.8992	0.0015898803	1	1
0.5998	0.8992	-0.0015898794	1	2
0.5998	0.8992	-0.0015898868	2	1
0.5998	0.8992	0.0015898943	2	2
0.5998	0.9491	0.00078827236	1	1
0.5998	0.9491	-0.0007882863	1	2
0.5998	0.9491	-0.0007882733	2	1
0.5998	0.9491	0.0007882118	2	2
0.5998	0.999	1.5122976e-5	1	1
0.5998	0.999	-1.5154481e-5	1	2
0.5998	0.999	-1.5123049e-5	2	1
0.5998	0.999	1.4960766e-5	2	2
0.6497	0.001	9.612739e-5	1	1
0.6497	0.001	-9.615766e-5	1	2
0.6497	0.001	-9.6321106e-5	2	1
0.6497	0.001	9.615533e-5	2	2
0.6497	0.0509	0.004260391	1	1
0.6497	0.0509	-0.0042603984	1	2
0.6497	0.0509	-0.004260361	2	1
0.6497	0.0509	0.004260391	2	2
0.6497	0.1008	0.0069417655	1	1
0.6497	0.1008	-0.006941732	1	2
0.6497	0.1008	-0.006941676	2	1
0.6497	0.1008	0.0069417953	2	2
0.6497	0.1507	0.008498497	1	1
0.6497	0.1507	-0.008498497	1	2
0.6497	0.1507	-0.00849843	2	1
0.6497	0.1507	0.00849849	2	2
0.6497	0.2006	0.009292059	1	1
0.6497	0.2006	-0.009292059	1	2
0.6497	0.2006	-0.009292036	2	1
0.6497	0.2006	0.009292096	2	2
0.6497	0.2505	0.009572521	1	1
0.6497	0.2505	-0.009572528	1	2
0.6497	0.2505	-0.009572536	2	1
0.6497	0.2505	0.009572506	2	2
0.6497	0.3004	0.00950481	1	1
0.6497	0.3004	-0.0095048025	1	2
0.6497	0.3004	-0.009504855	2	1
0.6497	0.3004	0.009504765	2	2
0.6497	0.3503	0.009198353	1	1
0.6497	0.3503	-0.00919836	1	2
0.6497	0.3503	-0.009198397	2	1
0.6497	0.3503	0.009198308	2	2
0.6497	0.4002	0.008727282	1	1
0.6497	0.4002	-0.008727297	1	2
0.6497	0.4002	-0.008727282	2	1
0.6497	0.4002	0.008727193	2	2
0.6497	0.4501	0.008142687	1	1
0.6497	0.4501	-0.008142717	1	2
0.6497	0.4501	-0.00814271	2	1
0.6497	0.4501	0.00814271	2	2
0.6497	0.5	0.0074805617	1	1
0.6497	0.5	-0.0074805766	1	2
0.6497	0.5	-0.0074805617	2	1
0.6497	0.5	0.007480502	2	2
0.6497	0.5499	0.0067666583	1	1
0.6497	0.5499	-0.006766662	1	2
0.6497	0.5499	-0.006766662	2	1
0.6497	0.5499	0.006766677	2	2
0.6497	0.5998	0.0060197935	1	1
0.6497	0.5998	-0.006019786	1	2
0.6497	0.5998	-0.006019801	2	1
0.6497	0.5998	0.006019771	2	2
0.6497	0.6497	0.0052539	1	1
0.6497	0.6497	-0.005253896	1	2
0.6497	0.6497	-0.005253896	2	1
0.6497	0.6497	0.0052539706	2	2
0.6497	0.6996	0.004479572	1	1
0.6497	0.6996	-0.0044795573	1	2
0.6497	0.6996	-0.004479572	2	1
0.6497	0.6996	0.004479587	2	2
0.6497	0.7495	0.0037049372	1	1
0.6497	0.7495	-0.003704965	1	2
0.6497	0.7495	-0.0037049577	2	1
0.6497	0.7495	0.0037049055	2	2
0.6497	0.7994	0.0029364228	1	1
0.6497	0.7994	-0.0029364228	1	2
0.6497	0.7994	-0.0029364303	2	1
0.6497	0.7994	0.0029364228	2	2
0.6497	0.8493	0.0021791859	1	1
0.6497	0.8493	-0.0021791756	1	2
0.6497	0.8493	-0.0021791793	2	1
0.6497	0.8493	0.002179265	2	2
0.6497	0.8992	0.0014374098	1	1
0.6497	0.8992	-0.0014374256	1	2
0.6497	0.8992	-0.0014374144	2	1
0.6497	0.8992	0.001437366	2	2
0.6497	0.9491	0.00071446877	1	1
0.6497	0.9491	-0.0007144362	1	2
0.6497	0.9491	-0.000714466	2	1
0.6497	0.9491	0.0007146001	2	2
0.6497	0.999	1.37393945e-5	1	1
0.6497	0.999	-1.3738871e-5	1	2
0.6497	0.999	-1.3739365e-5	2	1
0.6497	0.999	1.3768673e-5	2	2
0.6996	0.001	7.683039e-5	1	1
0.6996	0.001	-7.684389e-5	1	2
0.6996	0.001	-7.688999e-5	2	1
0.6996	0.001	7.684156e-5	2	2
0.6996	0.0509	0.003468275	1	1
0.6996	0.0509	-0.003468275	1	2
0.6996	0.0509	-0.003468275	2	1
0.6996	0.0509	0.003468275	2	2
0.6996	0.1008	0.0057222396	1	1
0.6996	0.1008	-0.0057222284	1	2
0.6996	0.1008	-0.0057221055	2	1
0.6996	0.1008	0.0057222545	2	2
0.6996	0.1507	0.0070751756	1	1
0.6996	0.1507	-0.007075198	1	2
0.6996	0.1507	-0.00707525	2	1
0.6996	0.1507	0.0070751607	2	2
0.6996	0.2006	0.0077976882	1	1
0.6996	0.2006	-0.0077976957	1	2
0.6996	0.2006	-0.007797748	2	1
0.6996	0.2006	0.0077976882	2	2
0.6996	0.2505	0.00808543	1	1
0.6996	0.2505	-0.008085452	1	2
0.6996	0.2505	-0.008085519	2	1
0.6996	0.2505	0.00808534	2	2
0.6996	0.3004	0.008071773	1	1
0.6996	0.3004	-0.008071795	1	2
0.6996	0.3004	-0.00807184	2	1
0.6996	0.3004	0.00807175	2	2
0.6996	0.3503	0.007847585	1	1
0.6996	0.3503	-0.0078476	1	2
0.6996	0.3503	-0.007847577	2	1
0.6996	0.3503	0.0078475475	2	2
0.6996	0.4002	0.007475566	1	1
0.6996	0.4002	-0.007475555	1	2
0.6996	0.4002	-0.007475525	2	1
0.6996	0.4002	0.0074756145	2	2
0.6996	0.4501	0.0069996715	1	1
0.6996	0.4501	-0.0069996864	1	2
0.6996	0.4501	-0.0069997013	2	1
0.6996	0.4501	0.006999612	2	2
0.6996	0.5	0.006451294	1	1
0.6996	0.5	-0.0064512715	1	2
0.6996	0.5	-0.006451279	2	1
0.6996	0.5	0.0064513683	2	2
0.6996	0.5499	0.0058530755	1	1
0.6996	0.5499	-0.0058530867	1	2
0.6996	0.5499	-0.0058531016	2	1
0.6996	0.5499	0.0058529973	2	2
0.6996	0.5998	0.005221747	1	1
0.6996	0.5998	-0.005221769	1	2
0.6996	0.5998	-0.005221799	2	1
0.6996	0.5998	0.0052216053	2	2
0.6996	0.6497	0.004569728	1	1
0.6996	0.6497	-0.0045697093	1	2
0.6996	0.6497	-0.004569724	2	1
0.6996	0.6497	0.0045698285	2	2
0.6996	0.6996	0.003906524	1	1
0.6996	0.6996	-0.003906533	1	2
0.6996	0.6996	-0.003906548	2	1
0.6996	0.6996	0.0039064884	2	2
0.6996	0.7495	0.003239436	1	1
0.6996	0.7495	-0.003239423	1	2
0.6996	0.7495	-0.0032394305	2	1
0.6996	0.7495	0.0032393932	2	2
0.6996	0.7994	0.0025742445	1	1
0.6996	0.7994	-0.00257425	1	2
0.6996	0.7994	-0.0025742427	2	1
0.6996	0.7994	0.002574265	2	2
0.6996	0.8493	0.0019155284	1	1
0.6996	0.8493	-0.0019155294	1	2
0.6996	0.8493	-0.0019155294	2	1
0.6996	0.8493	0.0019154549	2	2
0.6996	0.8992	0.0012669936	1	1
0.6996	0.8992	-0.0012670159	1	2
0.6996	0.8992	-0.001267001	2	1
0.6996	0.8992	0.0012668967	2	2
0.6996	0.9491	0.0006315536	1	1
0.6996	0.9491	-0.0006315708	1	2
0.6996	0.9491	-0.0006315522	2	1
0.6996	0.9491	0.0006315708	2	2
0.6996	0.999	1.217363e-5	1	1
0.6996	0.999	-1.2204051e-5	1	2
0.6996	0.999	-1.21736375e-5	2	1
0.6996	0.999	1.2099743e-5	2	2
0.7495	0.001	5.6624413e-5	1	1
0.7495	0.001	-5.6643505e-5	1	2
0.7495	0.001	-5.6743622e-5	2	1
0.7495	0.001	5.6639314e-5	2	2
0.7495	0.0509	0.0026458725	1	1
0.7495	0.0509	-0.002645854	1	2
0.7495	0.0509	-0.002645731	2	1
0.7495	0.0509	0.0026458502	2	2
0.7495	0.1008	0.0044521764	1	1
0.7495	0.1008	-0.004452169	1	2
0.7495	0.1008	-0.0044521093	2	1
0.7495	0.1008	0.0044521987	2	2
0.7495	0.1507	0.005585775	1	1
0.7495	0.1507	-0.005585786	1	2
0.7495	0.1507	-0.005585909	2	1
0.7495	0.1507	0.00558573	2	2
0.7495	0.2006	0.0062272474	1	1
0.7495	0.2006	-0.0062272474	1	2
0.7495	0.2006	-0.006227255	2	1
0.7495	0.2006	0.0062271953	2	2
0.7495	0.2505	0.0065174624	1	1
0.7495	0.2505	-0.006517455	1	2
0.7495	0.2505	-0.00651744	2	1
0.7495	0.2505	0.0065174997	2	2
0.7495	0.3004	0.006557096	1	1
0.7495	0.3004	-0.006557092	1	2
0.7495	0.3004	-0.0065570474	2	1
0.7495	0.3004	0.006557137	2	2
0.7495	0.3503	0.0064171255	1	1
0.7495	0.3503	-0.006417118	1	2
0.7495	0.3503	-0.0064170957	2	1
0.7495	0.3503	0.0064171553	2	2
0.7495	0.4002	0.0061479285	1	1
0.7495	0.4002	-0.0061479434	1	2
0.7495	0.4002	-0.006147921	2	1
0.7495	0.4002	0.006147921	2	2
0.7495	0.4501	0.00578567	1	1
0.7495	0.4501	-0.005785674	1	2
0.7495	0.4501	-0.0057857335	2	1
0.7495	0.4501	0.005785644	2	2
0.7495	0.5	0.005356606	1	1
0.7495	0.5	-0.005356595	1	2
0.7495	0.5	-0.00535658	2	1
0.7495	0.5	0.005356729	2	2
0.7495	0.5499	0.0048800223	1	1
0.7495	0.5499	-0.004880026	1	2
0.7495	0.5499	-0.004880041	2	1
0.7495	0.5499	0.0048799515	2	2
0.7495	0.5998	0.0043703504	1	1
0.7495	0.5998	-0.0043703318	1	2
0.7495	0.5998	-0.004370317	2	1
0.7495	0.5998	0.0043703914	2	2
0.7495	0.6497	0.0038384348	1	1
0.7495	0.6497	-0.0038384274	1	2
0.7495	0.6497	-0.00383842	2	1
0.7495	0.6497	0.0038384795	2	2
0.7495	0.6996	0.0032926556	1	1
0.7495	0.6996	-0.00329265	1	2
0.7495	0.6996	-0.003292665	2	1
0.7495	0.6996	0.0032926798	2	2
0.7495	0.7495	0.0027394835	1	1
0.7495	0.7495	-0.0027394742	1	2
0.7495	0.7495	-0.0027394742	2	1
0.7495	0.7495	0.0027393699	2	2
0.7495	0.7994	0.0021840557	1	1
0.7495	0.7994	-0.0021840632	1	2
0.7495	0.7994	-0.0021840632	2	1
0.7495	0.7994	0.0021840334	2	2
0.7495	0.8493	0.0016304525	1	1
0.7495	0.8493	-0.0016304478	1	2
0.7495	0.8493	-0.0016304553	2	1
0.7495	0.8493	0.0016304255	2	2
0.7495	0.8992	0.0010819323	1	1
0.7495	0.8992	-0.0010819435	1	2
0.7495	0.8992	-0.0010819323	2	1
0.7495	0.8992	0.0010818839	2	2
0.7495	0.9491	0.0005410195	1	1
0.7495	0.9491	-0.00054101646	1	2
0.7495	0.9491	-0.0005410202	2	1
0.7495	0.9491	0.00054097176	2	2
0.7495	0.999	1.0452262e-5	1	1
0.7495	0.999	-1.0475516e-5	1	2
0.7495	0.999	-1.045235e-5	2	1
0.7495	0.999	1.0251999e-5	2	2
0.7994	0.001	3.6284328e-5	1	1
0.7994	0.001	-3.6278972e-5	1	2
0.7994	0.001	-3.6239624e-5	2	1
0.7994	0.001	3.6280602e-5	2	2
0.7994	0.0509	0.0018253252	1	1
0.7994	0.0509	-0.0018253177	1	2
0.7994	0.0509	-0.0018253326	2	1
0.7994	0.0509	0.0018253028	2	2
0.7994	0.1008	0.0031845644	1	1
0.7994	0.1008	-0.0031845532	1	2
0.7994	0.1008	-0.003184557	2	1
0.7994	0.1008	0.0031845868	2	2
0.7994	0.1507	0.0040930137	1	1
0.7994	0.1507	-0.00409301	1	2
0.7994	0.1507	-0.0040929914	2	1
0.7994	0.1507	0.004093021	2	2
0.7994	0.2006	0.004645761	1	1
0.7994	0.2006	-0.0046457723	1	2
0.7994	0.2006	-0.0046458244	2	1
0.7994	0.2006	0.004645735	2	2
0.7994	0.2505	0.004931476	1	1
0.7994	0.2505	-0.004931476	1	2
0.7994	0.2505	-0.0049314797	2	1
0.7994	0.2505	0.0049314797	2	2
0.7994	0.3004	0.0050188415	1	1
0.7994	0.3004	-0.005018849	1	2
0.7994	0.3004	-0.00501889	2	1
0.7994	0.3004	0.0050188005	2	2
0.7994	0.3503	0.004959058	1	1
0.7994	0.3503	-0.0049590617	1	2
0.7994	0.3503	-0.004959047	2	1
0.7994	0.3503	0.004959047	2	2
0.7994	0.4002	0.004789997	1	1
0.7994	0.4002	-0.0047900006	1	2
0.7994	0.4002	-0.004790008	2	1
0.7994	0.4002	0.004790008	2	2
0.7994	0.4501	0.0045398027	1	1
0.7994	0.4501	-0.0045398027	1	2
0.7994	0.4501	-0.004539788	2	1
0.7994	0.4501	0.0045398474	2	2
0.7994	0.5	0.004229456	1	1
0.7994	0.5	-0.0042294487	1	2
0.7994	0.5	-0.0042293966	2	1
0.7994	0.5	0.0042295456	2	2
0.7994	0.5499	0.003874775	1	1
0.7994	0.5499	-0.0038747564	1	2
0.7994	0.5499	-0.003874749	2	1
0.7994	0.5499	0.0038748384	2	2
0.7994	0.5998	0.0034877732	1	1
0.7994	0.5998	-0.0034877732	1	2
0.7994	0.5998	-0.0034877658	2	1
0.7994	0.5998	0.0034878254	2	2
0.7994	0.6497	0.0030776896	1	1
0.7994	0.6497	-0.0030776933	1	2
0.7994	0.6497	-0.0030777007	2	1
0.7994	0.6497	0.0030776262	2	2
0.7994	0.6996	0.0026516858	1	1
0.7994	0.6996	-0.002651684	1	2
0.7994	0.6996	-0.0026517063	2	1
0.7994	0.6996	0.0026516914	2	2
0.7994	0.7495	0.0022154022	1	1
0.7994	0.7495	-0.0022154078	1	2
0.7994	0.7495	-0.0022154227	2	1
0.7994	0.7495	0.0022153258	2	2
0.7994	0.7994	0.0017733034	1	1
0.7994	0.7994	-0.0017733127	1	2
0.7994	0.7994	-0.0017733127	2	1
0.7994	0.7994	0.0017732382	2	2
0.7994	0.8493	0.0013289507	1	1
0.7994	0.8493	-0.0013289452	1	2
0.7994	0.8493	-0.0013289526	2	1
0.7994	0.8493	0.0013289452	2	2
0.7994	0.8992	0.0008851788	1	1
0.7994	0.8992	-0.0008851737	1	2
0.7994	0.8992	-0.0008851737	2	1
0.7994	0.8992	0.0008852482	2	2
0.7994	0.9491	0.00044419453	1	1
0.7994	0.9491	-0.0004441887	1	2
0.7994	0.9491	-0.0004441943	2	1
0.7994	0.9491	0.00044423342	2	2
0.7994	0.999	8.5992615e-6	1	1
0.7994	0.999	-8.59797e-6	1	2
0.7994	0.999	-8.599338e-6	2	1
0.7994	0.999	8.523464e-6	2	2
0.8493	0.001	1.6592443e-5	1	1
0.8493	0.001	-1.6598497e-5	1	2
0.8493	0.001	-1.6629696e-5	2	1
0.8493	0.001	1.6598031e-5	2	2
0.8493	0.0509	0.0010450408	1	1
0.8493	0.0509	-0.0010450371	1	2
0.8493	0.0509	-0.0010450482	2	1
0.8493	0.0509	0.0010450184	2	2
0.8493	0.1008	0.0019836351	1	1
0.8493	0.1008	-0.0019836314	1	2
0.8493	0.1008	-0.0019835234	2	1
0.8493	0.1008	0.0019836426	2	2
0.8493	0.1507	0.0026717223	1	1
0.8493	0.1507	-0.0026717167	1	2
0.8493	0.1507	-0.002671659	2	1
0.8493	0.1507	0.0026717186	2	2
0.8493	0.2006	0.0031290017	1	1
0.8493	0.2006	-0.0031290129	1	2
0.8493	0.2006	-0.003129065	2	1
0.8493	0.2006	0.0031289756	2	2
0.8493	0.2505	0.0033987202	1	1
0.8493	0.2505	-0.0033987127	1	2
0.8493	0.2505	-0.0033986866	2	1
0.8493	0.2505	0.0033987463	2	2
0.8493	0.3004	0.0035211593	1	1
0.8493	0.3004	-0.003521148	1	2
0.8493	0.3004	-0.0035211146	2	1
0.8493	0.3004	0.0035212636	2	2
0.8493	0.3503	0.003529396	1	1
0.8493	0.3503	-0.0035293847	1	2
0.8493	0.3503	-0.0035293102	2	1
0.8493	0.3503	0.0035295486	2	2
0.8493	0.4002	0.003449617	1	1
0.8493	0.4002	-0.0034496188	1	2
0.8493	0.4002	-0.0034496486	2	1
0.8493	0.4002	0.0034495592	2	2
0.8493	0.4501	0.0033022221	1	1
0.8493	0.4501	-0.003302224	1	2
0.8493	0.4501	-0.0033022463	2	1
0.8493	0.4501	0.003302157	2	2
0.8493	0.5	0.003103016	1	1
0.8493	0.5	-0.0031030215	1	2
0.8493	0.5	-0.0031030476	2	1
0.8493	0.5	0.0031029582	2	2
0.8493	0.5499	0.0028642844	1	1
0.8493	0.5499	-0.0028642863	1	2
0.8493	0.5499	-0.0028643012	2	1
0.8493	0.5499	0.0028642416	2	2
0.8493	0.5998	0.0025955718	1	1
0.8493	0.5998	-0.002595581	1	2
0.8493	0.5998	-0.0025955886	2	1
0.8493	0.5998	0.0025954843	2	2
0.8493	0.6497	0.0023043556	1	1
0.8493	0.6497	-0.0023043528	1	2
0.8493	0.6497	-0.0023043305	2	1
0.8493	0.6497	0.0023043752	2	2
0.8493	0.6996	0.001996506	1	1
0.8493	0.6996	-0.0019965097	1	2
0.8493	0.6996	-0.0019965172	2	1
0.8493	0.6996	0.0019965768	2	2
0.8493	0.7495	0.0016767085	1	1
0.8493	0.7495	-0.0016767234	1	2
0.8493	0.7495	-0.0016767383	2	1
0.8493	0.7495	0.0016765594	2	2
0.8493	0.7994	0.0013486957	1	1
0.8493	0.7994	-0.0013486743	1	2
0.8493	0.7994	-0.0013486817	2	1
0.8493	0.7994	0.0013488531	2	2
0.8493	0.8493	0.001015435	1	1
0.8493	0.8493	-0.0010154396	1	2
0.8493	0.8493	-0.0010154322	2	1
0.8493	0.8493	0.0010154843	2	2
0.8493	0.8992	0.00067931414	1	1
0.8493	0.8992	-0.0006793067	1	2
0.8493	0.8992	-0.00067931414	2	1
0.8493	0.8992	0.00067937374	2	2
0.8493	0.9491	0.00034221634	1	1
0.8493	0.9491	-0.00034221262	1	2
0.8493	0.9491	-0.00034221634	2	1
0.8493	0.9491	0.00034224987	2	2
0.8493	0.999	6.635604e-6	1	1
0.8493	0.999	-6.6384673e-6	1	2
0.8493	0.999	-6.6356442e-6	2	1
0.8493	0.999	6.6161156e-6	2	2
0.8992	0.001	-1.0952353e-6	1	1
0.8992	0.001	1.0982621e-6	1	2
0.8992	0.001	1.2516975e-6	2	1
0.8992	0.001	-1.0952353e-6	2	2
0.8992	0.0509	0.00036701187	1	1
0.8992	0.0509	-0.0003670035	1	2
0.8992	0.0509	-0.0003669858	2	1
0.8992	0.0509	0.0003670007	2	2
0.8992	0.1008	0.00094169006	1	1
0.8992	0.1008	-0.0009416826	1	2
0.8992	0.1008	-0.0009416342	2	1
0.8992	0.1008	0.0009417236	2	2
0.8992	0.1507	0.0014196113	1	1
0.8992	0.1507	-0.0014196243	1	2
0.8992	0.1507	-0.0014197826	2	1
0.8992	0.1507	0.0014195442	2	2
0.8992	0.2006	0.0017691404	1	1
0.8992	0.2006	-0.0017691422	1	2
0.8992	0.2006	-0.0017691851	2	1
0.8992	0.2006	0.0017691255	2	2
0.8992	0.2505	0.0020013135	1	1
0.8992	0.2505	-0.0020013116	1	2
0.8992	0.2505	-0.0020012856	2	1
0.8992	0.2505	0.0020013452	2	2
0.8992	0.3004	0.0021347478	1	1
0.8992	0.3004	-0.002134744	1	2
0.8992	0.3004	-0.0021347404	2	1
0.8992	0.3004	0.0021347404	2	2
0.8992	0.3503	0.0021877065	1	1
0.8992	0.3503	-0.0021877028	1	2
0.8992	0.3503	-0.002187699	2	1
0.8992	0.3503	0.0021877289	2	2
0.8992	0.4002	0.0021761172	1	1
0.8992	0.4002	-0.0021761209	1	2
0.8992	0.4002	-0.0021761656	2	1
0.8992	0.4002	0.0021760464	2	2
0.8992	0.4501	0.002113212	1	1
0.8992	0.4501	-0.0021132156	1	2
0.8992	0.4501	-0.002113223	2	1
0.8992	0.4501	0.0021131635	2	2
0.8992	0.5	0.0020097317	1	1
0.8992	0.5	-0.002009727	1	2
0.8992	0.5	-0.0020096898	2	1
0.8992	0.5	0.0020097494	2	2
0.8992	0.5499	0.0018742858	1	1
0.8992	0.5499	-0.0018742867	1	2
0.8992	0.5499	-0.0018742979	2	1
0.8992	0.5499	0.001874268	2	2
0.8992	0.5998	0.0017137788	1	1
0.8992	0.5998	-0.0017137863	1	2
0.8992	0.5998	-0.0017137975	2	1
0.8992	0.5998	0.0017136335	2	2
0.8992	0.6497	0.0015336992	1	1
0.8992	0.6497	-0.0015337057	1	2
0.8992	0.6497	-0.0015337169	2	1
0.8992	0.6497	0.0015336275	2	2
0.8992	0.6996	0.0013384325	1	1
0.8992	0.6996	-0.0013384372	1	2
0.8992	0.6996	-0.0013384372	2	1
0.8992	0.6996	0.0013383627	2	2
0.8992	0.7495	0.001131495	1	1
0.8992	0.7495	-0.001131501	1	2
0.8992	0.7495	-0.0011314899	2	1
0.8992	0.7495	0.001131475	2	2
0.8992	0.7994	0.0009157141	1	1
0.8992	0.7994	-0.0009157136	1	2
0.8992	0.7994	-0.00091570616	2	1
0.8992	0.7994	0.00091576576	2	2
0.8992	0.8493	0.00069336593	1	1
0.8992	0.8493	-0.00069336593	1	2
0.8992	0.8493	-0.0006933585	2	1
0.8992	0.8493	0.00069350004	2	2
0.8992	0.8992	0.00046626804	1	1
0.8992	0.8992	-0.0004662685	1	2
0.8992	0.8992	-0.0004662685	2	1
0.8992	0.8992	0.00046622753	2	2
0.8992	0.9491	0.00023591146	1	1
0.8992	0.9491	-0.00023591518	1	2
0.8992	0.9491	-0.00023591146	2	1
0.8992	0.9491	0.00023573637	2	2
0.8992	0.999	4.5776433e-6	1	1
0.8992	0.999	-4.578382e-6	1	2
0.8992	0.999	-4.577654e-6	2	1
0.8992	0.999	4.529953e-6	2	2
0.9491	0.001	-1.3580546e-5	1	1
0.9491	0.001	1.3577635e-5	1	2
0.9491	0.001	1.3411045e-5	2	1
0.9491	0.001	-1.3582408e-5	2	2
0.9491	0.0509	-7.542409e-5	1	1
0.9491	0.0509	7.542316e-5	1	2
0.9491	0.0509	7.545948e-5	2	1
0.9491	0.0509	-7.541478e-5	2	2
0.9491	0.1008	0.00020313449	1	1
0.9491	0.1008	-0.00020313822	1	2
0.9491	0.1008	-0.00020319223	2	1
0.9491	0.1008	0.00020313263	2	2
0.9491	0.1507	0.00046670064	1	1
0.9491	0.1507	-0.0004667053	1	2
0.9491	0.1507	-0.00046676397	2	1
0.9491	0.1507	0.00046667457	2	2
0.9491	0.2006	0.0006772047	1	1
0.9491	0.2006	-0.0006772075	1	2
0.9491	0.2006	-0.000677228	2	1
0.9491	0.2006	0.000677228	2	2
0.9491	0.2505	0.0008315658	1	1
0.9491	0.2505	-0.00083156396	1	2
0.9491	0.2505	-0.0008315146	2	1
0.9491	0.2505	0.000831604	2	2
0.9491	0.3004	0.00093494076	1	1
0.9491	0.3004	-0.00093494076	1	2
0.9491	0.3004	-0.00093489885	2	1
0.9491	0.3004	0.00093489885	2	2
0.9491	0.3503	0.0009944886	1	1
0.9491	0.3503	-0.0009944895	1	2
0.9491	0.3503	-0.0009944737	2	1
0.9491	0.3503	0.0009945035	2	2
0.9491	0.4002	0.0010173665	1	1
0.9491	0.4002	-0.0010173656	1	2
0.9491	0.4002	-0.0010173917	2	1
0.9491	0.4002	0.0010173917	2	2
0.9491	0.4501	0.0010100259	1	1
0.9491	0.4501	-0.001010023	1	2
0.9491	0.4501	-0.0010100305	2	1
0.9491	0.4501	0.0010100603	2	2
0.9491	0.5	0.0009780126	1	1
0.9491	0.5	-0.0009780116	1	2
0.9491	0.5	-0.0009780228	2	1
0.9491	0.5	0.0009780526	2	2
0.9491	0.5499	0.0009259628	1	1
0.9491	0.5499	-0.0009259619	1	2
0.9491	0.5499	-0.00092592835	2	1
0.9491	0.5499	0.00092601776	2	2
0.9491	0.5998	0.00085769035	1	1
0.9491	0.5998	-0.00085769035	1	2
0.9491	0.5998	-0.00085768104	2	1
0.9491	0.5998	0.00085783005	2	2
0.9491	0.6497	0.00077630486	1	1
0.9491	0.6497	-0.0007763058	1	2
0.9491	0.6497	-0.0007762909	2	1
0.9491	0.6497	0.0007762909	2	2
0.9491	0.6996	0.0006843358	1	1
0.9491	0.6996	-0.0006843377	1	2
0.9491	0.6996	-0.0006843358	2	1
0.9491	0.6996	0.0006843209	2	2
0.9491	0.7495	0.000583824	1	1
0.9491	0.7495	-0.0005838219	1	2
0.9491	0.7495	-0.0005838126	2	1
0.9491	0.7495	0.0005838275	2	2
0.9491	0.7994	0.00047643017	1	1
0.9491	0.7994	-0.00047642924	1	2
0.9491	0.7994	-0.00047643483	2	1
0.9491	0.7994	0.00047641993	2	2
0.9491	0.8493	0.0003634903	1	1
0.9491	0.8493	-0.00036348775	1	2
0.9491	0.8493	-0.00036348403	2	1
0.9491	0.8493	0.00036352873	2	2
0.9491	0.8992	0.00024609594	1	1
0.9491	0.8992	-0.00024609827	1	2
0.9491	0.8992	-0.00024610013	2	1
0.9491	0.8992	0.00024604797	2	2
0.9491	0.9491	0.00012518856	1	1
0.9491	0.9491	-0.00012519583	1	2
0.9491	0.9491	-0.0001251977	2	1
0.9491	0.9491	0.00012493134	2	2
0.9491	0.999	2.4281007e-6	1	1
0.9491	0.999	-2.4288893e-6	1	2
0.9491	0.999	-2.4281617e-6	2	1
0.9491	0.999	2.3841858e-6	2	2
0.999	0.001	-1.242006e-6	1	1
0.999	0.001	1.241966e-6	1	2
0.999	0.001	1.1324883e-6	2	1
0.999	0.001	-1.2405217e-6	2	2
0.999	0.0509	-1.0184565e-5	1	1
0.999	0.0509	1.0184565e-5	1	2
0.999	0.0509	1.013279e-5	2	1
0.999	0.0509	-1.0192394e-5	2	2
0.999	0.1008	-5.2235264e-6	1	1
0.999	0.1008	5.223468e-6	1	2
0.999	0.1008	5.1259995e-6	2	1
0.999	0.1008	-5.2154064e-6	2	2
0.999	0.1507	5.2165706e-7	1	1
0.999	0.1507	-5.216716e-7	1	2
0.999	0.1507	-4.172325e-7	2	1
0.999	0.1507	5.364418e-7	2	2
0.999	0.2006	5.685113e-6	1	1
0.999	0.2006	-5.685157e-6	1	2
0.999	0.2006	-5.7816505e-6	2	1
0.999	0.2006	5.6624413e-6	2	2
0.999	0.2505	9.934447e-6	1	1
0.999	0.2505	-9.934476e-6	1	2
0.999	0.2505	-9.953976e-6	2	1
0.999	0.2505	9.894371e-6	2	2
0.999	0.3004	1.3227109e-5	1	1
0.999	0.3004	-1.322708e-5	1	2
0.999	0.3004	-1.3202429e-5	2	1
0.999	0.3004	1.3232231e-5	2	2
0.999	0.3503	1.5618207e-5	1	1
0.999	0.3503	-1.5618309e-5	1	2
0.999	0.3503	-1.5616417e-5	2	1
0.999	0.3503	1.5616417e-5	2	2
0.999	0.4002	1.7195576e-5	1	1
0.999	0.4002	-1.7195678e-5	1	2
0.999	0.4002	-1.7255545e-5	2	1
0.999	0.4002	1.7046928e-5	2	2
0.999	0.4501	1.8054445e-5	1	1
0.999	0.4501	-1.8054387e-5	1	2
0.999	0.4501	-1.809001e-5	2	1
0.999	0.4501	1.8060207e-5	2	2
0.999	0.5	1.8286446e-5	1	1
0.999	0.5	-1.8286402e-5	1	2
0.999	0.5	-1.8268824e-5	2	1
0.999	0.5	1.835823e-5	2	2
0.999	0.5499	1.797537e-5	1	1
0.999	0.5499	-1.7975399e-5	1	2
0.999	0.5499	-1.79708e-5	2	1
0.999	0.5499	1.7881393e-5	2	2
0.999	0.5998	1.7195242e-5	1	1
0.999	0.5998	-1.7195329e-5	1	2
0.999	0.5998	-1.7225742e-5	2	1
0.999	0.5998	1.7046928e-5	2	2
0.999	0.6497	1.6010192e-5	1	1
0.999	0.6497	-1.6010192e-5	1	2
0.999	0.6497	-1.6018748e-5	2	1
0.999	0.6497	1.5974045e-5	2	2
0.999	0.6996	1.44751975e-5	1	1
0.999	0.6996	-1.4475168e-5	1	2
0.999	0.6996	-1.44690275e-5	2	1
0.999	0.6996	1.4543533e-5	2	2
0.999	0.7495	1.263665e-5	1	1
0.999	0.7495	-1.263665e-5	1	2
0.999	0.7495	-1.2636185e-5	2	1
0.999	0.7495	1.2636185e-5	2	2
0.999	0.7994	1.0533509e-5	1	1
0.999	0.7994	-1.053352e-5	1	2
0.999	0.7994	-1.0535121e-5	2	1
0.999	0.7994	1.04904175e-5	2	2
0.999	0.8493	8.198327e-6	1	1
0.999	0.8493	-8.198433e-6	1	2
0.999	0.8493	-8.21054e-6	2	1
0.999	0.8493	8.106232e-6	2	2
0.999	0.8992	5.658092e-6	1	1
0.999	0.8992	-5.658134e-6	1	2
0.999	0.8992	-5.6624413e-6	2	1
0.999	0.8992	5.6624413e-6	2	2
0.999	0.9491	2.9353123e-6	1	1
0.999	0.9491	-2.935325e-6	1	2
0.999	0.9491	-2.933666e-6	2	1
0.999	0.9491	2.9802322e-6	2	2
0.999	0.999	5.833587e-8	1	1
0.999	0.999	-5.8324076e-8	1	2
0.999	0.999	-5.826587e-8	2	1
0.999	0.999	5.9604645e-8	2	2
