# Supplementary material for: Coevolution of male and female mate choice can destabilize reproductive isolation
Source: Nat Commun. 2019 Nov 12;10:5122. doi: 10.1038/s41467-019-12860-9 (PMC6851176; doi:10.1038/s41467-019-12860-9)
Supplement: Supplementary file 5 — Supplementary Software 1 [file 41467_2019_12860_MOESM5_ESM.zip › CodeChoosinessCoevolution/Data/GameticLinkageDisequilibriumtestSelectionGradientDetailledAlpha0.txt]

percentFemale	percentMale	linkageD	genotypeA	genotypeF	genotypeM
0.001	0.001	3.874302e-7	1	1	1
0.001	0.001	-3.1199306e-7	1	1	2
0.001	0.001	-3.0826777e-7	1	2	1
0.001	0.001	3.0960655e-7	1	2	2
0.001	0.001	3.5762787e-7	2	1	1
0.001	0.001	-3.0640513e-7	2	1	2
0.001	0.001	-3.0733645e-7	2	2	1
0.001	0.001	3.0966476e-7	2	2	2
0.001	0.0509	1.2069941e-5	1	1	1
0.001	0.0509	-1.2084842e-5	1	1	2
0.001	0.0509	-1.2051314e-5	1	2	1
0.001	0.0509	1.204689e-5	1	2	2
0.001	0.0509	1.2010336e-5	2	1	1
0.001	0.0509	-1.2032688e-5	2	1	2
0.001	0.0509	-1.2044795e-5	2	2	1
0.001	0.0509	1.2048287e-5	2	2	2
0.001	0.1008	2.041459e-5	1	1	1
0.001	0.1008	-2.0384789e-5	1	1	2
0.001	0.1008	-2.0394102e-5	1	2	1
0.001	0.1008	2.0399224e-5	1	2	2
0.001	0.1008	2.041459e-5	2	1	1
0.001	0.1008	-2.0384789e-5	2	1	2
0.001	0.1008	-2.0398758e-5	2	2	1
0.001	0.1008	2.0396896e-5	2	2	2
0.001	0.1507	2.6643276e-5	1	1	1
0.001	0.1507	-2.668798e-5	1	1	2
0.001	0.1507	-2.6682392e-5	1	2	1
0.001	0.1507	2.6679598e-5	1	2	2
0.001	0.1507	2.6643276e-5	2	1	1
0.001	0.1507	-2.670288e-5	2	1	2
0.001	0.1507	-2.668146e-5	2	2	1
0.001	0.1507	2.668053e-5	2	2	2
0.001	0.2006	3.1411648e-5	1	1	1
0.001	0.2006	-3.142655e-5	1	1	2
0.001	0.2006	-3.144052e-5	1	2	1
0.001	0.2006	3.144378e-5	1	2	2
0.001	0.2006	3.144145e-5	2	1	1
0.001	0.2006	-3.145635e-5	2	1	2
0.001	0.2006	-3.1443313e-5	2	2	1
0.001	0.2006	3.1440984e-5	2	2	2
0.001	0.2505	3.504753e-5	1	1	1
0.001	0.2505	-3.5002828e-5	1	1	2
0.001	0.2505	-3.5009347e-5	1	2	1
0.001	0.2505	3.501121e-5	1	2	2
0.001	0.2505	3.501773e-5	2	1	1
0.001	0.2505	-3.4973025e-5	2	1	2
0.001	0.2505	-3.501028e-5	2	2	1
0.001	0.2505	3.501028e-5	2	2	2
0.001	0.3004	3.7506223e-5	1	1	1
0.001	0.3004	-3.7699938e-5	1	1	2
0.001	0.3004	-3.7597958e-5	1	2	1
0.001	0.3004	3.759004e-5	1	2	2
0.001	0.3004	3.7521124e-5	2	1	1
0.001	0.3004	-3.7699938e-5	2	1	2
0.001	0.3004	-3.7597027e-5	2	2	1
0.001	0.3004	3.7591904e-5	2	2	2
0.001	0.3503	3.9294362e-5	1	1	1
0.001	0.3503	-3.9428473e-5	1	1	2
0.001	0.3503	-3.9343722e-5	1	2	1
0.001	0.3503	3.9339066e-5	1	2	2
0.001	0.3503	3.9309263e-5	2	1	1
0.001	0.3503	-3.9428473e-5	2	1	2
0.001	0.3503	-3.934186e-5	2	2	1
0.001	0.3503	3.934093e-5	2	2	2
0.001	0.4002	4.0322542e-5	1	1	1
0.001	0.4002	-4.0352345e-5	1	1	2
0.001	0.4002	-4.0357932e-5	1	2	1
0.001	0.4002	4.0352345e-5	1	2	2
0.001	0.4002	4.0352345e-5	2	1	1
0.001	0.4002	-4.0382147e-5	2	1	2
0.001	0.4002	-4.0354207e-5	2	2	1
0.001	0.4002	4.035514e-5	2	2	2
0.001	0.4501	4.0709972e-5	1	1	1
0.001	0.4501	-4.0739775e-5	1	1	2
0.001	0.4501	-4.0693674e-5	1	2	1
0.001	0.4501	4.0688552e-5	1	2	2
0.001	0.4501	4.068017e-5	2	1	1
0.001	0.4501	-4.068017e-5	2	1	2
0.001	0.4501	-4.0692277e-5	2	2	1
0.001	0.4501	4.069414e-5	2	2	2
0.001	0.5	4.041195e-5	1	1	1
0.001	0.5	-4.0352345e-5	1	1	2
0.001	0.5	-4.0394254e-5	1	2	1
0.001	0.5	4.0401705e-5	1	2	2
0.001	0.5	4.044175e-5	2	1	1
0.001	0.5	-4.0352345e-5	2	1	2
0.001	0.5	-4.0396582e-5	2	2	1
0.001	0.5	4.0397048e-5	2	2	2
0.001	0.5499	3.9443374e-5	1	1	1
0.001	0.5499	-3.954768e-5	1	1	2
0.001	0.5499	-3.9484818e-5	1	2	1
0.001	0.5499	3.94769e-5	1	2	2
0.001	0.5499	3.9458275e-5	2	1	1
0.001	0.5499	-3.9577484e-5	2	1	2
0.001	0.5499	-3.948342e-5	2	2	1
0.001	0.5499	3.9481558e-5	2	2	2
0.001	0.5998	3.7923455e-5	1	1	1
0.001	0.5998	-3.8027763e-5	1	1	2
0.001	0.5998	-3.7951162e-5	1	2	1
0.001	0.5998	3.794208e-5	1	2	2
0.001	0.5998	3.7930906e-5	2	1	1
0.001	0.5998	-3.8057566e-5	2	1	2
0.001	0.5998	-3.7949998e-5	2	2	1
0.001	0.5998	3.7952326e-5	2	2	2
0.001	0.6497	3.579259e-5	1	1	1
0.001	0.6497	-3.5762787e-5	1	1	2
0.001	0.6497	-3.57728e-5	1	2	1
0.001	0.6497	3.57721e-5	1	2	2
0.001	0.6497	3.5747886e-5	2	1	1
0.001	0.6497	-3.5703182e-5	2	1	2
0.001	0.6497	-3.5773497e-5	2	2	1
0.001	0.6497	3.5776757e-5	2	2	2
0.001	0.6996	3.2879412e-5	1	1	1
0.001	0.6996	-3.299117e-5	1	1	2
0.001	0.6996	-3.290968e-5	1	2	1
0.001	0.6996	3.2908283e-5	1	2	2
0.001	0.6996	3.2909214e-5	2	1	1
0.001	0.6996	-3.299117e-5	2	1	2
0.001	0.6996	-3.290898e-5	2	2	1
0.001	0.6996	3.2904558e-5	2	2	2
0.001	0.7495	2.9288232e-5	1	1	1
0.001	0.7495	-2.9444695e-5	1	1	2
0.001	0.7495	-2.9305462e-5	1	2	1
0.001	0.7495	2.9298477e-5	1	2	2
0.001	0.7495	2.9288232e-5	2	1	1
0.001	0.7495	-2.9444695e-5	2	1	2
0.001	0.7495	-2.9304996e-5	2	2	1
0.001	0.7495	2.9304065e-5	2	2	2
0.001	0.7994	2.4907291e-5	1	1	1
0.001	0.7994	-2.4914742e-5	1	1	2
0.001	0.7994	-2.489658e-5	1	2	1
0.001	0.7994	2.4900772e-5	1	2	2
0.001	0.7994	2.489239e-5	2	1	1
0.001	0.7994	-2.488494e-5	2	1	2
0.001	0.7994	-2.4897745e-5	2	2	1
0.001	0.7994	2.4894252e-5	2	2	2
0.001	0.8493	1.9628555e-5	1	1	1
0.001	0.8493	-1.9729137e-5	1	1	2
0.001	0.8493	-1.96388e-5	1	2	1
0.001	0.8493	1.9633211e-5	1	2	2
0.001	0.8493	1.962483e-5	2	1	1
0.001	0.8493	-1.9729137e-5	2	1	2
0.001	0.8493	-1.9638916e-5	2	2	1
0.001	0.8493	1.9641593e-5	2	2	2
0.001	0.8992	1.3558194e-5	1	1	1
0.001	0.8992	-1.347065e-5	1	1	2
0.001	0.8992	-1.3548881e-5	1	2	1
0.001	0.8992	1.3553537e-5	1	2	2
0.001	0.8992	1.35507435e-5	2	1	1
0.001	0.8992	-1.347065e-5	2	1	2
0.001	0.8992	-1.35493465e-5	2	2	1
0.001	0.8992	1.3551675e-5	2	2	2
0.001	0.9491	6.8293884e-6	1	1	1
0.001	0.9491	-6.67572e-6	1	1	2
0.001	0.9491	-6.8308727e-6	1	2	1
0.001	0.9491	6.8303198e-6	1	2	2
0.001	0.9491	6.839633e-6	2	1	1
0.001	0.9491	-6.7055225e-6	2	1	2
0.001	0.9491	-6.8304944e-6	2	2	1
0.001	0.9491	6.8405643e-6	2	2	2
0.001	0.999	1.2379314e-7	1	1	1
0.001	0.999	0.0	1	1	2
0.001	0.999	-1.2393775e-7	1	2	1
0.001	0.999	1.2852252e-7	1	2	2
0.001	0.999	1.2417149e-7	2	1	1
0.001	0.999	0.0	2	1	2
0.001	0.999	-1.2392775e-7	2	2	1
0.001	0.999	1.2852252e-7	2	2	2
0.0509	0.001	1.3440847e-5	1	1	1
0.0509	0.001	-1.33719295e-5	1	1	2
0.0509	0.001	-1.334399e-5	1	2	1
0.0509	0.001	1.3373792e-5	1	2	2
0.0509	0.001	1.347065e-5	2	1	1
0.0509	0.001	-1.3370998e-5	2	1	2
0.0509	0.001	-1.335144e-5	2	2	1
0.0509	0.001	1.3373094e-5	2	2	2
0.0509	0.0509	0.0005248189	1	1	1
0.0509	0.0509	-0.00052472204	1	1	2
0.0509	0.0509	-0.00052472204	1	2	1
0.0509	0.0509	0.0005247444	1	2	2
0.0509	0.0509	0.0005248189	2	1	1
0.0509	0.0509	-0.00052473694	2	1	2
0.0509	0.0509	-0.0005247146	2	2	1
0.0509	0.0509	0.0005247388	2	2	2
0.0509	0.1008	0.00088742375	1	1	1
0.0509	0.1008	-0.00088739395	1	1	2
0.0509	0.1008	-0.0008873865	1	2	1
0.0509	0.1008	0.0008873902	1	2	2
0.0509	0.1008	0.00088742375	2	1	1
0.0509	0.1008	-0.00088736415	2	1	2
0.0509	0.1008	-0.00088737905	2	2	1
0.0509	0.1008	0.0008874051	2	2	2
0.0509	0.1507	0.0011571348	1	1	1
0.0509	0.1507	-0.0011570901	1	1	2
0.0509	0.1507	-0.0011571124	1	2	1
0.0509	0.1507	0.0011571199	1	2	2
0.0509	0.1507	0.0011571497	2	1	1
0.0509	0.1507	-0.001157105	2	1	2
0.0509	0.1507	-0.001157105	2	2	1
0.0509	0.1507	0.0011571124	2	2	2
0.0509	0.2006	0.0013580918	1	1	1
0.0509	0.2006	-0.0013581365	1	1	2
0.0509	0.2006	-0.0013581291	1	2	1
0.0509	0.2006	0.0013581105	1	2	2
0.0509	0.2006	0.0013580769	2	1	1
0.0509	0.2006	-0.0013581663	2	1	2
0.0509	0.2006	-0.0013581403	2	2	1
0.0509	0.2006	0.0013581105	2	2	2
0.0509	0.2505	0.0015051216	1	1	1
0.0509	0.2505	-0.0015052557	1	1	2
0.0509	0.2505	-0.0015051998	1	2	1
0.0509	0.2505	0.00150517	1	2	2
0.0509	0.2505	0.0015051216	2	1	1
0.0509	0.2505	-0.0015052557	2	1	2
0.0509	0.2505	-0.0015051998	2	2	1
0.0509	0.2505	0.00150517	2	2	2
0.0509	0.3004	0.0016081631	1	1	1
0.0509	0.3004	-0.0016081631	1	1	2
0.0509	0.3004	-0.0016081706	1	2	1
0.0509	0.3004	0.0016081706	1	2	2
0.0509	0.3004	0.001608178	2	1	1
0.0509	0.3004	-0.001608178	2	1	2
0.0509	0.3004	-0.0016081594	2	2	1
0.0509	0.3004	0.0016081706	2	2	2
0.0509	0.3503	0.001673922	1	1	1
0.0509	0.3503	-0.0016738474	1	1	2
0.0509	0.3503	-0.0016738847	1	2	1
0.0509	0.3503	0.001673907	1	2	2
0.0509	0.3503	0.0016739368	2	1	1
0.0509	0.3503	-0.0016738474	2	1	2
0.0509	0.3503	-0.0016738847	2	2	1
0.0509	0.3503	0.0016739145	2	2	2
0.0509	0.4002	0.0017070919	1	1	1
0.0509	0.4002	-0.0017071217	1	1	2
0.0509	0.4002	-0.0017071217	1	2	1
0.0509	0.4002	0.0017071068	1	2	2
0.0509	0.4002	0.0017070919	2	1	1
0.0509	0.4002	-0.0017071664	2	1	2
0.0509	0.4002	-0.0017071106	2	2	1
0.0509	0.4002	0.0017071068	2	2	2
0.0509	0.4501	0.0017110705	1	1	1
0.0509	0.4501	-0.0017111003	1	1	2
0.0509	0.4501	-0.0017110854	1	2	1
0.0509	0.4501	0.0017110705	1	2	2
0.0509	0.4501	0.0017110705	2	1	1
0.0509	0.4501	-0.0017111301	2	1	2
0.0509	0.4501	-0.0017110892	2	2	1
0.0509	0.4501	0.0017110705	2	2	2
0.0509	0.5	0.001687929	1	1	1
0.0509	0.5	-0.0016878545	1	1	2
0.0509	0.5	-0.0016878806	1	2	1
0.0509	0.5	0.0016879067	1	2	2
0.0509	0.5	0.001687929	2	1	1
0.0509	0.5	-0.0016878247	2	1	2
0.0509	0.5	-0.0016878843	2	2	1
0.0509	0.5	0.0016879216	2	2	2
0.0509	0.5499	0.0016387329	1	1	1
0.0509	0.5499	-0.0016387403	1	1	2
0.0509	0.5499	-0.0016387254	1	2	1
0.0509	0.5499	0.0016387329	1	2	2
0.0509	0.5499	0.0016387403	2	1	1
0.0509	0.5499	-0.0016386807	2	1	2
0.0509	0.5499	-0.0016387217	2	2	1
0.0509	0.5499	0.0016387403	2	2	2
0.0509	0.5998	0.0015639216	1	1	1
0.0509	0.5998	-0.0015639663	1	1	2
0.0509	0.5998	-0.0015639234	1	2	1
0.0509	0.5998	0.0015639514	1	2	2
0.0509	0.5998	0.0015639067	2	1	1
0.0509	0.5998	-0.0015639067	2	1	2
0.0509	0.5998	-0.0015639346	2	2	1
0.0509	0.5998	0.0015638992	2	2	2
0.0509	0.6497	0.0014631599	1	1	1
0.0509	0.6497	-0.001463145	1	1	2
0.0509	0.6497	-0.0014631543	1	2	1
0.0509	0.6497	0.0014631674	1	2	2
0.0509	0.6497	0.0014631599	2	1	1
0.0509	0.6497	-0.0014631152	2	1	2
0.0509	0.6497	-0.0014631506	2	2	1
0.0509	0.6497	0.0014631748	2	2	2
0.0509	0.6996	0.0013354495	1	1	1
0.0509	0.6996	-0.0013355613	1	1	2
0.0509	0.6996	-0.0013354681	1	2	1
0.0509	0.6996	0.0013354495	1	2	2
0.0509	0.6996	0.0013354421	2	1	1
0.0509	0.6996	-0.0013355315	2	1	2
0.0509	0.6996	-0.0013354681	2	2	1
0.0509	0.6996	0.0013354272	2	2	2
0.0509	0.7495	0.0011794306	1	1	1
0.0509	0.7495	-0.0011795163	1	1	2
0.0509	0.7495	-0.0011794288	1	2	1
0.0509	0.7495	0.0011794195	1	2	2
0.0509	0.7495	0.0011794157	2	1	1
0.0509	0.7495	-0.0011794865	2	1	2
0.0509	0.7495	-0.0011794344	2	2	1
0.0509	0.7495	0.0011793971	2	2	2
0.0509	0.7994	0.0009935871	1	1	1
0.0509	0.7994	-0.0009936094	1	1	2
0.0509	0.7994	-0.0009935927	1	2	1
0.0509	0.7994	0.0009935722	1	2	2
0.0509	0.7994	0.0009935834	2	1	1
0.0509	0.7994	-0.0009936392	2	1	2
0.0509	0.7994	-0.0009935927	2	2	1
0.0509	0.7994	0.0009935722	2	2	2
0.0509	0.8493	0.0007772669	1	1	1
0.0509	0.8493	-0.00077724457	1	1	2
0.0509	0.8493	-0.0007772669	1	2	1
0.0509	0.8493	0.00077724457	1	2	2
0.0509	0.8493	0.00077726506	2	1	1
0.0509	0.8493	-0.0007773042	2	1	2
0.0509	0.8493	-0.000777266	2	2	1
0.0509	0.8493	0.0007772893	2	2	2
0.0509	0.8992	0.00053235516	1	1	1
0.0509	0.8992	-0.0005324483	1	1	2
0.0509	0.8992	-0.0005323584	1	2	1
0.0509	0.8992	0.0005323738	1	2	2
0.0509	0.8992	0.000532357	2	1	1
0.0509	0.8992	-0.0005323589	2	1	2
0.0509	0.8992	-0.0005323617	2	2	1
0.0509	0.8992	0.0005323291	2	2	2
0.0509	0.9491	0.00026716664	1	1	1
0.0509	0.9491	-0.00026720762	1	1	2
0.0509	0.9491	-0.00026716664	1	2	1
0.0509	0.9491	0.00026718527	1	2	2
0.0509	0.9491	0.00026716758	2	1	1
0.0509	0.9491	-0.00026711822	2	1	2
0.0509	0.9491	-0.0002671678	2	2	1
0.0509	0.9491	0.00026714802	2	2	2
0.0509	0.999	4.861431e-6	1	1	1
0.0509	0.999	-4.917383e-6	1	1	2
0.0509	0.999	-4.861595e-6	1	2	1
0.0509	0.999	4.813075e-6	1	2	2
0.0509	0.999	4.8616057e-6	2	1	1
0.0509	0.999	-4.917383e-6	2	1	2
0.0509	0.999	-4.8615148e-6	2	2	1
0.0509	0.999	4.865229e-6	2	2	2
0.1008	0.001	2.3961067e-5	1	1	1
0.1008	0.001	-2.3967586e-5	1	1	2
0.1008	0.001	-2.3975968e-5	1	2	1
0.1008	0.001	2.3967586e-5	1	2	2
0.1008	0.001	2.3931265e-5	2	1	1
0.1008	0.001	-2.3968518e-5	2	1	2
0.1008	0.001	-2.3961067e-5	2	2	1
0.1008	0.001	2.396712e-5	2	2	2
0.1008	0.0509	0.00095045567	1	1	1
0.1008	0.0509	-0.00095044076	1	1	2
0.1008	0.0509	-0.0009504184	1	2	1
0.1008	0.0509	0.00095042586	1	2	2
0.1008	0.0509	0.00095042586	2	1	1
0.1008	0.0509	-0.00095042586	2	1	2
0.1008	0.0509	-0.0009504184	2	2	1
0.1008	0.0509	0.00095044076	2	2	2
0.1008	0.1008	0.001607582	1	1	1
0.1008	0.1008	-0.001607582	1	1	2
0.1008	0.1008	-0.0016075745	1	2	1
0.1008	0.1008	0.0016075745	1	2	2
0.1008	0.1008	0.001607582	2	1	1
0.1008	0.1008	-0.0016075745	2	1	2
0.1008	0.1008	-0.0016075745	2	2	1
0.1008	0.1008	0.0016075782	2	2	2
0.1008	0.1507	0.0020922273	1	1	1
0.1008	0.1507	-0.0020921677	1	1	2
0.1008	0.1507	-0.0020921752	1	2	1
0.1008	0.1507	0.0020921864	1	2	2
0.1008	0.1507	0.0020922124	2	1	1
0.1008	0.1507	-0.0020921677	2	1	2
0.1008	0.1507	-0.0020921677	2	2	1
0.1008	0.1507	0.0020922013	2	2	2
0.1008	0.2006	0.0024484694	1	1	1
0.1008	0.2006	-0.002448529	1	1	2
0.1008	0.2006	-0.0024485216	1	2	1
0.1008	0.2006	0.0024485067	1	2	2
0.1008	0.2006	0.0024484992	2	1	1
0.1008	0.2006	-0.002448544	2	1	2
0.1008	0.2006	-0.002448529	2	2	1
0.1008	0.2006	0.0024484918	2	2	2
0.1008	0.2505	0.0027042925	1	1	1
0.1008	0.2505	-0.002704382	1	1	2
0.1008	0.2505	-0.0027043521	1	2	1
0.1008	0.2505	0.0027043223	1	2	2
0.1008	0.2505	0.0027043074	2	1	1
0.1008	0.2505	-0.0027043968	2	1	2
0.1008	0.2505	-0.0027043596	2	2	1
0.1008	0.2505	0.002704315	2	2	2
0.1008	0.3004	0.002878517	1	1	1
0.1008	0.3004	-0.002878502	1	1	2
0.1008	0.3004	-0.0028784946	1	2	1
0.1008	0.3004	0.0028785244	1	2	2
0.1008	0.3004	0.002878517	2	1	1
0.1008	0.3004	-0.002878487	2	1	2
0.1008	0.3004	-0.002878502	2	2	1
0.1008	0.3004	0.0028785095	2	2	2
0.1008	0.3503	0.002984196	1	1	1
0.1008	0.3503	-0.0029841363	1	1	2
0.1008	0.3503	-0.0029841661	1	2	1
0.1008	0.3503	0.002984196	1	2	2
0.1008	0.3503	0.0029842108	2	1	1
0.1008	0.3503	-0.0029841363	2	1	2
0.1008	0.3503	-0.0029841624	2	2	1
0.1008	0.3503	0.002984196	2	2	2
0.1008	0.4002	0.0030306578	1	1	1
0.1008	0.4002	-0.0030306876	1	1	2
0.1008	0.4002	-0.0030306727	1	2	1
0.1008	0.4002	0.0030306503	1	2	2
0.1008	0.4002	0.0030306429	2	1	1
0.1008	0.4002	-0.0030307174	2	1	2
0.1008	0.4002	-0.0030306876	2	2	1
0.1008	0.4002	0.0030306354	2	2	2
0.1008	0.4501	0.0030244514	1	1	1
0.1008	0.4501	-0.0030244887	1	1	2
0.1008	0.4501	-0.0030244738	1	2	1
0.1008	0.4501	0.003024459	1	2	2
0.1008	0.4501	0.003024429	2	1	1
0.1008	0.4501	-0.0030244887	2	1	2
0.1008	0.4501	-0.0030244775	2	2	1
0.1008	0.4501	0.003024459	2	2	2
0.1008	0.5	0.0029699206	1	1	1
0.1008	0.5	-0.0029699355	1	1	2
0.1008	0.5	-0.0029699318	1	2	1
0.1008	0.5	0.002969943	1	2	2
0.1008	0.5	0.0029699132	2	1	1
0.1008	0.5	-0.0029699355	2	1	2
0.1008	0.5	-0.0029699355	2	2	1
0.1008	0.5	0.0029699355	2	2	2
0.1008	0.5499	0.002869755	1	1	1
0.1008	0.5499	-0.0028697848	1	1	2
0.1008	0.5499	-0.0028697476	1	2	1
0.1008	0.5499	0.0028697401	1	2	2
0.1008	0.5499	0.002869755	2	1	1
0.1008	0.5499	-0.002869755	2	1	2
0.1008	0.5499	-0.0028697513	2	2	1
0.1008	0.5499	0.0028697476	2	2	2
0.1008	0.5998	0.0027251542	1	1	1
0.1008	0.5998	-0.002725184	1	1	2
0.1008	0.5998	-0.0027251951	1	2	1
0.1008	0.5998	0.0027251765	1	2	2
0.1008	0.5998	0.0027251989	2	1	1
0.1008	0.5998	-0.0027252138	2	1	2
0.1008	0.5998	-0.002725184	2	2	1
0.1008	0.5998	0.0027251616	2	2	2
0.1008	0.6497	0.002536349	1	1	1
0.1008	0.6497	-0.0025363863	1	1	2
0.1008	0.6497	-0.0025363527	1	2	1
0.1008	0.6497	0.0025363415	1	2	2
0.1008	0.6497	0.0025363564	2	1	1
0.1008	0.6497	-0.0025363863	2	1	2
0.1008	0.6497	-0.0025363602	2	2	1
0.1008	0.6497	0.0025363564	2	2	2
0.1008	0.6996	0.0023023933	1	1	1
0.1008	0.6996	-0.0023023784	1	1	2
0.1008	0.6996	-0.002302399	1	2	1
0.1008	0.6996	0.0023024231	1	2	2
0.1008	0.6996	0.0023024082	2	1	1
0.1008	0.6996	-0.0023024082	2	1	2
0.1008	0.6996	-0.002302397	2	2	1
0.1008	0.6996	0.0023023933	2	2	2
0.1008	0.7495	0.002021905	1	1	1
0.1008	0.7495	-0.002021879	1	1	2
0.1008	0.7495	-0.0020218939	1	2	1
0.1008	0.7495	0.002021879	1	2	2
0.1008	0.7495	0.0020218901	2	1	1
0.1008	0.7495	-0.002021879	2	1	2
0.1008	0.7495	-0.0020218976	2	2	1
0.1008	0.7495	0.0020219237	2	2	2
0.1008	0.7994	0.0016934983	1	1	1
0.1008	0.7994	-0.0016934574	1	1	2
0.1008	0.7994	-0.0016934909	1	2	1
0.1008	0.7994	0.0016934723	1	2	2
0.1008	0.7994	0.0016934834	2	1	1
0.1008	0.7994	-0.001693517	2	1	2
0.1008	0.7994	-0.00169349	2	2	1
0.1008	0.7994	0.001693517	2	2	2
0.1008	0.8493	0.0013172906	1	1	1
0.1008	0.8493	-0.0013173223	1	1	2
0.1008	0.8493	-0.0013172915	1	2	1
0.1008	0.8493	0.0013173223	1	2	2
0.1008	0.8493	0.0013172962	2	1	1
0.1008	0.8493	-0.0013172626	2	1	2
0.1008	0.8493	-0.0013172934	2	2	1
0.1008	0.8493	0.0013172626	2	2	2
0.1008	0.8992	0.00089772604	1	1	1
0.1008	0.8992	-0.00089776516	1	1	2
0.1008	0.8992	-0.00089773024	1	2	1
0.1008	0.8992	0.00089775026	1	2	2
0.1008	0.8992	0.0008977335	2	1	1
0.1008	0.8992	-0.00089773536	2	1	2
0.1008	0.8992	-0.0008977293	2	2	1
0.1008	0.8992	0.00089770555	2	2	2
0.1008	0.9491	0.00044911914	1	1	1
0.1008	0.9491	-0.000449121	1	1	2
0.1008	0.9491	-0.00044911774	1	2	1
0.1008	0.9491	0.0004491359	1	2	2
0.1008	0.9491	0.00044911727	2	1	1
0.1008	0.9491	-0.000449121	2	1	2
0.1008	0.9491	-0.00044911797	2	2	1
0.1008	0.9491	0.000449121	2	2	2
0.1008	0.999	8.188523e-6	1	1	1
0.1008	0.999	-8.225441e-6	1	1	2
0.1008	0.999	-8.188617e-6	1	2	1
0.1008	0.999	8.1807375e-6	1	2	2
0.1008	0.999	8.1885955e-6	2	1	1
0.1008	0.999	-8.225441e-6	2	1	2
0.1008	0.999	-8.188581e-6	2	2	1
0.1008	0.999	8.1807375e-6	2	2	2
0.1507	0.001	3.2663345e-5	1	1	1
0.1507	0.001	-3.2683834e-5	1	1	2
0.1507	0.001	-3.273785e-5	1	2	1
0.1507	0.001	3.268104e-5	1	2	2
0.1507	0.001	3.2633543e-5	2	1	1
0.1507	0.001	-3.2683834e-5	2	1	2
0.1507	0.001	-3.272295e-5	2	2	1
0.1507	0.001	3.2681506e-5	2	2	2
0.1507	0.0509	0.0013092309	1	1	1
0.1507	0.0509	-0.0013092905	1	1	2
0.1507	0.0509	-0.0013092905	1	2	1
0.1507	0.0509	0.0013092645	1	2	2
0.1507	0.0509	0.0013092309	2	1	1
0.1507	0.0509	-0.0013092905	2	1	2
0.1507	0.0509	-0.0013092756	2	2	1
0.1507	0.0509	0.0013092719	2	2	2
0.1507	0.1008	0.0022151321	1	1	1
0.1507	0.1008	-0.0022151992	1	1	2
0.1507	0.1008	-0.0022152215	1	2	1
0.1507	0.1008	0.0022151768	1	2	2
0.1507	0.1008	0.0022151321	2	1	1
0.1507	0.1008	-0.0022151917	2	1	2
0.1507	0.1008	-0.0022152215	2	2	1
0.1507	0.1008	0.0022151694	2	2	2
0.1507	0.1507	0.0028779209	1	1	1
0.1507	0.1507	-0.0028779283	1	1	2
0.1507	0.1507	-0.0028779358	1	2	1
0.1507	0.1507	0.0028779134	1	2	2
0.1507	0.1507	0.002877906	2	1	1
0.1507	0.1507	-0.0028779283	2	1	2
0.1507	0.1507	-0.0028779358	2	2	1
0.1507	0.1507	0.0028779134	2	2	2
0.1507	0.2006	0.003359124	1	1	1
0.1507	0.2006	-0.003359124	1	1	2
0.1507	0.2006	-0.0033591092	1	2	1
0.1507	0.2006	0.0033591315	1	2	2
0.1507	0.2006	0.003359124	2	1	1
0.1507	0.2006	-0.0033591092	2	1	2
0.1507	0.2006	-0.0033591315	2	2	1
0.1507	0.2006	0.003359124	2	2	2
0.1507	0.2505	0.0036984682	1	1	1
0.1507	0.2505	-0.0036984533	1	1	2
0.1507	0.2505	-0.0036984459	1	2	1
0.1507	0.2505	0.0036984906	1	2	2
0.1507	0.2505	0.003698498	2	1	1
0.1507	0.2505	-0.0036984682	2	1	2
0.1507	0.2505	-0.0036984384	2	2	1
0.1507	0.2505	0.0036984682	2	2	2
0.1507	0.3004	0.0039232075	1	1	1
0.1507	0.3004	-0.0039232373	1	1	2
0.1507	0.3004	-0.0039232075	1	2	1
0.1507	0.3004	0.003923185	1	2	2
0.1507	0.3004	0.0039231926	2	1	1
0.1507	0.3004	-0.0039232075	2	1	2
0.1507	0.3004	-0.003923215	2	2	1
0.1507	0.3004	0.0039231777	2	2	2
0.1507	0.3503	0.0040525943	1	1	1
0.1507	0.3503	-0.00405252	1	1	2
0.1507	0.3503	-0.0040525496	1	2	1
0.1507	0.3503	0.0040525943	1	2	2
0.1507	0.3503	0.0040525943	2	1	1
0.1507	0.3503	-0.0040525347	2	1	2
0.1507	0.3503	-0.004052542	2	2	1
0.1507	0.3503	0.0040525943	2	2	2
0.1507	0.4002	0.0041002706	1	1	1
0.1507	0.4002	-0.004100278	1	1	2
0.1507	0.4002	-0.004100278	1	2	1
0.1507	0.4002	0.004100263	1	2	2
0.1507	0.4002	0.0041002706	2	1	1
0.1507	0.4002	-0.004100293	2	1	2
0.1507	0.4002	-0.0041003004	2	2	1
0.1507	0.4002	0.004100248	2	2	2
0.1507	0.4501	0.004075989	1	1	1
0.1507	0.4501	-0.0040760487	1	1	2
0.1507	0.4501	-0.004076034	1	2	1
0.1507	0.4501	0.004075989	1	2	2
0.1507	0.4501	0.0040759966	2	1	1
0.1507	0.4501	-0.0040760487	2	1	2
0.1507	0.4501	-0.0040760227	2	2	1
0.1507	0.4501	0.004075989	2	2	2
0.1507	0.5	0.0039864704	1	1	1
0.1507	0.5	-0.0039863884	1	1	2
0.1507	0.5	-0.0039864294	1	2	1
0.1507	0.5	0.0039865077	1	2	2
0.1507	0.5	0.003986478	2	1	1
0.1507	0.5	-0.0039863735	2	1	2
0.1507	0.5	-0.003986437	2	2	1
0.1507	0.5	0.003986478	2	2	2
0.1507	0.5499	0.003835909	1	1	1
0.1507	0.5499	-0.0038359165	1	1	2
0.1507	0.5499	-0.003835924	1	2	1
0.1507	0.5499	0.0038359016	1	2	2
0.1507	0.5499	0.003835924	2	1	1
0.1507	0.5499	-0.0038359165	2	1	2
0.1507	0.5499	-0.0038359202	2	2	1
0.1507	0.5499	0.0038358867	2	2	2
0.1507	0.5998	0.0036268681	1	1	1
0.1507	0.5998	-0.0036269426	1	1	2
0.1507	0.5998	-0.0036269054	1	2	1
0.1507	0.5998	0.0036268383	1	2	2
0.1507	0.5998	0.003626883	2	1	1
0.1507	0.5998	-0.0036269575	2	1	2
0.1507	0.5998	-0.0036268905	2	2	1
0.1507	0.5998	0.0036268383	2	2	2
0.1507	0.6497	0.0033603013	1	1	1
0.1507	0.6497	-0.0033603013	1	1	2
0.1507	0.6497	-0.003360305	1	2	1
0.1507	0.6497	0.0033603013	1	2	2
0.1507	0.6497	0.0033602938	2	1	1
0.1507	0.6497	-0.0033603013	2	1	2
0.1507	0.6497	-0.003360305	2	2	1
0.1507	0.6497	0.0033603162	2	2	2
0.1507	0.6996	0.0030359812	1	1	1
0.1507	0.6996	-0.0030360222	1	1	2
0.1507	0.6996	-0.0030359905	1	2	1
0.1507	0.6996	0.0030359924	1	2	2
0.1507	0.6996	0.003035985	2	1	1
0.1507	0.6996	-0.0030360222	2	1	2
0.1507	0.6996	-0.0030359924	2	2	1
0.1507	0.6996	0.0030359477	2	2	2
0.1507	0.7495	0.0026531368	1	1	1
0.1507	0.7495	-0.0026531816	1	1	2
0.1507	0.7495	-0.0026531424	1	2	1
0.1507	0.7495	0.002653122	1	2	2
0.1507	0.7495	0.0026531331	2	1	1
0.1507	0.7495	-0.0026531518	2	1	2
0.1507	0.7495	-0.00265315	2	2	1
0.1507	0.7495	0.002653107	2	2	2
0.1507	0.7994	0.0022112578	1	1	1
0.1507	0.7994	-0.0022112727	1	1	2
0.1507	0.7994	-0.002211254	1	2	1
0.1507	0.7994	0.0022112727	1	2	2
0.1507	0.7994	0.002211254	2	1	1
0.1507	0.7994	-0.002211243	2	1	2
0.1507	0.7994	-0.0022112522	2	2	1
0.1507	0.7994	0.002211243	2	2	2
0.1507	0.8493	0.0017118342	1	1	1
0.1507	0.8493	-0.0017118454	1	1	2
0.1507	0.8493	-0.0017118221	1	2	1
0.1507	0.8493	0.0017118454	1	2	2
0.1507	0.8493	0.0017118249	2	1	1
0.1507	0.8493	-0.0017117858	2	1	2
0.1507	0.8493	-0.0017118286	2	2	1
0.1507	0.8493	0.0017118454	2	2	2
0.1507	0.8992	0.0011617821	1	1	1
0.1507	0.8992	-0.0011617839	1	1	2
0.1507	0.8992	-0.0011617811	1	2	1
0.1507	0.8992	0.001161769	1	2	2
0.1507	0.8992	0.0011617783	2	1	1
0.1507	0.8992	-0.0011617839	2	1	2
0.1507	0.8992	-0.001161783	2	2	1
0.1507	0.8992	0.001161769	2	2	2
0.1507	0.9491	0.00057978835	1	1	1
0.1507	0.9491	-0.0005797744	1	1	2
0.1507	0.9491	-0.00057978835	1	2	1
0.1507	0.9491	0.0005797744	1	2	2
0.1507	0.9491	0.0005797874	2	1	1
0.1507	0.9491	-0.0005798042	2	1	2
0.1507	0.9491	-0.0005797874	2	2	1
0.1507	0.9491	0.0005797893	2	2	2
0.1507	0.999	1.0593081e-5	1	1	1
0.1507	0.999	-1.0669231e-5	1	1	2
0.1507	0.999	-1.0593314e-5	1	2	1
0.1507	0.999	1.0505319e-5	1	2	2
0.1507	0.999	1.0593285e-5	2	1	1
0.1507	0.999	-1.0699034e-5	2	1	2
0.1507	0.999	-1.059319e-5	2	2	1
0.1507	0.999	1.052022e-5	2	2	2
0.2006	0.001	3.963709e-5	1	1	1
0.2006	0.001	-3.9662234e-5	1	1	2
0.2006	0.001	-3.965199e-5	1	2	1
0.2006	0.001	3.9666425e-5	1	2	2
0.2006	0.001	3.966689e-5	2	1	1
0.2006	0.001	-3.9664097e-5	2	1	2
0.2006	0.001	-3.9681792e-5	2	2	1
0.2006	0.001	3.966177e-5	2	2	2
0.2006	0.0509	0.0016036928	1	1	1
0.2006	0.0509	-0.0016036853	1	1	2
0.2006	0.0509	-0.0016036928	1	2	1
0.2006	0.0509	0.0016036965	1	2	2
0.2006	0.0509	0.0016036928	2	1	1
0.2006	0.0509	-0.0016037002	2	1	2
0.2006	0.0509	-0.0016037077	2	2	1
0.2006	0.0509	0.0016036853	2	2	2
0.2006	0.1008	0.0027141273	1	1	1
0.2006	0.1008	-0.0027140826	1	1	2
0.2006	0.1008	-0.0027140528	1	2	1
0.2006	0.1008	0.002714105	1	2	2
0.2006	0.1008	0.0027141273	2	1	1
0.2006	0.1008	-0.0027140826	2	1	2
0.2006	0.1008	-0.0027140826	2	2	1
0.2006	0.1008	0.0027140975	2	2	2
0.2006	0.1507	0.0035204887	1	1	1
0.2006	0.1507	-0.003520526	1	1	2
0.2006	0.1507	-0.0035205334	1	2	1
0.2006	0.1507	0.0035204738	1	2	2
0.2006	0.1507	0.0035204738	2	1	1
0.2006	0.1507	-0.003520511	2	1	2
0.2006	0.1507	-0.0035205334	2	2	1
0.2006	0.1507	0.0035204962	2	2	2
0.2006	0.2006	0.0040992796	1	1	1
0.2006	0.2006	-0.0040992573	1	1	2
0.2006	0.2006	-0.0040992647	1	2	1
0.2006	0.2006	0.0040992796	1	2	2
0.2006	0.2006	0.0040992945	2	1	1
0.2006	0.2006	-0.0040992573	2	1	2
0.2006	0.2006	-0.0040992573	2	2	1
0.2006	0.2006	0.0040992647	2	2	2
0.2006	0.2505	0.0045006424	1	1	1
0.2006	0.2505	-0.0045005977	1	1	2
0.2006	0.2505	-0.0045006126	1	2	1
0.2006	0.2505	0.0045006275	1	2	2
0.2006	0.2505	0.0045006424	2	1	1
0.2006	0.2505	-0.0045006126	2	1	2
0.2006	0.2505	-0.004500605	2	2	1
0.2006	0.2505	0.0045006424	2	2	2
0.2006	0.3004	0.004759498	1	1	1
0.2006	0.3004	-0.004759446	1	1	2
0.2006	0.3004	-0.004759446	1	2	1
0.2006	0.3004	0.004759498	1	2	2
0.2006	0.3004	0.004759513	2	1	1
0.2006	0.3004	-0.004759446	2	1	2
0.2006	0.3004	-0.004759446	2	2	1
0.2006	0.3004	0.0047595203	2	2	2
0.2006	0.3503	0.0049005747	1	1	1
0.2006	0.3503	-0.0049006343	1	1	2
0.2006	0.3503	-0.0049006194	1	2	1
0.2006	0.3503	0.0049005747	1	2	2
0.2006	0.3503	0.00490056	2	1	1
0.2006	0.3503	-0.0049006343	2	1	2
0.2006	0.3503	-0.004900612	2	2	1
0.2006	0.3503	0.0049005896	2	2	2
0.2006	0.4002	0.004941717	1	1	1
0.2006	0.4002	-0.004941717	1	1	2
0.2006	0.4002	-0.004941717	1	2	1
0.2006	0.4002	0.004941702	1	2	2
0.2006	0.4002	0.0049417093	2	1	1
0.2006	0.4002	-0.004941717	2	1	2
0.2006	0.4002	-0.004941717	2	2	1
0.2006	0.4002	0.004941717	2	2	2
0.2006	0.4501	0.0048955157	1	1	1
0.2006	0.4501	-0.0048954785	1	1	2
0.2006	0.4501	-0.0048955157	1	2	1
0.2006	0.4501	0.004895523	1	2	2
0.2006	0.4501	0.0048955083	2	1	1
0.2006	0.4501	-0.0048954934	2	1	2
0.2006	0.4501	-0.004895501	2	2	1
0.2006	0.4501	0.004895553	2	2	2
0.2006	0.5	0.0047708675	1	1	1
0.2006	0.5	-0.0047708154	1	1	2
0.2006	0.5	-0.004770834	1	2	1
0.2006	0.5	0.004770875	1	2	2
0.2006	0.5	0.004770875	2	1	1
0.2006	0.5	-0.0047708154	2	1	2
0.2006	0.5	-0.004770823	2	2	1
0.2006	0.5	0.004770875	2	2	2
0.2006	0.5499	0.0045736954	1	1	1
0.2006	0.5499	-0.0045737326	1	1	2
0.2006	0.5499	-0.0045737065	1	2	1
0.2006	0.5499	0.004573688	1	2	2
0.2006	0.5499	0.0045736954	2	1	1
0.2006	0.5499	-0.0045737326	2	1	2
0.2006	0.5499	-0.0045737103	2	2	1
0.2006	0.5499	0.004573688	2	2	2
0.2006	0.5998	0.0043078437	1	1	1
0.2006	0.5998	-0.004307851	1	1	2
0.2006	0.5998	-0.00430784	1	2	1
0.2006	0.5998	0.0043078214	1	2	2
0.2006	0.5998	0.0043078214	2	1	1
0.2006	0.5998	-0.004307881	2	1	2
0.2006	0.5998	-0.004307855	2	2	1
0.2006	0.5998	0.0043078363	2	2	2
0.2006	0.6497	0.0039752275	1	1	1
0.2006	0.6497	-0.003975287	1	1	2
0.2006	0.6497	-0.003975261	1	2	1
0.2006	0.6497	0.0039751977	1	2	2
0.2006	0.6497	0.0039752424	2	1	1
0.2006	0.6497	-0.003975302	2	1	2
0.2006	0.6497	-0.0039752536	2	2	1
0.2006	0.6497	0.0039752126	2	2	2
0.2006	0.6996	0.0035766624	1	1	1
0.2006	0.6996	-0.0035767555	1	1	2
0.2006	0.6996	-0.0035767108	1	2	1
0.2006	0.6996	0.0035766512	1	2	2
0.2006	0.6996	0.0035766885	2	1	1
0.2006	0.6996	-0.0035767555	2	1	2
0.2006	0.6996	-0.0035766922	2	2	1
0.2006	0.6996	0.0035766363	2	2	2
0.2006	0.7495	0.0031123236	1	1	1
0.2006	0.7495	-0.0031123161	1	1	2
0.2006	0.7495	-0.0031123348	1	2	1
0.2006	0.7495	0.003112331	1	2	2
0.2006	0.7495	0.0031123348	2	1	1
0.2006	0.7495	-0.003112331	2	1	2
0.2006	0.7495	-0.0031123273	2	2	1
0.2006	0.7495	0.003112331	2	2	2
0.2006	0.7994	0.0025828425	1	1	1
0.2006	0.7994	-0.0025828183	1	1	2
0.2006	0.7994	-0.0025828462	1	2	1
0.2006	0.7994	0.0025828332	1	2	2
0.2006	0.7994	0.00258285	2	1	1
0.2006	0.7994	-0.002582848	2	1	2
0.2006	0.7994	-0.0025828443	2	2	1
0.2006	0.7994	0.002582863	2	2	2
0.2006	0.8493	0.0019913185	1	1	1
0.2006	0.8493	-0.001991272	1	1	2
0.2006	0.8493	-0.0019913074	1	2	1
0.2006	0.8493	0.0019913316	1	2	2
0.2006	0.8493	0.001991311	2	1	1
0.2006	0.8493	-0.001991272	2	1	2
0.2006	0.8493	-0.001991313	2	2	1
0.2006	0.8493	0.0019913465	2	2	2
0.2006	0.8992	0.001346793	1	1	1
0.2006	0.8992	-0.0013467968	1	1	2
0.2006	0.8992	-0.0013467902	1	2	1
0.2006	0.8992	0.0013468117	1	2	2
0.2006	0.8992	0.0013467949	2	1	1
0.2006	0.8992	-0.0013467371	2	1	2
0.2006	0.8992	-0.0013467893	2	2	1
0.2006	0.8992	0.0013467818	2	2	2
0.2006	0.9491	0.0006708591	1	1	1
0.2006	0.9491	-0.0006709695	1	1	2
0.2006	0.9491	-0.000670861	1	2	1
0.2006	0.9491	0.0006707907	1	2	2
0.2006	0.9491	0.00067085633	2	1	1
0.2006	0.9491	-0.0006709397	2	1	2
0.2006	0.9491	-0.0006708638	2	2	1
0.2006	0.9491	0.00067076087	2	2	2
0.2006	0.999	1.2285818e-5	1	1	1
0.2006	0.999	-1.2308359e-5	1	1	2
0.2006	0.999	-1.2285898e-5	1	2	1
0.2006	0.999	1.2293458e-5	1	2	2
0.2006	0.999	1.22859055e-5	2	1	1
0.2006	0.999	-1.2278557e-5	2	1	2
0.2006	0.999	-1.2285884e-5	2	2	1
0.2006	0.999	1.2233853e-5	2	2	2
0.2505	0.001	4.4986606e-5	1	1	1
0.2505	0.001	-4.4952147e-5	1	1	2
0.2505	0.001	-4.49121e-5	1	2	1
0.2505	0.001	4.495494e-5	1	2	2
0.2505	0.001	4.5016408e-5	2	1	1
0.2505	0.001	-4.4952147e-5	2	1	2
0.2505	0.001	-4.49121e-5	2	2	1
0.2505	0.001	4.4955872e-5	2	2	2
0.2505	0.0509	0.0018324852	1	1	1
0.2505	0.0509	-0.001832597	1	1	2
0.2505	0.0509	-0.0018326789	1	2	1
0.2505	0.0509	0.0018325523	1	2	2
0.2505	0.0509	0.0018324852	2	1	1
0.2505	0.0509	-0.0018326044	2	1	2
0.2505	0.0509	-0.0018326491	2	2	1
0.2505	0.0509	0.0018325448	2	2	2
0.2505	0.1008	0.003102243	1	1	1
0.2505	0.1008	-0.0031022727	1	1	2
0.2505	0.1008	-0.0031022578	1	2	1
0.2505	0.1008	0.0031022653	1	2	2
0.2505	0.1008	0.003102243	2	1	1
0.2505	0.1008	-0.0031022578	2	1	2
0.2505	0.1008	-0.0031022578	2	2	1
0.2505	0.1008	0.0031022578	2	2	2
0.2505	0.1507	0.0040184706	1	1	1
0.2505	0.1507	-0.004018523	1	1	2
0.2505	0.1507	-0.004018545	1	2	1
0.2505	0.1507	0.004018493	1	2	2
0.2505	0.1507	0.0040185004	2	1	1
0.2505	0.1507	-0.0040185302	2	1	2
0.2505	0.1507	-0.004018545	2	2	1
0.2505	0.1507	0.004018508	2	2	2
0.2505	0.2006	0.004669398	1	1	1
0.2505	0.2006	-0.0046694577	1	1	2
0.2505	0.2006	-0.0046694577	1	2	1
0.2505	0.2006	0.004669398	1	2	2
0.2505	0.2006	0.004669398	2	1	1
0.2505	0.2006	-0.004669465	2	1	2
0.2505	0.2006	-0.0046694577	2	2	1
0.2505	0.2006	0.004669398	2	2	2
0.2505	0.2505	0.005114101	1	1	1
0.2505	0.2505	-0.005114086	1	1	2
0.2505	0.2505	-0.005114086	1	2	1
0.2505	0.2505	0.0051140934	1	2	2
0.2505	0.2505	0.005114086	2	1	1
0.2505	0.2505	-0.0051140934	2	1	2
0.2505	0.2505	-0.005114116	2	2	1
0.2505	0.2505	0.0051140934	2	2	2
0.2505	0.3004	0.0053938925	1	1	1
0.2505	0.3004	-0.0053938925	1	1	2
0.2505	0.3004	-0.0053938627	1	2	1
0.2505	0.3004	0.0053938925	1	2	2
0.2505	0.3004	0.0053939	2	1	1
0.2505	0.3004	-0.0053938776	2	1	2
0.2505	0.3004	-0.0053938776	2	2	1
0.2505	0.3004	0.0053939074	2	2	2
0.2505	0.3503	0.00553827	1	1	1
0.2505	0.3503	-0.0055383146	1	1	2
0.2505	0.3503	-0.0055383146	1	2	1
0.2505	0.3503	0.005538255	1	2	2
0.2505	0.3503	0.00553827	2	1	1
0.2505	0.3503	-0.0055383146	2	1	2
0.2505	0.3503	-0.005538307	2	2	1
0.2505	0.3503	0.00553827	2	2	2
0.2505	0.4002	0.005568549	1	1	1
0.2505	0.4002	-0.0055684596	1	1	2
0.2505	0.4002	-0.0055685043	1	2	1
0.2505	0.4002	0.005568579	1	2	2
0.2505	0.4002	0.005568549	2	1	1
0.2505	0.4002	-0.0055684745	2	1	2
0.2505	0.4002	-0.005568482	2	2	1
0.2505	0.4002	0.005568564	2	2	2
0.2505	0.4501	0.00549981	1	1	1
0.2505	0.4501	-0.005499795	1	1	2
0.2505	0.4501	-0.00549981	1	2	1
0.2505	0.4501	0.00549981	1	2	2
0.2505	0.4501	0.00549981	2	1	1
0.2505	0.4501	-0.005499795	2	1	2
0.2505	0.4501	-0.00549981	2	2	1
0.2505	0.4501	0.00549984	2	2	2
0.2505	0.5	0.0053429753	1	1	1
0.2505	0.5	-0.005343005	1	1	2
0.2505	0.5	-0.005343005	1	2	1
0.2505	0.5	0.0053429306	1	2	2
0.2505	0.5	0.0053429604	2	1	1
0.2505	0.5	-0.005343005	2	1	2
0.2505	0.5	-0.0053429976	2	2	1
0.2505	0.5	0.0053429604	2	2	2
0.2505	0.5499	0.00510554	1	1	1
0.2505	0.5499	-0.005105585	1	1	2
0.2505	0.5499	-0.005105559	1	2	1
0.2505	0.5499	0.0051054806	1	2	2
0.2505	0.5499	0.0051055327	2	1	1
0.2505	0.5499	-0.0051055998	2	1	2
0.2505	0.5499	-0.00510557	2	2	1
0.2505	0.5499	0.0051055104	2	2	2
0.2505	0.5998	0.004792515	1	1	1
0.2505	0.5998	-0.0047925413	1	1	2
0.2505	0.5998	-0.004792515	1	2	1
0.2505	0.5998	0.0047925413	1	2	2
0.2505	0.5998	0.004792519	2	1	1
0.2505	0.5998	-0.0047925413	2	1	2
0.2505	0.5998	-0.0047925226	2	2	1
0.2505	0.5998	0.0047924966	2	2	2
0.2505	0.6497	0.0044069476	1	1	1
0.2505	0.6497	-0.0044069886	1	1	2
0.2505	0.6497	-0.0044069663	1	2	1
0.2505	0.6497	0.004406914	1	2	2
0.2505	0.6497	0.00440694	2	1	1
0.2505	0.6497	-0.0044070184	2	1	2
0.2505	0.6497	-0.0044069737	2	2	1
0.2505	0.6497	0.0044068694	2	2	2
0.2505	0.6996	0.003950659	1	1	1
0.2505	0.6996	-0.0039506853	1	1	2
0.2505	0.6996	-0.0039506666	1	2	1
0.2505	0.6996	0.0039506257	1	2	2
0.2505	0.6996	0.003950663	2	1	1
0.2505	0.6996	-0.0039507	2	1	2
0.2505	0.6996	-0.003950674	2	2	1
0.2505	0.6996	0.0039506555	2	2	2
0.2505	0.7495	0.0034249574	1	1	1
0.2505	0.7495	-0.0034249574	1	1	2
0.2505	0.7495	-0.00342495	1	2	1
0.2505	0.7495	0.0034249723	1	2	2
0.2505	0.7495	0.0034249574	2	1	1
0.2505	0.7495	-0.0034249276	2	1	2
0.2505	0.7495	-0.0034249537	2	2	1
0.2505	0.7495	0.0034249276	2	2	2
0.2505	0.7994	0.0028317384	1	1	1
0.2505	0.7994	-0.002831757	1	1	2
0.2505	0.7994	-0.0028317366	1	2	1
0.2505	0.7994	0.0028316975	1	2	2
0.2505	0.7994	0.0028317273	2	1	1
0.2505	0.7994	-0.0028317869	2	1	2
0.2505	0.7994	-0.0028317422	2	2	1
0.2505	0.7994	0.0028317124	2	2	2
0.2505	0.8493	0.00217559	1	1	1
0.2505	0.8493	-0.0021755993	1	1	2
0.2505	0.8493	-0.0021755956	1	2	1
0.2505	0.8493	0.0021755248	1	2	2
0.2505	0.8493	0.0021755863	2	1	1
0.2505	0.8493	-0.0021756291	2	1	2
0.2505	0.8493	-0.0021755975	2	2	1
0.2505	0.8493	0.0021755397	2	2	2
0.2505	0.8992	0.0014672484	1	1	1
0.2505	0.8992	-0.0014672279	1	1	2
0.2505	0.8992	-0.0014672438	1	2	1
0.2505	0.8992	0.0014672875	1	2	2
0.2505	0.8992	0.0014672428	2	1	1
0.2505	0.8992	-0.0014672279	2	1	2
0.2505	0.8992	-0.0014672456	2	2	1
0.2505	0.8992	0.0014672726	2	2	2
0.2505	0.9491	0.0007299045	1	1	1
0.2505	0.9491	-0.0007298291	1	1	2
0.2505	0.9491	-0.0007299003	1	2	1
0.2505	0.9491	0.0007299781	1	2	2
0.2505	0.9491	0.0007299036	2	1	1
0.2505	0.9491	-0.00072979927	2	1	2
0.2505	0.9491	-0.00072990125	2	2	1
0.2505	0.9491	0.0007299632	2	2	2
0.2505	0.999	1.3402125e-5	1	1	1
0.2505	0.999	-1.3411045e-5	1	1	2
0.2505	0.999	-1.3402161e-5	1	2	1
0.2505	0.999	1.3440847e-5	1	2	2
0.2505	0.999	1.3402154e-5	2	1	1
0.2505	0.999	-1.3396144e-5	2	1	2
0.2505	0.999	-1.34021175e-5	2	2	1
0.2505	0.999	1.3411045e-5	2	2	2
0.3004	0.001	4.8533082e-5	1	1	1
0.3004	0.001	-4.8580114e-5	1	1	2
0.3004	0.001	-4.8667192e-5	1	2	1
0.3004	0.001	4.857499e-5	1	2	2
0.3004	0.001	4.8533082e-5	2	1	1
0.3004	0.001	-4.857825e-5	2	1	2
0.3004	0.001	-4.863739e-5	2	2	1
0.3004	0.001	4.8576854e-5	2	2	2
0.3004	0.0509	0.001994282	1	1	1
0.3004	0.0509	-0.0019944273	1	1	2
0.3004	0.0509	-0.0019944757	1	2	1
0.3004	0.0509	0.0019943751	1	2	2
0.3004	0.0509	0.0019943267	2	1	1
0.3004	0.0509	-0.0019944161	2	1	2
0.3004	0.0509	-0.0019945055	2	2	1
0.3004	0.0509	0.0019943602	2	2	2
0.3004	0.1008	0.003377214	1	1	1
0.3004	0.1008	-0.0033772215	1	1	2
0.3004	0.1008	-0.0033772439	1	2	1
0.3004	0.1008	0.003377214	1	2	2
0.3004	0.1008	0.0033771992	2	1	1
0.3004	0.1008	-0.003377229	2	1	2
0.3004	0.1008	-0.0033772439	2	2	1
0.3004	0.1008	0.003377214	2	2	2
0.3004	0.1507	0.004370004	1	1	1
0.3004	0.1507	-0.0043700486	1	1	2
0.3004	0.1507	-0.0043700337	1	2	1
0.3004	0.1507	0.0043699667	1	2	2
0.3004	0.1507	0.004369974	2	1	1
0.3004	0.1507	-0.0043700337	2	1	2
0.3004	0.1507	-0.0043700784	2	2	1
0.3004	0.1507	0.004370004	2	2	2
0.3004	0.2006	0.0050694197	1	1	1
0.3004	0.2006	-0.0050693527	1	1	2
0.3004	0.2006	-0.0050693303	1	2	1
0.3004	0.2006	0.005069405	1	2	2
0.3004	0.2006	0.005069405	2	1	1
0.3004	0.2006	-0.0050693527	2	1	2
0.3004	0.2006	-0.0050693452	2	2	1
0.3004	0.2006	0.0050694197	2	2	2
0.3004	0.2505	0.005541101	1	1	1
0.3004	0.2505	-0.0055410564	1	1	2
0.3004	0.2505	-0.0055410713	1	2	1
0.3004	0.2505	0.005541086	1	2	2
0.3004	0.2505	0.005541086	2	1	1
0.3004	0.2505	-0.005541064	2	1	2
0.3004	0.2505	-0.0055410713	2	2	1
0.3004	0.2505	0.005541086	2	2	2
0.3004	0.3004	0.0058314353	1	1	1
0.3004	0.3004	-0.0058313906	1	1	2
0.3004	0.3004	-0.0058314055	1	2	1
0.3004	0.3004	0.0058314204	1	2	2
0.3004	0.3004	0.0058314204	2	1	1
0.3004	0.3004	-0.0058314055	2	1	2
0.3004	0.3004	-0.005831398	2	2	1
0.3004	0.3004	0.0058314353	2	2	2
0.3004	0.3503	0.005973585	1	1	1
0.3004	0.3503	-0.0059735626	1	1	2
0.3004	0.3503	-0.0059735626	1	2	1
0.3004	0.3503	0.0059735775	1	2	2
0.3004	0.3503	0.0059735924	2	1	1
0.3004	0.3503	-0.0059735775	2	1	2
0.3004	0.3503	-0.0059735626	2	2	1
0.3004	0.3503	0.0059735775	2	2	2
0.3004	0.4002	0.0059914514	1	1	1
0.3004	0.4002	-0.0059915036	1	1	2
0.3004	0.4002	-0.005991496	1	2	1
0.3004	0.4002	0.005991444	1	2	2
0.3004	0.4002	0.005991444	2	1	1
0.3004	0.4002	-0.0059914887	2	1	2
0.3004	0.4002	-0.0059914887	2	2	1
0.3004	0.4002	0.005991444	2	2	2
0.3004	0.4501	0.00590235	1	1	1
0.3004	0.4501	-0.0059023798	1	1	2
0.3004	0.4501	-0.005902365	1	2	1
0.3004	0.4501	0.00590235	1	2	2
0.3004	0.4501	0.0059023425	2	1	1
0.3004	0.4501	-0.0059023798	2	1	2
0.3004	0.4501	-0.005902365	2	2	1
0.3004	0.4501	0.005902335	2	2	2
0.3004	0.5	0.0057186857	1	1	1
0.3004	0.5	-0.005718693	1	1	2
0.3004	0.5	-0.0057186857	1	2	1
0.3004	0.5	0.005718708	1	2	2
0.3004	0.5	0.0057187006	2	1	1
0.3004	0.5	-0.0057186484	2	1	2
0.3004	0.5	-0.005718693	2	2	1
0.3004	0.5	0.0057186782	2	2	2
0.3004	0.5499	0.00544928	1	1	1
0.3004	0.5499	-0.005449161	1	1	2
0.3004	0.5499	-0.005449228	1	2	1
0.3004	0.5499	0.0054493397	1	2	2
0.3004	0.5499	0.005449295	2	1	1
0.3004	0.5499	-0.005449176	2	1	2
0.3004	0.5499	-0.005449228	2	2	1
0.3004	0.5499	0.0054493546	2	2	2
0.3004	0.5998	0.0051001683	1	1	1
0.3004	0.5998	-0.0051001757	1	1	2
0.3004	0.5998	-0.005100172	1	2	1
0.3004	0.5998	0.005100146	1	2	2
0.3004	0.5998	0.0051001646	2	1	1
0.3004	0.5998	-0.0051001906	2	1	2
0.3004	0.5998	-0.0051001757	2	2	1
0.3004	0.5998	0.0051001757	2	2	2
0.3004	0.6497	0.004675545	1	1	1
0.3004	0.6497	-0.0046755522	1	1	2
0.3004	0.6497	-0.0046755634	1	2	1
0.3004	0.6497	0.004675612	1	2	2
0.3004	0.6497	0.0046755746	2	1	1
0.3004	0.6497	-0.0046755224	2	1	2
0.3004	0.6497	-0.0046755373	2	2	1
0.3004	0.6497	0.0046755373	2	2	2
0.3004	0.6996	0.0041782446	1	1	1
0.3004	0.6996	-0.0041781664	1	1	2
0.3004	0.6996	-0.0041782223	1	2	1
0.3004	0.6996	0.004178345	1	2	2
0.3004	0.6996	0.004178256	2	1	1
0.3004	0.6996	-0.0041781515	2	1	2
0.3004	0.6996	-0.004178215	2	2	1
0.3004	0.6996	0.0041782856	2	2	2
0.3004	0.7495	0.0036106035	1	1	1
0.3004	0.7495	-0.0036105663	1	1	2
0.3004	0.7495	-0.0036105998	1	2	1
0.3004	0.7495	0.0036106408	1	2	2
0.3004	0.7495	0.003610611	2	1	1
0.3004	0.7495	-0.0036105812	2	1	2
0.3004	0.7495	-0.0036105923	2	2	1
0.3004	0.7495	0.0036106408	2	2	2
0.3004	0.7994	0.002975786	1	1	1
0.3004	0.7994	-0.002975732	1	1	2
0.3004	0.7994	-0.0029757824	1	2	1
0.3004	0.7994	0.0029758215	1	2	2
0.3004	0.7994	0.0029757917	2	1	1
0.3004	0.7994	-0.0029757768	2	1	2
0.3004	0.7994	-0.0029757712	2	2	1
0.3004	0.7994	0.0029758513	2	2	2
0.3004	0.8493	0.0022795964	1	1	1
0.3004	0.8493	-0.0022795945	1	1	2
0.3004	0.8493	-0.0022795908	1	2	1
0.3004	0.8493	0.0022796392	1	2	2
0.3004	0.8493	0.0022795964	2	1	1
0.3004	0.8493	-0.0022795498	2	1	2
0.3004	0.8493	-0.0022795983	2	2	1
0.3004	0.8493	0.0022795796	2	2	2
0.3004	0.8992	0.0015339227	1	1	1
0.3004	0.8992	-0.0015339404	1	1	2
0.3004	0.8992	-0.0015339274	1	2	1
0.3004	0.8992	0.0015338361	1	2	2
0.3004	0.8992	0.0015339181	2	1	1
0.3004	0.8992	-0.001534	2	1	2
0.3004	0.8992	-0.0015339255	2	2	1
0.3004	0.8992	0.0015339255	2	2	2
0.3004	0.9491	0.00076248636	1	1	1
0.3004	0.9491	-0.0007624775	1	1	2
0.3004	0.9491	-0.0007624873	1	2	1
0.3004	0.9491	0.0007624626	1	2	2
0.3004	0.9491	0.0007624859	2	1	1
0.3004	0.9491	-0.0007625371	2	1	2
0.3004	0.9491	-0.0007624873	2	2	1
0.3004	0.9491	0.0007624924	2	2	2
0.3004	0.999	1.4041165e-5	1	1	1
0.3004	0.999	-1.4156103e-5	1	1	2
0.3004	0.999	-1.4041216e-5	1	2	1
0.3004	0.999	1.3977289e-5	1	2	2
0.3004	0.999	1.4041179e-5	2	1	1
0.3004	0.999	-1.4081597e-5	2	1	2
0.3004	0.999	-1.404123e-5	2	2	1
0.3004	0.999	1.3917685e-5	2	2	2
0.3503	0.001	5.054474e-5	1	1	1
0.3503	0.001	-5.0573144e-5	1	1	2
0.3503	0.001	-5.057454e-5	1	2	1
0.3503	0.001	5.0571747e-5	1	2	2
0.3503	0.001	5.0529838e-5	2	1	1
0.3503	0.001	-5.0572213e-5	2	1	2
0.3503	0.001	-5.0604343e-5	2	2	1
0.3503	0.001	5.0570816e-5	2	2	2
0.3503	0.0509	0.0020887405	1	1	1
0.3503	0.0509	-0.0020887628	1	1	2
0.3503	0.0509	-0.0020888	1	2	1
0.3503	0.0509	0.002088748	1	2	2
0.3503	0.0509	0.0020887554	2	1	1
0.3503	0.0509	-0.002088774	2	1	2
0.3503	0.0509	-0.0020888	2	2	1
0.3503	0.0509	0.0020887554	2	2	2
0.3503	0.1008	0.003538534	1	1	1
0.3503	0.1008	-0.0035385527	1	1	2
0.3503	0.1008	-0.0035385936	1	2	1
0.3503	0.1008	0.0035385415	1	2	2
0.3503	0.1008	0.0035385191	2	1	1
0.3503	0.1008	-0.0035385638	2	1	2
0.3503	0.1008	-0.0035385787	2	2	1
0.3503	0.1008	0.0035385266	2	2	2
0.3503	0.1507	0.0045756176	1	1	1
0.3503	0.1507	-0.0045755953	1	1	2
0.3503	0.1507	-0.0045755953	1	2	1
0.3503	0.1507	0.0045756176	1	2	2
0.3503	0.1507	0.0045756325	2	1	1
0.3503	0.1507	-0.0045755804	2	1	2
0.3503	0.1507	-0.004575625	2	2	1
0.3503	0.1507	0.00457561	2	2	2
0.3503	0.2006	0.005301498	1	1	1
0.3503	0.2006	-0.005301468	1	1	2
0.3503	0.2006	-0.005301431	1	2	1
0.3503	0.2006	0.0053014904	1	2	2
0.3503	0.2006	0.005301498	2	1	1
0.3503	0.2006	-0.0053014457	2	1	2
0.3503	0.2006	-0.0053014606	2	2	1
0.3503	0.2006	0.0053015053	2	2	2
0.3503	0.2505	0.0057860985	1	1	1
0.3503	0.2505	-0.005786091	1	1	2
0.3503	0.2505	-0.005786106	1	2	1
0.3503	0.2505	0.005786091	1	2	2
0.3503	0.2505	0.005786076	2	1	1
0.3503	0.2505	-0.005786091	2	1	2
0.3503	0.2505	-0.005786091	2	2	1
0.3503	0.2505	0.005786136	2	2	2
0.3503	0.3004	0.006078966	1	1	1
0.3503	0.3004	-0.006078966	1	1	2
0.3503	0.3004	-0.0060789734	1	2	1
0.3503	0.3004	0.0060789883	1	2	2
0.3503	0.3004	0.0060789734	2	1	1
0.3503	0.3004	-0.006078981	2	1	2
0.3503	0.3004	-0.0060789734	2	2	1
0.3503	0.3004	0.0060789585	2	2	2
0.3503	0.3503	0.006215684	1	1	1
0.3503	0.3503	-0.0062156767	1	1	2
0.3503	0.3503	-0.006215684	1	2	1
0.3503	0.3503	0.0062156767	1	2	2
0.3503	0.3503	0.0062156767	2	1	1
0.3503	0.3503	-0.0062156916	2	1	2
0.3503	0.3503	-0.006215669	2	2	1
0.3503	0.3503	0.0062156916	2	2	2
0.3503	0.4002	0.00622198	1	1	1
0.3503	0.4002	-0.006221935	1	1	2
0.3503	0.4002	-0.006221965	1	2	1
0.3503	0.4002	0.0062220395	1	2	2
0.3503	0.4002	0.0062219873	2	1	1
0.3503	0.4002	-0.0062219575	2	1	2
0.3503	0.4002	-0.00622195	2	2	1
0.3503	0.4002	0.0062220097	2	2	2
0.3503	0.4501	0.0061165467	1	1	1
0.3503	0.4501	-0.006116584	1	1	2
0.3503	0.4501	-0.0061165616	1	2	1
0.3503	0.4501	0.0061165094	1	2	2
0.3503	0.4501	0.006116532	2	1	1
0.3503	0.4501	-0.006116599	2	1	2
0.3503	0.4501	-0.006116569	2	2	1
0.3503	0.4501	0.006116554	2	2	2
0.3503	0.5	0.0059130155	1	1	1
0.3503	0.5	-0.005913019	1	1	2
0.3503	0.5	-0.0059130043	1	2	1
0.3503	0.5	0.005913034	1	2	2
0.3503	0.5	0.005913023	2	1	1
0.3503	0.5	-0.0059129894	2	1	2
0.3503	0.5	-0.0059130266	2	2	1
0.3503	0.5	0.005913034	2	2	2
0.3503	0.5499	0.0056211837	1	1	1
0.3503	0.5499	-0.00562115	1	1	2
0.3503	0.5499	-0.00562118	1	2	1
0.3503	0.5499	0.0056212395	1	2	2
0.3503	0.5499	0.0056211986	2	1	1
0.3503	0.5499	-0.0056211352	2	1	2
0.3503	0.5499	-0.0056211576	2	2	1
0.3503	0.5499	0.0056212097	2	2	2
0.3503	0.5998	0.0052480698	1	1	1
0.3503	0.5998	-0.00524804	1	1	2
0.3503	0.5998	-0.005248055	1	2	1
0.3503	0.5998	0.0052481443	1	2	2
0.3503	0.5998	0.0052480735	2	1	1
0.3503	0.5998	-0.00524804	2	1	2
0.3503	0.5998	-0.00524804	2	2	1
0.3503	0.5998	0.0052481145	2	2	2
0.3503	0.6497	0.0047986694	1	1	1
0.3503	0.6497	-0.0047986507	1	1	2
0.3503	0.6497	-0.004798673	1	2	1
0.3503	0.6497	0.0047986656	1	2	2
0.3503	0.6497	0.0047986656	2	1	1
0.3503	0.6497	-0.0047986507	2	1	2
0.3503	0.6497	-0.0047986656	2	2	1
0.3503	0.6497	0.0047986656	2	2	2
0.3503	0.6996	0.004276771	1	1	1
0.3503	0.6996	-0.0042767525	1	1	2
0.3503	0.6996	-0.0042767636	1	2	1
0.3503	0.6996	0.0042767674	1	2	2
0.3503	0.6996	0.0042767674	2	1	1
0.3503	0.6996	-0.0042767525	2	1	2
0.3503	0.6996	-0.0042767674	2	2	1
0.3503	0.6996	0.0042767823	2	2	2
0.3503	0.7495	0.003685739	1	1	1
0.3503	0.7495	-0.0036857128	1	1	2
0.3503	0.7495	-0.003685724	1	2	1
0.3503	0.7495	0.0036857426	1	2	2
0.3503	0.7495	0.003685737	2	1	1
0.3503	0.7495	-0.0036857277	2	1	2
0.3503	0.7495	-0.0036857277	2	2	1
0.3503	0.7495	0.0036857426	2	2	2
0.3503	0.7994	0.0030296966	1	1	1
0.3503	0.7994	-0.003029704	1	1	2
0.3503	0.7994	-0.0030296966	1	2	1
0.3503	0.7994	0.003029704	1	2	2
0.3503	0.7994	0.0030296966	2	1	1
0.3503	0.7994	-0.0030296743	2	1	2
0.3503	0.7994	-0.0030297004	2	2	1
0.3503	0.7994	0.003029704	2	2	2
0.3503	0.8493	0.0023154393	1	1	1
0.3503	0.8493	-0.0023154467	1	1	2
0.3503	0.8493	-0.0023154318	1	2	1
0.3503	0.8493	0.002315402	1	2	2
0.3503	0.8493	0.0023154318	2	1	1
0.3503	0.8493	-0.0023154765	2	1	2
0.3503	0.8493	-0.0023154449	2	2	1
0.3503	0.8493	0.0023154318	2	2	2
0.3503	0.8992	0.0015554335	1	1	1
0.3503	0.8992	-0.0015553832	1	1	2
0.3503	0.8992	-0.0015554251	1	2	1
0.3503	0.8992	0.0015554428	1	2	2
0.3503	0.8992	0.0015554279	2	1	1
0.3503	0.8992	-0.0015554279	2	1	2
0.3503	0.8992	-0.0015554298	2	2	1
0.3503	0.8992	0.0015555024	2	2	2
0.3503	0.9491	0.0007729959	1	1	1
0.3503	0.9491	-0.00077296793	1	1	2
0.3503	0.9491	-0.00077300053	1	2	1
0.3503	0.9491	0.00077304244	1	2	2
0.3503	0.9491	0.00077300286	2	1	1
0.3503	0.9491	-0.00077296793	2	1	2
0.3503	0.9491	-0.0007729926	2	2	1
0.3503	0.9491	0.00077301264	2	2	2
0.3503	0.999	1.4280478e-5	1	1	1
0.3503	0.999	-1.4305115e-5	1	1	2
0.3503	0.999	-1.42805075e-5	1	2	1
0.3503	0.999	1.4334917e-5	1	2	2
0.3503	0.999	1.4280522e-5	2	1	1
0.3503	0.999	-1.4230609e-5	2	1	2
0.3503	0.999	-1.4280493e-5	2	2	1
0.3503	0.999	1.424551e-5	2	2	2
0.4002	0.001	5.1021576e-5	1	1	1
0.4002	0.001	-5.099876e-5	1	1	2
0.4002	0.001	-5.0991774e-5	1	2	1
0.4002	0.001	5.100388e-5	1	2	2
0.4002	0.001	5.1036477e-5	2	1	1
0.4002	0.001	-5.1001087e-5	2	1	2
0.4002	0.001	-5.0991774e-5	2	2	1
0.4002	0.001	5.099643e-5	2	2	2
0.4002	0.0509	0.002117142	1	1	1
0.4002	0.0509	-0.0021171533	1	1	2
0.4002	0.0509	-0.0021171123	1	2	1
0.4002	0.0509	0.0021171495	1	2	2
0.4002	0.0509	0.002117157	2	1	1
0.4002	0.0509	-0.002117142	2	1	2
0.4002	0.0509	-0.002117142	2	2	1
0.4002	0.0509	0.0021171719	2	2	2
0.4002	0.1008	0.0035889894	1	1	1
0.4002	0.1008	-0.0035889558	1	1	2
0.4002	0.1008	-0.0035889298	1	2	1
0.4002	0.1008	0.003588982	1	2	2
0.4002	0.1008	0.0035889745	2	1	1
0.4002	0.1008	-0.0035889521	2	1	2
0.4002	0.1008	-0.0035889447	2	2	1
0.4002	0.1008	0.0035889894	2	2	2
0.4002	0.1507	0.0046397	1	1	1
0.4002	0.1507	-0.004639648	1	1	2
0.4002	0.1507	-0.0046396255	1	2	1
0.4002	0.1507	0.0046397	1	2	2
0.4002	0.1507	0.0046397	2	1	1
0.4002	0.1507	-0.004639648	2	1	2
0.4002	0.1507	-0.0046396106	2	2	1
0.4002	0.1507	0.004639685	2	2	2
0.4002	0.2006	0.005371973	1	1	1
0.4002	0.2006	-0.005371988	1	1	2
0.4002	0.2006	-0.005371973	1	2	1
0.4002	0.2006	0.0053720027	1	2	2
0.4002	0.2006	0.00537201	2	1	1
0.4002	0.2006	-0.005371973	2	1	2
0.4002	0.2006	-0.005371988	2	2	1
0.4002	0.2006	0.005371973	2	2	2
0.4002	0.2505	0.005857371	1	1	1
0.4002	0.2505	-0.005857341	1	1	2
0.4002	0.2505	-0.0058573186	1	2	1
0.4002	0.2505	0.005857393	1	2	2
0.4002	0.2505	0.0058573782	2	1	1
0.4002	0.2505	-0.005857341	2	1	2
0.4002	0.2505	-0.0058573037	2	2	1
0.4002	0.2505	0.0058573633	2	2	2
0.4002	0.3004	0.00614661	1	1	1
0.4002	0.3004	-0.0061466247	1	1	2
0.4002	0.3004	-0.0061466247	1	2	1
0.4002	0.3004	0.006146595	1	2	2
0.4002	0.3004	0.00614661	2	1	1
0.4002	0.3004	-0.0061466172	2	1	2
0.4002	0.3004	-0.0061466396	2	2	1
0.4002	0.3004	0.0061466247	2	2	2
0.4002	0.3503	0.0062763914	1	1	1
0.4002	0.3503	-0.006276399	1	1	2
0.4002	0.3503	-0.0062763914	1	2	1
0.4002	0.3503	0.006276414	1	2	2
0.4002	0.3503	0.006276399	2	1	1
0.4002	0.3503	-0.0062763914	2	1	2
0.4002	0.3503	-0.006276399	2	2	1
0.4002	0.3503	0.006276414	2	2	2
0.4002	0.4002	0.006273359	1	1	1
0.4002	0.4002	-0.006273322	1	1	2
0.4002	0.4002	-0.0062733293	1	2	1
0.4002	0.4002	0.0062734038	1	2	2
0.4002	0.4002	0.0062733665	2	1	1
0.4002	0.4002	-0.0062733293	2	1	2
0.4002	0.4002	-0.006273322	2	2	1
0.4002	0.4002	0.0062734336	2	2	2
0.4002	0.4501	0.0061569586	1	1	1
0.4002	0.4501	-0.006156966	1	1	2
0.4002	0.4501	-0.0061569735	1	2	1
0.4002	0.4501	0.006156951	1	2	2
0.4002	0.4501	0.0061569735	2	1	1
0.4002	0.4501	-0.0061569735	2	1	2
0.4002	0.4501	-0.0061569735	2	2	1
0.4002	0.4501	0.006156966	2	2	2
0.4002	0.5	0.00594154	1	1	1
0.4002	0.5	-0.0059415326	1	1	2
0.4002	0.5	-0.00594154	1	2	1
0.4002	0.5	0.00594157	1	2	2
0.4002	0.5	0.0059415586	2	1	1
0.4002	0.5	-0.005941525	2	1	2
0.4002	0.5	-0.0059415177	2	2	1
0.4002	0.5	0.005941555	2	2	2
0.4002	0.5499	0.0056375563	1	1	1
0.4002	0.5499	-0.0056375414	1	1	2
0.4002	0.5499	-0.005637549	1	2	1
0.4002	0.5499	0.0056375265	1	2	2
0.4002	0.5499	0.0056375414	2	1	1
0.4002	0.5499	-0.0056375563	2	1	2
0.4002	0.5499	-0.0056375563	2	2	1
0.4002	0.5499	0.0056375414	2	2	2
0.4002	0.5998	0.005252678	1	1	1
0.4002	0.5998	-0.005252689	1	1	2
0.4002	0.5998	-0.005252674	1	2	1
0.4002	0.5998	0.005252689	1	2	2
0.4002	0.5998	0.005252678	2	1	1
0.4002	0.5998	-0.005252689	2	1	2
0.4002	0.5998	-0.005252674	2	2	1
0.4002	0.5998	0.005252689	2	2	2
0.4002	0.6497	0.0047926717	1	1	1
0.4002	0.6497	-0.0047926754	1	1	2
0.4002	0.6497	-0.004792664	1	2	1
0.4002	0.6497	0.0047926903	1	2	2
0.4002	0.6497	0.0047926717	2	1	1
0.4002	0.6497	-0.0047926605	2	1	2
0.4002	0.6497	-0.0047926754	2	2	1
0.4002	0.6497	0.0047926903	2	2	2
0.4002	0.6996	0.0042620245	1	1	1
0.4002	0.6996	-0.004262015	1	1	2
0.4002	0.6996	-0.004262008	1	2	1
0.4002	0.6996	0.0042620897	1	2	2
0.4002	0.6996	0.004262032	2	1	1
0.4002	0.6996	-0.0042619556	2	1	2
0.4002	0.6996	-0.004262008	2	2	1
0.4002	0.6996	0.00426206	2	2	2
0.4002	0.7495	0.003664907	1	1	1
0.4002	0.7495	-0.003664881	1	1	2
0.4002	0.7495	-0.0036648996	1	2	1
0.4002	0.7495	0.0036649108	1	2	2
0.4002	0.7495	0.0036648978	2	1	1
0.4002	0.7495	-0.0036649257	2	1	2
0.4002	0.7495	-0.0036648996	2	2	1
0.4002	0.7495	0.0036649406	2	2	2
0.4002	0.7994	0.0030062366	1	1	1
0.4002	0.7994	-0.0030062348	1	1	2
0.4002	0.7994	-0.0030062199	1	2	1
0.4002	0.7994	0.0030062795	1	2	2
0.4002	0.7994	0.003006233	2	1	1
0.4002	0.7994	-0.0030061752	2	1	2
0.4002	0.7994	-0.003006233	2	2	1
0.4002	0.7994	0.0030062497	2	2	2
0.4002	0.8493	0.0022933865	1	1	1
0.4002	0.8493	-0.002293393	1	1	2
0.4002	0.8493	-0.0022933874	1	2	1
0.4002	0.8493	0.0022933483	1	2	2
0.4002	0.8493	0.0022933856	2	1	1
0.4002	0.8493	-0.002293408	2	1	2
0.4002	0.8493	-0.0022933893	2	2	1
0.4002	0.8493	0.002293378	2	2	2
0.4002	0.8992	0.0015389128	1	1	1
0.4002	0.8992	-0.0015388876	1	1	2
0.4002	0.8992	-0.0015389062	1	2	1
0.4002	0.8992	0.0015388727	1	2	2
0.4002	0.8992	0.0015389072	2	1	1
0.4002	0.8992	-0.0015389323	2	1	2
0.4002	0.8992	-0.0015389137	2	2	1
0.4002	0.8992	0.0015389025	2	2	2
0.4002	0.9491	0.0007650214	1	1	1
0.4002	0.9491	-0.0007649809	1	1	2
0.4002	0.9491	-0.00076501723	1	2	1
0.4002	0.9491	0.0007650852	1	2	2
0.4002	0.9491	0.00076502096	2	1	1
0.4002	0.9491	-0.0007649958	2	1	2
0.4002	0.9491	-0.00076502	2	2	1
0.4002	0.9491	0.000765115	2	2	2
0.4002	0.999	1.4182944e-5	1	1	1
0.4002	0.999	-1.4171004e-5	1	1	2
0.4002	0.999	-1.4182879e-5	1	2	1
0.4002	0.999	1.4156103e-5	1	2	2
0.4002	0.999	1.4182893e-5	2	1	1
0.4002	0.999	-1.4215708e-5	2	1	2
0.4002	0.999	-1.4182966e-5	2	2	1
0.4002	0.999	1.4215708e-5	2	2	2
0.4501	0.001	4.9948692e-5	1	1	1
0.4501	0.001	-4.995661e-5	1	1	2
0.4501	0.001	-4.9978495e-5	1	2	1
0.4501	0.001	4.9949624e-5	1	2	2
0.4501	0.001	4.993379e-5	2	1	1
0.4501	0.001	-4.9954746e-5	2	1	2
0.4501	0.001	-4.9948692e-5	2	2	1
0.4501	0.001	4.9958937e-5	2	2	2
0.4501	0.0509	0.002083078	1	1	1
0.4501	0.0509	-0.002083052	1	1	2
0.4501	0.0509	-0.0020830035	1	2	1
0.4501	0.0509	0.0020830706	1	2	2
0.4501	0.0509	0.0020830631	2	1	1
0.4501	0.0509	-0.0020830557	2	1	2
0.4501	0.0509	-0.0020829737	2	2	1
0.4501	0.0509	0.0020830706	2	2	2
0.4501	0.1008	0.0035346448	1	1	1
0.4501	0.1008	-0.0035346523	1	1	2
0.4501	0.1008	-0.0035346597	1	2	1
0.4501	0.1008	0.0035346597	1	2	2
0.4501	0.1008	0.0035346672	2	1	1
0.4501	0.1008	-0.0035346448	2	1	2
0.4501	0.1008	-0.0035346746	2	2	1
0.4501	0.1008	0.0035346448	2	2	2
0.4501	0.1507	0.004570611	1	1	1
0.4501	0.1507	-0.0045706294	1	1	2
0.4501	0.1507	-0.004570648	1	2	1
0.4501	0.1507	0.0045705885	1	2	2
0.4501	0.1507	0.004570611	2	1	1
0.4501	0.1507	-0.0045706183	2	1	2
0.4501	0.1507	-0.004570663	2	2	1
0.4501	0.1507	0.004570633	2	2	2
0.4501	0.2006	0.005291313	1	1	1
0.4501	0.2006	-0.005291298	1	1	2
0.4501	0.2006	-0.005291298	1	2	1
0.4501	0.2006	0.005291313	1	2	2
0.4501	0.2006	0.0052913055	2	1	1
0.4501	0.2006	-0.0052913055	2	1	2
0.4501	0.2006	-0.005291298	2	2	1
0.4501	0.2006	0.005291313	2	2	2
0.4501	0.2505	0.0057669505	1	1	1
0.4501	0.2505	-0.0057669505	1	1	2
0.4501	0.2505	-0.005766943	1	2	1
0.4501	0.2505	0.005766958	1	2	2
0.4501	0.2505	0.005766943	2	1	1
0.4501	0.2505	-0.0057669505	2	1	2
0.4501	0.2505	-0.005766958	2	2	1
0.4501	0.2505	0.005766943	2	2	2
0.4501	0.3004	0.0060478076	1	1	1
0.4501	0.3004	-0.0060478374	1	1	2
0.4501	0.3004	-0.006047845	1	2	1
0.4501	0.3004	0.0060477853	1	2	2
0.4501	0.3004	0.0060478	2	1	1
0.4501	0.3004	-0.0060478523	2	1	2
0.4501	0.3004	-0.006047845	2	2	1
0.4501	0.3004	0.0060477704	2	2	2
0.4501	0.3503	0.006170325	1	1	1
0.4501	0.3503	-0.00617034	1	1	2
0.4501	0.3503	-0.0061703473	1	2	1
0.4501	0.3503	0.0061703175	1	2	2
0.4501	0.3503	0.006170325	2	1	1
0.4501	0.3503	-0.006170355	2	1	2
0.4501	0.3503	-0.0061703473	2	2	1
0.4501	0.3503	0.0061702877	2	2	2
0.4501	0.4002	0.006161101	1	1	1
0.4501	0.4002	-0.006161101	1	1	2
0.4501	0.4002	-0.006161101	1	2	1
0.4501	0.4002	0.0061611533	1	2	2
0.4501	0.4002	0.006161131	2	1	1
0.4501	0.4002	-0.006161079	2	1	2
0.4501	0.4002	-0.0061610714	2	2	1
0.4501	0.4002	0.0061611086	2	2	2
0.4501	0.4501	0.0060397424	1	1	1
0.4501	0.4501	-0.006039731	1	1	2
0.4501	0.4501	-0.0060397238	1	2	1
0.4501	0.4501	0.0060397238	1	2	2
0.4501	0.4501	0.0060397275	2	1	1
0.4501	0.4501	-0.0060397387	2	1	2
0.4501	0.4501	-0.006039746	2	2	1
0.4501	0.4501	0.0060397536	2	2	2
0.4501	0.5	0.0058207475	1	1	1
0.4501	0.5	-0.0058207214	1	1	2
0.4501	0.5	-0.0058207065	1	2	1
0.4501	0.5	0.005820781	1	2	2
0.4501	0.5	0.0058207363	2	1	1
0.4501	0.5	-0.0058207214	2	1	2
0.4501	0.5	-0.0058207214	2	2	1
0.4501	0.5	0.005820811	2	2	2
0.4501	0.5499	0.0055148974	1	1	1
0.4501	0.5499	-0.005514875	1	1	2
0.4501	0.5499	-0.0055149123	1	2	1
0.4501	0.5499	0.0055149347	1	2	2
0.4501	0.5499	0.005514905	2	1	1
0.4501	0.5499	-0.0055148974	2	1	2
0.4501	0.5499	-0.0055148974	2	2	1
0.4501	0.5499	0.0055149347	2	2	2
0.4501	0.5998	0.005130343	1	1	1
0.4501	0.5998	-0.0051303357	1	1	2
0.4501	0.5998	-0.005130343	1	2	1
0.4501	0.5998	0.005130321	1	2	2
0.4501	0.5998	0.005130332	2	1	1
0.4501	0.5998	-0.005130358	2	1	2
0.4501	0.5998	-0.0051303506	2	2	1
0.4501	0.5998	0.005130321	2	2	2
0.4501	0.6497	0.0046732463	1	1	1
0.4501	0.6497	-0.0046732873	1	1	2
0.4501	0.6497	-0.0046732686	1	2	1
0.4501	0.6497	0.0046732426	1	2	2
0.4501	0.6497	0.0046732537	2	1	1
0.4501	0.6497	-0.0046732575	2	1	2
0.4501	0.6497	-0.0046732575	2	2	1
0.4501	0.6497	0.004673183	2	2	2
0.4501	0.6996	0.0041486733	1	1	1
0.4501	0.6996	-0.0041487366	1	1	2
0.4501	0.6996	-0.0041487142	1	2	1
0.4501	0.6996	0.0041486323	1	2	2
0.4501	0.6996	0.0041486826	2	1	1
0.4501	0.6996	-0.0041487366	2	1	2
0.4501	0.6996	-0.004148703	2	2	1
0.4501	0.6996	0.004148543	2	2	2
0.4501	0.7495	0.0035613738	1	1	1
0.4501	0.7495	-0.0035613626	1	1	2
0.4501	0.7495	-0.0035613887	1	2	1
0.4501	0.7495	0.0035613477	1	2	2
0.4501	0.7495	0.0035613775	2	1	1
0.4501	0.7495	-0.0035613924	2	1	2
0.4501	0.7495	-0.0035613775	2	2	1
0.4501	0.7495	0.0035613477	2	2	2
0.4501	0.7994	0.0029167254	1	1	1
0.4501	0.7994	-0.0029166937	1	1	2
0.4501	0.7994	-0.0029167235	1	2	1
0.4501	0.7994	0.002916783	1	2	2
0.4501	0.7994	0.0029167272	2	1	1
0.4501	0.7994	-0.0029167086	2	1	2
0.4501	0.7994	-0.002916716	2	2	1
0.4501	0.7994	0.0029167533	2	2	2
0.4501	0.8493	0.0022223722	1	1	1
0.4501	0.8493	-0.002222389	1	1	2
0.4501	0.8493	-0.002222361	1	2	1
0.4501	0.8493	0.0022223592	1	2	2
0.4501	0.8493	0.0022223657	2	1	1
0.4501	0.8493	-0.0022223592	2	1	2
0.4501	0.8493	-0.002222376	2	2	1
0.4501	0.8493	0.0022223592	2	2	2
0.4501	0.8992	0.0014904737	1	1	1
0.4501	0.8992	-0.001490429	1	1	2
0.4501	0.8992	-0.0014904682	1	2	1
0.4501	0.8992	0.0014903843	1	2	2
0.4501	0.8992	0.0014904654	2	1	1
0.4501	0.8992	-0.0014905035	2	1	2
0.4501	0.8992	-0.0014904756	2	2	1
0.4501	0.8992	0.0014904737	2	2	2
0.4501	0.9491	0.0007415679	1	1	1
0.4501	0.9491	-0.000741601	1	1	2
0.4501	0.9491	-0.0007415721	1	2	1
0.4501	0.9491	0.0007415712	1	2	2
0.4501	0.9491	0.0007415693	2	1	1
0.4501	0.9491	-0.0007415563	2	1	2
0.4501	0.9491	-0.0007415693	2	2	1
0.4501	0.9491	0.0007415414	2	2	2
0.4501	0.999	1.3800782e-5	1	1	1
0.4501	0.999	-1.3768673e-5	1	1	2
0.4501	0.999	-1.3800876e-5	1	2	1
0.4501	0.999	1.3738871e-5	1	2	2
0.4501	0.999	1.3800825e-5	2	1	1
0.4501	0.999	-1.3872981e-5	2	1	2
0.4501	0.999	-1.3800687e-5	2	2	1
0.4501	0.999	1.385808e-5	2	2	2
0.5	0.001	4.762411e-5	1	1	1
0.5	0.001	-4.7567766e-5	1	1	2
0.5	0.001	-4.74751e-5	1	2	1
0.5	0.001	4.7570094e-5	1	2	2
0.5	0.001	4.762411e-5	2	1	1
0.5	0.001	-4.756637e-5	2	1	2
0.5	0.001	-4.7445297e-5	2	2	1
0.5	0.001	4.7575682e-5	2	2	2
0.5	0.0509	0.0019919276	1	1	1
0.5	0.0509	-0.0019919407	1	1	2
0.5	0.0509	-0.0019919276	1	2	1
0.5	0.0509	0.0019919425	1	2	2
0.5	0.0509	0.00199195	2	1	1
0.5	0.0509	-0.0019919332	2	1	2
0.5	0.0509	-0.0019919574	2	2	1
0.5	0.0509	0.0019919276	2	2	2
0.5	0.1008	0.0033848882	1	1	1
0.5	0.1008	-0.0033848844	1	1	2
0.5	0.1008	-0.0033849329	1	2	1
0.5	0.1008	0.003384903	1	2	2
0.5	0.1008	0.003384903	2	1	1
0.5	0.1008	-0.003384892	2	1	2
0.5	0.1008	-0.0033848733	2	2	1
0.5	0.1008	0.0033848584	2	2	2
0.5	0.1507	0.004380569	1	1	1
0.5	0.1507	-0.004380591	1	1	2
0.5	0.1507	-0.0043805987	1	2	1
0.5	0.1507	0.0043805838	1	2	2
0.5	0.1507	0.0043805838	2	1	1
0.5	0.1507	-0.00438058	2	1	2
0.5	0.1507	-0.0043805987	2	2	1
0.5	0.1507	0.004380554	2	2	2
0.5	0.2006	0.0050735325	1	1	1
0.5	0.2006	-0.0050735176	1	1	2
0.5	0.2006	-0.0050735027	1	2	1
0.5	0.2006	0.0050735623	1	2	2
0.5	0.2006	0.00507354	2	1	1
0.5	0.2006	-0.0050735176	2	1	2
0.5	0.2006	-0.0050734878	2	2	1
0.5	0.2006	0.0050735325	2	2	2
0.5	0.2505	0.0055303723	1	1	1
0.5	0.2505	-0.0055303797	1	1	2
0.5	0.2505	-0.005530387	1	2	1
0.5	0.2505	0.005530402	1	2	2
0.5	0.2505	0.005530387	2	1	1
0.5	0.2505	-0.005530365	2	1	2
0.5	0.2505	-0.005530387	2	2	1
0.5	0.2505	0.0055303574	2	2	2
0.5	0.3004	0.0057991073	1	1	1
0.5	0.3004	-0.0057990924	1	1	2
0.5	0.3004	-0.005799085	1	2	1
0.5	0.3004	0.0057991147	1	2	2
0.5	0.3004	0.0057991073	2	1	1
0.5	0.3004	-0.0057990924	2	1	2
0.5	0.3004	-0.005799085	2	2	1
0.5	0.3004	0.0057991147	2	2	2
0.5	0.3503	0.0059146546	1	1	1
0.5	0.3503	-0.005914636	1	1	2
0.5	0.3503	-0.0059146136	1	2	1
0.5	0.3503	0.0059145987	1	2	2
0.5	0.3503	0.0059146397	2	1	1
0.5	0.3503	-0.005914651	2	1	2
0.5	0.3503	-0.0059146434	2	2	1
0.5	0.3503	0.005914673	2	2	2
0.5	0.4002	0.005902726	1	1	1
0.5	0.4002	-0.0059027225	1	1	2
0.5	0.4002	-0.00590273	1	2	1
0.5	0.4002	0.0059027374	1	2	2
0.5	0.4002	0.005902726	2	1	1
0.5	0.4002	-0.005902715	2	1	2
0.5	0.4002	-0.0059027225	2	2	1
0.5	0.4002	0.0059027523	2	2	2
0.5	0.4501	0.005782418	1	1	1
0.5	0.4501	-0.0057824254	1	1	2
0.5	0.4501	-0.005782418	1	2	1
0.5	0.4501	0.0057823956	1	2	2
0.5	0.4501	0.005782418	2	1	1
0.5	0.4501	-0.0057824254	2	1	2
0.5	0.4501	-0.0057824254	2	2	1
0.5	0.4501	0.0057823807	2	2	2
0.5	0.5	0.0055680126	1	1	1
0.5	0.5	-0.0055679977	1	1	2
0.5	0.5	-0.0055680275	1	2	1
0.5	0.5	0.0055680275	1	2	2
0.5	0.5	0.005568005	2	1	1
0.5	0.5	-0.0055680126	2	1	2
0.5	0.5	-0.0055679902	2	2	1
0.5	0.5	0.0055679977	2	2	2
0.5	0.5499	0.0052702352	1	1	1
0.5	0.5499	-0.0052702427	1	1	2
0.5	0.5499	-0.0052702352	1	2	1
0.5	0.5499	0.0052702725	1	2	2
0.5	0.5499	0.005270239	2	1	1
0.5	0.5499	-0.005270213	2	1	2
0.5	0.5499	-0.0052702352	2	2	1
0.5	0.5499	0.0052702427	2	2	2
0.5	0.5998	0.0048973337	1	1	1
0.5	0.5998	-0.0048973337	1	1	2
0.5	0.5998	-0.004897326	1	2	1
0.5	0.5998	0.0048972666	1	2	2
0.5	0.5998	0.004897319	2	1	1
0.5	0.5998	-0.0048973486	2	1	2
0.5	0.5998	-0.004897341	2	2	1
0.5	0.5998	0.004897326	2	2	2
0.5	0.6497	0.004455706	1	1	1
0.5	0.6497	-0.004455745	1	1	2
0.5	0.6497	-0.004455723	1	2	1
0.5	0.6497	0.0044556856	1	2	2
0.5	0.6497	0.00445571	2	1	1
0.5	0.6497	-0.0044557154	2	1	2
0.5	0.6497	-0.004455723	2	2	1
0.5	0.6497	0.0044556856	2	2	2
0.5	0.6996	0.003950743	1	1	1
0.5	0.6996	-0.003950745	1	1	2
0.5	0.6996	-0.0039507374	1	2	1
0.5	0.6996	0.003950715	1	2	2
0.5	0.6996	0.003950741	2	1	1
0.5	0.6996	-0.003950767	2	1	2
0.5	0.6996	-0.00395076	2	2	1
0.5	0.6996	0.003950715	2	2	2
0.5	0.7495	0.0033874586	1	1	1
0.5	0.7495	-0.003387481	1	1	2
0.5	0.7495	-0.003387466	1	2	1
0.5	0.7495	0.0033874512	1	2	2
0.5	0.7495	0.0033874623	2	1	1
0.5	0.7495	-0.003387466	2	1	2
0.5	0.7495	-0.003387455	2	2	1
0.5	0.7495	0.0033874214	2	2	2
0.5	0.7994	0.0027714726	1	1	1
0.5	0.7994	-0.0027714819	1	1	2
0.5	0.7994	-0.0027714856	1	2	1
0.5	0.7994	0.002771467	1	2	2
0.5	0.7994	0.0027714754	2	1	1
0.5	0.7994	-0.0027715117	2	1	2
0.5	0.7994	-0.0027714744	2	2	1
0.5	0.7994	0.002771467	2	2	2
0.5	0.8493	0.0021103304	1	1	1
0.5	0.8493	-0.0021103472	1	1	2
0.5	0.8493	-0.002110323	1	2	1
0.5	0.8493	0.0021103919	1	2	2
0.5	0.8493	0.0021103313	2	1	1
0.5	0.8493	-0.0021103024	2	1	2
0.5	0.8493	-0.0021103192	2	2	1
0.5	0.8493	0.0021103323	2	2	2
0.5	0.8992	0.0014154189	1	1	1
0.5	0.8992	-0.0014153868	1	1	2
0.5	0.8992	-0.0014154147	1	2	1
0.5	0.8992	0.0014154017	1	2	2
0.5	0.8992	0.0014154161	2	1	1
0.5	0.8992	-0.0014154464	2	1	2
0.5	0.8992	-0.0014154185	2	2	1
0.5	0.8992	0.0014154613	2	2	2
0.5	0.9491	0.0007052147	1	1	1
0.5	0.9491	-0.00070525706	1	1	2
0.5	0.9491	-0.00070522167	1	2	1
0.5	0.9491	0.00070515275	1	2	2
0.5	0.9491	0.0007052175	2	1	1
0.5	0.9491	-0.00070525706	2	1	2
0.5	0.9491	-0.0007052142	2	2	1
0.5	0.9491	0.00070512295	2	2	2
0.5	0.999	1.3178687e-5	1	1	1
0.5	0.999	-1.3157725e-5	1	1	2
0.5	0.999	-1.3178593e-5	1	2	1
0.5	0.999	1.3232231e-5	1	2	2
0.5	0.999	1.3178658e-5	2	1	1
0.5	0.999	-1.31726265e-5	2	1	2
0.5	0.999	-1.3178651e-5	2	2	1
0.5	0.999	1.3232231e-5	2	2	2
0.5499	0.001	4.3988228e-5	1	1	1
0.5499	0.001	-4.4001266e-5	1	1	2
0.5499	0.001	-4.401803e-5	1	2	1
0.5499	0.001	4.399754e-5	1	2	2
0.5499	0.001	4.3988228e-5	2	1	1
0.5499	0.001	-4.4000335e-5	2	1	2
0.5499	0.001	-4.3988228e-5	2	2	1
0.5499	0.001	4.400313e-5	2	2	2
0.5499	0.0509	0.0018508062	1	1	1
0.5499	0.0509	-0.0018507894	1	1	2
0.5499	0.0509	-0.0018508136	1	2	1
0.5499	0.0509	0.0018507987	1	2	2
0.5499	0.0509	0.0018507987	2	1	1
0.5499	0.0509	-0.001850795	2	1	2
0.5499	0.0509	-0.0018508136	2	2	1
0.5499	0.0509	0.0018507987	2	2	2
0.5499	0.1008	0.0031514987	1	1	1
0.5499	0.1008	-0.00315148	1	1	2
0.5499	0.1008	-0.0031515062	1	2	1
0.5499	0.1008	0.0031514913	1	2	2
0.5499	0.1008	0.0031514838	2	1	1
0.5499	0.1008	-0.0031514876	2	1	2
0.5499	0.1008	-0.0031514615	2	2	1
0.5499	0.1008	0.0031514838	2	2	2
0.5499	0.1507	0.00408455	1	1	1
0.5499	0.1507	-0.0040844902	1	1	2
0.5499	0.1507	-0.004084438	1	2	1
0.5499	0.1507	0.0040845424	1	2	2
0.5499	0.1507	0.0040845424	2	1	1
0.5499	0.1507	-0.0040845014	2	1	2
0.5499	0.1507	-0.004084453	2	2	1
0.5499	0.1507	0.0040845424	2	2	2
0.5499	0.2006	0.004735701	1	1	1
0.5499	0.2006	-0.0047356896	1	1	2
0.5499	0.2006	-0.0047356486	1	2	1
0.5499	0.2006	0.0047357082	1	2	2
0.5499	0.2006	0.004735701	2	1	1
0.5499	0.2006	-0.004735682	2	1	2
0.5499	0.2006	-0.0047356635	2	2	1
0.5499	0.2006	0.004735738	2	2	2
0.5499	0.2505	0.005165927	1	1	1
0.5499	0.2505	-0.005165931	1	1	2
0.5499	0.2505	-0.0051659197	1	2	1
0.5499	0.2505	0.0051659644	1	2	2
0.5499	0.2505	0.005165942	2	1	1
0.5499	0.2505	-0.005165912	2	1	2
0.5499	0.2505	-0.0051659048	2	2	1
0.5499	0.2505	0.0051659197	2	2	2
0.5499	0.3004	0.0054194145	1	1	1
0.5499	0.3004	-0.0054194108	1	1	2
0.5499	0.3004	-0.0054194033	1	2	1
0.5499	0.3004	0.0054194033	1	2	2
0.5499	0.3004	0.0054194145	2	1	1
0.5499	0.3004	-0.0054194033	2	1	2
0.5499	0.3004	-0.005419418	2	2	1
0.5499	0.3004	0.005419433	2	2	2
0.5499	0.3503	0.0055285282	1	1	1
0.5499	0.3503	-0.005528517	1	1	2
0.5499	0.3503	-0.0055285245	1	2	1
0.5499	0.3503	0.0055285096	1	2	2
0.5499	0.3503	0.005528506	2	1	1
0.5499	0.3503	-0.0055285394	2	1	2
0.5499	0.3503	-0.0055285245	2	2	1
0.5499	0.3503	0.0055285245	2	2	2
0.5499	0.4002	0.00551733	1	1	1
0.5499	0.4002	-0.0055173114	1	1	2
0.5499	0.4002	-0.0055173337	1	2	1
0.5499	0.4002	0.005517289	1	2	2
0.5499	0.4002	0.0055173077	2	1	1
0.5499	0.4002	-0.005517341	2	1	2
0.5499	0.4002	-0.0055173486	2	2	1
0.5499	0.4002	0.0055173337	2	2	2
0.5499	0.4501	0.0054038092	1	1	1
0.5499	0.4501	-0.005403772	1	1	2
0.5499	0.4501	-0.005403757	1	2	1
0.5499	0.4501	0.005403772	1	2	2
0.5499	0.4501	0.0054037794	2	1	1
0.5499	0.4501	-0.005403787	2	1	2
0.5499	0.4501	-0.005403824	2	2	1
0.5499	0.4501	0.0054038763	2	2	2
0.5499	0.5	0.005201526	1	1	1
0.5499	0.5	-0.0052015036	1	1	2
0.5499	0.5	-0.0052014887	1	2	1
0.5499	0.5	0.0052016377	1	2	2
0.5499	0.5	0.0052015334	2	1	1
0.5499	0.5	-0.0052014813	2	1	2
0.5499	0.5	-0.005201474	2	2	1
0.5499	0.5	0.0052015483	2	2	2
0.5499	0.5499	0.0049208924	1	1	1
0.5499	0.5499	-0.00492087	1	1	2
0.5499	0.5499	-0.00492087	1	2	1
0.5499	0.5499	0.0049208403	1	2	2
0.5499	0.5499	0.004920874	2	1	1
0.5499	0.5499	-0.004920915	2	1	2
0.5499	0.5499	-0.0049209073	2	2	1
0.5499	0.5499	0.0049209	2	2	2
0.5499	0.5998	0.004569903	1	1	1
0.5499	0.5998	-0.0045699403	1	1	2
0.5499	0.5998	-0.0045699254	1	2	1
0.5499	0.5998	0.0045699477	1	2	2
0.5499	0.5998	0.004569914	2	1	1
0.5499	0.5998	-0.004569903	2	1	2
0.5499	0.5998	-0.004569918	2	2	1
0.5499	0.5998	0.0045698583	2	2	2
0.5499	0.6497	0.0041550174	1	1	1
0.5499	0.6497	-0.00415498	1	1	2
0.5499	0.6497	-0.004154995	1	2	1
0.5499	0.6497	0.00415501	1	2	2
0.5499	0.6497	0.0041550025	2	1	1
0.5499	0.6497	-0.00415501	2	1	2
0.5499	0.6497	-0.00415501	2	2	1
0.5499	0.6497	0.00415504	2	2	2
0.5499	0.6996	0.0036815759	1	1	1
0.5499	0.6996	-0.0036815628	1	1	2
0.5499	0.6996	-0.0036815628	1	2	1
0.5499	0.6996	0.0036815703	1	2	2
0.5499	0.6996	0.0036815703	2	1	1
0.5499	0.6996	-0.0036815852	2	1	2
0.5499	0.6996	-0.0036815815	2	2	1
0.5499	0.6996	0.00368163	2	2	2
0.5499	0.7495	0.0031547025	1	1	1
0.5499	0.7495	-0.0031547025	1	1	2
0.5499	0.7495	-0.0031547025	1	2	1
0.5499	0.7495	0.0031546652	1	2	2
0.5499	0.7495	0.0031546988	2	1	1
0.5499	0.7495	-0.0031547174	2	1	2
0.5499	0.7495	-0.0031547062	2	2	1
0.5499	0.7495	0.003154695	2	2	2
0.5499	0.7994	0.0025799405	1	1	1
0.5499	0.7994	-0.0025798827	1	1	2
0.5499	0.7994	-0.0025799274	1	2	1
0.5499	0.7994	0.002579987	1	2	2
0.5499	0.7994	0.0025799312	2	1	1
0.5499	0.7994	-0.0025799274	2	1	2
0.5499	0.7994	-0.0025799312	2	2	1
0.5499	0.7994	0.0025800467	2	2	2
0.5499	0.8493	0.0019643968	1	1	1
0.5499	0.8493	-0.0019643754	1	1	2
0.5499	0.8493	-0.0019643884	1	2	1
0.5499	0.8493	0.0019644797	1	2	2
0.5499	0.8493	0.0019643968	2	1	1
0.5499	0.8493	-0.0019643605	2	1	2
0.5499	0.8493	-0.0019643903	2	2	1
0.5499	0.8493	0.00196442	2	2	2
0.5499	0.8992	0.0013184296	1	1	1
0.5499	0.8992	-0.0013184696	1	1	2
0.5499	0.8992	-0.0013184398	1	2	1
0.5499	0.8992	0.0013183057	1	2	2
0.5499	0.8992	0.0013184301	2	1	1
0.5499	0.8992	-0.0013184771	2	1	2
0.5499	0.8992	-0.0013184361	2	2	1
[truncated: 1,529 more rows]
