# Supplementary material for: Coevolution of male and female mate choice can destabilize reproductive isolation
Source: Nat Commun. 2019 Nov 12;10:5122. doi: 10.1038/s41467-019-12860-9 (PMC6851176; doi:10.1038/s41467-019-12860-9)
Supplement: Supplementary file 5 — Supplementary Software 1 [file 41467_2019_12860_MOESM5_ESM.zip › CodeChoosinessCoevolution/Data/GameticLinkageDisequilibriumtestSelectionGradientDetailledAlpha1.txt]

percentFemale	percentMale	linkageD	genotypeA	genotypeF	genotypeM
0.001	0.001	4.7683716e-7	1	1	1
0.001	0.001	-4.8056245e-7	1	1	2
0.001	0.001	-4.824251e-7	1	2	1
0.001	0.001	4.811445e-7	1	2	2
0.001	0.001	4.4703484e-7	2	1	1
0.001	0.001	-4.8149377e-7	2	1	2
0.001	0.001	-4.796311e-7	2	2	1
0.001	0.001	4.8120273e-7	2	2	2
0.001	0.0509	1.8507242e-5	1	1	1
0.001	0.0509	-1.848489e-5	1	1	2
0.001	0.0509	-1.8490478e-5	1	2	1
0.001	0.0509	1.849141e-5	1	2	2
0.001	0.0509	1.8507242e-5	2	1	1
0.001	0.0509	-1.8492341e-5	2	1	2
0.001	0.0509	-1.8487684e-5	2	2	1
0.001	0.0509	1.848978e-5	2	2	2
0.001	0.1008	2.9623508e-5	1	1	1
0.001	0.1008	-2.963841e-5	1	1	2
0.001	0.1008	-2.9657967e-5	1	2	1
0.001	0.1008	2.9657967e-5	1	2	2
0.001	0.1008	2.965331e-5	2	1	1
0.001	0.1008	-2.9668212e-5	2	1	2
0.001	0.1008	-2.9657967e-5	2	2	1
0.001	0.1008	2.9657967e-5	2	2	2
0.001	0.1507	3.6656857e-5	1	1	1
0.001	0.1507	-3.6627054e-5	1	1	2
0.001	0.1507	-3.6649406e-5	1	2	1
0.001	0.1507	3.6654063e-5	1	2	2
0.001	0.1507	3.668666e-5	2	1	1
0.001	0.1507	-3.6656857e-5	2	1	2
0.001	0.1507	-3.66522e-5	2	2	1
0.001	0.1507	3.66522e-5	2	2	2
0.001	0.2006	4.0858984e-5	1	1	1
0.001	0.2006	-4.0873885e-5	1	1	2
0.001	0.2006	-4.0844083e-5	1	2	1
0.001	0.2006	4.0846877e-5	1	2	2
0.001	0.2006	4.082918e-5	2	1	1
0.001	0.2006	-4.0844083e-5	2	1	2
0.001	0.2006	-4.0845945e-5	2	2	1
0.001	0.2006	4.084222e-5	2	2	2
0.001	0.2505	4.3064356e-5	1	1	1
0.001	0.2505	-4.3064356e-5	1	1	2
0.001	0.2505	-4.3055974e-5	1	2	1
0.001	0.2505	4.3063425e-5	1	2	2
0.001	0.2505	4.3079257e-5	2	1	1
0.001	0.2505	-4.3064356e-5	2	1	2
0.001	0.2505	-4.3061562e-5	2	2	1
0.001	0.2505	4.3055043e-5	2	2	2
0.001	0.3004	4.3794513e-5	1	1	1
0.001	0.3004	-4.3809414e-5	1	1	2
0.001	0.3004	-4.381966e-5	1	2	1
0.001	0.3004	4.3817796e-5	1	2	2
0.001	0.3004	4.3854117e-5	2	1	1
0.001	0.3004	-4.386902e-5	2	1	2
0.001	0.3004	-4.381826e-5	2	2	1
0.001	0.3004	4.3818727e-5	2	2	2
0.001	0.3503	4.348159e-5	1	1	1
0.001	0.3503	-4.348159e-5	1	1	2
0.001	0.3503	-4.347693e-5	1	2	1
0.001	0.3503	4.3473206e-5	1	2	2
0.001	0.3503	4.3451786e-5	2	1	1
0.001	0.3503	-4.3451786e-5	2	1	2
0.001	0.3503	-4.3474603e-5	2	2	1
0.001	0.3503	4.3479726e-5	2	2	2
0.001	0.4002	4.222989e-5	1	1	1
0.001	0.4002	-4.2319298e-5	1	1	2
0.001	0.4002	-4.2273197e-5	1	2	1
0.001	0.4002	4.2262487e-5	1	2	2
0.001	0.4002	4.222989e-5	2	1	1
0.001	0.4002	-4.23491e-5	2	1	2
0.001	0.4002	-4.226854e-5	2	2	1
0.001	0.4002	4.2269938e-5	2	2	2
0.001	0.4501	4.0456653e-5	1	1	1
0.001	0.4501	-4.0322542e-5	1	1	2
0.001	0.4501	-4.037423e-5	1	2	1
0.001	0.4501	4.0381216e-5	1	2	2
0.001	0.4501	4.0397048e-5	2	1	1
0.001	0.4501	-4.0262938e-5	2	1	2
0.001	0.4501	-4.037656e-5	2	2	1
0.001	0.4501	4.0375628e-5	2	2	2
0.001	0.5	3.7953258e-5	1	1	1
0.001	0.5	-3.784895e-5	1	1	2
0.001	0.5	-3.792299e-5	1	2	1
0.001	0.5	3.792625e-5	1	2	2
0.001	0.5	3.7938356e-5	2	1	1
0.001	0.5	-3.784895e-5	2	1	2
0.001	0.5	-3.7924852e-5	2	2	1
0.001	0.5	3.7925318e-5	2	2	2
0.001	0.5499	3.501773e-5	1	1	1
0.001	0.5499	-3.501773e-5	1	1	2
0.001	0.5499	-3.501447e-5	1	2	1
0.001	0.5499	3.501773e-5	1	2	2
0.001	0.5499	3.501773e-5	2	1	1
0.001	0.5499	-3.504753e-5	2	1	2
0.001	0.5499	-3.5014004e-5	2	2	1
0.001	0.5499	3.501214e-5	2	2	2
0.001	0.5998	3.1732023e-5	1	1	1
0.001	0.5998	-3.170967e-5	1	1	2
0.001	0.5998	-3.1731324e-5	1	2	1
0.001	0.5998	3.173016e-5	1	2	2
0.001	0.5998	3.1746924e-5	2	1	1
0.001	0.5998	-3.170967e-5	2	1	2
0.001	0.5998	-3.173109e-5	2	2	1
0.001	0.5998	3.1733885e-5	2	2	2
0.001	0.6497	2.8155744e-5	1	1	1
0.001	0.6497	-2.8163195e-5	1	1	2
0.001	0.6497	-2.814876e-5	1	2	1
0.001	0.6497	2.8151087e-5	1	2	2
0.001	0.6497	2.8148293e-5	2	1	1
0.001	0.6497	-2.8163195e-5	2	1	2
0.001	0.6497	-2.8149225e-5	2	2	1
0.001	0.6497	2.8147362e-5	2	2	2
0.001	0.6996	2.4333596e-5	1	1	1
0.001	0.6996	-2.4199486e-5	1	1	2
0.001	0.6996	-2.4328241e-5	1	2	1
0.001	0.6996	2.4337322e-5	1	2	2
0.001	0.6996	2.437085e-5	2	1	1
0.001	0.6996	-2.4229288e-5	2	1	2
0.001	0.6996	-2.4328241e-5	2	2	1
0.001	0.6996	2.4324283e-5	2	2	2
0.001	0.7495	2.0347536e-5	1	1	1
0.001	0.7495	-2.0325184e-5	1	1	2
0.001	0.7495	-2.0330073e-5	1	2	1
0.001	0.7495	2.0330772e-5	1	2	2
0.001	0.7495	2.0317733e-5	2	1	1
0.001	0.7495	-2.0295382e-5	2	1	2
0.001	0.7495	-2.0330772e-5	2	2	1
0.001	0.7495	2.0335428e-5	2	2	2
0.001	0.7994	1.623109e-5	1	1	1
0.001	0.7994	-1.6152859e-5	1	1	2
0.001	0.7994	-1.6222126e-5	1	2	1
0.001	0.7994	1.6218983e-5	1	2	2
0.001	0.7994	1.6227365e-5	2	1	1
0.001	0.7994	-1.6182661e-5	2	1	2
0.001	0.7994	-1.6222242e-5	2	2	1
0.001	0.7994	1.6227365e-5	2	2	2
0.001	0.8493	1.206249e-5	1	1	1
0.001	0.8493	-1.2218952e-5	1	1	2
0.001	0.8493	-1.2065866e-5	1	2	1
0.001	0.8493	1.206249e-5	1	2	2
0.001	0.8493	1.2047589e-5	2	1	1
0.001	0.8493	-1.218915e-5	2	1	2
0.001	0.8493	-1.2066215e-5	2	2	1
0.001	0.8493	1.206249e-5	2	2	2
0.001	0.8992	7.9236925e-6	1	1	1
0.001	0.8992	-8.076429e-6	1	1	2
0.001	0.8992	-7.932656e-6	1	2	1
0.001	0.8992	7.933006e-6	1	2	2
0.001	0.8992	7.92928e-6	2	1	1
0.001	0.8992	-8.016825e-6	2	1	2
0.001	0.8992	-7.932773e-6	2	2	1
0.001	0.8992	7.925555e-6	2	2	2
0.001	0.9491	3.905967e-6	1	1	1
0.001	0.9491	-3.874302e-6	1	1	2
0.001	0.9491	-3.9004663e-6	1	2	1
0.001	0.9491	3.8957223e-6	1	2	2
0.001	0.9491	3.8985163e-6	2	1	1
0.001	0.9491	-3.874302e-6	2	1	2
0.001	0.9491	-3.9004954e-6	2	2	1
0.001	0.9491	3.9078295e-6	2	2	2
0.001	0.999	7.334165e-8	1	1	1
0.001	0.999	-1.7881393e-7	1	1	2
0.001	0.999	-7.334256e-8	1	2	1
0.001	0.999	6.519258e-8	1	2	2
0.001	0.999	7.3196134e-8	2	1	1
0.001	0.999	-2.0861626e-7	2	1	2
0.001	0.999	-7.334165e-8	2	2	1
0.001	0.999	7.636845e-8	2	2	2
0.0509	0.001	2.0980835e-5	1	1	1
0.0509	0.001	-2.0887703e-5	1	1	2
0.0509	0.001	-2.0846725e-5	1	2	1
0.0509	0.001	2.0894222e-5	1	2	2
0.0509	0.001	2.1010637e-5	2	1	1
0.0509	0.001	-2.0890497e-5	2	1	2
0.0509	0.001	-2.0869076e-5	2	2	1
0.0509	0.001	2.0892592e-5	2	2	2
0.0509	0.0509	0.00081706047	1	1	1
0.0509	0.0509	-0.0008171126	1	1	2
0.0509	0.0509	-0.0008171052	1	2	1
0.0509	0.0509	0.00081709586	1	2	2
0.0509	0.0509	0.0008170903	2	1	1
0.0509	0.0509	-0.0008170903	2	1	2
0.0509	0.0509	-0.0008170903	2	2	1
0.0509	0.0509	0.0008170977	2	2	2
0.0509	0.1008	0.0013059974	1	1	1
0.0509	0.1008	-0.0013060197	1	1	2
0.0509	0.1008	-0.0013060048	1	2	1
0.0509	0.1008	0.0013059974	1	2	2
0.0509	0.1008	0.0013059676	2	1	1
0.0509	0.1008	-0.0013060123	2	1	2
0.0509	0.1008	-0.0013059974	2	2	1
0.0509	0.1008	0.0013060011	2	2	2
0.0509	0.1507	0.0016018003	1	1	1
0.0509	0.1507	-0.0016017854	1	1	2
0.0509	0.1507	-0.001601778	1	2	1
0.0509	0.1507	0.0016017817	1	2	2
0.0509	0.1507	0.0016017705	2	1	1
0.0509	0.1507	-0.0016017556	2	1	2
0.0509	0.1507	-0.001601778	2	2	1
0.0509	0.1507	0.0016017742	2	2	2
0.0509	0.2006	0.0017690659	1	1	1
0.0509	0.2006	-0.0017689914	1	1	2
0.0509	0.2006	-0.001769036	1	2	1
0.0509	0.2006	0.0017690584	1	2	2
0.0509	0.2006	0.0017690957	2	1	1
0.0509	0.2006	-0.0017690212	2	1	2
0.0509	0.2006	-0.0017690249	2	2	1
0.0509	0.2006	0.0017690472	2	2	2
0.0509	0.2505	0.001847595	1	1	1
0.0509	0.2505	-0.0018476844	1	1	2
0.0509	0.2505	-0.001847636	1	2	1
0.0509	0.2505	0.0018476248	1	2	2
0.0509	0.2505	0.0018476248	2	1	1
0.0509	0.2505	-0.0018476546	2	1	2
0.0509	0.2505	-0.0018476397	2	2	1
0.0509	0.2505	0.0018476285	2	2	2
0.0509	0.3004	0.0018629581	1	1	1
0.0509	0.3004	-0.0018630773	1	1	2
0.0509	0.3004	-0.0018630438	1	2	1
0.0509	0.3004	0.0018630177	1	2	2
0.0509	0.3004	0.001862973	2	1	1
0.0509	0.3004	-0.0018630922	2	1	2
0.0509	0.3004	-0.0018630438	2	2	1
0.0509	0.3004	0.0018630102	2	2	2
0.0509	0.3503	0.0018320829	1	1	1
0.0509	0.3503	-0.0018320531	1	1	2
0.0509	0.3503	-0.0018320568	1	2	1
0.0509	0.3503	0.0018320605	1	2	2
0.0509	0.3503	0.001832068	2	1	1
0.0509	0.3503	-0.0018320233	2	1	2
0.0509	0.3503	-0.0018320531	2	2	1
0.0509	0.3503	0.0018320903	2	2	2
0.0509	0.4002	0.0017662793	1	1	1
0.0509	0.4002	-0.0017661899	1	1	2
0.0509	0.4002	-0.001766216	1	2	1
0.0509	0.4002	0.001766257	1	2	2
0.0509	0.4002	0.0017662793	2	1	1
0.0509	0.4002	-0.0017661452	2	1	2
0.0509	0.4002	-0.0017662272	2	2	1
0.0509	0.4002	0.0017662421	2	2	2
0.0509	0.4501	0.0016735941	1	1	1
0.0509	0.4501	-0.001673758	1	1	2
0.0509	0.4501	-0.0016736537	1	2	1
0.0509	0.4501	0.0016736165	1	2	2
0.0509	0.4501	0.0016735792	2	1	1
0.0509	0.4501	-0.0016737282	2	1	2
0.0509	0.4501	-0.0016736612	2	2	1
0.0509	0.4501	0.001673609	2	2	2
0.0509	0.5	0.0015601888	1	1	1
0.0509	0.5	-0.0015603304	1	1	2
0.0509	0.5	-0.0015602522	1	2	1
0.0509	0.5	0.0015602037	1	2	2
0.0509	0.5	0.0015601888	2	1	1
0.0509	0.5	-0.00156039	2	1	2
0.0509	0.5	-0.0015602559	2	2	1
0.0509	0.5	0.0015602037	2	2	2
0.0509	0.5499	0.0014305413	1	1	1
0.0509	0.5499	-0.0014305413	1	1	2
0.0509	0.5499	-0.0014305282	1	2	1
0.0509	0.5499	0.0014305189	1	2	2
0.0509	0.5499	0.0014305189	2	1	1
0.0509	0.5499	-0.0014305115	2	1	2
0.0509	0.5499	-0.0014305301	2	2	1
0.0509	0.5499	0.0014305413	2	2	2
0.0509	0.5998	0.0012880787	1	1	1
0.0509	0.5998	-0.001288116	1	1	2
0.0509	0.5998	-0.0012880825	1	2	1
0.0509	0.5998	0.0012880489	1	2	2
0.0509	0.5998	0.0012880638	2	1	1
0.0509	0.5998	-0.0012880862	2	1	2
0.0509	0.5998	-0.0012880825	2	2	1
0.0509	0.5998	0.0012880936	2	2	2
0.0509	0.6497	0.0011358857	1	1	1
0.0509	0.6497	-0.0011357665	1	1	2
0.0509	0.6497	-0.0011358634	1	2	1
0.0509	0.6497	0.0011358932	1	2	2
0.0509	0.6497	0.0011359006	2	1	1
0.0509	0.6497	-0.0011357665	2	1	2
0.0509	0.6497	-0.0011358634	2	2	1
0.0509	0.6497	0.0011358708	2	2	2
0.0509	0.6996	0.0009765029	1	1	1
0.0509	0.6996	-0.0009764433	1	1	2
0.0509	0.6996	-0.0009764824	1	2	1
0.0509	0.6996	0.0009765178	1	2	2
0.0509	0.6996	0.00097649544	2	1	1
0.0509	0.6996	-0.0009764433	2	1	2
0.0509	0.6996	-0.00097648427	2	2	1
0.0509	0.6996	0.000976488	2	2	2
0.0509	0.7495	0.00081229955	1	1	1
0.0509	0.7495	-0.0008123219	1	1	2
0.0509	0.7495	-0.0008123042	1	2	1
0.0509	0.7495	0.00081229955	1	2	2
0.0509	0.7495	0.000812307	2	1	1
0.0509	0.7495	-0.0008123219	2	1	2
0.0509	0.7495	-0.0008123042	2	2	1
0.0509	0.7495	0.000812307	2	2	2
0.0509	0.7994	0.00064562634	1	1	1
0.0509	0.7994	-0.0006456673	1	1	2
0.0509	0.7994	-0.00064564217	1	2	1
0.0509	0.7994	0.0006456226	1	2	2
0.0509	0.7994	0.0006456375	2	1	1
0.0509	0.7994	-0.0006456971	2	1	2
0.0509	0.7994	-0.00064563565	2	2	1
0.0509	0.7994	0.0006456226	2	2	2
0.0509	0.8493	0.00047879294	1	1	1
0.0509	0.8493	-0.0004787743	1	1	2
0.0509	0.8493	-0.00047879014	1	2	1
0.0509	0.8493	0.0004787892	1	2	2
0.0509	0.8493	0.00047878549	2	1	1
0.0509	0.8493	-0.0004788041	2	1	2
0.0509	0.8493	-0.00047879107	2	2	1
0.0509	0.8493	0.00047879666	2	2	2
0.0509	0.8992	0.0003141798	1	1	1
0.0509	0.8992	-0.00031408668	1	1	2
0.0509	0.8992	-0.00031417422	1	2	1
0.0509	0.8992	0.00031421334	1	2	2
0.0509	0.8992	0.00031417795	2	1	1
0.0509	0.8992	-0.00031405687	2	1	2
0.0509	0.8992	-0.00031417562	2	2	1
0.0509	0.8992	0.00031418353	2	2	2
0.0509	0.9491	0.00015441794	1	1	1
0.0509	0.9491	-0.00015434623	1	1	2
0.0509	0.9491	-0.00015441678	1	2	1
0.0509	0.9491	0.00015437603	1	2	2
0.0509	0.9491	0.00015441515	2	1	1
0.0509	0.9491	-0.00015440583	2	1	2
0.0509	0.9491	-0.00015441631	2	2	1
0.0509	0.9491	0.00015446544	2	2	2
0.0509	0.999	2.9088114e-6	1	1	1
0.0509	0.999	-2.771616e-6	1	1	2
0.0509	0.999	-2.9087787e-6	1	2	1
0.0509	0.999	2.8386712e-6	1	2	2
0.0509	0.999	2.908797e-6	2	1	1
0.0509	0.999	-2.95043e-6	2	1	2
0.0509	0.999	-2.9087423e-6	2	2	1
0.0509	0.999	2.9876828e-6	2	2	2
0.1008	0.001	3.749132e-5	1	1	1
0.1008	0.001	-3.7466176e-5	1	1	2
0.1008	0.001	-3.7431717e-5	1	2	1
0.1008	0.001	3.74699e-5	1	2	2
0.1008	0.001	3.7521124e-5	2	1	1
0.1008	0.001	-3.7466176e-5	2	1	2
0.1008	0.001	-3.7446618e-5	2	2	1
0.1008	0.001	3.7469435e-5	2	2	2
0.1008	0.0509	0.0014928281	1	1	1
0.1008	0.0509	-0.0014927685	1	1	2
0.1008	0.0509	-0.0014927536	1	2	1
0.1008	0.0509	0.0014927834	1	2	2
0.1008	0.0509	0.0014928281	2	1	1
0.1008	0.0509	-0.0014927536	2	1	2
0.1008	0.0509	-0.0014927313	2	2	1
0.1008	0.0509	0.0014927834	2	2	2
0.1008	0.1008	0.002381131	1	1	1
0.1008	0.1008	-0.0023811683	1	1	2
0.1008	0.1008	-0.0023811758	1	2	1
0.1008	0.1008	0.0023811534	1	2	2
0.1008	0.1008	0.0023811162	2	1	1
0.1008	0.1008	-0.0023811758	2	1	2
0.1008	0.1008	-0.0023811683	2	2	1
0.1008	0.1008	0.002381146	2	2	2
0.1008	0.1507	0.0029039085	1	1	1
0.1008	0.1507	-0.0029038638	1	1	2
0.1008	0.1507	-0.0029038712	1	2	1
0.1008	0.1507	0.0029038899	1	2	2
0.1008	0.1507	0.0029038787	2	1	1
0.1008	0.1507	-0.0029038787	2	1	2
0.1008	0.1507	-0.0029038712	2	2	1
0.1008	0.1507	0.0029038824	2	2	2
0.1008	0.2006	0.0031861067	1	1	1
0.1008	0.2006	-0.0031860322	1	1	2
0.1008	0.2006	-0.0031860545	1	2	1
0.1008	0.2006	0.0031860843	1	2	2
0.1008	0.2006	0.0031861216	2	1	1
0.1008	0.2006	-0.0031860322	2	1	2
0.1008	0.2006	-0.003186047	2	2	1
0.1008	0.2006	0.0031860843	2	2	2
0.1008	0.2505	0.0033058077	1	1	1
0.1008	0.2505	-0.0033058822	1	1	2
0.1008	0.2505	-0.0033058524	1	2	1
0.1008	0.2505	0.0033058226	1	2	2
0.1008	0.2505	0.0033058226	2	1	1
0.1008	0.2505	-0.0033058822	2	1	2
0.1008	0.2505	-0.0033058524	2	2	1
0.1008	0.2505	0.0033058152	2	2	2
0.1008	0.3004	0.003312707	1	1	1
0.1008	0.3004	-0.0033126324	1	1	2
0.1008	0.3004	-0.0033126548	1	2	1
0.1008	0.3004	0.0033126846	1	2	2
0.1008	0.3004	0.003312692	2	1	1
0.1008	0.3004	-0.0033126324	2	1	2
0.1008	0.3004	-0.0033126548	2	2	1
0.1008	0.3004	0.0033126771	2	2	2
0.1008	0.3503	0.0032387078	1	1	1
0.1008	0.3503	-0.0032387078	1	1	2
0.1008	0.3503	-0.0032386929	1	2	1
0.1008	0.3503	0.0032387003	1	2	2
0.1008	0.3503	0.0032387078	2	1	1
0.1008	0.3503	-0.0032387078	2	1	2
0.1008	0.3503	-0.0032386929	2	2	1
0.1008	0.3503	0.0032386854	2	2	2
0.1008	0.4002	0.0031055063	1	1	1
0.1008	0.4002	-0.003105536	1	1	2
0.1008	0.4002	-0.0031055287	1	2	1
0.1008	0.4002	0.0031055138	1	2	2
0.1008	0.4002	0.0031055063	2	1	1
0.1008	0.4002	-0.003105536	2	1	2
0.1008	0.4002	-0.0031055212	2	2	1
0.1008	0.4002	0.0031055138	2	2	2
0.1008	0.4501	0.002928041	1	1	1
0.1008	0.4501	-0.0029281229	1	1	2
0.1008	0.4501	-0.0029280633	1	2	1
0.1008	0.4501	0.0029280707	1	2	2
0.1008	0.4501	0.0029280484	2	1	1
0.1008	0.4501	-0.0029280782	2	1	2
0.1008	0.4501	-0.0029280744	2	2	1
0.1008	0.4501	0.0029280186	2	2	2
0.1008	0.5	0.0027170777	1	1	1
0.1008	0.5	-0.002717033	1	1	2
0.1008	0.5	-0.002717074	1	2	1
0.1008	0.5	0.0027171	1	2	2
0.1008	0.5	0.0027170926	2	1	1
0.1008	0.5	-0.002717033	2	1	2
0.1008	0.5	-0.0027170703	2	2	1
0.1008	0.5	0.0027170777	2	2	2
0.1008	0.5499	0.002480574	1	1	1
0.1008	0.5499	-0.002480626	1	1	2
0.1008	0.5499	-0.0024805889	1	2	1
0.1008	0.5499	0.0024805441	1	2	2
0.1008	0.5499	0.0024805665	2	1	1
0.1008	0.5499	-0.002480626	2	1	2
0.1008	0.5499	-0.0024805963	2	2	1
0.1008	0.5499	0.0024805665	2	2	2
0.1008	0.5998	0.002224803	1	1	1
0.1008	0.5998	-0.0022248626	1	1	2
0.1008	0.5998	-0.0022248253	1	2	1
0.1008	0.5998	0.0022248104	1	2	2
0.1008	0.5998	0.0022248253	2	1	1
0.1008	0.5998	-0.0022248328	2	1	2
0.1008	0.5998	-0.0022248253	2	2	1
0.1008	0.5998	0.0022248179	2	2	2
0.1008	0.6497	0.0019548982	1	1	1
0.1008	0.6497	-0.001954943	1	1	2
0.1008	0.6497	-0.0019548908	1	2	1
0.1008	0.6497	0.0019548982	1	2	2
0.1008	0.6497	0.0019548833	2	1	1
0.1008	0.6497	-0.0019549131	2	1	2
0.1008	0.6497	-0.0019548982	2	2	1
0.1008	0.6497	0.0019548833	2	2	2
0.1008	0.6996	0.0016751587	1	1	1
0.1008	0.6996	-0.0016751289	1	1	2
0.1008	0.6996	-0.0016751494	1	2	1
0.1008	0.6996	0.0016751736	1	2	2
0.1008	0.6996	0.0016751587	2	1	1
0.1008	0.6996	-0.0016751587	2	1	2
0.1008	0.6996	-0.0016751494	2	2	1
0.1008	0.6996	0.0016751587	2	2	2
0.1008	0.7495	0.0013895184	1	1	1
0.1008	0.7495	-0.0013895631	1	1	2
0.1008	0.7495	-0.0013895389	1	2	1
0.1008	0.7495	0.0013895184	1	2	2
0.1008	0.7495	0.001389537	2	1	1
0.1008	0.7495	-0.0013895631	2	1	2
0.1008	0.7495	-0.0013895296	2	2	1
0.1008	0.7495	0.0013894886	2	2	2
0.1008	0.7994	0.0011017472	1	1	1
0.1008	0.7994	-0.0011016726	1	1	2
0.1008	0.7994	-0.0011017453	1	2	1
0.1008	0.7994	0.0011017472	1	2	2
0.1008	0.7994	0.0011017472	2	1	1
0.1008	0.7994	-0.0011017323	2	1	2
0.1008	0.7994	-0.0011017416	2	2	1
0.1008	0.7994	0.001101777	2	2	2
0.1008	0.8493	0.00081545487	1	1	1
0.1008	0.8493	-0.00081542134	1	1	2
0.1008	0.8493	-0.00081545673	1	2	1
0.1008	0.8493	0.00081548095	1	2	2
0.1008	0.8493	0.00081546046	2	1	1
0.1008	0.8493	-0.00081542134	2	1	2
0.1008	0.8493	-0.0008154521	2	2	1
0.1008	0.8493	0.00081545115	2	2	2
0.1008	0.8992	0.00053438544	1	1	1
0.1008	0.8992	-0.00053444505	1	1	2
0.1008	0.8992	-0.0005343929	1	2	1
0.1008	0.8992	0.00053437054	1	2	2
0.1008	0.8992	0.0005343929	2	1	1
0.1008	0.8992	-0.00053444505	2	1	2
0.1008	0.8992	-0.00053439057	2	2	1
0.1008	0.8992	0.00053437054	2	2	2
0.1008	0.9491	0.00026252773	1	1	1
0.1008	0.9491	-0.00026252866	1	1	2
0.1008	0.9491	-0.00026252982	1	2	1
0.1008	0.9491	0.00026255846	1	2	2
0.1008	0.9491	0.0002625333	2	1	1
0.1008	0.9491	-0.00026246905	2	1	2
0.1008	0.9491	-0.0002625282	2	2	1
0.1008	0.9491	0.00026251376	2	2	2
0.1008	0.999	4.9506634e-6	1	1	1
0.1008	0.999	-5.00679e-6	1	1	2
0.1008	0.999	-4.9507216e-6	1	2	1
0.1008	0.999	4.887581e-6	1	2	2
0.1008	0.999	4.950649e-6	2	1	1
0.1008	0.999	-5.0365925e-6	2	1	2
0.1008	0.999	-4.9507216e-6	2	2	1
0.1008	0.999	4.917383e-6	2	2	2
0.1507	0.001	5.108118e-5	1	1	1
0.1507	0.001	-5.1033683e-5	1	1	2
0.1507	0.001	-5.0991774e-5	1	2	1
0.1507	0.001	5.103415e-5	1	2	2
0.1507	0.001	5.1110983e-5	2	1	1
0.1507	0.001	-5.103182e-5	2	1	2
0.1507	0.001	-5.1006675e-5	2	2	1
0.1507	0.001	5.103601e-5	2	2	2
0.1507	0.0509	0.0020691752	1	1	1
0.1507	0.0509	-0.0020691901	1	1	2
0.1507	0.0509	-0.002069205	1	2	1
0.1507	0.0509	0.0020691864	1	2	2
0.1507	0.0509	0.0020691752	2	1	1
0.1507	0.0509	-0.002069205	2	1	2
0.1507	0.0509	-0.002069205	2	2	1
0.1507	0.0509	0.0020691901	2	2	2
0.1507	0.1008	0.0032947212	1	1	1
0.1507	0.1008	-0.0032946616	1	1	2
0.1507	0.1008	-0.0032946914	1	2	1
0.1507	0.1008	0.00329471	1	2	2
0.1507	0.1008	0.003294751	2	1	1
0.1507	0.1008	-0.003294684	2	1	2
0.1507	0.1008	-0.0032946765	2	2	1
0.1507	0.1008	0.0032946914	2	2	2
0.1507	0.1507	0.00399746	1	1	1
0.1507	0.1507	-0.0039975718	1	1	2
0.1507	0.1507	-0.003997579	1	2	1
0.1507	0.1507	0.0039975196	1	2	2
0.1507	0.1507	0.003997475	2	1	1
0.1507	0.1507	-0.0039975718	2	1	2
0.1507	0.1507	-0.003997579	2	2	1
0.1507	0.1507	0.0039975047	2	2	2
0.1507	0.2006	0.004360765	1	1	1
0.1507	0.2006	-0.004360765	1	1	2
0.1507	0.2006	-0.0043607503	1	2	1
0.1507	0.2006	0.00436078	1	2	2
0.1507	0.2006	0.00436081	2	1	1
0.1507	0.2006	-0.0043607503	2	1	2
0.1507	0.2006	-0.004360765	2	2	1
0.1507	0.2006	0.004360758	2	2	2
0.1507	0.2505	0.0044992417	1	1	1
0.1507	0.2505	-0.0044992417	1	1	2
0.1507	0.2505	-0.004499249	1	2	1
0.1507	0.2505	0.004499264	1	2	2
0.1507	0.2505	0.0044992566	2	1	1
0.1507	0.2505	-0.0044992417	2	1	2
0.1507	0.2505	-0.0044992566	2	2	1
0.1507	0.2505	0.004499249	2	2	2
0.1507	0.3004	0.004484847	1	1	1
0.1507	0.3004	-0.0044847876	1	1	2
0.1507	0.3004	-0.0044848025	1	2	1
0.1507	0.3004	0.0044848397	1	2	2
0.1507	0.3004	0.0044848323	2	1	1
0.1507	0.3004	-0.0044848174	2	1	2
0.1507	0.3004	-0.0044848025	2	2	1
0.1507	0.3004	0.0044848546	2	2	2
0.1507	0.3503	0.0043634623	1	1	1
0.1507	0.3503	-0.0043634325	1	1	2
0.1507	0.3503	-0.004363455	1	2	1
0.1507	0.3503	0.0043634176	1	2	2
0.1507	0.3503	0.0043634176	2	1	1
0.1507	0.3503	-0.0043634325	2	1	2
0.1507	0.3503	-0.0043634325	2	2	1
0.1507	0.3503	0.0043634474	2	2	2
0.1507	0.4002	0.004165344	1	1	1
0.1507	0.4002	-0.0041653663	1	1	2
0.1507	0.4002	-0.0041653514	1	2	1
0.1507	0.4002	0.004165344	1	2	2
0.1507	0.4002	0.0041653365	2	1	1
0.1507	0.4002	-0.0041653663	2	1	2
0.1507	0.4002	-0.0041653663	2	2	1
0.1507	0.4002	0.0041653365	2	2	2
0.1507	0.4501	0.003911242	1	1	1
0.1507	0.4501	-0.003911212	1	1	2
0.1507	0.4501	-0.0039112456	1	2	1
0.1507	0.4501	0.003911242	1	2	2
0.1507	0.4501	0.003911242	2	1	1
0.1507	0.4501	-0.003911242	2	1	2
0.1507	0.4501	-0.0039112344	2	2	1
0.1507	0.4501	0.003911257	2	2	2
0.1507	0.5	0.0036157146	1	1	1
0.1507	0.5	-0.0036157072	1	1	2
0.1507	0.5	-0.003615722	1	2	1
0.1507	0.5	0.0036157072	1	2	2
0.1507	0.5	0.0036157295	2	1	1
0.1507	0.5	-0.0036157072	2	1	2
0.1507	0.5	-0.003615722	2	2	1
0.1507	0.5	0.0036157072	2	2	2
0.1507	0.5499	0.003289543	1	1	1
0.1507	0.5499	-0.0032895505	1	1	2
0.1507	0.5499	-0.0032895505	1	2	1
0.1507	0.5499	0.0032895207	1	2	2
0.1507	0.5499	0.0032895356	2	1	1
0.1507	0.5499	-0.0032895356	2	1	2
0.1507	0.5499	-0.003289543	2	2	1
0.1507	0.5499	0.0032895207	2	2	2
0.1507	0.5998	0.0029409677	1	1	1
0.1507	0.5998	-0.0029409975	1	1	2
0.1507	0.5998	-0.0029409714	1	2	1
0.1507	0.5998	0.0029409826	1	2	2
0.1507	0.5998	0.0029409751	2	1	1
0.1507	0.5998	-0.0029409677	2	1	2
0.1507	0.5998	-0.0029409751	2	2	1
0.1507	0.5998	0.0029409677	2	2	2
0.1507	0.6497	0.0025766492	1	1	1
0.1507	0.6497	-0.002576664	1	1	2
0.1507	0.6497	-0.0025766417	1	2	1
0.1507	0.6497	0.0025766492	1	2	2
0.1507	0.6497	0.0025766417	2	1	1
0.1507	0.6497	-0.0025766343	2	1	2
0.1507	0.6497	-0.0025766455	2	2	1
0.1507	0.6497	0.002576664	2	2	2
0.1507	0.6996	0.002202168	1	1	1
0.1507	0.6996	-0.0022021532	1	1	2
0.1507	0.6996	-0.0022021644	1	2	1
0.1507	0.6996	0.002202168	1	2	2
0.1507	0.6996	0.0022021644	2	1	1
0.1507	0.6996	-0.0022021532	2	1	2
0.1507	0.6996	-0.002202168	2	2	1
0.1507	0.6996	0.002202168	2	2	2
0.1507	0.7495	0.001822494	1	1	1
0.1507	0.7495	-0.0018224716	1	1	2
0.1507	0.7495	-0.0018225051	1	2	1
0.1507	0.7495	0.0018225163	1	2	2
0.1507	0.7495	0.0018225126	2	1	1
0.1507	0.7495	-0.0018224716	2	1	2
0.1507	0.7495	-0.001822494	2	2	1
0.1507	0.7495	0.0018225014	2	2	2
0.1507	0.7994	0.0014422499	1	1	1
0.1507	0.7994	-0.0014422238	1	1	2
0.1507	0.7994	-0.0014422443	1	2	1
0.1507	0.7994	0.0014422238	1	2	2
0.1507	0.7994	0.0014422461	2	1	1
0.1507	0.7994	-0.0014422238	2	1	2
0.1507	0.7994	-0.0014422461	2	2	1
0.1507	0.7994	0.0014422536	2	2	2
0.1507	0.8493	0.0010658633	1	1	1
0.1507	0.8493	-0.0010658801	1	1	2
0.1507	0.8493	-0.0010658605	1	2	1
0.1507	0.8493	0.0010658652	1	2	2
0.1507	0.8493	0.0010658614	2	1	1
0.1507	0.8493	-0.0010658801	2	1	2
0.1507	0.8493	-0.0010658586	2	2	1
0.1507	0.8493	0.0010658652	2	2	2
0.1507	0.8992	0.0006978009	1	1	1
0.1507	0.8992	-0.0006977618	1	1	2
0.1507	0.8992	-0.000697799	1	2	1
0.1507	0.8992	0.0006977469	1	2	2
0.1507	0.8992	0.0006977953	2	1	1
0.1507	0.8992	-0.0006978512	2	1	2
0.1507	0.8992	-0.0006977981	2	2	1
0.1507	0.8992	0.0006978363	2	2	2
0.1507	0.9491	0.0003427202	1	1	1
0.1507	0.9491	-0.0003426671	1	1	2
0.1507	0.9491	-0.00034271786	1	2	1
0.1507	0.9491	0.0003427714	1	2	2
0.1507	0.9491	0.00034272112	2	1	1
0.1507	0.9491	-0.0003426373	2	1	2
0.1507	0.9491	-0.0003427188	2	2	1
0.1507	0.9491	0.0003427565	2	2	2
0.1507	0.999	6.4700725e-6	1	1	1
0.1507	0.999	-6.556511e-6	1	1	2
0.1507	0.999	-6.47008e-6	1	2	1
0.1507	0.999	6.482005e-6	1	2	2
0.1507	0.999	6.4700143e-6	2	1	1
0.1507	0.999	-6.4969063e-6	2	1	2
0.1507	0.999	-6.4701308e-6	2	2	1
0.1507	0.999	6.4074993e-6	2	2	2
0.2006	0.001	6.181002e-5	1	1	1
0.2006	0.001	-6.177742e-5	1	1	2
0.2006	0.001	-6.1795115e-5	1	2	1
0.2006	0.001	6.1776955e-5	1	2	2
0.2006	0.001	6.1780214e-5	2	1	1
0.2006	0.001	-6.177649e-5	2	1	2
0.2006	0.001	-6.175041e-5	2	2	1
0.2006	0.001	6.177882e-5	2	2	2
0.2006	0.0509	0.0025440454	1	1	1
0.2006	0.0509	-0.0025441013	1	1	2
0.2006	0.0509	-0.0025441349	1	2	1
0.2006	0.0509	0.0025440827	1	2	2
0.2006	0.0509	0.0025440454	2	1	1
0.2006	0.0509	-0.002544105	2	1	2
0.2006	0.0509	-0.00254412	2	2	1
0.2006	0.0509	0.0025440753	2	2	2
0.2006	0.1008	0.004044518	1	1	1
0.2006	0.1008	-0.0040446073	1	1	2
0.2006	0.1008	-0.004044637	1	2	1
0.2006	0.1008	0.004044585	1	2	2
0.2006	0.1008	0.0040445626	2	1	1
0.2006	0.1008	-0.0040446073	2	1	2
0.2006	0.1008	-0.004044637	2	2	1
0.2006	0.1008	0.0040445626	2	2	2
0.2006	0.1507	0.004886031	1	1	1
0.2006	0.1507	-0.004886076	1	1	2
0.2006	0.1507	-0.004886076	1	2	1
0.2006	0.1507	0.0048860684	1	2	2
0.2006	0.1507	0.004886046	2	1	1
0.2006	0.1507	-0.0048860833	2	1	2
0.2006	0.1507	-0.004886076	2	2	1
0.2006	0.1507	0.0048860535	2	2	2
0.2006	0.2006	0.0053041577	1	1	1
0.2006	0.2006	-0.005304113	1	1	2
0.2006	0.2006	-0.005304113	1	2	1
0.2006	0.2006	0.005304143	1	2	2
0.2006	0.2006	0.0053041577	2	1	1
0.2006	0.2006	-0.005304113	2	1	2
0.2006	0.2006	-0.0053041205	2	2	1
0.2006	0.2006	0.0053041205	2	2	2
0.2006	0.2505	0.005446747	1	1	1
0.2006	0.2505	-0.0054468215	1	1	2
0.2006	0.2505	-0.005446799	1	2	1
0.2006	0.2505	0.0054467395	1	2	2
0.2006	0.2505	0.005446747	2	1	1
0.2006	0.2505	-0.0054468066	2	1	2
0.2006	0.2505	-0.0054468066	2	2	1
0.2006	0.2505	0.0054467246	2	2	2
0.2006	0.3004	0.0054054707	1	1	1
0.2006	0.3004	-0.0054055303	1	1	2
0.2006	0.3004	-0.0054055452	1	2	1
0.2006	0.3004	0.0054055154	1	2	2
0.2006	0.3004	0.0054055154	2	1	1
0.2006	0.3004	-0.0054055154	2	1	2
0.2006	0.3004	-0.0054055303	2	2	1
0.2006	0.3004	0.0054055005	2	2	2
0.2006	0.3503	0.0052380115	1	1	1
0.2006	0.3503	-0.0052379966	1	1	2
0.2006	0.3503	-0.0052379966	1	2	1
0.2006	0.3503	0.0052379817	1	2	2
0.2006	0.3503	0.0052380115	2	1	1
0.2006	0.3503	-0.0052379966	2	1	2
0.2006	0.3503	-0.0052380115	2	2	1
0.2006	0.3503	0.0052379817	2	2	2
0.2006	0.4002	0.004981734	1	1	1
0.2006	0.4002	-0.004981652	1	1	2
0.2006	0.4002	-0.0049816594	1	2	1
0.2006	0.4002	0.0049817413	1	2	2
0.2006	0.4002	0.004981734	2	1	1
0.2006	0.4002	-0.004981637	2	1	2
0.2006	0.4002	-0.0049816743	2	2	1
0.2006	0.4002	0.004981756	2	2	2
0.2006	0.4501	0.004661888	1	1	1
0.2006	0.4501	-0.0046618134	1	1	2
0.2006	0.4501	-0.0046618134	1	2	1
0.2006	0.4501	0.0046619177	1	2	2
0.2006	0.4501	0.0046618804	2	1	1
0.2006	0.4501	-0.0046617687	2	1	2
0.2006	0.4501	-0.004661843	2	2	1
0.2006	0.4501	0.004661888	2	2	2
0.2006	0.5	0.004296109	1	1	1
0.2006	0.5	-0.00429599	1	1	2
0.2006	0.5	-0.0042960607	1	2	1
0.2006	0.5	0.004296154	1	2	2
0.2006	0.5	0.004296124	2	1	1
0.2006	0.5	-0.004296005	2	1	2
0.2006	0.5	-0.004296057	2	2	1
0.2006	0.5	0.0042961687	2	2	2
0.2006	0.5499	0.0038972273	1	1	1
0.2006	0.5499	-0.00389722	1	1	2
0.2006	0.5499	-0.0038972385	1	2	1
0.2006	0.5499	0.0038972646	1	2	2
0.2006	0.5499	0.0038972497	2	1	1
0.2006	0.5499	-0.003897205	2	1	2
0.2006	0.5499	-0.003897231	2	2	1
0.2006	0.5499	0.0038972497	2	2	2
0.2006	0.5998	0.0034750514	1	1	1
0.2006	0.5998	-0.0034750104	1	1	2
0.2006	0.5998	-0.0034750216	1	2	1
0.2006	0.5998	0.003475085	1	2	2
0.2006	0.5998	0.0034750514	2	1	1
0.2006	0.5998	-0.0034749508	2	1	2
0.2006	0.5998	-0.0034750476	2	2	1
0.2006	0.5998	0.003475055	2	2	2
0.2006	0.6497	0.0030372404	1	1	1
0.2006	0.6497	-0.0030372292	1	1	2
0.2006	0.6497	-0.0030372292	1	2	1
0.2006	0.6497	0.003037244	1	2	2
0.2006	0.6497	0.0030372366	2	1	1
0.2006	0.6497	-0.0030371994	2	1	2
0.2006	0.6497	-0.0030372292	2	2	1
0.2006	0.6497	0.003037259	2	2	2
0.2006	0.6996	0.002590213	1	1	1
0.2006	0.6996	-0.0025902987	1	1	2
0.2006	0.6996	-0.0025902502	1	2	1
0.2006	0.6996	0.0025901943	1	2	2
0.2006	0.6996	0.0025902316	2	1	1
0.2006	0.6996	-0.0025902838	2	1	2
0.2006	0.6996	-0.0025902353	2	2	1
0.2006	0.6996	0.0025901496	2	2	2
0.2006	0.7495	0.0021396652	1	1	1
0.2006	0.7495	-0.002139613	1	1	2
0.2006	0.7495	-0.0021396466	1	2	1
0.2006	0.7495	0.0021396726	1	2	2
0.2006	0.7495	0.0021396577	2	1	1
0.2006	0.7495	-0.002139613	2	1	2
0.2006	0.7495	-0.0021396503	2	2	1
0.2006	0.7495	0.0021397322	2	2	2
0.2006	0.7994	0.0016906224	1	1	1
0.2006	0.7994	-0.0016906261	1	1	2
0.2006	0.7994	-0.001690615	1	2	1
0.2006	0.7994	0.0016905963	1	2	2
0.2006	0.7994	0.0016906075	2	1	1
0.2006	0.7994	-0.0016906261	2	1	2
0.2006	0.7994	-0.0016906243	2	2	1
0.2006	0.7994	0.0016906261	2	2	2
0.2006	0.8493	0.0012479722	1	1	1
0.2006	0.8493	-0.0012478828	1	1	2
0.2006	0.8493	-0.0012479611	1	2	1
0.2006	0.8493	0.0012479872	1	2	2
0.2006	0.8493	0.0012479667	2	1	1
0.2006	0.8493	-0.0012479126	2	1	2
0.2006	0.8493	-0.0012479611	2	2	1
0.2006	0.8493	0.001248017	2	2	2
0.2006	0.8992	0.0008164551	1	1	1
0.2006	0.8992	-0.0008164942	1	1	2
0.2006	0.8992	-0.0008164672	1	2	1
0.2006	0.8992	0.0008164197	1	2	2
0.2006	0.8992	0.00081646163	2	1	1
0.2006	0.8992	-0.000816524	2	1	2
0.2006	0.8992	-0.00081646256	2	2	1
0.2006	0.8992	0.0008163899	2	2	2
0.2006	0.9491	0.00040099397	1	1	1
0.2006	0.9491	-0.00040099025	1	1	2
0.2006	0.9491	-0.00040098839	1	2	1
0.2006	0.9491	0.00040103495	1	2	2
0.2006	0.9491	0.00040099025	2	1	1
0.2006	0.9491	-0.00040093064	2	1	2
0.2006	0.9491	-0.00040099304	2	2	1
0.2006	0.9491	0.00040096045	2	2	2
0.2006	0.999	7.5794087e-6	1	1	1
0.2006	0.999	-7.5399876e-6	1	1	2
0.2006	0.999	-7.5794815e-6	1	2	1
0.2006	0.999	7.56979e-6	1	2	2
0.2006	0.999	7.5794815e-6	2	1	1
0.2006	0.999	-7.56979e-6	2	1	2
0.2006	0.999	-7.5794014e-6	2	2	1
0.2006	0.999	7.6144934e-6	2	2	2
0.2505	0.001	6.976724e-5	1	1	1
0.2505	0.001	-6.975327e-5	1	1	2
0.2505	0.001	-6.976724e-5	1	2	1
0.2505	0.001	6.9751404e-5	1	2	2
0.2505	0.001	6.9752336e-5	2	1	1
0.2505	0.001	-6.9751404e-5	2	1	2
0.2505	0.001	-6.976724e-5	2	2	1
0.2505	0.001	6.975327e-5	2	2	2
0.2505	0.0509	0.0029108226	1	1	1
0.2505	0.0509	-0.0029107109	1	1	2
0.2505	0.0509	-0.002910629	1	2	1
0.2505	0.0509	0.0029107481	1	2	2
0.2505	0.0509	0.0029108077	2	1	1
0.2505	0.0509	-0.0029106997	2	1	2
0.2505	0.0509	-0.0029106438	2	2	1
0.2505	0.0509	0.0029107556	2	2	2
0.2505	0.1008	0.0046221167	1	1	1
0.2505	0.1008	-0.004622139	1	1	2
0.2505	0.1008	-0.0046221614	1	2	1
0.2505	0.1008	0.004622124	1	2	2
0.2505	0.1008	0.0046221316	2	1	1
0.2505	0.1008	-0.004622139	2	1	2
0.2505	0.1008	-0.0046221614	2	2	1
0.2505	0.1008	0.004622139	2	2	2
0.2505	0.1507	0.0055646747	1	1	1
0.2505	0.1507	-0.0055646673	1	1	2
0.2505	0.1507	-0.0055646747	1	2	1
0.2505	0.1507	0.00556466	1	2	2
0.2505	0.1507	0.0055646747	2	1	1
0.2505	0.1507	-0.00556466	2	1	2
0.2505	0.1507	-0.0055646747	2	2	1
0.2505	0.1507	0.0055646524	2	2	2
0.2505	0.2006	0.0060176253	1	1	1
0.2505	0.2006	-0.006017603	1	1	2
0.2505	0.2006	-0.0060176104	1	2	1
0.2505	0.2006	0.0060176253	1	2	2
0.2505	0.2006	0.0060176253	2	1	1
0.2505	0.2006	-0.0060176104	2	1	2
0.2505	0.2006	-0.0060175955	2	2	1
0.2505	0.2006	0.0060176253	2	2	2
0.2505	0.2505	0.0061563924	1	1	1
0.2505	0.2505	-0.0061564147	1	1	2
0.2505	0.2505	-0.0061564147	1	2	1
0.2505	0.2505	0.00615637	1	2	2
0.2505	0.2505	0.0061563775	2	1	1
0.2505	0.2505	-0.0061564073	2	1	2
0.2505	0.2505	-0.0061564073	2	2	1
0.2505	0.2505	0.0061564	2	2	2
0.2505	0.3004	0.0060884356	1	1	1
0.2505	0.3004	-0.0060884207	1	1	2
0.2505	0.3004	-0.0060884207	1	2	1
0.2505	0.3004	0.0060884506	1	2	2
0.2505	0.3004	0.0060884356	2	1	1
0.2505	0.3004	-0.0060884356	2	1	2
0.2505	0.3004	-0.006088406	2	2	1
0.2505	0.3004	0.0060884506	2	2	2
0.2505	0.3503	0.005880706	1	1	1
0.2505	0.3503	-0.005880624	1	1	2
0.2505	0.3503	-0.0058806464	1	2	1
0.2505	0.3503	0.0058806986	1	2	2
0.2505	0.3503	0.005880691	2	1	1
0.2505	0.3503	-0.005880609	2	1	2
0.2505	0.3503	-0.005880654	2	2	1
0.2505	0.3503	0.0058807135	2	2	2
0.2505	0.4002	0.0055761784	1	1	1
0.2505	0.4002	-0.0055761486	1	1	2
0.2505	0.4002	-0.005576171	1	2	1
0.2505	0.4002	0.0055762082	1	2	2
0.2505	0.4002	0.005576201	2	1	1
0.2505	0.4002	-0.0055761486	2	1	2
0.2505	0.4002	-0.005576156	2	2	1
0.2505	0.4002	0.0055761933	2	2	2
0.2505	0.4501	0.005203679	1	1	1
0.2505	0.4501	-0.005203679	1	1	2
0.2505	0.4501	-0.005203679	1	2	1
0.2505	0.4501	0.005203694	1	2	2
0.2505	0.4501	0.0052036867	2	1	1
0.2505	0.4501	-0.0052036643	2	1	2
0.2505	0.4501	-0.005203679	2	2	1
0.2505	0.4501	0.005203679	2	2	2
0.2505	0.5	0.0047830567	1	1	1
0.2505	0.5	-0.004783079	1	1	2
0.2505	0.5	-0.0047830865	1	2	1
0.2505	0.5	0.004783094	1	2	2
0.2505	0.5	0.0047830716	2	1	1
0.2505	0.5	-0.004783094	2	1	2
0.2505	0.5	-0.0047830716	2	2	1
0.2505	0.5	0.004783049	2	2	2
0.2505	0.5499	0.0043287203	1	1	1
0.2505	0.5499	-0.004328668	1	1	2
0.2505	0.5499	-0.004328698	1	2	1
0.2505	0.5499	0.0043287873	1	2	2
0.2505	0.5499	0.00432875	2	1	1
0.2505	0.5499	-0.004328668	2	1	2
0.2505	0.5499	-0.0043286905	2	2	1
0.2505	0.5499	0.0043287575	2	2	2
0.2505	0.5998	0.003851384	1	1	1
0.2505	0.5998	-0.003851369	1	1	2
0.2505	0.5998	-0.0038513765	1	2	1
0.2505	0.5998	0.003851369	1	2	2
0.2505	0.5998	0.003851384	2	1	1
0.2505	0.5998	-0.0038513988	2	1	2
0.2505	0.5998	-0.0038513727	2	2	1
0.2505	0.5998	0.0038514137	2	2	2
0.2505	0.6497	0.0033595562	1	1	1
0.2505	0.6497	-0.0033594966	1	1	2
0.2505	0.6497	-0.0033595376	1	2	1
0.2505	0.6497	0.003359586	1	2	2
0.2505	0.6497	0.0033595525	2	1	1
0.2505	0.6497	-0.0033594966	2	1	2
0.2505	0.6497	-0.0033595338	2	2	1
0.2505	0.6497	0.0033596158	2	2	2
0.2505	0.6996	0.0028601438	1	1	1
0.2505	0.6996	-0.0028601438	1	1	2
0.2505	0.6996	-0.00286014	1	2	1
0.2505	0.6996	0.002860099	1	2	2
0.2505	0.6996	0.0028601363	2	1	1
0.2505	0.6996	-0.0028601587	2	1	2
0.2505	0.6996	-0.00286014	2	2	1
0.2505	0.6996	0.0028601289	2	2	2
0.2505	0.7495	0.0023591146	1	1	1
0.2505	0.7495	-0.0023591071	1	1	2
0.2505	0.7495	-0.0023591146	1	2	1
0.2505	0.7495	0.002359137	1	2	2
0.2505	0.7495	0.0023591183	2	1	1
0.2505	0.7495	-0.0023591071	2	1	2
0.2505	0.7495	-0.0023591071	2	2	1
0.2505	0.7495	0.002359122	2	2	2
0.2505	0.7994	0.0018618125	1	1	1
0.2505	0.7994	-0.0018617809	1	1	2
0.2505	0.7994	-0.0018618144	1	2	1
0.2505	0.7994	0.0018618554	1	2	2
0.2505	0.7994	0.0018618219	2	1	1
0.2505	0.7994	-0.0018617809	2	1	2
0.2505	0.7994	-0.001861807	2	2	1
0.2505	0.7994	0.0018618405	2	2	2
0.2505	0.8493	0.0013731997	1	1	1
0.2505	0.8493	-0.0013731569	1	1	2
0.2505	0.8493	-0.0013731979	1	2	1
0.2505	0.8493	0.0013732016	1	2	2
0.2505	0.8493	0.0013732016	2	1	1
0.2505	0.8493	-0.0013732165	2	1	2
0.2505	0.8493	-0.0013731923	2	2	1
0.2505	0.8493	0.0013732463	2	2	2
0.2505	0.8992	0.00089804456	1	1	1
0.2505	0.8992	-0.0008980334	1	1	2
0.2505	0.8992	-0.0008980483	1	2	1
0.2505	0.8992	0.0008980632	1	2	2
0.2505	0.8992	0.0008980483	2	1	1
0.2505	0.8992	-0.0008980483	2	1	2
0.2505	0.8992	-0.00089804176	2	2	1
0.2505	0.8992	0.0008980632	2	2	2
0.2505	0.9491	0.00044116052	1	1	1
0.2505	0.9491	-0.00044117868	1	1	2
0.2505	0.9491	-0.00044116238	1	2	1
0.2505	0.9491	0.00044105947	1	2	2
0.2505	0.9491	0.00044115912	2	1	1
0.2505	0.9491	-0.00044123828	2	1	2
0.2505	0.9491	-0.00044116145	2	2	1
0.2505	0.9491	0.00044113398	2	2	2
0.2505	0.999	8.35002e-6	1	1	1
0.2505	0.999	-8.329749e-6	1	1	2
0.2505	0.999	-8.350042e-6	1	2	1
0.2505	0.999	8.34465e-6	1	2	2
0.2505	0.999	8.350049e-6	2	1	1
0.2505	0.999	-8.359551e-6	2	1	2
0.2505	0.999	-8.35002e-6	2	2	1
0.2505	0.999	8.404255e-6	2	2	2
0.3004	0.001	7.502735e-5	1	1	1
0.3004	0.001	-7.499475e-5	1	1	2
0.3004	0.001	-7.5012445e-5	1	2	1
0.3004	0.001	7.4991956e-5	1	2	2
0.3004	0.001	7.498264e-5	2	1	1
0.3004	0.001	-7.499475e-5	2	1	2
0.3004	0.001	-7.5012445e-5	2	2	1
0.3004	0.001	7.4997544e-5	2	2	2
0.3004	0.0509	0.003163427	1	1	1
0.3004	0.0509	-0.0031634197	1	1	2
0.3004	0.0509	-0.003163427	1	2	1
0.3004	0.0509	0.003163427	1	2	2
0.3004	0.0509	0.003163427	2	1	1
0.3004	0.0509	-0.0031634234	2	1	2
0.3004	0.0509	-0.003163427	2	2	1
0.3004	0.0509	0.0031634197	2	2	2
0.3004	0.1008	0.005020544	1	1	1
0.3004	0.1008	-0.005020559	1	1	2
0.3004	0.1008	-0.0050205737	1	2	1
0.3004	0.1008	0.0050205514	1	2	2
0.3004	0.1008	0.005020529	2	1	1
0.3004	0.1008	-0.0050205663	2	1	2
0.3004	0.1008	-0.005020559	2	2	1
0.3004	0.1008	0.0050205514	2	2	2
0.3004	0.1507	0.006030157	1	1	1
0.3004	0.1507	-0.0060301498	1	1	2
0.3004	0.1507	-0.006030157	1	2	1
0.3004	0.1507	0.00603012	1	2	2
0.3004	0.1507	0.0060301274	2	1	1
0.3004	0.1507	-0.0060301647	2	1	2
0.3004	0.1507	-0.006030172	2	2	1
0.3004	0.1507	0.006030157	2	2	2
0.3004	0.2006	0.006503254	1	1	1
0.3004	0.2006	-0.006503284	1	1	2
0.3004	0.2006	-0.006503269	1	2	1
0.3004	0.2006	0.006503232	1	2	2
0.3004	0.2006	0.006503254	2	1	1
0.3004	0.2006	-0.0065032914	2	1	2
0.3004	0.2006	-0.006503284	2	2	1
0.3004	0.2006	0.0065032765	2	2	2
0.3004	0.2505	0.0066352636	1	1	1
0.3004	0.2505	-0.0066352114	1	1	2
0.3004	0.2505	-0.0066352338	1	2	1
0.3004	0.2505	0.0066352785	1	2	2
0.3004	0.2505	0.0066352636	2	1	1
0.3004	0.2505	-0.006635241	2	1	2
0.3004	0.2505	-0.006635204	2	2	1
0.3004	0.2505	0.0066352934	2	2	2
0.3004	0.3004	0.0065450445	1	1	1
0.3004	0.3004	-0.00654494	1	1	2
0.3004	0.3004	-0.0065449476	1	2	1
0.3004	0.3004	0.006545022	1	2	2
0.3004	0.3004	0.0065450296	2	1	1
0.3004	0.3004	-0.0065449625	2	1	2
0.3004	0.3004	-0.0065449476	2	2	1
0.3004	0.3004	0.006545052	2	2	2
0.3004	0.3503	0.006306164	1	1	1
0.3004	0.3503	-0.0063061863	1	1	2
0.3004	0.3503	-0.006306164	1	2	1
0.3004	0.3503	0.0063061565	1	2	2
0.3004	0.3503	0.0063061714	2	1	1
0.3004	0.3503	-0.0063061565	2	1	2
0.3004	0.3503	-0.0063061863	2	2	1
0.3004	0.3503	0.0063061714	2	2	2
0.3004	0.4002	0.0059658214	1	1	1
0.3004	0.4002	-0.0059658587	1	1	2
0.3004	0.4002	-0.005965866	1	2	1
0.3004	0.4002	0.005965784	1	2	2
0.3004	0.4002	0.005965814	2	1	1
0.3004	0.4002	-0.0059658736	2	1	2
0.3004	0.4002	-0.0059658512	2	2	1
0.3004	0.4002	0.005965829	2	2	2
0.3004	0.4501	0.0055552423	1	1	1
0.3004	0.4501	-0.0055551976	1	1	2
0.3004	0.4501	-0.00555519	1	2	1
0.3004	0.4501	0.0055552423	1	2	2
0.3004	0.4501	0.005555235	2	1	1
0.3004	0.4501	-0.0055551976	2	1	2
0.3004	0.4501	-0.0055552125	2	2	1
0.3004	0.4501	0.005555302	2	2	2
0.3004	0.5	0.0050958544	1	1	1
0.3004	0.5	-0.0050958097	1	1	2
0.3004	0.5	-0.0050958246	1	2	1
0.3004	0.5	0.0050958544	1	2	2
0.3004	0.5	0.005095862	2	1	1
0.3004	0.5	-0.0050958395	2	1	2
0.3004	0.5	-0.0050958246	2	2	1
0.3004	0.5	0.005095899	2	2	2
0.3004	0.5499	0.004603103	1	1	1
0.3004	0.5499	-0.004603103	1	1	2
0.3004	0.5499	-0.0046030954	1	2	1
0.3004	0.5499	0.004603103	1	2	2
0.3004	0.5499	0.0046030954	2	1	1
0.3004	0.5499	-0.004603103	2	1	2
0.3004	0.5499	-0.0046030954	2	2	1
0.3004	0.5499	0.004603103	2	2	2
0.3004	0.5998	0.0040884726	1	1	1
0.3004	0.5998	-0.0040884316	1	1	2
0.3004	0.5998	-0.004088428	1	2	1
0.3004	0.5998	0.0040885657	1	2	2
0.3004	0.5998	0.0040884763	2	1	1
0.3004	0.5998	-0.004088387	2	1	2
0.3004	0.5998	-0.0040884316	2	2	1
0.3004	0.5998	0.004088506	2	2	2
0.3004	0.6497	0.0035608374	1	1	1
0.3004	0.6497	-0.003560841	1	1	2
0.3004	0.6497	-0.0035608374	1	2	1
0.3004	0.6497	0.003560841	1	2	2
0.3004	0.6497	0.0035608336	2	1	1
0.3004	0.6497	-0.003560841	2	1	2
0.3004	0.6497	-0.0035608374	2	2	1
0.3004	0.6497	0.003560856	2	2	2
0.3004	0.6996	0.0030274466	1	1	1
0.3004	0.6996	-0.0030274242	1	1	2
0.3004	0.6996	-0.0030274428	1	2	1
0.3004	0.6996	0.0030274391	1	2	2
0.3004	0.6996	0.0030274466	2	1	1
0.3004	0.6996	-0.0030274242	2	1	2
0.3004	0.6996	-0.0030274391	2	2	1
0.3004	0.6996	0.003027454	2	2	2
0.3004	0.7495	0.0024943557	1	1	1
0.3004	0.7495	-0.0024943054	1	1	2
0.3004	0.7495	-0.0024943352	1	2	1
0.3004	0.7495	0.0024943948	1	2	2
0.3004	0.7495	0.0024943538	2	1	1
0.3004	0.7495	-0.0024943054	2	1	2
0.3004	0.7495	-0.0024943426	2	2	1
0.3004	0.7495	0.0024943799	2	2	2
0.3004	0.7994	0.0019669142	1	1	1
0.3004	0.7994	-0.001966849	1	1	2
0.3004	0.7994	-0.0019669011	1	2	1
0.3004	0.7994	0.0019669235	1	2	2
0.3004	0.7994	0.0019669123	2	1	1
0.3004	0.7994	-0.0019668639	2	1	2
0.3004	0.7994	-0.001966903	2	2	1
0.3004	0.7994	0.0019669533	2	2	2
0.3004	0.8493	0.0014499892	1	1	1
0.3004	0.8493	-0.0014499724	1	1	2
0.3004	0.8493	-0.0014499836	1	2	1
0.3004	0.8493	0.001450032	1	2	2
0.3004	0.8493	0.001449991	2	1	1
0.3004	0.8493	-0.0014499426	2	1	2
0.3004	0.8493	-0.0014499854	2	2	1
0.3004	0.8493	0.0014500022	2	2	2
0.3004	0.8992	0.0009481814	1	1	1
0.3004	0.8992	-0.0009481907	1	1	2
0.3004	0.8992	-0.00094818324	1	2	1
0.3004	0.8992	0.0009482205	1	2	2
0.3004	0.8992	0.00094818324	2	1	1
0.3004	0.8992	-0.0009481758	2	1	2
0.3004	0.8992	-0.0009481823	2	2	1
0.3004	0.8992	0.0009481609	2	2	2
0.3004	0.9491	0.00046601705	1	1	1
0.3004	0.9491	-0.0004659891	1	1	2
0.3004	0.9491	-0.00046601612	1	2	1
0.3004	0.9491	0.00046607852	1	2	2
0.3004	0.9491	0.00046601845	2	1	1
0.3004	0.9491	-0.0004659444	2	1	2
0.3004	0.9491	-0.00046601566	2	2	1
0.3004	0.9491	0.00046607852	2	2	2
0.3004	0.999	8.833813e-6	1	1	1
0.3004	0.999	-8.791685e-6	1	1	2
0.3004	0.999	-8.833813e-6	1	2	1
0.3004	0.999	8.761883e-6	1	2	2
0.3004	0.999	8.833769e-6	2	1	1
0.3004	0.999	-8.910894e-6	2	1	2
0.3004	0.999	-8.833784e-6	2	2	1
0.3004	0.999	8.881092e-6	2	2	2
0.3503	0.001	7.753074e-5	1	1	1
0.3503	0.001	-7.757591e-5	1	1	2
0.3503	0.001	-7.766485e-5	1	2	1
0.3503	0.001	7.757172e-5	1	2	2
0.3503	0.001	7.750094e-5	2	1	1
0.3503	0.001	-7.757638e-5	2	1	2
0.3503	0.001	-7.763505e-5	2	2	1
0.3503	0.001	7.757172e-5	2	2	2
0.3503	0.0509	0.0033003092	1	1	1
0.3503	0.0509	-0.003300283	1	1	2
0.3503	0.0509	-0.0033002496	1	2	1
0.3503	0.0509	0.0033002868	1	2	2
0.3503	0.0509	0.0033003092	2	1	1
0.3503	0.0509	-0.003300272	2	1	2
0.3503	0.0509	-0.0033002645	2	2	1
0.3503	0.0509	0.0033003017	2	2	2
0.3503	0.1008	0.0052387267	1	1	1
0.3503	0.1008	-0.005238667	1	1	2
0.3503	0.1008	-0.0052386373	1	2	1
0.3503	0.1008	0.0052387044	1	2	2
0.3503	0.1008	0.005238712	2	1	1
0.3503	0.1008	-0.005238667	2	1	2
0.3503	0.1008	-0.005238652	2	2	1
0.3503	0.1008	0.0052387044	2	2	2
0.3503	0.1507	0.0062848106	1	1	1
0.3503	0.1507	-0.006284803	1	1	2
0.3503	0.1507	-0.006284818	1	2	1
0.3503	0.1507	0.0062848106	1	2	2
0.3503	0.1507	0.0062847957	2	1	1
0.3503	0.1507	-0.0062848106	2	1	2
0.3503	0.1507	-0.0062847883	2	2	1
0.3503	0.1507	0.0062847957	2	2	2
0.3503	0.2006	0.00676734	1	1	1
0.3503	0.2006	-0.0067672953	1	1	2
0.3503	0.2006	-0.006767288	1	2	1
0.3503	0.2006	0.0067673326	1	2	2
0.3503	0.2006	0.0067673326	2	1	1
0.3503	0.2006	-0.00676731	2	1	2
0.3503	0.2006	-0.0067673028	2	2	1
0.3503	0.2006	0.0067673326	2	2	2
0.3503	0.2505	0.0068931133	1	1	1
0.3503	0.2505	-0.0068930984	1	1	2
0.3503	0.2505	-0.0068930835	1	2	1
0.3503	0.2505	0.006893158	1	2	2
0.3503	0.2505	0.006893128	2	1	1
0.3503	0.2505	-0.006893091	2	1	2
0.3503	0.2505	-0.0068930835	2	2	1
0.3503	0.2505	0.0068930984	2	2	2
0.3503	0.3004	0.006787844	1	1	1
0.3503	0.3004	-0.006787814	1	1	2
0.3503	0.3004	-0.0067878366	1	2	1
0.3503	0.3004	0.0067878217	1	2	2
0.3503	0.3004	0.0067878366	2	1	1
0.3503	0.3004	-0.006787829	2	1	2
0.3503	0.3004	-0.0067878366	2	2	1
0.3503	0.3004	0.0067878366	2	2	2
0.3503	0.3503	0.006529145	1	1	1
0.3503	0.3503	-0.0065291375	1	1	2
0.3503	0.3503	-0.0065291375	1	2	1
0.3503	0.3503	0.0065291524	1	2	2
0.3503	0.3503	0.006529145	2	1	1
0.3503	0.3503	-0.0065291375	2	1	2
0.3503	0.3503	-0.006529145	2	2	1
0.3503	0.3503	0.0065291524	2	2	2
0.3503	0.4002	0.006166622	1	1	1
0.3503	0.4002	-0.0061666593	1	1	2
0.3503	0.4002	-0.006166652	1	2	1
0.3503	0.4002	0.0061666667	1	2	2
0.3503	0.4002	0.0061666444	2	1	1
0.3503	0.4002	-0.006166652	2	1	2
0.3503	0.4002	-0.0061666593	2	2	1
0.3503	0.4002	0.0061665773	2	2	2
0.3503	0.4501	0.00573314	1	1	1
0.3503	0.4501	-0.005733162	1	1	2
0.3503	0.4501	-0.0057331473	1	2	1
0.3503	0.4501	0.0057331324	1	2	2
0.3503	0.4501	0.0057331324	2	1	1
0.3503	0.4501	-0.0057331473	2	1	2
0.3503	0.4501	-0.0057331473	2	2	1
0.3503	0.4501	0.0057331026	2	2	2
0.3503	0.5	0.005251121	1	1	1
0.3503	0.5	-0.0052511394	1	1	2
0.3503	0.5	-0.0052511394	1	2	1
0.3503	0.5	0.0052511543	1	2	2
0.3503	0.5	0.0052511357	2	1	1
0.3503	0.5	-0.0052511245	2	1	2
0.3503	0.5	-0.0052511245	2	2	1
0.3503	0.5	0.0052511096	2	2	2
0.3503	0.5499	0.004736714	1	1	1
0.3503	0.5499	-0.0047367364	1	1	2
0.3503	0.5499	-0.0047367215	1	2	1
0.3503	0.5499	0.0047367066	1	2	2
0.3503	0.5499	0.004736718	2	1	1
0.3503	0.5499	-0.0047366917	2	1	2
0.3503	0.5499	-0.0047367215	2	2	1
0.3503	0.5499	0.0047366917	2	2	2
0.3503	0.5998	0.004201755	1	1	1
0.3503	0.5998	-0.0042017847	1	1	2
0.3503	0.5998	-0.00420177	1	2	1
0.3503	0.5998	0.004201755	1	2	2
0.3503	0.5998	0.004201755	2	1	1
0.3503	0.5998	-0.0042017847	2	1	2
0.3503	0.5998	-0.00420177	2	2	1
0.3503	0.5998	0.00420177	2	2	2
0.3503	0.6497	0.0036553852	1	1	1
0.3503	0.6497	-0.003655389	1	1	2
0.3503	0.6497	-0.0036553927	1	2	1
0.3503	0.6497	0.0036554039	1	2	2
0.3503	0.6497	0.0036553964	2	1	1
0.3503	0.6497	-0.003655374	2	1	2
0.3503	0.6497	-0.0036553852	2	2	1
0.3503	0.6497	0.003655389	2	2	2
0.3503	0.6996	0.003104888	1	1	1
0.3503	0.6996	-0.0031048954	1	1	2
0.3503	0.6996	-0.003104899	1	2	1
0.3503	0.6996	0.0031048805	1	2	2
0.3503	0.6996	0.0031048954	2	1	1
0.3503	0.6996	-0.0031049103	2	1	2
0.3503	0.6996	-0.0031048916	2	2	1
0.3503	0.6996	0.0031048506	2	2	2
0.3503	0.7495	0.0025563017	1	1	1
0.3503	0.7495	-0.0025562793	1	1	2
0.3503	0.7495	-0.0025562868	1	2	1
0.3503	0.7495	0.002556324	1	2	2
0.3503	0.7495	0.0025563017	2	1	1
0.3503	0.7495	-0.0025562644	2	1	2
0.3503	0.7495	-0.0025562905	2	2	1
0.3503	0.7495	0.0025563538	2	2	2
0.3503	0.7994	0.002014799	1	1	1
0.3503	0.7994	-0.002014786	1	1	2
0.3503	0.7994	-0.0020147897	1	2	1
0.3503	0.7994	0.0020148754	1	2	2
0.3503	0.7994	0.0020148028	2	1	1
0.3503	0.7994	-0.002014786	2	1	2
0.3503	0.7994	-0.0020147897	2	2	1
0.3503	0.7994	0.0020148456	2	2	2
0.3503	0.8493	0.001485046	1	1	1
0.3503	0.8493	-0.0014850348	1	1	2
0.3503	0.8493	-0.0014850367	1	2	1
0.3503	0.8493	0.0014851391	1	2	2
0.3503	0.8493	0.001485046	2	1	1
0.3503	0.8493	-0.0014849752	2	1	2
0.3503	0.8493	-0.0014850385	2	2	1
0.3503	0.8493	0.0014851093	2	2	2
0.3503	0.8992	0.00097132195	1	1	1
0.3503	0.8992	-0.0009713471	1	1	2
0.3503	0.8992	-0.0009713266	1	2	1
0.3503	0.8992	0.0009713471	1	2	2
0.3503	0.8992	0.0009713266	2	1	1
0.3503	0.8992	-0.0009713173	2	1	2
0.3503	0.8992	-0.000971321	2	2	1
0.3503	0.8992	0.0009713173	2	2	2
0.3503	0.9491	0.0004777494	1	1	1
0.3503	0.9491	-0.00047776103	1	1	2
0.3503	0.9491	-0.00047774706	1	2	1
0.3503	0.9491	0.00047779083	1	2	2
0.3503	0.9491	0.00047774846	2	1	1
0.3503	0.9491	-0.00047770143	2	1	2
0.3503	0.9491	-0.00047775032	2	2	1
0.3503	0.9491	0.00047773123	2	2	2
0.3503	0.999	9.071191e-6	1	1	1
0.3503	0.999	-9.1046095e-6	1	1	2
0.3503	0.999	-9.071227e-6	1	2	1
0.3503	0.999	9.059906e-6	1	2	2
0.3503	0.999	9.071198e-6	2	1	1
0.3503	0.999	-9.074807e-6	2	1	2
0.3503	0.999	-9.071213e-6	2	2	1
0.3503	0.999	9.030104e-6	2	2	2
0.4002	0.001	7.763505e-5	1	1	1
0.4002	0.001	-7.761456e-5	1	1	2
0.4002	0.001	-7.763505e-5	1	2	1
0.4002	0.001	7.7617355e-5	1	2	2
0.4002	0.001	7.7590346e-5	2	1	1
0.4002	0.001	-7.761596e-5	2	1	2
0.4002	0.001	-7.7575445e-5	2	2	1
0.4002	0.001	7.761549e-5	2	2	2
0.4002	0.0509	0.0033241808	1	1	1
0.4002	0.0509	-0.003324207	1	1	2
0.4002	0.0509	-0.0033242553	1	2	1
0.4002	0.0509	0.0033241957	1	2	2
0.4002	0.0509	0.0033241957	2	1	1
0.4002	0.0509	-0.0033242106	2	1	2
0.4002	0.0509	-0.0033242404	2	2	1
0.4002	0.0509	0.0033241734	2	2	2
0.4002	0.1008	0.0052823126	1	1	1
0.4002	0.1008	-0.0052823424	1	1	2
0.4002	0.1008	-0.005282387	1	2	1
0.4002	0.1008	0.0052823126	1	2	2
0.4002	0.1008	0.005282283	2	1	1
0.4002	0.1008	-0.005282346	2	1	2
0.4002	0.1008	-0.0052823573	2	2	1
0.4002	0.1008	0.0052823126	2	2	2
0.4002	0.1507	0.0063374788	1	1	1
0.4002	0.1507	-0.006337486	1	1	2
0.4002	0.1507	-0.0063375235	1	2	1
0.4002	0.1507	0.006337501	1	2	2
0.4002	0.1507	0.006337486	2	1	1
0.4002	0.1507	-0.006337501	2	1	2
0.4002	0.1507	-0.0063375086	2	2	1
0.4002	0.1507	0.0063374713	2	2	2
0.4002	0.2006	0.006821364	1	1	1
0.4002	0.2006	-0.006821342	1	1	2
0.4002	0.2006	-0.0068212897	1	2	1
0.4002	0.2006	0.006821379	1	2	2
0.4002	0.2006	0.0068213716	2	1	1
0.4002	0.2006	-0.006821327	2	1	2
0.4002	0.2006	-0.0068213344	2	2	1
0.4002	0.2006	0.006821364	2	2	2
0.4002	0.2505	0.0069435462	1	1	1
0.4002	0.2505	-0.0069435686	1	1	2
0.4002	0.2505	-0.0069435686	1	2	1
0.4002	0.2505	0.006943539	1	2	2
0.4002	0.2505	0.006943539	2	1	1
0.4002	0.2505	-0.006943576	2	1	2
0.4002	0.2505	-0.0069435686	2	2	1
0.4002	0.2505	0.0069435537	2	2	2
0.4002	0.3004	0.0068318546	1	1	1
0.4002	0.3004	-0.006831862	1	1	2
0.4002	0.3004	-0.0068318695	1	2	1
0.4002	0.3004	0.00683181	1	2	2
0.4002	0.3004	0.006831832	2	1	1
0.4002	0.3004	-0.006831877	2	1	2
0.4002	0.3004	-0.0068318844	2	2	1
0.4002	0.3004	0.0068318546	2	2	2
0.4002	0.3503	0.0065653846	1	1	1
0.4002	0.3503	-0.0065653995	1	1	2
0.4002	0.3503	-0.006565407	1	2	1
0.4002	0.3503	0.0065652877	1	2	2
0.4002	0.3503	0.0065653473	2	1	1
0.4002	0.3503	-0.0065654516	2	1	2
0.4002	0.3503	-0.0065654367	2	2	1
0.4002	0.3503	0.0065653324	2	2	2
0.4002	0.4002	0.0061947554	1	1	1
0.4002	0.4002	-0.0061947256	1	1	2
0.4002	0.4002	-0.006194718	1	2	1
0.4002	0.4002	0.0061947852	1	2	2
0.4002	0.4002	0.006194763	2	1	1
0.4002	0.4002	-0.006194733	2	1	2
0.4002	0.4002	-0.0061947033	2	2	1
0.4002	0.4002	0.0061947852	2	2	2
0.4002	0.4501	0.0057534873	1	1	1
0.4002	0.4501	-0.0057534575	1	1	2
0.4002	0.4501	-0.0057534426	1	2	1
0.4002	0.4501	0.0057535022	1	2	2
0.4002	0.4501	0.0057534873	2	1	1
0.4002	0.4501	-0.0057534575	2	1	2
0.4002	0.4501	-0.005753435	2	2	1
0.4002	0.4501	0.005753517	2	2	2
0.4002	0.5	0.0052646063	1	1	1
0.4002	0.5	-0.0052645802	1	1	2
0.4002	0.5	-0.0052645653	1	2	1
0.4002	0.5	0.0052646548	1	2	2
0.4002	0.5	0.00526461	2	1	1
0.4002	0.5	-0.0052645802	2	1	2
0.4002	0.5	-0.005264573	2	2	1
0.4002	0.5	0.0052646548	2	2	2
0.4002	0.5499	0.0047444925	1	1	1
0.4002	0.5499	-0.0047445	1	1	2
0.4002	0.5499	-0.004744485	1	2	1
0.4002	0.5499	0.004744455	1	2	2
0.4002	0.5499	0.0047444813	2	1	1
0.4002	0.5499	-0.0047445	2	1	2
0.4002	0.5499	-0.0047445	2	2	1
0.4002	0.5499	0.0047445	2	2	2
0.4002	0.5998	0.00420516	1	1	1
0.4002	0.5998	-0.004205197	1	1	2
0.4002	0.5998	-0.004205182	1	2	1
0.4002	0.5998	0.0042051673	1	2	2
0.4002	0.5998	0.0042051747	2	1	1
0.4002	0.5998	-0.0042051524	2	1	2
0.4002	0.5998	-0.0042051747	2	2	1
0.4002	0.5998	0.0042051375	2	2	2
0.4002	0.6497	0.0036557987	1	1	1
0.4002	0.6497	-0.0036558062	1	1	2
0.4002	0.6497	-0.003655795	1	2	1
0.4002	0.6497	0.0036557317	1	2	2
0.4002	0.6497	0.00365578	2	1	1
0.4002	0.6497	-0.0036558062	2	1	2
0.4002	0.6497	-0.0036558136	2	2	1
0.4002	0.6497	0.0036557913	2	2	2
0.4002	0.6996	0.0031035468	1	1	1
0.4002	0.6996	-0.003103584	1	1	2
0.4002	0.6996	-0.003103543	1	2	1
0.4002	0.6996	0.0031035244	1	2	2
0.4002	0.6996	0.0031035393	2	1	1
0.4002	0.6996	-0.0031035393	2	1	2
0.4002	0.6996	-0.0031035654	2	2	1
0.4002	0.6996	0.0031034946	2	2	2
0.4002	0.7495	0.002554305	1	1	1
0.4002	0.7495	-0.0025543123	1	1	2
0.4002	0.7495	-0.0025543123	1	2	1
0.4002	0.7495	0.0025542974	1	2	2
0.4002	0.7495	0.002554305	2	1	1
0.4002	0.7495	-0.0025543123	2	1	2
0.4002	0.7495	-0.0025543012	2	2	1
0.4002	0.7495	0.0025542676	2	2	2
0.4002	0.7994	0.0020130053	1	1	1
0.4002	0.7994	-0.0020129979	1	1	2
0.4002	0.7994	-0.0020130165	1	2	1
0.4002	0.7994	0.0020129979	1	2	2
0.4002	0.7994	0.0020130072	2	1	1
0.4002	0.7994	-0.0020130277	2	1	2
0.4002	0.7994	-0.0020130053	2	2	1
0.4002	0.7994	0.0020129979	2	2	2
0.4002	0.8493	0.001483989	1	1	1
0.4002	0.8493	-0.0014839768	1	1	2
0.4002	0.8493	-0.001483988	1	2	1
0.4002	0.8493	0.001483947	1	2	2
0.4002	0.8493	0.0014839852	2	1	1
0.4002	0.8493	-0.0014839917	2	1	2
0.4002	0.8493	-0.0014839917	2	2	1
0.4002	0.8493	0.0014839768	2	2	2
0.4002	0.8992	0.0009711534	1	1	1
0.4002	0.8992	-0.0009711236	1	1	2
0.4002	0.8992	-0.00097115245	1	2	1
0.4002	0.8992	0.0009711385	1	2	2
0.4002	0.8992	0.0009711534	2	1	1
0.4002	0.8992	-0.0009711534	2	1	2
0.4002	0.8992	-0.0009711534	2	2	1
0.4002	0.8992	0.0009711683	2	2	2
0.4002	0.9491	0.00047815265	1	1	1
0.4002	0.9491	-0.00047816336	1	1	2
0.4002	0.9491	-0.0004781573	1	2	1
0.4002	0.9491	0.00047814846	1	2	2
0.4002	0.9491	0.00047815545	2	1	1
0.4002	0.9491	-0.00047816336	2	1	2
0.4002	0.9491	-0.00047815265	2	2	1
0.4002	0.9491	0.00047814846	2	2	2
0.4002	0.999	9.095325e-6	1	1	1
0.4002	0.999	-9.1046095e-6	1	1	2
0.4002	0.999	-9.095398e-6	1	2	1
0.4002	0.999	9.059906e-6	1	2	2
0.4002	0.999	9.095347e-6	2	1	1
0.4002	0.999	-9.1046095e-6	2	1	2
0.4002	0.999	-9.095282e-6	2	2	1
0.4002	0.999	9.089708e-6	2	2	2
0.4501	0.001	7.5250864e-5	1	1	1
0.4501	0.001	-7.530488e-5	1	1	2
0.4501	0.001	-7.537007e-5	1	2	1
0.4501	0.001	7.5301155e-5	1	2	2
0.4501	0.001	7.5265765e-5	2	1	1
0.4501	0.001	-7.530535e-5	2	1	2
0.4501	0.001	-7.5399876e-5	2	2	1
0.4501	0.001	7.530209e-5	2	2	2
0.4501	0.0509	0.0032428205	1	1	1
0.4501	0.0509	-0.0032428429	1	1	2
0.4501	0.0509	-0.0032428503	1	2	1
0.4501	0.0509	0.003242828	1	2	2
0.4501	0.0509	0.0032428354	2	1	1
0.4501	0.0509	-0.0032428354	2	1	2
0.4501	0.0509	-0.0032428503	2	2	1
0.4501	0.0509	0.0032428503	2	2	2
0.4501	0.1008	0.0051639155	1	1	1
0.4501	0.1008	-0.0051638633	1	1	2
0.4501	0.1008	-0.0051638484	1	2	1
0.4501	0.1008	0.005163908	1	2	2
0.4501	0.1008	0.0051639155	2	1	1
0.4501	0.1008	-0.0051638708	2	1	2
0.4501	0.1008	-0.0051638037	2	2	1
0.4501	0.1008	0.0051638708	2	2	2
0.4501	0.1507	0.0062034056	1	1	1
0.4501	0.1507	-0.0062033758	1	1	2
0.4501	0.1507	-0.006203383	1	2	1
0.4501	0.1507	0.006203398	1	2	2
0.4501	0.1507	0.0062033907	2	1	1
0.4501	0.1507	-0.006203387	2	1	2
0.4501	0.1507	-0.0062033683	2	2	1
0.4501	0.1507	0.006203413	2	2	2
0.4501	0.2006	0.006681964	1	1	1
0.4501	0.2006	-0.0066819564	1	1	2
0.4501	0.2006	-0.006681934	1	2	1
0.4501	0.2006	0.006681964	1	2	2
0.4501	0.2006	0.006681964	2	1	1
0.4501	0.2006	-0.006681949	2	1	2
0.4501	0.2006	-0.006681949	2	2	1
0.4501	0.2006	0.0066819787	2	2	2
0.4501	0.2505	0.00680393	1	1	1
0.4501	0.2505	-0.0068039075	1	1	2
0.4501	0.2505	-0.006803915	1	2	1
0.4501	0.2505	0.0068039447	1	2	2
0.4501	0.2505	0.0068039373	2	1	1
0.4501	0.2505	-0.0068039075	2	1	2
0.4501	0.2505	-0.006803885	2	2	1
0.4501	0.2505	0.00680393	2	2	2
0.4501	0.3004	0.0066946372	1	1	1
0.4501	0.3004	-0.0066946	1	1	2
0.4501	0.3004	-0.006694585	1	2	1
0.4501	0.3004	0.006694615	1	2	2
0.4501	0.3004	0.006694615	2	1	1
0.4501	0.3004	-0.006694615	2	1	2
0.4501	0.3004	-0.00669457	2	2	1
0.4501	0.3004	0.0066946596	2	2	2
0.4501	0.3503	0.006432198	1	1	1
0.4501	0.3503	-0.0064322427	1	1	2
0.4501	0.3503	-0.006432265	1	2	1
0.4501	0.3503	0.0064322352	1	2	2
0.4501	0.3503	0.006432228	2	1	1
0.4501	0.3503	-0.006432228	2	1	2
0.4501	0.3503	-0.0064322203	2	2	1
0.4501	0.3503	0.0064321756	2	2	2
0.4501	0.4002	0.0060670003	1	1	1
0.4501	0.4002	-0.0060670525	1	1	2
0.4501	0.4002	-0.006067045	1	2	1
0.4501	0.4002	0.006066993	1	2	2
0.4501	0.4002	0.006067015	2	1	1
0.4501	0.4002	-0.006067045	2	1	2
0.4501	0.4002	-0.006067045	2	2	1
0.4501	0.4002	0.006066963	2	2	2
0.4501	0.4501	0.0056324564	1	1	1
0.4501	0.4501	-0.00563246	1	1	2
0.4501	0.4501	-0.005632475	1	2	1
0.4501	0.4501	0.00563246	1	2	2
0.4501	0.4501	0.0056324564	2	1	1
0.4501	0.4501	-0.005632475	2	1	2
0.4501	0.4501	-0.00563246	2	2	1
0.4501	0.4501	0.0056324303	2	2	2
0.4501	0.5	0.0051515475	1	1	1
0.4501	0.5	-0.005151555	1	1	2
0.4501	0.5	-0.0051515326	1	2	1
0.4501	0.5	0.0051515847	1	2	2
0.4501	0.5	0.005151551	2	1	1
0.4501	0.5	-0.005151525	2	1	2
0.4501	0.5	-0.005151525	2	2	1
0.4501	0.5	0.00515157	2	2	2
0.4501	0.5499	0.0046406128	1	1	1
0.4501	0.5499	-0.004640676	1	1	2
0.4501	0.5499	-0.004640661	1	2	1
0.4501	0.5499	0.004640594	1	2	2
0.4501	0.5499	0.0046406277	2	1	1
0.4501	0.5499	-0.0046406537	2	1	2
0.4501	0.5499	-0.0046406463	2	2	1
0.4501	0.5499	0.0046405345	2	2	2
0.4501	0.5998	0.004111614	1	1	1
0.4501	0.5998	-0.004111655	1	1	2
0.4501	0.5998	-0.00411164	1	2	1
0.4501	0.5998	0.004111588	1	2	2
0.4501	0.5998	0.004111614	2	1	1
0.4501	0.5998	-0.0041116476	2	1	2
0.4501	0.5998	-0.00411164	2	2	1
0.4501	0.5998	0.004111558	2	2	2
0.4501	0.6497	0.0035735369	1	1	1
0.4501	0.6497	-0.003573522	1	1	2
0.4501	0.6497	-0.003573522	1	2	1
0.4501	0.6497	0.003573507	1	2	2
0.4501	0.6497	0.003573522	2	1	1
0.4501	0.6497	-0.0035735518	2	1	2
0.4501	0.6497	-0.0035735406	2	2	1
0.4501	0.6497	0.0035735965	2	2	2
0.4501	0.6996	0.0030333512	1	1	1
0.4501	0.6996	-0.0030333698	1	1	2
0.4501	0.6996	-0.0030333623	1	2	1
0.4501	0.6996	0.0030332804	1	2	2
0.4501	0.6996	0.0030333437	2	1	1
0.4501	0.6996	-0.0030333996	2	1	2
0.4501	0.6996	-0.003033366	2	2	1
0.4501	0.6996	0.0030333102	2	2	2
0.4501	0.7495	0.0024966616	1	1	1
0.4501	0.7495	-0.0024967045	1	1	2
0.4501	0.7495	-0.0024966784	1	2	1
0.4501	0.7495	0.0024966598	1	2	2
0.4501	0.7495	0.0024966672	2	1	1
0.4501	0.7495	-0.0024966598	2	1	2
0.4501	0.7495	-0.0024966672	2	2	1
0.4501	0.7495	0.00249663	2	2	2
0.4501	0.7994	0.0019681174	1	1	1
0.4501	0.7994	-0.0019681305	1	1	2
0.4501	0.7994	-0.0019681193	1	2	1
0.4501	0.7994	0.0019680858	1	2	2
0.4501	0.7994	0.0019681174	2	1	1
0.4501	0.7994	-0.0019681305	2	1	2
0.4501	0.7994	-0.0019681267	2	2	1
0.4501	0.7994	0.001968056	2	2	2
0.4501	0.8493	0.0014516739	1	1	1
0.4501	0.8493	-0.0014516562	1	1	2
0.4501	0.8493	-0.0014516674	1	2	1
0.4501	0.8493	0.0014516711	1	2	2
0.4501	0.8493	0.0014516711	2	1	1
0.4501	0.8493	-0.001451686	2	1	2
0.4501	0.8493	-0.0014516711	2	2	1
0.4501	0.8493	0.0014517009	2	2	2
0.4501	0.8992	0.0009508226	1	1	1
0.4501	0.8992	-0.0009508878	1	1	2
0.4501	0.8992	-0.0009508319	1	2	1
0.4501	0.8992	0.0009508431	1	2	2
0.4501	0.8992	0.0009508282	2	1	1
0.4501	0.8992	-0.0009507537	2	1	2
0.4501	0.8992	-0.00095082447	2	2	1
0.4501	0.8992	0.0009507239	2	2	2
0.4501	0.9491	0.000468757	1	1	1
0.4501	0.9491	-0.00046871603	1	1	2
0.4501	0.9491	-0.0004687542	1	2	1
0.4501	0.9491	0.00046876073	1	2	2
0.4501	0.9491	0.00046875514	2	1	1
0.4501	0.9491	-0.00046877563	2	1	2
0.4501	0.9491	-0.00046875514	2	2	1
0.4501	0.9491	0.00046882033	2	2	2
0.4501	0.999	8.933996e-6	1	1	1
0.4501	0.999	-8.925796e-6	1	1	2
0.4501	0.999	-8.934032e-6	1	2	1
0.4501	0.999	8.910894e-6	1	2	2
0.4501	0.999	8.934017e-6	2	1	1
0.4501	0.999	-8.925796e-6	2	1	2
0.4501	0.999	-8.933974e-6	2	2	1
0.4501	0.999	8.910894e-6	2	2	2
0.5	0.001	7.0899725e-5	1	1	1
0.5	0.001	-7.088669e-5	1	1	2
0.5	0.001	-7.081032e-5	1	2	1
0.5	0.001	7.088203e-5	1	2	2
0.5	0.001	7.0914626e-5	2	1	1
0.5	0.001	-7.088389e-5	2	1	2
0.5	0.001	-7.084012e-5	2	2	1
0.5	0.001	7.0892274e-5	2	2	2
0.5	0.0509	0.0030677393	1	1	1
0.5	0.0509	-0.0030677468	1	1	2
0.5	0.0509	-0.0030677617	1	2	1
0.5	0.0509	0.003067784	1	2	2
0.5	0.0509	0.003067769	2	1	1
0.5	0.0509	-0.0030677468	2	1	2
0.5	0.0509	-0.0030677617	2	2	1
0.5	0.0509	0.0030677393	2	2	2
0.5	0.1008	0.0049010664	1	1	1
0.5	0.1008	-0.0049010627	1	1	2
0.5	0.1008	-0.0049010664	1	2	1
0.5	0.1008	0.004901074	1	2	2
0.5	0.1008	0.0049010664	2	1	1
0.5	0.1008	-0.004901074	2	1	2
0.5	0.1008	-0.0049010813	2	2	1
0.5	0.1008	0.0049010813	2	2	2
0.5	0.1507	0.0059027	1	1	1
0.5	0.1507	-0.005902685	1	1	2
0.5	0.1507	-0.0059026927	1	2	1
0.5	0.1507	0.0059027523	1	2	2
0.5	0.1507	0.00590273	2	1	1
0.5	0.1507	-0.005902685	2	1	2
0.5	0.1507	-0.005902648	2	2	1
0.5	0.1507	0.0059026927	2	2	2
0.5	0.2006	0.0063699633	1	1	1
0.5	0.2006	-0.0063699707	1	1	2
0.5	0.2006	-0.006369978	1	2	1
0.5	0.2006	0.0063699335	1	2	2
0.5	0.2006	0.0063699633	2	1	1
0.5	0.2006	-0.006369978	2	1	2
0.5	0.2006	-0.006369978	2	2	1
0.5	0.2006	0.0063699633	2	2	2
0.5	0.2505	0.0064946413	1	1	1
0.5	0.2505	-0.006494686	1	1	2
0.5	0.2505	-0.006494671	1	2	1
0.5	0.2505	0.006494716	1	2	2
0.5	0.2505	0.006494671	2	1	1
0.5	0.2505	-0.0064946637	2	1	2
0.5	0.2505	-0.006494656	2	2	1
0.5	0.2505	0.0064946413	2	2	2
0.5	0.3004	0.006395817	1	1	1
0.5	0.3004	-0.0063958615	1	1	2
0.5	0.3004	-0.0063958615	1	2	1
0.5	0.3004	0.0063958466	1	2	2
0.5	0.3004	0.006395839	2	1	1
0.5	0.3004	-0.0063958317	2	1	2
0.5	0.3004	-0.0063958466	2	2	1
0.5	0.3004	0.006395802	2	2	2
0.5	0.3503	0.0061484426	1	1	1
0.5	0.3503	-0.00614845	1	1	2
0.5	0.3503	-0.0061484426	1	2	1
0.5	0.3503	0.0061484426	1	2	2
0.5	0.3503	0.00614845	2	1	1
0.5	0.3503	-0.0061484426	2	1	2
0.5	0.3503	-0.0061484277	2	2	1
0.5	0.3503	0.0061484277	2	2	2
0.5	0.4002	0.0058011673	1	1	1
0.5	0.4002	-0.0058011785	1	1	2
0.5	0.4002	-0.0058011636	1	2	1
0.5	0.4002	0.005801201	1	2	2
0.5	0.4002	0.005801171	2	1	1
0.5	0.4002	-0.005801156	2	1	2
0.5	0.4002	-0.005801156	2	2	1
0.5	0.4002	0.005801201	2	2	2
0.5	0.4501	0.005386606	1	1	1
0.5	0.4501	-0.005386576	1	1	2
0.5	0.4501	-0.005386561	1	2	1
0.5	0.4501	0.0053866208	1	2	2
0.5	0.4501	0.005386606	2	1	1
0.5	0.4501	-0.005386576	2	1	2
0.5	0.4501	-0.0053865686	2	2	1
0.5	0.4501	0.0053866357	2	2	2
0.5	0.5	0.004927218	1	1	1
0.5	0.5	-0.0049271733	1	1	2
0.5	0.5	-0.004927188	1	2	1
0.5	0.5	0.004927233	1	2	2
0.5	0.5	0.004927207	2	1	1
0.5	0.5	-0.0049272105	2	1	2
0.5	0.5	-0.0049271733	2	2	1
0.5	0.5	0.0049272627	2	2	2
0.5	0.5499	0.0044389553	1	1	1
0.5	0.5499	-0.0044389367	1	1	2
0.5	0.5499	-0.0044389293	1	2	1
0.5	0.5499	0.0044389665	1	2	2
0.5	0.5499	0.004438948	2	1	1
0.5	0.5499	-0.0044389367	2	1	2
0.5	0.5499	-0.0044389516	2	2	1
0.5	0.5499	0.0044389963	2	2	2
0.5	0.5998	0.0039334707	1	1	1
0.5	0.5998	-0.003933415	1	1	2
0.5	0.5998	-0.0039334595	1	2	1
0.5	0.5998	0.003933549	1	2	2
0.5	0.5998	0.003933478	2	1	1
0.5	0.5998	-0.003933437	2	1	2
0.5	0.5998	-0.0039334297	2	2	1
0.5	0.5998	0.003933549	2	2	2
0.5	0.6497	0.0034194253	1	1	1
0.5	0.6497	-0.0034194142	1	1	2
0.5	0.6497	-0.0034194142	1	2	1
0.5	0.6497	0.0034194589	1	2	2
0.5	0.6497	0.0034194216	2	1	1
0.5	0.6497	-0.0034194142	2	1	2
0.5	0.6497	-0.0034194067	2	2	1
0.5	0.6497	0.0034194589	2	2	2
0.5	0.6996	0.00290348	1	1	1
0.5	0.6996	-0.0029034913	1	1	2
0.5	0.6996	-0.0029034838	1	2	1
0.5	0.6996	0.0029034615	1	2	2
0.5	0.6996	0.0029034782	2	1	1
0.5	0.6996	-0.0029034913	2	1	2
0.5	0.6996	-0.0029034764	2	2	1
0.5	0.6996	0.0029034615	2	2	2
0.5	0.7495	0.0023909267	1	1	1
0.5	0.7495	-0.0023909286	1	1	2
0.5	0.7495	-0.0023909397	1	2	1
0.5	0.7495	0.0023908913	1	2	2
0.5	0.7495	0.0023909323	2	1	1
0.5	0.7495	-0.0023909435	2	1	2
0.5	0.7495	-0.0023909174	2	2	1
0.5	0.7495	0.0023908913	2	2	2
0.5	0.7994	0.001886039	1	1	1
0.5	0.7994	-0.0018860251	1	1	2
0.5	0.7994	-0.0018860288	1	2	1
0.5	0.7994	0.0018860102	1	2	2
0.5	0.7994	0.0018860316	2	1	1
0.5	0.7994	-0.0018860251	2	1	2
0.5	0.7994	-0.0018860437	2	2	1
0.5	0.7994	0.00188604	2	2	2
0.5	0.8493	0.0013923943	1	1	1
0.5	0.8493	-0.0013923645	1	1	2
0.5	0.8493	-0.001392385	1	2	1
0.5	0.8493	0.0013924539	1	2	2
0.5	0.8493	0.0013923896	2	1	1
0.5	0.8493	-0.0013923496	2	1	2
0.5	0.8493	-0.0013923887	2	2	1
0.5	0.8493	0.0013924539	2	2	2
0.5	0.8992	0.0009130952	1	1	1
0.5	0.8992	-0.00091303885	1	1	2
0.5	0.8992	-0.0009130873	1	2	1
0.5	0.8992	0.00091308355	1	2	2
0.5	0.8992	0.0009130896	2	1	1
0.5	0.8992	-0.00091311336	2	1	2
0.5	0.8992	-0.000913091	2	2	1
0.5	0.8992	0.00091320276	2	2	2
0.5	0.9491	0.00045087188	1	1	1
0.5	0.9491	-0.00045083463	1	1	2
0.5	0.9491	-0.00045087095	1	2	1
0.5	0.9491	0.00045090914	1	2	2
0.5	0.9491	0.00045087235	2	1	1
0.5	0.9491	-0.00045084953	2	1	2
0.5	0.9491	-0.0004508691	2	2	1
0.5	0.9491	0.00045090914	2	2	2
0.5	0.999	8.6110595e-6	1	1	1
0.5	0.999	-8.59797e-6	1	1	2
0.5	0.999	-8.611096e-6	1	2	1
0.5	0.999	8.6426735e-6	1	2	2
0.5	0.999	8.611096e-6	2	1	1
0.5	0.999	-8.583069e-6	2	1	2
0.5	0.999	-8.610994e-6	2	2	1
0.5	0.999	8.6426735e-6	2	2	2
0.5499	0.001	6.464124e-5	1	1	1
0.5499	0.001	-6.465847e-5	1	1	2
0.5499	0.001	-6.464124e-5	1	2	1
0.5499	0.001	6.465614e-5	1	2	2
0.5499	0.001	6.467104e-5	2	1	1
0.5499	0.001	-6.4656604e-5	2	1	2
0.5499	0.001	-6.467104e-5	2	2	1
0.5499	0.001	6.4658e-5	2	2	2
0.5499	0.0509	0.002813302	1	1	1
0.5499	0.0509	-0.0028132815	1	1	2
0.5499	0.0509	-0.0028132498	1	2	1
0.5499	0.0509	0.0028132424	1	2	2
0.5499	0.0509	0.0028132722	2	1	1
0.5499	0.0509	-0.0028132685	2	1	2
0.5499	0.0509	-0.0028133094	2	2	1
0.5499	0.0509	0.0028133169	2	2	2
0.5499	0.1008	0.0045154616	1	1	1
0.5499	0.1008	-0.0045153834	1	1	2
0.5499	0.1008	-0.004515305	1	2	1
0.5499	0.1008	0.004515432	1	2	2
0.5499	0.1008	0.0045154467	2	1	1
0.5499	0.1008	-0.004515387	2	1	2
0.5499	0.1008	-0.00451532	2	2	1
0.5499	0.1008	0.0045154765	2	2	2
0.5499	0.1507	0.0054592416	1	1	1
0.5499	0.1507	-0.005459279	1	1	2
0.5499	0.1507	-0.005459279	1	2	1
0.5499	0.1507	0.005459264	1	2	2
0.5499	0.1507	0.0054592565	2	1	1
0.5499	0.1507	-0.005459264	2	1	2
0.5499	0.1507	-0.005459264	2	2	1
0.5499	0.1507	0.005459234	2	2	2
0.5499	0.2006	0.0059092045	1	1	1
0.5499	0.2006	-0.005909227	1	1	2
0.5499	0.2006	-0.0059092343	1	2	1
0.5499	0.2006	0.0059091896	1	2	2
0.5499	0.2006	0.0059092045	2	1	1
0.5499	0.2006	-0.005909227	2	1	2
0.5499	0.2006	-0.0059092343	2	2	1
0.5499	0.2006	0.0059092045	2	2	2
0.5499	0.2505	0.0060387105	1	1	1
0.5499	0.2505	-0.0060386956	1	1	2
0.5499	0.2505	-0.0060386956	1	2	1
0.5499	0.2505	0.0060387254	1	2	2
0.5499	0.2505	0.0060387105	2	1	1
0.5499	0.2505	-0.0060386993	2	1	2
0.5499	0.2505	-0.0060386956	2	2	1
0.5499	0.2505	0.0060387403	2	2	2
0.5499	0.3004	0.0059570596	1	1	1
0.5499	0.3004	-0.005957067	1	1	2
0.5499	0.3004	-0.005957037	1	2	1
0.5499	0.3004	0.005957052	1	2	2
0.5499	0.3004	0.0059570596	2	1	1
0.5499	0.3004	-0.0059570596	2	1	2
0.5499	0.3004	-0.005957037	2	2	1
0.5499	0.3004	0.005957097	2	2	2
0.5499	0.3503	0.005734112	1	1	1
0.5499	0.3503	-0.0057341084	1	1	2
0.5499	0.3503	-0.005734116	1	2	1
0.5499	0.3503	0.005734101	1	2	2
0.5499	0.3503	0.005734116	2	1	1
0.5499	0.3503	-0.0057341084	2	1	2
0.5499	0.3503	-0.005734116	2	2	1
0.5499	0.3503	0.0057341307	2	2	2
0.5499	0.4002	0.005415719	1	1	1
0.5499	0.4002	-0.005415678	1	1	2
0.5499	0.4002	-0.005415678	1	2	1
0.5499	0.4002	0.0054157376	1	2	2
0.5499	0.4002	0.005415708	2	1	1
0.5499	0.4002	-0.0054157004	2	1	2
0.5499	0.4002	-0.005415693	2	2	1
0.5499	0.4002	0.0054157674	2	2	2
0.5499	0.4501	0.005032826	1	1	1
0.5499	0.4501	-0.005032763	1	1	2
0.5499	0.4501	-0.0050327703	1	2	1
0.5499	0.4501	0.005032778	1	2	2
0.5499	0.4501	0.0050327964	2	1	1
0.5499	0.4501	-0.0050328076	2	1	2
0.5499	0.4501	-0.005032815	2	2	1
0.5499	0.4501	0.005032882	2	2	2
0.5499	0.5	0.004606873	1	1	1
0.5499	0.5	-0.0046068877	1	1	2
0.5499	0.5	-0.004606895	1	2	1
0.5499	0.5	0.004606873	1	2	2
0.5499	0.5	0.0046068765	2	1	1
0.5499	0.5	-0.0046068802	2	1	2
0.5499	0.5	-0.004606873	2	2	1
0.5499	0.5	0.004606843	2	2	2
0.5499	0.5499	0.004153136	1	1	1
0.5499	0.5499	-0.004153125	1	1	2
0.5499	0.5499	-0.00415311	1	2	1
0.5499	0.5499	0.004153192	1	2	2
0.5499	0.5499	0.0041531436	2	1	1
0.5499	0.5499	-0.0041531026	2	1	2
0.5499	0.5499	-0.00415311	2	2	1
0.5499	0.5499	0.0041531622	2	2	2
0.5499	0.5998	0.003682673	1	1	1
0.5499	0.5998	-0.0036826879	1	1	2
0.5499	0.5998	-0.0036826879	1	2	1
0.5499	0.5998	0.0036826134	1	2	2
0.5499	0.5998	0.0036826748	2	1	1
0.5499	0.5998	-0.0036826879	2	1	2
0.5499	0.5998	-0.003682673	2	2	1
0.5499	0.5998	0.0036826134	2	2	2
0.5499	0.6497	0.0032037087	1	1	1
0.5499	0.6497	-0.0032037497	1	1	2
0.5499	0.6497	-0.0032037273	1	2	1
0.5499	0.6497	0.0032037199	1	2	2
0.5499	0.6497	0.0032037199	2	1	1
0.5499	0.6497	-0.0032037273	2	1	2
0.5499	0.6497	-0.0032037199	2	2	1
0.5499	0.6497	0.00320369	2	2	2
0.5499	0.6996	0.0027225465	1	1	1
0.5499	0.6996	-0.0027226135	1	1	2
0.5499	0.6996	-0.0027225465	1	2	1
0.5499	0.6996	0.0027225316	1	2	2
0.5499	0.6996	0.0027225427	2	1	1
0.5499	0.6996	-0.002722539	2	1	2
0.5499	0.6996	-0.0027225725	2	2	1
0.5499	0.6996	0.002722472	2	2	2
0.5499	0.7495	0.0022440385	1	1	1
0.5499	0.7495	-0.002244018	1	1	2
0.5499	0.7495	-0.0022440255	1	2	1
0.5499	0.7495	0.0022440553	1	2	2
0.5499	0.7495	0.0022440366	2	1	1
0.5499	0.7495	-0.0022440255	2	1	2
0.5499	0.7495	-0.0022440404	2	2	1
0.5499	0.7495	0.002244085	2	2	2
0.5499	0.7994	0.0017721094	1	1	1
0.5499	0.7994	-0.0017721206	1	1	2
0.5499	0.7994	-0.0017721169	1	2	1
0.5499	0.7994	0.0017719865	1	2	2
0.5499	0.7994	0.0017721048	2	1	1
0.5499	0.7994	-0.0017721653	2	1	2
0.5499	0.7994	-0.001772128	2	2	1
0.5499	0.7994	0.0017720163	2	2	2
0.5499	0.8493	0.0013099872	1	1	1
0.5499	0.8493	-0.0013100281	1	1	2
0.5499	0.8493	-0.0013099927	1	2	1
0.5499	0.8493	0.0013099909	1	2	2
0.5499	0.8493	0.0013099927	2	1	1
0.5499	0.8493	-0.0013099834	2	1	2
0.5499	0.8493	-0.0013099909	2	2	1
0.5499	0.8493	0.0013099611	2	2	2
0.5499	0.8992	0.0008604019	1	1	1
0.5499	0.8992	-0.00086036325	1	1	2
0.5499	0.8992	-0.0008603949	1	2	1
0.5499	0.8992	0.00086048245	1	2	2
0.5499	0.8992	0.00086040003	2	1	1
0.5499	0.8992	-0.00086036325	2	1	2
0.5499	0.8992	-0.0008603968	2	2	1
[truncated: 1,529 more rows]
