# Supplementary material for: Coevolution of male and female mate choice can destabilize reproductive isolation
Source: Nat Commun. 2019 Nov 12;10:5122. doi: 10.1038/s41467-019-12860-9 (PMC6851176; doi:10.1038/s41467-019-12860-9)
Supplement: Supplementary file 5 — Supplementary Software 1 [file 41467_2019_12860_MOESM5_ESM.zip › CodeChoosinessCoevolution/Data/LinkageDisequilibriumAFtestSelectionGradientDetailledAlpha0.txt]

percentFemale	percentMale	linkageDAF	genotypeA	genotypeF
0.001	0.001	-0.00012600422	1	1
0.001	0.001	0.00012187101	1	2
0.001	0.001	4.146743e-6	1	3
0.001	0.001	0.00025206804	2	1
0.001	0.001	-0.00024374388	2	2
0.001	0.001	-8.293573e-6	2	3
0.001	0.001	-0.00012603402	3	1
0.001	0.001	0.0001218766	3	2
0.001	0.001	4.14683e-6	3	3
0.001	0.0509	-0.00012692809	1	1
0.001	0.0509	0.00012274832	1	2
0.001	0.0509	4.1768944e-6	1	3
0.001	0.0509	0.00025385618	2	1
0.001	0.0509	-0.00024551712	2	2
0.001	0.0509	-8.354284e-6	2	3
0.001	0.0509	-0.0001269579	3	1
0.001	0.0509	0.00012275949	3	2
0.001	0.0509	4.177302e-6	3	3
0.001	0.1008	-0.0001282394	1	1
0.001	0.1008	0.00012401305	1	2
0.001	0.1008	4.219881e-6	1	3
0.001	0.1008	0.00025644898	2	1
0.001	0.1008	-0.00024802424	2	2
0.001	0.1008	-8.439471e-6	2	3
0.001	0.1008	-0.00012820959	3	1
0.001	0.1008	0.0001240056	3	2
0.001	0.1008	4.2195898e-6	3	3
0.001	0.1507	-0.0001295507	1	1
0.001	0.1507	0.00012523308	1	2
0.001	0.1507	4.2604806e-6	1	3
0.001	0.1507	0.00025898218	2	1
0.001	0.1507	-0.00025047548	2	2
0.001	0.1507	-8.521223e-6	2	3
0.001	0.1507	-0.0001295507	3	1
0.001	0.1507	0.00012523867	3	2
0.001	0.1507	4.2606553e-6	3	3
0.001	0.2006	-0.00013059378	1	1
0.001	0.2006	0.00012628734	1	2
0.001	0.2006	4.2947067e-6	1	3
0.001	0.2006	0.00026112795	2	1
0.001	0.2006	-0.00025256537	2	2
0.001	0.2006	-8.58921e-6	2	3
0.001	0.2006	-0.00013059378	3	1
0.001	0.2006	0.00012627803	3	2
0.001	0.2006	4.294561e-6	3	3
0.001	0.2505	-0.00013139844	1	1
0.001	0.2505	0.00012705661	1	2
0.001	0.2505	4.318601e-6	1	3
0.001	0.2505	0.00026273727	2	1
0.001	0.2505	-0.0002541151	2	2
0.001	0.2505	-8.637231e-6	2	3
0.001	0.2505	-0.00013142824	3	1
0.001	0.2505	0.00012705661	3	2
0.001	0.2505	4.318572e-6	3	3
0.001	0.3004	-0.00013184547	1	1
0.001	0.3004	0.0001274664	1	2
0.001	0.3004	4.329835e-6	1	3
0.001	0.3004	0.00026354194	2	1
0.001	0.3004	-0.00025494024	2	2
0.001	0.3004	-8.659641e-6	2	3
0.001	0.3004	-0.00013184547	3	1
0.001	0.3004	0.00012747012	3	2
0.001	0.3004	4.3296895e-6	3	3
0.001	0.3503	-0.00013175607	1	1
0.001	0.3503	0.00012744777	1	2
0.001	0.3503	4.3257314e-6	1	3
0.001	0.3503	0.00026357174	2	1
0.001	0.3503	-0.00025489554	2	2
0.001	0.3503	-8.651434e-6	2	3
0.001	0.3503	-0.00013178587	3	1
0.001	0.3503	0.0001274515	3	2
0.001	0.3503	4.3257896e-6	3	3
0.001	0.4002	-0.00013124943	1	1
0.001	0.4002	0.00012690201	1	2
0.001	0.4002	4.3035834e-6	1	3
0.001	0.4002	0.00026237965	2	1
0.001	0.4002	-0.00025382265	2	2
0.001	0.4002	-8.607487e-6	2	3
0.001	0.4002	-0.00013124943	3	1
0.001	0.4002	0.00012691505	3	2
0.001	0.4002	4.3038162e-6	3	3
0.001	0.4501	-0.00013002753	1	1
0.001	0.4501	0.00012575649	1	2
0.001	0.4501	4.260539e-6	1	3
0.001	0.4501	0.00025999546	2	1
0.001	0.4501	-0.00025152415	2	2
0.001	0.4501	-8.521223e-6	2	3
0.001	0.4501	-0.00013002753	3	1
0.001	0.4501	0.00012576766	3	2
0.001	0.4501	4.2607717e-6	3	3
0.001	0.5	-0.00012806058	1	1
0.001	0.5	0.00012388639	1	2
0.001	0.5	4.1928433e-6	1	3
0.001	0.5	0.00025618076	2	1
0.001	0.5	-0.00024776347	2	2
0.001	0.5	-8.385396e-6	2	3
0.001	0.5	-0.00012806058	3	1
0.001	0.5	0.00012387894	3	2
0.001	0.5	4.1926105e-6	3	3
0.001	0.5499	-0.00012528896	1	1
0.001	0.5499	0.000121135265	1	2
0.001	0.5499	4.0953455e-6	1	3
0.001	0.5499	0.00025045872	2	1
0.001	0.5499	-0.0002422873	2	2
0.001	0.5499	-8.190924e-6	2	3
0.001	0.5499	-0.00012531877	3	1
0.001	0.5499	0.00012114458	3	2
0.001	0.5499	4.0955492e-6	3	3
0.001	0.5998	-0.000121325254	1	1
0.001	0.5998	0.00011735968	1	2
0.001	0.5998	3.9630977e-6	1	3
0.001	0.5998	0.0002425909	2	1
0.001	0.5998	-0.00023473985	2	2
0.001	0.5998	-7.926574e-6	2	3
0.001	0.5998	-0.000121325254	3	1
0.001	0.5998	0.00011738017	3	2
0.001	0.5998	3.9633887e-6	3	3
0.001	0.6497	-0.00011613965	1	1
0.001	0.6497	0.000112332404	1	2
0.001	0.6497	3.7886784e-6	1	3
0.001	0.6497	0.0002322346	2	1
0.001	0.6497	-0.00022467505	2	2
0.001	0.6497	-7.5776043e-6	2	3
0.001	0.6497	-0.00011613965	3	1
0.001	0.6497	0.00011234172	3	2
0.001	0.6497	3.788824e-6	3	3
0.001	0.6996	-0.00010934472	1	1
0.001	0.6996	0.000105770305	1	2
0.001	0.6996	3.562658e-6	1	3
0.001	0.6996	0.00021862984	2	1
0.001	0.6996	-0.00021153595	2	2
0.001	0.6996	-7.1255345e-6	2	3
0.001	0.6996	-0.00010934472	3	1
0.001	0.6996	0.000105762854	3	2
0.001	0.6996	3.562658e-6	3	3
0.001	0.7495	-0.000100553036	1	1
0.001	0.7495	9.730086e-5	1	2
0.001	0.7495	3.2734533e-6	1	3
0.001	0.7495	0.00020115077	2	1
0.001	0.7495	-0.00019461289	2	2
0.001	0.7495	-6.5468193e-6	2	3
0.001	0.7495	-0.00010058284	3	1
0.001	0.7495	9.731017e-5	3	2
0.001	0.7495	3.2733951e-6	3	3
0.001	0.7994	-8.940697e-5	1	1
0.001	0.7994	8.649938e-5	1	2
0.001	0.7994	2.9057846e-6	1	3
0.001	0.7994	0.00017879903	2	1
0.001	0.7994	-0.00017298386	2	2
0.001	0.7994	-5.8112782e-6	2	3
0.001	0.7994	-8.940697e-5	3	1
0.001	0.7994	8.6482614e-5	3	2
0.001	0.7994	2.9055518e-6	3	3
0.001	0.8493	-7.519126e-5	1	1
0.001	0.8493	7.274188e-5	1	2
0.001	0.8493	2.4404726e-6	1	3
0.001	0.8493	0.00015037507	2	1
0.001	0.8493	-0.00014549494	2	2
0.001	0.8493	-4.88144e-6	2	3
0.001	0.8493	-7.519126e-5	3	1
0.001	0.8493	7.2751194e-5	3	2
0.001	0.8493	2.4409092e-6	3	3
0.001	0.8992	-5.7280064e-5	1	1
0.001	0.8992	5.543232e-5	1	2
0.001	0.8992	1.8573774e-6	1	3
0.001	0.8992	0.00011458248	2	1
0.001	0.8992	-0.00011085998	2	2
0.001	0.8992	-3.7148784e-6	2	3
0.001	0.8992	-5.7280064e-5	3	1
0.001	0.8992	5.5428594e-5	3	2
0.001	0.8992	1.8575229e-6	3	3
0.001	0.9491	-3.4987926e-5	1	1
0.001	0.9491	3.3916906e-5	1	2
0.001	0.9491	1.1356897e-6	1	3
0.001	0.9491	7.012114e-5	2	1
0.001	0.9491	-6.7848945e-5	2	2
0.001	0.9491	-2.271845e-6	2	3
0.001	0.9491	-3.4987926e-5	3	1
0.001	0.9491	3.3942983e-5	3	2
0.001	0.9491	1.1363591e-6	3	3
0.001	0.999	-8.374453e-6	1	1
0.001	0.999	8.115545e-6	1	2
0.001	0.999	2.7247006e-7	1	3
0.001	0.999	1.6771257e-5	2	1
0.001	0.999	-1.6227248e-5	2	2
0.001	0.999	-5.4516386e-7	2	3
0.001	0.999	-8.374453e-6	3	1
0.001	0.999	8.113682e-6	3	2
0.001	0.999	2.727029e-7	3	3
0.0509	0.001	-0.0045220256	1	1
0.0509	0.001	0.003126949	1	2
0.0509	0.001	0.0013951277	1	3
0.0509	0.001	0.009044051	2	1
0.0509	0.001	-0.006253764	2	2
0.0509	0.001	-0.0027902424	2	3
0.0509	0.001	-0.004521966	3	1
0.0509	0.001	0.0031269118	3	2
0.0509	0.001	0.0013951268	3	3
0.0509	0.0509	-0.004550174	1	1
0.0509	0.0509	0.0031464845	1	2
0.0509	0.0509	0.001403762	1	3
0.0509	0.0509	0.009100437	2	1
0.0509	0.0509	-0.006292939	2	2
0.0509	0.0509	-0.0028075147	2	3
0.0509	0.0509	-0.004550189	3	1
0.0509	0.0509	0.0031464696	3	2
0.0509	0.0509	0.0014037555	3	3
0.0509	0.1008	-0.0045932233	1	1
0.0509	0.1008	0.0031770766	1	2
0.0509	0.1008	0.0014161728	1	3
0.0509	0.1008	0.009186521	2	1
0.0509	0.1008	-0.0063541383	2	2
0.0509	0.1008	-0.0028323364	2	3
0.0509	0.1008	-0.004593253	3	1
0.0509	0.1008	0.003177084	3	2
0.0509	0.1008	0.0014161672	3	3
0.0509	0.1507	-0.0046334565	1	1
0.0509	0.1507	0.0032076165	1	2
0.0509	0.1507	0.0014258632	1	3
0.0509	0.1507	0.009266898	2	1
0.0509	0.1507	-0.0064151734	2	2
0.0509	0.1507	-0.0028517228	2	3
0.0509	0.1507	-0.0046334565	3	1
0.0509	0.1507	0.0032075942	3	2
0.0509	0.1507	0.0014258577	3	3
0.0509	0.2006	-0.0046642423	1	1
0.0509	0.2006	0.0032333806	1	2
0.0509	0.2006	0.0014308058	1	3
0.0509	0.2006	0.009328425	2	1
0.0509	0.2006	-0.0064668655	2	2
0.0509	0.2006	-0.0028616171	2	3
0.0509	0.2006	-0.004664287	3	1
0.0509	0.2006	0.0032333955	3	2
0.0509	0.2006	0.0014308039	3	3
0.0509	0.2505	-0.004681617	1	1
0.0509	0.2505	0.0032515004	1	2
0.0509	0.2505	0.0014300719	1	3
0.0509	0.2505	0.00936316	2	1
0.0509	0.2505	-0.0065030456	2	2
0.0509	0.2505	-0.0028601512	2	3
0.0509	0.2505	-0.004681617	3	1
0.0509	0.2505	0.003251478	3	2
0.0509	0.2505	0.0014300738	3	3
0.0509	0.3004	-0.004682645	1	1
0.0509	0.3004	0.003259547	1	2
0.0509	0.3004	0.0014230888	1	3
0.0509	0.3004	0.009365305	2	1
0.0509	0.3004	-0.0065191314	2	2
0.0509	0.3004	-0.0028461749	2	3
0.0509	0.3004	-0.004682645	3	1
0.0509	0.3004	0.0032595694	3	2
0.0509	0.3004	0.0014230888	3	3
0.0509	0.3503	-0.004664719	1	1
0.0509	0.3503	0.0032553375	1	2
0.0509	0.3503	0.0014093705	1	3
0.0509	0.3503	0.009329468	2	1
0.0509	0.3503	-0.0065106824	2	2
0.0509	0.3503	-0.002818739	2	3
0.0509	0.3503	-0.004664704	3	1
0.0509	0.3503	0.0032553375	3	2
0.0509	0.3503	0.0014093742	3	3
0.0509	0.4002	-0.004625112	1	1
0.0509	0.4002	0.0032366887	1	2
0.0509	0.4002	0.0013884138	1	3
0.0509	0.4002	0.009250224	2	1
0.0509	0.4002	-0.0064733997	2	2
0.0509	0.4002	-0.0027768295	2	3
0.0509	0.4002	-0.0046251565	3	1
0.0509	0.4002	0.0032366961	3	2
0.0509	0.4002	0.0013884138	3	3
0.0509	0.4501	-0.004560828	1	1
0.0509	0.4501	0.0032012165	1	2
0.0509	0.4501	0.0013596062	1	3
0.0509	0.4501	0.009121656	2	1
0.0509	0.4501	-0.0064024553	2	2
0.0509	0.4501	-0.0027192142	2	3
0.0509	0.4501	-0.004560843	3	1
0.0509	0.4501	0.0032012016	3	2
0.0509	0.4501	0.0013596062	3	3
0.0509	0.5	-0.004468173	1	1
0.0509	0.5	0.0031460747	1	2
0.0509	0.5	0.0013221633	1	3
0.0509	0.5	0.008936435	2	1
0.0509	0.5	-0.0062920824	2	2
0.0509	0.5	-0.0026443219	2	3
0.0509	0.5	-0.0044681877	3	1
0.0509	0.5	0.003146045	3	2
0.0509	0.5	0.001322167	3	3
0.0509	0.5499	-0.0043429583	1	1
0.0509	0.5499	0.0030679107	1	2
0.0509	0.5499	0.001275111	1	3
0.0509	0.5499	0.008686006	2	1
0.0509	0.5499	-0.0061357543	2	2
0.0509	0.5499	-0.0025502099	2	3
0.0509	0.5499	-0.0043429583	3	1
0.0509	0.5499	0.0030678958	3	2
0.0509	0.5499	0.001275111	3	3
0.0509	0.5998	-0.0041797906	1	1
0.0509	0.5998	0.002962619	1	2
0.0509	0.5998	0.0012172051	1	3
0.0509	0.5998	0.008359507	2	1
0.0509	0.5998	-0.0059251264	2	2
0.0509	0.5998	-0.002434371	2	3
0.0509	0.5998	-0.004179731	3	1
0.0509	0.5998	0.0029625297	3	2
0.0509	0.5998	0.0012171697	3	3
0.0509	0.6497	-0.0039717406	1	1
0.0509	0.6497	0.0028249621	1	2
0.0509	0.6497	0.0011468139	1	3
0.0509	0.6497	0.007943541	2	1
0.0509	0.6497	-0.005649902	2	2
0.0509	0.6497	-0.0022936258	2	3
0.0509	0.6497	-0.0039717704	3	1
0.0509	0.6497	0.002824992	3	2
0.0509	0.6497	0.0011468194	3	3
0.0509	0.6996	-0.0037105829	1	1
0.0509	0.6996	0.0026485622	1	2
0.0509	0.6996	0.0010619815	1	3
0.0509	0.6996	0.0074210837	2	1
0.0509	0.6996	-0.0052971393	2	2
0.0509	0.6996	-0.0021239677	2	3
0.0509	0.6996	-0.003710568	3	1
0.0509	0.6996	0.0026485175	3	2
0.0509	0.6996	0.0010619815	3	3
0.0509	0.7495	-0.0033853203	1	1
0.0509	0.7495	0.002425149	1	2
0.0509	0.7495	0.00096017495	1	3
0.0509	0.7495	0.0067705885	2	1
0.0509	0.7495	-0.0048502833	2	2
0.0509	0.7495	-0.0019203397	2	3
0.0509	0.7495	-0.0033853054	3	1
0.0509	0.7495	0.0024251044	3	2
0.0509	0.7495	0.00096016005	3	3
0.0509	0.7994	-0.002982676	1	1
0.0509	0.7994	0.0021443963	1	2
0.0509	0.7994	0.00083825365	1	3
0.0509	0.7994	0.005965285	2	1
0.0509	0.7994	-0.0042887814	2	2
0.0509	0.7994	-0.0016765045	2	3
0.0509	0.7994	-0.002982676	3	1
0.0509	0.7994	0.0021443665	3	2
0.0509	0.7994	0.00083824806	3	3
0.0509	0.8493	-0.0024863183	1	1
0.0509	0.8493	0.0017938316	1	2
0.0509	0.8493	0.00069251284	1	3
0.0509	0.8493	0.0049727336	2	1
0.0509	0.8493	-0.0035876967	2	2
0.0509	0.8493	-0.0013850457	2	3
0.0509	0.8493	-0.0024864078	3	1
0.0509	0.8493	0.0017938912	3	2
0.0509	0.8493	0.00069253705	3	3
0.0509	0.8992	-0.001878351	1	1
0.0509	0.8992	0.0013594329	1	2
0.0509	0.8992	0.0005189311	1	3
0.0509	0.8992	0.0037566423	2	1
0.0509	0.8992	-0.0027188174	2	2
0.0509	0.8992	-0.0010378314	2	3
0.0509	0.8992	-0.0018783212	3	1
0.0509	0.8992	0.0013593882	3	2
0.0509	0.8992	0.0005188994	3	3
0.0509	0.9491	-0.0011419952	1	1
0.0509	0.9491	0.00082810223	1	2
0.0509	0.9491	0.00031388365	1	3
0.0509	0.9491	0.0022838786	2	1
0.0509	0.9491	-0.0016561374	2	2
0.0509	0.9491	-0.0006277412	2	3
0.0509	0.9491	-0.0011419058	3	1
0.0509	0.9491	0.0008280575	3	2
0.0509	0.9491	0.00031385943	3	3
0.0509	0.999	-0.00027415156	1	1
0.0509	0.999	0.00019702315	1	2
0.0509	0.999	7.709488e-5	1	3
0.0509	0.999	0.00054830033	2	1
0.0509	0.999	-0.00039409194	2	2
0.0509	0.999	-0.00015420857	2	3
0.0509	0.999	-0.00027421117	3	1
0.0509	0.999	0.00019705296	3	2
0.0509	0.999	7.711537e-5	3	3
0.1008	0.001	-0.007293716	1	1
0.1008	0.001	0.003613174	1	2
0.1008	0.001	0.003680516	1	3
0.1008	0.001	0.014587417	2	1
0.1008	0.001	-0.0072263926	2	2
0.1008	0.001	-0.007361047	2	3
0.1008	0.001	-0.007293731	3	1
0.1008	0.001	0.003613174	3	2
0.1008	0.001	0.0036805235	3	3
0.1008	0.0509	-0.0073323697	1	1
0.1008	0.0509	0.0036350489	1	2
0.1008	0.0509	0.0036973413	1	3
0.1008	0.0509	0.014664754	2	1
0.1008	0.0509	-0.0072701126	2	2
0.1008	0.0509	-0.007394694	2	3
0.1008	0.0509	-0.0073323995	3	1
0.1008	0.0509	0.0036350489	3	2
0.1008	0.0509	0.0036973488	3	3
0.1008	0.1008	-0.007395625	1	1
0.1008	0.1008	0.0036723465	1	2
0.1008	0.1008	0.0037232526	1	3
0.1008	0.1008	0.01479125	2	1
0.1008	0.1008	-0.0073447376	2	2
0.1008	0.1008	-0.007446505	2	3
0.1008	0.1008	-0.00739561	3	1
0.1008	0.1008	0.0036723316	3	2
0.1008	0.1008	0.0037232488	3	3
0.1008	0.1507	-0.007452339	1	1
0.1008	0.1507	0.0037131459	1	2
0.1008	0.1507	0.0037391912	1	3
0.1008	0.1507	0.014904693	2	1
0.1008	0.1507	-0.0074263215	2	2
0.1008	0.1507	-0.007478375	2	3
0.1008	0.1507	-0.0074523687	3	1
0.1008	0.1507	0.0037132055	3	2
0.1008	0.1507	0.0037391912	3	3
0.1008	0.2006	-0.007491216	1	1
0.1008	0.2006	0.0037514418	1	2
0.1008	0.2006	0.0037397519	1	3
0.1008	0.2006	0.014982387	2	1
0.1008	0.2006	-0.0075028986	2	2
0.1008	0.2006	-0.0074795	2	3
0.1008	0.2006	-0.0074911863	3	1
0.1008	0.2006	0.003751427	3	2
0.1008	0.2006	0.0037397482	3	3
0.1008	0.2505	-0.0075057447	1	1
0.1008	0.2505	0.0037828684	1	2
0.1008	0.2505	0.0037229024	1	3
0.1008	0.2505	0.015011504	2	1
0.1008	0.2505	-0.007565737	2	2
0.1008	0.2505	-0.007445799	2	3
0.1008	0.2505	-0.0075057447	3	1
0.1008	0.2505	0.0037828535	3	2
0.1008	0.2505	0.003722895	3	3
0.1008	0.3004	-0.007491663	1	1
0.1008	0.3004	0.0038039386	1	2
0.1008	0.3004	0.003687758	1	3
0.1008	0.3004	0.014983311	2	1
0.1008	0.3004	-0.007607788	2	2
0.1008	0.3004	-0.0073754955	2	3
0.1008	0.3004	-0.0074916333	3	1
0.1008	0.3004	0.0038039088	3	2
0.1008	0.3004	0.0036877505	3	3
0.1008	0.3503	-0.0074450523	1	1
0.1008	0.3503	0.003811404	1	2
0.1008	0.3503	0.0036336705	1	3
0.1008	0.3503	0.0148901045	2	1
0.1008	0.3503	-0.007622719	2	2
0.1008	0.3503	-0.007267341	2	3
0.1008	0.3503	-0.0074450374	3	1
0.1008	0.3503	0.003811404	3	2
0.1008	0.3503	0.0036336854	3	3
0.1008	0.4002	-0.0073620975	1	1
0.1008	0.4002	0.0038021505	1	2
0.1008	0.4002	0.003559962	1	3
0.1008	0.4002	0.014724165	2	1
0.1008	0.4002	-0.0076042563	2	2
0.1008	0.4002	-0.00711992	2	3
0.1008	0.4002	-0.0073620975	3	1
0.1008	0.4002	0.0038021207	3	2
0.1008	0.4002	0.0035599582	3	3
0.1008	0.4501	-0.0072385073	1	1
0.1008	0.4501	0.0037728548	1	2
0.1008	0.4501	0.0034656227	1	3
0.1008	0.4501	0.01447697	2	1
0.1008	0.4501	-0.0075457767	2	2
0.1008	0.4501	-0.006931247	2	3
0.1008	0.4501	-0.007238522	3	1
0.1008	0.4501	0.0037728846	3	2
0.1008	0.4501	0.0034656115	3	3
0.1008	0.5	-0.007069111	1	1
0.1008	0.5	0.0037198812	1	2
0.1008	0.5	0.0033492558	1	3
0.1008	0.5	0.014138252	2	1
0.1008	0.5	-0.007439755	2	2
0.1008	0.5	-0.0066985115	2	3
0.1008	0.5	-0.007069111	3	1
0.1008	0.5	0.0037198663	3	2
0.1008	0.5	0.0033492558	3	3
0.1008	0.5499	-0.0068477094	1	1
0.1008	0.5499	0.0036387444	1	2
0.1008	0.5499	0.0032089762	1	3
0.1008	0.5499	0.013695441	2	1
0.1008	0.5499	-0.0072774887	2	2
0.1008	0.5499	-0.006417947	2	3
0.1008	0.5499	-0.0068477243	3	1
0.1008	0.5499	0.0036387444	3	2
0.1008	0.5499	0.0032089725	3	3
0.1008	0.5998	-0.0065665245	1	1
0.1008	0.5998	0.003524229	1	2
0.1008	0.5998	0.0030423068	1	3
0.1008	0.5998	0.013133027	2	1
0.1008	0.5998	-0.0070484206	2	2
0.1008	0.5998	-0.006084604	2	3
0.1008	0.5998	-0.0065665096	3	1
0.1008	0.5998	0.0035241991	3	2
0.1008	0.5998	0.0030422956	3	3
0.1008	0.6497	-0.0062158555	1	1
0.1008	0.6497	0.0033697784	1	2
0.1008	0.6497	0.002846025	1	3
0.1008	0.6497	0.012431659	2	1
0.1008	0.6497	-0.0067396313	2	2
0.1008	0.6497	-0.005692061	2	3
0.1008	0.6497	-0.0062158406	3	1
0.1008	0.6497	0.0033697784	3	2
0.1008	0.6497	0.0028460324	3	3
0.1008	0.6996	-0.0057834834	1	1
0.1008	0.6996	0.0031674057	1	2
0.1008	0.6996	0.002616085	1	3
0.1008	0.6996	0.011566959	2	1
0.1008	0.6996	-0.006334804	2	2
0.1008	0.6996	-0.005232161	2	3
0.1008	0.6996	-0.0057834387	3	1
0.1008	0.6996	0.0031673908	3	2
0.1008	0.6996	0.0026160814	3	3
0.1008	0.7495	-0.005254209	1	1
0.1008	0.7495	0.002906859	1	2
0.1008	0.7495	0.0023473538	1	3
0.1008	0.7495	0.010508493	2	1
0.1008	0.7495	-0.0058137476	2	2
0.1008	0.7495	-0.004694743	2	3
0.1008	0.7495	-0.0052542835	3	1
0.1008	0.7495	0.0029068738	3	2
0.1008	0.7495	0.0023473762	3	3
0.1008	0.7994	-0.0046093017	1	1
0.1008	0.7994	0.0025756508	1	2
0.1008	0.7994	0.0020336658	1	3
0.1008	0.7994	0.009218693	2	1
0.1008	0.7994	-0.005151335	2	2
0.1008	0.7994	-0.0040673697	2	3
0.1008	0.7994	-0.004609376	3	1
0.1008	0.7994	0.0025756806	3	2
0.1008	0.7994	0.0020337142	3	3
0.1008	0.8493	-0.0038263798	1	1
0.1008	0.8493	0.002158597	1	2
0.1008	0.8493	0.0016677268	1	3
0.1008	0.8493	0.007652648	2	1
0.1008	0.8493	-0.0043172315	2	2
0.1008	0.8493	-0.003335419	2	3
0.1008	0.8493	-0.0038263053	3	1
0.1008	0.8493	0.0021585524	3	2
0.1008	0.8493	0.0016676821	3	3
0.1008	0.8992	-0.0028802752	1	1
0.1008	0.8992	0.0016386956	1	2
0.1008	0.8992	0.0012415722	1	3
0.1008	0.8992	0.005760465	2	1
0.1008	0.8992	-0.0032773577	2	2
0.1008	0.8992	-0.0024831165	2	3
0.1008	0.8992	-0.0028802007	3	1
0.1008	0.8992	0.0016386062	3	2
0.1008	0.8992	0.0012415424	3	3
0.1008	0.9491	-0.0017480403	1	1
0.1008	0.9491	0.000999704	1	2
0.1008	0.9491	0.0007483028	1	3
0.1008	0.9491	0.003496034	2	1
0.1008	0.9491	-0.0019994248	2	2
0.1008	0.9491	-0.0014966088	2	3
0.1008	0.9491	-0.0017480105	3	1
0.1008	0.9491	0.0009997189	3	2
0.1008	0.9491	0.0007483028	3	3
0.1008	0.999	-0.00042295456	1	1
0.1008	0.999	0.0002361685	1	2
0.1008	0.999	0.00018677115	1	3
0.1008	0.999	0.0008458481	2	1
0.1008	0.999	-0.00047230488	2	2
0.1008	0.999	-0.00037354475	2	3
0.1008	0.999	-0.00042292476	3	1
0.1008	0.999	0.0002361387	3	2
0.1008	0.999	0.00018677115	3	3
0.1507	0.001	-0.009082451	1	1
0.1507	0.001	0.0027188212	1	2
0.1507	0.001	0.006363604	1	3
0.1507	0.001	0.018164903	2	1
0.1507	0.001	-0.0054376572	2	2
0.1507	0.001	-0.012727238	2	3
0.1507	0.001	-0.009082437	3	1
0.1507	0.001	0.0027188212	3	2
0.1507	0.001	0.0063636266	3	3
0.1507	0.0509	-0.009121351	1	1
0.1507	0.0509	0.002741322	1	2
0.1507	0.0509	0.0063800253	1	3
0.1507	0.0509	0.018242717	2	1
0.1507	0.0509	-0.005482644	2	2
0.1507	0.0509	-0.012760054	2	3
0.1507	0.0509	-0.009121373	3	1
0.1507	0.0509	0.0027413368	3	2
0.1507	0.0509	0.00638004	3	3
0.1507	0.1008	-0.009191029	1	1
0.1507	0.1008	0.002780661	1	2
0.1507	0.1008	0.006410338	1	3
0.1507	0.1008	0.018382028	2	1
0.1507	0.1008	-0.0055614114	2	2
0.1507	0.1008	-0.012820687	2	3
0.1507	0.1008	-0.009191021	3	1
0.1507	0.1008	0.002780661	3	2
0.1507	0.1008	0.006410338	3	3
0.1507	0.1507	-0.009250715	1	1
0.1507	0.1507	0.0028304309	1	2
0.1507	0.1507	0.006420292	1	3
0.1507	0.1507	0.018501446	2	1
0.1507	0.1507	-0.0056608617	2	2
0.1507	0.1507	-0.0128405765	2	3
0.1507	0.1507	-0.009250708	3	1
0.1507	0.1507	0.0028304607	3	2
0.1507	0.1507	0.006420281	3	3
0.1507	0.2006	-0.009285748	1	1
0.1507	0.2006	0.0028850138	1	2
0.1507	0.2006	0.0064007826	1	3
0.1507	0.2006	0.018571526	2	1
0.1507	0.2006	-0.005769938	2	2
0.1507	0.2006	-0.012801554	2	3
0.1507	0.2006	-0.009285733	3	1
0.1507	0.2006	0.002884999	3	2
0.1507	0.2006	0.0064007826	3	3
0.1507	0.2505	-0.009288363	1	1
0.1507	0.2505	0.002939254	1	2
0.1507	0.2505	0.006349124	1	3
0.1507	0.2505	0.018576741	2	1
0.1507	0.2505	-0.005878493	2	2
0.1507	0.2505	-0.012698233	2	3
0.1507	0.2505	-0.009288356	3	1
0.1507	0.2505	0.0029392987	3	2
0.1507	0.2505	0.006349113	3	3
0.1507	0.3004	-0.009253487	1	1
0.1507	0.3004	0.0029888898	1	2
0.1507	0.3004	0.0062645636	1	3
0.1507	0.3004	0.018506944	2	1
0.1507	0.3004	-0.0059778094	2	2
0.1507	0.3004	-0.012529135	2	3
0.1507	0.3004	-0.009253457	3	1
0.1507	0.3004	0.0029888898	3	2
0.1507	0.3004	0.0062645674	3	3
0.1507	0.3503	-0.009176776	1	1
0.1507	0.3503	0.0030298978	1	2
0.1507	0.3503	0.0061469004	1	3
0.1507	0.3503	0.018353604	2	1
0.1507	0.3503	-0.0060597956	2	2
0.1507	0.3503	-0.012293782	2	3
0.1507	0.3503	-0.009176783	3	1
0.1507	0.3503	0.0030299276	3	2
0.1507	0.3503	0.0061469004	3	3
0.1507	0.4002	-0.0090541765	1	1
0.1507	0.4002	0.0030584335	1	2
0.1507	0.4002	0.005995672	1	3
0.1507	0.4002	0.01810833	2	1
0.1507	0.4002	-0.0061169714	2	2
0.1507	0.4002	-0.011991359	2	3
0.1507	0.4002	-0.009054154	3	1
0.1507	0.4002	0.0030584335	3	2
0.1507	0.4002	0.0059956685	3	3
0.1507	0.4501	-0.008880749	1	1
0.1507	0.4501	0.0030708462	1	2
0.1507	0.4501	0.005809922	1	3
0.1507	0.4501	0.017761536	2	1
0.1507	0.4501	-0.0061416924	2	2
0.1507	0.4501	-0.011619851	2	3
0.1507	0.4501	-0.008880764	3	1
0.1507	0.4501	0.0030708462	3	2
0.1507	0.4501	0.005809929	3	3
0.1507	0.5	-0.008650824	1	1
0.1507	0.5	0.0030628294	1	2
0.1507	0.5	0.0055880137	1	3
0.1507	0.5	0.017301656	2	1
0.1507	0.5	-0.0061256588	2	2
0.1507	0.5	-0.011175975	2	3
0.1507	0.5	-0.00865078	3	1
0.1507	0.5	0.0030628443	3	2
0.1507	0.5	0.005587984	3	3
0.1507	0.5499	-0.008357272	1	1
0.1507	0.5499	0.003029868	1	2
0.1507	0.5499	0.0053274445	1	3
0.1507	0.5499	0.016714528	2	1
0.1507	0.5499	-0.0060596466	2	2
0.1507	0.5499	-0.010654885	2	3
0.1507	0.5499	-0.008357242	3	1
0.1507	0.5499	0.0030298382	3	2
0.1507	0.5499	0.0053274482	3	3
0.1507	0.5998	-0.007991314	1	1
0.1507	0.5998	0.0029664189	1	2
0.1507	0.5998	0.005024895	1	3
0.1507	0.5998	0.01598262	2	1
0.1507	0.5998	-0.0059328377	2	2
0.1507	0.5998	-0.010049798	2	3
0.1507	0.5998	-0.007991314	3	1
0.1507	0.5998	0.0029663742	3	2
0.1507	0.5998	0.0050248913	3	3
0.1507	0.6497	-0.0075419694	1	1
0.1507	0.6497	0.0028660148	1	2
0.1507	0.6497	0.0046759397	1	3
0.1507	0.6497	0.0150839165	2	1
0.1507	0.6497	-0.0057320297	2	2
0.1507	0.6497	-0.009351883	2	3
0.1507	0.6497	-0.0075419694	3	1
0.1507	0.6497	0.0028660148	3	2
0.1507	0.6497	0.0046759397	3	3
0.1507	0.6996	-0.006995544	1	1
0.1507	0.6996	0.0027205944	1	2
0.1507	0.6996	0.0042749085	1	3
0.1507	0.6996	0.013991058	2	1
0.1507	0.6996	-0.005441256	2	2
0.1507	0.6996	-0.00854983	2	3
0.1507	0.6996	-0.006995544	3	1
0.1507	0.6996	0.0027205944	3	2
0.1507	0.6996	0.004274901	3	3
0.1507	0.7495	-0.00633505	1	1
0.1507	0.7495	0.002520308	1	2
0.1507	0.7495	0.0038147792	1	3
0.1507	0.7495	0.012670085	2	1
0.1507	0.7495	-0.0050405636	2	2
0.1507	0.7495	-0.007629538	2	3
0.1507	0.7495	-0.00633505	3	1
0.1507	0.7495	0.002520278	3	2
0.1507	0.7495	0.0038147718	3	3
0.1507	0.7994	-0.0055396855	1	1
0.1507	0.7994	0.002252698	1	2
0.1507	0.7994	0.0032869726	1	3
0.1507	0.7994	0.011079356	2	1
0.1507	0.7994	-0.004505433	2	2
0.1507	0.7994	-0.006573922	2	3
0.1507	0.7994	-0.0055396706	3	1
0.1507	0.7994	0.002252698	3	2
0.1507	0.7994	0.0032869428	3	3
0.1507	0.8493	-0.0045847595	1	1
0.1507	0.8493	0.0019032955	1	2
0.1507	0.8493	0.002681516	1	3
0.1507	0.8493	0.009169526	2	1
0.1507	0.8493	-0.0038065165	2	2
0.1507	0.8493	-0.0053630006	2	3
0.1507	0.8493	-0.0045847297	3	1
0.1507	0.8493	0.0019032955	3	2
0.1507	0.8493	0.0026814938	3	3
0.1507	0.8992	-0.003442973	1	1
0.1507	0.8992	0.0014552921	1	2
0.1507	0.8992	0.001987651	1	3
0.1507	0.8992	0.0068859644	2	1
0.1507	0.8992	-0.0029106438	2	2
0.1507	0.8992	-0.0039753197	2	3
0.1507	0.8992	-0.0034430325	3	1
0.1507	0.8992	0.0014553368	3	2
0.1507	0.8992	0.001987666	3	3
0.1507	0.9491	-0.0020883828	1	1
0.1507	0.9491	0.00089262426	1	2
0.1507	0.9491	0.0011957437	1	3
0.1507	0.9491	0.004176773	2	1
0.1507	0.9491	-0.001785269	2	2
0.1507	0.9491	-0.0023915027	2	3
0.1507	0.9491	-0.0020883977	3	1
0.1507	0.9491	0.00089263916	3	2
0.1507	0.9491	0.0011957437	3	3
0.1507	0.999	-0.0005095303	1	1
0.1507	0.999	0.00020699203	1	2
0.1507	0.999	0.00030246377	1	3
0.1507	0.999	0.0010190117	2	1
0.1507	0.999	-0.0004140432	2	2
0.1507	0.999	-0.0006049698	2	3
0.1507	0.999	-0.0005095452	3	1
0.1507	0.999	0.00020699203	3	2
0.1507	0.999	0.00030248612	3	3
0.2006	0.001	-0.01013913	1	1
0.2006	0.001	0.0009302497	1	2
0.2006	0.001	0.00920888	1	3
0.2006	0.001	0.020278282	2	1
0.2006	0.001	-0.0018605739	2	2
0.2006	0.001	-0.018417694	2	3
0.2006	0.001	-0.010139108	3	1
0.2006	0.001	0.0009302944	3	2
0.2006	0.001	0.009208836	3	3
0.2006	0.0509	-0.010171294	1	1
0.2006	0.0509	0.0009596944	1	2
0.2006	0.0509	0.009211607	1	3
0.2006	0.0509	0.020342581	2	1
0.2006	0.0509	-0.001919359	2	2
0.2006	0.0509	-0.01842321	2	3
0.2006	0.0509	-0.010171294	3	1
0.2006	0.0509	0.0009596646	3	2
0.2006	0.0509	0.0092116	3	3
0.2006	0.1008	-0.0102375075	1	1
0.2006	0.1008	0.0010060221	1	2
0.2006	0.1008	0.00923153	1	3
0.2006	0.1008	0.020475067	2	1
0.2006	0.1008	-0.0020119846	2	2
0.2006	0.1008	-0.018463068	2	3
0.2006	0.1008	-0.010237515	3	1
0.2006	0.1008	0.0010059923	3	2
0.2006	0.1008	0.009231538	3	3
0.2006	0.1507	-0.010291114	1	1
0.2006	0.1507	0.0010717362	1	2
0.2006	0.1507	0.009219319	1	3
0.2006	0.1507	0.02058217	2	1
0.2006	0.1507	-0.0021435767	2	2
0.2006	0.1507	-0.01843867	2	3
0.2006	0.1507	-0.010291129	3	1
0.2006	0.1507	0.0010717511	3	2
0.2006	0.1507	0.009219304	3	3
0.2006	0.2006	-0.010315396	1	1
0.2006	0.2006	0.0011527538	1	2
0.2006	0.2006	0.009162672	1	3
0.2006	0.2006	0.020630807	2	1
0.2006	0.2006	-0.002305448	2	2
0.2006	0.2006	-0.018325321	2	3
0.2006	0.2006	-0.010315403	3	1
0.2006	0.2006	0.0011527389	3	2
0.2006	0.2006	0.0091626495	3	3
0.2006	0.2505	-0.010301985	1	1
0.2006	0.2505	0.0012434721	1	2
0.2006	0.2505	0.009058535	1	3
0.2006	0.2505	0.020603985	2	1
0.2006	0.2505	-0.0024869144	2	2
0.2006	0.2505	-0.01811707	2	3
0.2006	0.2505	-0.010302015	3	1
0.2006	0.2505	0.0012434423	3	2
0.2006	0.2505	0.009058535	3	3
0.2006	0.3004	-0.0102455765	1	1
0.2006	0.3004	0.0013387501	1	2
0.2006	0.3004	0.0089068785	1	3
0.2006	0.3004	0.020491235	2	1
0.2006	0.3004	-0.0026774853	2	2
0.2006	0.3004	-0.017813742	2	3
0.2006	0.3004	-0.010245606	3	1
0.2006	0.3004	0.001338765	3	2
0.2006	0.3004	0.0089068785	3	3
0.2006	0.3503	-0.0101419985	1	1
0.2006	0.3503	0.0014338195	1	2
0.2006	0.3503	0.008708127	1	3
0.2006	0.3503	0.020283982	2	1
0.2006	0.3503	-0.0028676838	2	2
0.2006	0.3503	-0.017416306	2	3
0.2006	0.3503	-0.010142021	3	1
0.2006	0.3503	0.0014338493	3	2
0.2006	0.3503	0.008708134	3	3
0.2006	0.4002	-0.0099869	1	1
0.2006	0.4002	0.0015244782	1	2
0.2006	0.4002	0.0084624365	1	3
0.2006	0.4002	0.019973814	2	1
0.2006	0.4002	-0.0030488968	2	2
0.2006	0.4002	-0.01692491	2	3
0.2006	0.4002	-0.009986915	3	1
0.2006	0.4002	0.0015244335	3	2
0.2006	0.4002	0.008462481	3	3
0.2006	0.4501	-0.009775482	1	1
0.2006	0.4501	0.0016063601	1	2
0.2006	0.4501	0.008169152	1	3
0.2006	0.4501	0.019551001	2	1
0.2006	0.4501	-0.0032126755	2	2
0.2006	0.4501	-0.016338289	2	3
0.2006	0.4501	-0.009775497	3	1
0.2006	0.4501	0.0016063899	3	2
0.2006	0.4501	0.008169167	3	3
0.2006	0.5	-0.009501874	1	1
0.2006	0.5	0.0016753674	1	2
0.2006	0.5	0.007826522	1	3
0.2006	0.5	0.019003741	2	1
0.2006	0.5	-0.003350675	2	2
0.2006	0.5	-0.015653051	2	3
0.2006	0.5	-0.009501845	3	1
0.2006	0.5	0.0016753376	3	2
0.2006	0.5	0.007826537	3	3
0.2006	0.5499	-0.009158753	1	1
0.2006	0.5499	0.0017268658	1	2
0.2006	0.5499	0.0074318573	1	3
0.2006	0.5499	0.018317454	2	1
0.2006	0.5499	-0.003453754	2	2
0.2006	0.5499	-0.014863715	2	3
0.2006	0.5499	-0.009158738	3	1
0.2006	0.5499	0.0017268211	3	2
0.2006	0.5499	0.00743185	3	3
0.2006	0.5998	-0.00873708	1	1
0.2006	0.5998	0.0017558038	1	2
0.2006	0.5998	0.0069812015	1	3
0.2006	0.5998	0.017474115	2	1
0.2006	0.5998	-0.0035116896	2	2
0.2006	0.5998	-0.013962463	2	3
0.2006	0.5998	-0.008737095	3	1
0.2006	0.5998	0.0017558336	3	2
0.2006	0.5998	0.006981224	3	3
0.2006	0.6497	-0.008225575	1	1
0.2006	0.6497	0.001756236	1	2
0.2006	0.6497	0.006469339	1	3
0.2006	0.6497	0.016451128	2	1
0.2006	0.6497	-0.003512457	2	2
0.2006	0.6497	-0.012938693	2	3
0.2006	0.6497	-0.00822559	3	1
0.2006	0.6497	0.001756236	3	2
0.2006	0.6497	0.006469339	3	3
0.2006	0.6996	-0.007610321	1	1
0.2006	0.6996	0.0017208308	1	2
0.2006	0.6996	0.005889453	1	3
0.2006	0.6996	0.015220609	2	1
0.2006	0.6996	-0.003441684	2	2
0.2006	0.6996	-0.011778932	2	3
0.2006	0.6996	-0.007610321	3	1
0.2006	0.6996	0.0017208308	3	2
0.2006	0.6996	0.0058894455	3	3
0.2006	0.7495	-0.006873995	1	1
0.2006	0.7495	0.0016408861	1	2
0.2006	0.7495	0.0052331463	1	3
0.2006	0.7495	0.013748005	2	1
0.2006	0.7495	-0.00328172	2	2
0.2006	0.7495	-0.010466281	2	3
0.2006	0.7495	-0.006873995	3	1
0.2006	0.7495	0.0016408712	3	2
0.2006	0.7495	0.0052331537	3	3
0.2006	0.7994	-0.0059957504	1	1
0.2006	0.7994	0.001505509	1	2
0.2006	0.7994	0.0044902116	1	3
0.2006	0.7994	0.011991523	2	1
0.2006	0.7994	-0.0030110776	2	2
0.2006	0.7994	-0.008980449	2	3
0.2006	0.7994	-0.0059957653	3	1
0.2006	0.7994	0.0015055537	3	2
0.2006	0.7994	0.004490219	3	3
0.2006	0.8493	-0.004950866	1	1
0.2006	0.8493	0.0013020188	1	2
0.2006	0.8493	0.0036488771	1	3
0.2006	0.8493	0.009901781	2	1
0.2006	0.8493	-0.002604019	2	2
0.2006	0.8493	-0.007297746	2	3
0.2006	0.8493	-0.004950866	3	1
0.2006	0.8493	0.0013020337	3	2
0.2006	0.8493	0.0036488771	3	3
0.2006	0.8992	-0.0037119389	1	1
0.2006	0.8992	0.0010156035	1	2
0.2006	0.8992	0.0026963055	1	3
0.2006	0.8992	0.0074238013	2	1
0.2006	0.8992	-0.0020312145	2	2
0.2006	0.8992	-0.005392583	2	3
0.2006	0.8992	-0.0037118793	3	1
0.2006	0.8992	0.0010155737	3	2
0.2006	0.8992	0.0026962757	3	3
0.2006	0.9491	-0.0022518635	1	1
0.2006	0.9491	0.0006313473	1	2
0.2006	0.9491	0.0016204864	1	3
0.2006	0.9491	0.004503674	2	1
0.2006	0.9491	-0.0012627132	2	2
0.2006	0.9491	-0.003240964	2	3
0.2006	0.9491	-0.0022518188	3	1
0.2006	0.9491	0.0006313175	3	2
0.2006	0.9491	0.001620464	3	3
0.2006	0.999	-0.0005540699	1	1
0.2006	0.999	0.00013932586	1	2
0.2006	0.999	0.00041472912	1	3
0.2006	0.999	0.0011081118	2	1
0.2006	0.999	-0.00027866894	2	2
0.2006	0.999	-0.0008294437	2	3
0.2006	0.999	-0.0005540252	3	1
0.2006	0.999	0.00013932586	3	2
0.2006	0.999	0.00041470677	3	3
0.2505	0.001	-0.010621741	1	1
0.2505	0.001	-0.001424998	1	2
0.2505	0.001	0.012046784	1	3
0.2505	0.001	0.021243528	2	1
0.2505	0.001	0.0028500706	2	2
0.2505	0.001	-0.024093501	2	3
0.2505	0.001	-0.010621749	3	1
0.2505	0.001	-0.0014249831	3	2
0.2505	0.001	0.012046777	3	3
0.2505	0.0509	-0.010642886	1	1
0.2505	0.0509	-0.0013776869	1	2
0.2505	0.0509	0.012020469	1	3
0.2505	0.0509	0.021285698	2	1
0.2505	0.0509	0.002755195	2	2
0.2505	0.0509	-0.024041004	2	3
0.2505	0.0509	-0.010642886	3	1
0.2505	0.0509	-0.0013776869	3	2
0.2505	0.0509	0.012020484	3	3
0.2505	0.1008	-0.010698967	1	1
0.2505	0.1008	-0.0013136268	1	2
0.2505	0.1008	0.012012564	1	3
0.2505	0.1008	0.021397889	2	1
0.2505	0.1008	0.0026272684	2	2
0.2505	0.1008	-0.024025146	2	3
0.2505	0.1008	-0.010698944	3	1
0.2505	0.1008	-0.0013136268	3	2
0.2505	0.1008	0.012012556	3	3
0.2505	0.1507	-0.010740779	1	1
0.2505	0.1507	-0.0012205094	1	2
0.2505	0.1507	0.011961244	1	3
0.2505	0.1507	0.021481536	2	1
0.2505	0.1507	0.0024408996	2	2
0.2505	0.1507	-0.023922514	2	3
0.2505	0.1507	-0.010740794	3	1
0.2505	0.1507	-0.0012204945	3	2
0.2505	0.1507	0.0119612515	3	3
0.2505	0.2006	-0.01075092	1	1
0.2505	0.2006	-0.0011007637	1	2
0.2505	0.2006	0.011851653	1	3
0.2505	0.2006	0.021501832	2	1
0.2505	0.2006	0.0022014529	2	2
0.2505	0.2006	-0.023703337	2	3
0.2505	0.2006	-0.010750912	3	1
0.2505	0.2006	-0.0011007786	3	2
0.2505	0.2006	0.011851646	3	3
0.2505	0.2505	-0.010720827	1	1
0.2505	0.2505	-0.0009600669	1	2
0.2505	0.2505	0.011680871	1	3
0.2505	0.2505	0.021441631	2	1
0.2505	0.2505	0.0019201189	2	2
0.2505	0.2505	-0.02336172	2	3
0.2505	0.2505	-0.010720797	3	1
0.2505	0.2505	-0.0009600371	3	2
0.2505	0.2505	0.011680871	3	3
0.2505	0.3004	-0.010645293	1	1
0.2505	0.3004	-0.0008042753	1	2
0.2505	0.3004	0.011449553	1	3
0.2505	0.3004	0.021290563	2	1
0.2505	0.3004	0.0016085804	2	2
0.2505	0.3004	-0.022899132	2	3
0.2505	0.3004	-0.010645255	3	1
0.2505	0.3004	-0.0008042753	3	2
0.2505	0.3004	0.011449568	3	3
0.2505	0.3503	-0.010520235	1	1
0.2505	0.3503	-0.0006388277	1	2
0.2505	0.3503	0.01115901	1	3
0.2505	0.3503	0.021040455	2	1
0.2505	0.3503	0.001277566	2	2
0.2505	0.3503	-0.02231805	2	3
0.2505	0.3503	-0.01052025	3	1
0.2505	0.3503	-0.0006387532	3	2
0.2505	0.3503	0.011159003	3	3
0.2505	0.4002	-0.010341577	1	1
0.2505	0.4002	-0.0004683286	1	2
0.2505	0.4002	0.010809936	1	3
0.2505	0.4002	0.020683184	2	1
0.2505	0.4002	0.000936687	2	2
0.2505	0.4002	-0.021619812	2	3
0.2505	0.4002	-0.010341585	3	1
0.2505	0.4002	-0.0004683137	3	2
0.2505	0.4002	0.010809928	3	3
0.2505	0.4501	-0.010104626	1	1
0.2505	0.4501	-0.00029726326	1	2
0.2505	0.4501	0.010401905	1	3
0.2505	0.4501	0.02020926	2	1
0.2505	0.4501	0.00059455633	2	2
0.2505	0.4501	-0.020803817	2	3
0.2505	0.4501	-0.010104619	3	1
0.2505	0.4501	-0.00029729307	3	2
0.2505	0.4501	0.010401912	3	3
0.2505	0.5	-0.0098036155	1	1
0.2505	0.5	-0.00012984872	1	2
0.2505	0.5	0.009933405	1	3
0.2505	0.5	0.019607246	2	1
0.2505	0.5	0.00025960058	2	2
0.2505	0.5	-0.019866899	2	3
0.2505	0.5	-0.00980366	3	1
0.2505	0.5	-0.00012983382	3	2
0.2505	0.5	0.009933457	3	3
0.2505	0.5499	-0.009431496	1	1
0.2505	0.5499	2.9832125e-5	1	2
0.2505	0.5499	0.009401597	1	3
0.2505	0.5499	0.01886297	2	1
0.2505	0.5499	-5.9746206e-5	2	2
0.2505	0.5499	-0.018803254	2	3
0.2505	0.5499	-0.009431489	3	1
0.2505	0.5499	2.9861927e-5	3	2
0.2505	0.5499	0.009401634	3	3
0.2505	0.5998	-0.008979388	1	1
0.2505	0.5998	0.00017723441	1	2
0.2505	0.5998	0.008802183	1	3
0.2505	0.5998	0.01795876	2	1
0.2505	0.5998	-0.00035441667	2	2
0.2505	0.5998	-0.017604336	2	3
0.2505	0.5998	-0.00897935	3	1
0.2505	0.5998	0.00017721951	3	2
0.2505	0.5998	0.008802153	3	3
0.2505	0.6497	-0.008436374	1	1
0.2505	0.6497	0.00030712783	1	2
0.2505	0.6497	0.008129224	1	3
0.2505	0.6497	0.01687273	2	1
0.2505	0.6497	-0.00061427057	2	2
0.2505	0.6497	-0.01625847	2	3
0.2505	0.6497	-0.008436359	3	1
0.2505	0.6497	0.00030711293	3	2
0.2505	0.6497	0.008129239	3	3
0.2505	0.6996	-0.0077889264	1	1
0.2505	0.6996	0.00041359663	1	2
0.2505	0.6996	0.007375315	1	3
0.2505	0.6996	0.01557783	2	1
0.2505	0.6996	-0.00082716346	2	2
0.2505	0.6996	-0.014750667	2	3
0.2505	0.6996	-0.0077889264	3	1
0.2505	0.6996	0.00041353703	3	2
0.2505	0.6996	0.0073753446	3	3
0.2505	0.7495	-0.0070205107	1	1
0.2505	0.7495	0.00048933923	1	2
0.2505	0.7495	0.0065311715	1	3
0.2505	0.7495	0.014041014	2	1
0.2505	0.7495	-0.0009787083	2	2
0.2505	0.7495	-0.013062308	2	3
0.2505	0.7495	-0.007020496	3	1
0.2505	0.7495	0.00048936903	3	2
0.2505	0.7495	0.0065311193	3	3
0.2505	0.7994	-0.00611113	1	1
0.2505	0.7994	0.00052565336	1	2
0.2505	0.7994	0.0055854544	1	3
0.2505	0.7994	0.012222279	2	1
0.2505	0.7994	-0.0010513514	2	2
0.2505	0.7994	-0.011170929	2	3
0.2505	0.7994	-0.00611116	3	1
0.2505	0.7994	0.00052566826	3	2
0.2505	0.7994	0.005585462	3	3
0.2505	0.8493	-0.00503733	1	1
0.2505	0.8493	0.0005120933	1	2
0.2505	0.8493	0.0045252144	1	3
0.2505	0.8493	0.010074664	2	1
0.2505	0.8493	-0.0010242015	2	2
0.2505	0.8493	-0.009050459	2	3
0.2505	0.8493	-0.0050373375	3	1
0.2505	0.8493	0.0005121082	3	2
0.2505	0.8493	0.0045252517	3	3
0.2505	0.8992	-0.0037726834	1	1
0.2505	0.8992	0.00043654442	1	2
0.2505	0.8992	0.0033361912	1	3
0.2505	0.8992	0.007545393	2	1
0.2505	0.8992	-0.0008730255	2	2
0.2505	0.8992	-0.0066723675	2	3
0.2505	0.8992	-0.0037726834	3	1
0.2505	0.8992	0.00043657422	3	2
0.2505	0.8992	0.0033361837	3	3
0.2505	0.9491	-0.0022902489	1	1
0.2505	0.9491	0.0002860278	1	2
0.2505	0.9491	0.0020042658	1	3
0.2505	0.9491	0.00458051	2	1
0.2505	0.9491	-0.0005720295	2	2
0.2505	0.9491	-0.004008475	2	3
0.2505	0.9491	-0.0022902414	3	1
0.2505	0.9491	0.0002860427	3	2
0.2505	0.9491	0.002004236	3	3
0.2505	0.999	-0.0005682707	1	1
0.2505	0.999	5.0127506e-5	1	2
0.2505	0.999	0.0005181581	1	3
0.2505	0.999	0.0011365435	2	1
0.2505	0.999	-0.000100256875	2	2
0.2505	0.999	-0.0010362861	2	3
0.2505	0.999	-0.0005682558	3	1
0.2505	0.999	5.0142407e-5	3	2
0.2505	0.999	0.0005181655	3	3
0.3004	0.001	-0.01064761	1	1
0.3004	0.001	-0.0040938705	1	2
0.3004	0.001	0.014741458	1	3
0.3004	0.001	0.02129522	2	1
0.3004	0.001	0.008187711	2	2
0.3004	0.001	-0.029482946	2	3
0.3004	0.001	-0.01064761	3	1
0.3004	0.001	-0.0040939003	3	2
0.3004	0.001	0.014741488	3	3
0.3004	0.0509	-0.010655671	1	1
0.3004	0.0509	-0.0040155053	1	2
0.3004	0.0509	0.014671132	1	3
0.3004	0.0509	0.02131129	2	1
0.3004	0.0509	0.008030891	2	2
0.3004	0.0509	-0.029342249	2	3
0.3004	0.0509	-0.010655649	3	1
0.3004	0.0509	-0.0040155053	3	2
0.3004	0.0509	0.014671065	3	3
0.3004	0.1008	-0.010697685	1	1
0.3004	0.1008	-0.0039204806	1	2
0.3004	0.1008	0.014618166	1	3
0.3004	0.1008	0.021395385	2	1
0.3004	0.1008	0.007840991	2	2
0.3004	0.1008	-0.029236361	2	3
0.3004	0.1008	-0.010697715	3	1
0.3004	0.1008	-0.0039204806	3	2
0.3004	0.1008	0.014618181	3	3
0.3004	0.1507	-0.010724936	1	1
0.3004	0.1507	-0.0037875473	1	2
0.3004	0.1507	0.014512442	1	3
0.3004	0.1507	0.021449827	2	1
0.3004	0.1507	0.007575035	2	2
0.3004	0.1507	-0.029024906	2	3
0.3004	0.1507	-0.0107249245	3	1
0.3004	0.1507	-0.0037875473	3	2
0.3004	0.1507	0.014512457	3	3
0.3004	0.2006	-0.0107201	1	1
0.3004	0.2006	-0.003617376	1	2
0.3004	0.2006	0.014337517	1	3
0.3004	0.2006	0.02144023	2	1
0.3004	0.2006	0.007234812	2	2
0.3004	0.2006	-0.02867502	2	3
0.3004	0.2006	-0.010720111	3	1
0.3004	0.2006	-0.003617391	3	2
0.3004	0.2006	0.014337532	3	3
0.3004	0.2505	-0.01067492	1	1
0.3004	0.2505	-0.0034157038	1	2
0.3004	0.2505	0.01409062	1	3
0.3004	0.2505	0.021349855	2	1
0.3004	0.2505	0.0068314075	2	2
0.3004	0.2505	-0.028181255	2	3
0.3004	0.2505	-0.010674931	3	1
0.3004	0.2505	-0.0034157187	3	2
0.3004	0.2505	0.01409065	3	3
0.3004	0.3004	-0.010584347	1	1
0.3004	0.3004	-0.0031886995	1	2
0.3004	0.3004	0.013773039	1	3
0.3004	0.3004	0.021168724	2	1
0.3004	0.3004	0.006377429	2	2
0.3004	0.3004	-0.027546138	2	3
0.3004	0.3004	-0.010584354	3	1
0.3004	0.3004	-0.0031887293	3	2
0.3004	0.3004	0.013773069	3	3
0.3004	0.3503	-0.010444544	1	1
0.3004	0.3503	-0.0029421598	1	2
0.3004	0.3503	0.013386734	1	3
0.3004	0.3503	0.020889122	2	1
0.3004	0.3503	0.0058843344	2	2
0.3004	0.3503	-0.026773442	2	3
0.3004	0.3503	-0.010444567	3	1
0.3004	0.3503	-0.0029421598	3	2
0.3004	0.3503	0.013386726	3	3
0.3004	0.4002	-0.0102516785	1	1
0.3004	0.4002	-0.0026810318	1	2
0.3004	0.4002	0.012932681	1	3
0.3004	0.4002	0.020503331	2	1
0.3004	0.4002	0.0053620413	2	2
0.3004	0.4002	-0.025865402	2	3
0.3004	0.4002	-0.010251686	3	1
0.3004	0.4002	-0.002681017	3	2
0.3004	0.4002	0.012932688	3	3
0.3004	0.4501	-0.010001257	1	1
0.3004	0.4501	-0.0024096817	1	2
0.3004	0.4501	0.012410916	1	3
0.3004	0.4501	0.020002495	2	1
0.3004	0.4501	0.0048192963	2	2
0.3004	0.4501	-0.024821796	2	3
0.3004	0.4501	-0.010001242	3	1
0.3004	0.4501	-0.0024096519	3	2
0.3004	0.4501	0.012410872	3	3
0.3004	0.5	-0.009687893	1	1
0.3004	0.5	-0.0021319091	1	2
0.3004	0.5	0.011819877	1	3
0.3004	0.5	0.019375768	2	1
0.3004	0.5	0.0042639226	2	2
0.3004	0.5	-0.023639686	2	3
0.3004	0.5	-0.009687856	3	1
0.3004	0.5	-0.002131924	3	2
0.3004	0.5	0.011819817	3	3
0.3004	0.5499	-0.009304836	1	1
0.3004	0.5499	-0.0018516481	1	2
0.3004	0.5499	0.011156552	1	3
0.3004	0.5499	0.018609729	2	1
0.3004	0.5499	0.0037033707	2	2
0.3004	0.5499	-0.022313058	2	3
0.3004	0.5499	-0.009304844	3	1
0.3004	0.5499	-0.0018516481	3	2
0.3004	0.5499	0.011156566	3	3
0.3004	0.5998	-0.008843899	1	1
0.3004	0.5998	-0.0015726238	1	2
0.3004	0.5998	0.010416456	1	3
0.3004	0.5998	0.017687753	2	1
0.3004	0.5998	0.0031451434	2	2
0.3004	0.5998	-0.02083293	2	3
0.3004	0.5998	-0.008843891	3	1
0.3004	0.5998	-0.001572594	3	2
0.3004	0.5998	0.0104164705	3	3
0.3004	0.6497	-0.008294724	1	1
0.3004	0.6497	-0.0012987703	1	2
0.3004	0.6497	0.009593494	1	3
0.3004	0.6497	0.01658941	2	1
0.3004	0.6497	0.0025975183	2	2
0.3004	0.6497	-0.019186929	2	3
0.3004	0.6497	-0.008294672	3	1
0.3004	0.6497	-0.0012987405	3	2
0.3004	0.6497	0.009593442	3	3
0.3004	0.6996	-0.0076447353	1	1
0.3004	0.6996	-0.001034826	1	2
0.3004	0.6996	0.008679628	1	3
0.3004	0.6996	0.015289459	2	1
0.3004	0.6996	0.0020697117	2	2
0.3004	0.6996	-0.017359152	2	3
0.3004	0.6996	-0.0076446906	3	1
0.3004	0.6996	-0.0010348409	3	2
0.3004	0.6996	0.008679569	3	3
0.3004	0.7495	-0.006878637	1	1
0.3004	0.7495	-0.0007863343	1	2
0.3004	0.7495	0.0076649934	1	3
0.3004	0.7495	0.013757288	2	1
0.3004	0.7495	0.001572676	2	2
0.3004	0.7495	-0.015329959	2	3
0.3004	0.7495	-0.006878644	3	1
0.3004	0.7495	-0.0007863194	3	2
0.3004	0.7495	0.0076649785	3	3
0.3004	0.7994	-0.005978018	1	1
0.3004	0.7994	-0.000559777	1	2
0.3004	0.7994	0.006537795	1	3
0.3004	0.7994	0.011956068	2	1
0.3004	0.7994	0.001119569	2	2
0.3004	0.7994	-0.013075627	2	3
0.3004	0.7994	-0.0059780404	3	1
0.3004	0.7994	-0.0005598068	3	2
0.3004	0.7994	0.0065378547	3	3
0.3004	0.8493	-0.0049212053	1	1
0.3004	0.8493	-0.0003631413	1	2
0.3004	0.8493	0.005284354	1	3
0.3004	0.8493	0.00984236	2	1
0.3004	0.8493	0.0007262714	2	2
0.3004	0.8493	-0.010568632	2	3
0.3004	0.8493	-0.004921168	3	1
0.3004	0.8493	-0.0003631264	3	2
0.3004	0.8493	0.0052842945	3	3
0.3004	0.8992	-0.0036834627	1	1
0.3004	0.8992	-0.00020566583	1	2
0.3004	0.8992	0.0038891286	1	3
0.3004	0.8992	0.007366983	2	1
0.3004	0.8992	0.00041132793	2	2
0.3004	0.8992	-0.0077783205	2	3
0.3004	0.8992	-0.003683515	3	1
0.3004	0.8992	-0.00020568073	3	2
0.3004	0.8992	0.0038891733	3	3
0.3004	0.9491	-0.0022385418	1	1
0.3004	0.9491	-9.779632e-5	1	2
0.3004	0.9491	0.0023363233	1	3
0.3004	0.9491	0.0044771256	2	1
0.3004	0.9491	0.00019558519	2	2
0.3004	0.9491	-0.004672719	2	3
0.3004	0.9491	-0.002238594	3	1
0.3004	0.9491	-9.779632e-5	3	2
0.3004	0.9491	0.002336368	3	3
0.3004	0.999	-0.00056010485	1	1
0.3004	0.999	-4.926324e-5	1	2
0.3004	0.999	0.0006093085	1	3
0.3004	0.999	0.0011201017	2	1
0.3004	0.999	9.847246e-5	2	2
0.3004	0.999	-0.0012185769	2	3
0.3004	0.999	-0.0005600378	3	1
0.3004	0.999	-4.927814e-5	3	2
0.3004	0.999	0.0006092191	3	3
0.3503	0.001	-0.010311708	1	1
0.3503	0.001	-0.0068685263	1	2
0.3503	0.001	0.017180204	1	3
0.3503	0.001	0.020623386	2	1
0.3503	0.001	0.013737008	2	2
0.3503	0.001	-0.034360424	2	3
0.3503	0.001	-0.010311682	3	1
0.3503	0.001	-0.0068685412	3	2
0.3503	0.001	0.017180204	3	3
0.3503	0.0509	-0.010306619	1	1
0.3503	0.0509	-0.0067467242	1	2
0.3503	0.0509	0.017053276	1	3
0.3503	0.0509	0.020613208	2	1
0.3503	0.0509	0.013493374	2	2
0.3503	0.0509	-0.03410665	2	3
0.3503	0.0509	-0.010306615	3	1
0.3503	0.0509	-0.006746754	3	2
0.3503	0.0509	0.017053299	3	3
0.3503	0.1008	-0.010333121	1	1
0.3503	0.1008	-0.0066078305	1	2
0.3503	0.1008	0.016940936	1	3
0.3503	0.1008	0.020666223	2	1
0.3503	0.1008	0.013215631	2	2
0.3503	0.1008	-0.033881903	2	3
0.3503	0.1008	-0.010333136	3	1
0.3503	0.1008	-0.0066078454	3	2
0.3503	0.1008	0.016940944	3	3
0.3503	0.1507	-0.0103452355	1	1
0.3503	0.1507	-0.006424099	1	2
0.3503	0.1507	0.01676935	1	3
0.3503	0.1507	0.020690449	2	1
0.3503	0.1507	0.012848228	2	2
0.3503	0.1507	-0.033538647	2	3
0.3503	0.1507	-0.010345206	3	1
0.3503	0.1507	-0.006424099	3	2
0.3503	0.1507	0.01676932	3	3
0.3503	0.2006	-0.01032659	1	1
0.3503	0.2006	-0.0061947405	1	2
0.3503	0.2006	0.016521305	1	3
0.3503	0.2006	0.020653158	2	1
0.3503	0.2006	0.012389421	2	2
0.3503	0.2006	-0.033042587	2	3
0.3503	0.2006	-0.010326564	3	1
0.3503	0.2006	-0.0061947256	3	2
0.3503	0.2006	0.01652129	3	3
0.3503	0.2505	-0.010269303	1	1
0.3503	0.2505	-0.005924925	1	2
0.3503	0.2505	0.01619418	1	3
0.3503	0.2505	0.020538602	2	1
0.3503	0.2505	0.01184985	2	2
0.3503	0.2505	-0.03238844	2	3
0.3503	0.2505	-0.010269318	3	1
0.3503	0.2505	-0.005924925	3	2
0.3503	0.2505	0.01619424	3	3
0.3503	0.3004	-0.0101686865	1	1
0.3503	0.3004	-0.005621001	1	2
0.3503	0.3004	0.015789673	1	3
0.3503	0.3004	0.02033734	2	1
0.3503	0.3004	0.011242002	2	2
0.3503	0.3004	-0.031579375	2	3
0.3503	0.3004	-0.010168668	3	1
0.3503	0.3004	-0.005621001	3	2
0.3503	0.3004	0.015789673	3	3
0.3503	0.3503	-0.010021061	1	1
0.3503	0.3503	-0.005288705	1	2
0.3503	0.3503	0.015309751	1	3
0.3503	0.3503	0.020042136	2	1
0.3503	0.3503	0.010577425	2	2
0.3503	0.3503	-0.03061955	2	3
0.3503	0.3503	-0.010021072	3	1
0.3503	0.3503	-0.005288735	3	2
0.3503	0.3503	0.015309781	3	3
0.3503	0.4002	-0.009822883	1	1
0.3503	0.4002	-0.00493294	1	2
0.3503	0.4002	0.014755845	1	3
0.3503	0.4002	0.019645777	2	1
0.3503	0.4002	0.009865917	2	2
0.3503	0.4002	-0.029511686	2	3
0.3503	0.4002	-0.00982289	3	1
0.3503	0.4002	-0.004932925	3	2
0.3503	0.4002	0.014755815	3	3
0.3503	0.4501	-0.00957001	1	1
0.3503	0.4501	-0.004557833	1	2
0.3503	0.4501	0.014127806	1	3
0.3503	0.4501	0.019140027	2	1
0.3503	0.4501	0.009115607	2	2
0.3503	0.4501	-0.028255668	2	3
0.3503	0.4501	-0.00957004	3	1
0.3503	0.4501	-0.004557848	3	2
0.3503	0.4501	0.014127836	3	3
0.3503	0.5	-0.0092574395	1	1
0.3503	0.5	-0.004166797	1	2
0.3503	0.5	0.0134242475	1	3
0.3503	0.5	0.018514868	2	1
0.3503	0.5	0.008333564	2	2
0.3503	0.5	-0.026848443	2	3
0.3503	0.5	-0.009257428	3	1
0.3503	0.5	-0.0041668117	3	2
0.3503	0.5	0.013424203	3	3
0.3503	0.5499	-0.008878984	1	1
0.3503	0.5499	-0.0037629157	1	2
0.3503	0.5499	0.012641981	1	3
0.3503	0.5499	0.017757978	2	1
0.3503	0.5499	0.0075259283	2	2
0.3503	0.5499	-0.02528388	2	3
0.3503	0.5499	-0.008878969	3	1
0.3503	0.5499	-0.0037629455	3	2
0.3503	0.5499	0.012641966	3	3
0.3503	0.5998	-0.008427061	1	1
0.3503	0.5998	-0.0033492744	1	2
0.3503	0.5998	0.011776358	1	3
0.3503	0.5998	0.016854139	2	1
0.3503	0.5998	0.006698571	2	2
0.3503	0.5998	-0.023552693	2	3
0.3503	0.5998	-0.008427061	3	1
0.3503	0.5998	-0.0033492744	3	2
0.3503	0.5998	0.011776358	3	3
0.3503	0.6497	-0.007892318	1	1
0.3503	0.6497	-0.0029286742	1	2
0.3503	0.6497	0.01082103	1	3
0.3503	0.6497	0.015784647	2	1
0.3503	0.6497	0.005857408	2	2
0.3503	0.6497	-0.021642044	2	3
0.3503	0.6497	-0.007892314	3	1
0.3503	0.6497	-0.0029286593	3	2
0.3503	0.6497	0.010821015	3	3
0.3503	0.6996	-0.00726337	1	1
0.3503	0.6996	-0.0025044382	1	2
0.3503	0.6996	0.009767801	1	3
0.3503	0.6996	0.014526727	2	1
0.3503	0.6996	0.005008891	2	2
0.3503	0.6996	-0.019535625	2	3
0.3503	0.6996	-0.00726337	3	1
0.3503	0.6996	-0.002504468	3	2
0.3503	0.6996	0.0097678155	3	3
0.3503	0.7495	-0.0065264106	1	1
0.3503	0.7495	-0.002080217	1	2
0.3503	0.7495	0.008606657	1	3
0.3503	0.7495	0.013052801	2	1
0.3503	0.7495	0.004160527	2	2
0.3503	0.7495	-0.017213315	2	3
0.3503	0.7495	-0.006526381	3	1
0.3503	0.7495	-0.0020802468	3	2
0.3503	0.7495	0.008606672	3	3
0.3503	0.7994	-0.0056648403	1	1
0.3503	0.7994	-0.0016605854	1	2
0.3503	0.7994	0.0073254257	1	3
0.3503	0.7994	0.011329686	2	1
0.3503	0.7994	0.0033211447	2	2
0.3503	0.7994	-0.014650831	2	3
0.3503	0.7994	-0.005664833	3	1
0.3503	0.7994	-0.0016605705	3	2
0.3503	0.7994	0.007325396	3	3
0.3503	0.8493	-0.004659109	1	1
0.3503	0.8493	-0.0012507737	1	2
0.3503	0.8493	0.00590989	1	3
0.3503	0.8493	0.009318249	2	1
0.3503	0.8493	0.0025015771	2	2
0.3503	0.8493	-0.01181983	2	3
0.3503	0.8493	-0.004659146	3	1
0.3503	0.8493	-0.0012507737	3	2
0.3503	0.8493	0.0059099495	3	3
0.3503	0.8992	-0.003486663	1	1
0.3503	0.8992	-0.000857383	1	2
0.3503	0.8992	0.004344076	1	3
0.3503	0.8992	0.00697338	2	1
0.3503	0.8992	0.0017148014	2	2
0.3503	0.8992	-0.008688174	2	3
0.3503	0.8992	-0.0034867078	3	1
0.3503	0.8992	-0.0008573532	3	2
0.3503	0.8992	0.0043441206	3	3
0.3503	0.9491	-0.0021220893	1	1
0.3503	0.9491	-0.00048810244	1	2
0.3503	0.9491	0.0026102066	1	3
0.3503	0.9491	0.0042441604	2	1
0.3503	0.9491	0.0009761974	2	2
0.3503	0.9491	-0.0052203527	2	3
0.3503	0.9491	-0.002122067	3	1
0.3503	0.9491	-0.00048805773	3	2
0.3503	0.9491	0.0026101768	3	3
0.3503	0.999	-0.00053522736	1	1
0.3503	0.999	-0.00015059114	1	2
0.3503	0.999	0.00068578124	1	3
0.3503	0.999	0.0010703854	2	1
0.3503	0.999	0.00030109286	2	2
0.3503	0.999	-0.0013714794	2	3
0.3503	0.999	-0.0005351752	3	1
0.3503	0.999	-0.00015053153	3	2
0.3503	0.999	0.00068569183	3	3
0.4002	0.001	-0.009694807	1	1
0.4002	0.001	-0.00957416	1	2
0.4002	0.001	0.01926896	1	3
0.4002	0.001	0.019389596	2	1
0.4002	0.001	0.019148305	2	2
0.4002	0.001	-0.038537905	2	3
0.4002	0.001	-0.0096948	3	1
0.4002	0.001	-0.00957416	3	2
0.4002	0.001	0.01926893	3	3
0.4002	0.0509	-0.0096780695	1	1
0.4002	0.0509	-0.009399369	1	2
0.4002	0.0509	0.01907745	1	3
0.4002	0.0509	0.019356132	2	1
0.4002	0.0509	0.018798739	2	2
0.4002	0.0509	-0.038154855	2	3
0.4002	0.0509	-0.0096780695	3	1
0.4002	0.0509	-0.009399369	3	2
0.4002	0.0509	0.01907739	3	3
0.4002	0.1008	-0.009689514	1	1
0.4002	0.1008	-0.0092065185	1	2
0.4002	0.1008	0.018896088	1	3
0.4002	0.1008	0.019379057	2	1
0.4002	0.1008	0.018413112	2	2
0.4002	0.1008	-0.03779213	2	3
0.4002	0.1008	-0.009689521	3	1
0.4002	0.1008	-0.009206533	3	2
0.4002	0.1008	0.018896073	3	3
0.4002	0.1507	-0.009687677	1	1
0.4002	0.1507	-0.008964434	1	2
0.4002	0.1507	0.018652186	1	3
0.4002	0.1507	0.01937538	2	1
0.4002	0.1507	0.017928928	2	2
0.4002	0.1507	-0.037304252	2	3
0.4002	0.1507	-0.009687688	3	1
0.4002	0.1507	-0.008964404	3	2
0.4002	0.1507	0.018652186	3	3
0.4002	0.2006	-0.009657629	1	1
0.4002	0.2006	-0.008670956	1	2
0.4002	0.2006	0.018328577	1	3
0.4002	0.2006	0.019315206	2	1
0.4002	0.2006	0.01734192	2	2
0.4002	0.2006	-0.03665711	2	3
0.4002	0.2006	-0.009657592	3	1
0.4002	0.2006	-0.008670956	3	2
0.4002	0.2006	0.018328533	3	3
0.4002	0.2505	-0.0095919855	1	1
0.4002	0.2505	-0.008330584	1	2
0.4002	0.2505	0.01792264	1	3
0.4002	0.2505	0.019184005	2	1
0.4002	0.2505	0.016661242	2	2
0.4002	0.2505	-0.035845183	2	3
0.4002	0.2505	-0.0095919855	3	1
0.4002	0.2505	-0.008330539	3	2
0.4002	0.2505	0.01792261	3	3
0.4002	0.3004	-0.009486511	1	1
0.4002	0.3004	-0.007949293	1	2
0.4002	0.3004	0.01743576	1	3
0.4002	0.3004	0.018973	2	1
0.4002	0.3004	0.015898503	2	2
0.4002	0.3004	-0.034871545	2	3
0.4002	0.3004	-0.0094865	3	1
0.4002	0.3004	-0.007949263	3	2
0.4002	0.3004	0.01743573	3	3
0.4002	0.3503	-0.009337731	1	1
0.4002	0.3503	-0.0075322986	1	2
0.4002	0.3503	0.016870022	1	3
0.4002	0.3503	0.01867543	2	1
0.4002	0.3503	0.015064605	2	2
0.4002	0.3503	-0.033740044	2	3
0.4002	0.3503	-0.009337708	3	1
0.4002	0.3503	-0.0075322986	3	2
0.4002	0.3503	0.016870007	3	3
0.4002	0.4002	-0.009142309	1	1
0.4002	0.4002	-0.0070842206	1	2
0.4002	0.4002	0.01622656	1	3
0.4002	0.4002	0.018284634	2	1
0.4002	0.4002	0.014168501	2	2
0.4002	0.4002	-0.032453105	2	3
0.4002	0.4002	-0.009142313	3	1
0.4002	0.4002	-0.0070842355	3	2
0.4002	0.4002	0.016226575	3	3
0.4002	0.4501	-0.008896533	1	1
0.4002	0.4501	-0.006608665	1	2
0.4002	0.4501	0.0155052245	1	3
0.4002	0.4501	0.01779306	2	1
0.4002	0.4501	0.01321739	2	2
0.4002	0.4501	-0.03101043	2	3
0.4002	0.4501	-0.008896522	3	1
0.4002	0.4501	-0.00660868	3	2
0.4002	0.4501	0.01550521	3	3
0.4002	0.5	-0.0085958205	1	1
0.4002	0.5	-0.006108567	1	2
0.4002	0.5	0.014704391	1	3
0.4002	0.5	0.017191628	2	1
0.4002	0.5	0.012217149	2	2
0.4002	0.5	-0.029408753	2	3
0.4002	0.5	-0.008595802	3	1
0.4002	0.5	-0.006108552	3	2
0.4002	0.5	0.014704376	3	3
0.4002	0.5499	-0.008234605	1	1
0.4002	0.5499	-0.0055862367	1	2
0.4002	0.5499	0.013820812	1	3
0.4002	0.5499	0.016469218	2	1
0.4002	0.5499	0.011172429	2	2
0.4002	0.5499	-0.027641658	2	3
0.4002	0.5499	-0.00823462	3	1
0.4002	0.5499	-0.005586222	3	2
0.4002	0.5499	0.013820842	3	3
0.4002	0.5998	-0.007806126	1	1
0.4002	0.5998	-0.0050436854	1	2
0.4002	0.5998	0.012849808	1	3
0.4002	0.5998	0.015612241	2	1
0.4002	0.5998	0.010087356	2	2
0.4002	0.5998	-0.0256996	2	3
0.4002	0.5998	-0.007806126	3	1
0.4002	0.5998	-0.0050436854	3	2
0.4002	0.5998	0.012849808	3	3
0.4002	0.6497	-0.0073020495	1	1
0.4002	0.6497	-0.0044828355	1	2
0.4002	0.6497	0.011784866	1	3
0.4002	0.6497	0.014604099	2	1
0.4002	0.6497	0.008965582	2	2
0.4002	0.6497	-0.023569696	2	3
0.4002	0.6497	-0.0073020607	3	1
0.4002	0.6497	-0.0044828057	3	2
0.4002	0.6497	0.011784822	3	3
0.4002	0.6996	-0.006712295	1	1
0.4002	0.6996	-0.0039054304	1	2
0.4002	0.6996	0.010617748	1	3
0.4002	0.6996	0.013424575	2	1
0.4002	0.6996	0.00781082	2	2
0.4002	0.6996	-0.021235388	2	3
0.4002	0.6996	-0.0067122653	3	1
0.4002	0.6996	-0.0039053708	3	2
0.4002	0.6996	0.0106176585	3	3
0.4002	0.7495	-0.006024666	1	1
0.4002	0.7495	-0.0033136308	1	2
0.4002	0.7495	0.00933826	1	3
0.4002	0.7495	0.012049355	2	1
0.4002	0.7495	0.006627232	2	2
0.4002	0.7495	-0.01867659	2	3
0.4002	0.7495	-0.0060246885	3	1
0.4002	0.7495	-0.0033136308	3	2
0.4002	0.7495	0.009338319	3	3
0.4002	0.7994	-0.005224623	1	1
0.4002	0.7994	-0.0027098954	1	2
0.4002	0.7994	0.007934496	1	3
0.4002	0.7994	0.01044922	2	1
0.4002	0.7994	0.0054197125	2	2
0.4002	0.7994	-0.015868928	2	3
0.4002	0.7994	-0.0052245967	3	1
0.4002	0.7994	-0.0027098358	3	2
0.4002	0.7994	0.007934406	3	3
0.4002	0.8493	-0.0042947195	1	1
0.4002	0.8493	-0.0020971596	1	2
0.4002	0.8493	0.006391853	1	3
0.4002	0.8493	0.008589451	2	1
0.4002	0.8493	0.0041943192	2	2
0.4002	0.8493	-0.012783777	2	3
0.4002	0.8493	-0.0042947456	3	1
0.4002	0.8493	-0.0020971745	3	2
0.4002	0.8493	0.0063919127	3	3
0.4002	0.8992	-0.003214594	1	1
0.4002	0.8992	-0.0014793575	1	2
0.4002	0.8992	0.0046939403	1	3
0.4002	0.8992	0.0064291996	2	1
0.4002	0.8992	0.002958756	2	2
0.4002	0.8992	-0.009387953	2	3
0.4002	0.8992	-0.0032146052	3	1
0.4002	0.8992	-0.0014794022	3	2
0.4002	0.8992	0.004694	3	3
0.4002	0.9491	-0.0019600168	1	1
0.4002	0.9491	-0.0008613318	1	2
0.4002	0.9491	0.0028214157	1	3
0.4002	0.9491	0.003920064	2	1
0.4002	0.9491	0.0017227009	2	2
0.4002	0.9491	-0.0056427605	2	3
0.4002	0.9491	-0.0019600391	3	1
0.4002	0.9491	-0.000861302	3	2
0.4002	0.9491	0.0028213859	3	3
0.4002	0.999	-0.00049816817	1	1
0.4002	0.999	-0.000247553	1	2
0.4002	0.999	0.0007457137	1	3
0.4002	0.999	0.0009963617	2	1
0.4002	0.999	0.0004951367	2	2
0.4002	0.999	-0.0014914994	2	3
0.4002	0.999	-0.0004981905	3	1
0.4002	0.999	-0.0002475828	3	2
0.4002	0.999	0.0007457733	3	3
0.4501	0.001	-0.008867597	1	1
0.4501	0.001	-0.01206255	1	2
0.4501	0.001	0.020930111	1	3
0.4501	0.001	0.017735207	2	1
0.4501	0.001	0.024125054	2	2
0.4501	0.001	-0.041860305	2	3
0.4501	0.001	-0.0088676065	3	1
0.4501	0.001	-0.012062579	3	2
0.4501	0.001	0.020930156	3	3
0.4501	0.0509	-0.00884171	1	1
0.4501	0.0509	-0.011829615	1	2
0.4501	0.0509	0.020671338	1	3
0.4501	0.0509	0.017683433	2	1
0.4501	0.0509	0.02365926	2	2
0.4501	0.0509	-0.041342653	2	3
0.4501	0.0509	-0.008841716	3	1
0.4501	0.0509	-0.01182963	3	2
0.4501	0.0509	0.020671368	3	3
0.4501	0.1008	-0.008840088	1	1
0.4501	0.1008	-0.011577427	1	2
0.4501	0.1008	0.020417497	1	3
0.4501	0.1008	0.01768018	2	1
0.4501	0.1008	0.023154736	2	2
0.4501	0.1008	-0.04083495	2	3
0.4501	0.1008	-0.008840088	3	1
0.4501	0.1008	-0.011577338	3	2
0.4501	0.1008	0.020417452	3	3
0.4501	0.1507	-0.008826662	1	1
0.4501	0.1507	-0.011273935	1	2
0.4501	0.1507	0.020100579	1	3
0.4501	0.1507	0.017653324	2	1
0.4501	0.1507	0.022547841	2	2
0.4501	0.1507	-0.040201195	2	3
0.4501	0.1507	-0.008826666	3	1
0.4501	0.1507	-0.011273965	3	2
0.4501	0.1507	0.020100594	3	3
0.4501	0.2006	-0.008788273	1	1
0.4501	0.2006	-0.010916114	1	2
0.4501	0.2006	0.019704431	1	3
0.4501	0.2006	0.017576585	2	1
0.4501	0.2006	0.021832265	2	2
0.4501	0.2006	-0.039408818	2	3
0.4501	0.2006	-0.008788291	3	1
0.4501	0.2006	-0.010916099	3	2
0.4501	0.2006	0.019704416	3	3
0.4501	0.2505	-0.008718405	1	1
0.4501	0.2505	-0.010507584	1	2
0.4501	0.2505	0.01922597	1	3
0.4501	0.2505	0.017436815	2	1
0.4501	0.2505	0.021015152	2	2
0.4501	0.2505	-0.038451977	2	3
0.4501	0.2505	-0.008718405	3	1
0.4501	0.2505	-0.010507569	3	2
0.4501	0.2505	0.01922597	3	3
0.4501	0.3004	-0.008612994	1	1
0.4501	0.3004	-0.010053277	1	2
0.4501	0.3004	0.018666267	1	3
0.4501	0.3004	0.017226003	2	1
0.4501	0.3004	0.020106524	2	2
0.4501	0.3004	-0.03733253	2	3
0.4501	0.3004	-0.008613005	3	1
0.4501	0.3004	-0.010053292	3	2
0.4501	0.3004	0.018666267	3	3
0.4501	0.3503	-0.008468945	1	1
0.4501	0.3503	-0.009557918	1	2
0.4501	0.3503	0.018026844	1	3
0.4501	0.3503	0.016937872	2	1
0.4501	0.3503	0.019115776	2	2
0.4501	0.3503	-0.036053665	2	3
0.4501	0.3503	-0.008468941	3	1
0.4501	0.3503	-0.009557918	3	2
0.4501	0.3503	0.018026814	3	3
0.4501	0.4002	-0.008283209	1	1
0.4501	0.4002	-0.00902532	1	2
0.4501	0.4002	0.017308563	1	3
0.4501	0.4002	0.016566416	2	1
0.4501	0.4002	0.018050626	2	2
0.4501	0.4002	-0.03461701	2	3
0.4501	0.4002	-0.00828319	3	1
0.4501	0.4002	-0.009025291	3	2
0.4501	0.4002	0.017308503	3	3
0.4501	0.4501	-0.008052379	1	1
0.4501	0.4501	-0.008458465	1	2
0.4501	0.4501	0.01651086	1	3
0.4501	0.4501	0.016104775	2	1
0.4501	0.4501	0.01691693	2	2
0.4501	0.4501	-0.03302168	2	3
0.4501	0.4501	-0.00805239	3	1
0.4501	0.4501	-0.00845845	3	2
0.4501	0.4501	0.016510889	3	3
0.4501	0.5	-0.007772412	1	1
0.4501	0.5	-0.007859558	1	2
0.4501	0.5	0.015631989	1	3
0.4501	0.5	0.015544845	2	1
0.4501	0.5	0.015719138	2	2
0.4501	0.5	-0.03126398	2	3
0.4501	0.5	-0.007772431	3	1
0.4501	0.5	-0.007859558	3	2
0.4501	0.5	0.015632018	3	3
0.4501	0.5499	-0.0074384175	1	1
0.4501	0.5499	-0.0072301477	1	2
0.4501	0.5499	0.014668599	1	3
0.4501	0.5499	0.014876844	2	1
0.4501	0.5499	0.0144603625	2	2
0.4501	0.5499	-0.029337198	2	3
0.4501	0.5499	-0.0074384212	3	1
0.4501	0.5499	-0.0072301924	3	2
0.4501	0.5499	0.0146686435	3	3
0.4501	0.5998	-0.0070444196	1	1
0.4501	0.5998	-0.0065714866	1	2
0.4501	0.5998	0.013615862	1	3
0.4501	0.5998	0.0140888505	2	1
0.4501	0.5998	0.0131429285	2	2
0.4501	0.5998	-0.027231798	2	3
0.4501	0.5998	-0.0070444234	3	1
0.4501	0.5998	-0.0065714866	3	2
0.4501	0.5998	0.013615906	3	3
0.4501	0.6497	-0.006583225	1	1
0.4501	0.6497	-0.00588423	1	2
0.4501	0.6497	0.012467399	1	3
0.4501	0.6497	0.013166429	2	1
0.4501	0.6497	0.011768352	2	2
0.4501	0.6497	-0.024934798	2	3
0.4501	0.6497	-0.0065832064	3	1
0.4501	0.6497	-0.0058841854	3	2
0.4501	0.6497	0.01246734	3	3
0.4501	0.6996	-0.006046053	1	1
0.4501	0.6996	-0.0051689595	1	2
0.4501	0.6996	0.011214957	1	3
0.4501	0.6996	0.012092082	2	1
0.4501	0.6996	0.010337822	2	2
0.4501	0.6996	-0.022429917	2	3
0.4501	0.6996	-0.0060460493	3	1
0.4501	0.6996	-0.0051689297	3	2
0.4501	0.6996	0.011214912	3	3
0.4501	0.7495	-0.0054223835	1	1
0.4501	0.7495	-0.004426256	1	2
0.4501	0.7495	0.009848565	1	3
0.4501	0.7495	0.010844752	2	1
0.4501	0.7495	0.008852478	2	2
0.4501	0.7495	-0.019697243	2	3
0.4501	0.7495	-0.00542238	3	1
0.4501	0.7495	-0.0044262707	3	2
0.4501	0.7495	0.009848595	3	3
0.4501	0.7994	-0.004699532	1	1
0.4501	0.7994	-0.0036568046	1	2
0.4501	0.7994	0.008356348	1	3
0.4501	0.7994	0.009399092	2	1
0.4501	0.7994	0.007313613	2	2
0.4501	0.7994	-0.016712707	2	3
0.4501	0.7994	-0.0046995543	3	1
0.4501	0.7994	-0.0036567897	3	2
0.4501	0.7994	0.008356363	3	3
0.4501	0.8493	-0.003862381	1	1
0.4501	0.8493	-0.0028615445	1	2
0.4501	0.8493	0.0067239404	1	3
0.4501	0.8493	0.007724775	2	1
0.4501	0.8493	0.0057230704	2	2
0.4501	0.8493	-0.0134478435	2	3
0.4501	0.8493	-0.0038623847	3	1
0.4501	0.8493	-0.0028615147	3	2
0.4501	0.8493	0.0067239255	3	3
0.4501	0.8992	-0.0028925873	1	1
0.4501	0.8992	-0.002041772	1	2
0.4501	0.8992	0.0049343407	1	3
0.4501	0.8992	0.005785235	2	1
0.4501	0.8992	0.0040836073	2	2
0.4501	0.8992	-0.009868842	2	3
0.4501	0.8992	-0.0028926395	3	1
0.4501	0.8992	-0.0020418316	3	2
0.4501	0.8992	0.004934475	3	3
0.4501	0.9491	-0.0017675087	1	1
0.4501	0.9491	-0.0011996776	1	2
0.4501	0.9491	0.0029671043	1	3
0.4501	0.9491	0.0035349785	2	1
0.4501	0.9491	0.0023992332	2	2
0.4501	0.9491	-0.005934214	2	3
0.4501	0.9491	-0.0017674863	3	1
0.4501	0.9491	-0.0011996329	3	2
0.4501	0.9491	0.0029670596	3	3
0.4501	0.999	-0.00045257434	1	1
0.4501	0.999	-0.00033538043	1	2
0.4501	0.999	0.0007879585	1	3
0.4501	0.999	0.00090521784	2	1
0.4501	0.999	0.0006708456	2	2
0.4501	0.999	-0.0015760635	2	3
0.4501	0.999	-0.00045264512	3	1
0.4501	0.999	-0.00033545494	3	2
0.4501	0.999	0.0007881075	3	3
0.5	0.001	-0.007892799	1	1
0.5	0.001	-0.014207989	1	2
0.5	0.001	0.022100806	1	3
0.5	0.001	0.015785595	2	1
0.5	0.001	0.028416038	2	2
0.5	0.001	-0.044201598	2	3
0.5	0.001	-0.007892786	3	1
0.5	0.001	-0.014208004	3	2
0.5	0.001	0.022100836	3	3
0.5	0.0509	-0.007860884	1	1
0.5	0.0509	-0.0139170885	1	2
0.5	0.0509	0.021777958	1	3
0.5	0.0509	0.01572176	2	1
0.5	0.0509	0.027834117	2	2
0.5	0.0509	-0.043555878	2	3
0.5	0.0509	-0.007860877	3	1
0.5	0.0509	-0.013917059	3	2
0.5	0.0509	0.021777898	3	3
0.5	0.1008	-0.00784903	1	1
0.5	0.1008	-0.013605371	1	2
0.5	0.1008	0.021454394	1	3
0.5	0.1008	0.015698053	2	1
0.5	0.1008	0.027210712	2	2
0.5	0.1008	-0.042908795	2	3
0.5	0.1008	-0.0078490265	3	1
0.5	0.1008	-0.013605386	3	2
0.5	0.1008	0.021454379	3	3
0.5	0.1507	-0.007827116	1	1
0.5	0.1507	-0.013242826	1	2
0.5	0.1507	0.021069914	1	3
0.5	0.1507	0.015654217	2	1
0.5	0.1507	0.026485547	2	2
0.5	0.1507	-0.04213977	2	3
0.5	0.1507	-0.007827105	3	1
0.5	0.1507	-0.013242781	3	2
0.5	0.1507	0.021069854	3	3
0.5	0.2006	-0.0077839065	1	1
0.5	0.2006	-0.01282534	1	2
0.5	0.2006	0.020609245	1	3
0.5	0.2006	0.0155678075	2	1
0.5	0.2006	0.025650688	2	2
0.5	0.2006	-0.041218482	2	3
0.5	0.2006	-0.0077839047	3	1
0.5	0.2006	-0.012825355	3	2
0.5	0.2006	0.020609275	3	3
0.5	0.2505	-0.007713683	1	1
0.5	0.2505	-0.012355521	1	2
0.5	0.2505	0.020069227	1	3
0.5	0.2505	0.015427344	2	1
0.5	0.2505	0.024711058	2	2
0.5	0.2505	-0.0401384	2	3
0.5	0.2505	-0.0077136625	3	1
0.5	0.2505	-0.012355506	3	2
0.5	0.2505	0.020069152	3	3
0.5	0.3004	-0.0076128	1	1
0.5	0.3004	-0.011837259	1	2
0.5	0.3004	0.019450039	1	3
0.5	0.3004	0.0152256	2	1
0.5	0.3004	0.023674488	2	2
0.5	0.3004	-0.03890009	2	3
0.5	0.3004	-0.0076127965	3	1
0.5	0.3004	-0.011837259	3	2
0.5	0.3004	0.019450054	3	3
0.5	0.3503	-0.0074784756	1	1
0.5	0.3503	-0.011274204	1	2
0.5	0.3503	0.018752664	1	3
0.5	0.3503	0.014956957	2	1
0.5	0.3503	0.022548467	2	2
0.5	0.3503	-0.03750542	2	3
0.5	0.3503	-0.007478483	3	1
0.5	0.3503	-0.011274248	3	2
0.5	0.3503	0.018752754	3	3
0.5	0.4002	-0.0073079653	1	1
0.5	0.4002	-0.010669515	1	2
0.5	0.4002	0.017977476	1	3
0.5	0.4002	0.01461594	2	1
0.5	0.4002	0.02133903	2	2
0.5	0.4002	-0.03595497	2	3
0.5	0.4002	-0.007307967	3	1
0.5	0.4002	-0.010669544	3	2
0.5	0.4002	0.017977491	3	3
0.5	0.4501	-0.007098235	1	1
0.5	0.4501	-0.010025263	1	2
0.5	0.4501	0.017123476	1	3
0.5	0.4501	0.014196474	2	1
0.5	0.4501	0.020050496	2	2
0.5	0.4501	-0.034246977	2	3
0.5	0.4501	-0.0070982426	3	1
0.5	0.4501	-0.010025263	3	2
0.5	0.4501	0.01712349	3	3
0.5	0.5	-0.006845759	1	1
0.5	0.5	-0.009342924	1	2
0.5	0.5	0.016188696	1	3
0.5	0.5	0.013691532	2	1
0.5	0.5	0.018685877	2	2
0.5	0.5	-0.032377407	2	3
0.5	0.5	-0.006845776	3	1
0.5	0.5	-0.009342954	3	2
0.5	0.5	0.016188726	3	3
0.5	0.5499	-0.0065463185	1	1
0.5	0.5499	-0.008623347	1	2
0.5	0.5499	0.015169665	1	3
0.5	0.5499	0.01309262	2	1
0.5	0.5499	0.017246664	2	2
0.5	0.5499	-0.030339278	2	3
0.5	0.5499	-0.0065463	3	1
0.5	0.5499	-0.008623302	3	2
0.5	0.5499	0.0151696205	3	3
0.5	0.5998	-0.0061947573	1	1
[truncated: 1,970 more rows]
