# Supplementary material for: Coevolution of male and female mate choice can destabilize reproductive isolation
Source: Nat Commun. 2019 Nov 12;10:5122. doi: 10.1038/s41467-019-12860-9 (PMC6851176; doi:10.1038/s41467-019-12860-9)
Supplement: Supplementary file 5 — Supplementary Software 1 [file 41467_2019_12860_MOESM5_ESM.zip › CodeChoosinessCoevolution/Data/LinkageDisequilibriumAFtestSelectionGradientDetailledAlpha1.txt]

percentFemale	percentMale	linkageDAF	genotypeA	genotypeF
0.001	0.001	-0.00012597442	1	1
0.001	0.001	0.00012187287	1	2
0.001	0.001	4.1468884e-6	1	3
0.001	0.001	0.00025209785	2	1
0.001	0.001	-0.0002437476	2	2
0.001	0.001	-8.293806e-6	2	3
0.001	0.001	-0.00012600422	3	1
0.001	0.001	0.00012187846	3	2
0.001	0.001	4.1469757e-6	3	3
0.001	0.0509	-0.00012853742	1	1
0.001	0.0509	0.00012430176	1	2
0.001	0.0509	4.2321335e-6	1	3
0.001	0.0509	0.00025704503	2	1
0.001	0.0509	-0.00024860539	2	2
0.001	0.0509	-8.463976e-6	2	3
0.001	0.0509	-0.00012853742	3	1
0.001	0.0509	0.00012430176	3	2
0.001	0.0509	4.232046e-6	3	3
0.001	0.1008	-0.00013151765	1	1
0.001	0.1008	0.00012718327	1	2
0.001	0.1008	4.3314067e-6	1	3
0.001	0.1008	0.0002630353	2	1
0.001	0.1008	-0.0002543684	2	2
0.001	0.1008	-8.662726e-6	2	3
0.001	0.1008	-0.00013151765	3	1
0.001	0.1008	0.000127187	3	2
0.001	0.1008	4.331436e-6	3	3
0.001	0.1507	-0.00013375282	1	1
0.001	0.1507	0.00012937747	1	2
0.001	0.1507	4.4044864e-6	1	3
0.001	0.1507	0.00026753545	2	1
0.001	0.1507	-0.0002587419	2	2
0.001	0.1507	-8.808973e-6	2	3
0.001	0.1507	-0.00013375282	3	1
0.001	0.1507	0.00012936443	3	2
0.001	0.1507	4.404428e-6	3	3
0.001	0.2006	-0.00013503432	1	1
0.001	0.2006	0.00013058074	1	2
0.001	0.2006	4.442467e-6	1	3
0.001	0.2006	0.00027003884	2	1
0.001	0.2006	-0.0002611503	2	2
0.001	0.2006	-8.884788e-6	2	3
0.001	0.2006	-0.00013503432	3	1
0.001	0.2006	0.00013056584	3	2
0.001	0.2006	4.4422923e-6	3	3
0.001	0.2505	-0.00013521314	1	1
0.001	0.2505	0.00013074279	1	2
0.001	0.2505	4.443951e-6	1	3
0.001	0.2505	0.00027033687	2	1
0.001	0.2505	-0.00026145764	2	2
0.001	0.2505	-8.887233e-6	2	3
0.001	0.2505	-0.00013515353	3	1
0.001	0.2505	0.00013071857	3	2
0.001	0.2505	4.443398e-6	3	3
0.001	0.3004	-0.00013425946	1	1
0.001	0.3004	0.00012984313	1	2
0.001	0.3004	4.4089975e-6	1	3
0.001	0.3004	0.00026845932	2	1
0.001	0.3004	-0.00025968626	2	2
0.001	0.3004	-8.8181405e-6	2	3
0.001	0.3004	-0.00013425946	3	1
0.001	0.3004	0.00012984872	3	2
0.001	0.3004	4.409085e-6	3	3
0.001	0.3503	-0.00013229251	1	1
0.001	0.3503	0.0001279451	1	2
0.001	0.3503	4.340167e-6	1	3
0.001	0.3503	0.00026455522	2	1
0.001	0.3503	-0.00025590695	2	2
0.001	0.3503	-8.680538e-6	2	3
0.001	0.3503	-0.00013229251	3	1
0.001	0.3503	0.00012796	3	2
0.001	0.3503	4.340458e-6	3	3
0.001	0.4002	-0.00012931228	1	1
0.001	0.4002	0.00012507103	1	2
0.001	0.4002	4.2382744e-6	1	3
0.001	0.4002	0.00025862455	2	1
0.001	0.4002	-0.00025016814	2	2
0.001	0.4002	-8.476898e-6	2	3
0.001	0.4002	-0.00012934208	3	1
0.001	0.4002	0.00012509339	3	2
0.001	0.4002	4.238682e-6	3	3
0.001	0.4501	-0.00012531877	1	1
0.001	0.4501	0.000121269375	1	2
0.001	0.4501	4.1048334e-6	1	3
0.001	0.4501	0.00025075674	2	1
0.001	0.4501	-0.00024252757	2	2
0.001	0.4501	-8.209172e-6	2	3
0.001	0.4501	-0.00012531877	3	1
0.001	0.4501	0.00012125634	3	2
0.001	0.4501	4.1043386e-6	3	3
0.001	0.5	-0.00012040138	1	1
0.001	0.5	0.00011649728	1	2
0.001	0.5	3.9391743e-6	1	3
0.001	0.5	0.00024083257	2	1
0.001	0.5	-0.00023299083	2	2
0.001	0.5	-7.878203e-6	2	3
0.001	0.5	-0.00012040138	3	1
0.001	0.5	0.00011649355	3	2
0.001	0.5	3.939058e-6	3	3
0.001	0.5499	-0.000114530325	1	1
0.001	0.5499	0.00011078268	1	2
0.001	0.5499	3.742054e-6	1	3
0.001	0.5499	0.00022904575	2	1
0.001	0.5499	-0.00022155419	2	2
0.001	0.5499	-7.4838754e-6	2	3
0.001	0.5499	-0.000114530325	3	1
0.001	0.5499	0.00011077151	3	2
0.001	0.5499	3.741763e-6	3	3
0.001	0.5998	-0.000107586384	1	1
0.001	0.5998	0.0001040902	1	2
0.001	0.5998	3.5125704e-6	1	3
0.001	0.5998	0.00021520257	2	1
0.001	0.5998	-0.00020818878	2	2
0.001	0.5998	-7.02549e-6	2	3
0.001	0.5998	-0.000107586384	3	1
0.001	0.5998	0.00010409765	3	2
0.001	0.5998	3.5128614e-6	3	3
0.001	0.6497	-9.9658966e-5	1	1
0.001	0.6497	9.642169e-5	1	2
0.001	0.6497	3.2505777e-6	1	3
0.001	0.6497	0.00019931793	2	1
0.001	0.6497	-0.00019283686	2	2
0.001	0.6497	-6.501039e-6	2	3
0.001	0.6497	-9.9658966e-5	3	1
0.001	0.6497	9.641796e-5	3	2
0.001	0.6497	3.2505486e-6	3	3
0.001	0.6996	-9.059906e-5	1	1
0.001	0.6996	8.7715685e-5	1	2
0.001	0.6996	2.9541843e-6	1	3
0.001	0.6996	0.00018133223	2	1
0.001	0.6996	-0.00017539412	2	2
0.001	0.6996	-5.9074955e-6	2	3
0.001	0.6996	-9.056926e-5	3	1
0.001	0.6996	8.7687746e-5	3	2
0.001	0.6996	2.9534858e-6	3	3
0.001	0.7495	-8.049607e-5	1	1
0.001	0.7495	7.787347e-5	1	2
0.001	0.7495	2.6203052e-6	1	3
0.001	0.7495	0.00016097724	2	1
0.001	0.7495	-0.00015574694	2	2
0.001	0.7495	-5.240843e-6	2	3
0.001	0.7495	-8.049607e-5	3	1
0.001	0.7495	7.787347e-5	3	2
0.001	0.7495	2.6204798e-6	3	3
0.001	0.7994	-6.9111586e-5	1	1
0.001	0.7994	6.686151e-5	1	2
0.001	0.7994	2.248038e-6	1	3
0.001	0.7994	0.00013823807	2	1
0.001	0.7994	-0.00013373699	2	2
0.001	0.7994	-4.4964545e-6	2	3
0.001	0.7994	-6.914139e-5	3	1
0.001	0.7994	6.688014e-5	3	2
0.001	0.7994	2.2484164e-6	3	3
0.001	0.8493	-5.64754e-5	1	1
0.001	0.8493	5.4584816e-5	1	2
0.001	0.8493	1.833745e-6	1	3
0.001	0.8493	0.00011283904	2	1
0.001	0.8493	-0.00010918174	2	2
0.001	0.8493	-3.6676938e-6	2	3
0.001	0.8493	-5.64754e-5	3	1
0.001	0.8493	5.4584816e-5	3	2
0.001	0.8493	1.8338033e-6	3	3
0.001	0.8992	-4.23491e-5	1	1
0.001	0.8992	4.0929765e-5	1	2
0.001	0.8992	1.3737299e-6	1	3
0.001	0.8992	8.457899e-5	2	1
0.001	0.8992	-8.18437e-5	2	2
0.001	0.8992	-2.7472342e-6	2	3
0.001	0.8992	-4.2319298e-5	3	1
0.001	0.8992	4.0913e-5	3	2
0.001	0.8992	1.3733807e-6	3	3
0.001	0.9491	-2.655387e-5	1	1
0.001	0.9491	2.5717542e-5	1	2
0.001	0.9491	8.6281216e-7	1	3
0.001	0.9491	5.318597e-5	2	1
0.001	0.9491	-5.1455107e-5	2	2
0.001	0.9491	-1.7262755e-6	2	3
0.001	0.9491	-2.655387e-5	3	1
0.001	0.9491	2.5745481e-5	3	2
0.001	0.9491	8.6345244e-7	3	3
0.001	0.999	-9.23872e-6	1	1
0.001	0.999	8.882955e-6	1	2
0.001	0.999	2.9837247e-7	1	3
0.001	0.999	1.8389896e-5	2	1
0.001	0.999	-1.7792918e-5	2	2
0.001	0.999	-5.9743434e-7	2	3
0.001	0.999	-9.268522e-6	3	1
0.001	0.999	8.8997185e-6	3	2
0.001	0.999	2.9883813e-7	3	3
0.0509	0.001	-0.004522085	1	1
0.0509	0.001	0.0031269342	1	2
0.0509	0.001	0.0013951566	1	3
0.0509	0.001	0.0090442	2	1
0.0509	0.001	-0.0062538385	2	2
0.0509	0.001	-0.002790302	2	3
0.0509	0.001	-0.0045220405	3	1
0.0509	0.001	0.0031269118	3	2
0.0509	0.001	0.0013951473	3	3
0.0509	0.0509	-0.004611656	1	1
0.0509	0.0509	0.003183268	1	2
0.0509	0.0509	0.0014283899	1	3
0.0509	0.0509	0.009223312	2	1
0.0509	0.0509	-0.006366551	2	2
0.0509	0.0509	-0.0028567668	2	3
0.0509	0.0509	-0.004611671	3	1
0.0509	0.0509	0.0031832755	3	2
0.0509	0.0509	0.0014283806	3	3
0.0509	0.1008	-0.0047190934	1	1
0.0509	0.1008	0.0032557696	1	2
0.0509	0.1008	0.0014632903	1	3
0.0509	0.1008	0.009438157	2	1
0.0509	0.1008	-0.0065116137	2	2
0.0509	0.1008	-0.00292659	2	3
0.0509	0.1008	-0.0047191083	3	1
0.0509	0.1008	0.0032558069	3	2
0.0509	0.1008	0.0014632922	3	3
0.0509	0.1507	-0.004791796	1	1
0.0509	0.1507	0.0033103228	1	2
0.0509	0.1507	0.0014814753	1	3
0.0509	0.1507	0.009583637	2	1
0.0509	0.1507	-0.0066206455	2	2
0.0509	0.1507	-0.0029629506	2	3
0.0509	0.1507	-0.0047917813	3	1
0.0509	0.1507	0.0033103153	3	2
0.0509	0.1507	0.0014814734	3	3
0.0509	0.2006	-0.0048197955	1	1
0.0509	0.2006	0.0033378452	1	2
0.0509	0.2006	0.0014819577	1	3
0.0509	0.2006	0.009639621	2	1
0.0509	0.2006	-0.0066756904	2	2
0.0509	0.2006	-0.0029639117	2	3
0.0509	0.2006	-0.0048198104	3	1
0.0509	0.2006	0.0033378527	3	2
0.0509	0.2006	0.0014819559	3	3
0.0509	0.2505	-0.0048033893	1	1
0.0509	0.2505	0.003336586	1	2
0.0509	0.2505	0.0014667902	1	3
0.0509	0.2505	0.009606779	2	1
0.0509	0.2505	-0.0066731945	2	2
0.0509	0.2505	-0.0029335804	2	3
0.0509	0.2505	-0.004803404	3	1
0.0509	0.2505	0.003336601	3	2
0.0509	0.2505	0.0014667921	3	3
0.0509	0.3004	-0.004745543	1	1
0.0509	0.3004	0.0033072457	1	2
0.0509	0.3004	0.0014382564	1	3
0.0509	0.3004	0.009490997	2	1
0.0509	0.3004	-0.0066145286	2	2
0.0509	0.3004	-0.0028765183	2	3
0.0509	0.3004	-0.004745513	3	1
0.0509	0.3004	0.0033072308	3	2
0.0509	0.3004	0.0014382526	3	3
0.0509	0.3503	-0.004649371	1	1
0.0509	0.3503	0.0032511726	1	2
0.0509	0.3503	0.0013982616	1	3
0.0509	0.3503	0.009298831	2	1
0.0509	0.3503	-0.006502278	2	2
0.0509	0.3503	-0.0027965195	2	3
0.0509	0.3503	-0.004649386	3	1
0.0509	0.3503	0.0032511577	3	2
0.0509	0.3503	0.0013982654	3	3
0.0509	0.4002	-0.0045178533	1	1
0.0509	0.4002	0.0031696483	1	2
0.0509	0.4002	0.0013482366	1	3
0.0509	0.4002	0.009035736	2	1
0.0509	0.4002	-0.0063392296	2	2
0.0509	0.4002	-0.0026964638	2	3
0.0509	0.4002	-0.0045178384	3	1
0.0509	0.4002	0.0031696185	3	2
0.0509	0.4002	0.0013482347	3	3
0.0509	0.4501	-0.004352957	1	1
0.0509	0.4501	0.0030636936	1	2
0.0509	0.4501	0.0012891758	1	3
0.0509	0.4501	0.008705735	2	1
0.0509	0.4501	-0.006127447	2	2
0.0509	0.4501	-0.0025783656	2	3
0.0509	0.4501	-0.004352957	3	1
0.0509	0.4501	0.0030636936	3	2
0.0509	0.4501	0.0012891795	3	3
0.0509	0.5	-0.0041559786	1	1
0.0509	0.5	0.0029341578	1	2
0.0509	0.5	0.001221776	1	3
0.0509	0.5	0.008311883	2	1
0.0509	0.5	-0.0058683604	2	2
0.0509	0.5	-0.002443566	2	3
0.0509	0.5	-0.0041559935	3	1
0.0509	0.5	0.0029341727	3	2
0.0509	0.5	0.0012217835	3	3
0.0509	0.5499	-0.003927678	1	1
0.0509	0.5499	0.002781257	1	2
0.0509	0.5499	0.0011464301	1	3
0.0509	0.5499	0.007855356	2	1
0.0509	0.5499	-0.005562499	2	2
0.0509	0.5499	-0.0022928668	2	3
0.0509	0.5499	-0.003927693	3	1
0.0509	0.5499	0.0027812421	3	2
0.0509	0.5499	0.0011464376	3	3
0.0509	0.5998	-0.0036682338	1	1
0.0509	0.5998	0.0026049018	1	2
0.0509	0.5998	0.001063304	1	3
0.0509	0.5998	0.0073364824	2	1
0.0509	0.5998	-0.005209863	2	2
0.0509	0.5998	-0.002126623	2	3
0.0509	0.5998	-0.0036682636	3	1
0.0509	0.5998	0.0026049614	3	2
0.0509	0.5998	0.0010633152	3	3
0.0509	0.6497	-0.0033771694	1	1
0.0509	0.6497	0.0024047792	1	2
0.0509	0.6497	0.0009724088	1	3
0.0509	0.6497	0.006754309	2	1
0.0509	0.6497	-0.0048095137	2	2
0.0509	0.6497	-0.0019447999	2	3
0.0509	0.6497	-0.0033771545	3	1
0.0509	0.6497	0.0024047494	3	2
0.0509	0.6497	0.0009723995	3	3
0.0509	0.6996	-0.0030534416	1	1
0.0509	0.6996	0.0021799207	1	2
0.0509	0.6996	0.0008735191	1	3
0.0509	0.6996	0.0061068833	2	1
0.0509	0.6996	-0.0043598376	2	2
0.0509	0.6996	-0.0017470457	2	3
0.0509	0.6996	-0.0030534118	3	1
0.0509	0.6996	0.0021799058	3	2
0.0509	0.6996	0.00087352283	3	3
0.0509	0.7495	-0.0026955903	1	1
0.0509	0.7495	0.0019292086	1	2
0.0509	0.7495	0.00076634996	1	3
0.0509	0.7495	0.005391121	2	1
0.0509	0.7495	-0.0038584396	2	2
0.0509	0.7495	-0.0015326929	2	3
0.0509	0.7495	-0.0026955903	3	1
0.0509	0.7495	0.0019292086	3	2
0.0509	0.7495	0.0007663425	3	3
0.0509	0.7994	-0.0023014843	1	1
0.0509	0.7994	0.0016510636	1	2
0.0509	0.7994	0.0006503891	1	3
0.0509	0.7994	0.004602939	2	1
0.0509	0.7994	-0.003302157	2	2
0.0509	0.7994	-0.0013007899	2	3
0.0509	0.7994	-0.0023015141	3	1
0.0509	0.7994	0.0016510934	3	2
0.0509	0.7994	0.000650404	3	3
0.0509	0.8493	-0.0018685162	1	1
0.0509	0.8493	0.001343444	1	2
0.0509	0.8493	0.00052504055	1	3
0.0509	0.8493	0.003737025	2	1
0.0509	0.8493	-0.0026869401	2	2
0.0509	0.8493	-0.0010500881	2	3
0.0509	0.8493	-0.001868546	3	1
0.0509	0.8493	0.0013434589	3	2
0.0509	0.8493	0.000525048	3	3
0.0509	0.8992	-0.0013933778	1	1
0.0509	0.8992	0.001003921	1	2
0.0509	0.8992	0.00038952008	1	3
0.0509	0.8992	0.0027867705	2	1
0.0509	0.8992	-0.0020077303	2	2
0.0509	0.8992	-0.00077902456	2	3
0.0509	0.8992	-0.0013933182	3	1
0.0509	0.8992	0.0010038763	3	2
0.0509	0.8992	0.0003895145	3	3
0.0509	0.9491	-0.00087207556	1	1
0.0509	0.9491	0.00062924623	1	2
0.0509	0.9491	0.00024287216	1	3
0.0509	0.9491	0.0017443318	2	1
0.0509	0.9491	-0.0012585567	2	2
0.0509	0.9491	-0.0004857711	2	3
0.0509	0.9491	-0.00087222457	3	1
0.0509	0.9491	0.00062933564	3	2
0.0509	0.9491	0.00024290383	3	3
0.0509	0.999	-0.00030079484	1	1
0.0509	0.999	0.00021654367	1	2
0.0509	0.999	8.4230676e-5	1	3
0.0509	0.999	0.00060178805	2	1
0.0509	0.999	-0.00043326803	2	2
0.0509	0.999	-0.00016851863	2	3
0.0509	0.999	-0.00030103326	3	1
0.0509	0.999	0.00021673739	3	2
0.0509	0.999	8.428842e-5	3	3
0.1008	0.001	-0.007293731	1	1
0.1008	0.001	0.0036131889	1	2
0.1008	0.001	0.0036805402	1	3
0.1008	0.001	0.014587477	2	1
0.1008	0.001	-0.0072263777	2	2
0.1008	0.001	-0.0073610507	2	3
0.1008	0.001	-0.007293746	3	1
0.1008	0.001	0.0036132187	3	2
0.1008	0.001	0.0036805272	3	3
0.1008	0.0509	-0.0074308813	1	1
0.1008	0.0509	0.0036647618	1	2
0.1008	0.0509	0.0037661418	1	3
0.1008	0.0509	0.014861777	2	1
0.1008	0.0509	-0.007329479	2	2
0.1008	0.0509	-0.00753228	2	3
0.1008	0.0509	-0.0074308813	3	1
0.1008	0.0509	0.0036647618	3	2
0.1008	0.0509	0.0037661493	3	3
0.1008	0.1008	-0.0075957775	1	1
0.1008	0.1008	0.0037442893	1	2
0.1008	0.1008	0.0038514491	1	3
0.1008	0.1008	0.01519151	2	1
0.1008	0.1008	-0.007488653	2	2
0.1008	0.1008	-0.0077029243	2	3
0.1008	0.1008	-0.0075957924	3	1
0.1008	0.1008	0.0037443042	3	2
0.1008	0.1008	0.0038514528	3	3
0.1008	0.1507	-0.0076970756	1	1
0.1008	0.1507	0.003813684	1	2
0.1008	0.1507	0.0038834102	1	3
0.1008	0.1507	0.015394166	2	1
0.1008	0.1507	-0.007627338	2	2
0.1008	0.1507	-0.0077668075	2	3
0.1008	0.1507	-0.0076971054	3	1
0.1008	0.1507	0.003813684	3	2
0.1008	0.1507	0.0038833953	3	3
0.1008	0.2006	-0.007720962	1	1
0.1008	0.2006	0.0038577765	1	2
0.1008	0.2006	0.0038632043	1	3
0.1008	0.2006	0.015441939	2	1
0.1008	0.2006	-0.0077154934	2	2
0.1008	0.2006	-0.0077263955	2	3
0.1008	0.2006	-0.0077209473	3	1
0.1008	0.2006	0.0038577616	3	2
0.1008	0.2006	0.0038632005	3	3
0.1008	0.2505	-0.007671058	1	1
0.1008	0.2505	0.0038710535	1	2
0.1008	0.2505	0.0037999414	1	3
0.1008	0.2505	0.015342027	2	1
0.1008	0.2505	-0.0077421814	2	2
0.1008	0.2505	-0.007599896	2	3
0.1008	0.2505	-0.0076710433	3	1
0.1008	0.2505	0.0038710237	3	2
0.1008	0.2505	0.0037999377	3	3
0.1008	0.3004	-0.007554367	1	1
0.1008	0.3004	0.0038522482	1	2
0.1008	0.3004	0.003702145	1	3
0.1008	0.3004	0.015108779	2	1
0.1008	0.3004	-0.0077044666	2	2
0.1008	0.3004	-0.0074042864	2	3
0.1008	0.3004	-0.007554382	3	1
0.1008	0.3004	0.0038522482	3	2
0.1008	0.3004	0.0037021488	3	3
0.1008	0.3503	-0.007377878	1	1
0.1008	0.3503	0.0038015395	1	2
0.1008	0.3503	0.0035762899	1	3
0.1008	0.3503	0.014755726	2	1
0.1008	0.3503	-0.007603161	2	2
0.1008	0.3503	-0.0071525965	2	3
0.1008	0.3503	-0.007377863	3	1
0.1008	0.3503	0.0038015395	3	2
0.1008	0.3503	0.0035762973	3	3
0.1008	0.4002	-0.00714688	1	1
0.1008	0.4002	0.003719911	1	2
0.1008	0.4002	0.0034269765	1	3
0.1008	0.4002	0.014293775	2	1
0.1008	0.4002	-0.007439859	2	2
0.1008	0.4002	-0.0068539623	2	3
0.1008	0.4002	-0.00714691	3	1
0.1008	0.4002	0.003719911	3	2
0.1008	0.4002	0.003426984	3	3
0.1008	0.4501	-0.006865427	1	1
0.1008	0.4501	0.0036080927	1	2
0.1008	0.4501	0.0032573044	1	3
0.1008	0.4501	0.013730757	2	1
0.1008	0.4501	-0.007216178	2	2
0.1008	0.4501	-0.006514596	2	3
0.1008	0.4501	-0.0068653375	3	1
0.1008	0.4501	0.0036080629	3	2
0.1008	0.4501	0.0032572784	3	3
0.1008	0.5	-0.0065359175	1	1
0.1008	0.5	0.0034666508	1	2
0.1008	0.5	0.0030692853	1	3
0.1008	0.5	0.013071828	2	1
0.1008	0.5	-0.0069332495	2	2
0.1008	0.5	-0.0061385725	2	3
0.1008	0.5	-0.0065358877	3	1
0.1008	0.5	0.003466621	3	2
0.1008	0.5	0.0030692853	3	3
0.1008	0.5499	-0.0061599016	1	1
0.1008	0.5499	0.0032957494	1	2
0.1008	0.5499	0.002864126	1	3
0.1008	0.5499	0.012319803	2	1
0.1008	0.5499	-0.0065915585	2	2
0.1008	0.5499	-0.0057282764	2	3
0.1008	0.5499	-0.0061599463	3	1
0.1008	0.5499	0.0032957792	3	2
0.1008	0.5499	0.002864141	3	3
0.1008	0.5998	-0.0057377666	1	1
0.1008	0.5998	0.0030953735	1	2
0.1008	0.5998	0.002642434	1	3
0.1008	0.5998	0.011475585	2	1
0.1008	0.5998	-0.00619071	2	2
0.1008	0.5998	-0.0052848663	2	3
0.1008	0.5998	-0.0057377666	3	1
0.1008	0.5998	0.0030953735	3	2
0.1008	0.5998	0.002642434	3	3
0.1008	0.6497	-0.00526911	1	1
0.1008	0.6497	0.0028648376	1	2
0.1008	0.6497	0.0024042577	1	3
0.1008	0.6497	0.010538176	2	1
0.1008	0.6497	-0.0057296604	2	2
0.1008	0.6497	-0.0048085116	2	3
0.1008	0.6497	-0.0052690804	3	1
0.1008	0.6497	0.0028648227	3	2
0.1008	0.6497	0.0024042502	3	3
0.1008	0.6996	-0.0047524422	1	1
0.1008	0.6996	0.0026031584	1	2
0.1008	0.6996	0.0021492727	1	3
0.1008	0.6996	0.0095048845	2	1
0.1008	0.6996	-0.005206339	2	2
0.1008	0.6996	-0.0042985408	2	3
0.1008	0.6996	-0.0047524422	3	1
0.1008	0.6996	0.0026031733	3	2
0.1008	0.6996	0.0021492727	3	3
0.1008	0.7495	-0.004185781	1	1
0.1008	0.7495	0.0023089498	1	2
0.1008	0.7495	0.0018767864	1	3
0.1008	0.7495	0.008371517	2	1
0.1008	0.7495	-0.0046179406	2	2
0.1008	0.7495	-0.0037535736	2	3
0.1008	0.7495	-0.004185751	3	1
0.1008	0.7495	0.0023089498	3	2
0.1008	0.7495	0.0018767752	3	3
0.1008	0.7994	-0.0035660267	1	1
0.1008	0.7994	0.001980275	1	2
0.1008	0.7994	0.0015857518	1	3
0.1008	0.7994	0.007132098	2	1
0.1008	0.7994	-0.003960561	2	2
0.1008	0.7994	-0.0031715333	2	3
0.1008	0.7994	-0.0035660714	3	1
0.1008	0.7994	0.0019802898	3	2
0.1008	0.7994	0.0015857704	3	3
0.1008	0.8493	-0.0028894693	1	1
0.1008	0.8493	0.0016146302	1	2
0.1008	0.8493	0.0012748651	1	3
0.1008	0.8493	0.0057789646	2	1
0.1008	0.8493	-0.0032292418	2	2
0.1008	0.8493	-0.002549705	2	3
0.1008	0.8493	-0.0028894246	3	1
0.1008	0.8493	0.0016146451	3	2
0.1008	0.8493	0.001274854	3	3
0.1008	0.8992	-0.002151221	1	1
0.1008	0.8992	0.0012088716	1	2
0.1008	0.8992	0.0009423271	1	3
0.1008	0.8992	0.004302386	2	1
0.1008	0.8992	-0.0024177264	2	2
0.1008	0.8992	-0.0018846635	2	3
0.1008	0.8992	-0.0021511912	3	1
0.1008	0.8992	0.0012088418	3	2
0.1008	0.8992	0.0009423308	3	3
0.1008	0.9491	-0.0013452768	1	1
0.1008	0.9491	0.00075916946	1	2
0.1008	0.9491	0.0005861409	1	3
0.1008	0.9491	0.0026905108	2	1
0.1008	0.9491	-0.0015182495	2	2
0.1008	0.9491	-0.001172256	2	3
0.1008	0.9491	-0.0013452172	3	1
0.1008	0.9491	0.00075912476	3	2
0.1008	0.9491	0.0005861223	3	3
0.1008	0.999	-0.000464499	1	1
0.1008	0.999	0.0002606809	1	2
0.1008	0.999	0.00020376965	1	3
0.1008	0.999	0.0009290045	2	1
0.1008	0.999	-0.00052143866	2	2
0.1008	0.999	-0.00040756632	2	3
0.1008	0.999	-0.0004645437	3	1
0.1008	0.999	0.00026069582	3	2
0.1008	0.999	0.000203792	3	3
0.1507	0.001	-0.009082377	1	1
0.1507	0.001	0.002718836	1	2
0.1507	0.001	0.0063635	1	3
0.1507	0.001	0.01816468	2	1
0.1507	0.001	-0.005437672	2	2
0.1507	0.001	-0.012727011	2	3
0.1507	0.001	-0.009082355	3	1
0.1507	0.001	0.002718836	3	2
0.1507	0.001	0.0063634925	3	3
0.1507	0.0509	-0.009239048	1	1
0.1507	0.0509	0.0027416348	1	2
0.1507	0.0509	0.006497439	1	3
0.1507	0.0509	0.018478155	2	1
0.1507	0.0509	-0.00548324	2	2
0.1507	0.0509	-0.012994871	2	3
0.1507	0.0509	-0.009239085	3	1
0.1507	0.0509	0.0027416497	3	2
0.1507	0.0509	0.00649745	3	3
0.1507	0.1008	-0.009428628	1	1
0.1507	0.1008	0.0028036982	1	2
0.1507	0.1008	0.0066249184	1	3
0.1507	0.1008	0.01885727	2	1
0.1507	0.1008	-0.005607441	2	2
0.1507	0.1008	-0.013249818	2	3
0.1507	0.1008	-0.009428643	3	1
0.1507	0.1008	0.002803713	3	2
0.1507	0.1008	0.006624911	3	3
0.1507	0.1507	-0.00953351	1	1
0.1507	0.1507	0.0028817952	1	2
0.1507	0.1507	0.006651722	1	3
0.1507	0.1507	0.01906696	2	1
0.1507	0.1507	-0.0057636052	2	2
0.1507	0.1507	-0.013303436	2	3
0.1507	0.1507	-0.009533487	3	1
0.1507	0.1507	0.0028817803	3	2
0.1507	0.1507	0.0066517033	3	3
0.1507	0.2006	-0.009539157	1	1
0.1507	0.2006	0.002954036	1	2
0.1507	0.2006	0.0065851547	1	3
0.1507	0.2006	0.019078307	2	1
0.1507	0.2006	-0.0059080124	2	2
0.1507	0.2006	-0.013170265	2	3
0.1507	0.2006	-0.00953912	3	1
0.1507	0.2006	0.002954021	3	2
0.1507	0.2006	0.00658511	3	3
0.1507	0.2505	-0.009452991	1	1
0.1507	0.2505	0.0030079037	1	2
0.1507	0.2505	0.006445065	1	3
0.1507	0.2505	0.018905938	2	1
0.1507	0.2505	-0.0060158074	2	2
0.1507	0.2505	-0.012890138	2	3
0.1507	0.2505	-0.009452984	3	1
0.1507	0.2505	0.0030079037	3	2
0.1507	0.2505	0.006445069	3	3
0.1507	0.3004	-0.009285748	1	1
0.1507	0.3004	0.0030372143	1	2
0.1507	0.3004	0.0062485524	1	3
0.1507	0.3004	0.01857157	2	1
0.1507	0.3004	-0.0060744435	2	2
0.1507	0.3004	-0.012497112	2	3
0.1507	0.3004	-0.009285778	3	1
0.1507	0.3004	0.003037244	3	2
0.1507	0.3004	0.006248571	3	3
0.1507	0.3503	-0.009047046	1	1
0.1507	0.3503	0.0030391663	1	2
0.1507	0.3503	0.0060078762	1	3
0.1507	0.3503	0.018094108	2	1
0.1507	0.3503	-0.006078303	2	2
0.1507	0.3503	-0.012015784	2	3
0.1507	0.3503	-0.009047061	3	1
0.1507	0.3503	0.0030391663	3	2
0.1507	0.3503	0.006007895	3	3
0.1507	0.4002	-0.008744046	1	1
0.1507	0.4002	0.0030125678	1	2
0.1507	0.4002	0.0057314374	1	3
0.1507	0.4002	0.017488025	2	1
0.1507	0.4002	-0.0060251504	2	2
0.1507	0.4002	-0.011462884	2	3
0.1507	0.4002	-0.008744016	3	1
0.1507	0.4002	0.0030125529	3	2
0.1507	0.4002	0.0057314374	3	3
0.1507	0.4501	-0.008381739	1	1
0.1507	0.4501	0.002957046	1	2
0.1507	0.4501	0.0054247156	1	3
0.1507	0.4501	0.016763508	2	1
0.1507	0.4501	-0.005914077	2	2
0.1507	0.4501	-0.01084942	2	3
0.1507	0.4501	-0.008381784	3	1
0.1507	0.4501	0.002957046	3	2
0.1507	0.4501	0.005424723	3	3
0.1507	0.5	-0.007963598	1	1
0.1507	0.5	0.0028724074	1	2
0.1507	0.5	0.0050911643	1	3
0.1507	0.5	0.015927173	2	1
0.1507	0.5	-0.00574483	2	2
0.1507	0.5	-0.010182351	2	3
0.1507	0.5	-0.007963583	3	1
0.1507	0.5	0.0028724074	3	2
0.1507	0.5	0.0050911643	3	3
0.1507	0.5499	-0.00749135	1	1
0.1507	0.5499	0.002758488	1	2
0.1507	0.5499	0.0047328398	1	3
0.1507	0.5499	0.014982678	2	1
0.1507	0.5499	-0.005516991	2	2
0.1507	0.5499	-0.009465683	2	3
0.1507	0.5499	-0.00749135	3	1
0.1507	0.5499	0.0027584732	3	2
0.1507	0.5499	0.004732847	3	3
0.1507	0.5998	-0.0069656074	1	1
0.1507	0.5998	0.0026148707	1	2
0.1507	0.5998	0.0043506958	1	3
0.1507	0.5998	0.01393117	2	1
0.1507	0.5998	-0.0052297786	2	2
0.1507	0.5998	-0.008701393	2	3
0.1507	0.5998	-0.0069655776	3	1
0.1507	0.5998	0.0026148558	3	2
0.1507	0.5998	0.0043506734	3	3
0.1507	0.6497	-0.006385803	1	1
0.1507	0.6497	0.0024409443	1	2
0.1507	0.6497	0.0039448664	1	3
0.1507	0.6497	0.012771629	2	1
0.1507	0.6497	-0.0048819035	2	2
0.1507	0.6497	-0.007889735	2	3
0.1507	0.6497	-0.006385833	3	1
0.1507	0.6497	0.002440974	3	2
0.1507	0.6497	0.0039448626	3	3
0.1507	0.6996	-0.0057505667	1	1
0.1507	0.6996	0.0022356808	1	2
0.1507	0.6996	0.0035148337	1	3
0.1507	0.6996	0.011501107	2	1
0.1507	0.6996	-0.0044714287	2	2
0.1507	0.6996	-0.007029686	2	3
0.1507	0.6996	-0.0057505667	3	1
0.1507	0.6996	0.0022357255	3	2
0.1507	0.6996	0.0035148337	3	3
0.1507	0.7495	-0.0050573796	1	1
0.1507	0.7495	0.0019978136	1	2
0.1507	0.7495	0.003059566	1	3
0.1507	0.7495	0.010114726	2	1
0.1507	0.7495	-0.003995586	2	2
0.1507	0.7495	-0.006119145	2	3
0.1507	0.7495	-0.005057335	3	1
0.1507	0.7495	0.0019977838	3	2
0.1507	0.7495	0.0030595735	3	3
0.1507	0.7994	-0.004302785	1	1
0.1507	0.7994	0.0017253458	1	2
0.1507	0.7994	0.0025774539	1	3
0.1507	0.7994	0.008605581	2	1
0.1507	0.7994	-0.0034506582	2	2
0.1507	0.7994	-0.005154919	2	3
0.1507	0.7994	-0.00430277	3	1
0.1507	0.7994	0.0017253011	3	2
0.1507	0.7994	0.0025774762	3	3
0.1507	0.8493	-0.0034823418	1	1
0.1507	0.8493	0.001415953	1	2
0.1507	0.8493	0.0020664185	1	3
0.1507	0.8493	0.0069646984	2	1
0.1507	0.8493	-0.0028318726	2	2
0.1507	0.8493	-0.0041328287	2	3
0.1507	0.8493	-0.0034823418	3	1
0.1507	0.8493	0.0014159679	3	2
0.1507	0.8493	0.0020664334	3	3
0.1507	0.8992	-0.0025902987	1	1
0.1507	0.8992	0.0010665208	1	2
0.1507	0.8992	0.0015238076	1	3
0.1507	0.8992	0.0051807445	2	1
0.1507	0.8992	-0.002133105	2	2
0.1507	0.8992	-0.0030476456	2	3
0.1507	0.8992	-0.0025904328	3	1
0.1507	0.8992	0.0010665655	3	2
0.1507	0.8992	0.00152383	3	3
0.1507	0.9491	-0.0016195923	1	1
0.1507	0.9491	0.00067324936	1	2
0.1507	0.9491	0.00094643235	1	3
0.1507	0.9491	0.0032392228	2	1
0.1507	0.9491	-0.0013464112	2	2
0.1507	0.9491	-0.0018928028	2	3
0.1507	0.9491	-0.0016195476	3	1
0.1507	0.9491	0.00067326427	3	2
0.1507	0.9491	0.00094640255	3	3
0.1507	0.999	-0.00055992603	1	1
0.1507	0.999	0.00023038685	1	2
0.1507	0.999	0.00032955408	1	3
0.1507	0.999	0.0011198143	2	1
0.1507	0.999	-0.00046076532	2	2
0.1507	0.999	-0.0006590504	2	3
0.1507	0.999	-0.0005598515	3	1
0.1507	0.999	0.00023035705	3	2
0.1507	0.999	0.00032948703	3	3
0.2006	0.001	-0.010138832	1	1
0.2006	0.001	0.0009303391	1	2
0.2006	0.001	0.009208493	1	3
0.2006	0.001	0.020277716	2	1
0.2006	0.001	-0.0018607378	2	2
0.2006	0.001	-0.018416997	2	3
0.2006	0.001	-0.010138877	3	1
0.2006	0.001	0.0009303838	3	2
0.2006	0.001	0.009208493	3	3
0.2006	0.0509	-0.010293521	1	1
0.2006	0.0509	0.0009229034	1	2
0.2006	0.0509	0.0093706325	1	3
0.2006	0.0509	0.02058705	2	1
0.2006	0.0509	-0.0018457621	2	2
0.2006	0.0509	-0.018741284	2	3
0.2006	0.0509	-0.010293528	3	1
0.2006	0.0509	0.0009229034	3	2
0.2006	0.0509	0.009370647	3	3
0.2006	0.1008	-0.010483138	1	1
0.2006	0.1008	0.00096546113	1	2
0.2006	0.1008	0.009517662	1	3
0.2006	0.1008	0.020966224	2	1
0.2006	0.1008	-0.0019309819	2	2
0.2006	0.1008	-0.019035313	2	3
0.2006	0.1008	-0.010483116	3	1
0.2006	0.1008	0.00096546113	3	2
0.2006	0.1008	0.009517632	3	3
0.2006	0.1507	-0.010575883	1	1
0.2006	0.1507	0.0010603517	1	2
0.2006	0.1507	0.009515502	1	3
0.2006	0.1507	0.021151736	2	1
0.2006	0.1507	-0.002120763	2	2
0.2006	0.1507	-0.019031	2	3
0.2006	0.1507	-0.010575868	3	1
0.2006	0.1507	0.0010603666	3	2
0.2006	0.1507	0.009515479	3	3
0.2006	0.2006	-0.010558046	1	1
0.2006	0.2006	0.0011781156	1	2
0.2006	0.2006	0.009379968	1	3
0.2006	0.2006	0.021116085	2	1
0.2006	0.2006	-0.0023561865	2	2
0.2006	0.2006	-0.018759876	2	3
0.2006	0.2006	-0.010558017	3	1
0.2006	0.2006	0.0011781007	3	2
0.2006	0.2006	0.009379938	3	3
0.2006	0.2505	-0.01043991	1	1
0.2006	0.2505	0.0012970418	1	2
0.2006	0.2505	0.009142816	1	3
0.2006	0.2505	0.020879775	2	1
0.2006	0.2505	-0.0025941432	2	2
0.2006	0.2505	-0.018285636	2	3
0.2006	0.2505	-0.01043991	3	1
0.2006	0.2505	0.0012970567	3	2
0.2006	0.2505	0.009142801	3	3
0.2006	0.3004	-0.010234527	1	1
0.2006	0.3004	0.001404494	1	2
0.2006	0.3004	0.008830026	1	3
0.2006	0.3004	0.02046904	2	1
0.2006	0.3004	-0.002809018	2	2
0.2006	0.3004	-0.01766003	2	3
0.2006	0.3004	-0.0102344975	3	1
0.2006	0.3004	0.0014045537	3	2
0.2006	0.3004	0.008830003	3	3
0.2006	0.3503	-0.009952925	1	1
0.2006	0.3503	0.0014933795	1	2
0.2006	0.3503	0.008459561	1	3
0.2006	0.3503	0.019905843	2	1
0.2006	0.3503	-0.0029867142	2	2
0.2006	0.3503	-0.016919117	2	3
0.2006	0.3503	-0.009952918	3	1
0.2006	0.3503	0.0014933497	3	2
0.2006	0.3503	0.008459561	3	3
0.2006	0.4002	-0.00960318	1	1
0.2006	0.4002	0.0015598536	1	2
0.2006	0.4002	0.008043386	1	3
0.2006	0.4002	0.019206397	2	1
0.2006	0.4002	-0.003119588	2	2
0.2006	0.4002	-0.01608676	2	3
0.2006	0.4002	-0.009603165	3	1
0.2006	0.4002	0.0015598238	3	2
0.2006	0.4002	0.008043408	3	3
0.2006	0.4501	-0.009190969	1	1
0.2006	0.4501	0.0016018152	1	2
0.2006	0.4501	0.0075891763	1	3
0.2006	0.4501	0.018381946	2	1
0.2006	0.4501	-0.0032036006	2	2
0.2006	0.4501	-0.015178308	2	3
0.2006	0.4501	-0.009190924	3	1
0.2006	0.4501	0.0016018301	3	2
0.2006	0.4501	0.007589154	3	3
0.2006	0.5	-0.008719742	1	1
0.2006	0.5	0.0016182512	1	2
0.2006	0.5	0.0071016178	1	3
0.2006	0.5	0.017439596	2	1
0.2006	0.5	-0.003236398	2	2
0.2006	0.5	-0.014203163	2	3
0.2006	0.5	-0.008719765	3	1
0.2006	0.5	0.0016182661	3	2
0.2006	0.5	0.007101603	3	3
0.2006	0.5499	-0.008191675	1	1
0.2006	0.5499	0.0016082972	1	2
0.2006	0.5499	0.0065834	1	3
0.2006	0.5499	0.016383331	2	1
0.2006	0.5499	-0.0032165498	2	2
0.2006	0.5499	-0.013166772	2	3
0.2006	0.5499	-0.00819163	3	1
0.2006	0.5499	0.0016082823	3	2
0.2006	0.5499	0.0065833777	3	3
0.2006	0.5998	-0.0076072216	1	1
0.2006	0.5998	0.0015714169	1	2
0.2006	0.5998	0.0060358047	1	3
0.2006	0.5998	0.015214395	2	1
0.2006	0.5998	-0.0031428188	2	2
0.2006	0.5998	-0.012071576	2	3
0.2006	0.5998	-0.007607192	3	1
0.2006	0.5998	0.0015714467	3	2
0.2006	0.5998	0.0060357675	3	3
0.2006	0.6497	-0.006965831	1	1
0.2006	0.6497	0.0015069246	1	2
0.2006	0.6497	0.005458936	1	3
0.2006	0.6497	0.013931688	2	1
0.2006	0.6497	-0.0030138418	2	2
0.2006	0.6497	-0.010917857	2	3
0.2006	0.6497	-0.006965846	3	1
0.2006	0.6497	0.0015069246	3	2
0.2006	0.6497	0.005458936	3	3
0.2006	0.6996	-0.0062660575	1	1
0.2006	0.6996	0.0014138967	1	2
0.2006	0.6996	0.0048521087	1	3
0.2006	0.6996	0.01253207	2	1
0.2006	0.6996	-0.002827853	2	2
0.2006	0.6996	-0.00970423	2	3
0.2006	0.6996	-0.0062660426	3	1
0.2006	0.6996	0.0014138669	3	2
0.2006	0.6996	0.0048520714	3	3
0.2006	0.7495	-0.0055051595	1	1
0.2006	0.7495	0.0012913048	1	2
0.2006	0.7495	0.0042138845	1	3
0.2006	0.7495	0.011010371	2	1
0.2006	0.7495	-0.002582591	2	2
0.2006	0.7495	-0.008427763	2	3
0.2006	0.7495	-0.0055051893	3	1
0.2006	0.7495	0.0012913346	3	2
0.2006	0.7495	0.0042138845	3	3
0.2006	0.7994	-0.00467965	1	1
0.2006	0.7994	0.0011374354	1	2
0.2006	0.7994	0.0035421476	1	3
0.2006	0.7994	0.009359319	2	1
0.2006	0.7994	-0.0022750013	2	2
0.2006	0.7994	-0.0070843175	2	3
0.2006	0.7994	-0.0046797246	3	1
0.2006	0.7994	0.0011374652	3	2
0.2006	0.7994	0.0035421625	3	3
0.2006	0.8493	-0.0037846416	1	1
0.2006	0.8493	0.00095056	1	2
0.2006	0.8493	0.0028341562	1	3
0.2006	0.8493	0.007569356	2	1
0.2006	0.8493	-0.0019010119	2	2
0.2006	0.8493	-0.0056683403	2	3
0.2006	0.8493	-0.0037846863	3	1
0.2006	0.8493	0.0009505451	3	2
0.2006	0.8493	0.0028342009	3	3
0.2006	0.8992	-0.002814144	1	1
0.2006	0.8992	0.0007276237	1	2
0.2006	0.8992	0.0020864382	1	3
0.2006	0.8992	0.005628206	2	1
0.2006	0.8992	-0.0014553163	2	2
0.2006	0.8992	-0.004172894	2	3
0.2006	0.8992	-0.002814129	3	1
0.2006	0.8992	0.0007276088	3	2
0.2006	0.8992	0.0020864382	3	3
0.2006	0.9491	-0.0017599016	1	1
0.2006	0.9491	0.00046539307	1	2
0.2006	0.9491	0.0012945607	1	3
0.2006	0.9491	0.0035197698	2	1
0.2006	0.9491	-0.00093074515	2	2
0.2006	0.9491	-0.002589025	2	3
0.2006	0.9491	-0.0017598271	3	1
0.2006	0.9491	0.00046536326	3	2
0.2006	0.9491	0.0012944862	3	3
0.2006	0.999	-0.00060909986	1	1
0.2006	0.999	0.00015808642	1	2
0.2006	0.999	0.00045102835	1	3
0.2006	0.999	0.0012182551	2	1
0.2006	0.999	-0.00031616213	2	2
0.2006	0.999	-0.0009020928	2	3
0.2006	0.999	-0.00060915947	3	1
0.2006	0.999	0.00015808642	3	2
0.2006	0.999	0.00045107305	3	3
0.2505	0.001	-0.010621332	1	1
0.2505	0.001	-0.0014247149	1	2
0.2505	0.001	0.012046069	1	3
0.2505	0.001	0.021242708	2	1
0.2505	0.001	0.0028494596	2	2
0.2505	0.001	-0.02409216	2	3
0.2505	0.001	-0.0106213465	3	1
0.2505	0.001	-0.0014247149	3	2
0.2505	0.001	0.012046084	3	3
0.2505	0.0509	-0.010758273	1	1
0.2505	0.0509	-0.0014475137	1	2
0.2505	0.0509	0.0122058615	1	3
0.2505	0.0509	0.021516629	2	1
0.2505	0.0509	0.0028951466	2	2
0.2505	0.0509	-0.0244117	2	3
0.2505	0.0509	-0.010758281	3	1
0.2505	0.0509	-0.0014475137	3	2
0.2505	0.0509	0.012205854	3	3
0.2505	0.1008	-0.010930508	1	1
0.2505	0.1008	-0.0014113188	1	2
0.2505	0.1008	0.012341797	1	3
0.2505	0.1008	0.02186101	2	1
0.2505	0.1008	0.0028226078	2	2
0.2505	0.1008	-0.024683598	2	3
0.2505	0.1008	-0.010930531	3	1
0.2505	0.1008	-0.001411289	3	2
0.2505	0.1008	0.012341797	3	3
0.2505	0.1507	-0.011002466	1	1
0.2505	0.1507	-0.0012850016	1	2
0.2505	0.1507	0.012287438	1	3
0.2505	0.1507	0.022004932	2	1
0.2505	0.1507	0.0025699437	2	2
0.2505	0.1507	-0.02457486	2	3
0.2505	0.1507	-0.011002466	3	1
0.2505	0.1507	-0.001284942	3	2
0.2505	0.1507	0.012287438	3	3
0.2505	0.2006	-0.01096151	1	1
0.2505	0.2006	-0.0011051893	1	2
0.2505	0.2006	0.012066722	1	3
0.2505	0.2006	0.02192305	2	1
0.2505	0.2006	0.0022103786	2	2
0.2505	0.2006	-0.024133444	2	3
0.2505	0.2006	-0.01096154	3	1
0.2505	0.2006	-0.0011051893	3	2
0.2505	0.2006	0.012066722	3	3
0.2505	0.2505	-0.010819204	1	1
0.2505	0.2505	-0.00090284646	1	2
0.2505	0.2505	0.011722043	1	3
0.2505	0.2505	0.02163843	2	1
0.2505	0.2505	0.0018056929	2	2
0.2505	0.2505	-0.023444094	2	3
0.2505	0.2505	-0.0108192265	3	1
0.2505	0.2505	-0.00090284646	3	2
0.2505	0.2505	0.011722051	3	3
0.2505	0.3004	-0.010589421	1	1
0.2505	0.3004	-0.00069731474	1	2
0.2505	0.3004	0.011286758	1	3
0.2505	0.3004	0.021178871	2	1
0.2505	0.3004	0.0013946891	2	2
0.2505	0.3004	-0.02257352	2	3
0.2505	0.3004	-0.010589436	3	1
0.2505	0.3004	-0.00069729984	3	2
0.2505	0.3004	0.01128678	3	3
0.2505	0.3503	-0.010283455	1	1
0.2505	0.3503	-0.00050005317	1	2
0.2505	0.3503	0.010783568	1	3
0.2505	0.3503	0.020566948	2	1
0.2505	0.3503	0.0010001808	2	2
0.2505	0.3503	-0.021567099	2	3
0.2505	0.3503	-0.01028347	3	1
0.2505	0.3503	-0.00050008297	3	2
0.2505	0.3503	0.0107835755	3	3
0.2505	0.4002	-0.009909578	1	1
0.2505	0.4002	-0.00031766295	1	2
0.2505	0.4002	0.010227233	1	3
0.2505	0.4002	0.019819137	2	1
0.2505	0.4002	0.00063533336	2	2
0.2505	0.4002	-0.02045444	2	3
0.2505	0.4002	-0.009909563	3	1
0.2505	0.4002	-0.00031764805	3	2
0.2505	0.4002	0.010227218	3	3
0.2505	0.4501	-0.009473354	1	1
0.2505	0.4501	-0.00015375018	1	2
0.2505	0.4501	0.009627126	1	3
0.2505	0.4501	0.018946707	2	1
0.2505	0.4501	0.000307478	2	2
0.2505	0.4501	-0.019254174	2	3
0.2505	0.4501	-0.009473339	3	1
0.2505	0.4501	-0.00015373528	3	2
0.2505	0.4501	0.009627089	3	3
0.2505	0.5	-0.008978397	1	1
0.2505	0.5	-1.0430813e-5	1	2
0.2505	0.5	0.008988805	1	3
0.2505	0.5	0.017956767	2	1
0.2505	0.5	2.0861626e-5	2	2
0.2505	0.5	-0.017977607	2	3
0.2505	0.5	-0.008978389	3	1
0.2505	0.5	-1.0445714e-5	3	2
0.2505	0.5	0.008988805	3	3
0.2505	0.5499	-0.008426547	1	1
0.2505	0.5499	0.00011101365	1	2
0.2505	0.5499	0.008315593	1	3
0.2505	0.5499	0.016853098	2	1
0.2505	0.5499	-0.0002219677	2	2
0.2505	0.5499	-0.016631125	2	3
0.2505	0.5499	-0.008426532	3	1
0.2505	0.5499	0.00011099875	3	2
0.2505	0.5499	0.008315563	3	3
0.2505	0.5998	-0.007818431	1	1
0.2505	0.5998	0.00020970404	1	2
0.2505	0.5998	0.007608734	1	3
0.2505	0.5998	0.015636865	2	1
0.2505	0.5998	-0.00041935593	2	2
0.2505	0.5998	-0.015217511	2	3
0.2505	0.5998	-0.007818438	3	1
0.2505	0.5998	0.00020964444	3	2
0.2505	0.5998	0.007608786	3	3
0.2505	0.6497	-0.007153459	1	1
0.2505	0.6497	0.0002849996	1	2
0.2505	0.6497	0.0068684965	1	3
0.2505	0.6497	0.014306944	2	1
0.2505	0.6497	-0.00056993216	2	2
0.2505	0.6497	-0.013736989	2	3
0.2505	0.6497	-0.0071534663	3	1
0.2505	0.6497	0.0002849996	3	2
0.2505	0.6497	0.0068685263	3	3
0.2505	0.6996	-0.006430052	1	1
0.2505	0.6996	0.0003361851	1	2
0.2505	0.6996	0.006093845	1	3
0.2505	0.6996	0.012860134	2	1
0.2505	0.6996	-0.00067240745	2	2
0.2505	0.6996	-0.012187723	2	3
0.2505	0.6996	-0.006430082	3	1
0.2505	0.6996	0.0003361851	3	2
0.2505	0.6996	0.0060938746	3	3
0.2505	0.7495	-0.0056455806	1	1
0.2505	0.7495	0.00036250055	1	2
0.2505	0.7495	0.00528308	1	3
0.2505	0.7495	0.011291157	2	1
0.2505	0.7495	-0.0007250048	2	2
0.2505	0.7495	-0.010566141	2	3
0.2505	0.7495	-0.005645588	3	1
0.2505	0.7495	0.00036251545	3	2
0.2505	0.7495	0.00528308	3	3
0.2505	0.7994	-0.0047963634	1	1
0.2505	0.7994	0.00036279857	1	2
0.2505	0.7994	0.004433587	1	3
0.2505	0.7994	0.009592734	2	1
0.2505	0.7994	-0.0007255599	2	2
0.2505	0.7994	-0.008867167	2	3
0.2505	0.7994	-0.0047963634	3	1
0.2505	0.7994	0.00036279857	3	2
0.2505	0.7994	0.004433602	3	3
0.2505	0.8493	-0.003877543	1	1
0.2505	0.8493	0.00033551455	1	2
0.2505	0.8493	0.003542021	1	3
0.2505	0.8493	0.007755136	2	1
0.2505	0.8493	-0.0006710179	2	2
0.2505	0.8493	-0.0070841163	2	3
0.2505	0.8493	-0.003877595	3	1
0.2505	0.8493	0.00033551455	3	2
0.2505	0.8493	0.003542073	3	3
0.2505	0.8992	-0.0028828606	1	1
0.2505	0.8992	0.00027866662	1	2
0.2505	0.8992	0.0026042387	1	3
0.2505	0.8992	0.005765763	2	1
0.2505	0.8992	-0.000557255	2	2
0.2505	0.8992	-0.0052085053	2	3
0.2505	0.8992	-0.0028828606	3	1
0.2505	0.8992	0.000278607	3	2
0.2505	0.8992	0.0026042685	3	3
0.2505	0.9491	-0.0018037632	1	1
0.2505	0.9491	0.00018918514	1	2
0.2505	0.9491	0.001614511	1	3
0.2505	0.9491	0.0036075618	2	1
0.2505	0.9491	-0.00037844852	2	2
0.2505	0.9491	-0.0032291114	2	3
0.2505	0.9491	-0.0018038154	3	1
0.2505	0.9491	0.00018922985	3	2
0.2505	0.9491	0.001614593	3	3
0.2505	0.999	-0.0006249398	1	1
0.2505	0.999	6.248057e-5	1	2
0.2505	0.999	0.0005624667	1	3
0.2505	0.999	0.0012498896	2	1
0.2505	0.999	-0.00012491364	2	2
0.2505	0.999	-0.0011249757	2	3
0.2505	0.999	-0.0006249547	3	1
0.2505	0.999	6.245077e-5	3	2
0.2505	0.999	0.0005625114	3	3
0.3004	0.001	-0.010647073	1	1
0.3004	0.001	-0.0040932447	1	2
0.3004	0.001	0.014740296	1	3
0.3004	0.001	0.02129417	2	1
0.3004	0.001	0.008186474	2	2
0.3004	0.001	-0.029480696	2	3
0.3004	0.001	-0.010647096	3	1
0.3004	0.001	-0.0040932894	3	2
0.3004	0.001	0.014740355	3	3
0.3004	0.0509	-0.010756686	1	1
0.3004	0.0509	-0.0041064173	1	2
0.3004	0.0509	0.014863133	1	3
0.3004	0.0509	0.02151341	2	1
0.3004	0.0509	0.00821282	2	2
0.3004	0.0509	-0.029726222	2	3
0.3004	0.0509	-0.010756705	3	1
0.3004	0.0509	-0.0041064024	3	2
0.3004	0.0509	0.0148631185	3	3
0.3004	0.1008	-0.010900766	1	1
0.3004	0.1008	-0.0040549636	1	2
0.3004	0.1008	0.014955722	1	3
0.3004	0.1008	0.021801509	2	1
0.3004	0.1008	0.008109927	2	2
0.3004	0.1008	-0.02991148	2	3
0.3004	0.1008	-0.010900766	3	1
0.3004	0.1008	-0.0040549934	3	2
0.3004	0.1008	0.014955722	3	3
0.3004	0.1507	-0.010948595	1	1
0.3004	0.1507	-0.0038814098	1	2
0.3004	0.1507	0.014829986	1	3
0.3004	0.1507	0.021897215	2	1
0.3004	0.1507	0.0077628046	2	2
0.3004	0.1507	-0.029659994	2	3
0.3004	0.1507	-0.010948628	3	1
0.3004	0.1507	-0.0038814247	3	2
0.3004	0.1507	0.014830001	3	3
0.3004	0.2006	-0.010888249	1	1
0.3004	0.2006	-0.0036274493	1	2
0.3004	0.2006	0.014515638	1	3
0.3004	0.2006	0.021776471	2	1
0.3004	0.2006	0.007254809	2	2
0.3004	0.2006	-0.029031321	2	3
0.3004	0.2006	-0.010888271	3	1
0.3004	0.2006	-0.0036274642	3	2
0.3004	0.2006	0.014515646	3	3
0.3004	0.2505	-0.010730907	1	1
0.3004	0.2505	-0.003331259	1	2
0.3004	0.2505	0.014062211	1	3
0.3004	0.2505	0.02146184	2	1
0.3004	0.2505	0.0066625774	2	2
0.3004	0.2505	-0.028124388	2	3
0.3004	0.2505	-0.010730892	3	1
0.3004	0.2505	-0.0033313036	3	2
0.3004	0.2505	0.014062226	3	3
0.3004	0.3004	-0.010489933	1	1
0.3004	0.3004	-0.0030178875	1	2
0.3004	0.3004	0.013507925	1	3
0.3004	0.3004	0.020979922	2	1
0.3004	0.3004	0.006035939	2	2
0.3004	0.3004	-0.027015805	2	3
0.3004	0.3004	-0.010489948	3	1
0.3004	0.3004	-0.0030179173	3	2
0.3004	0.3004	0.013507955	3	3
0.3004	0.3503	-0.010176122	1	1
0.3004	0.3503	-0.002702549	1	2
0.3004	0.3503	0.012878701	1	3
0.3004	0.3503	0.020352256	2	1
0.3004	0.3503	0.005405098	2	2
0.3004	0.3503	-0.025757343	2	3
0.3004	0.3503	-0.01017613	3	1
0.3004	0.3503	-0.0027025193	3	2
0.3004	0.3503	0.012878671	3	3
0.3004	0.4002	-0.009797186	1	1
0.3004	0.4002	-0.0023938864	1	2
0.3004	0.4002	0.01219108	1	3
0.3004	0.4002	0.019594412	2	1
0.3004	0.4002	0.004787788	2	2
0.3004	0.4002	-0.024382189	2	3
0.3004	0.4002	-0.00979723	3	1
0.3004	0.4002	-0.0023939013	3	2
0.3004	0.4002	0.012191109	3	3
0.3004	0.4501	-0.009358421	1	1
0.3004	0.4501	-0.0020971745	1	2
0.3004	0.4501	0.011455648	1	3
0.3004	0.4501	0.01871688	2	1
0.3004	0.4501	0.0041944087	2	2
0.3004	0.4501	-0.022911292	2	3
0.3004	0.4501	-0.009358443	3	1
0.3004	0.4501	-0.0020972043	3	2
0.3004	0.4501	0.011455655	3	3
0.3004	0.5	-0.008863114	1	1
0.3004	0.5	-0.0018153936	1	2
0.3004	0.5	0.010678552	1	3
0.3004	0.5	0.017726272	2	1
0.3004	0.5	0.0036308542	2	2
0.3004	0.5	-0.0213571	2	3
0.3004	0.5	-0.008863121	3	1
0.3004	0.5	-0.0018154234	3	2
0.3004	0.5	0.010678582	3	3
0.3004	0.5499	-0.008313037	1	1
0.3004	0.5499	-0.0015503019	1	2
0.3004	0.5499	0.009863339	1	3
0.3004	0.5499	0.016626071	2	1
0.3004	0.5499	0.0031006113	2	2
0.3004	0.5499	-0.019726686	2	3
0.3004	0.5499	-0.00831303	3	1
0.3004	0.5499	-0.0015503168	3	2
0.3004	0.5499	0.009863354	3	3
0.3004	0.5998	-0.0077086315	1	1
0.3004	0.5998	-0.0013028085	1	2
0.3004	0.5998	0.009011507	1	3
0.3004	0.5998	0.015417282	2	1
0.3004	0.5998	0.0026057065	2	2
0.3004	0.5998	-0.01802295	2	3
0.3004	0.5998	-0.007708609	3	1
0.3004	0.5998	-0.0013027936	3	2
0.3004	0.5998	0.009011462	3	3
0.3004	0.6497	-0.007049337	1	1
0.3004	0.6497	-0.001073733	1	2
0.3004	0.6497	0.00812301	1	3
0.3004	0.6497	0.014098657	2	1
0.3004	0.6497	0.0021473616	2	2
0.3004	0.6497	-0.016246047	2	3
0.3004	0.6497	-0.007049352	3	1
0.3004	0.6497	-0.0010736734	3	2
0.3004	0.6497	0.008123025	3	3
0.3004	0.6996	-0.0063335225	1	1
0.3004	0.6996	-0.000863269	1	2
0.3004	0.6996	0.0071968585	1	3
0.3004	0.6996	0.012667071	2	1
0.3004	0.6996	0.0017266423	2	2
0.3004	0.6996	-0.014393695	2	3
0.3004	0.6996	-0.0063335225	3	1
0.3004	0.6996	-0.0008632839	3	2
0.3004	0.6996	0.0071968883	3	3
0.3004	0.7495	-0.005558677	1	1
0.3004	0.7495	-0.0006722212	1	2
0.3004	0.7495	0.0062309355	1	3
0.3004	0.7495	0.011117363	2	1
0.3004	0.7495	0.0013444945	2	2
0.3004	0.7495	-0.012461849	2	3
0.3004	0.7495	-0.0055586696	3	1
0.3004	0.7495	-0.0006722212	3	2
0.3004	0.7495	0.0062309504	3	3
0.3004	0.7994	-0.004721187	1	1
0.3004	0.7994	-0.00050111115	1	2
0.3004	0.7994	0.0052223504	1	3
0.3004	0.7994	0.009442383	2	1
0.3004	0.7994	0.0010023303	2	2
0.3004	0.7994	-0.010444708	2	3
0.3004	0.7994	-0.004721172	3	1
0.3004	0.7994	-0.00050115585	3	2
0.3004	0.7994	0.00522238	3	3
0.3004	0.8493	-0.003816329	1	1
0.3004	0.8493	-0.00035101175	1	2
0.3004	0.8493	0.0041673332	1	3
0.3004	0.8493	0.0076325983	2	1
0.3004	0.8493	0.00070204586	2	2
0.3004	0.8493	-0.008334642	2	3
0.3004	0.8493	-0.0038162768	3	1
0.3004	0.8493	-0.00035102665	3	2
0.3004	0.8493	0.0041673034	3	3
0.3004	0.8992	-0.0028377473	1	1
0.3004	0.8992	-0.00022317469	1	2
0.3004	0.8992	0.003060937	1	3
0.3004	0.8992	0.0056754723	2	1
0.3004	0.8992	0.00044637732	2	2
0.3004	0.8992	-0.0061218506	2	3
0.3004	0.8992	-0.0028377175	3	1
0.3004	0.8992	-0.0002232045	3	2
0.3004	0.8992	0.003060922	3	3
0.3004	0.9491	-0.0017767549	1	1
0.3004	0.9491	-0.00011971593	1	2
0.3004	0.9491	0.0018965155	1	3
0.3004	0.9491	0.0035535055	2	1
0.3004	0.9491	0.00023947097	2	2
0.3004	0.9491	-0.0037929746	2	3
0.3004	0.9491	-0.001776725	3	1
0.3004	0.9491	-0.00011970103	3	2
0.3004	0.9491	0.0018964857	3	3
0.3004	0.999	-0.00061596185	1	1
0.3004	0.999	-4.4047832e-5	1	2
0.3004	0.999	0.00066000223	1	3
0.3004	0.999	0.0012320147	2	1
0.3004	0.999	8.8110566e-5	2	2
0.3004	0.999	-0.0013201246	2	3
0.3004	0.999	-0.0006160587	3	1
0.3004	0.999	-4.4062734e-5	3	2
0.3004	0.999	0.00066013634	3	3
0.3503	0.001	-0.010311097	1	1
0.3503	0.001	-0.006867498	1	2
0.3503	0.001	0.017178565	1	3
0.3503	0.001	0.020622175	2	1
0.3503	0.001	0.013734937	2	2
0.3503	0.001	-0.034357205	2	3
0.3503	0.001	-0.010311093	3	1
0.3503	0.001	-0.0068675727	3	2
0.3503	0.001	0.017178603	3	3
0.3503	0.0509	-0.010389246	1	1
0.3503	0.0509	-0.0068427175	1	2
0.3503	0.0509	0.017232016	1	3
0.3503	0.0509	0.020778507	2	1
0.3503	0.0509	0.01368548	2	2
0.3503	0.0509	-0.034463957	2	3
0.3503	0.0509	-0.010389261	3	1
0.3503	0.0509	-0.0068427026	3	2
0.3503	0.0509	0.017231986	3	3
0.3503	0.1008	-0.010500275	1	1
0.3503	0.1008	-0.0067524314	1	2
0.3503	0.1008	0.017252713	1	3
0.3503	0.1008	0.02100056	2	1
0.3503	0.1008	0.013504848	2	2
0.3503	0.1008	-0.034505405	2	3
0.3503	0.1008	-0.010500278	3	1
0.3503	0.1008	-0.0067523867	3	2
0.3503	0.1008	0.017252706	3	3
0.3503	0.1507	-0.010524455	1	1
0.3503	0.1507	-0.006518379	1	2
0.3503	0.1507	0.017042816	1	3
0.3503	0.1507	0.021048907	2	1
0.3503	0.1507	0.013036758	2	2
0.3503	0.1507	-0.03408566	2	3
0.3503	0.1507	-0.010524459	3	1
0.3503	0.1507	-0.0065183938	3	2
0.3503	0.1507	0.01704283	3	3
0.3503	0.2006	-0.010449976	1	1
0.3503	0.2006	-0.006183833	1	2
0.3503	0.2006	0.016633853	1	3
0.3503	0.2006	0.020899951	2	1
0.3503	0.2006	0.012367725	2	2
0.3503	0.2006	-0.033267654	2	3
0.3503	0.2006	-0.010449965	3	1
0.3503	0.2006	-0.006183848	3	2
0.3503	0.2006	0.016633838	3	3
0.3503	0.2505	-0.01028667	1	1
0.3503	0.2505	-0.005791366	1	2
0.3503	0.2505	0.016078055	1	3
0.3503	0.2505	0.020573348	2	1
0.3503	0.2505	0.011582732	2	2
0.3503	0.2505	-0.03215605	2	3
0.3503	0.2505	-0.010286659	3	1
0.3503	0.2505	-0.0057913363	3	2
0.3503	0.2505	0.016078025	3	3
0.3503	0.3004	-0.010046303	1	1
0.3503	0.3004	-0.0053694546	1	2
0.3503	0.3004	0.015415788	1	3
0.3503	0.3004	0.020092644	2	1
0.3503	0.3004	0.010739014	2	2
0.3503	0.3004	-0.030831624	2	3
0.3503	0.3004	-0.010046314	3	1
0.3503	0.3004	-0.0053694993	3	2
0.3503	0.3004	0.015415862	3	3
0.3503	0.3503	-0.009738483	1	1
0.3503	0.3503	-0.0049359053	1	2
0.3503	0.3503	0.014674395	1	3
0.3503	0.3503	0.019476958	2	1
0.3503	0.3503	0.009871818	2	2
0.3503	0.3503	-0.029348776	2	3
0.3503	0.3503	-0.00973846	3	1
0.3503	0.3503	-0.0049358904	3	2
0.3503	0.3503	0.01467438	3	3
0.3503	0.4002	-0.0093701035	1	1
0.3503	0.4002	-0.0045012534	1	2
0.3503	0.4002	0.013871312	1	3
0.3503	0.4002	0.018740166	2	1
0.3503	0.4002	0.0090023875	2	2
0.3503	0.4002	-0.027742572	2	3
0.3503	0.4002	-0.009370085	3	1
0.3503	0.4002	-0.004501179	3	2
0.3503	0.4002	0.013871208	3	3
0.3503	0.4501	-0.008945849	1	1
0.3503	0.4501	-0.004071653	1	2
0.3503	0.4501	0.013017505	1	3
0.3503	0.4501	0.017891675	2	1
0.3503	0.4501	0.008143321	2	2
0.3503	0.4501	-0.026034981	2	3
0.3503	0.4501	-0.00894583	3	1
0.3503	0.4501	-0.0040716827	3	2
0.3503	0.4501	0.013017505	3	3
0.3503	0.5	-0.0084686205	1	1
0.3503	0.5	-0.003651023	1	2
0.3503	0.5	0.012119651	1	3
0.3503	0.5	0.016937226	2	1
0.3503	0.5	0.007302001	2	2
0.3503	0.5	-0.024239205	2	3
0.3503	0.5	-0.008468613	3	1
0.3503	0.5	-0.0036509633	3	2
0.3503	0.5	0.012119591	3	3
0.3503	0.5499	-0.007939979	1	1
0.3503	0.5499	-0.0032413155	1	2
0.3503	0.5499	0.01118131	1	3
0.3503	0.5499	0.015879937	2	1
0.3503	0.5499	0.0064826235	2	2
0.3503	0.5499	-0.02236256	2	3
0.3503	0.5499	-0.007939961	3	1
0.3503	0.5499	-0.0032413006	3	2
0.3503	0.5499	0.01118125	3	3
0.3503	0.5998	-0.007360257	1	1
0.3503	0.5998	-0.0028437972	1	2
0.3503	0.5998	0.010204032	1	3
0.3503	0.5998	0.014720531	2	1
0.3503	0.5998	0.005687535	2	2
0.3503	0.5998	-0.020408068	2	3
0.3503	0.5998	-0.007360272	3	1
0.3503	0.5998	-0.0028437823	3	2
0.3503	0.5998	0.010204032	3	3
0.3503	0.6497	-0.0067288727	1	1
0.3503	0.6497	-0.0024589598	1	2
0.3503	0.6497	0.009187877	1	3
0.3503	0.6497	0.013457755	2	1
0.3503	0.6497	0.004917942	2	2
0.3503	0.6497	-0.018375704	2	3
0.3503	0.6497	-0.0067288727	3	1
0.3503	0.6497	-0.0024589598	3	2
0.3503	0.6497	0.009187847	3	3
0.3503	0.6996	-0.006044276	1	1
0.3503	0.6996	-0.0020872504	1	2
0.3503	0.6996	0.008131519	1	3
0.3503	0.6996	0.012088537	2	1
0.3503	0.6996	0.004174523	2	2
0.3503	0.6996	-0.01626306	2	3
0.3503	0.6996	-0.0060442537	3	1
0.3503	0.6996	-0.0020872504	3	2
0.3503	0.6996	0.008131519	3	3
0.3503	0.7495	-0.0053039864	1	1
0.3503	0.7495	-0.0017288178	1	2
0.3503	0.7495	0.0070328265	1	3
0.3503	0.7495	0.010607995	2	1
0.3503	0.7495	0.0034576505	2	2
0.3503	0.7495	-0.014065642	2	3
0.3503	0.7495	-0.005303994	3	1
0.3503	0.7495	-0.0017288029	3	2
0.3503	0.7495	0.0070328414	3	3
0.3503	0.7994	-0.0045046285	1	1
0.3503	0.7994	-0.0013839155	1	2
0.3503	0.7994	0.0058885366	1	3
0.3503	0.7994	0.00900923	2	1
0.3503	0.7994	0.002767861	2	2
0.3503	0.7994	-0.011777082	2	3
0.3503	0.7994	-0.0045045987	3	1
0.3503	0.7994	-0.0013839453	3	2
0.3503	0.7994	0.0058885217	3	3
0.3503	0.8493	-0.0036415756	1	1
0.3503	0.8493	-0.0010529608	1	2
0.3503	0.8493	0.004694596	1	3
0.3503	0.8493	0.0072831158	2	1
0.3503	0.8493	0.00210597	2	2
0.3503	0.8493	-0.009389071	2	3
0.3503	0.8493	-0.0036415309	3	1
0.3503	0.8493	-0.001052916	3	2
0.3503	0.8493	0.0046945214	3	3
0.3503	0.8992	-0.002708763	1	1
0.3503	0.8992	-0.0007366687	1	2
0.3503	0.8992	0.0034454614	1	3
0.3503	0.8992	0.0054175016	2	1
0.3503	0.8992	0.0014733262	2	2
0.3503	0.8992	-0.0068908297	2	3
0.3503	0.8992	-0.002708733	3	1
0.3503	0.8992	-0.0007366538	3	2
0.3503	0.8992	0.0034454018	3	3
0.3503	0.9491	-0.0016974211	1	1
0.3503	0.9491	-0.00043606758	1	2
0.3503	0.9491	0.0021335334	1	3
0.3503	0.9491	0.003394837	2	1
0.3503	0.9491	0.0008721035	2	2
0.3503	0.9491	-0.004266938	2	3
0.3503	0.9491	-0.0016973987	3	1
0.3503	0.9491	-0.00043603778	3	2
0.3503	0.9491	0.002133429	3	3
0.3503	0.999	-0.0005887002	1	1
0.3503	0.999	-0.00015248358	1	2
0.3503	0.999	0.00074115396	1	3
0.3503	0.999	0.0011773423	2	1
0.3503	0.999	0.00030494062	2	2
0.3503	0.999	-0.0014822837	2	3
0.3503	0.999	-0.00058864057	3	1
0.3503	0.999	-0.00015251338	3	2
0.3503	0.999	0.00074109435	3	3
0.4002	0.001	-0.0096941665	1	1
0.4002	0.001	-0.009572625	1	2
0.4002	0.001	0.01926677	1	3
0.4002	0.001	0.019388359	2	1
0.4002	0.001	0.019145325	2	2
0.4002	0.001	-0.038533673	2	3
0.4002	0.001	-0.009694178	3	1
0.4002	0.001	-0.0095727	3	2
0.4002	0.001	0.019266874	3	3
0.4002	0.0509	-0.009741414	1	1
0.4002	0.0509	-0.009484649	1	2
0.4002	0.0509	0.019226015	1	3
0.4002	0.0509	0.019482791	2	1
0.4002	0.0509	0.018969223	2	2
0.4002	0.0509	-0.038452066	2	3
0.4002	0.0509	-0.009741411	3	1
0.4002	0.0509	-0.009484649	3	2
0.4002	0.0509	0.019226015	3	3
0.4002	0.1008	-0.00981918	1	1
0.4002	0.1008	-0.009334922	1	2
0.4002	0.1008	0.019154042	1	3
0.4002	0.1008	0.019638348	2	1
0.4002	0.1008	0.01866974	2	2
0.4002	0.1008	-0.03830815	2	3
0.4002	0.1008	-0.009819206	3	1
0.4002	0.1008	-0.009334922	3	2
0.4002	0.1008	0.019154042	3	3
0.4002	0.1507	-0.009822577	1	1
0.4002	0.1507	-0.0090319365	1	2
0.4002	0.1507	0.018854469	1	3
0.4002	0.1507	0.019645173	2	1
0.4002	0.1507	0.018063776	2	2
0.4002	0.1507	-0.037708975	2	3
0.4002	0.1507	-0.0098226	3	1
0.4002	0.1507	-0.009031907	3	2
0.4002	0.1507	0.01885444	3	3
0.4002	0.2006	-0.009739891	1	1
0.4002	0.2006	-0.008616492	1	2
0.4002	0.2006	0.018356413	1	3
0.4002	0.2006	0.019479781	2	1
0.4002	0.2006	0.017233029	2	2
0.4002	0.2006	-0.036712777	2	3
0.4002	0.2006	-0.009739872	3	1
0.4002	0.2006	-0.008616462	3	2
0.4002	0.2006	0.018356383	3	3
0.4002	0.2505	-0.009578653	1	1
0.4002	0.2505	-0.008131966	1	2
0.4002	0.2505	0.017710567	1	3
0.4002	0.2505	0.019157302	2	1
0.4002	0.2505	0.016263872	2	2
0.4002	0.2505	-0.035421174	2	3
0.4002	0.2505	-0.009578668	3	1
0.4002	0.2505	-0.008131951	3	2
0.4002	0.2505	0.017710596	3	3
0.4002	0.3004	-0.00934859	1	1
0.4002	0.3004	-0.0076081306	1	2
0.4002	0.3004	0.016956702	1	3
0.4002	0.3004	0.018697174	2	1
0.4002	0.3004	0.015216291	2	2
0.4002	0.3004	-0.03391347	2	3
0.4002	0.3004	-0.009348594	3	1
0.4002	0.3004	-0.0076081604	3	2
0.4002	0.3004	0.016956747	3	3
0.4002	0.3503	-0.009057749	1	1
0.4002	0.3503	-0.007064134	1	2
0.4002	0.3503	0.016121835	1	3
0.4002	0.3503	0.018115517	2	1
0.4002	0.3503	0.014128245	2	2
0.4002	0.3503	-0.032243792	2	3
0.4002	0.3503	-0.00905779	3	1
0.4002	0.3503	-0.007064149	3	2
0.4002	0.3503	0.016121909	3	3
0.4002	0.4002	-0.008712009	1	1
0.4002	0.4002	-0.0065115243	1	2
0.4002	0.4002	0.015223533	1	3
0.4002	0.4002	0.01742401	2	1
0.4002	0.4002	0.013023078	2	2
0.4002	0.4002	-0.03044707	2	3
0.4002	0.4002	-0.008711997	3	1
0.4002	0.4002	-0.0065115243	3	2
0.4002	0.4002	0.015223563	3	3
0.4002	0.4501	-0.008315284	1	1
0.4002	0.4501	-0.0059574246	1	2
0.4002	0.4501	0.014272749	1	3
0.4002	0.4501	0.016630579	2	1
0.4002	0.4501	0.011914901	2	2
0.4002	0.4501	-0.028545462	2	3
0.4002	0.4501	-0.008315295	3	1
0.4002	0.4501	-0.0059574395	3	2
0.4002	0.4501	0.014272764	3	3
0.4002	0.5	-0.007870086	1	1
0.4002	0.5	-0.005406037	1	2
0.4002	0.5	0.013276219	1	3
0.4002	0.5	0.015740203	2	1
0.4002	0.5	0.010812163	2	2
0.4002	0.5	-0.026552353	2	3
0.4002	0.5	-0.007870093	3	1
0.4002	0.5	-0.005406037	3	2
0.4002	0.5	0.01327619	3	3
0.4002	0.5499	-0.0073776916	1	1
0.4002	0.5499	-0.0048598647	1	2
0.4002	0.5499	0.012237519	1	3
0.4002	0.5499	0.014755383	2	1
0.4002	0.5499	0.0097197145	2	2
0.4002	0.5499	-0.024475101	2	3
0.4002	0.5499	-0.0073777027	3	1
0.4002	0.5499	-0.0048599243	3	2
0.4002	0.5499	0.012237549	3	3
0.4002	0.5998	-0.006838333	1	1
0.4002	0.5998	-0.0043201298	1	2
0.4002	0.5998	0.011158437	1	3
0.4002	0.5998	0.013676621	2	1
0.4002	0.5998	0.00864014	2	2
0.4002	0.5998	-0.022316784	2	3
0.4002	0.5998	-0.006838303	3	1
0.4002	0.5998	-0.004320085	3	2
0.4002	0.5998	0.011158347	3	3
0.4002	0.6497	-0.0062513314	1	1
0.4002	0.6497	-0.0037873387	1	2
0.4002	0.6497	0.010038659	1	3
0.4002	0.6497	0.012502659	2	1
0.4002	0.6497	0.0075747	2	2
0.4002	0.6497	-0.020077355	2	3
0.4002	0.6497	-0.006251335	3	1
0.4002	0.6497	-0.0037873834	3	2
0.4002	0.6497	0.010038704	3	3
0.4002	0.6996	-0.0056152754	1	1
0.4002	0.6996	-0.0032618642	1	2
0.4002	0.6996	0.008877128	1	3
0.4002	0.6996	0.011230508	2	1
0.4002	0.6996	0.006523706	2	2
0.4002	0.6996	-0.017754216	2	3
0.4002	0.6996	-0.0056152306	3	1
0.4002	0.6996	-0.0032618642	3	2
0.4002	0.6996	0.008877069	3	3
0.4002	0.7495	-0.0049278103	1	1
0.4002	0.7495	-0.002743557	1	2
0.4002	0.7495	0.007671386	1	3
0.4002	0.7495	0.009855599	2	1
0.4002	0.7495	0.0054870956	2	2
0.4002	0.7495	-0.015342686	2	3
0.4002	0.7495	-0.004927788	3	1
0.4002	0.7495	-0.0027435273	3	2
0.4002	0.7495	0.0076713413	3	3
0.4002	0.7994	-0.004185725	1	1
0.4002	0.7994	-0.0022322983	1	2
0.4002	0.7994	0.0064180344	1	3
0.4002	0.7994	0.008371469	2	1
0.4002	0.7994	0.0044646263	2	2
0.4002	0.7994	-0.0128360875	2	3
0.4002	0.7994	-0.00418574	3	1
0.4002	0.7994	-0.0022323132	3	2
0.4002	0.7994	0.0064180642	3	3
0.4002	0.8493	-0.003384743	1	1
0.4002	0.8493	-0.0017280579	1	2
0.4002	0.8493	0.005112812	1	3
0.4002	0.8493	0.006769525	2	1
0.4002	0.8493	0.003456112	2	2
0.4002	0.8493	-0.010225638	2	3
0.4002	0.8493	-0.0033847764	3	1
0.4002	0.8493	-0.001728043	3	2
0.4002	0.8493	0.0051128417	3	3
0.4002	0.8992	-0.002519071	1	1
0.4002	0.8992	-0.0012307316	1	2
0.4002	0.8992	0.0037498176	1	3
0.4002	0.8992	0.0050381697	2	1
0.4002	0.8992	0.002461549	2	2
0.4002	0.8992	-0.007499717	2	3
0.4002	0.8992	-0.002519101	3	1
0.4002	0.8992	-0.0012307763	3	2
0.4002	0.8992	0.003749907	3	3
0.4002	0.9491	-0.0015800893	1	1
0.4002	0.9491	-0.0007405132	1	2
0.4002	0.9491	0.0023205876	1	3
0.4002	0.9491	0.0031601763	2	1
0.4002	0.9491	0.0014810227	2	2
0.4002	0.9491	-0.0046412004	2	3
0.4002	0.9491	-0.0015800893	3	1
0.4002	0.9491	-0.000740543	3	2
0.4002	0.9491	0.0023205876	3	3
0.4002	0.999	-0.00054787844	1	1
0.4002	0.999	-0.00025601685	1	2
0.4002	0.999	0.00080382824	1	3
0.4002	0.999	0.0010957344	2	1
0.4002	0.999	0.0005119704	2	2
0.4002	0.999	-0.0016077054	2	3
0.4002	0.999	-0.00054786354	3	1
0.4002	0.999	-0.00025600195	3	2
0.4002	0.999	0.00080382824	3	3
0.4501	0.001	-0.008866992	1	1
0.4501	0.001	-0.012060598	1	2
0.4501	0.001	0.020927548	1	3
0.4501	0.001	0.017733973	2	1
0.4501	0.001	0.024121106	2	2
0.4501	0.001	-0.041855097	2	3
0.4501	0.001	-0.008866994	3	1
0.4501	0.001	-0.012060568	3	2
0.4501	0.001	0.020927519	3	3
0.4501	0.0509	-0.008887159	1	1
0.4501	0.0509	-0.011891514	1	2
0.4501	0.0509	0.02077867	1	3
0.4501	0.0509	0.017774321	2	1
0.4501	0.0509	0.02378305	2	2
0.4501	0.0509	-0.04155737	2	3
0.4501	0.0509	-0.008887151	3	1
0.4501	0.0509	-0.011891514	3	2
0.4501	0.0509	0.020778686	3	3
0.4501	0.1008	-0.008934915	1	1
0.4501	0.1008	-0.011668429	1	2
0.4501	0.1008	0.020603359	1	3
0.4501	0.1008	0.017869847	2	1
0.4501	0.1008	0.02333685	2	2
0.4501	0.1008	-0.041206695	2	3
0.4501	0.1008	-0.008934919	3	1
0.4501	0.1008	-0.011668414	3	2
0.4501	0.1008	0.020603344	3	3
0.4501	0.1507	-0.0089219175	1	1
0.4501	0.1507	-0.011293903	1	2
0.4501	0.1507	0.020215854	1	3
0.4501	0.1507	0.01784386	2	1
0.4501	0.1507	0.02258785	2	2
0.4501	0.1507	-0.040431693	2	3
0.4501	0.1507	-0.008921936	3	1
0.4501	0.1507	-0.011293933	3	2
0.4501	0.1507	0.020215884	3	3
0.4501	0.2006	-0.008836623	1	1
0.4501	0.2006	-0.0108029395	1	2
0.4501	0.2006	0.019639567	1	3
0.4501	0.2006	0.017673247	2	1
0.4501	0.2006	0.021605872	2	2
0.4501	0.2006	-0.039279133	2	3
0.4501	0.2006	-0.00883662	3	1
0.4501	0.2006	-0.010802925	3	2
0.4501	0.2006	0.019639567	3	3
0.4501	0.2505	-0.00868414	1	1
0.4501	0.2505	-0.010236084	1	2
0.4501	0.2505	0.018920228	1	3
0.4501	0.2505	0.017368276	2	1
0.4501	0.2505	0.020472184	2	2
0.4501	0.2505	-0.037840437	2	3
0.4501	0.2505	-0.00868414	3	1
0.4501	0.2505	-0.010236055	3	2
0.4501	0.2505	0.018920183	3	3
0.4501	0.3004	-0.008471895	1	1
0.4501	0.3004	-0.009622604	1	2
0.4501	0.3004	0.018094525	1	3
0.4501	0.3004	0.01694381	2	1
0.4501	0.3004	0.019245312	2	2
0.4501	0.3004	-0.036189105	2	3
0.4501	0.3004	-0.008471906	3	1
0.4501	0.3004	-0.009622663	3	2
0.4501	0.3004	0.018094614	3	3
0.4501	0.3503	-0.008206304	1	1
0.4501	0.3503	-0.008981824	1	2
0.4501	0.3503	0.017188087	1	3
0.4501	0.3503	0.016412584	2	1
0.4501	0.3503	0.017963588	2	2
0.4501	0.3503	-0.03437617	2	3
0.4501	0.3503	-0.008206286	3	1
0.4501	0.3503	-0.008981794	3	2
0.4501	0.3503	0.017188057	3	3
0.4501	0.4002	-0.0078920275	1	1
0.4501	0.4002	-0.008325577	1	2
0.4501	0.4002	0.01621759	1	3
0.4501	0.4002	0.015784027	2	1
0.4501	0.4002	0.016651101	2	2
0.4501	0.4002	-0.03243516	2	3
0.4501	0.4002	-0.007892005	3	1
0.4501	0.4002	-0.008325562	3	2
0.4501	0.4002	0.016217545	3	3
0.4501	0.4501	-0.0075322837	1	1
0.4501	0.4501	-0.0076615065	1	2
0.4501	0.4501	0.0151937455	1	3
0.4501	0.4501	0.015064564	2	1
0.4501	0.4501	0.015322968	2	2
0.4501	0.4501	-0.030387547	2	3
0.4501	0.4501	-0.00753228	3	1
0.4501	0.4501	-0.0076615065	3	2
0.4501	0.4501	0.0151937455	3	3
0.4501	0.5	-0.0071291104	1	1
0.4501	0.5	-0.006994173	1	2
0.4501	0.5	0.014123291	1	3
0.4501	0.5	0.01425821	2	1
0.4501	0.5	0.013988316	2	2
0.4501	0.5	-0.02824653	2	3
0.4501	0.5	-0.0071290955	3	1
0.4501	0.5	-0.006994158	3	2
0.4501	0.5	0.014123261	3	3
0.4501	0.5499	-0.006683495	1	1
0.4501	0.5499	-0.006326303	1	2
0.4501	0.5499	0.013009742	1	3
0.4501	0.5499	0.013366954	2	1
0.4501	0.5499	0.012652524	2	2
0.4501	0.5499	-0.02601948	2	3
0.4501	0.5499	-0.006683469	3	1
0.4501	0.5499	-0.006326258	3	2
0.4501	0.5499	0.013009682	3	3
0.4501	0.5998	-0.0061954856	1	1
0.4501	0.5998	-0.0056592077	1	2
0.4501	0.5998	0.011854693	1	3
0.4501	0.5998	0.012390968	2	1
0.4501	0.5998	0.011318386	2	2
0.4501	0.5998	-0.02370936	2	3
0.4501	0.5998	-0.0061954856	3	1
0.4501	0.5998	-0.005659193	3	2
0.4501	0.5998	0.0118546635	3	3
0.4501	0.6497	-0.005664494	1	1
0.4501	0.6497	-0.004993573	1	2
0.4501	0.6497	0.010658041	1	3
0.4501	0.6497	0.011329003	2	1
0.4501	0.6497	0.009987161	2	2
0.4501	0.6497	-0.02131617	2	3
0.4501	0.6497	-0.005664509	3	1
0.4501	0.6497	-0.0049935877	3	2
0.4501	0.6497	0.0106581	3	3
0.4501	0.6996	-0.0050891377	1	1
0.4501	0.6996	-0.0043295324	1	2
0.4501	0.6996	0.009418607	1	3
0.4501	0.6996	0.010178274	2	1
0.4501	0.6996	0.008659013	2	2
0.4501	0.6996	-0.018837295	2	3
0.4501	0.6996	-0.005089149	3	1
0.4501	0.6996	-0.0043295473	3	2
0.4501	0.6996	0.009418622	3	3
0.4501	0.7495	-0.004467264	1	1
0.4501	0.7495	-0.0036667585	1	2
0.4501	0.7495	0.008134007	1	3
0.4501	0.7495	0.008934483	2	1
0.4501	0.7495	0.0073334686	2	2
0.4501	0.7495	-0.016267963	2	3
0.4501	0.7495	-0.004467223	3	1
0.4501	0.7495	-0.0036667585	3	2
0.4501	0.7495	0.008133948	3	3
0.4501	0.7994	-0.0037958547	1	1
0.4501	0.7994	-0.003004834	1	2
0.4501	0.7994	0.0068006665	1	3
0.4501	0.7994	0.007591705	2	1
0.4501	0.7994	0.0060096644	2	2
0.4501	0.7994	-0.013601363	2	3
0.4501	0.7994	-0.0037958585	3	1
0.4501	0.7994	-0.003004834	3	2
0.4501	0.7994	0.0068006665	3	3
0.4501	0.8493	-0.0030709691	1	1
0.4501	0.8493	-0.0023432374	1	2
0.4501	0.8493	0.005414203	1	3
0.4501	0.8493	0.006141939	2	1
0.4501	0.8493	0.0046864823	2	2
0.4501	0.8493	-0.010828426	2	3
0.4501	0.8493	-0.0030709766	3	1
0.4501	0.8493	-0.0023432672	3	2
0.4501	0.8493	0.0054142177	3	3
0.4501	0.8992	-0.0022872202	1	1
0.4501	0.8992	-0.0016813874	1	2
0.4501	0.8992	0.0039685965	1	3
0.4501	0.8992	0.0045743566	2	1
0.4501	0.8992	0.0033626892	2	2
0.4501	0.8992	-0.007937046	2	3
0.4501	0.8992	-0.0022871345	3	1
0.4501	0.8992	-0.0016812831	3	2
0.4501	0.8992	0.0039684325	3	3
0.4501	0.9491	-0.0014361218	1	1
0.4501	0.9491	-0.0010180771	1	2
0.4501	0.9491	0.002454251	1	3
0.4501	0.9491	0.002872307	2	1
0.4501	0.9491	0.0020362204	2	2
0.4501	0.9491	-0.0049085263	2	3
0.4501	0.9491	-0.0014361851	3	1
0.4501	0.9491	-0.0010181069	3	2
0.4501	0.9491	0.0024543107	3	3
0.4501	0.999	-0.0004975647	1	1
0.4501	0.999	-0.00034929812	1	2
0.4501	0.999	0.0008468479	1	3
0.4501	0.999	0.0009951307	2	1
0.4501	0.999	0.0006985855	2	2
0.4501	0.999	-0.0016937167	2	3
0.4501	0.999	-0.0004975647	3	1
0.4501	0.999	-0.00034928322	3	2
0.4501	0.999	0.0008468777	3	3
0.5	0.001	-0.007892238	1	1
0.5	0.001	-0.01420559	1	2
0.5	0.001	0.022097856	1	3
0.5	0.001	0.015784472	2	1
0.5	0.001	0.028411195	2	2
0.5	0.001	-0.044195674	2	3
0.5	0.001	-0.007892232	3	1
0.5	0.001	-0.01420559	3	2
0.5	0.001	0.022097826	3	3
0.5	0.0509	-0.007891312	1	1
0.5	0.0509	-0.013947979	1	2
0.5	0.0509	0.02183932	1	3
0.5	0.0509	0.015782619	2	1
0.5	0.0509	0.02789595	2	2
0.5	0.0509	-0.043678544	2	3
0.5	0.0509	-0.007891303	3	1
0.5	0.0509	-0.013947919	3	2
0.5	0.0509	0.021839246	3	3
0.5	0.1008	-0.0079144	1	1
0.5	0.1008	-0.013646454	1	2
0.5	0.1008	0.021560848	1	3
0.5	0.1008	0.01582881	2	1
0.5	0.1008	0.027292885	2	2
0.5	0.1008	-0.04312171	2	3
0.5	0.1008	-0.007914405	3	1
0.5	0.1008	-0.013646454	3	2
0.5	0.1008	0.021560848	3	3
0.5	0.1507	-0.00789004	1	1
0.5	0.1507	-0.013204053	1	2
0.5	0.1507	0.021094114	1	3
0.5	0.1507	0.01578007	2	1
0.5	0.1507	0.026408106	2	2
0.5	0.1507	-0.04218816	2	3
0.5	0.1507	-0.007890033	3	1
0.5	0.1507	-0.013204023	3	2
0.5	0.1507	0.021094069	3	3
0.5	0.2006	-0.0078071393	1	1
0.5	0.2006	-0.012647584	1	2
0.5	0.2006	0.02045469	1	3
0.5	0.2006	0.0156142805	2	1
0.5	0.2006	0.025295153	2	2
0.5	0.2006	-0.040909424	2	3
0.5	0.2006	-0.0078071505	3	1
0.5	0.2006	-0.012647614	3	2
0.5	0.2006	0.020454705	3	3
0.5	0.2505	-0.0076685566	1	1
0.5	0.2505	-0.012012616	1	2
0.5	0.2505	0.019681111	1	3
0.5	0.2505	0.015337082	2	1
0.5	0.2505	0.024025075	2	2
0.5	0.2505	-0.03936218	2	3
0.5	0.2505	-0.00766854	3	1
0.5	0.2505	-0.012012541	3	2
0.5	0.2505	0.019681007	3	3
0.5	0.3004	-0.007479526	1	1
0.5	0.3004	-0.01132597	1	2
0.5	0.3004	0.018805444	1	3
0.5	0.3004	0.014959022	2	1
0.5	0.3004	0.022651866	2	2
0.5	0.3004	-0.037610903	2	3
0.5	0.3004	-0.0074795	3	1
0.5	0.3004	-0.011325926	3	2
0.5	0.3004	0.018805385	3	3
0.5	0.3503	-0.007244777	1	1
0.5	0.3503	-0.010606065	1	2
0.5	0.3503	0.017850786	1	3
0.5	0.3503	0.014489533	2	1
0.5	0.3503	0.021212049	2	2
0.5	0.3503	-0.035701606	2	3
0.5	0.3503	-0.007244762	3	1
0.5	0.3503	-0.010606065	3	2
0.5	0.3503	0.017850772	3	3
0.5	0.4002	-0.0069679115	1	1
0.5	0.4002	-0.009864882	1	2
0.5	0.4002	0.016832799	1	3
0.5	0.4002	0.0139358165	2	1
0.5	0.4002	0.019729763	2	2
0.5	0.4002	-0.03366557	2	3
0.5	0.4002	-0.006967906	3	1
0.5	0.4002	-0.009864882	3	2
0.5	0.4002	0.016832799	3	3
0.5	0.4501	-0.0066514015	1	1
0.5	0.4501	-0.009110138	1	2
0.5	0.4501	0.015761584	1	3
0.5	0.4501	0.013302815	2	1
0.5	0.4501	0.01822029	2	2
0.5	0.4501	-0.0315231	2	3
0.5	0.4501	-0.0066514015	3	1
0.5	0.4501	-0.009110138	3	2
0.5	0.4501	0.015761584	3	3
0.5	0.5	-0.0062967837	1	1
0.5	0.5	-0.008346587	1	2
0.5	0.5	0.014643431	1	3
0.5	0.5	0.0125935925	2	1
0.5	0.5	0.016693272	2	2
0.5	0.5	-0.02928685	2	3
0.5	0.5	-0.0062968023	3	1
0.5	0.5	-0.008346662	3	2
0.5	0.5	0.0146434605	3	3
0.5	0.5499	-0.0059047826	1	1
0.5	0.5499	-0.007577166	1	2
0.5	0.5499	0.013481975	1	3
0.5	0.5499	0.011809561	2	1
0.5	0.5499	0.015154351	2	2
0.5	0.5499	-0.026963912	2	3
0.5	0.5499	-0.005904779	3	1
0.5	0.5499	-0.0075771958	3	2
0.5	0.5499	0.013482004	3	3
0.5	0.5998	-0.0054753423	1	1
[truncated: 1,970 more rows]
