# Supplementary material for: Coevolution of male and female mate choice can destabilize reproductive isolation
Source: Nat Commun. 2019 Nov 12;10:5122. doi: 10.1038/s41467-019-12860-9 (PMC6851176; doi:10.1038/s41467-019-12860-9)
Supplement: Supplementary file 5 — Supplementary Software 1 [file 41467_2019_12860_MOESM5_ESM.zip › CodeChoosinessCoevolution/Data/LinkageDisequilibriumAMtestSelectionGradientDetailledAlpha0.txt]

percentFemale	percentMale	linkageDAM	genotypeA	genotypeM
0.001	0.001	-8.0794096e-5	1	1
0.001	0.001	7.81361e-5	1	2
0.001	0.001	2.651097e-6	1	3
0.001	0.001	0.000161618	2	1
0.001	0.001	-0.00015628338	2	2
0.001	0.001	-5.302427e-6	2	3
0.001	0.001	-8.08239e-5	3	1
0.001	0.001	7.8151e-5	3	2
0.001	0.001	2.6513299e-6	3	3
0.001	0.0509	-0.002901584	1	1
0.001	0.0509	0.0020244494	1	2
0.001	0.0509	0.00087713357	1	3
0.001	0.0509	0.0058032274	2	1
0.001	0.0509	-0.0040489733	2	2
0.001	0.0509	-0.0017542783	2	3
0.001	0.0509	-0.0029016733	3	1
0.001	0.0509	0.0020244867	3	2
0.001	0.0509	0.0008771457	3	3
0.001	0.1008	-0.0047774017	1	1
0.001	0.1008	0.0024328157	1	2
0.001	0.1008	0.0023445599	1	3
0.001	0.1008	0.009554774	2	1
0.001	0.1008	-0.004865691	2	2
0.001	0.1008	-0.0046891235	2	3
0.001	0.1008	-0.004777387	3	1
0.001	0.1008	0.0024328306	3	2
0.001	0.1008	0.0023445487	3	3
0.001	0.1507	-0.0061081126	1	1
0.001	0.1507	0.001963973	1	2
0.001	0.1507	0.00414408	1	3
0.001	0.1507	0.012216166	2	1
0.001	0.1507	-0.003927991	2	2
0.001	0.1507	-0.008288179	2	3
0.001	0.1507	-0.0061080903	3	1
0.001	0.1507	0.0019639581	3	2
0.001	0.1507	0.0041440725	3	3
0.001	0.2006	-0.0070298687	1	1
0.001	0.2006	0.0008609891	1	2
0.001	0.2006	0.0061688684	1	3
0.001	0.2006	0.0140597	2	1
0.001	0.2006	-0.0017219484	2	2
0.001	0.2006	-0.012337759	2	3
0.001	0.2006	-0.0070298463	3	1
0.001	0.2006	0.0008609742	3	2
0.001	0.2006	0.006168872	3	3
0.001	0.2505	-0.0076189563	1	1
0.001	0.2505	-0.0007247031	1	2
0.001	0.2505	0.008343659	1	3
0.001	0.2505	0.015237927	2	1
0.001	0.2505	0.0014494061	2	2
0.001	0.2505	-0.016687348	2	3
0.001	0.2505	-0.0076189786	3	1
0.001	0.2505	-0.0007247329	3	2
0.001	0.2505	0.008343682	3	3
0.001	0.3004	-0.007926572	1	1
0.001	0.3004	-0.0026766062	1	2
0.001	0.3004	0.010603152	1	3
0.001	0.3004	0.01585313	2	1
0.001	0.3004	0.0053531528	2	2
0.001	0.3004	-0.02120632	2	3
0.001	0.3004	-0.007926591	3	1
0.001	0.3004	-0.0026765764	3	2
0.001	0.3004	0.010603122	3	3
0.001	0.3503	-0.007991277	1	1
0.001	0.3503	-0.0048921853	1	2
0.001	0.3503	0.012883484	1	3
0.001	0.3503	0.015982542	2	1
0.001	0.3503	0.00978443	2	2
0.001	0.3503	-0.025766961	2	3
0.001	0.3503	-0.007991273	3	1
0.001	0.3503	-0.004892245	3	2
0.001	0.3503	0.012883507	3	3
0.001	0.4002	-0.0078447275	1	1
0.001	0.4002	-0.007273555	1	2
0.001	0.4002	0.015118197	1	3
0.001	0.4002	0.0156894	2	1
0.001	0.4002	0.014547035	2	2
0.001	0.4002	-0.030236468	2	3
0.001	0.4002	-0.007844694	3	1
0.001	0.4002	-0.0072735846	3	2
0.001	0.4002	0.015118197	3	3
0.001	0.4501	-0.007514648	1	1
0.001	0.4501	-0.00972046	1	2
0.001	0.4501	0.01723513	1	3
0.001	0.4501	0.015029307	2	1
0.001	0.4501	0.019440964	2	2
0.001	0.4501	-0.03447029	2	3
0.001	0.4501	-0.00751465	3	1
0.001	0.4501	-0.009720489	3	2
0.001	0.4501	0.017235175	3	3
0.001	0.5	-0.007026896	1	1
0.001	0.5	-0.012127012	1	2
0.001	0.5	0.019153923	1	3
0.001	0.5	0.014053807	2	1
0.001	0.5	0.024254039	2	2
0.001	0.5	-0.038307793	2	3
0.001	0.5	-0.0070269033	3	1
0.001	0.5	-0.012126967	3	2
0.001	0.5	0.019153938	3	3
0.001	0.5499	-0.006406376	1	1
0.001	0.5499	-0.014377505	1	2
0.001	0.5499	0.020783842	1	3
0.001	0.5499	0.012812734	2	1
0.001	0.5499	0.028754957	2	2
0.001	0.5499	-0.041567713	2	3
0.001	0.5499	-0.0064063706	3	1
0.001	0.5499	-0.01437749	3	2
0.001	0.5499	0.020783797	3	3
0.001	0.5998	-0.00567816	1	1
0.001	0.5998	-0.016343534	1	2
0.001	0.5998	0.022021696	1	3
0.001	0.5998	0.011356309	2	1
0.001	0.5998	0.03268704	2	2
0.001	0.5998	-0.044043414	2	3
0.001	0.5998	-0.0056781536	3	1
0.001	0.5998	-0.01634352	3	2
0.001	0.5998	0.022021681	3	3
0.001	0.6497	-0.0048682746	1	1
0.001	0.6497	-0.01788085	1	2
0.001	0.6497	0.022749081	1	3
0.001	0.6497	0.009736562	2	1
0.001	0.6497	0.03576169	2	2
0.001	0.6497	-0.045498267	2	3
0.001	0.6497	-0.0048682867	3	1
0.001	0.6497	-0.017880902	3	2
0.001	0.6497	0.02274917	3	3
0.001	0.6996	-0.004004583	1	1
0.001	0.6996	-0.018825836	1	2
0.001	0.6996	0.022830367	1	3
0.001	0.6996	0.008009159	2	1
0.001	0.6996	0.037651606	2	2
0.001	0.6996	-0.045660786	2	3
0.001	0.6996	-0.004004578	3	1
0.001	0.6996	-0.0188258	3	2
0.001	0.6996	0.022830337	3	3
0.001	0.7495	-0.0031179446	1	1
0.001	0.7495	-0.018992275	1	2
0.001	0.7495	0.022110194	1	3
0.001	0.7495	0.006235891	2	1
0.001	0.7495	0.03798457	2	2
0.001	0.7495	-0.044220477	2	3
0.001	0.7495	-0.0031179478	3	1
0.001	0.7495	-0.018992282	3	2
0.001	0.7495	0.022110224	3	3
0.001	0.7994	-0.0022440872	1	1
0.001	0.7994	-0.018168982	1	2
0.001	0.7994	0.02041307	1	3
0.001	0.7994	0.0044881785	2	1
0.001	0.7994	0.036338	2	2
0.001	0.7994	-0.04082618	2	3
0.001	0.7994	-0.002244092	3	1
0.001	0.7994	-0.018169008	3	2
0.001	0.7994	0.0204131	3	3
0.001	0.8493	-0.0014266003	1	1
0.001	0.8493	-0.016119245	1	2
0.001	0.8493	0.01754579	1	3
0.001	0.8493	0.002853201	2	1
0.001	0.8493	0.03223847	2	2
0.001	0.8493	-0.035091683	2	3
0.001	0.8493	-0.0014266011	3	1
0.001	0.8493	-0.016119242	3	2
0.001	0.8493	0.01754579	3	3
0.001	0.8992	-0.0007221803	1	1
0.001	0.8992	-0.012587648	1	2
0.001	0.8992	0.013309836	1	3
0.001	0.8992	0.0014443612	2	1
0.001	0.8992	0.025175313	2	2
0.001	0.8992	-0.026619673	2	3
0.001	0.8992	-0.0007221807	3	1
0.001	0.8992	-0.012587663	3	2
0.001	0.8992	0.013309836	3	3
0.001	0.9491	-0.00020928257	1	1
0.001	0.9491	-0.0073256176	1	2
0.001	0.9491	0.007534921	1	3
0.001	0.9491	0.00041856486	2	1
0.001	0.9491	0.014651218	2	2
0.001	0.9491	-0.015069783	2	3
0.001	0.9491	-0.00020928217	3	1
0.001	0.9491	-0.0073255934	3	2
0.001	0.9491	0.007534921	3	3
0.001	0.999	-9.220519e-8	1	1
0.001	0.999	-0.00016309568	1	2
0.001	0.999	0.00016322732	1	3
0.001	0.999	1.8441011e-7	2	1
0.001	0.999	0.00032619055	2	2
0.001	0.999	-0.00032637455	2	3
0.001	0.999	-9.2204914e-8	3	1
0.001	0.999	-0.0001630949	3	2
0.001	0.999	0.00016322732	3	3
0.0509	0.001	-9.325147e-5	1	1
0.0509	0.001	9.026192e-5	1	2
0.0509	0.001	3.0649826e-6	1	3
0.0509	0.001	0.00018671155	2	1
0.0509	0.001	-0.00018051267	2	2
0.0509	0.001	-6.129878e-6	2	3
0.0509	0.001	-9.328127e-5	3	1
0.0509	0.001	9.0263784e-5	3	2
0.0509	0.001	3.0649244e-6	3	3
0.0509	0.0509	-0.003303647	1	1
0.0509	0.0509	0.0023005605	1	2
0.0509	0.0509	0.0010031462	1	3
0.0509	0.0509	0.006607324	2	1
0.0509	0.0509	-0.0046010762	2	2
0.0509	0.0509	-0.0020062793	2	3
0.0509	0.0509	-0.003303647	3	1
0.0509	0.0509	0.0023005381	3	2
0.0509	0.0509	0.0010031378	3	3
0.0509	0.1008	-0.0053507388	1	1
0.0509	0.1008	0.0027127266	1	2
0.0509	0.1008	0.0026380252	1	3
0.0509	0.1008	0.010701537	2	1
0.0509	0.1008	-0.005425453	2	2
0.0509	0.1008	-0.0052760504	2	3
0.0509	0.1008	-0.0053507835	3	1
0.0509	0.1008	0.0027127713	3	2
0.0509	0.1008	0.00263804	3	3
0.0509	0.1507	-0.0067365915	1	1
0.0509	0.1507	0.0021488518	1	2
0.0509	0.1507	0.0045877546	1	3
0.0509	0.1507	0.013473168	2	1
0.0509	0.1507	-0.0042976886	2	2
0.0509	0.1507	-0.009175476	2	3
0.0509	0.1507	-0.0067365915	3	1
0.0509	0.1507	0.0021488667	3	2
0.0509	0.1507	0.0045877285	3	3
0.0509	0.2006	-0.007644661	1	1
0.0509	0.2006	0.000919804	1	2
0.0509	0.2006	0.0067248084	1	3
0.0509	0.2006	0.015289262	2	1
0.0509	0.2006	-0.0018396527	2	2
0.0509	0.2006	-0.013449654	2	3
0.0509	0.2006	-0.007644668	3	1
0.0509	0.2006	0.0009197742	3	2
0.0509	0.2006	0.006724812	3	3
0.0509	0.2505	-0.008179814	1	1
0.0509	0.2505	-0.00078594685	1	2
0.0509	0.2505	0.008965731	1	3
0.0509	0.2505	0.01635962	2	1
0.0509	0.2505	0.001571849	2	2
0.0509	0.2505	-0.017931476	2	3
0.0509	0.2505	-0.008179814	3	1
0.0509	0.2505	-0.00078596175	3	2
0.0509	0.2505	0.008965723	3	3
0.0509	0.3004	-0.00841191	1	1
0.0509	0.3004	-0.0028310418	1	2
0.0509	0.3004	0.011242971	1	3
0.0509	0.3004	0.016823813	2	1
0.0509	0.3004	0.0056620985	2	2
0.0509	0.3004	-0.022485897	2	3
0.0509	0.3004	-0.008411892	3	1
0.0509	0.3004	-0.002831012	3	2
0.0509	0.3004	0.011242941	3	3
0.0509	0.3503	-0.008391947	1	1
0.0509	0.3503	-0.005102217	1	2
0.0509	0.3503	0.013494141	1	3
0.0509	0.3503	0.016783886	2	1
0.0509	0.3503	0.010204449	2	2
0.0509	0.3503	-0.02698829	2	3
0.0509	0.3503	-0.008391928	3	1
0.0509	0.3503	-0.005102247	3	2
0.0509	0.3503	0.013494156	3	3
0.0509	0.4002	-0.008159943	1	1
0.0509	0.4002	-0.0074967593	1	2
0.0509	0.4002	0.015656695	1	3
0.0509	0.4002	0.016319863	2	1
0.0509	0.4002	0.014993489	2	2
0.0509	0.4002	-0.03131336	2	3
0.0509	0.4002	-0.008159943	3	1
0.0509	0.4002	-0.0074967444	3	2
0.0509	0.4002	0.01565662	3	3
0.0509	0.4501	-0.007749269	1	1
0.0509	0.4501	-0.009914681	1	2
0.0509	0.4501	0.017663956	1	3
0.0509	0.4501	0.015498523	2	1
0.0509	0.4501	0.019829363	2	2
0.0509	0.4501	-0.03532789	2	3
0.0509	0.4501	-0.007749265	3	1
0.0509	0.4501	-0.009914696	3	2
0.0509	0.4501	0.01766394	3	3
0.0509	0.5	-0.0071892478	1	1
0.0509	0.5	-0.012253478	1	2
0.0509	0.5	0.019442812	1	3
0.0509	0.5	0.014378497	2	1
0.0509	0.5	0.024507068	2	2
0.0509	0.5	-0.038885526	2	3
0.0509	0.5	-0.007189244	3	1
0.0509	0.5	-0.012253508	3	2
0.0509	0.5	0.019442797	3	3
0.0509	0.5499	-0.006506987	1	1
0.0509	0.5499	-0.014403991	1	2
0.0509	0.5499	0.020911038	1	3
0.0509	0.5499	0.013013983	2	1
0.0509	0.5499	0.028808065	2	2
0.0509	0.5499	-0.041822	2	3
0.0509	0.5499	-0.006506989	3	1
0.0509	0.5499	-0.014404014	3	2
0.0509	0.5499	0.020911038	3	3
0.0509	0.5998	-0.005728675	1	1
0.0509	0.5998	-0.016246736	1	2
0.0509	0.5998	0.021975458	1	3
0.0509	0.5998	0.011457359	2	1
0.0509	0.5998	0.03249354	2	2
0.0509	0.5998	-0.043950878	2	3
0.0509	0.5998	-0.0057286834	3	1
0.0509	0.5998	-0.01624678	3	2
0.0509	0.5998	0.021975413	3	3
0.0509	0.6497	-0.004880663	1	1
0.0509	0.6497	-0.017648667	1	2
0.0509	0.6497	0.022529364	1	3
0.0509	0.6497	0.00976133	2	1
0.0509	0.6497	0.035297357	2	2
0.0509	0.6497	-0.045058653	2	3
0.0509	0.6497	-0.004880664	3	1
0.0509	0.6497	-0.017648667	3	2
0.0509	0.6497	0.022529364	3	3
0.0509	0.6996	-0.0039906064	1	1
0.0509	0.6996	-0.018459871	1	2
0.0509	0.6996	0.022450447	1	3
0.0509	0.6996	0.007981211	2	1
0.0509	0.6996	0.036919713	2	2
0.0509	0.6996	-0.044900946	2	3
0.0509	0.6996	-0.0039906073	3	1
0.0509	0.6996	-0.018459879	3	2
0.0509	0.6996	0.022450417	3	3
0.0509	0.7495	-0.0030887686	1	1
0.0509	0.7495	-0.01851058	1	2
0.0509	0.7495	0.021599352	1	3
0.0509	0.7495	0.0061775404	2	1
0.0509	0.7495	0.037021194	2	2
0.0509	0.7495	-0.043198764	2	3
0.0509	0.7495	-0.003088771	3	1
0.0509	0.7495	-0.018510632	3	2
0.0509	0.7495	0.021599382	3	3
0.0509	0.7994	-0.0022099214	1	1
0.0509	0.7994	-0.017609015	1	2
0.0509	0.7994	0.019818932	1	3
0.0509	0.7994	0.0044198413	2	1
0.0509	0.7994	0.035218023	2	2
0.0509	0.7994	-0.03963787	2	3
0.0509	0.7994	-0.002209922	3	1
0.0509	0.7994	-0.017609015	3	2
0.0509	0.7994	0.019818872	3	3
0.0509	0.8493	-0.0013962734	1	1
0.0509	0.8493	-0.015541203	1	2
0.0509	0.8493	0.016937524	1	3
0.0509	0.8493	0.002792548	2	1
0.0509	0.8493	0.03108241	2	2
0.0509	0.8493	-0.03387496	2	3
0.0509	0.8493	-0.0013962743	3	1
0.0509	0.8493	-0.015541211	3	2
0.0509	0.8493	0.016937524	3	3
0.0509	0.8992	-0.00070228614	1	1
0.0509	0.8992	-0.012078095	1	2
0.0509	0.8992	0.0127803385	1	3
0.0509	0.8992	0.0014045725	2	1
0.0509	0.8992	0.024156185	2	2
0.0509	0.8992	-0.025560774	2	3
0.0509	0.8992	-0.0007022864	3	1
0.0509	0.8992	-0.012078095	3	2
0.0509	0.8992	0.0127803385	3	3
0.0509	0.9491	-0.00020221833	1	1
0.0509	0.9491	-0.0069988575	1	2
0.0509	0.9491	0.0072011054	1	3
0.0509	0.9491	0.00040443652	2	1
0.0509	0.9491	0.013997713	2	2
0.0509	0.9491	-0.014402155	2	3
0.0509	0.9491	-0.00020221822	3	1
0.0509	0.9491	-0.0069988593	3	2
0.0509	0.9491	0.0072011054	3	3
0.0509	0.999	-8.892316e-8	1	1
0.0509	0.999	-0.0001552786	1	2
0.0509	0.999	0.0001553297	1	3
0.0509	0.999	1.778461e-7	2	1
0.0509	0.999	0.00031055688	2	2
0.0509	0.999	-0.00031073485	2	3
0.0509	0.999	-8.8922995e-8	3	1
0.0509	0.999	-0.00015527819	3	2
0.0509	0.999	0.0001553297	3	3
0.1008	0.001	-0.000106960535	1	1
0.1008	0.001	0.000103442	1	2
0.1008	0.001	3.5150442e-6	1	3
0.1008	0.001	0.00021392107	2	1
0.1008	0.001	-0.00020688958	2	2
0.1008	0.001	-7.030205e-6	2	3
0.1008	0.001	-0.000106960535	3	1
0.1008	0.001	0.000103440136	3	2
0.1008	0.001	3.5150733e-6	3	3
0.1008	0.0509	-0.0037437528	1	1
0.1008	0.0509	0.0026024356	1	2
0.1008	0.0509	0.0011413209	1	3
0.1008	0.0509	0.007487491	2	1
0.1008	0.0509	-0.005204886	2	2
0.1008	0.0509	-0.0022826493	2	3
0.1008	0.0509	-0.0037438124	3	1
0.1008	0.0509	0.0026024655	3	2
0.1008	0.0509	0.0011413284	3	3
0.1008	0.1008	-0.0059750974	1	1
0.1008	0.1008	0.0030179322	1	2
0.1008	0.1008	0.0029571317	1	3
0.1008	0.1008	0.011950195	2	1
0.1008	0.1008	-0.006035909	2	2
0.1008	0.1008	-0.005914271	2	3
0.1008	0.1008	-0.005975127	3	1
0.1008	0.1008	0.003017962	3	2
0.1008	0.1008	0.0029571392	3	3
0.1008	0.1507	-0.007416114	1	1
0.1008	0.1507	0.0023521185	1	2
0.1008	0.1507	0.0050639845	1	3
0.1008	0.1507	0.0148322135	2	1
0.1008	0.1507	-0.004704237	2	2
0.1008	0.1507	-0.010127965	2	3
0.1008	0.1507	-0.0074161068	3	1
0.1008	0.1507	0.0023521632	3	2
0.1008	0.1507	0.0050639845	3	3
0.1008	0.2006	-0.008304507	1	1
0.1008	0.2006	0.0009918511	1	2
0.1008	0.2006	0.007312633	1	3
0.1008	0.2006	0.016608953	2	1
0.1008	0.2006	-0.001983732	2	2
0.1008	0.2006	-0.014625255	2	3
0.1008	0.2006	-0.008304477	3	1
0.1008	0.2006	0.000991866	3	2
0.1008	0.2006	0.0073126033	3	3
0.1008	0.2505	-0.008777633	1	1
0.1008	0.2505	-0.00083459914	1	2
0.1008	0.2505	0.009612255	1	3
0.1008	0.2505	0.017555252	2	1
0.1008	0.2505	0.0016692132	2	2
0.1008	0.2505	-0.019224532	2	3
0.1008	0.2505	-0.008777633	3	1
0.1008	0.2505	-0.00083461404	3	2
0.1008	0.2505	0.009612247	3	3
0.1008	0.3004	-0.00892609	1	1
0.1008	0.3004	-0.0029689819	1	2
0.1008	0.3004	0.011895098	1	3
0.1008	0.3004	0.017852172	2	1
0.1008	0.3004	0.005938053	2	2
0.1008	0.3004	-0.023790188	2	3
0.1008	0.3004	-0.008926086	3	1
0.1008	0.3004	-0.0029689968	3	2
0.1008	0.3004	0.011895113	3	3
0.1008	0.3503	-0.008814242	1	1
0.1008	0.3503	-0.0052880943	1	2
0.1008	0.3503	0.014102347	1	3
0.1008	0.3503	0.017628498	2	1
0.1008	0.3503	0.010576203	2	2
0.1008	0.3503	-0.02820468	2	3
0.1008	0.3503	-0.008814238	3	1
0.1008	0.3503	-0.0052880943	3	2
0.1008	0.3503	0.014102355	3	3
0.1008	0.4002	-0.008490909	1	1
0.1008	0.4002	-0.007686153	1	2
0.1008	0.4002	0.016177073	1	3
0.1008	0.4002	0.016981822	2	1
0.1008	0.4002	0.015372336	2	2
0.1008	0.4002	-0.032354154	2	3
0.1008	0.4002	-0.008490913	3	1
0.1008	0.4002	-0.007686183	3	2
0.1008	0.4002	0.016177058	3	3
0.1008	0.4501	-0.007994993	1	1
0.1008	0.4501	-0.010065004	1	2
0.1008	0.4501	0.018059969	1	3
0.1008	0.4501	0.015989978	2	1
0.1008	0.4501	0.020129979	2	2
0.1008	0.4501	-0.036120042	2	3
0.1008	0.4501	-0.007994996	3	1
0.1008	0.4501	-0.010065034	3	2
0.1008	0.4501	0.018059984	3	3
0.1008	0.5	-0.00735927	1	1
0.1008	0.5	-0.012327075	1	2
0.1008	0.5	0.019686386	1	3
0.1008	0.5	0.014718544	2	1
0.1008	0.5	0.024654165	2	2
0.1008	0.5	-0.039372735	2	3
0.1008	0.5	-0.0073592756	3	1
0.1008	0.5	-0.012327105	3	2
0.1008	0.5	0.019686356	3	3
0.1008	0.5499	-0.0066128243	1	1
0.1008	0.5499	-0.014370799	1	2
0.1008	0.5499	0.020983636	1	3
0.1008	0.5499	0.013225649	2	1
0.1008	0.5499	0.028741628	2	2
0.1008	0.5499	-0.04196728	2	3
0.1008	0.5499	-0.006612826	3	1
0.1008	0.5499	-0.014370829	3	2
0.1008	0.5499	0.020983636	3	3
0.1008	0.5998	-0.0057827057	1	1
0.1008	0.5998	-0.016086549	1	2
0.1008	0.5998	0.021869242	1	3
0.1008	0.5998	0.011565403	2	1
0.1008	0.5998	0.032173023	2	2
0.1008	0.5998	-0.043738425	2	3
0.1008	0.5998	-0.0057826973	3	1
0.1008	0.5998	-0.016086504	3	2
0.1008	0.5998	0.021869153	3	3
0.1008	0.6497	-0.004895455	1	1
0.1008	0.6497	-0.017353028	1	2
0.1008	0.6497	0.022248447	1	3
0.1008	0.6497	0.00979091	2	1
0.1008	0.6497	0.034706034	2	2
0.1008	0.6497	-0.044496976	2	3
0.1008	0.6497	-0.004895457	3	1
0.1008	0.6497	-0.01735302	3	2
0.1008	0.6497	0.022248447	3	3
0.1008	0.6996	-0.0039783497	1	1
0.1008	0.6996	-0.018034399	1	2
0.1008	0.6996	0.02201277	1	3
0.1008	0.6996	0.007956693	2	1
0.1008	0.6996	0.036068745	2	2
0.1008	0.6996	-0.044025443	2	3
0.1008	0.6996	-0.003978343	3	1
0.1008	0.6996	-0.018034369	3	2
0.1008	0.6996	0.02201274	3	3
0.1008	0.7495	-0.0030609178	1	1
0.1008	0.7495	-0.017977104	1	2
0.1008	0.7495	0.021038055	1	3
0.1008	0.7495	0.0061218413	2	1
0.1008	0.7495	0.035954233	2	2
0.1008	0.7495	-0.042076066	2	3
0.1008	0.7495	-0.0030609244	3	1
0.1008	0.7495	-0.01797714	3	2
0.1008	0.7495	0.021038055	3	3
0.1008	0.7994	-0.002176869	1	1
0.1008	0.7994	-0.017008185	1	2
0.1008	0.7994	0.019185036	1	3
0.1008	0.7994	0.0043537403	2	1
0.1008	0.7994	0.034016393	2	2
0.1008	0.7994	-0.038370147	2	3
0.1008	0.7994	-0.002176871	3	1
0.1008	0.7994	-0.0170082	3	2
0.1008	0.7994	0.019185096	3	3
0.1008	0.8493	-0.0013668975	1	1
0.1008	0.8493	-0.014935341	1	2
0.1008	0.8493	0.016302168	1	3
0.1008	0.8493	0.0027337938	2	1
0.1008	0.8493	0.029870654	2	2
0.1008	0.8493	-0.03260445	2	3
0.1008	0.8493	-0.0013668967	3	1
0.1008	0.8493	-0.014935337	3	2
0.1008	0.8493	0.016302168	3	3
0.1008	0.8992	-0.0006830964	1	1
0.1008	0.8992	-0.011553716	1	2
0.1008	0.8992	0.012236774	1	3
0.1008	0.8992	0.0013661926	2	1
0.1008	0.8992	0.023107402	2	2
0.1008	0.8992	-0.024473608	2	3
0.1008	0.8992	-0.0006830965	3	1
0.1008	0.8992	-0.011553705	3	2
0.1008	0.8992	0.012236714	3	3
0.1008	0.9491	-0.00019545821	1	1
0.1008	0.9491	-0.0066675656	1	2
0.1008	0.9491	0.006862998	1	3
0.1008	0.9491	0.00039091663	2	1
0.1008	0.9491	0.01333513	2	2
0.1008	0.9491	-0.013726044	2	3
0.1008	0.9491	-0.00019545833	3	1
0.1008	0.9491	-0.0066675674	3	2
0.1008	0.9491	0.006863028	3	3
0.1008	0.999	-8.581796e-8	1	1
0.1008	0.999	-0.00014744204	1	2
0.1008	0.999	0.0001475215	1	3
0.1008	0.999	1.7163583e-7	2	1
0.1008	0.999	0.00029488385	2	2
0.1008	0.999	-0.00029505696	2	3
0.1008	0.999	-8.5817874e-8	3	1
0.1008	0.999	-0.00014744187	3	2
0.1008	0.999	0.0001475215	3	3
0.1507	0.001	-0.00012034178	1	1
0.1507	0.001	0.000116346404	1	2
0.1507	0.001	3.9554143e-6	1	3
0.1507	0.001	0.00024059415	2	1
0.1507	0.001	-0.00023269653	2	2
0.1507	0.001	-7.910916e-6	2	3
0.1507	0.001	-0.000120311975	3	1
0.1507	0.001	0.00011634454	3	2
0.1507	0.001	3.9554434e-6	3	3
0.1507	0.0509	-0.0041773915	1	1
0.1507	0.0509	0.0029010177	1	2
0.1507	0.0509	0.0012763552	1	3
0.1507	0.0509	0.008354768	2	1
0.1507	0.0509	-0.0058020353	2	2
0.1507	0.0509	-0.0025527123	2	3
0.1507	0.0509	-0.0041774064	3	1
0.1507	0.0509	0.0029010326	3	2
0.1507	0.0509	0.0012763571	3	3
0.1507	0.1008	-0.0065865666	1	1
0.1507	0.1008	0.0033213198	1	2
0.1507	0.1008	0.0032652058	1	3
0.1507	0.1008	0.013173088	2	1
0.1507	0.1008	-0.006642759	2	2
0.1507	0.1008	-0.0065304153	2	3
0.1507	0.1008	-0.0065865815	3	1
0.1507	0.1008	0.0033213496	3	2
0.1507	0.1008	0.003265202	3	3
0.1507	0.1507	-0.008075982	1	1
0.1507	0.1507	0.0025595278	1	2
0.1507	0.1507	0.005516447	1	3
0.1507	0.1507	0.01615198	2	1
0.1507	0.1507	-0.0051190853	2	2
0.1507	0.1507	-0.0110328905	2	3
0.1507	0.1507	-0.008075967	3	1
0.1507	0.1507	0.0025595576	3	2
0.1507	0.1507	0.005516451	3	3
0.1507	0.2006	-0.008938916	1	1
0.1507	0.2006	0.0010784417	1	2
0.1507	0.2006	0.007860504	1	3
0.1507	0.2006	0.017877907	2	1
0.1507	0.2006	-0.0021568537	2	2
0.1507	0.2006	-0.015721012	2	3
0.1507	0.2006	-0.008938961	3	1
0.1507	0.2006	0.0010784715	3	2
0.1507	0.2006	0.007860512	3	3
0.1507	0.2505	-0.0093462765	1	1
0.1507	0.2505	-0.00085517764	1	2
0.1507	0.2505	0.010201469	1	3
0.1507	0.2505	0.018692538	2	1
0.1507	0.2505	0.0017103851	2	2
0.1507	0.2505	-0.020402886	2	3
0.1507	0.2505	-0.009346247	3	1
0.1507	0.2505	-0.00085514784	3	2
0.1507	0.2505	0.010201462	3	3
0.1507	0.3004	-0.0094092265	1	1
0.1507	0.3004	-0.0030638576	1	2
0.1507	0.3004	0.012473077	1	3
0.1507	0.3004	0.01881846	2	1
0.1507	0.3004	0.006127745	2	2
0.1507	0.3004	-0.024946183	2	3
0.1507	0.3004	-0.009409219	3	1
0.1507	0.3004	-0.0030638427	3	2
0.1507	0.3004	0.0124730915	3	3
0.1507	0.3503	-0.009205412	1	1
0.1507	0.3503	-0.0054162294	1	2
0.1507	0.3503	0.014621645	1	3
0.1507	0.3503	0.018410817	2	1
0.1507	0.3503	0.010832489	2	2
0.1507	0.3503	-0.02924326	2	3
0.1507	0.3503	-0.009205405	3	1
0.1507	0.3503	-0.0054161847	3	2
0.1507	0.3503	0.014621653	3	3
0.1507	0.4002	-0.008791961	1	1
0.1507	0.4002	-0.0078051686	1	2
0.1507	0.4002	0.016597062	1	3
0.1507	0.4002	0.017583907	2	1
0.1507	0.4002	0.015610263	2	2
0.1507	0.4002	-0.03319419	2	3
0.1507	0.4002	-0.008791957	3	1
0.1507	0.4002	-0.0078051686	3	2
0.1507	0.4002	0.016597077	3	3
0.1507	0.4501	-0.008213006	1	1
0.1507	0.4501	-0.010135084	1	2
0.1507	0.4501	0.018348083	1	3
0.1507	0.4501	0.016426004	2	1
0.1507	0.4501	0.020270169	2	2
0.1507	0.4501	-0.036696196	2	3
0.1507	0.4501	-0.0082129985	3	1
0.1507	0.4501	-0.010135099	3	2
0.1507	0.4501	0.018348083	3	3
0.1507	0.5	-0.007504428	1	1
0.1507	0.5	-0.012314305	1	2
0.1507	0.5	0.019818768	1	3
0.1507	0.5	0.015008872	2	1
0.1507	0.5	0.024628654	2	2
0.1507	0.5	-0.039637484	2	3
0.1507	0.5	-0.007504422	3	1
0.1507	0.5	-0.01231429	3	2
0.1507	0.5	0.019818768	3	3
0.1507	0.5499	-0.0066969935	1	1
0.1507	0.5499	-0.01424925	1	2
0.1507	0.5499	0.02094625	1	3
0.1507	0.5499	0.013393978	2	1
0.1507	0.5499	0.028498486	2	2
0.1507	0.5499	-0.04189247	2	3
0.1507	0.5499	-0.006696986	3	1
0.1507	0.5499	-0.014249206	3	2
0.1507	0.5499	0.02094622	3	3
0.1507	0.5998	-0.0058184555	1	1
0.1507	0.5998	-0.015840076	1	2
0.1507	0.5998	0.021658495	1	3
0.1507	0.5998	0.011636899	2	1
0.1507	0.5998	0.031680122	2	2
0.1507	0.5998	-0.04331705	2	3
0.1507	0.5998	-0.005818449	3	1
0.1507	0.5998	-0.015840068	3	2
0.1507	0.5998	0.02165845	3	3
0.1507	0.6497	-0.0048953425	1	1
0.1507	0.6497	-0.016977258	1	2
0.1507	0.6497	0.02187258	1	3
0.1507	0.6497	0.009790681	2	1
0.1507	0.6497	0.033954494	2	2
0.1507	0.6497	-0.043745182	2	3
0.1507	0.6497	-0.0048953397	3	1
0.1507	0.6497	-0.016977265	3	2
0.1507	0.6497	0.02187258	3	3
0.1507	0.6996	-0.003954501	1	1
0.1507	0.6996	-0.017538466	1	2
0.1507	0.6996	0.021492928	1	3
0.1507	0.6996	0.007908998	2	1
0.1507	0.6996	0.03507688	2	2
0.1507	0.6996	-0.042985894	2	3
0.1507	0.6996	-0.003954498	3	1
0.1507	0.6996	-0.017538443	3	2
0.1507	0.6996	0.021492928	3	3
0.1507	0.7495	-0.0030246284	1	1
0.1507	0.7495	-0.017385669	1	2
0.1507	0.7495	0.02041033	1	3
0.1507	0.7495	0.0060492614	2	1
0.1507	0.7495	0.034771353	2	2
0.1507	0.7495	-0.04082062	2	3
0.1507	0.7495	-0.0030246326	3	1
0.1507	0.7495	-0.017385691	3	2
0.1507	0.7495	0.02041033	3	3
0.1507	0.7994	-0.0021382577	1	1
0.1507	0.7994	-0.016363747	1	2
0.1507	0.7994	0.018501997	1	3
0.1507	0.7994	0.004276515	2	1
0.1507	0.7994	0.0327275	2	2
0.1507	0.7994	-0.03700401	2	3
0.1507	0.7994	-0.002138257	3	1
0.1507	0.7994	-0.016363755	3	2
0.1507	0.7994	0.018502027	3	3
0.1507	0.8493	-0.0013344323	1	1
0.1507	0.8493	-0.014300715	1	2
0.1507	0.8493	0.015635192	1	3
0.1507	0.8493	0.0026688674	2	1
0.1507	0.8493	0.028601475	2	2
0.1507	0.8493	-0.031270336	2	3
0.1507	0.8493	-0.001334434	3	1
0.1507	0.8493	-0.014300741	3	2
0.1507	0.8493	0.015635252	3	3
0.1507	0.8992	-0.00066266546	1	1
0.1507	0.8992	-0.011014335	1	2
0.1507	0.8992	0.011676967	1	3
0.1507	0.8992	0.001325331	2	1
0.1507	0.8992	0.022028668	2	2
0.1507	0.8992	-0.023354001	2	3
0.1507	0.8992	-0.0006626655	3	1
0.1507	0.8992	-0.011014342	3	2
0.1507	0.8992	0.011676997	3	3
0.1507	0.9491	-0.00018847024	1	1
0.1507	0.9491	-0.0063316394	1	2
0.1507	0.9491	0.0065200627	1	3
0.1507	0.9491	0.00037694038	2	1
0.1507	0.9491	0.012663272	2	2
0.1507	0.9491	-0.013040215	2	3
0.1507	0.9491	-0.00018847027	3	1
0.1507	0.9491	-0.0063316375	3	2
0.1507	0.9491	0.0065200627	3	3
0.1507	0.999	-8.267649e-8	1	1
0.1507	0.999	-0.0001395804	1	2
0.1507	0.999	0.00013956428	1	3
0.1507	0.999	1.6535267e-7	2	1
0.1507	0.999	0.00027916004	2	2
0.1507	0.999	-0.00027932692	2	3
0.1507	0.999	-8.267624e-8	3	1
0.1507	0.999	-0.0001395797	3	2
0.1507	0.999	0.00013959408	3	3
0.2006	0.001	-0.00013256073	1	1
0.2006	0.001	0.00012820028	1	2
0.2006	0.001	4.3588516e-6	1	3
0.2006	0.001	0.00026509166	2	1
0.2006	0.001	-0.00025638193	2	2
0.2006	0.001	-8.717267e-6	2	3
0.2006	0.001	-0.00013250113	3	1
0.2006	0.001	0.00012818724	3	2
0.2006	0.001	4.358444e-6	3	3
0.2006	0.0509	-0.0045772344	1	1
0.2006	0.0509	0.0031782538	1	2
0.2006	0.0509	0.0013989676	1	3
0.2006	0.0509	0.009154409	2	1
0.2006	0.0509	-0.0063565	2	2
0.2006	0.0509	-0.0027979314	2	3
0.2006	0.0509	-0.0045772195	3	1
0.2006	0.0509	0.0031782165	3	2
0.2006	0.0509	0.0013989601	3	3
0.2006	0.1008	-0.007146463	1	1
0.2006	0.1008	0.003606096	1	2
0.2006	0.1008	0.0035404079	1	3
0.2006	0.1008	0.014293045	2	1
0.2006	0.1008	-0.0072122216	2	2
0.2006	0.1008	-0.007080814	2	3
0.2006	0.1008	-0.0071465075	3	1
0.2006	0.1008	0.003606096	3	2
0.2006	0.1008	0.0035404079	3	3
0.2006	0.1507	-0.008674145	1	1
0.2006	0.1507	0.0027616024	1	2
0.2006	0.1507	0.005912468	1	3
0.2006	0.1507	0.01734823	2	1
0.2006	0.1507	-0.005523339	2	2
0.2006	0.1507	-0.011824988	2	3
0.2006	0.1507	-0.008674182	3	1
0.2006	0.1507	0.0027616173	3	2
0.2006	0.1507	0.0059124753	3	3
0.2006	0.2006	-0.009507082	1	1
0.2006	0.2006	0.0011787117	1	2
0.2006	0.2006	0.008328423	1	3
0.2006	0.2006	0.019014195	2	1
0.2006	0.2006	-0.0023573488	2	2
0.2006	0.2006	-0.016656809	2	3
0.2006	0.2006	-0.00950709	3	1
0.2006	0.2006	0.0011786968	3	2
0.2006	0.2006	0.008328393	3	3
0.2006	0.2505	-0.009848066	1	1
0.2006	0.2505	-0.00084115565	1	2
0.2006	0.2505	0.010689244	1	3
0.2006	0.2505	0.019696124	2	1
0.2006	0.2505	0.001682356	2	2
0.2006	0.2505	-0.021378465	2	3
0.2006	0.2505	-0.009848088	3	1
0.2006	0.2505	-0.00084118545	3	2
0.2006	0.2505	0.010689229	3	3
0.2006	0.3004	-0.00982796	1	1
0.2006	0.3004	-0.0031039864	1	2
0.2006	0.3004	0.012931988	1	3
0.2006	0.3004	0.019655928	2	1
0.2006	0.3004	0.0062080324	2	2
0.2006	0.3004	-0.02586396	2	3
0.2006	0.3004	-0.00982796	3	1
0.2006	0.3004	-0.0031039864	3	2
0.2006	0.3004	0.012931995	3	3
0.2006	0.3503	-0.00953662	1	1
0.2006	0.3503	-0.005472213	1	2
0.2006	0.3503	0.0150087625	1	3
0.2006	0.3503	0.019073226	2	1
0.2006	0.3503	0.010944352	2	2
0.2006	0.3503	-0.0300176	2	3
0.2006	0.3503	-0.009536628	3	1
0.2006	0.3503	-0.005472198	3	2
0.2006	0.3503	0.015008777	3	3
0.2006	0.4002	-0.009038698	1	1
0.2006	0.4002	-0.007838234	1	2
0.2006	0.4002	0.016876921	1	3
0.2006	0.4002	0.0180774	2	1
0.2006	0.4002	0.015676454	2	2
0.2006	0.4002	-0.033753864	2	3
0.2006	0.4002	-0.009038702	3	1
0.2006	0.4002	-0.007838219	3	2
0.2006	0.4002	0.016876936	3	3
0.2006	0.4501	-0.008382998	1	1
0.2006	0.4501	-0.010110185	1	2
0.2006	0.4501	0.018493205	1	3
0.2006	0.4501	0.01676601	2	1
0.2006	0.4501	0.020220406	2	2
0.2006	0.4501	-0.036986373	2	3
0.2006	0.4501	-0.008383002	3	1
0.2006	0.4501	-0.01011017	3	2
0.2006	0.4501	0.01849322	3	3
0.2006	0.5	-0.0076081026	1	1
0.2006	0.5	-0.012202263	1	2
0.2006	0.5	0.019810408	1	3
0.2006	0.5	0.015216203	2	1
0.2006	0.5	0.024404533	2	2
0.2006	0.5	-0.039620727	2	3
0.2006	0.5	-0.007608095	3	1
0.2006	0.5	-0.012202263	3	2
0.2006	0.5	0.019810379	3	3
0.2006	0.5499	-0.006746119	1	1
0.2006	0.5499	-0.014028773	1	2
0.2006	0.5499	0.020774871	1	3
0.2006	0.5499	0.013492238	2	1
0.2006	0.5499	0.028057523	2	2
0.2006	0.5499	-0.041549772	2	3
0.2006	0.5499	-0.0067461226	3	1
0.2006	0.5499	-0.014028773	3	2
0.2006	0.5499	0.020774856	3	3
0.2006	0.5998	-0.0058253743	1	1
0.2006	0.5998	-0.015499502	1	2
0.2006	0.5998	0.021324798	1	3
0.2006	0.5998	0.011650749	2	1
0.2006	0.5998	0.030998953	2	2
0.2006	0.5998	-0.042649753	2	3
0.2006	0.5998	-0.005825376	3	1
0.2006	0.5998	-0.015499525	3	2
0.2006	0.5998	0.021324843	3	3
0.2006	0.6497	-0.0048722904	1	1
0.2006	0.6497	-0.016516104	1	2
0.2006	0.6497	0.021388352	1	3
0.2006	0.6497	0.009744575	2	1
0.2006	0.6497	0.033032127	2	2
0.2006	0.6497	-0.042776726	2	3
0.2006	0.6497	-0.0048722886	3	1
0.2006	0.6497	-0.016516067	3	2
0.2006	0.6497	0.021388352	3	3
0.2006	0.6996	-0.003913178	1	1
0.2006	0.6996	-0.01696904	1	2
0.2006	0.6996	0.02088216	1	3
0.2006	0.6996	0.007826345	2	1
0.2006	0.6996	0.033937965	2	2
0.2006	0.6996	-0.04176432	2	3
0.2006	0.6996	-0.003913173	3	1
0.2006	0.6996	-0.016968973	3	2
0.2006	0.6996	0.02088207	3	3
0.2006	0.7495	-0.002975821	1	1
0.2006	0.7495	-0.016734928	1	2
0.2006	0.7495	0.01971075	1	3
0.2006	0.7495	0.00595164	2	1
0.2006	0.7495	0.033469833	2	2
0.2006	0.7495	-0.039421454	2	3
0.2006	0.7495	-0.0029758164	3	1
0.2006	0.7495	-0.016734876	3	2
0.2006	0.7495	0.01971072	3	3
0.2006	0.7994	-0.0020914995	1	1
0.2006	0.7994	-0.0156755	1	2
0.2006	0.7994	0.017766982	1	3
0.2006	0.7994	0.0041829976	2	1
0.2006	0.7994	0.03135097	2	2
0.2006	0.7994	-0.035533972	2	3
0.2006	0.7994	-0.0020914983	3	1
0.2006	0.7994	-0.015675478	3	2
0.2006	0.7994	0.017766982	3	3
0.2006	0.8493	-0.0012974414	1	1
0.2006	0.8493	-0.0136377625	1	2
0.2006	0.8493	0.014935195	1	3
0.2006	0.8493	0.0025948845	2	1
0.2006	0.8493	0.02727555	2	2
0.2006	0.8493	-0.029870428	2	3
0.2006	0.8493	-0.0012974426	3	1
0.2006	0.8493	-0.013637781	3	2
0.2006	0.8493	0.014935225	3	3
0.2006	0.8992	-0.00064036256	1	1
0.2006	0.8992	-0.010460358	1	2
0.2006	0.8992	0.01110068	1	3
0.2006	0.8992	0.0012807251	2	1
0.2006	0.8992	0.020920713	2	2
0.2006	0.8992	-0.022201438	2	3
0.2006	0.8992	-0.0006403625	3	1
0.2006	0.8992	-0.010460358	3	2
0.2006	0.8992	0.011100709	3	3
0.2006	0.9491	-0.000181094	1	1
0.2006	0.9491	-0.0059911907	1	2
0.2006	0.9491	0.00617224	1	3
0.2006	0.9491	0.00036218797	2	1
0.2006	0.9491	0.011982389	2	2
0.2006	0.9491	-0.012344584	2	3
0.2006	0.9491	-0.00018109416	3	1
0.2006	0.9491	-0.0059912037	3	2
0.2006	0.9491	0.00617224	3	3
0.2006	0.999	-7.943577e-8	1	1
0.2006	0.999	-0.00013169233	1	2
0.2006	0.999	0.00013178587	1	3
0.2006	0.999	1.588715e-7	2	1
0.2006	0.999	0.0002633845	2	2
0.2006	0.999	-0.00026354287	2	3
0.2006	0.999	-7.943571e-8	3	1
0.2006	0.999	-0.00013169216	3	2
0.2006	0.999	0.00013181567	3	3
0.2505	0.001	-0.00014296174	1	1
0.2505	0.001	0.00013832562	1	2
0.2505	0.001	4.702597e-6	1	3
0.2505	0.001	0.0002861321	2	1
0.2505	0.001	-0.00027664565	2	2
0.2505	0.001	-9.405223e-6	2	3
0.2505	0.001	-0.00014296174	3	1
0.2505	0.001	0.00013832562	3	2
0.2505	0.001	4.7027133e-6	3	3
0.2505	0.0509	-0.0049206465	1	1
0.2505	0.0509	0.0034188107	1	2
0.2505	0.0509	0.0015017539	1	3
0.2505	0.0509	0.009841204	2	1
0.2505	0.0509	-0.0068377703	2	2
0.2505	0.0509	-0.0030035153	2	3
0.2505	0.0509	-0.0049206316	3	1
0.2505	0.0509	0.0034188256	3	2
0.2505	0.0509	0.0015017483	3	3
0.2505	0.1008	-0.007623151	1	1
0.2505	0.1008	0.003857255	1	2
0.2505	0.1008	0.0037658587	1	3
0.2505	0.1008	0.015246287	2	1
0.2505	0.1008	-0.0077145547	2	2
0.2505	0.1008	-0.007531721	2	3
0.2505	0.1008	-0.007623136	3	1
0.2505	0.1008	0.0038572699	3	2
0.2505	0.1008	0.0037658587	3	3
0.2505	0.1507	-0.009176716	1	1
0.2505	0.1507	0.002948895	1	2
0.2505	0.1507	0.0062277764	1	3
0.2505	0.1507	0.01835338	2	1
0.2505	0.1507	-0.00589785	2	2
0.2505	0.1507	-0.012455575	2	3
0.2505	0.1507	-0.009176694	3	1
0.2505	0.1507	0.002948895	3	2
0.2505	0.1507	0.006227784	3	3
0.2505	0.2006	-0.009976447	1	1
0.2505	0.2006	0.0012889653	1	2
0.2505	0.2006	0.0086874515	1	3
0.2505	0.2006	0.01995287	2	1
0.2505	0.2006	-0.0025780052	2	2
0.2505	0.2006	-0.017374907	2	3
0.2505	0.2006	-0.009976447	3	1
0.2505	0.2006	0.0012889653	3	2
0.2505	0.2006	0.008687444	3	3
0.2505	0.2505	-0.010253653	1	1
0.2505	0.2505	-0.0007914007	1	2
0.2505	0.2505	0.011045024	1	3
0.2505	0.2505	0.020507269	2	1
0.2505	0.2505	0.0015828311	2	2
0.2505	0.2505	-0.022090074	2	3
0.2505	0.2505	-0.010253631	3	1
0.2505	0.2505	-0.00079138577	3	2
0.2505	0.2505	0.011045054	3	3
0.2505	0.3004	-0.0101566315	1	1
0.2505	0.3004	-0.003085047	1	2
0.2505	0.3004	0.013241656	1	3
0.2505	0.3004	0.020313248	2	1
0.2505	0.3004	0.006170094	2	2
0.2505	0.3004	-0.02648333	2	3
0.2505	0.3004	-0.0101566315	3	1
0.2505	0.3004	-0.0030850172	3	2
0.2505	0.3004	0.013241686	3	3
0.2505	0.3503	-0.009785917	1	1
0.2505	0.3503	-0.0054498613	1	2
0.2505	0.3503	0.015235737	1	3
0.2505	0.3503	0.019571811	2	1
0.2505	0.3503	0.010899678	2	2
0.2505	0.3503	-0.030471496	2	3
0.2505	0.3503	-0.0097859055	3	1
0.2505	0.3503	-0.0054498315	3	2
0.2505	0.3503	0.015235752	3	3
0.2505	0.4002	-0.009212721	1	1
0.2505	0.4002	-0.007779002	1	2
0.2505	0.4002	0.016991764	1	3
0.2505	0.4002	0.01842545	2	1
0.2505	0.4002	0.015558012	2	2
0.2505	0.4002	-0.033983417	2	3
0.2505	0.4002	-0.009212706	3	1
0.2505	0.4002	-0.0077789575	3	2
0.2505	0.4002	0.01699169	3	3
0.2505	0.4501	-0.008489799	1	1
0.2505	0.4501	-0.009984255	1	2
0.2505	0.4501	0.018474087	1	3
0.2505	0.4501	0.0169796	2	1
0.2505	0.4501	0.019968584	2	2
0.2505	0.4501	-0.036948167	2	3
0.2505	0.4501	-0.0084898025	3	1
0.2505	0.4501	-0.009984255	3	2
0.2505	0.4501	0.018474102	3	3
0.2505	0.5	-0.0076579805	1	1
0.2505	0.5	-0.011985898	1	2
0.2505	0.5	0.019643798	1	3
0.2505	0.5	0.015315952	2	1
0.2505	0.5	0.0239717	2	2
0.2505	0.5	-0.039287724	2	3
0.2505	0.5	-0.007657986	3	1
0.2505	0.5	-0.011985883	3	2
0.2505	0.5	0.019643813	3	3
0.2505	0.5499	-0.0067505017	1	1
0.2505	0.5499	-0.013705626	1	2
0.2505	0.5499	0.020456046	1	3
0.2505	0.5499	0.013500989	2	1
0.2505	0.5499	0.027411208	2	2
0.2505	0.5499	-0.04091224	2	3
0.2505	0.5499	-0.006750496	3	1
0.2505	0.5499	-0.013705626	3	2
0.2505	0.5499	0.020456105	3	3
0.2505	0.5998	-0.0057960125	1	1
0.2505	0.5998	-0.015062362	1	2
0.2505	0.5998	0.020858392	1	3
0.2505	0.5998	0.011592014	2	1
0.2505	0.5998	0.030124761	2	2
0.2505	0.5998	-0.04171677	2	3
0.2505	0.5998	-0.005796004	3	1
0.2505	0.5998	-0.015062377	3	2
0.2505	0.5998	0.020858377	3	3
0.2505	0.6497	-0.0048207706	1	1
0.2505	0.6497	-0.015968286	1	2
0.2505	0.6497	0.020789027	1	3
0.2505	0.6497	0.009641531	2	1
0.2505	0.6497	0.03193651	2	2
0.2505	0.6497	-0.041578054	2	3
0.2505	0.6497	-0.0048207687	3	1
0.2505	0.6497	-0.01596824	3	2
0.2505	0.6497	0.020788997	3	3
0.2505	0.6996	-0.0038504526	1	1
0.2505	0.6996	-0.016325668	1	2
0.2505	0.6996	0.020176142	1	3
0.2505	0.6996	0.007700911	2	1
0.2505	0.6996	0.032651372	2	2
0.2505	0.6996	-0.040352277	2	3
0.2505	0.6996	-0.0038504587	3	1
0.2505	0.6996	-0.016325697	3	2
0.2505	0.6996	0.020176142	3	3
0.2505	0.7495	-0.0029119304	1	1
0.2505	0.7495	-0.0160252	1	2
0.2505	0.7495	0.018937081	1	3
0.2505	0.7495	0.00582386	2	1
0.2505	0.7495	0.032050416	2	2
0.2505	0.7495	-0.03787428	2	3
0.2505	0.7495	-0.0029119304	3	1
0.2505	0.7495	-0.016025208	3	2
0.2505	0.7495	0.018937081	3	3
0.2505	0.7994	-0.0020350686	1	1
0.2505	0.7994	-0.014944069	1	2
0.2505	0.7994	0.016979098	1	3
0.2505	0.7994	0.004070138	2	1
0.2505	0.7994	0.02988814	2	2
0.2505	0.7994	-0.03395828	2	3
0.2505	0.7994	-0.0020350711	3	1
0.2505	0.7994	-0.014944084	3	2
0.2505	0.7994	0.016979098	3	3
0.2505	0.8493	-0.0012551515	1	1
0.2505	0.8493	-0.01294712	1	2
0.2505	0.8493	0.014202237	1	3
0.2505	0.8493	0.0025103018	2	1
0.2505	0.8493	0.025894236	2	2
0.2505	0.8493	-0.028404538	2	3
0.2505	0.8493	-0.0012551508	3	1
0.2505	0.8493	-0.0129471235	3	2
0.2505	0.8493	0.014202297	3	3
0.2505	0.8992	-0.00061587995	1	1
0.2505	0.8992	-0.009892236	1	2
0.2505	0.8992	0.01050818	1	3
0.2505	0.8992	0.0012317606	2	1
0.2505	0.8992	0.019784493	2	2
0.2505	0.8992	-0.021016251	2	3
0.2505	0.8992	-0.0006158805	3	1
0.2505	0.8992	-0.009892248	3	2
0.2505	0.8992	0.0105082095	3	3
0.2505	0.9491	-0.00017325928	1	1
0.2505	0.9491	-0.005646413	1	2
0.2505	0.9491	0.0058197677	1	3
0.2505	0.9491	0.00034651888	2	1
0.2505	0.9491	0.011292836	2	2
0.2505	0.9491	-0.011639345	2	3
0.2505	0.9491	-0.00017325956	3	1
0.2505	0.9491	-0.005646417	3	2
0.2505	0.9491	0.0058197677	3	3
0.2505	0.999	-7.6068794e-8	1	1
0.2505	0.999	-0.00012377917	1	2
0.2505	0.999	0.00012388825	1	3
0.2505	0.999	1.5213757e-7	2	1
0.2505	0.999	0.00024755826	2	2
0.2505	0.999	-0.00024770945	2	3
0.2505	0.999	-7.606878e-8	3	1
0.2505	0.999	-0.000123779	3	2
0.2505	0.999	0.00012391806	3	3
0.3004	0.001	-0.00015115738	1	1
0.3004	0.001	0.00014620088	1	2
0.3004	0.001	4.9687515e-6	1	3
0.3004	0.001	0.00030231476	2	1
0.3004	0.001	-0.00029241666	2	2
0.3004	0.001	-9.937765e-6	2	3
0.3004	0.001	-0.00015118718	3	1
0.3004	0.001	0.00014620647	3	2
0.3004	0.001	4.968868e-6	3	3
0.3004	0.0509	-0.0051884204	1	1
0.3004	0.0509	0.003609538	1	2
0.3004	0.0509	0.0015788078	1	3
0.3004	0.0509	0.010376677	2	1
0.3004	0.0509	-0.007219143	2	2
0.3004	0.0509	-0.0031576222	2	3
0.3004	0.0509	-0.0051884353	3	1
0.3004	0.0509	0.0036095232	3	2
0.3004	0.0509	0.0015788004	3	3
0.3004	0.1008	-0.007989764	1	1
0.3004	0.1008	0.0040611476	1	2
0.3004	0.1008	0.003928587	1	3
0.3004	0.1008	0.015979499	2	1
0.3004	0.1008	-0.00812234	2	2
0.3004	0.1008	-0.007857168	2	3
0.3004	0.1008	-0.007989764	3	1
0.3004	0.1008	0.0040611476	3	2
0.3004	0.1008	0.0039285794	3	3
0.3004	0.1507	-0.009555399	1	1
0.3004	0.1507	0.0031110793	1	2
0.3004	0.1507	0.0064442717	1	3
0.3004	0.1507	0.019110776	2	1
0.3004	0.1507	-0.0062222034	2	2
0.3004	0.1507	-0.01288861	2	3
0.3004	0.1507	-0.009555452	3	1
0.3004	0.1507	0.0031110942	3	2
0.3004	0.1507	0.006444324	3	3
0.3004	0.2006	-0.010320105	1	1
0.3004	0.2006	0.0014031082	1	2
0.3004	0.2006	0.008917034	1	3
0.3004	0.2006	0.020640269	2	1
0.3004	0.2006	-0.0028061867	2	2
0.3004	0.2006	-0.017834056	2	3
0.3004	0.2006	-0.010320127	3	1
0.3004	0.2006	0.0014031082	3	2
0.3004	0.2006	0.008917049	3	3
0.3004	0.2505	-0.010538824	1	1
0.3004	0.2505	-0.00070893764	1	2
0.3004	0.2505	0.011247747	1	3
0.3004	0.2505	0.021077663	2	1
0.3004	0.2505	0.0014178306	2	2
0.3004	0.2505	-0.022495508	2	3
0.3004	0.2505	-0.010538831	3	1
0.3004	0.2505	-0.00070892274	3	2
0.3004	0.2505	0.011247754	3	3
0.3004	0.3004	-0.010374136	1	1
0.3004	0.3004	-0.0030079633	1	2
0.3004	0.3004	0.01338207	1	3
0.3004	0.3004	0.020748265	2	1
0.3004	0.3004	0.006015897	2	2
0.3004	0.3004	-0.02676415	2	3
0.3004	0.3004	-0.010374136	3	1
0.3004	0.3004	-0.0030079484	3	2
0.3004	0.3004	0.013382062	3	3
0.3004	0.3503	-0.009935327	1	1
0.3004	0.3503	-0.0053490996	1	2
0.3004	0.3503	0.015284434	1	3
0.3004	0.3503	0.019870657	2	1
0.3004	0.3503	0.010698214	2	2
0.3004	0.3503	-0.030568846	2	3
0.3004	0.3503	-0.009935319	3	1
0.3004	0.3503	-0.0053490847	3	2
0.3004	0.3503	0.015284419	3	3
0.3004	0.4002	-0.009299032	1	1
0.3004	0.4002	-0.0076268613	1	2
0.3004	0.4002	0.016925871	1	3
0.3004	0.4002	0.018598042	2	1
0.3004	0.4002	0.01525373	2	2
0.3004	0.4002	-0.03385181	2	3
0.3004	0.4002	-0.009299014	3	1
0.3004	0.4002	-0.0076268762	3	2
0.3004	0.4002	0.016925886	3	3
0.3004	0.4501	-0.008521114	1	1
0.3004	0.4501	-0.009756923	1	2
0.3004	0.4501	0.018278018	1	3
0.3004	0.4501	0.017042222	2	1
0.3004	0.4501	0.019513808	2	2
0.3004	0.4501	-0.036556013	2	3
0.3004	0.4501	-0.008521106	3	1
0.3004	0.4501	-0.009756908	3	2
0.3004	0.4501	0.018278018	3	3
0.3004	0.5	-0.007644212	1	1
0.3004	0.5	-0.011664972	1	2
0.3004	0.5	0.019309223	1	3
0.3004	0.5	0.015288426	2	1
0.3004	0.5	0.02333001	2	2
0.3004	0.5	-0.03861843	2	3
0.3004	0.5	-0.007644208	3	1
0.3004	0.5	-0.0116650015	3	2
0.3004	0.5	0.019309238	3	3
0.3004	0.5499	-0.0067024045	1	1
0.3004	0.5499	-0.013280109	1	2
0.3004	0.5499	0.019982576	1	3
0.3004	0.5499	0.013404814	2	1
0.3004	0.5499	0.0265603	2	2
0.3004	0.5499	-0.039965063	2	3
0.3004	0.5499	-0.006702399	3	1
0.3004	0.5499	-0.013280094	3	2
0.3004	0.5499	0.019982561	3	3
0.3004	0.5998	-0.005724542	1	1
0.3004	0.5998	-0.014529496	1	2
0.3004	0.5998	0.020253971	1	3
0.3004	0.5998	0.011449077	2	1
0.3004	0.5998	0.02905891	2	2
0.3004	0.5998	-0.040508017	2	3
0.3004	0.5998	-0.005724542	3	1
0.3004	0.5998	-0.014529467	3	2
0.3004	0.5998	0.020254001	3	3
0.3004	0.6497	-0.0047365725	1	1
0.3004	0.6497	-0.015334867	1	2
0.3004	0.6497	0.020071447	1	3
0.3004	0.6497	0.009473135	2	1
0.3004	0.6497	0.03066967	2	2
0.3004	0.6497	-0.040142804	2	3
0.3004	0.6497	-0.0047365595	3	1
0.3004	0.6497	-0.015334792	3	2
0.3004	0.6497	0.020071387	3	3
0.3004	0.6996	-0.003763516	1	1
0.3004	0.6996	-0.015609868	1	2
0.3004	0.6996	0.019373447	1	3
0.3004	0.6996	0.0075270287	2	1
0.3004	0.6996	0.031219747	2	2
0.3004	0.6996	-0.03874676	2	3
0.3004	0.6996	-0.003763509	3	1
0.3004	0.6996	-0.015609838	3	2
0.3004	0.6996	0.019373417	3	3
0.3004	0.7495	-0.002831188	1	1
0.3004	0.7495	-0.015257888	1	2
0.3004	0.7495	0.018089116	1	3
0.3004	0.7495	0.005662374	2	1
0.3004	0.7495	0.03051576	2	2
0.3004	0.7495	-0.036178134	2	3
0.3004	0.7495	-0.0028311857	3	1
0.3004	0.7495	-0.015257873	3	2
0.3004	0.7495	0.018089056	3	3
0.3004	0.7994	-0.0019680022	1	1
0.3004	0.7994	-0.014170751	1	2
0.3004	0.7994	0.016138792	1	3
0.3004	0.7994	0.0039360053	2	1
0.3004	0.7994	0.028341487	2	2
0.3004	0.7994	-0.03227747	2	3
0.3004	0.7994	-0.0019680017	3	1
0.3004	0.7994	-0.014170729	3	2
0.3004	0.7994	0.016138762	3	3
0.3004	0.8493	-0.0012071163	1	1
0.3004	0.8493	-0.012229718	1	2
0.3004	0.8493	0.013436824	1	3
0.3004	0.8493	0.0024142337	2	1
0.3004	0.8493	0.024459437	2	2
0.3004	0.8493	-0.02687367	2	3
0.3004	0.8493	-0.001207118	3	1
0.3004	0.8493	-0.012229726	3	2
0.3004	0.8493	0.013436824	3	3
0.3004	0.8992	-0.00058907067	1	1
0.3004	0.8992	-0.009310577	1	2
0.3004	0.8992	0.009899646	1	3
0.3004	0.8992	0.0011781409	2	1
0.3004	0.8992	0.01862114	2	2
0.3004	0.8992	-0.019799292	2	3
0.3004	0.8992	-0.0005890704	3	1
0.3004	0.8992	-0.009310581	3	2
0.3004	0.8992	0.009899616	3	3
0.3004	0.9491	-0.00016493748	1	1
0.3004	0.9491	-0.005297508	1	2
0.3004	0.9491	0.0054624677	1	3
0.3004	0.9491	0.00032987507	2	1
0.3004	0.9491	0.010595014	2	2
0.3004	0.9491	-0.010924898	2	3
0.3004	0.9491	-0.00016493758	3	1
0.3004	0.9491	-0.00529751	3	2
0.3004	0.9491	0.005462408	3	3
0.3004	0.999	-7.256291e-8	1	1
0.3004	0.999	-0.000115841365	1	2
0.3004	0.999	0.00011584163	1	3
0.3004	0.999	1.4512587e-7	2	1
0.3004	0.999	0.0002316826	2	2
0.3004	0.999	-0.00023182947	2	3
0.3004	0.999	-7.256296e-8	3	1
0.3004	0.999	-0.000115841365	3	2
0.3004	0.999	0.00011584163	3	3
0.3503	0.001	-0.0001565814	1	1
0.3503	0.001	0.00015137903	1	2
0.3503	0.001	5.142181e-6	1	3
0.3503	0.001	0.000312984	2	1
0.3503	0.001	-0.00030276924	2	2
0.3503	0.001	-1.0284537e-5	2	3
0.3503	0.001	-0.0001565814	3	1
0.3503	0.001	0.00015138648	3	2
0.3503	0.001	5.1422394e-6	3	3
0.3503	0.0509	-0.005364746	1	1
0.3503	0.0509	0.003738977	1	2
0.3503	0.0509	0.0016257335	1	3
0.3503	0.0509	0.010729432	2	1
0.3503	0.0509	-0.007478006	2	2
0.3503	0.0509	-0.0032514762	2	3
0.3503	0.0509	-0.0053647608	3	1
0.3503	0.0509	0.0037389845	3	2
0.3503	0.0509	0.0016257353	3	3
0.3503	0.1008	-0.008224726	1	1
0.3503	0.1008	0.0042052865	1	2
0.3503	0.1008	0.004019432	1	3
0.3503	0.1008	0.016449407	2	1
0.3503	0.1008	-0.008410595	2	2
0.3503	0.1008	-0.008038864	2	3
0.3503	0.1008	-0.008224741	3	1
0.3503	0.1008	0.0042052716	3	2
0.3503	0.1008	0.0040194243	3	3
0.3503	0.1507	-0.009787433	1	1
0.3503	0.1507	0.0032375604	1	2
0.3503	0.1507	0.0065499134	1	3
0.3503	0.1507	0.019574948	2	1
0.3503	0.1507	-0.006475091	2	2
0.3503	0.1507	-0.013099829	2	3
0.3503	0.1507	-0.00978744	3	1
0.3503	0.1507	0.0032375604	3	2
0.3503	0.1507	0.006549921	3	3
0.3503	0.2006	-0.010516465	1	1
0.3503	0.2006	0.0015125871	1	2
0.3503	0.2006	0.009003855	1	3
0.3503	0.2006	0.021032974	2	1
0.3503	0.2006	-0.003025204	2	2
0.3503	0.2006	-0.018007752	2	3
0.3503	0.2006	-0.010516509	3	1
0.3503	0.2006	0.001512602	3	2
0.3503	0.2006	0.009003893	3	3
0.3503	0.2505	-0.010684021	1	1
0.3503	0.2505	-0.0006003082	1	2
0.3503	0.2505	0.011284292	1	3
0.3503	0.2505	0.021368079	2	1
0.3503	0.2505	0.0012005717	2	2
0.3503	0.2505	-0.022568636	2	3
0.3503	0.2505	-0.010684051	3	1
0.3503	0.2505	-0.0006002784	3	2
0.3503	0.2505	0.011284322	3	3
0.3503	0.3004	-0.010463357	1	1
0.3503	0.3004	-0.0028779656	1	2
0.3503	0.3004	0.013341278	1	3
0.3503	0.3004	0.02092667	2	1
0.3503	0.3004	0.0057558715	2	2
0.3503	0.3004	-0.026682563	2	3
0.3503	0.3004	-0.010463327	3	1
0.3503	0.3004	-0.0028779507	3	2
0.3503	0.3004	0.013341263	3	3
0.3503	0.3503	-0.009970248	1	1
0.3503	0.3503	-0.005174294	1	2
0.3503	0.3503	0.015144542	1	3
0.3503	0.3503	0.019940495	2	1
0.3503	0.3503	0.010348581	2	2
0.3503	0.3503	-0.030289076	2	3
0.3503	0.3503	-0.009970244	3	1
0.3503	0.3503	-0.005174294	3	2
0.3503	0.3503	0.015144527	3	3
0.3503	0.4002	-0.009285349	1	1
0.3503	0.4002	-0.007385701	1	2
0.3503	0.4002	0.016671106	1	3
0.3503	0.4002	0.018570706	2	1
0.3503	0.4002	0.014771439	2	2
0.3503	0.4002	-0.033342108	2	3
0.3503	0.4002	-0.009285346	3	1
0.3503	0.4002	-0.007385671	3	2
0.3503	0.4002	0.016671062	3	3
0.3503	0.4501	-0.008466907	1	1
0.3503	0.4501	-0.009431601	1	2
0.3503	0.4501	0.0178985	1	3
0.3503	0.4501	0.016933812	2	1
0.3503	0.4501	0.018863216	2	2
0.3503	0.4501	-0.035797045	2	3
0.3503	0.4501	-0.008466914	3	1
0.3503	0.4501	-0.009431645	3	2
0.3503	0.4501	0.017898515	3	3
0.3503	0.5	-0.007558804	1	1
0.3503	0.5	-0.011243045	1	2
0.3503	0.5	0.018801853	1	3
0.3503	0.5	0.015117615	2	1
0.3503	0.5	0.022486098	2	2
0.3503	0.5	-0.037603714	2	3
0.3503	0.5	-0.0075588096	3	1
0.3503	0.5	-0.01124306	3	2
0.3503	0.5	0.018801868	3	3
0.3503	0.5499	-0.00659569	1	1
0.3503	0.5499	-0.012755454	1	2
0.3503	0.5499	0.019351214	1	3
0.3503	0.5499	0.013191381	2	1
0.3503	0.5499	0.025510952	2	2
0.3503	0.5499	-0.03870231	2	3
0.3503	0.5499	-0.0065956824	3	1
0.3503	0.5499	-0.012755439	3	2
0.3503	0.5499	0.01935117	3	3
0.3503	0.5998	-0.0056064017	1	1
0.3503	0.5998	-0.013903737	1	2
0.3503	0.5998	0.019510165	1	3
0.3503	0.5998	0.0112128025	2	1
0.3503	0.5998	0.027807496	2	2
0.3503	0.5998	-0.039020278	2	3
0.3503	0.5998	-0.005606398	3	1
0.3503	0.5998	-0.013903707	3	2
0.3503	0.5998	0.01951015	3	3
0.3503	0.6497	-0.0046165027	1	1
0.3503	0.6497	-0.014618583	1	2
0.3503	0.6497	0.019235134	1	3
0.3503	0.6497	0.009233009	2	1
0.3503	0.6497	0.0292372	2	2
0.3503	0.6497	-0.0384702	2	3
0.3503	0.6497	-0.0046165017	3	1
0.3503	0.6497	-0.0146185905	3	2
0.3503	0.6497	0.019235104	3	3
0.3503	0.6996	-0.0036502713	1	1
0.3503	0.6996	-0.014823981	1	2
0.3503	0.6996	0.018474251	1	3
0.3503	0.6996	0.0073005413	2	1
0.3503	0.6996	0.029647928	2	2
0.3503	0.6996	-0.036948465	2	3
0.3503	0.6996	-0.0036502704	3	1
0.3503	0.6996	-0.014823981	3	2
0.3503	0.6996	0.018474251	3	3
0.3503	0.7495	-0.0027323938	1	1
0.3503	0.7495	-0.014434986	1	2
0.3503	0.7495	0.01716739	1	3
0.3503	0.7495	0.005464785	2	1
0.3503	0.7495	0.028869987	2	2
0.3503	0.7495	-0.03433476	2	3
0.3503	0.7495	-0.00273239	3	1
0.3503	0.7495	-0.014434986	3	2
0.3503	0.7495	0.01716742	3	3
0.3503	0.7994	-0.0018897045	1	1
0.3503	0.7994	-0.013357073	1	2
0.3503	0.7994	0.015246779	1	3
0.3503	0.7994	0.00377941	2	1
0.3503	0.7994	0.026714168	2	2
0.3503	0.7994	-0.03049358	2	3
0.3503	0.7994	-0.0018897052	3	1
0.3503	0.7994	-0.013357095	3	2
0.3503	0.7994	0.015246749	3	3
0.3503	0.8493	-0.0011531186	1	1
0.3503	0.8493	-0.011486724	1	2
0.3503	0.8493	0.01263988	1	3
0.3503	0.8493	0.0023062401	2	1
0.3503	0.8493	0.022973478	2	2
0.3503	0.8493	-0.025279712	2	3
0.3503	0.8493	-0.0011531209	3	1
0.3503	0.8493	-0.011486746	3	2
0.3503	0.8493	0.01263991	3	3
0.3503	0.8992	-0.0005598811	1	1
0.3503	0.8992	-0.008715991	1	2
0.3503	0.8992	0.009275883	1	3
0.3503	0.8992	0.0011197631	2	1
0.3503	0.8992	0.017432006	2	2
0.3503	0.8992	-0.018551763	2	3
0.3503	0.8992	-0.00055988185	3	1
0.3503	0.8992	-0.008716006	3	2
0.3503	0.8992	0.009275943	3	3
0.3503	0.9491	-0.00015612206	1	1
0.3503	0.9491	-0.004944695	1	2
0.3503	0.9491	0.0051008165	1	3
0.3503	0.9491	0.0003122435	2	1
0.3503	0.9491	0.0098893605	2	2
0.3503	0.9491	-0.010201599	2	3
0.3503	0.9491	-0.00015612146	3	1
0.3503	0.9491	-0.0049446635	3	2
0.3503	0.9491	0.0051008463	3	3
0.3503	0.999	-6.8914034e-8	1	1
0.3503	0.999	-0.0001078801	1	2
0.3503	0.999	0.00010791421	1	3
0.3503	0.999	1.3782802e-7	2	1
0.3503	0.999	0.00021576002	2	2
0.3503	0.999	-0.00021589827	2	3
0.3503	0.999	-6.891398e-8	3	1
0.3503	0.999	-0.00010787998	3	2
0.3503	0.999	0.00010794401	3	3
0.4002	0.001	-0.00015872717	1	1
0.4002	0.001	0.00015352666	1	2
0.4002	0.001	5.2115356e-6	1	3
0.4002	0.001	0.00031748414	2	1
0.4002	0.001	-0.00030703843	2	2
0.4002	0.001	-1.042278e-5	2	3
0.4002	0.001	-0.00015869737	3	1
0.4002	0.001	0.0001535099	3	2
0.4002	0.001	5.2111573e-6	3	3
0.4002	0.0509	-0.00543797	1	1
0.4002	0.0509	0.0037982538	1	2
0.4002	0.0509	0.0016397219	1	3
0.4002	0.0509	0.010876015	2	1
0.4002	0.0509	-0.0075965375	2	2
0.4002	0.0509	-0.003279456	2	3
0.4002	0.0509	-0.0054380447	3	1
0.4002	0.0509	0.0037982985	3	2
0.4002	0.0509	0.0016397331	3	3
0.4002	0.1008	-0.008311823	1	1
0.4002	0.1008	0.0042788237	1	2
0.4002	0.1008	0.0040330365	1	3
0.4002	0.1008	0.016623706	2	1
0.4002	0.1008	-0.008557588	2	2
0.4002	0.1008	-0.008066073	2	3
0.4002	0.1008	-0.008311838	3	1
0.4002	0.1008	0.004278809	3	2
0.4002	0.1008	0.0040330403	3	3
0.4002	0.1507	-0.009855598	1	1
0.4002	0.1507	0.003317669	1	2
0.4002	0.1507	0.006538037	1	3
0.4002	0.1507	0.019711338	2	1
0.4002	0.1507	-0.006635241	2	2
0.4002	0.1507	-0.013076032	2	3
0.4002	0.1507	-0.009855628	3	1
0.4002	0.1507	0.003317684	3	2
0.4002	0.1507	0.0065380335	3	3
0.4002	0.2006	-0.010548905	1	1
0.4002	0.2006	0.0016076863	1	2
0.4002	0.2006	0.008941241	1	3
0.4002	0.2006	0.021097839	2	1
0.4002	0.2006	-0.0032153577	2	2
0.4002	0.2006	-0.017882451	2	3
0.4002	0.2006	-0.01054889	3	1
0.4002	0.2006	0.0016076565	3	2
0.4002	0.2006	0.008941218	3	3
0.4002	0.2505	-0.010674037	1	1
0.4002	0.2505	-0.00047451258	1	2
0.4002	0.2505	0.011148602	1	3
0.4002	0.2505	0.021348104	2	1
0.4002	0.2505	0.00094906986	2	2
0.4002	0.2505	-0.022297136	2	3
0.4002	0.2505	-0.01067403	3	1
0.4002	0.2505	-0.00047446787	3	2
0.4002	0.2505	0.011148572	3	3
0.4002	0.3004	-0.01041083	1	1
0.4002	0.3004	-0.002703324	1	2
0.4002	0.3004	0.013114125	1	3
0.4002	0.3004	0.020821642	2	1
0.4002	0.3004	0.005406618	2	2
0.4002	0.3004	-0.026228301	2	3
0.4002	0.3004	-0.0104108155	3	1
0.4002	0.3004	-0.0027033687	3	2
0.4002	0.3004	0.013114177	3	3
0.4002	0.3503	-0.009879094	1	1
0.4002	0.3503	-0.004933104	1	2
0.4002	0.3503	0.014812186	1	3
0.4002	0.3503	0.019758184	2	1
0.4002	0.3503	0.009866245	2	2
0.4002	0.3503	-0.029624432	2	3
0.4002	0.3503	-0.009879105	3	1
0.4002	0.3503	-0.004933104	3	2
0.4002	0.3503	0.014812216	3	3
0.4002	0.4002	-0.0091619715	1	1
0.4002	0.4002	-0.007062599	1	2
0.4002	0.4002	0.016224623	1	3
0.4002	0.4002	0.018323977	2	1
0.4002	0.4002	0.014125191	2	2
0.4002	0.4002	-0.032449126	2	3
0.4002	0.4002	-0.009161975	3	1
0.4002	0.4002	-0.0070625544	3	2
0.4002	0.4002	0.016224578	3	3
0.4002	0.4501	-0.008319244	1	1
0.4002	0.4501	-0.009014815	1	2
0.4002	0.4501	0.017334089	1	3
0.4002	0.4501	0.016638486	2	1
0.4002	0.4501	0.018029682	2	2
0.4002	0.4501	-0.03466815	2	3
0.4002	0.4501	-0.00831924	3	1
0.4002	0.4501	-0.00901483	3	2
0.4002	0.4501	0.017334089	3	3
0.4002	0.5	-0.007395502	1	1
0.4002	0.5	-0.010725811	1	2
0.4002	0.5	0.018121317	1	3
0.4002	0.5	0.014790978	2	1
0.4002	0.5	0.021451585	2	2
0.4002	0.5	-0.036242552	2	3
0.4002	0.5	-0.00739548	3	1
0.4002	0.5	-0.010725781	3	2
0.4002	0.5	0.018121272	3	3
0.4002	0.5499	-0.0064255707	1	1
0.4002	0.5499	-0.012136802	1	2
0.4002	0.5499	0.018562347	1	3
0.4002	0.5499	0.012851138	2	1
0.4002	0.5499	0.024273582	2	2
0.4002	0.5499	-0.03712472	2	3
0.4002	0.5499	-0.0064255726	3	1
0.4002	0.5499	-0.012136787	3	2
0.4002	0.5499	0.018562376	3	3
0.4002	0.5998	-0.005438149	1	1
0.4002	0.5998	-0.013189688	1	2
0.4002	0.5998	0.018627822	1	3
0.4002	0.5998	0.0108763	2	1
0.4002	0.5998	0.026379377	2	2
0.4002	0.5998	-0.037255675	2	3
0.4002	0.5998	-0.0054381527	3	1
0.4002	0.5998	-0.013189673	3	2
0.4002	0.5998	0.018627822	3	3
0.4002	0.6497	-0.004458269	1	1
0.4002	0.6497	-0.013823375	1	2
0.4002	0.6497	0.018281639	1	3
0.4002	0.6497	0.008916536	2	1
0.4002	0.6497	0.027646724	2	2
0.4002	0.6497	-0.036563277	2	3
0.4002	0.6497	-0.004458269	3	1
0.4002	0.6497	-0.01382339	3	2
0.4002	0.6497	0.018281579	3	3
0.4002	0.6996	-0.0035093306	1	1
0.4002	0.6996	-0.013971128	1	2
0.4002	0.6996	0.017480463	1	3
0.4002	0.6996	0.007018662	2	1
0.4002	0.6996	0.027942289	2	2
0.4002	0.6996	-0.034960937	2	3
0.4002	0.6996	-0.0035093287	3	1
0.4002	0.6996	-0.01397112	3	2
0.4002	0.6996	0.017480493	3	3
0.4002	0.7495	-0.0026148204	1	1
0.4002	0.7495	-0.013559103	1	2
0.4002	0.7495	0.0161739	1	3
0.4002	0.7495	0.005229641	2	1
0.4002	0.7495	0.027118204	2	2
0.4002	0.7495	-0.032347847	2	3
0.4002	0.7495	-0.0026148213	3	1
0.4002	0.7495	-0.013559103	3	2
0.4002	0.7495	0.016173959	3	3
0.4002	0.7994	-0.0017998961	1	1
0.4002	0.7994	-0.012505069	1	2
0.4002	0.7994	0.014304966	1	3
0.4002	0.7994	0.0035997934	2	1
0.4002	0.7994	0.025010148	2	2
0.4002	0.7994	-0.028609935	2	3
0.4002	0.7994	-0.0017998975	3	1
0.4002	0.7994	-0.012505099	3	2
0.4002	0.7994	0.014304966	3	3
0.4002	0.8493	-0.0010931074	1	1
0.4002	0.8493	-0.010719486	1	2
0.4002	0.8493	0.0118125975	1	3
0.4002	0.8493	0.0021862146	2	1
0.4002	0.8493	0.021438967	2	2
0.4002	0.8493	-0.023625184	2	3
0.4002	0.8493	-0.0010931075	3	1
0.4002	0.8493	-0.0107195005	3	2
0.4002	0.8493	0.0118125975	3	3
0.4002	0.8992	-0.0005283292	1	1
0.4002	0.8992	-0.008109242	1	2
0.4002	0.8992	0.008637577	1	3
0.4002	0.8992	0.0010566593	2	1
0.4002	0.8992	0.01621851	2	2
0.4002	0.8992	-0.017275166	2	3
0.4002	0.8992	-0.00052833	3	1
0.4002	0.8992	-0.008109264	3	2
0.4002	0.8992	0.008637607	3	3
0.4002	0.9491	-0.00014682148	1	1
0.4002	0.9491	-0.0045881756	1	2
0.4002	0.9491	0.0047350824	1	3
0.4002	0.9491	0.00029364327	2	1
0.4002	0.9491	0.009176368	2	2
0.4002	0.9491	-0.009470006	2	3
0.4002	0.9491	-0.00014682167	3	1
0.4002	0.9491	-0.0045881867	3	2
0.4002	0.9491	0.0047350526	3	3
0.4002	0.999	-6.512241e-8	1	1
0.4002	0.999	-9.989625e-5	1	2
0.4002	0.999	9.992719e-5	1	3
0.4002	0.999	1.3024494e-7	2	1
0.4002	0.999	0.00019979282	2	2
0.4002	0.999	-0.00019992422	2	3
0.4002	0.999	-6.512257e-8	3	1
0.4002	0.999	-9.989651e-5	3	2
0.4002	0.999	9.992719e-5	3	3
0.4501	0.001	-0.00015750527	1	1
0.4501	0.001	0.00015234388	1	2
0.4501	0.001	5.168142e-6	1	3
0.4501	0.001	0.00031504035	2	1
0.4501	0.001	-0.00030471012	2	2
0.4501	0.001	-1.033672e-5	2	3
0.4501	0.001	-0.00015750527	3	1
0.4501	0.001	0.00015236624	3	2
0.4501	0.001	5.1686366e-6	3	3
0.4501	0.0509	-0.0054005533	1	1
0.4501	0.0509	0.0037810504	1	2
0.4501	0.0509	0.0016195178	1	3
0.4501	0.0509	0.0108011365	2	1
0.4501	0.0509	-0.007562071	2	2
0.4501	0.0509	-0.0032390272	2	3
0.4501	0.0509	-0.0054005384	3	1
0.4501	0.0509	0.0037810653	3	2
0.4501	0.0509	0.0016195104	3	3
0.4501	0.1008	-0.008240521	1	1
0.4501	0.1008	0.004272923	1	2
0.4501	0.1008	0.003967583	1	3
0.4501	0.1008	0.016480997	2	1
0.4501	0.1008	-0.008545861	2	2
0.4501	0.1008	-0.007935161	2	3
0.4501	0.1008	-0.008240491	3	1
0.4501	0.1008	0.004272923	3	2
0.4501	0.1008	0.003967572	3	3
0.4501	0.1507	-0.009748295	1	1
0.4501	0.1507	0.003341347	1	2
0.4501	0.1507	0.006406948	1	3
0.4501	0.1507	0.019496612	2	1
0.4501	0.1507	-0.0066827014	2	2
0.4501	0.1507	-0.012813939	2	3
0.4501	0.1507	-0.009748355	3	1
0.4501	0.1507	0.003341347	3	2
0.4501	0.1507	0.006406985	3	3
0.4501	0.2006	-0.010405824	1	1
0.4501	0.2006	0.0016777664	1	2
0.4501	0.2006	0.008728094	1	3
0.4501	0.2006	0.020811714	2	1
0.4501	0.2006	-0.003355518	2	2
0.4501	0.2006	-0.017456176	2	3
0.4501	0.2006	-0.010405846	3	1
0.4501	0.2006	0.0016777664	3	2
0.4501	0.2006	0.008728094	3	3
0.4501	0.2505	-0.010498084	1	1
0.4501	0.2505	-0.00034224987	1	2
0.4501	0.2505	0.010840341	1	3
0.4501	0.2505	0.020996187	2	1
0.4501	0.2505	0.000684537	2	2
0.4501	0.2505	-0.021680728	2	3
0.4501	0.2505	-0.010498084	3	1
0.4501	0.2505	-0.00034226477	3	2
0.4501	0.2505	0.010840356	3	3
0.4501	0.3004	-0.010206781	1	1
0.4501	0.3004	-0.002494529	1	2
0.4501	0.3004	0.012701295	1	3
0.4501	0.3004	0.02041354	2	1
0.4501	0.3004	0.004989043	2	2
0.4501	0.3004	-0.02540259	2	3
0.4501	0.3004	-0.010206759	3	1
0.4501	0.3004	-0.0024945736	3	2
0.4501	0.3004	0.01270128	3	3
0.4501	0.3503	-0.009653285	1	1
0.4501	0.3503	-0.004635498	1	2
0.4501	0.3503	0.014288783	1	3
0.4501	0.3503	0.01930657	2	1
0.4501	0.3503	0.0092709735	2	2
0.4501	0.3503	-0.028577551	2	3
0.4501	0.3503	-0.009653293	3	1
0.4501	0.3503	-0.004635468	3	2
0.4501	0.3503	0.014288753	3	3
0.4501	0.4002	-0.008921701	1	1
0.4501	0.4002	-0.00666669	1	2
0.4501	0.4002	0.015588433	1	3
0.4501	0.4002	0.0178434	2	1
0.4501	0.4002	0.01333341	2	2
0.4501	0.4002	-0.03117678	2	3
0.4501	0.4002	-0.008921698	3	1
0.4501	0.4002	-0.0066666603	3	2
0.4501	0.4002	0.015588403	3	3
0.4501	0.4501	-0.008072231	1	1
0.4501	0.4501	-0.008514971	1	2
0.4501	0.4501	0.016587198	1	3
0.4501	0.4501	0.016144468	2	1
0.4501	0.4501	0.01702997	2	2
0.4501	0.4501	-0.033174437	2	3
0.4501	0.4501	-0.008072238	3	1
0.4501	0.4501	-0.008515	3	2
0.4501	0.4501	0.016587242	3	3
0.4501	0.5	-0.0071496516	1	1
0.4501	0.5	-0.010120705	1	2
0.4501	0.5	0.017270401	1	3
0.4501	0.5	0.014299325	2	1
0.4501	0.5	0.02024147	2	2
0.4501	0.5	-0.03454078	2	3
0.4501	0.5	-0.0071496684	3	1
0.4501	0.5	-0.010120705	3	2
0.4501	0.5	0.017270446	3	3
0.4501	0.5499	-0.0061886627	1	1
0.4501	0.5499	-0.011430651	1	2
0.4501	0.5499	0.017619357	1	3
0.4501	0.5499	0.012377325	2	1
0.4501	0.5499	0.022861302	2	2
0.4501	0.5499	-0.035238616	2	3
0.4501	0.5499	-0.006188657	3	1
0.4501	0.5499	-0.011430636	3	2
0.4501	0.5499	0.017619327	3	3
0.4501	0.5998	-0.005217463	1	1
0.4501	0.5998	-0.012392893	1	2
0.4501	0.5998	0.017610371	1	3
0.4501	0.5998	0.010434923	2	1
0.4501	0.5998	0.02478581	2	2
0.4501	0.5998	-0.035220735	2	3
0.4501	0.5998	-0.005217463	3	1
0.4501	0.5998	-0.012392923	3	2
0.4501	0.5998	0.0176104	3	3
0.4501	0.6497	-0.004260415	1	1
0.4501	0.6497	-0.012953803	1	2
0.4501	0.6497	0.017214209	1	3
0.4501	0.6497	0.008520816	2	1
0.4501	0.6497	0.025907576	2	2
0.4501	0.6497	-0.03442841	2	3
0.4501	0.6497	-0.0042604078	3	1
0.4501	0.6497	-0.012953788	3	2
0.4501	0.6497	0.01721415	3	3
0.4501	0.6996	-0.0033399332	1	1
0.4501	0.6996	-0.013055272	1	2
0.4501	0.6996	0.016395122	1	3
0.4501	0.6996	0.0066798585	2	1
0.4501	0.6996	0.026110455	2	2
0.4501	0.6996	-0.032790337	2	3
0.4501	0.6996	-0.0033399295	3	1
0.4501	0.6996	-0.013055228	3	2
0.4501	0.6996	0.016395092	3	3
0.4501	0.7495	-0.0024781944	1	1
0.4501	0.7495	-0.012633219	1	2
0.4501	0.7495	0.015111327	1	3
0.4501	0.7495	0.0049563814	2	1
0.4501	0.7495	0.025266377	2	2
0.4501	0.7495	-0.030222777	2	3
0.4501	0.7495	-0.0024781898	3	1
0.4501	0.7495	-0.01263319	3	2
0.4501	0.7495	0.015111297	3	3
0.4501	0.7994	-0.0016985582	1	1
0.4501	0.7994	-0.011616871	1	2
0.4501	0.7994	0.013315439	1	3
0.4501	0.7994	0.003397116	2	1
0.4501	0.7994	0.023233758	2	2
0.4501	0.7994	-0.026630867	2	3
0.4501	0.7994	-0.0016985582	3	1
0.4501	0.7994	-0.011616863	3	2
0.4501	0.7994	0.013315439	3	3
0.4501	0.8493	-0.0010271589	1	1
0.4501	0.8493	-0.009929381	1	2
0.4501	0.8493	0.010956585	1	3
0.4501	0.8493	0.0020543216	2	1
0.4501	0.8493	0.019858822	2	2
0.4501	0.8493	-0.021913141	2	3
0.4501	0.8493	-0.0010271624	3	1
0.4501	0.8493	-0.009929419	3	2
0.4501	0.8493	0.010956645	3	3
0.4501	0.8992	-0.0004944833	1	1
0.4501	0.8992	-0.007491108	1	2
0.4501	0.8992	0.007985562	1	3
0.4501	0.8992	0.0009889684	2	1
0.4501	0.8992	0.01498224	2	2
0.4501	0.8992	-0.01597121	2	3
0.4501	0.8992	-0.000494485	3	1
0.4501	0.8992	-0.007491138	3	2
0.4501	0.8992	0.007985592	3	3
0.4501	0.9491	-0.00013705654	1	1
0.4501	0.9491	-0.004228268	1	2
0.4501	0.9491	0.0043652654	1	3
0.4501	0.9491	0.00027411286	2	1
0.4501	0.9491	0.008456523	2	2
0.4501	0.9491	-0.008730633	2	3
0.4501	0.9491	-0.00013705637	3	1
0.4501	0.9491	-0.0042282585	3	2
0.4501	0.9491	0.0043652654	3	3
0.4501	0.999	-6.119158e-8	1	1
0.4501	0.999	-9.189182e-5	1	2
0.4501	0.999	9.1940165e-5	1	3
0.4501	0.999	1.2238299e-7	2	1
0.4501	0.999	0.00018378321	2	2
0.4501	0.999	-0.0001839064	2	3
0.4501	0.999	-6.1191415e-8	3	1
0.4501	0.999	-9.189139e-5	3	2
0.4501	0.999	9.1940165e-5	3	3
0.5	0.001	-0.0001527667	1	1
0.5	0.001	0.00014777295	1	2
0.5	0.001	5.009526e-6	1	3
0.5	0.001	0.00030560791	2	1
0.5	0.001	-0.00029555522	2	2
0.5	0.001	-1.0019197e-5	2	3
0.5	0.001	-0.0001527369	3	1
0.5	0.001	0.00014778599	3	2
0.5	0.001	5.009788e-6	3	3
0.5	0.0509	-0.0052488595	1	1
0.5	0.0509	0.0036836118	1	2
0.5	0.0509	0.0015652161	1	3
0.5	0.0509	0.010497674	2	1
0.5	0.0509	-0.0073672608	2	2
0.5	0.0509	-0.0031304164	2	3
0.5	0.0509	-0.0052488446	3	1
0.5	0.0509	0.0036835968	3	2
0.5	0.0509	0.0015651956	3	3
0.5	0.1008	-0.008005485	1	1
0.5	0.1008	0.004181221	1	2
0.5	0.1008	0.0038242638	1	3
0.5	0.1008	0.016010895	2	1
0.5	0.1008	-0.008362427	2	2
0.5	0.1008	-0.007648498	2	3
0.5	0.1008	-0.00800544	3	1
0.5	0.1008	0.004181206	3	2
0.5	0.1008	0.0038242266	3	3
0.5	0.1507	-0.0094593465	1	1
0.5	0.1507	0.0032999814	1	2
0.5	0.1507	0.006159328	1	3
0.5	0.1507	0.01891864	2	1
0.5	0.1507	-0.0065999925	2	2
0.5	0.1507	-0.01231866	2	3
0.5	0.1507	-0.009459332	3	1
0.5	0.1507	0.0032999814	3	2
0.5	0.1507	0.0061593167	3	3
0.5	0.2006	-0.010080777	1	1
0.5	0.2006	0.0017125607	1	2
0.5	0.2006	0.008368216	1	3
0.5	0.2006	0.020161532	2	1
0.5	0.2006	-0.0034251064	2	2
0.5	0.2006	-0.016736409	2	3
0.5	0.2006	-0.010080755	3	1
0.5	0.2006	0.0017125905	3	2
0.5	0.2006	0.008368194	3	3
0.5	0.2505	-0.010149591	1	1
0.5	0.2505	-0.00021471083	1	2
0.5	0.2505	0.0103643015	1	3
0.5	0.2505	0.02029917	2	1
0.5	0.2505	0.0004294142	2	2
0.5	0.2505	-0.020728584	2	3
0.5	0.2505	-0.010149576	3	1
0.5	0.2505	-0.00021469593	3	2
0.5	0.2505	0.010364257	3	3
0.5	0.3004	-0.009845093	1	1
0.5	0.3004	-0.0022629052	1	2
0.5	0.3004	0.012107998	1	3
0.5	0.3004	0.019690212	2	1
0.5	0.3004	0.004525818	2	2
0.5	0.3004	-0.024216015	2	3
0.5	0.3004	-0.009845093	3	1
0.5	0.3004	-0.0022629052	3	2
0.5	0.3004	0.012108028	3	3
0.5	0.3503	-0.009287439	1	1
0.5	0.3503	-0.0042924434	1	2
0.5	0.3503	0.01357989	1	3
0.5	0.3503	0.018574897	2	1
0.5	0.3503	0.008584961	2	2
0.5	0.3503	-0.027159832	2	3
0.5	0.3503	-0.009287447	3	1
0.5	0.3503	-0.0042924583	3	2
0.5	0.3503	0.013579965	3	3
0.5	0.4002	-0.008559916	1	1
0.5	0.4002	-0.006208539	1	2
0.5	0.4002	0.014768466	1	3
0.5	0.4002	0.017119857	2	1
0.5	0.4002	0.012417056	2	2
0.5	0.4002	-0.02953691	2	3
0.5	0.4002	-0.008559927	3	1
0.5	0.4002	-0.006208539	3	2
0.5	0.4002	0.014768451	3	3
0.5	0.4501	-0.0077222213	1	1
0.5	0.4501	-0.007941633	1	2
0.5	0.4501	0.015663847	1	3
0.5	0.4501	0.0154444445	2	1
0.5	0.4501	0.015883245	2	2
0.5	0.4501	-0.0313277	2	3
0.5	0.4501	-0.0077222288	3	1
0.5	0.4501	-0.007941633	3	2
0.5	0.4501	0.015663832	3	3
0.5	0.5	-0.006818585	1	1
0.5	0.5	-0.009436458	1	2
0.5	0.5	0.016255036	1	3
0.5	0.5	0.013637167	2	1
0.5	0.5	0.018872887	2	2
0.5	0.5	-0.032510057	2	3
0.5	0.5	-0.006818585	3	1
0.5	0.5	-0.009436443	3	2
0.5	0.5	0.016254991	3	3
0.5	0.5499	-0.0058830697	1	1
0.5	0.5499	-0.01064454	1	2
0.5	0.5499	0.016527608	1	3
0.5	0.5499	0.011766139	2	1
0.5	0.5499	0.021289088	2	2
0.5	0.5499	-0.033055216	2	3
0.5	0.5499	-0.005883066	3	1
0.5	0.5499	-0.010644525	3	2
0.5	0.5499	0.016527638	3	3
0.5	0.5998	-0.004943192	1	1
[truncated: 1,970 more rows]
