# Supplementary material for: Coevolution of male and female mate choice can destabilize reproductive isolation
Source: Nat Commun. 2019 Nov 12;10:5122. doi: 10.1038/s41467-019-12860-9 (PMC6851176; doi:10.1038/s41467-019-12860-9)
Supplement: Supplementary file 5 — Supplementary Software 1 [file 41467_2019_12860_MOESM5_ESM.zip › CodeChoosinessCoevolution/Data/LinkageDisequilibriumAMtestSelectionGradientDetailledAlpha1.txt]

percentFemale	percentMale	linkageDAM	genotypeA	genotypeM
0.001	0.001	-0.00012633204	1	1
0.001	0.001	0.00012218021	1	2
0.001	0.001	4.1572202e-6	1	3
0.001	0.001	0.0002526641	2	1
0.001	0.001	-0.0002443567	2	2
0.001	0.001	-8.314499e-6	2	3
0.001	0.001	-0.00012633204	3	1
0.001	0.001	0.00012218207	3	2
0.001	0.001	4.1573367e-6	3	3
0.001	0.0509	-0.0045095086	1	1
0.001	0.0509	0.0031184703	1	2
0.001	0.0509	0.0013910467	1	3
0.001	0.0509	0.009019017	2	1
0.001	0.0509	-0.0062369257	2	2
0.001	0.0509	-0.0027820952	2	3
0.001	0.0509	-0.0045094937	3	1
0.001	0.0509	0.0031184554	3	2
0.001	0.0509	0.0013910467	3	3
0.001	0.1008	-0.00721246	1	1
0.001	0.1008	0.0035761297	1	2
0.001	0.1008	0.0036363043	1	3
0.001	0.1008	0.014424846	2	1
0.001	0.1008	-0.0071522295	2	2
0.001	0.1008	-0.0072726123	2	3
0.001	0.1008	-0.0072124153	3	1
0.001	0.1008	0.0035761297	3	2
0.001	0.1008	0.0036363024	3	3
0.001	0.1507	-0.008900344	1	1
0.001	0.1507	0.0026762933	1	2
0.001	0.1507	0.0062240735	1	3
0.001	0.1507	0.017800644	2	1
0.001	0.1507	-0.005352542	2	2
0.001	0.1507	-0.012448128	2	3
0.001	0.1507	-0.008900307	3	1
0.001	0.1507	0.0026762486	3	2
0.001	0.1507	0.00622404	3	3
0.001	0.2006	-0.009852603	1	1
0.001	0.2006	0.0009315461	1	2
0.001	0.2006	0.008921057	1	3
0.001	0.2006	0.019705243	2	1
0.001	0.2006	-0.0018631518	2	2
0.001	0.2006	-0.017842066	2	3
0.001	0.2006	-0.00985264	3	1
0.001	0.2006	0.0009315759	3	2
0.001	0.2006	0.008921038	3	3
0.001	0.2505	-0.010249756	1	1
0.001	0.2505	-0.0013259053	1	2
0.001	0.2505	0.011575662	1	3
0.001	0.2505	0.020499535	2	1
0.001	0.2505	0.002651766	2	2
0.001	0.2505	-0.023151316	2	3
0.001	0.2505	-0.010249756	3	1
0.001	0.2505	-0.0013258755	3	2
0.001	0.2505	0.011575647	3	3
0.001	0.3004	-0.010222923	1	1
0.001	0.3004	-0.0038559139	1	2
0.001	0.3004	0.014078818	1	3
0.001	0.3004	0.020445824	2	1
0.001	0.3004	0.0077117532	2	2
0.001	0.3004	-0.028157592	2	3
0.001	0.3004	-0.010222904	3	1
0.001	0.3004	-0.0038558394	3	2
0.001	0.3004	0.014078751	3	3
0.001	0.3503	-0.009872418	1	1
0.001	0.3503	-0.0064743906	1	2
0.001	0.3503	0.01634682	1	3
0.001	0.3503	0.019744828	2	1
0.001	0.3503	0.012948826	2	2
0.001	0.3503	-0.032693654	2	3
0.001	0.3503	-0.009872403	3	1
0.001	0.3503	-0.0064744204	3	2
0.001	0.3503	0.01634685	3	3
0.001	0.4002	-0.009277675	1	1
0.001	0.4002	-0.009034663	1	2
0.001	0.4002	0.01831235	1	3
0.001	0.4002	0.01855532	2	1
0.001	0.4002	0.018069357	2	2
0.001	0.4002	-0.036624677	2	3
0.001	0.4002	-0.0092776455	3	1
0.001	0.4002	-0.009034663	3	2
0.001	0.4002	0.01831232	3	3
0.001	0.4501	-0.008503009	1	1
0.001	0.4501	-0.011415109	1	2
0.001	0.4501	0.019918144	1	3
0.001	0.4501	0.01700607	2	1
0.001	0.4501	0.022830248	2	2
0.001	0.4501	-0.039836325	2	3
0.001	0.4501	-0.008503048	3	1
0.001	0.4501	-0.011415184	3	2
0.001	0.4501	0.019918233	3	3
0.001	0.5	-0.00760201	1	1
0.001	0.5	-0.013511449	1	2
0.001	0.5	0.021113485	1	3
0.001	0.5	0.015204016	2	1
0.001	0.5	0.027022898	2	2
0.001	0.5	-0.042226955	2	3
0.001	0.5	-0.0076020043	3	1
0.001	0.5	-0.013511464	3	2
0.001	0.5	0.021113485	3	3
0.001	0.5499	-0.0066201314	1	1
0.001	0.5499	-0.01523073	1	2
0.001	0.5499	0.021850869	1	3
0.001	0.5499	0.013240248	2	1
0.001	0.5499	0.03046146	2	2
0.001	0.5499	-0.04370171	2	3
0.001	0.5499	-0.0066201147	3	1
0.001	0.5499	-0.015230715	3	2
0.001	0.5499	0.021850854	3	3
0.001	0.5998	-0.005597232	1	1
0.001	0.5998	-0.016487353	1	2
0.001	0.5998	0.022084594	1	3
0.001	0.5998	0.011194455	2	1
0.001	0.5998	0.032974653	2	2
0.001	0.5998	-0.04416912	2	3
0.001	0.5998	-0.005597228	3	1
0.001	0.5998	-0.016487308	3	2
0.001	0.5998	0.022084534	3	3
0.001	0.6497	-0.004569291	1	1
0.001	0.6497	-0.017199598	1	2
0.001	0.6497	0.021768868	1	3
0.001	0.6497	0.009138577	2	1
0.001	0.6497	0.03439922	2	2
0.001	0.6497	-0.043537825	2	3
0.001	0.6497	-0.0045692893	3	1
0.001	0.6497	-0.017199606	3	2
0.001	0.6497	0.021768898	3	3
0.001	0.6996	-0.003569799	1	1
0.001	0.6996	-0.017287716	1	2
0.001	0.6996	0.020857602	1	3
0.001	0.6996	0.007139592	2	1
0.001	0.6996	0.034575444	2	2
0.001	0.6996	-0.04171499	2	3
0.001	0.6996	-0.0035697897	3	1
0.001	0.6996	-0.017287657	3	2
0.001	0.6996	0.020857543	3	3
0.001	0.7495	-0.002630969	1	1
0.001	0.7495	-0.016671747	1	2
0.001	0.7495	0.019302756	1	3
0.001	0.7495	0.005261944	2	1
0.001	0.7495	0.03334352	2	2
0.001	0.7495	-0.038605474	2	3
0.001	0.7495	-0.0026309737	3	1
0.001	0.7495	-0.016671814	3	2
0.001	0.7495	0.019302785	3	3
0.001	0.7994	-0.0017847735	1	1
0.001	0.7994	-0.015270509	1	2
0.001	0.7994	0.017055333	1	3
0.001	0.7994	0.0035695476	2	1
0.001	0.7994	0.03054102	2	2
0.001	0.7994	-0.034110546	2	3
0.001	0.7994	-0.0017847733	3	1
0.001	0.7994	-0.015270501	3	2
0.001	0.7994	0.017055333	3	3
0.001	0.8493	-0.0010637668	1	1
0.001	0.8493	-0.013000749	1	2
0.001	0.8493	0.014064461	1	3
0.001	0.8493	0.0021275347	2	1
0.001	0.8493	0.026001517	2	2
0.001	0.8493	-0.028129064	2	3
0.001	0.8493	-0.0010637685	3	1
0.001	0.8493	-0.013000779	3	2
0.001	0.8493	0.014064491	3	3
0.001	0.8992	-0.00050183263	1	1
0.001	0.8992	-0.009777155	1	2
0.001	0.8992	0.01027894	1	3
0.001	0.8992	0.0010036652	2	1
0.001	0.8992	0.019554306	2	2
0.001	0.8992	-0.020557988	2	3
0.001	0.8992	-0.00050183263	3	1
0.001	0.8992	-0.009777151	3	2
0.001	0.8992	0.01027891	3	3
0.001	0.9491	-0.00013468471	1	1
0.001	0.9491	-0.00551269	1	2
0.001	0.9491	0.005647421	1	3
0.001	0.9491	0.0002693698	2	1
0.001	0.9491	0.011025403	2	2
0.001	0.9491	-0.011294767	2	3
0.001	0.9491	-0.00013468499	3	1
0.001	0.9491	-0.005512703	3	2
0.001	0.9491	0.005647421	3	3
0.001	0.999	-5.452643e-8	1	1
0.001	0.999	-0.00012018261	1	2
0.001	0.999	0.000120192766	1	3
0.001	0.999	1.0905291e-7	2	1
0.001	0.999	0.00024036522	2	2
0.001	0.999	-0.00024047308	2	3
0.001	0.999	-5.4526517e-8	3	1
0.001	0.999	-0.0001201829	3	2
0.001	0.999	0.000120192766	3	3
0.0509	0.001	-0.00014579296	1	1
0.0509	0.001	0.00014098734	1	2
0.0509	0.001	4.806381e-6	1	3
0.0509	0.001	0.00029158592	2	1
0.0509	0.001	-0.0002819635	2	2
0.0509	0.001	-9.612297e-6	2	3
0.0509	0.001	-0.00014579296	3	1
0.0509	0.001	0.00014097989	3	2
0.0509	0.001	4.80609e-6	3	3
0.0509	0.0509	-0.005098	1	1
0.0509	0.0509	0.0035100952	1	2
0.0509	0.0509	0.0015878966	1	3
0.0509	0.0509	0.010196	2	1
0.0509	0.0509	-0.0070202053	2	2
0.0509	0.0509	-0.0031757895	2	3
0.0509	0.0509	-0.005098045	3	1
0.0509	0.0509	0.0035101175	3	2
0.0509	0.0509	0.0015878957	3	3
0.0509	0.1008	-0.007961497	1	1
0.0509	0.1008	0.0039113164	1	2
0.0509	0.1008	0.004050145	1	3
0.0509	0.1008	0.015922964	2	1
0.0509	0.1008	-0.007822692	2	2
0.0509	0.1008	-0.008100301	2	3
0.0509	0.1008	-0.007961497	3	1
0.0509	0.1008	0.003911346	3	2
0.0509	0.1008	0.0040501505	3	3
0.0509	0.1507	-0.009626411	1	1
0.0509	0.1507	0.002849564	1	2
0.0509	0.1507	0.0067768507	1	3
0.0509	0.1507	0.019252896	2	1
0.0509	0.1507	-0.0056991577	2	2
0.0509	0.1507	-0.013553698	2	3
0.0509	0.1507	-0.009626433	3	1
0.0509	0.1507	0.0028495789	3	2
0.0509	0.1507	0.006776862	3	3
0.0509	0.2006	-0.010477535	1	1
0.0509	0.2006	0.0009523034	1	2
0.0509	0.2006	0.009525254	1	3
0.0509	0.2006	0.020955056	2	1
0.0509	0.2006	-0.0019045472	2	2
0.0509	0.2006	-0.019050468	2	3
0.0509	0.2006	-0.010477491	3	1
0.0509	0.2006	0.0009522885	3	2
0.0509	0.2006	0.009525232	3	3
0.0509	0.2505	-0.010747686	1	1
0.0509	0.2505	-0.001409024	1	2
0.0509	0.2505	0.01215668	1	3
0.0509	0.2505	0.021495372	2	1
0.0509	0.2505	0.0028179884	2	2
0.0509	0.2505	-0.024313375	2	3
0.0509	0.2505	-0.0107476935	3	1
0.0509	0.2505	-0.0014090091	3	2
0.0509	0.2505	0.012156673	3	3
0.0509	0.3004	-0.0105938725	1	1
0.0509	0.3004	-0.0039858967	1	2
0.0509	0.3004	0.014579751	1	3
0.0509	0.3004	0.021187723	2	1
0.0509	0.3004	0.007971749	2	2
0.0509	0.3004	-0.029159524	2	3
0.0509	0.3004	-0.010593865	3	1
0.0509	0.3004	-0.003985882	3	2
0.0509	0.3004	0.014579736	3	3
0.0509	0.3503	-0.010128617	1	1
0.0509	0.3503	-0.0065992773	1	2
0.0509	0.3503	0.016727962	1	3
0.0509	0.3503	0.020257287	2	1
0.0509	0.3503	0.013198629	2	2
0.0509	0.3503	-0.033455886	2	3
0.0509	0.3503	-0.010128655	3	1
0.0509	0.3503	-0.0065992773	3	2
0.0509	0.3503	0.016727977	3	3
0.0509	0.4002	-0.009436503	1	1
0.0509	0.4002	-0.009112194	1	2
0.0509	0.4002	0.018548727	1	3
0.0509	0.4002	0.018873043	2	1
0.0509	0.4002	0.018224433	2	2
0.0509	0.4002	-0.037097447	2	3
0.0509	0.4002	-0.009436514	3	1
0.0509	0.4002	-0.009112224	3	2
0.0509	0.4002	0.018548727	3	3
0.0509	0.4501	-0.008583371	1	1
0.0509	0.4501	-0.0114142	1	2
0.0509	0.4501	0.019997507	1	3
0.0509	0.4501	0.01716673	2	1
0.0509	0.4501	0.02282831	2	2
0.0509	0.4501	-0.039995104	2	3
0.0509	0.4501	-0.008583372	3	1
0.0509	0.4501	-0.011414215	3	2
0.0509	0.4501	0.019997522	3	3
0.0509	0.5	-0.007622266	1	1
0.0509	0.5	-0.013411984	1	2
0.0509	0.5	0.02103421	1	3
0.0509	0.5	0.015244529	2	1
0.0509	0.5	0.02682387	2	2
0.0509	0.5	-0.04206846	2	3
0.0509	0.5	-0.0076222755	3	1
0.0509	0.5	-0.013411954	3	2
0.0509	0.5	0.02103421	3	3
0.0509	0.5499	-0.006597439	1	1
0.0509	0.5499	-0.015023172	1	2
0.0509	0.5499	0.021620616	1	3
0.0509	0.5499	0.013194896	2	1
0.0509	0.5499	0.030046366	2	2
0.0509	0.5499	-0.043241262	2	3
0.0509	0.5499	-0.0065974537	3	1
0.0509	0.5499	-0.015023202	3	2
0.0509	0.5499	0.021620631	3	3
0.0509	0.5998	-0.005546998	1	1
0.0509	0.5998	-0.016172275	1	2
0.0509	0.5998	0.021719247	1	3
0.0509	0.5998	0.011094007	2	1
0.0509	0.5998	0.032344557	2	2
0.0509	0.5998	-0.04343857	2	3
0.0509	0.5998	-0.0055470113	3	1
0.0509	0.5998	-0.01617229	3	2
0.0509	0.5998	0.021719307	3	3
0.0509	0.6497	-0.004504878	1	1
0.0509	0.6497	-0.016787268	1	2
0.0509	0.6497	0.02129218	1	3
0.0509	0.6497	0.009009755	2	1
0.0509	0.6497	0.03357452	2	2
0.0509	0.6497	-0.042584278	2	3
0.0509	0.6497	-0.0045048734	3	1
0.0509	0.6497	-0.016787238	3	2
0.0509	0.6497	0.02129215	3	3
0.0509	0.6996	-0.0035024076	1	1
0.0509	0.6996	-0.01679767	1	2
0.0509	0.6996	0.02030009	1	3
0.0509	0.6996	0.007004816	2	1
0.0509	0.6996	0.03359535	2	2
0.0509	0.6996	-0.040600173	2	3
0.0509	0.6996	-0.003502407	3	1
0.0509	0.6996	-0.01679767	3	2
0.0509	0.6996	0.02030009	3	3
0.0509	0.7495	-0.0025694696	1	1
0.0509	0.7495	-0.016133033	1	2
0.0509	0.7495	0.018702447	1	3
0.0509	0.7495	0.0051389383	2	1
0.0509	0.7495	0.032266043	2	2
0.0509	0.7495	-0.037405	2	3
0.0509	0.7495	-0.0025694678	3	1
0.0509	0.7495	-0.016133025	3	2
0.0509	0.7495	0.018702447	3	3
0.0509	0.7994	-0.0017354765	1	1
0.0509	0.7994	-0.014721669	1	2
0.0509	0.7994	0.01645714	1	3
0.0509	0.7994	0.0034709498	2	1
0.0509	0.7994	0.029443283	2	2
0.0509	0.7994	-0.03291423	2	3
0.0509	0.7994	-0.0017354742	3	1
0.0509	0.7994	-0.014721617	3	2
0.0509	0.7994	0.01645711	3	3
0.0509	0.8493	-0.0010301502	1	1
0.0509	0.8493	-0.012490146	1	2
0.0509	0.8493	0.01352033	1	3
0.0509	0.8493	0.0020603	2	1
0.0509	0.8493	0.024980294	2	2
0.0509	0.8493	-0.027040593	2	3
0.0509	0.8493	-0.0010301502	3	1
0.0509	0.8493	-0.012490153	3	2
0.0509	0.8493	0.0135203	3	3
0.0509	0.8992	-0.0004841537	1	1
0.0509	0.8992	-0.009363178	1	2
0.0509	0.8992	0.009847403	1	3
0.0509	0.8992	0.00096830865	2	1
0.0509	0.8992	0.018726375	2	2
0.0509	0.8992	-0.019694678	2	3
0.0509	0.8992	-0.00048415439	3	1
0.0509	0.8992	-0.009363186	3	2
0.0509	0.8992	0.009847403	3	3
0.0509	0.9491	-0.00012954723	1	1
0.0509	0.9491	-0.0052638557	1	2
0.0509	0.9491	0.0053934753	1	3
0.0509	0.9491	0.00025909455	2	1
0.0509	0.9491	0.010527723	2	2
0.0509	0.9491	-0.010786809	2	3
0.0509	0.9491	-0.00012954726	3	1
0.0509	0.9491	-0.0052638613	3	2
0.0509	0.9491	0.0053934753	3	3
0.0509	0.999	-5.2442104e-8	1	1
0.0509	0.999	-0.00011446251	1	2
0.0509	0.999	0.00011450052	1	3
0.0509	0.999	1.0488417e-7	2	1
0.0509	0.999	0.00022892485	2	2
0.0509	0.999	-0.00022902898	2	3
0.0509	0.999	-5.2442054e-8	3	1
0.0509	0.999	-0.00011446231	3	2
0.0509	0.999	0.00011450052	3	3
0.1008	0.001	-0.0001668334	1	1
0.1008	0.001	0.00016131625	1	2
0.1008	0.001	5.509588e-6	1	3
0.1008	0.001	0.0003336966	2	1
0.1008	0.001	-0.00032263435	2	2
0.1008	0.001	-1.1019205e-5	2	3
0.1008	0.001	-0.0001668036	3	1
0.1008	0.001	0.00016132183	3	2
0.1008	0.001	5.509646e-6	3	3
0.1008	0.0509	-0.0057480484	1	1
0.1008	0.0509	0.003940001	1	2
0.1008	0.0509	0.0018080594	1	3
0.1008	0.0509	0.011496142	2	1
0.1008	0.0509	-0.007880017	2	2
0.1008	0.0509	-0.0036161207	2	3
0.1008	0.0509	-0.0057480633	3	1
0.1008	0.0509	0.003940031	3	2
0.1008	0.0509	0.001808065	3	3
0.1008	0.1008	-0.008782208	1	1
0.1008	0.1008	0.0042749494	1	2
0.1008	0.1008	0.004507223	1	3
0.1008	0.1008	0.017564327	2	1
0.1008	0.1008	-0.008549944	2	2
0.1008	0.1008	-0.009014463	2	3
0.1008	0.1008	-0.008782193	3	1
0.1008	0.1008	0.0042749345	3	2
0.1008	0.1008	0.004507223	3	3
0.1008	0.1507	-0.010413118	1	1
0.1008	0.1507	0.0030380636	1	2
0.1008	0.1507	0.00737508	1	3
0.1008	0.1507	0.02082631	2	1
0.1008	0.1507	-0.0060761273	2	2
0.1008	0.1507	-0.014750138	2	3
0.1008	0.1507	-0.0104131475	3	1
0.1008	0.1507	0.0030380636	3	2
0.1008	0.1507	0.0073750764	3	3
0.1008	0.2006	-0.011147462	1	1
0.1008	0.2006	0.0009831935	1	2
0.1008	0.2006	0.010164283	1	3
0.1008	0.2006	0.022294886	2	1
0.1008	0.2006	-0.0019663274	2	2
0.1008	0.2006	-0.020328537	2	3
0.1008	0.2006	-0.011147447	3	1
0.1008	0.2006	0.0009831637	3	2
0.1008	0.2006	0.010164268	3	3
0.1008	0.2505	-0.011276543	1	1
0.1008	0.2505	-0.0014792681	1	2
0.1008	0.2505	0.012755722	1	3
0.1008	0.2505	0.02255302	2	1
0.1008	0.2505	0.002958417	2	2
0.1008	0.2505	-0.025511485	2	3
0.1008	0.2505	-0.011276528	3	1
0.1008	0.2505	-0.0014792532	3	2
0.1008	0.2505	0.012755707	3	3
0.1008	0.3004	-0.010984667	1	1
0.1008	0.3004	-0.004095942	1	2
0.1008	0.3004	0.015080616	1	3
0.1008	0.3004	0.021969363	2	1
0.1008	0.3004	0.008191913	2	2
0.1008	0.3004	-0.03016124	2	3
0.1008	0.3004	-0.01098467	3	1
0.1008	0.3004	-0.004095942	3	2
0.1008	0.3004	0.015080631	3	3
0.1008	0.3503	-0.010396682	1	1
0.1008	0.3503	-0.006695688	1	2
0.1008	0.3503	0.017092317	1	3
0.1008	0.3503	0.020793341	2	1
0.1008	0.3503	0.013391316	2	2
0.1008	0.3503	-0.0341847	2	3
0.1008	0.3503	-0.010396663	3	1
0.1008	0.3503	-0.0066957027	3	2
0.1008	0.3503	0.017092325	3	3
0.1008	0.4002	-0.009601641	1	1
0.1008	0.4002	-0.009153053	1	2
0.1008	0.4002	0.01875469	1	3
0.1008	0.4002	0.01920329	2	1
0.1008	0.4002	0.018306062	2	2
0.1008	0.4002	-0.03750941	2	3
0.1008	0.4002	-0.009601649	3	1
0.1008	0.4002	-0.009153083	3	2
0.1008	0.4002	0.018754706	3	3
0.1008	0.4501	-0.008666381	1	1
0.1008	0.4501	-0.0113699585	1	2
0.1008	0.4501	0.020036325	1	3
0.1008	0.4501	0.01733275	2	1
0.1008	0.4501	0.022739932	2	2
0.1008	0.4501	-0.040072702	2	3
0.1008	0.4501	-0.0086663775	3	1
0.1008	0.4501	-0.0113699585	3	2
0.1008	0.4501	0.020036325	3	3
0.1008	0.5	-0.007643113	1	1
0.1008	0.5	-0.013264969	1	2
0.1008	0.5	0.020908102	1	3
0.1008	0.5	0.01528623	2	1
0.1008	0.5	0.026529908	2	2
0.1008	0.5	-0.041816145	2	3
0.1008	0.5	-0.007643111	3	1
0.1008	0.5	-0.013264939	3	2
0.1008	0.5	0.020908102	3	3
0.1008	0.5499	-0.006574355	1	1
0.1008	0.5499	-0.014766499	1	2
0.1008	0.5499	0.021340817	1	3
0.1008	0.5499	0.013148706	2	1
0.1008	0.5499	0.029533014	2	2
0.1008	0.5499	-0.04268176	2	3
0.1008	0.5499	-0.006574359	3	1
0.1008	0.5499	-0.014766529	3	2
0.1008	0.5499	0.021340892	3	3
0.1008	0.5998	-0.00549608	1	1
0.1008	0.5998	-0.015809044	1	2
0.1008	0.5998	0.021305189	1	3
0.1008	0.5998	0.010992166	2	1
0.1008	0.5998	0.031618133	2	2
0.1008	0.5998	-0.042610288	2	3
0.1008	0.5998	-0.00549608	3	1
0.1008	0.5998	-0.01580906	3	2
0.1008	0.5998	0.021305189	3	3
0.1008	0.6497	-0.004439947	1	1
0.1008	0.6497	-0.016330123	1	2
0.1008	0.6497	0.020770073	1	3
0.1008	0.6497	0.008879891	2	1
0.1008	0.6497	0.0326603	2	2
0.1008	0.6497	-0.04154019	2	3
0.1008	0.6497	-0.004439947	3	1
0.1008	0.6497	-0.016330153	3	2
0.1008	0.6497	0.020770103	3	3
0.1008	0.6996	-0.0034348667	1	1
0.1008	0.6996	-0.016268358	1	2
0.1008	0.6996	0.01970324	1	3
0.1008	0.6996	0.006869732	2	1
0.1008	0.6996	0.03253673	2	2
0.1008	0.6996	-0.03940645	2	3
0.1008	0.6996	-0.0034348662	3	1
0.1008	0.6996	-0.016268365	3	2
0.1008	0.6996	0.019703269	3	3
0.1008	0.7495	-0.0025082007	1	1
0.1008	0.7495	-0.015562169	1	2
0.1008	0.7495	0.01807031	1	3
0.1008	0.7495	0.0050163963	2	1
0.1008	0.7495	0.031124271	2	2
0.1008	0.7495	-0.036140665	2	3
0.1008	0.7495	-0.0025081965	3	1
0.1008	0.7495	-0.015562117	3	2
0.1008	0.7495	0.01807031	3	3
0.1008	0.7994	-0.0016866664	1	1
0.1008	0.7994	-0.014148705	1	2
0.1008	0.7994	0.015835345	1	3
0.1008	0.7994	0.003373331	2	1
0.1008	0.7994	0.028297396	2	2
0.1008	0.7994	-0.031670727	2	3
0.1008	0.7994	-0.0016866655	3	1
0.1008	0.7994	-0.014148705	3	2
0.1008	0.7994	0.015835345	3	3
0.1008	0.8493	-0.0009970734	1	1
0.1008	0.8493	-0.011963692	1	2
0.1008	0.8493	0.012960792	1	3
0.1008	0.8493	0.0019941465	2	1
0.1008	0.8493	0.023927372	2	2
0.1008	0.8493	-0.025921505	2	3
0.1008	0.8493	-0.0009970723	3	1
0.1008	0.8493	-0.011963669	3	2
0.1008	0.8493	0.012960821	3	3
0.1008	0.8992	-0.00046686962	1	1
0.1008	0.8992	-0.008940849	1	2
0.1008	0.8992	0.009407699	1	3
0.1008	0.8992	0.0009337389	2	1
0.1008	0.8992	0.017881675	2	2
0.1008	0.8992	-0.018815406	2	3
0.1008	0.8992	-0.0004668691	3	1
0.1008	0.8992	-0.008940831	3	2
0.1008	0.8992	0.009407699	3	3
0.1008	0.9491	-0.00012455342	1	1
0.1008	0.9491	-0.005012268	1	2
0.1008	0.9491	0.0051368475	1	3
0.1008	0.9491	0.0002491066	2	1
0.1008	0.9491	0.010024528	2	2
0.1008	0.9491	-0.01027363	2	3
0.1008	0.9491	-0.00012455317	3	1
0.1008	0.9491	-0.005012255	3	2
0.1008	0.9491	0.0051368177	3	3
0.1008	0.999	-5.042581e-8	1	1
0.1008	0.999	-0.0001087226	1	2
0.1008	0.999	0.000108748674	1	3
0.1008	0.999	1.0085158e-7	2	1
0.1008	0.999	0.000217445	2	2
0.1008	0.999	-0.00021754391	2	3
0.1008	0.999	-5.042581e-8	3	1
0.1008	0.999	-0.00010872263	3	2
0.1008	0.999	0.000108748674	3	3
0.1507	0.001	-0.00018718839	1	1
0.1507	0.001	0.00018094853	1	2
0.1507	0.001	6.1882893e-6	1	3
0.1507	0.001	0.00037428737	2	1
0.1507	0.001	-0.00036190636	2	2
0.1507	0.001	-1.2376549e-5	2	3
0.1507	0.001	-0.00018718839	3	1
0.1507	0.001	0.0001809597	3	2
0.1507	0.001	6.1883475e-6	3	3
0.1507	0.0509	-0.006388277	1	1
0.1507	0.0509	0.0043650195	1	2
0.1507	0.0509	0.002023276	1	3
0.1507	0.0509	0.012776554	2	1
0.1507	0.0509	-0.008729994	2	2
0.1507	0.0509	-0.0040465454	2	3
0.1507	0.0509	-0.006388262	3	1
0.1507	0.0509	0.004364997	3	2
0.1507	0.0509	0.0020232722	3	3
0.1507	0.1008	-0.009582147	1	1
0.1507	0.1008	0.004636541	1	2
0.1507	0.1008	0.0049456134	1	3
0.1507	0.1008	0.019164264	2	1
0.1507	0.1008	-0.009273067	2	2
0.1507	0.1008	-0.009891197	2	3
0.1507	0.1008	-0.009582117	3	1
0.1507	0.1008	0.004636526	3	2
0.1507	0.1008	0.004945591	3	3
0.1507	0.1507	-0.011168487	1	1
0.1507	0.1507	0.003234446	1	2
0.1507	0.1507	0.007934049	1	3
0.1507	0.1507	0.02233693	2	1
0.1507	0.1507	-0.006468892	2	2
0.1507	0.1507	-0.01586809	2	3
0.1507	0.1507	-0.0111684725	3	1
0.1507	0.1507	0.0032344311	3	2
0.1507	0.1507	0.007934038	3	3
0.1507	0.2006	-0.011779599	1	1
0.1507	0.2006	0.0010365695	1	2
0.1507	0.2006	0.010743037	1	3
0.1507	0.2006	0.023559175	2	1
0.1507	0.2006	-0.002073139	2	2
0.1507	0.2006	-0.021486044	2	3
0.1507	0.2006	-0.011779591	3	1
0.1507	0.2006	0.0010365695	3	2
0.1507	0.2006	0.010743007	3	3
0.1507	0.2505	-0.011765271	1	1
0.1507	0.2505	-0.001511842	1	2
0.1507	0.2505	0.013277091	1	3
0.1507	0.2505	0.023530543	2	1
0.1507	0.2505	0.0030236393	2	2
0.1507	0.2505	-0.026554178	2	3
0.1507	0.2505	-0.011765271	3	1
0.1507	0.2505	-0.0015117973	3	2
0.1507	0.2505	0.013277069	3	3
0.1507	0.3004	-0.011336066	1	1
0.1507	0.3004	-0.0041553527	1	2
0.1507	0.3004	0.015491426	1	3
0.1507	0.3004	0.02267212	2	1
0.1507	0.3004	0.008310765	2	2
0.1507	0.3004	-0.030982852	2	3
0.1507	0.3004	-0.011336051	3	1
0.1507	0.3004	-0.0041553527	3	2
0.1507	0.3004	0.015491441	3	3
0.1507	0.3503	-0.010627799	1	1
0.1507	0.3503	-0.006731674	1	2
0.1507	0.3503	0.01735948	1	3
0.1507	0.3503	0.021255612	2	1
0.1507	0.3503	0.013463378	2	2
0.1507	0.3503	-0.034718946	2	3
0.1507	0.3503	-0.01062781	3	1
0.1507	0.3503	-0.006731659	3	2
0.1507	0.3503	0.017359495	3	3
0.1507	0.4002	-0.009733513	1	1
0.1507	0.4002	-0.009127483	1	2
0.1507	0.4002	0.018860966	1	3
0.1507	0.4002	0.019467026	2	1
0.1507	0.4002	0.018254861	2	2
0.1507	0.4002	-0.03772191	2	3
0.1507	0.4002	-0.009733528	3	1
0.1507	0.4002	-0.009127468	3	2
0.1507	0.4002	0.018860936	3	3
0.1507	0.4501	-0.008720398	1	1
0.1507	0.4501	-0.0112567395	1	2
0.1507	0.4501	0.019977152	1	3
0.1507	0.4501	0.017440787	2	1
0.1507	0.4501	0.022513494	2	2
0.1507	0.4501	-0.039954297	2	3
0.1507	0.4501	-0.0087203905	3	1
0.1507	0.4501	-0.011256769	3	2
0.1507	0.4501	0.019977123	3	3
0.1507	0.5	-0.007639479	1	1
0.1507	0.5	-0.013049468	1	2
0.1507	0.5	0.020688921	1	3
0.1507	0.5	0.0152789485	2	1
0.1507	0.5	0.026098892	2	2
0.1507	0.5	-0.041377842	2	3
0.1507	0.5	-0.007639475	3	1
0.1507	0.5	-0.013049439	3	2
0.1507	0.5	0.020688921	3	3
0.1507	0.5499	-0.0065312795	1	1
0.1507	0.5499	-0.014444545	1	2
0.1507	0.5499	0.020975783	1	3
0.1507	0.5499	0.013062558	2	1
0.1507	0.5499	0.02888903	2	2
0.1507	0.5499	-0.04195158	2	3
0.1507	0.5499	-0.0065312777	3	1
0.1507	0.5499	-0.014444545	3	2
0.1507	0.5499	0.020975783	3	3
0.1507	0.5998	-0.005429509	1	1
0.1507	0.5998	-0.015386045	1	2
0.1507	0.5998	0.020815507	1	3
0.1507	0.5998	0.010859013	2	1
0.1507	0.5998	0.030772053	2	2
0.1507	0.5998	-0.041631058	2	3
0.1507	0.5998	-0.005429511	3	1
0.1507	0.5998	-0.015386045	3	2
0.1507	0.5998	0.020815507	3	3
0.1507	0.6497	-0.004363334	1	1
0.1507	0.6497	-0.015820406	1	2
0.1507	0.6497	0.020183772	1	3
0.1507	0.6497	0.008726681	2	1
0.1507	0.6497	0.031640876	2	2
0.1507	0.6497	-0.04036756	2	3
0.1507	0.6497	-0.004363342	3	1
0.1507	0.6497	-0.015820451	3	2
0.1507	0.6497	0.020183772	3	3
0.1507	0.6996	-0.0033591585	1	1
0.1507	0.6996	-0.015695006	1	2
0.1507	0.6996	0.019054145	1	3
0.1507	0.6996	0.006718317	2	1
0.1507	0.6996	0.03139	2	2
0.1507	0.6996	-0.038108304	2	3
0.1507	0.6996	-0.0033591604	3	1
0.1507	0.6996	-0.015694998	3	2
0.1507	0.6996	0.019054204	3	3
0.1507	0.7495	-0.002441688	1	1
0.1507	0.7495	-0.014956534	1	2
0.1507	0.7495	0.017398208	1	3
0.1507	0.7495	0.0048833713	2	1
0.1507	0.7495	0.029913025	2	2
0.1507	0.7495	-0.0347964	2	3
0.1507	0.7495	-0.0024416833	3	1
0.1507	0.7495	-0.014956489	3	2
0.1507	0.7495	0.017398179	3	3
0.1507	0.7994	-0.0016348781	1	1
0.1507	0.7994	-0.013550557	1	2
0.1507	0.7994	0.015185446	1	3
0.1507	0.7994	0.0032697567	2	1
0.1507	0.7994	0.027101139	2	2
0.1507	0.7994	-0.030370891	2	3
0.1507	0.7994	-0.0016348788	3	1
0.1507	0.7994	-0.01355058	3	2
0.1507	0.7994	0.015185446	3	3
0.1507	0.8493	-0.0009625908	1	1
0.1507	0.8493	-0.011421014	1	2
0.1507	0.8493	0.01238364	1	3
0.1507	0.8493	0.001925183	2	1
0.1507	0.8493	0.02284205	2	2
0.1507	0.8493	-0.024767235	2	3
0.1507	0.8493	-0.0009625915	3	1
0.1507	0.8493	-0.011421014	3	2
0.1507	0.8493	0.01238364	3	3
0.1507	0.8992	-0.0004491051	1	1
0.1507	0.8992	-0.008510016	1	2
0.1507	0.8992	0.008959144	1	3
0.1507	0.8992	0.0008982101	2	1
0.1507	0.8992	0.017020043	2	2
0.1507	0.8992	-0.017918255	2	3
0.1507	0.8992	-0.00044910534	3	1
0.1507	0.8992	-0.008510027	3	2
0.1507	0.8992	0.008959085	3	3
0.1507	0.9491	-0.000119479955	1	1
0.1507	0.9491	-0.0047578625	1	2
0.1507	0.9491	0.0048773885	1	3
0.1507	0.9491	0.00023896011	2	1
0.1507	0.9491	0.009515733	2	2
0.1507	0.9491	-0.009754691	2	3
0.1507	0.9491	-0.00011948001	3	1
0.1507	0.9491	-0.0047578625	3	2
0.1507	0.9491	0.0048774183	3	3
0.1507	0.999	-4.8392103e-8	1	1
0.1507	0.999	-0.00010295995	1	2
0.1507	0.999	0.00010302663	1	3
0.1507	0.999	9.678425e-8	2	1
0.1507	0.999	0.00020592008	2	2
0.1507	0.999	-0.0002060188	2	3
0.1507	0.999	-4.8392145e-8	3	1
0.1507	0.999	-0.000102960155	3	2
0.1507	0.999	0.000102996826	3	3
0.2006	0.001	-0.0002053678	1	1
0.2006	0.001	0.00019857287	1	2
0.2006	0.001	6.795919e-6	1	3
0.2006	0.001	0.0004107654	2	1
0.2006	0.001	-0.00039714947	2	2
0.2006	0.001	-1.3591867e-5	2	3
0.2006	0.001	-0.0002053678	3	1
0.2006	0.001	0.0001985766	3	2
0.2006	0.001	6.7960063e-6	3	3
0.2006	0.0509	-0.0069734454	1	1
0.2006	0.0509	0.004757397	1	2
0.2006	0.0509	0.0022160448	1	3
0.2006	0.0509	0.013946846	2	1
0.2006	0.0509	-0.009514786	2	2
0.2006	0.0509	-0.004432082	2	3
0.2006	0.0509	-0.0069734305	3	1
0.2006	0.0509	0.004757397	3	2
0.2006	0.0509	0.0022160374	3	3
0.2006	0.1008	-0.010304809	1	1
0.2006	0.1008	0.004976183	1	2
0.2006	0.1008	0.0053285956	1	3
0.2006	0.1008	0.020609483	2	1
0.2006	0.1008	-0.009952411	2	2
0.2006	0.1008	-0.010657182	2	3
0.2006	0.1008	-0.010304779	3	1
0.2006	0.1008	0.0049761534	3	2
0.2006	0.1008	0.0053285807	3	3
0.2006	0.1507	-0.011838615	1	1
0.2006	0.1507	0.003432095	1	2
0.2006	0.1507	0.00840649	1	3
0.2006	0.1507	0.02367714	2	1
0.2006	0.1507	-0.00686419	2	2
0.2006	0.1507	-0.016812976	2	3
0.2006	0.1507	-0.011838585	3	1
0.2006	0.1507	0.003432095	3	2
0.2006	0.1507	0.008406479	3	3
0.2006	0.2006	-0.0123272985	1	1
0.2006	0.2006	0.0011158437	1	2
0.2006	0.2006	0.011211492	1	3
0.2006	0.2006	0.024654612	2	1
0.2006	0.2006	-0.0022316873	2	2
0.2006	0.2006	-0.022422925	2	3
0.2006	0.2006	-0.012327306	3	1
0.2006	0.2006	0.0011158437	3	2
0.2006	0.2006	0.011211455	3	3
0.2006	0.2505	-0.01217518	1	1
0.2006	0.2505	-0.0014977008	1	2
0.2006	0.2505	0.013672814	1	3
0.2006	0.2505	0.024350323	2	1
0.2006	0.2505	0.002995327	2	2
0.2006	0.2505	-0.027345665	2	3
0.2006	0.2505	-0.01217518	3	1
0.2006	0.2505	-0.0014977008	3	2
0.2006	0.2505	0.013672814	3	3
0.2006	0.3004	-0.011616506	1	1
0.2006	0.3004	-0.004152611	1	2
0.2006	0.3004	0.01576911	1	3
0.2006	0.3004	0.023232993	2	1
0.2006	0.3004	0.008305177	2	2
0.2006	0.3004	-0.031538192	2	3
0.2006	0.3004	-0.011616483	3	1
0.2006	0.3004	-0.004152566	3	2
0.2006	0.3004	0.015769102	3	3
0.2006	0.3503	-0.010796793	1	1
0.2006	0.3503	-0.0066955537	1	2
0.2006	0.3503	0.017492354	1	3
0.2006	0.3503	0.021593586	2	1
0.2006	0.3503	0.013391092	2	2
0.2006	0.3503	-0.034984663	2	3
0.2006	0.3503	-0.010796789	3	1
0.2006	0.3503	-0.0066955835	3	2
0.2006	0.3503	0.017492354	3	3
0.2006	0.4002	-0.009812169	1	1
0.2006	0.4002	-0.00902462	1	2
0.2006	0.4002	0.018836811	1	3
0.2006	0.4002	0.019624338	2	1
0.2006	0.4002	0.018049292	2	2
0.2006	0.4002	-0.037673607	2	3
0.2006	0.4002	-0.009812169	3	1
0.2006	0.4002	-0.009024665	3	2
0.2006	0.4002	0.018836856	3	3
0.2006	0.4501	-0.008729845	1	1
0.2006	0.4501	-0.011065304	1	2
0.2006	0.4501	0.01979518	1	3
0.2006	0.4501	0.0174597	2	1
0.2006	0.4501	0.022130713	2	2
0.2006	0.4501	-0.03959038	2	3
0.2006	0.4501	-0.008729845	3	1
0.2006	0.4501	-0.011065349	3	2
0.2006	0.4501	0.019795239	3	3
0.2006	0.5	-0.0075993873	1	1
0.2006	0.5	-0.012758121	1	2
0.2006	0.5	0.020357624	1	3
0.2006	0.5	0.015198799	2	1
0.2006	0.5	0.025516339	2	2
0.2006	0.5	-0.0407151	2	3
0.2006	0.5	-0.007599389	3	1
0.2006	0.5	-0.012758121	3	2
0.2006	0.5	0.020357609	3	3
0.2006	0.5499	-0.0064592715	1	1
0.2006	0.5499	-0.014051825	1	2
0.2006	0.5499	0.02051112	1	3
0.2006	0.5499	0.012918535	2	1
0.2006	0.5499	0.028103642	2	2
0.2006	0.5499	-0.04102216	2	3
0.2006	0.5499	-0.006459266	3	1
0.2006	0.5499	-0.01405178	3	2
0.2006	0.5499	0.02051109	3	3
0.2006	0.5998	-0.0053407075	1	1
0.2006	0.5998	-0.014899358	1	2
0.2006	0.5998	0.020240098	1	3
0.2006	0.5998	0.010681421	2	1
0.2006	0.5998	0.029798783	2	2
0.2006	0.5998	-0.040480204	2	3
0.2006	0.5998	-0.0053407103	3	1
0.2006	0.5998	-0.014899388	3	2
0.2006	0.5998	0.020240128	3	3
0.2006	0.6497	-0.0042704092	1	1
0.2006	0.6497	-0.015255794	1	2
0.2006	0.6497	0.019526243	1	3
0.2006	0.6497	0.008540818	2	1
0.2006	0.6497	0.030511603	2	2
0.2006	0.6497	-0.039052427	2	3
0.2006	0.6497	-0.0042704083	3	1
0.2006	0.6497	-0.015255809	3	2
0.2006	0.6497	0.019526243	3	3
0.2006	0.6996	-0.0032721246	1	1
0.2006	0.6996	-0.015076429	1	2
0.2006	0.6996	0.018348485	1	3
0.2006	0.6996	0.0065442384	2	1
0.2006	0.6996	0.030152757	2	2
0.2006	0.6996	-0.036697015	2	3
0.2006	0.6996	-0.0032721162	3	1
0.2006	0.6996	-0.0150763765	3	2
0.2006	0.6996	0.018348396	3	3
0.2006	0.7495	-0.0023678774	1	1
0.2006	0.7495	-0.0143157095	1	2
0.2006	0.7495	0.016683638	1	3
0.2006	0.7495	0.0047357585	2	1
0.2006	0.7495	0.028631458	2	2
0.2006	0.7495	-0.0333672	2	3
0.2006	0.7495	-0.0023678816	3	1
0.2006	0.7495	-0.014315739	3	2
0.2006	0.7495	0.016683638	3	3
0.2006	0.7994	-0.0015788733	1	1
0.2006	0.7994	-0.012927167	1	2
0.2006	0.7994	0.014505982	1	3
0.2006	0.7994	0.003157746	2	1
0.2006	0.7994	0.025854362	2	2
0.2006	0.7994	-0.02901211	2	3
0.2006	0.7994	-0.0015788744	3	1
0.2006	0.7994	-0.012927219	3	2
0.2006	0.7994	0.014506042	3	3
0.2006	0.8493	-0.000926045	1	1
0.2006	0.8493	-0.010862324	1	2
0.2006	0.8493	0.011788458	1	3
0.2006	0.8493	0.0018520916	2	1
0.2006	0.8493	0.021724652	2	2
0.2006	0.8493	-0.023576736	2	3
0.2006	0.8493	-0.00092604535	3	1
0.2006	0.8493	-0.010862328	3	2
0.2006	0.8493	0.011788458	3	3
0.2006	0.8992	-0.00043058064	1	1
0.2006	0.8992	-0.008070927	1	2
0.2006	0.8992	0.00850144	1	3
0.2006	0.8992	0.00086116046	2	1
0.2006	0.8992	0.016141828	2	2
0.2006	0.8992	-0.017002996	2	3
0.2006	0.8992	-0.0004305801	3	1
0.2006	0.8992	-0.0080709085	3	2
0.2006	0.8992	0.008501381	3	3
0.2006	0.9491	-0.00011425713	1	1
0.2006	0.9491	-0.004500719	1	2
0.2006	0.9491	0.004615009	1	3
0.2006	0.9491	0.00022851443	2	1
0.2006	0.9491	0.009001452	2	2
0.2006	0.9491	-0.009229969	2	3
0.2006	0.9491	-0.0001142573	3	1
0.2006	0.9491	-0.004500732	3	2
0.2006	0.9491	0.004615009	3	3
0.2006	0.999	-4.631479e-8	1	1
0.2006	0.999	-9.717542e-5	1	2
0.2006	0.999	9.724498e-5	1	3
0.2006	0.999	9.2629534e-8	2	1
0.2006	0.999	0.00019435062	2	2
0.2006	0.999	-0.00019444246	2	3
0.2006	0.999	-4.6314746e-8	3	1
0.2006	0.999	-9.717519e-5	3	2
0.2006	0.999	9.724498e-5	3	3
0.2505	0.001	-0.00022041798	1	1
0.2505	0.001	0.00021313317	1	2
0.2505	0.001	7.295428e-6	1	3
0.2505	0.001	0.00044086576	2	1
0.2505	0.001	-0.00042626634	2	2
0.2505	0.001	-1.45909435e-5	2	3
0.2505	0.001	-0.00022038817	3	1
0.2505	0.001	0.0002131369	3	2
0.2505	0.001	7.2954863e-6	3	3
0.2505	0.0509	-0.0074658394	1	1
0.2505	0.0509	0.0050932914	1	2
0.2505	0.0509	0.0023726262	1	3
0.2505	0.0509	0.014931813	2	1
0.2505	0.0509	-0.010186508	2	2
0.2505	0.0509	-0.0047452487	2	3
0.2505	0.0509	-0.007465869	3	1
0.2505	0.0509	0.005093299	3	2
0.2505	0.0509	0.00237263	3	3
0.2505	0.1008	-0.010904312	1	1
0.2505	0.1008	0.005275294	1	2
0.2505	0.1008	0.0056289695	1	3
0.2505	0.1008	0.02180861	2	1
0.2505	0.1008	-0.010550648	2	2
0.2505	0.1008	-0.01125795	2	3
0.2505	0.1008	-0.010904327	3	1
0.2505	0.1008	0.005275309	3	2
0.2505	0.1008	0.0056289695	3	3
0.2505	0.1507	-0.012381047	1	1
0.2505	0.1507	0.0036216974	1	2
0.2505	0.1507	0.0087593235	1	3
0.2505	0.1507	0.02476208	2	1
0.2505	0.1507	-0.0072434247	2	2
0.2505	0.1507	-0.017518647	2	3
0.2505	0.1507	-0.012381032	3	1
0.2505	0.1507	0.0036217272	3	2
0.2505	0.1507	0.0087593235	3	3
0.2505	0.2006	-0.012754627	1	1
0.2505	0.2006	0.0012184083	1	2
0.2505	0.2006	0.011536226	1	3
0.2505	0.2006	0.025509246	2	1
0.2505	0.2006	-0.0024368316	2	2
0.2505	0.2006	-0.023072436	2	3
0.2505	0.2006	-0.012754634	3	1
0.2505	0.2006	0.0012184083	3	2
0.2505	0.2006	0.011536203	3	3
0.2505	0.2505	-0.012476802	1	1
0.2505	0.2505	-0.0014355332	1	2
0.2505	0.2505	0.013912328	1	3
0.2505	0.2505	0.024953626	2	1
0.2505	0.2505	0.0028710812	2	2
0.2505	0.2505	-0.027824678	2	3
0.2505	0.2505	-0.012476824	3	1
0.2505	0.2505	-0.0014355332	3	2
0.2505	0.2505	0.01391235	3	3
0.2505	0.3004	-0.011802398	1	1
0.2505	0.3004	-0.004084617	1	2
0.2505	0.3004	0.015887022	1	3
0.2505	0.3004	0.023604807	2	1
0.2505	0.3004	0.008169264	2	2
0.2505	0.3004	-0.031774025	2	3
0.2505	0.3004	-0.011802375	3	1
0.2505	0.3004	-0.004084617	3	2
0.2505	0.3004	0.015887037	3	3
0.2505	0.3503	-0.010884948	1	1
0.2505	0.3503	-0.0065836757	1	2
0.2505	0.3503	0.017468676	1	3
0.2505	0.3503	0.021769956	2	1
0.2505	0.3503	0.013167433	2	2
0.2505	0.3503	-0.034937356	2	3
0.2505	0.3503	-0.010884974	3	1
0.2505	0.3503	-0.0065837055	3	2
0.2505	0.3503	0.01746872	3	3
0.2505	0.4002	-0.009823054	1	1
0.2505	0.4002	-0.008841231	1	2
0.2505	0.4002	0.018664256	1	3
0.2505	0.4002	0.019646104	2	1
0.2505	0.4002	0.017682403	2	2
0.2505	0.4002	-0.037328504	2	3
0.2505	0.4002	-0.00982305	3	1
0.2505	0.4002	-0.008841187	3	2
0.2505	0.4002	0.018664226	3	3
0.2505	0.4501	-0.008683559	1	1
0.2505	0.4501	-0.010792822	1	2
0.2505	0.4501	0.019476414	1	3
0.2505	0.4501	0.01736714	2	1
0.2505	0.4501	0.02158568	2	2
0.2505	0.4501	-0.0389528	2	3
0.2505	0.4501	-0.00868357	3	1
0.2505	0.4501	-0.010792822	3	2
0.2505	0.4501	0.019476414	3	3
0.2505	0.5	-0.0075145382	1	1
0.2505	0.5	-0.012388796	1	2
0.2505	0.5	0.019903332	1	3
0.2505	0.5	0.015029073	2	1
0.2505	0.5	0.024777599	2	2
0.2505	0.5	-0.039806657	2	3
0.2505	0.5	-0.0075145327	3	1
0.2505	0.5	-0.012388781	3	2
0.2505	0.5	0.019903287	3	3
0.2505	0.5499	-0.0063521825	1	1
0.2505	0.5499	-0.0135867745	1	2
0.2505	0.5499	0.019939035	1	3
0.2505	0.5499	0.012704369	2	1
0.2505	0.5499	0.027173564	2	2
0.2505	0.5499	-0.03987792	2	3
0.2505	0.5499	-0.006352177	3	1
0.2505	0.5499	-0.013586745	3	2
0.2505	0.5499	0.019938946	3	3
0.2505	0.5998	-0.005225368	1	1
0.2505	0.5998	-0.014348179	1	2
0.2505	0.5998	0.019573584	1	3
0.2505	0.5998	0.010450738	2	1
0.2505	0.5998	0.028696377	2	2
0.2505	0.5998	-0.0391471	2	3
0.2505	0.5998	-0.0052253716	3	1
0.2505	0.5998	-0.014348194	3	2
0.2505	0.5998	0.01957357	3	3
0.2505	0.6497	-0.004158199	1	1
0.2505	0.6497	-0.014635816	1	2
0.2505	0.6497	0.01879406	1	3
0.2505	0.6497	0.008316403	2	1
0.2505	0.6497	0.029271655	2	2
0.2505	0.6497	-0.03758803	2	3
0.2505	0.6497	-0.0041582007	3	1
0.2505	0.6497	-0.014635824	3	2
0.2505	0.6497	0.01879409	3	3
0.2505	0.6996	-0.0031718183	1	1
0.2505	0.6996	-0.01441247	1	2
0.2505	0.6996	0.017584294	1	3
0.2505	0.6996	0.0063436404	2	1
0.2505	0.6996	0.028824922	2	2
0.2505	0.6996	-0.035168566	2	3
0.2505	0.6996	-0.003171823	3	1
0.2505	0.6996	-0.01441247	3	2
0.2505	0.6996	0.017584294	3	3
0.2505	0.7495	-0.002285604	1	1
0.2505	0.7495	-0.013640024	1	2
0.2505	0.7495	0.015925676	1	3
0.2505	0.7495	0.0045712087	2	1
0.2505	0.7495	0.027280033	2	2
0.2505	0.7495	-0.031851232	2	3
0.2505	0.7495	-0.002285603	3	1
0.2505	0.7495	-0.013640009	3	2
0.2505	0.7495	0.015925646	3	3
0.2505	0.7994	-0.0015179943	1	1
0.2505	0.7994	-0.012278952	1	2
0.2505	0.7994	0.013796955	1	3
0.2505	0.7994	0.0030359882	2	1
0.2505	0.7994	0.024557903	2	2
0.2505	0.7994	-0.027593888	2	3
0.2505	0.7994	-0.0015179927	3	1
0.2505	0.7994	-0.012278929	3	2
0.2505	0.7994	0.013796955	3	3
0.2505	0.8493	-0.0008871043	1	1
0.2505	0.8493	-0.010287955	1	2
0.2505	0.8493	0.011175036	1	3
0.2505	0.8493	0.0017742079	2	1
0.2505	0.8493	0.020575885	2	2
0.2505	0.8493	-0.022350088	2	3
0.2505	0.8493	-0.0008871036	3	1
0.2505	0.8493	-0.010287944	3	2
0.2505	0.8493	0.011175036	3	3
0.2505	0.8992	-0.0004111564	1	1
0.2505	0.8992	-0.007623706	1	2
0.2505	0.8992	0.0080349445	1	3
0.2505	0.8992	0.00082231313	2	1
0.2505	0.8992	0.015247406	2	2
0.2505	0.8992	-0.016069714	2	3
0.2505	0.8992	-0.0004111564	3	1
0.2505	0.8992	-0.007623691	3	2
0.2505	0.8992	0.008034885	3	3
0.2505	0.9491	-0.00010885154	1	1
0.2505	0.9491	-0.0042409245	1	2
0.2505	0.9491	0.0043497086	1	3
0.2505	0.9491	0.00021770311	2	1
0.2505	0.9491	0.008481842	2	2
0.2505	0.9491	-0.008699544	2	3
0.2505	0.9491	-0.000108851615	3	1
0.2505	0.9491	-0.0042409245	3	2
0.2505	0.9491	0.0043497086	3	3
0.2505	0.999	-4.4180915e-8	1	1
0.2505	0.999	-9.136816e-5	1	2
0.2505	0.999	9.140372e-5	1	3
0.2505	0.999	8.836186e-8	2	1
0.2505	0.999	0.00018273624	2	2
0.2505	0.999	-0.00018282421	2	3
0.2505	0.999	-4.4180936e-8	3	1
0.2505	0.999	-9.13681e-5	3	2
0.2505	0.999	9.140372e-5	3	3
0.3004	0.001	-0.00023141503	1	1
0.3004	0.001	0.00022375025	1	2
0.3004	0.001	7.657218e-6	1	3
0.3004	0.001	0.00046283007	2	1
0.3004	0.001	-0.00044751912	2	2
0.3004	0.001	-1.5314872e-5	2	3
0.3004	0.001	-0.00023144484	3	1
0.3004	0.001	0.00022376142	3	2
0.3004	0.001	7.657509e-6	3	3
0.3004	0.0509	-0.0078343	1	1
0.3004	0.0509	0.0053516626	1	2
0.3004	0.0509	0.0024826583	1	3
0.3004	0.0509	0.01566863	2	1
0.3004	0.0509	-0.01070331	2	2
0.3004	0.0509	-0.00496531	2	3
0.3004	0.0509	-0.0078342855	3	1
0.3004	0.0509	0.0053516477	3	2
0.3004	0.0509	0.0024826564	3	3
0.3004	0.1008	-0.011343196	1	1
0.3004	0.1008	0.005515754	1	2
0.3004	0.1008	0.005827442	1	3
0.3004	0.1008	0.022686377	2	1
0.3004	0.1008	-0.011031561	2	2
0.3004	0.1008	-0.011654874	2	3
0.3004	0.1008	-0.011343226	3	1
0.3004	0.1008	0.005515754	3	2
0.3004	0.1008	0.0058274344	3	3
0.3004	0.1507	-0.012761459	1	1
0.3004	0.1507	0.003791213	1	2
0.3004	0.1507	0.008970246	1	3
0.3004	0.1507	0.025522947	2	1
0.3004	0.1507	-0.007582411	2	2
0.3004	0.1507	-0.017940523	2	3
0.3004	0.1507	-0.012761503	3	1
0.3004	0.1507	0.0037911832	3	2
0.3004	0.1507	0.008970268	3	3
0.3004	0.2006	-0.013032548	1	1
0.3004	0.2006	0.0013368279	1	2
0.3004	0.2006	0.011695698	1	3
0.3004	0.2006	0.026065081	2	1
0.3004	0.2006	-0.002673626	2	2
0.3004	0.2006	-0.023391455	2	3
0.3004	0.2006	-0.013032578	3	1
0.3004	0.2006	0.0013367832	3	2
0.3004	0.2006	0.011695743	3	3
0.3004	0.2505	-0.012646526	1	1
0.3004	0.2505	-0.0013299435	1	2
0.3004	0.2505	0.013976492	1	3
0.3004	0.2505	0.025293052	2	1
0.3004	0.2505	0.002659887	2	2
0.3004	0.2505	-0.02795292	2	3
0.3004	0.2505	-0.012646511	3	1
0.3004	0.2505	-0.0013299286	3	2
0.3004	0.2505	0.01397647	3	3
0.3004	0.3004	-0.011874728	1	1
0.3004	0.3004	-0.0039541572	1	2
0.3004	0.3004	0.01582896	1	3
0.3004	0.3004	0.023749504	2	1
0.3004	0.3004	0.007908419	2	2
0.3004	0.3004	-0.03165789	2	3
0.3004	0.3004	-0.011874728	3	1
0.3004	0.3004	-0.003954217	3	2
0.3004	0.3004	0.015829004	3	3
0.3004	0.3503	-0.010877334	1	1
0.3004	0.3503	-0.006397888	1	2
0.3004	0.3503	0.01727523	1	3
0.3004	0.3503	0.021754693	2	1
0.3004	0.3503	0.012795754	2	2
0.3004	0.3503	-0.03455044	2	3
0.3004	0.3503	-0.010877352	3	1
0.3004	0.3503	-0.006397873	3	2
0.3004	0.3503	0.017275244	3	3
0.3004	0.4002	-0.009754583	1	1
0.3004	0.4002	-0.008578226	1	2
0.3004	0.4002	0.01833278	1	3
0.3004	0.4002	0.019509166	2	1
0.3004	0.4002	0.017156407	2	2
0.3004	0.4002	-0.036665566	2	3
0.3004	0.4002	-0.009754594	3	1
0.3004	0.4002	-0.008578211	3	2
0.3004	0.4002	0.01833278	3	3
0.3004	0.4501	-0.008572828	1	1
0.3004	0.4501	-0.010439932	1	2
0.3004	0.4501	0.019012824	1	3
0.3004	0.4501	0.017145688	2	1
0.3004	0.4501	0.020879962	2	2
0.3004	0.4501	-0.038025655	2	3
0.3004	0.4501	-0.00857285	3	1
0.3004	0.4501	-0.010440007	3	2
0.3004	0.4501	0.019012854	3	3
0.3004	0.5	-0.007378446	1	1
0.3004	0.5	-0.0119419545	1	2
0.3004	0.5	0.019320399	1	3
0.3004	0.5	0.014756901	2	1
0.3004	0.5	0.023883939	2	2
0.3004	0.5	-0.038640816	2	3
0.3004	0.5	-0.0073784534	3	1
0.3004	0.5	-0.011941984	3	2
0.3004	0.5	0.019320428	3	3
0.3004	0.5499	-0.006205488	1	1
0.3004	0.5499	-0.013050005	1	2
0.3004	0.5499	0.019255474	1	3
0.3004	0.5499	0.012410968	2	1
0.3004	0.5499	0.026100017	2	2
0.3004	0.5499	-0.038510997	2	3
0.3004	0.5499	-0.0062054805	3	1
0.3004	0.5499	-0.013050035	3	2
0.3004	0.5499	0.01925549	3	3
0.3004	0.5998	-0.005080374	1	1
0.3004	0.5998	-0.013733074	1	2
0.3004	0.5998	0.01881349	1	3
0.3004	0.5998	0.010160748	2	1
0.3004	0.5998	0.027466182	2	2
0.3004	0.5998	-0.037626892	2	3
0.3004	0.5998	-0.0050803684	3	1
0.3004	0.5998	-0.013733074	3	2
0.3004	0.5998	0.01881349	3	3
0.3004	0.6497	-0.004024693	1	1
0.3004	0.6497	-0.013961226	1	2
0.3004	0.6497	0.01798585	1	3
0.3004	0.6497	0.008049378	2	1
0.3004	0.6497	0.027922366	2	2
0.3004	0.6497	-0.035971772	2	3
0.3004	0.6497	-0.004024689	3	1
0.3004	0.6497	-0.013961203	3	2
0.3004	0.6497	0.01798591	3	3
0.3004	0.6996	-0.0030570216	1	1
0.3004	0.6996	-0.01370398	1	2
0.3004	0.6996	0.016761035	1	3
0.3004	0.6996	0.006114046	2	1
0.3004	0.6996	0.027407974	2	2
0.3004	0.6996	-0.03352201	2	3
0.3004	0.6996	-0.003057018	3	1
0.3004	0.6996	-0.013703957	3	2
0.3004	0.6996	0.016761005	3	3
0.3004	0.7495	-0.00219414	1	1
0.3004	0.7495	-0.012930028	1	2
0.3004	0.7495	0.015124172	1	3
0.3004	0.7495	0.004388281	2	1
0.3004	0.7495	0.025860101	2	2
0.3004	0.7495	-0.03024837	2	3
0.3004	0.7495	-0.002194141	3	1
0.3004	0.7495	-0.0129300505	3	2
0.3004	0.7495	0.015124232	3	3
0.3004	0.7994	-0.0014518565	1	1
0.3004	0.7994	-0.011606418	1	2
0.3004	0.7994	0.013058335	1	3
0.3004	0.7994	0.0029037145	2	1
0.3004	0.7994	0.023212869	2	2
0.3004	0.7994	-0.026116576	2	3
0.3004	0.7994	-0.0014518569	3	1
0.3004	0.7994	-0.0116064325	3	2
0.3004	0.7994	0.013058335	3	3
0.3004	0.8493	-0.000845582	1	1
0.3004	0.8493	-0.009698264	1	2
0.3004	0.8493	0.010543883	1	3
0.3004	0.8493	0.0016911636	2	1
0.3004	0.8493	0.019396544	2	2
0.3004	0.8493	-0.021087702	2	3
0.3004	0.8493	-0.000845582	3	1
0.3004	0.8493	-0.009698264	3	2
0.3004	0.8493	0.010543883	3	3
0.3004	0.8992	-0.00039076392	1	1
0.3004	0.8992	-0.007168658	1	2
0.3004	0.8992	0.0075594485	1	3
0.3004	0.8992	0.00078152755	2	1
0.3004	0.8992	0.014337317	2	2
0.3004	0.8992	-0.015118841	2	3
0.3004	0.8992	-0.00039076363	3	1
0.3004	0.8992	-0.0071686544	3	2
0.3004	0.8992	0.0075594485	3	3
0.3004	0.9491	-0.000103245955	1	1
0.3004	0.9491	-0.003978526	1	2
0.3004	0.9491	0.0040818155	1	3
0.3004	0.9491	0.00020649195	2	1
0.3004	0.9491	0.00795706	2	2
0.3004	0.9491	-0.008163549	2	3
0.3004	0.9491	-0.00010324597	3	1
0.3004	0.9491	-0.003978526	3	2
0.3004	0.9491	0.0040818453	3	3
0.3004	0.999	-4.1984038e-8	1	1
0.3004	0.999	-8.5539126e-5	1	2
0.3004	0.999	8.5532665e-5	1	3
0.3004	0.999	8.396808e-8	2	1
0.3004	0.999	0.0001710782	2	2
0.3004	0.999	-0.00017116219	2	3
0.3004	0.999	-4.1984066e-8	3	1
0.3004	0.999	-8.5539126e-5	3	2
0.3004	0.999	8.559227e-5	3	3
0.3503	0.001	-0.00023764372	1	1
0.3503	0.001	0.00022976846	1	2
0.3503	0.001	7.858733e-6	1	3
0.3503	0.001	0.00047519803	2	1
0.3503	0.001	-0.00045953877	2	2
0.3503	0.001	-1.571764e-5	2	3
0.3503	0.001	-0.00023770332	3	1
0.3503	0.001	0.00022976287	3	2
0.3503	0.001	7.8586745e-6	3	3
0.3503	0.0509	-0.008054137	1	1
0.3503	0.0509	0.005514905	1	2
0.3503	0.0509	0.0025392845	1	3
0.3503	0.0509	0.016108438	2	1
0.3503	0.0509	-0.011029817	2	2
0.3503	0.0509	-0.0050785765	2	3
0.3503	0.0509	-0.008054197	3	1
0.3503	0.0509	0.005514927	3	2
0.3503	0.0509	0.0025393032	3	3
0.3503	0.1008	-0.011592165	1	1
0.3503	0.1008	0.0056800246	1	2
0.3503	0.1008	0.0059121586	1	3
0.3503	0.1008	0.02318436	2	1
0.3503	0.1008	-0.011360042	2	2
0.3503	0.1008	-0.011824312	2	3
0.3503	0.1008	-0.011592165	3	1
0.3503	0.1008	0.0056800395	3	2
0.3503	0.1008	0.0059121586	3	3
0.3503	0.1507	-0.012952849	1	1
0.3503	0.1507	0.0039263815	1	2
0.3503	0.1507	0.009026419	1	3
0.3503	0.1507	0.025905624	2	1
0.3503	0.1507	-0.007852808	2	2
0.3503	0.1507	-0.018052844	2	3
0.3503	0.1507	-0.012952834	3	1
0.3503	0.1507	0.0039263517	3	2
0.3503	0.1507	0.009026419	3	3
0.3503	0.2006	-0.013137877	1	1
0.3503	0.2006	0.0014598668	1	2
0.3503	0.2006	0.0116780475	1	3
0.3503	0.2006	0.026275776	2	1
0.3503	0.2006	-0.002919674	2	2
0.3503	0.2006	-0.023356093	2	3
0.3503	0.2006	-0.01313787	3	1
0.3503	0.2006	0.001459837	3	2
0.3503	0.2006	0.01167807	3	3
0.3503	0.2505	-0.012665145	1	1
0.3503	0.2505	-0.0011897385	1	2
0.3503	0.2505	0.013854906	1	3
0.3503	0.2505	0.025330279	2	1
0.3503	0.2505	0.0023794994	2	2
0.3503	0.2505	-0.027709756	2	3
0.3503	0.2505	-0.012665123	3	1
0.3503	0.2505	-0.0011897385	3	2
0.3503	0.2505	0.013854891	3	3
0.3503	0.3004	-0.011818163	1	1
0.3503	0.3004	-0.0037682801	1	2
0.3503	0.3004	0.015586458	1	3
0.3503	0.3004	0.023636319	2	1
0.3503	0.3004	0.0075366423	2	2
0.3503	0.3004	-0.03117295	2	3
0.3503	0.3004	-0.011818156	3	1
0.3503	0.3004	-0.00376831	3	2
0.3503	0.3004	0.015586503	3	3
0.3503	0.3503	-0.01076182	1	1
0.3503	0.3503	-0.0061434954	1	2
0.3503	0.3503	0.016905323	1	3
0.3503	0.3503	0.021523632	2	1
0.3503	0.3503	0.012286991	2	2
0.3503	0.3503	-0.033810638	2	3
0.3503	0.3503	-0.010761812	3	1
0.3503	0.3503	-0.0061434805	3	2
0.3503	0.3503	0.016905308	3	3
0.3503	0.4002	-0.00959748	1	1
0.3503	0.4002	-0.00823994	1	2
0.3503	0.4002	0.017837375	1	3
0.3503	0.4002	0.01919495	2	1
0.3503	0.4002	0.016479775	2	2
0.3503	0.4002	-0.035674736	2	3
0.3503	0.4002	-0.009597484	3	1
0.3503	0.4002	-0.008239865	3	2
0.3503	0.4002	0.017837316	3	3
0.3503	0.4501	-0.008390743	1	1
0.3503	0.4501	-0.010010034	1	2
0.3503	0.4501	0.018400788	1	3
0.3503	0.4501	0.016781472	2	1
0.3503	0.4501	0.020020097	2	2
0.3503	0.4501	-0.036801558	2	3
0.3503	0.4501	-0.00839074	3	1
0.3503	0.4501	-0.010010049	3	2
0.3503	0.4501	0.018400803	3	3
0.3503	0.5	-0.0071861893	1	1
0.3503	0.5	-0.01142028	1	2
0.3503	0.5	0.018606454	1	3
0.3503	0.5	0.014372372	2	1
0.3503	0.5	0.022840552	2	2
0.3503	0.5	-0.03721291	2	3
0.3503	0.5	-0.0071861856	3	1
0.3503	0.5	-0.01142025	3	2
0.3503	0.5	0.01860644	3	3
0.3503	0.5499	-0.006015757	1	1
0.3503	0.5499	-0.012443572	1	2
0.3503	0.5499	0.018459365	1	3
0.3503	0.5499	0.012031516	2	1
0.3503	0.5499	0.024887174	2	2
0.3503	0.5499	-0.036918692	2	3
0.3503	0.5499	-0.0060157552	3	1
0.3503	0.5499	-0.012443602	3	2
0.3503	0.5499	0.01845935	3	3
0.3503	0.5998	-0.0049034767	1	1
0.3503	0.5998	-0.013055801	1	2
0.3503	0.5998	0.017959237	1	3
0.3503	0.5998	0.009806955	2	1
0.3503	0.5998	0.026111588	2	2
0.3503	0.5998	-0.035918545	2	3
0.3503	0.5998	-0.0049034767	3	1
0.3503	0.5998	-0.013055801	3	2
0.3503	0.5998	0.017959237	3	3
0.3503	0.6497	-0.0038684886	1	1
0.3503	0.6497	-0.013233334	1	2
0.3503	0.6497	0.017101824	1	3
0.3503	0.6497	0.0077369832	2	1
0.3503	0.6497	0.026466653	2	2
0.3503	0.6497	-0.034203656	2	3
0.3503	0.6497	-0.0038684905	3	1
0.3503	0.6497	-0.013233334	3	2
0.3503	0.6497	0.017101794	3	3
0.3503	0.6996	-0.0029269224	1	1
0.3503	0.6996	-0.012952141	1	2
0.3503	0.6996	0.015879095	1	3
0.3503	0.6996	0.0058538457	2	1
0.3503	0.6996	0.025904272	2	2
0.3503	0.6996	-0.031758115	2	3
0.3503	0.6996	-0.0029269205	3	1
0.3503	0.6996	-0.012952112	3	2
0.3503	0.6996	0.015879065	3	3
0.3503	0.7495	-0.0020930725	1	1
0.3503	0.7495	-0.012186848	1	2
0.3503	0.7495	0.014279932	1	3
0.3503	0.7495	0.0041861474	2	1
0.3503	0.7495	0.024373716	2	2
0.3503	0.7495	-0.028559856	2	3
0.3503	0.7495	-0.002093074	3	1
0.3503	0.7495	-0.012186848	3	2
0.3503	0.7495	0.014279962	3	3
0.3503	0.7994	-0.0013802634	1	1
0.3503	0.7994	-0.010910429	1	2
0.3503	0.7994	0.012290686	1	3
0.3503	0.7994	0.0027605244	2	1
0.3503	0.7994	0.02182085	2	2
0.3503	0.7994	-0.024581365	2	3
0.3503	0.7994	-0.0013802624	3	1
0.3503	0.7994	-0.010910422	3	2
0.3503	0.7994	0.012290657	3	3
0.3503	0.8493	-0.0008013954	1	1
0.3503	0.8493	-0.009093847	1	2
0.3503	0.8493	0.009895295	1	3
0.3503	0.8493	0.0016027914	2	1
0.3503	0.8493	0.018187715	2	2
0.3503	0.8493	-0.019790493	2	3
0.3503	0.8493	-0.0008013954	3	1
0.3503	0.8493	-0.009093855	3	2
0.3503	0.8493	0.009895295	3	3
0.3503	0.8992	-0.0003693716	1	1
0.3503	0.8992	-0.006706074	1	2
0.3503	0.8992	0.0070754886	1	3
0.3503	0.8992	0.0007387432	2	1
0.3503	0.8992	0.013412142	2	2
0.3503	0.8992	-0.014150884	2	3
0.3503	0.8992	-0.00036937185	3	1
0.3503	0.8992	-0.0067060627	3	2
0.3503	0.8992	0.007075429	3	3
0.3503	0.9491	-9.7433134e-5	1	1
0.3503	0.9491	-0.0037136525	1	2
0.3503	0.9491	0.0038111508	1	3
0.3503	0.9491	0.00019486652	2	1
0.3503	0.9491	0.0074273194	2	2
0.3503	0.9491	-0.0076221824	2	3
0.3503	0.9491	-9.743334e-5	3	1
0.3503	0.9491	-0.0037136618	3	2
0.3503	0.9491	0.0038110912	3	3
0.3503	0.999	-3.9720817e-8	1	1
0.3503	0.999	-7.9688936e-5	1	2
0.3503	0.999	7.972121e-5	1	3
0.3503	0.999	7.94416e-8	2	1
0.3503	0.999	0.00015937764	2	2
0.3503	0.999	-0.00015945733	2	3
0.3503	0.999	-3.9720796e-8	3	1
0.3503	0.999	-7.968885e-5	3	2
0.3503	0.999	7.966161e-5	3	3
0.4002	0.001	-0.0002385974	1	1
0.4002	0.001	0.0002306737	1	2
0.4002	0.001	7.88382e-6	1	3
0.4002	0.001	0.00047710538	2	1
0.4002	0.001	-0.00046134368	2	2
0.4002	0.001	-1.5767524e-5	2	3
0.4002	0.001	-0.00023853779	3	1
0.4002	0.001	0.00023066998	3	2
0.4002	0.001	7.883704e-6	3	3
0.4002	0.0509	-0.008108705	1	1
0.4002	0.0509	0.005569443	1	2
0.4002	0.0509	0.0025392082	1	3
0.4002	0.0509	0.016217247	2	1
0.4002	0.0509	-0.011138901	2	2
0.4002	0.0509	-0.005078409	2	3
0.4002	0.0509	-0.0081086755	3	1
0.4002	0.0509	0.0055694133	3	2
0.4002	0.0509	0.0025391933	3	3
0.4002	0.1008	-0.011630341	1	1
0.4002	0.1008	0.005752012	1	2
0.4002	0.1008	0.0058782883	1	3
0.4002	0.1008	0.023260638	2	1
0.4002	0.1008	-0.011504121	2	2
0.4002	0.1008	-0.011756575	2	3
0.4002	0.1008	-0.011630371	3	1
0.4002	0.1008	0.005752027	3	2
0.4002	0.1008	0.0058782734	3	3
0.4002	0.1507	-0.012934968	1	1
0.4002	0.1507	0.0040118396	1	2
0.4002	0.1507	0.008923091	1	3
0.4002	0.1507	0.025869884	2	1
0.4002	0.1507	-0.008023754	2	2
0.4002	0.1507	-0.017846158	2	3
0.4002	0.1507	-0.012934968	3	1
0.4002	0.1507	0.0040118545	3	2
0.4002	0.1507	0.008923046	3	3
0.4002	0.2006	-0.013052933	1	1
0.4002	0.2006	0.0015737712	1	2
0.4002	0.2006	0.011479184	1	3
0.4002	0.2006	0.026105888	2	1
0.4002	0.2006	-0.0031474903	2	2
0.4002	0.2006	-0.02295837	2	3
0.4002	0.2006	-0.01305294	3	1
0.4002	0.2006	0.0015737861	3	2
0.4002	0.2006	0.011479199	3	3
0.4002	0.2505	-0.012517728	1	1
0.4002	0.2505	-0.0010267496	1	2
0.4002	0.2505	0.013544425	1	3
0.4002	0.2505	0.025035463	2	1
0.4002	0.2505	0.002053395	2	2
0.4002	0.2505	-0.027088858	2	3
0.4002	0.2505	-0.012517735	3	1
0.4002	0.2505	-0.0010267049	3	2
0.4002	0.2505	0.013544403	3	3
0.4002	0.3004	-0.01162041	1	1
0.4002	0.3004	-0.0035367012	1	2
0.4002	0.3004	0.015157066	1	3
0.4002	0.3004	0.023240823	2	1
0.4002	0.3004	0.0070733726	2	2
0.4002	0.3004	-0.030314218	2	3
0.4002	0.3004	-0.011620425	3	1
0.4002	0.3004	-0.003536716	3	2
0.4002	0.3004	0.015157118	3	3
0.4002	0.3503	-0.0105287805	1	1
0.4002	0.3503	-0.00582844	1	2
0.4002	0.3503	0.016357169	1	3
0.4002	0.3503	0.02105755	2	1
0.4002	0.3503	0.011656858	2	2
0.4002	0.3503	-0.03271444	2	3
0.4002	0.3503	-0.010528799	3	1
0.4002	0.3503	-0.00582844	3	2
0.4002	0.3503	0.016357228	3	3
0.4002	0.4002	-0.0093444735	1	1
0.4002	0.4002	-0.007832572	1	2
0.4002	0.4002	0.01717703	1	3
0.4002	0.4002	0.018688943	2	1
0.4002	0.4002	0.015665092	2	2
0.4002	0.4002	-0.034354027	2	3
0.4002	0.4002	-0.00934447	3	1
0.4002	0.4002	-0.007832527	3	2
0.4002	0.4002	0.01717703	3	3
0.4002	0.4501	-0.008131977	1	1
0.4002	0.4501	-0.009507999	1	2
0.4002	0.4501	0.01764001	1	3
0.4002	0.4501	0.016263949	2	1
0.4002	0.4501	0.019016027	2	2
0.4002	0.4501	-0.035279963	2	3
0.4002	0.4501	-0.008131966	3	1
0.4002	0.4501	-0.009507999	3	2
0.4002	0.4501	0.017639995	3	3
0.4002	0.5	-0.006934095	1	1
0.4002	0.5	-0.010827586	1	2
0.4002	0.5	0.017761767	1	3
0.4002	0.5	0.0138682015	2	1
0.4002	0.5	0.021655284	2	2
0.4002	0.5	-0.035523456	2	3
0.4002	0.5	-0.0069340877	3	1
0.4002	0.5	-0.010827616	3	2
0.4002	0.5	0.017761767	3	3
0.4002	0.5499	-0.0057805926	1	1
0.4002	0.5499	-0.011770606	1	2
0.4002	0.5499	0.017551154	1	3
0.4002	0.5499	0.011561186	2	1
0.4002	0.5499	0.023541253	2	2
0.4002	0.5499	-0.03510245	2	3
0.4002	0.5499	-0.005780598	3	1
0.4002	0.5499	-0.011770666	3	2
0.4002	0.5499	0.017551199	3	3
0.4002	0.5998	-0.0046932157	1	1
0.4002	0.5998	-0.01231879	1	2
0.4002	0.5998	0.01701197	1	3
0.4002	0.5998	0.009386425	2	1
0.4002	0.5998	0.024637543	2	2
0.4002	0.5998	-0.034023978	2	3
0.4002	0.5998	-0.004693212	3	1
0.4002	0.5998	-0.01231879	3	2
0.4002	0.5998	0.01701191	3	3
0.4002	0.6497	-0.0036887797	1	1
0.4002	0.6497	-0.0124542415	1	2
0.4002	0.6497	0.016143024	1	3
0.4002	0.6497	0.007377572	2	1
0.4002	0.6497	0.024908546	2	2
0.4002	0.6497	-0.03228611	2	3
0.4002	0.6497	-0.0036887908	3	1
0.4002	0.6497	-0.012454301	3	2
0.4002	0.6497	0.016143113	3	3
0.4002	0.6996	-0.0027811062	1	1
0.4002	0.6996	-0.012158528	1	2
0.4002	0.6996	0.014939606	1	3
0.4002	0.6996	0.0055622165	2	1
0.4002	0.6996	0.024317078	2	2
0.4002	0.6996	-0.029879306	2	3
0.4002	0.6996	-0.0027811108	3	1
0.4002	0.6996	-0.012158588	3	2
0.4002	0.6996	0.014939636	3	3
0.4002	0.7495	-0.001982212	1	1
0.4002	0.7495	-0.011411652	1	2
0.4002	0.7495	0.013393879	1	3
0.4002	0.7495	0.0039644246	2	1
0.4002	0.7495	0.022823285	2	2
0.4002	0.7495	-0.026787695	2	3
0.4002	0.7495	-0.001982213	3	1
0.4002	0.7495	-0.01141163	3	2
0.4002	0.7495	0.013393879	3	3
0.4002	0.7994	-0.0013031429	1	1
0.4002	0.7994	-0.010191821	1	2
0.4002	0.7994	0.011494964	1	3
0.4002	0.7994	0.0026062839	2	1
0.4002	0.7994	0.020383611	2	2
0.4002	0.7994	-0.022989888	2	3
0.4002	0.7994	-0.0013031405	3	1
0.4002	0.7994	-0.010191791	3	2
0.4002	0.7994	0.011494935	3	3
0.4002	0.8493	-0.0007545282	1	1
0.4002	0.8493	-0.0084752925	1	2
0.4002	0.8493	0.009229809	1	3
0.4002	0.8493	0.0015090575	2	1
0.4002	0.8493	0.01695059	2	2
0.4002	0.8493	-0.018459644	2	3
0.4002	0.8493	-0.00075452914	3	1
0.4002	0.8493	-0.0084752925	3	2
0.4002	0.8493	0.009229839	3	3
0.4002	0.8992	-0.0003469754	1	1
0.4002	0.8992	-0.0062362403	1	2
0.4002	0.8992	0.006583184	1	3
0.4002	0.8992	0.0006939509	2	1
0.4002	0.8992	0.012472477	2	2
0.4002	0.8992	-0.013166431	2	3
0.4002	0.8992	-0.00034697528	3	1
0.4002	0.8992	-0.0062362403	3	2
0.4002	0.8992	0.006583214	3	3
0.4002	0.9491	-9.141187e-5	1	1
0.4002	0.9491	-0.0034464095	1	2
0.4002	0.9491	0.003537804	1	3
0.4002	0.9491	0.0001828236	2	1
0.4002	0.9491	0.006892807	2	2
0.4002	0.9491	-0.007075634	2	3
0.4002	0.9491	-9.1411785e-5	3	1
0.4002	0.9491	-0.0034464002	3	2
0.4002	0.9491	0.0035377443	3	3
0.4002	0.999	-3.7389867e-8	1	1
0.4002	0.999	-7.381794e-5	1	2
0.4002	0.999	7.376075e-5	1	3
0.4002	0.999	7.4779635e-8	2	1
0.4002	0.999	0.00014763547	2	2
0.4002	0.999	-0.00014771149	2	3
0.4002	0.999	-3.738981e-8	3	1
0.4002	0.999	-7.381762e-5	3	2
0.4002	0.999	7.376075e-5	3	3
0.4501	0.001	-0.00023388863	1	1
0.4501	0.001	0.00022617169	1	2
0.4501	0.001	7.723225e-6	1	3
0.4501	0.001	0.00046777725	2	1
0.4501	0.001	-0.00045234337	2	2
0.4501	0.001	-1.5446683e-5	2	3
0.4501	0.001	-0.00023388863	3	1
0.4501	0.001	0.00022616982	3	2
0.4501	0.001	7.723254e-6	3	3
0.4501	0.0509	-0.007988319	1	1
0.4501	0.0509	0.0055060685	1	2
0.4501	0.0509	0.002482254	1	3
0.4501	0.0509	0.015976667	2	1
0.4501	0.0509	-0.011012137	2	2
0.4501	0.0509	-0.004964525	2	3
0.4501	0.0509	-0.007988334	3	1
0.4501	0.0509	0.0055060834	3	2
0.4501	0.0509	0.002482269	3	3
0.4501	0.1008	-0.011445016	1	1
0.4501	0.1008	0.0057181567	1	2
0.4501	0.1008	0.0057269	1	3
0.4501	0.1008	0.022890031	2	1
0.4501	0.1008	-0.011436239	2	2
0.4501	0.1008	-0.011453765	2	3
0.4501	0.1008	-0.011444956	3	1
0.4501	0.1008	0.005718127	3	2
0.4501	0.1008	0.005726874	3	3
0.4501	0.1507	-0.012694553	1	1
0.4501	0.1507	0.0040323734	1	2
0.4501	0.1507	0.008662213	1	3
0.4501	0.1507	0.025389127	2	1
0.4501	0.1507	-0.008064695	2	2
0.4501	0.1507	-0.017324423	2	3
0.4501	0.1507	-0.012694553	3	1
0.4501	0.1507	0.0040323585	3	2
0.4501	0.1507	0.00866222	3	3
0.4501	0.2006	-0.012765139	1	1
0.4501	0.2006	0.0016636252	1	2
0.4501	0.2006	0.011101499	1	3
0.4501	0.2006	0.025530294	2	1
0.4501	0.2006	-0.0033272877	2	2
0.4501	0.2006	-0.02220304	2	3
0.4501	0.2006	-0.012765162	3	1
0.4501	0.2006	0.0016636103	3	2
0.4501	0.2006	0.011101529	3	3
0.4501	0.2505	-0.012193337	1	1
0.4501	0.2505	-0.00085423887	1	2
0.4501	0.2505	0.013047591	1	3
0.4501	0.2505	0.024386682	2	1
0.4501	0.2505	0.0017084852	2	2
0.4501	0.2505	-0.026095139	2	3
0.4501	0.2505	-0.0121933445	3	1
0.4501	0.2505	-0.00085422397	3	2
0.4501	0.2505	0.013047561	3	3
0.4501	0.3004	-0.011272542	1	1
0.4501	0.3004	-0.0032708198	1	2
0.4501	0.3004	0.014543377	1	3
0.4501	0.3004	0.022545103	2	1
0.4501	0.3004	0.0065416917	2	2
0.4501	0.3004	-0.029086795	2	3
0.4501	0.3004	-0.011272542	3	1
0.4501	0.3004	-0.0032708794	3	2
0.4501	0.3004	0.0145434365	3	3
0.4501	0.3503	-0.010171272	1	1
0.4501	0.3503	-0.005462259	1	2
0.4501	0.3503	0.015633509	1	3
0.4501	0.3503	0.02034251	2	1
0.4501	0.3503	0.010924444	2	2
0.4501	0.3503	-0.031266946	2	3
0.4501	0.3503	-0.010171242	3	1
0.4501	0.3503	-0.0054622144	3	2
0.4501	0.3503	0.015633434	3	3
0.4501	0.4002	-0.008990414	1	1
0.4501	0.4002	-0.0073638856	1	2
0.4501	0.4002	0.016354248	1	3
0.4501	0.4002	0.017980807	2	1
0.4501	0.4002	0.014727689	2	2
0.4501	0.4002	-0.032708514	2	3
0.4501	0.4002	-0.008990407	3	1
0.4501	0.4002	-0.0073638856	3	2
0.4501	0.4002	0.016354248	3	3
0.4501	0.4501	-0.0077929907	1	1
0.4501	0.4501	-0.008940056	1	2
0.4501	0.4501	0.016733006	1	3
0.4501	0.4501	0.01558597	2	1
0.4501	0.4501	0.01788003	2	2
0.4501	0.4501	-0.033466004	2	3
0.4501	0.4501	-0.007792987	3	1
0.4501	0.4501	-0.008940026	3	2
0.4501	0.4501	0.016732976	3	3
0.4501	0.5	-0.00661985	1	1
0.4501	0.5	-0.01016891	1	2
0.4501	0.5	0.016788736	1	3
0.4501	0.5	0.013239692	2	1
0.4501	0.5	0.020337798	2	2
0.4501	0.5	-0.0335775	2	3
0.4501	0.5	-0.0066198464	3	1
0.4501	0.5	-0.01016891	3	2
0.4501	0.5	0.016788721	3	3
0.4501	0.5499	-0.0054986216	1	1
0.4501	0.5499	-0.01103507	1	2
0.4501	0.5499	0.016533628	1	3
0.4501	0.5499	0.0109972255	2	1
0.4501	0.5499	0.022070028	2	2
0.4501	0.5499	-0.033067252	2	3
0.4501	0.5499	-0.0054986086	3	1
0.4501	0.5499	-0.011035025	3	2
0.4501	0.5499	0.016533583	3	3
0.4501	0.5998	-0.004448848	1	1
0.4501	0.5998	-0.011525169	1	2
0.4501	0.5998	0.015974015	1	3
0.4501	0.5998	0.008897696	2	1
0.4501	0.5998	0.02305033	2	2
0.4501	0.5998	-0.03194803	2	3
0.4501	0.5998	-0.004448848	3	1
0.4501	0.5998	-0.011525169	3	2
0.4501	0.5998	0.015973985	3	3
0.4501	0.6497	-0.0034852345	1	1
0.4501	0.6497	-0.011626437	1	2
0.4501	0.6497	0.015111655	1	3
0.4501	0.6497	0.00697047	2	1
0.4501	0.6497	0.023252923	2	2
0.4501	0.6497	-0.03022341	2	3
0.4501	0.6497	-0.003485241	3	1
0.4501	0.6497	-0.011626497	3	2
0.4501	0.6497	0.015111744	3	3
0.4501	0.6996	-0.002619491	1	1
0.4501	0.6996	-0.011325151	1	2
0.4501	0.6996	0.013944596	1	3
0.4501	0.6996	0.0052389773	2	1
0.4501	0.6996	0.02265027	2	2
0.4501	0.6996	-0.027889252	2	3
0.4501	0.6996	-0.0026194882	3	1
0.4501	0.6996	-0.011325158	3	2
0.4501	0.6996	0.013944626	3	3
0.4501	0.7495	-0.0018615802	1	1
0.4501	0.7495	-0.010605894	1	2
0.4501	0.7495	0.012467444	1	3
0.4501	0.7495	0.003723158	2	1
0.4501	0.7495	0.02121177	2	2
0.4501	0.7495	-0.02493494	2	3
0.4501	0.7495	-0.0018615779	3	1
0.4501	0.7495	-0.010605879	3	2
0.4501	0.7495	0.012467414	3	3
0.4501	0.7994	-0.0012205453	1	1
0.4501	0.7994	-0.00945162	1	2
0.4501	0.7994	0.010672152	1	3
0.4501	0.7994	0.0024410905	2	1
0.4501	0.7994	0.01890323	2	2
0.4501	0.7994	-0.021344319	2	3
0.4501	0.7994	-0.0012205462	3	1
0.4501	0.7994	-0.009451613	3	2
0.4501	0.7994	0.010672152	3	3
0.4501	0.8493	-0.00070501515	1	1
0.4501	0.8493	-0.007843215	1	2
0.4501	0.8493	0.00854823	1	3
0.4501	0.8493	0.001410029	2	1
0.4501	0.8493	0.01568644	2	2
0.4501	0.8493	-0.017096471	2	3
0.4501	0.8493	-0.0007050142	3	1
0.4501	0.8493	-0.007843226	3	2
0.4501	0.8493	0.00854823	3	3
0.4501	0.8992	-0.00032359012	1	1
0.4501	0.8992	-0.005759511	1	2
0.4501	0.8992	0.006083131	1	3
0.4501	0.8992	0.00064717967	2	1
0.4501	0.8992	0.011518992	2	2
0.4501	0.8992	-0.012166169	2	3
0.4501	0.8992	-0.00032358954	3	1
0.4501	0.8992	-0.0057594813	3	2
0.4501	0.8992	0.006083131	3	3
0.4501	0.9491	-8.5183754e-5	1	1
0.4501	0.9491	-0.003176855	1	2
0.4501	0.9491	0.0032620728	1	3
0.4501	0.9491	0.00017036773	2	1
0.4501	0.9491	0.0063537215	2	2
0.4501	0.9491	-0.0065240897	2	3
0.4501	0.9491	-8.518394e-5	3	1
0.4501	0.9491	-0.003176866	3	2
0.4501	0.9491	0.003262043	3	3
0.4501	0.999	-3.499109e-8	1	1
0.4501	0.999	-6.7926536e-5	1	2
0.4501	0.999	6.7949295e-5	1	3
0.4501	0.999	6.99821e-8	2	1
0.4501	0.999	0.00013585284	2	2
0.4501	0.999	-0.00013592374	2	3
0.4501	0.999	-3.4991018e-8	3	1
0.4501	0.999	-6.7926245e-5	3	2
0.4501	0.999	6.79791e-5	3	3
0.5	0.001	-0.00022351742	1	1
0.5	0.001	0.00021614693	1	2
0.5	0.001	7.375027e-6	1	3
0.5	0.001	0.00044706464	2	1
0.5	0.001	-0.00043231808	2	2
0.5	0.001	-1.4750665e-5	2	3
0.5	0.001	-0.00022354722	3	1
0.5	0.001	0.00021616556	3	2
0.5	0.001	7.3756382e-6	3	3
0.5	0.0509	-0.007690817	1	1
0.5	0.0509	0.005319968	1	2
0.5	0.0509	0.0023708958	1	3
0.5	0.0509	0.015381634	2	1
0.5	0.0509	-0.010639839	2	2
0.5	0.0509	-0.0047417684	2	3
0.5	0.0509	-0.0076907724	3	1
0.5	0.0509	0.005319923	3	2
0.5	0.0509	0.0023708753	3	3
0.5	0.1008	-0.011031032	1	1
0.5	0.1008	0.0055674314	1	2
0.5	0.1008	0.005463619	1	3
0.5	0.1008	0.022062108	2	1
0.5	0.1008	-0.011134863	2	2
0.5	0.1008	-0.01092724	2	3
0.5	0.1008	-0.011031032	3	1
0.5	0.1008	0.0055674165	3	2
0.5	0.1008	0.005463619	3	3
0.5	0.1507	-0.012224704	1	1
0.5	0.1507	0.003973663	1	2
0.5	0.1507	0.00825106	1	3
0.5	0.1507	0.02444937	2	1
0.5	0.1507	-0.007947281	2	2
0.5	0.1507	-0.016502066	2	3
0.5	0.1507	-0.012224659	3	1
0.5	0.1507	0.003973663	3	2
0.5	0.1507	0.008251015	3	3
0.5	0.2006	-0.0122671425	1	1
0.5	0.2006	0.0017146766	1	2
0.5	0.2006	0.010552451	1	3
0.5	0.2006	0.024534307	2	1
0.5	0.2006	-0.0034293532	2	2
0.5	0.2006	-0.021104932	2	3
0.5	0.2006	-0.01226715	3	1
0.5	0.2006	0.0017146617	3	2
0.5	0.2006	0.010552466	3	3
0.5	0.2505	-0.011685222	1	1
0.5	0.2505	-0.0006861985	1	2
0.5	0.2505	0.0123713985	1	3
0.5	0.2505	0.023370374	2	1
0.5	0.2505	0.0013723671	2	2
0.5	0.2505	-0.024742741	2	3
0.5	0.2505	-0.01168517	3	1
0.5	0.2505	-0.0006861985	3	2
0.5	0.2505	0.012371339	3	3
0.5	0.3004	-0.010768995	1	1
0.5	0.3004	-0.0029828846	1	2
0.5	0.3004	0.013751827	1	3
0.5	0.3004	0.021537963	2	1
0.5	0.3004	0.005965665	2	2
0.5	0.3004	-0.027503645	2	3
0.5	0.3004	-0.01076898	3	1
0.5	0.3004	-0.0029828548	3	2
0.5	0.3004	0.013751797	3	3
0.5	0.3503	-0.0096850395	1	1
0.5	0.3503	-0.0050549656	1	2
0.5	0.3503	0.014739975	1	3
0.5	0.3503	0.019370059	2	1
0.5	0.3503	0.010109894	2	2
0.5	0.3503	-0.02947995	2	3
0.5	0.3503	-0.009685025	3	1
0.5	0.3503	-0.0050549656	3	2
0.5	0.3503	0.01473996	3	3
0.5	0.4002	-0.008532394	1	1
0.5	0.4002	-0.0068420917	1	2
0.5	0.4002	0.015374467	1	3
0.5	0.4002	0.017064787	2	1
0.5	0.4002	0.013684176	2	2
0.5	0.4002	-0.030748952	2	3
0.5	0.4002	-0.008532394	3	1
0.5	0.4002	-0.0068420917	3	2
0.5	0.4002	0.015374497	3	3
0.5	0.4501	-0.0073719844	1	1
0.5	0.4501	-0.008312762	1	2
0.5	0.4501	0.015684783	1	3
0.5	0.4501	0.01474398	2	1
0.5	0.4501	0.016625576	2	2
0.5	0.4501	-0.031369545	2	3
0.5	0.4501	-0.0073719807	3	1
0.5	0.4501	-0.008312777	3	2
0.5	0.4501	0.015684813	3	3
0.5	0.5	-0.0062425137	1	1
0.5	0.5	-0.009449542	1	2
0.5	0.5	0.015692115	1	3
0.5	0.5	0.012485031	2	1
0.5	0.5	0.01889915	2	2
0.5	0.5	-0.031384163	2	3
0.5	0.5	-0.00624251	3	1
0.5	0.5	-0.009449571	3	2
0.5	0.5	0.015692085	3	3
0.5	0.5499	-0.0051694643	1	1
0.5	0.5499	-0.010241106	1	2
0.5	0.5499	0.015410572	1	3
0.5	0.5499	0.010338935	2	1
0.5	0.5499	0.020482287	2	2
0.5	0.5499	-0.03082122	2	3
0.5	0.5499	-0.005169468	3	1
0.5	0.5499	-0.010241136	3	2
0.5	0.5499	0.015410632	3	3
0.5	0.5998	-0.00417039	1	1
[truncated: 1,970 more rows]
