# Supplementary material for: Coevolution of male and female mate choice can destabilize reproductive isolation
Source: Nat Commun. 2019 Nov 12;10:5122. doi: 10.1038/s41467-019-12860-9 (PMC6851176; doi:10.1038/s41467-019-12860-9)
Supplement: Supplementary file 5 — Supplementary Software 1 [file 41467_2019_12860_MOESM5_ESM.zip › CodeChoosinessCoevolution/Data/LinkageDisequilibriumFMtestSelectionGradientDetailledAlpha0.txt]

percentFemale	percentMale	linkageDFM	genotypeF	genotypeM
0.001	0.001	2.3841858e-6	1	1
0.001	0.001	-2.24635e-6	1	2
0.001	0.001	-7.584458e-8	1	3
0.001	0.001	-2.2426248e-6	2	1
0.001	0.001	2.1732412e-6	2	2
0.001	0.001	7.334893e-8	2	3
0.001	0.001	-7.607741e-8	3	1
0.001	0.001	7.364724e-8	3	2
0.001	0.001	2.4868996e-9	3	3
0.001	0.0509	7.224083e-5	1	1
0.001	0.0509	-5.1110983e-5	1	2
0.001	0.0509	-2.1092594e-5	1	3
0.001	0.0509	-6.985292e-5	2	1
0.001	0.0509	4.944764e-5	2	2
0.001	0.0509	2.0399224e-5	2	3
0.001	0.0509	-2.3733592e-6	3	1
0.001	0.0509	1.6790873e-6	3	2
0.001	0.0509	6.9411544e-7	3	3
0.001	0.1008	0.00010770559	1	1
0.001	0.1008	-5.733967e-5	1	2
0.001	0.1008	-5.031377e-5	1	3
0.001	0.1008	-0.000104136765	2	1
0.001	0.1008	5.5478886e-5	2	2
0.001	0.1008	4.8657414e-5	2	3
0.001	0.1008	-3.5380363e-6	3	1
0.001	0.1008	1.8816208e-6	3	2
0.001	0.1008	1.6564081e-6	3	3
0.001	0.1507	0.00012609363	1	1
0.001	0.1507	-4.5627356e-5	1	2
0.001	0.1507	-8.0525875e-5	1	3
0.001	0.1507	-0.00012199022	2	1
0.001	0.1507	4.41242e-5	2	2
0.001	0.1507	7.7864155e-5	2	3
0.001	0.1507	-4.1427265e-6	3	1
0.001	0.1507	1.4924444e-6	3	2
0.001	0.1507	2.6502676e-6	3	3
0.001	0.2006	0.00013399124	1	1
0.001	0.2006	-2.4586916e-5	1	2
0.001	0.2006	-0.000109523535	1	3
0.001	0.2006	-0.00012964383	2	1
0.001	0.2006	2.3746863e-5	2	2
0.001	0.2006	0.00010589138	2	3
0.001	0.2006	-4.399626e-6	3	1
0.001	0.2006	7.969793e-7	3	2
0.001	0.2006	3.602545e-6	3	3
0.001	0.2505	0.00013493001	1	1
0.001	0.2505	1.1920929e-6	1	2
0.001	0.2505	-0.00013622642	1	3
0.001	0.2505	-0.00013053697	2	1
0.001	0.2505	-1.1976808e-6	2	2
0.001	0.2505	0.00013173465	2	3
0.001	0.2505	-4.4263725e-6	3	1
0.001	0.2505	-5.250331e-8	3	2
0.001	0.2505	4.4788176e-6	3	3
0.001	0.3004	0.00013107061	1	1
0.001	0.3004	2.8938055e-5	1	2
0.001	0.3004	-0.00016012788	1	3
0.001	0.3004	-0.00012681726	2	1
0.001	0.3004	-2.8014183e-5	2	2
0.001	0.3004	0.00015482493	2	3
0.001	0.3004	-4.29638e-6	3	1
0.001	0.3004	-9.639189e-7	3	2
0.001	0.3004	5.260168e-6	3	3
0.001	0.3503	0.00012397766	1	1
0.001	0.3503	5.6773424e-5	1	2
0.001	0.3503	-0.00018072128	1	3
0.001	0.3503	-0.000119924545	2	1
0.001	0.3503	-5.490333e-5	2	2
0.001	0.3503	0.00017482601	2	3
0.001	0.3503	-4.059126e-6	3	1
0.001	0.3503	-1.8756546e-6	3	2
0.001	0.3503	5.934853e-6	3	3
0.001	0.4002	0.00011461973	1	1
0.001	0.4002	8.329749e-5	1	2
0.001	0.4002	-0.00019797683	1	3
0.001	0.4002	-0.00011088513	2	1
0.001	0.4002	-8.0589205e-5	2	2
0.001	0.4002	0.00019146875	2	3
0.001	0.4002	-3.7494028e-6	3	1
0.001	0.4002	-2.7446658e-6	3	2
0.001	0.4002	6.493996e-6	3	3
0.001	0.4501	0.00010380149	1	1
0.001	0.4501	0.000107586384	1	2
0.001	0.4501	-0.00021147728	1	3
0.001	0.4501	-0.00010040868	2	1
0.001	0.4501	-0.000104088336	2	2
0.001	0.4501	0.00020449236	2	3
0.001	0.4501	-3.3917968e-6	3	1
0.001	0.4501	-3.537396e-6	3	2
0.001	0.4501	6.9292146e-6	3	3
0.001	0.5	9.2074275e-5	1	1
0.001	0.5	0.00012886524	1	2
0.001	0.5	-0.00022086501	1	3
0.001	0.5	-8.905772e-5	2	1
0.001	0.5	-0.00012458488	2	2
0.001	0.5	0.00021364726	2	3
0.001	0.5	-3.005167e-6	3	1
0.001	0.5	-4.227215e-6	3	2
0.001	0.5	7.2324765e-6	3	3
0.001	0.5499	7.983297e-5	1	1
0.001	0.5499	0.00014612079	1	2
0.001	0.5499	-0.00022614002	1	3
0.001	0.5499	-7.724576e-5	2	1
0.001	0.5499	-0.00014138035	2	2
0.001	0.5499	0.00021861866	2	3
0.001	0.5499	-2.603767e-6	3	1
0.001	0.5499	-4.789763e-6	3	2
0.001	0.5499	7.393479e-6	3	3
0.001	0.5998	6.750226e-5	1	1
0.001	0.5998	0.00015893579	1	2
0.001	0.5998	-0.00022655725	1	3
0.001	0.5998	-6.5312255e-5	2	1
0.001	0.5998	-0.00015377626	2	2
0.001	0.5998	0.00021908805	2	3
0.001	0.5998	-2.19906e-6	3	1
0.001	0.5998	-5.2022515e-6	3	2
0.001	0.5998	7.4012205e-6	3	3
0.001	0.6497	5.5339187e-5	1	1
0.001	0.6497	0.00016641617	1	2
0.001	0.6497	-0.00022178888	1	3
0.001	0.6497	-5.353801e-5	2	1
0.001	0.6497	-0.00016102754	2	2
0.001	0.6497	0.00021456555	2	3
0.001	0.6497	-1.8004721e-6	3	1
0.001	0.6497	-5.4398843e-6	3	2
0.001	0.6497	7.2403345e-6	3	3
0.001	0.6996	4.358217e-5	1	1
0.001	0.6996	0.00016778708	1	2
0.001	0.6996	-0.00021135807	1	3
0.001	0.6996	-4.216924e-5	2	1
0.001	0.6996	-0.00016231835	2	2
0.001	0.6996	0.00020448491	2	3
0.001	0.6996	-1.4163725e-6	3	1
0.001	0.6996	-5.475944e-6	3	2
0.001	0.6996	6.8921363e-6	3	3
0.001	0.7495	3.250502e-5	1	1
0.001	0.7495	0.00016203523	1	2
0.001	0.7495	-0.00019466877	1	3
0.001	0.7495	-3.1452975e-5	2	1
0.001	0.7495	-0.0001567509	2	2
0.001	0.7495	0.00018819422	2	3
0.001	0.7495	-1.0551121e-6	3	1
0.001	0.7495	-5.2807154e-6	3	2
0.001	0.7495	6.3357293e-6	3	3
0.001	0.7994	2.23862e-5	1	1
0.001	0.7994	0.00014813244	1	2
0.001	0.7994	-0.00017052889	1	3
0.001	0.7994	-2.1660817e-5	2	1
0.001	0.7994	-0.00014331285	2	2
0.001	0.7994	0.00016496703	2	3
0.001	0.7994	-7.256958e-7	3	1
0.001	0.7994	-4.821137e-6	3	2
0.001	0.7994	5.546899e-6	3	3
0.001	0.8493	1.3562851e-5	1	1
0.001	0.8493	0.00012502074	1	2
0.001	0.8493	-0.00013870001	1	3
0.001	0.8493	-1.3123878e-5	2	1
0.001	0.8493	-0.00012097787	2	2
0.001	0.8493	0.00013409927	2	3
0.001	0.8493	-4.3911677e-7	3	1
0.001	0.8493	-4.063928e-6	3	2
0.001	0.8493	4.5028864e-6	3	3
0.001	0.8992	6.487593e-6	1	1
0.001	0.8992	9.201467e-5	1	2
0.001	0.8992	-9.846687e-5	1	3
0.001	0.8992	-6.277289e-6	2	1
0.001	0.8992	-8.902652e-5	2	2
0.001	0.8992	9.530783e-5	2	3
0.001	0.8992	-2.097886e-7	3	1
0.001	0.8992	-2.9864314e-6	3	2
0.001	0.8992	3.1962409e-6	3	3
0.001	0.9491	1.7458806e-6	1	1
0.001	0.9491	4.9442053e-5	1	2
0.001	0.9491	-5.1140785e-5	1	3
0.001	0.9491	-1.6894192e-6	2	1
0.001	0.9491	-4.7836453e-5	2	2
0.001	0.9491	4.9527735e-5	2	3
0.001	0.9491	-5.6410443e-8	3	1
0.001	0.9491	-1.6025297e-6	3	2
0.001	0.9491	1.6590348e-6	3	3
0.001	0.999	6.853327e-10	1	1
0.001	0.999	9.590294e-7	1	2
0.001	0.999	-8.940697e-7	1	3
0.001	0.999	-6.6318684e-10	2	1
0.001	0.999	-9.2794653e-7	2	2
0.001	0.999	9.3504786e-7	2	3
0.001	0.999	-2.213936e-11	3	1
0.001	0.999	-3.1056743e-8	3	2
0.001	0.999	3.1199306e-8	3	3
0.0509	0.001	7.9631805e-5	1	1
0.0509	0.001	-7.69943e-5	1	2
0.0509	0.001	-2.6084017e-6	1	3
0.0509	0.001	-5.555153e-5	2	1
0.0509	0.001	5.3804368e-5	2	2
0.0509	0.001	1.8212013e-6	2	3
0.0509	0.001	-2.3975968e-5	3	1
0.0509	0.001	2.3195986e-5	3	2
0.0509	0.001	7.8708763e-7	3	3
0.0509	0.0509	0.002470851	1	1
0.0509	0.0509	-0.0017311871	1	2
0.0509	0.0509	-0.00073962845	1	3
0.0509	0.0509	-0.001712814	2	1
0.0509	0.0509	0.0012026355	2	2
0.0509	0.0509	0.0005102139	2	3
0.0509	0.0509	-0.00075802207	3	1
0.0509	0.0509	0.00052860193	3	2
0.0509	0.0509	0.00022942084	3	3
0.0509	0.1008	0.0036589801	1	1
0.0509	0.1008	-0.0018913746	1	2
0.0509	0.1008	-0.001767572	1	3
0.0509	0.1008	-0.0025365949	2	1
0.0509	0.1008	0.0013192743	2	2
0.0509	0.1008	0.0012173429	2	3
0.0509	0.1008	-0.0011223704	3	1
0.0509	0.1008	0.00057213753	3	2
0.0509	0.1008	0.0005502347	3	3
0.0509	0.1507	0.0042553246	1	1
0.0509	0.1507	-0.0014320016	1	2
0.0509	0.1507	-0.0028233305	1	3
0.0509	0.1507	-0.002954781	2	1
0.0509	0.1507	0.0010091811	2	2
0.0509	0.1507	0.0019456409	2	3
0.0509	0.1507	-0.001300551	3	1
0.0509	0.1507	0.0004228484	3	2
0.0509	0.1507	0.0008777012	3	3
0.0509	0.2006	0.00448972	1	1
0.0509	0.2006	-0.00066435337	1	2
0.0509	0.2006	-0.0038254187	1	3
0.0509	0.2006	-0.003124766	2	1
0.0509	0.2006	0.00048412383	2	2
0.0509	0.2006	0.0026405752	2	3
0.0509	0.2006	-0.0013650004	3	1
0.0509	0.2006	0.00018018298	3	2
0.0509	0.2006	0.0011848155	3	3
0.0509	0.2505	0.004488796	1	1
0.0509	0.2505	0.0002477467	1	2
0.0509	0.2505	-0.004736662	1	3
0.0509	0.2505	-0.0031324401	2	1
0.0509	0.2505	-0.00014460087	2	2
0.0509	0.2505	0.0032769442	2	3
0.0509	0.2505	-0.0013563931	3	1
0.0509	0.2505	-0.00010326691	3	2
0.0509	0.2505	0.0014596535	3	3
0.0509	0.3004	0.004331082	1	1
0.0509	0.3004	0.0012066066	1	2
0.0509	0.3004	-0.0055377036	1	3
0.0509	0.3004	-0.0030310303	2	1
0.0509	0.3004	-0.00081017613	2	2
0.0509	0.3004	0.003841184	2	3
0.0509	0.3004	-0.0013000723	3	1
0.0509	0.3004	-0.0003964249	3	2
0.0509	0.3004	0.0016964963	3	3
0.0509	0.3503	0.0040685236	1	1
0.0509	0.3503	0.0021488965	1	2
0.0509	0.3503	-0.006217405	1	3
0.0509	0.3503	-0.0028557666	2	1
0.0509	0.3503	-0.00146918	2	2
0.0509	0.3503	0.004324943	2	3
0.0509	0.3503	-0.0012127492	3	1
0.0509	0.3503	-0.00067973323	3	2
0.0509	0.3503	0.0018924847	3	3
0.0509	0.4002	0.0037369207	1	1
0.0509	0.4002	0.0030311346	1	2
0.0509	0.4002	-0.0067681074	1	3
0.0509	0.4002	-0.0026310645	2	1
0.0509	0.4002	-0.0020910203	2	2
0.0509	0.4002	0.0047220737	2	3
0.0509	0.4002	-0.0011058678	3	1
0.0509	0.4002	-0.0009401366	3	2
0.0509	0.4002	0.002046004	3	3
0.0509	0.4501	0.0033619702	1	1
0.0509	0.4501	0.0038212836	1	2
0.0509	0.4501	-0.007183224	1	3
0.0509	0.4501	-0.0023744702	2	1
0.0509	0.4501	-0.002652824	2	2
0.0509	0.4501	0.0050272644	2	3
0.0509	0.4501	-0.0009875046	3	1
0.0509	0.4501	-0.0011684466	3	2
0.0509	0.4501	0.0021559522	3	3
0.0509	0.5	0.0029624254	1	1
0.0509	0.5	0.004493654	1	2
0.0509	0.5	-0.0074560046	1	3
0.0509	0.5	-0.0020989273	2	1
0.0509	0.5	-0.0031359196	2	2
0.0509	0.5	0.0052348822	2	3
0.0509	0.5	-0.0008634962	3	1
0.0509	0.5	-0.0013576914	3	2
0.0509	0.5	0.0022211932	3	3
0.0509	0.5499	0.0025525875	1	1
0.0509	0.5499	0.005026117	1	2
0.0509	0.5499	-0.007578641	1	3
0.0509	0.5499	-0.0018143877	2	1
0.0509	0.5499	-0.0035239458	2	2
0.0509	0.5499	0.005338371	2	3
0.0509	0.5499	-0.00073819817	3	1
0.0509	0.5499	-0.001502132	3	2
0.0509	0.5499	0.0022403393	3	3
0.0509	0.5998	0.0021436736	1	1
0.0509	0.5998	0.005397558	1	2
0.0509	0.5998	-0.007541299	1	3
0.0509	0.5998	-0.0015287325	2	1
0.0509	0.5998	-0.0038009658	2	2
0.0509	0.5998	0.0053296983	2	3
0.0509	0.5998	-0.0006149418	3	1
0.0509	0.5998	-0.0015966035	3	2
0.0509	0.5998	0.0022115484	3	3
0.0509	0.6497	0.0017449111	1	1
0.0509	0.6497	0.005586669	1	2
0.0509	0.6497	-0.0073314905	1	3
0.0509	0.6497	-0.0012485096	2	1
0.0509	0.6497	-0.0039506406	2	2
0.0509	0.6497	0.005199209	2	3
0.0509	0.6497	-0.0004963977	3	1
0.0509	0.6497	-0.0016359976	3	2
0.0509	0.6497	0.0021324046	3	3
0.0509	0.6996	0.0013644081	1	1
0.0509	0.6996	0.0055701733	1	2
0.0509	0.6996	-0.006934613	1	3
0.0509	0.6996	-0.0009795614	2	1
0.0509	0.6996	-0.003955193	2	2
0.0509	0.6996	0.0049347132	2	3
0.0509	0.6996	-0.00038484985	3	1
0.0509	0.6996	-0.0016150028	3	2
0.0509	0.6996	0.0019998476	3	3
0.0509	0.7495	0.0010100072	1	1
0.0509	0.7495	0.005322665	1	2
0.0509	0.7495	-0.0063326955	1	3
0.0509	0.7495	-0.00072759436	2	1
0.0509	0.7495	-0.0037947595	2	2
0.0509	0.7495	0.0045223236	2	3
0.0509	0.7495	-0.0002824117	3	1
0.0509	0.7495	-0.0015279287	3	2
0.0509	0.7495	0.0018103383	3	3
0.0509	0.7994	0.0006901305	1	1
0.0509	0.7994	0.004816942	1	2
0.0509	0.7994	-0.0055071414	1	3
0.0509	0.7994	-0.00049885083	2	1
0.0509	0.7994	-0.0034479946	2	2
0.0509	0.7994	0.0039468408	2	3
0.0509	0.7994	-0.00019128207	3	1
0.0509	0.7994	-0.0013689566	3	2
0.0509	0.7994	0.0015602335	3	3
0.0509	0.8493	0.00041485764	1	1
0.0509	0.8493	0.0040272996	1	2
0.0509	0.8493	-0.004442215	1	3
0.0509	0.8493	-0.00030085968	2	1
0.0509	0.8493	-0.0028942153	2	2
0.0509	0.8493	0.0031950772	2	3
0.0509	0.8493	-0.00011399764	3	1
0.0509	0.8493	-0.0011331006	3	2
0.0509	0.8493	0.0012471043	3	3
0.0509	0.8992	0.00019698287	1	1
0.0509	0.8992	0.0029388033	1	2
0.0509	0.8992	-0.00313586	1	3
0.0509	0.8992	-0.00014328503	2	1
0.0509	0.8992	-0.0021201149	2	2
0.0509	0.8992	0.0022633672	2	3
0.0509	0.8992	-5.369805e-5	3	1
0.0509	0.8992	-0.0008186982	3	2
0.0509	0.8992	0.0008723885	3	3
0.0509	0.9491	5.2745832e-5	1	1
0.0509	0.9491	0.0015699714	1	2
0.0509	0.9491	-0.0016227365	1	3
0.0509	0.9491	-3.845936e-5	2	1
0.0509	0.9491	-0.0011366736	2	2
0.0509	0.9491	0.0011751056	2	3
0.0509	0.9491	-1.42865265e-5	3	1
0.0509	0.9491	-0.0004333018	3	2
0.0509	0.9491	0.00044758618	3	3
0.0509	0.999	2.0812863e-8	1	1
0.0509	0.999	3.048341e-5	1	2
0.0509	0.999	-3.0577183e-5	1	3
0.0509	0.999	-1.5188178e-8	2	1
0.0509	0.999	-2.212741e-5	2	2
0.0509	0.999	2.2113323e-5	2	3
0.0509	0.999	-5.6247242e-9	3	1
0.0509	0.999	-8.356026e-6	3	2
0.0509	0.999	8.355826e-6	3	3
0.1008	0.001	0.00012469292	1	1
0.1008	0.001	-0.00012056343	1	2
0.1008	0.001	-4.0882733e-6	1	3
0.1008	0.001	-6.368756e-5	2	1
0.1008	0.001	6.156601e-5	2	2
0.1008	0.001	2.0830485e-6	2	3
0.1008	0.001	-6.0997903e-5	3	1
0.1008	0.001	5.8989972e-5	3	2
0.1008	0.001	2.0051011e-6	3	3
0.1008	0.0509	0.0038847327	1	1
0.1008	0.0509	-0.002713278	1	2
0.1008	0.0509	-0.0011714548	1	3
0.1008	0.0509	-0.0019350648	2	1
0.1008	0.0509	0.0013611019	2	2
0.1008	0.0509	0.0005739182	2	3
0.1008	0.0509	-0.0019497275	3	1
0.1008	0.0509	0.001352191	3	2
0.1008	0.0509	0.00059753656	3	3
0.1008	0.1008	0.0057424456	1	1
0.1008	0.1008	-0.0029409379	1	2
0.1008	0.1008	-0.002801504	1	3
0.1008	0.1008	-0.0028617084	2	1
0.1008	0.1008	0.0014961511	2	2
0.1008	0.1008	0.001365535	2	3
0.1008	0.1008	-0.002880726	3	1
0.1008	0.1008	0.001444757	3	2
0.1008	0.1008	0.0014359737	3	3
0.1008	0.1507	0.0066606253	1	1
0.1008	0.1507	-0.0021919906	1	2
0.1008	0.1507	-0.0044686496	1	3
0.1008	0.1507	-0.0033376068	2	1
0.1008	0.1507	0.0011541694	2	2
0.1008	0.1507	0.0021834895	2	3
0.1008	0.1507	-0.0033230074	3	1
0.1008	0.1507	0.0010378361	3	2
0.1008	0.1507	0.002285177	3	3
0.1008	0.2006	0.007007256	1	1
0.1008	0.2006	-0.0009666681	1	2
0.1008	0.2006	-0.0060406104	1	3
0.1008	0.2006	-0.0035384	2	1
0.1008	0.2006	0.00056906044	2	2
0.1008	0.2006	0.0029692873	2	3
0.1008	0.2006	-0.0034688842	3	1
0.1008	0.2006	0.00039757043	3	2
0.1008	0.2006	0.0030713119	3	3
0.1008	0.2505	0.0069856346	1	1
0.1008	0.2505	0.00047293305	1	2
0.1008	0.2505	-0.00745856	1	3
0.1008	0.2505	-0.0035583526	2	1
0.1008	0.2505	-0.00013697147	2	2
0.1008	0.2505	0.0036952943	2	3
0.1008	0.2505	-0.0034272838	3	1
0.1008	0.2505	-0.00033596158	3	2
0.1008	0.2505	0.0037632436	3	3
0.1008	0.3004	0.0067212507	1	1
0.1008	0.3004	0.001972124	1	2
0.1008	0.3004	-0.008693337	1	3
0.1008	0.3004	-0.0034554303	2	1
0.1008	0.3004	-0.0008902848	2	2
0.1008	0.3004	0.0043457747	2	3
0.1008	0.3004	-0.0032658186	3	1
0.1008	0.3004	-0.0010817721	3	2
0.1008	0.3004	0.0043476075	3	3
0.1008	0.3503	0.006296575	1	1
0.1008	0.3503	0.0034326017	1	2
0.1008	0.3503	-0.009729147	1	3
0.1008	0.3503	-0.0032679066	2	1
0.1008	0.3503	-0.0016421825	2	2
0.1008	0.3503	0.004910156	2	3
0.1008	0.3503	-0.003028648	3	1
0.1008	0.3503	-0.0017903745	3	2
0.1008	0.3503	0.0048190355	3	3
0.1008	0.4002	0.0057679936	1	1
0.1008	0.4002	0.0047879815	1	2
0.1008	0.4002	-0.010556027	1	3
0.1008	0.4002	-0.0030223876	2	1
0.1008	0.4002	-0.0023578852	2	2
0.1008	0.4002	0.005380258	2	3
0.1008	0.4002	-0.0027456116	3	1
0.1008	0.4002	-0.002430126	3	2
0.1008	0.4002	0.005175732	3	3
0.1008	0.4501	0.0051755086	1	1
0.1008	0.4501	0.005990118	1	2
0.1008	0.4501	-0.0111656785	1	3
0.1008	0.4501	-0.0027381107	2	1
0.1008	0.4501	-0.003010422	2	2
0.1008	0.4501	0.0057484955	2	3
0.1008	0.4501	-0.002437409	3	1
0.1008	0.4501	-0.0029797368	3	2
0.1008	0.4501	0.005417127	3	3
0.1008	0.5	0.004548289	1	1
0.1008	0.5	0.0070014	1	2
0.1008	0.5	-0.011549681	1	3
0.1008	0.5	-0.0024295114	2	1
0.1008	0.5	-0.0035774708	2	2
0.1008	0.5	0.006006941	2	3
0.1008	0.5	-0.0021187821	3	1
0.1008	0.5	-0.0034239404	3	2
0.1008	0.5	0.0055427216	3	3
0.1008	0.5499	0.0039083175	1	1
0.1008	0.5499	0.007789582	1	2
0.1008	0.5499	-0.011697903	1	3
0.1008	0.5499	-0.0021078084	2	1
0.1008	0.5499	-0.004038766	2	2
0.1008	0.5499	0.00614658	2	3
0.1008	0.5499	-0.0018005078	3	1
0.1008	0.5499	-0.00375079	3	2
0.1008	0.5499	0.0055512935	3	3
0.1008	0.5998	0.0032727662	1	1
0.1008	0.5998	0.008324549	1	2
0.1008	0.5998	-0.011597335	1	3
0.1008	0.5998	-0.0017820653	2	1
0.1008	0.5998	-0.0043745786	2	2
0.1008	0.5998	0.0061566234	2	3
0.1008	0.5998	-0.0014906975	3	1
0.1008	0.5998	-0.00395	3	2
0.1008	0.5998	0.005440686	3	3
0.1008	0.6497	0.0026557576	1	1
0.1008	0.6497	0.008576125	1	2
0.1008	0.6497	-0.011231899	1	3
0.1008	0.6497	-0.0014600307	2	1
0.1008	0.6497	-0.0045643747	2	2
0.1008	0.6497	0.0060243607	2	3
0.1008	0.6497	-0.0011957267	3	1
0.1008	0.6497	-0.00401175	3	2
0.1008	0.6497	0.0052074715	3	3
0.1008	0.6996	0.0020696875	1	1
0.1008	0.6996	0.008511871	1	2
0.1008	0.6996	-0.010581493	1	3
0.1008	0.6996	-0.0011487594	2	1
0.1008	0.6996	-0.0045858026	2	2
0.1008	0.6996	0.005734563	2	3
0.1008	0.6996	-0.00092092704	3	1
0.1008	0.6996	-0.003926091	3	2
0.1008	0.6996	0.0048470274	3	3
0.1008	0.7495	0.0015264899	1	1
0.1008	0.7495	0.00809706	1	2
0.1008	0.7495	-0.009623498	1	3
0.1008	0.7495	-0.0008553276	2	1
0.1008	0.7495	-0.004414253	2	2
0.1008	0.7495	0.005269617	2	3
0.1008	0.7495	-0.00067116146	3	1
0.1008	0.7495	-0.003682809	3	2
0.1008	0.7495	0.0043539703	3	3
0.1008	0.7994	0.001038909	1	1
0.1008	0.7994	0.0072954	1	2
0.1008	0.7994	-0.008334309	1	3
0.1008	0.7994	-0.00058755185	2	1
0.1008	0.7994	-0.0040233955	2	2
0.1008	0.7994	0.0046109557	2	3
0.1008	0.7994	-0.000451357	3	1
0.1008	0.7994	-0.0032719988	3	2
0.1008	0.7994	0.0037233606	3	3
0.1008	0.8493	0.0006219016	1	1
0.1008	0.8493	0.0060740337	1	2
0.1008	0.8493	-0.006695926	1	3
0.1008	0.8493	-0.0003548453	2	1
0.1008	0.8493	-0.0033876523	2	2
0.1008	0.8493	0.0037424564	2	3
0.1008	0.8493	-0.00026705582	3	1
0.1008	0.8493	-0.0026863962	3	2
0.1008	0.8493	0.0029534474	3	3
0.1008	0.8992	0.00029410922	1	1
0.1008	0.8992	0.00441695	1	2
0.1008	0.8992	-0.0047110617	1	3
0.1008	0.8992	-0.00016916916	2	1
0.1008	0.8992	-0.0024901591	2	2
0.1008	0.8992	0.002659291	2	3
0.1008	0.8992	-0.00012494031	3	1
0.1008	0.8992	-0.0019267965	3	2
0.1008	0.8992	0.0020517334	3	3
0.1008	0.9491	7.855226e-5	1	1
0.1008	0.9491	0.0023554787	1	2
0.1008	0.9491	-0.0024339855	1	3
0.1008	0.9491	-4.5475113e-5	2	1
0.1008	0.9491	-0.001341274	2	2
0.1008	0.9491	0.0013867915	2	3
0.1008	0.9491	-3.307702e-5	3	1
0.1008	0.9491	-0.0010142056	3	2
0.1008	0.9491	0.0010472909	3	3
0.1008	0.999	3.1184065e-8	1	1
0.1008	0.999	4.5864435e-5	1	2
0.1008	0.999	-4.592538e-5	1	3
0.1008	0.999	-1.8099243e-8	2	1
0.1008	0.999	-2.6308815e-5	2	2
0.1008	0.999	2.631545e-5	2	3
0.1008	0.999	-1.3084836e-8	3	1
0.1008	0.999	-1.9555708e-5	3	2
0.1008	0.999	1.9565225e-5	3	3
0.1507	0.001	0.00015097857	1	1
0.1507	0.001	-0.0001460407	1	2
0.1507	0.001	-4.9541995e-6	1	3
0.1507	0.001	-4.8846006e-5	2	1
0.1507	0.001	4.724972e-5	2	2
0.1507	0.001	1.5930855e-6	2	3
0.1507	0.001	-0.00010216236	3	1
0.1507	0.001	9.878632e-5	3	2
0.1507	0.001	3.3610413e-6	3	3
0.1507	0.0509	0.004728481	1	1
0.1507	0.0509	-0.003298238	1	2
0.1507	0.0509	-0.0014302805	1	3
0.1507	0.0509	-0.0014309585	2	1
0.1507	0.0509	0.0010185242	2	2
0.1507	0.0509	0.00041244552	2	3
0.1507	0.0509	-0.003297545	3	1
0.1507	0.0509	0.0022797175	3	2
0.1507	0.0509	0.0010178355	3	3
0.1507	0.1008	0.0069850385	1	1
0.1507	0.1008	-0.0035635233	1	2
0.1507	0.1008	-0.003421504	1	3
0.1507	0.1008	-0.0021186024	2	1
0.1507	0.1008	0.0011455715	2	2
0.1507	0.1008	0.00097300485	2	3
0.1507	0.1008	-0.0048664436	3	1
0.1507	0.1008	0.0024179518	3	2
0.1507	0.1008	0.0024485048	3	3
0.1507	0.1507	0.008089274	1	1
0.1507	0.1507	-0.0026385784	1	2
0.1507	0.1507	-0.005450651	1	3
0.1507	0.1507	-0.0024933964	2	1
0.1507	0.1507	0.0009303689	2	2
0.1507	0.1507	0.001563035	2	3
0.1507	0.1507	-0.0055958405	3	1
0.1507	0.1507	0.0017082244	3	2
0.1507	0.1507	0.0038876254	3	3
0.1507	0.2006	0.008494861	1	1
0.1507	0.2006	-0.0011410415	1	2
0.1507	0.2006	-0.0073537827	1	3
0.1507	0.2006	-0.0026759654	2	1
0.1507	0.2006	0.0005276948	2	2
0.1507	0.2006	0.0021483004	2	3
0.1507	0.2006	-0.0058188625	3	1
0.1507	0.2006	0.00061336905	3	2
0.1507	0.2006	0.0052054897	3	3
0.1507	0.2505	0.008453034	1	1
0.1507	0.2505	0.00060655177	1	2
0.1507	0.2505	-0.009059586	1	3
0.1507	0.2505	-0.00272768	2	1
0.1507	0.2505	1.7881393e-5	2	2
0.1507	0.2505	0.0027098358	2	3
0.1507	0.2505	-0.0057253577	3	1
0.1507	0.2505	-0.0006244108	3	2
0.1507	0.2505	0.0063497648	3	3
0.1507	0.3004	0.008118428	1	1
0.1507	0.3004	0.0024157017	1	2
0.1507	0.3004	-0.0105341375	1	3
0.1507	0.3004	-0.002685666	2	1
0.1507	0.3004	-0.0005481839	2	2
0.1507	0.3004	0.0032338202	2	3
0.1507	0.3004	-0.0054327697	3	1
0.1507	0.3004	-0.0018675178	3	2
0.1507	0.3004	0.0073002726	3	3
0.1507	0.3503	0.007592045	1	1
0.1507	0.3503	0.004168138	1	2
0.1507	0.3503	-0.0117601305	1	3
0.1507	0.3503	-0.002574928	2	1
0.1507	0.3503	-0.0011340231	2	2
0.1507	0.3503	0.0037089586	2	3
0.1507	0.3503	-0.0050171334	3	1
0.1507	0.3503	-0.0030340552	3	2
0.1507	0.3503	0.008051198	3	3
0.1507	0.4002	0.006942626	1	1
0.1507	0.4002	0.0057848394	1	2
0.1507	0.4002	-0.012727469	1	3
0.1507	0.4002	-0.0024133176	2	1
0.1507	0.4002	-0.0017114431	2	2
0.1507	0.4002	0.0041246563	2	3
0.1507	0.4002	-0.0045293197	3	1
0.1507	0.4002	-0.004073471	3	2
0.1507	0.4002	0.008602768	3	3
0.1507	0.4501	0.0062185936	1	1
0.1507	0.4501	0.0072095543	1	2
0.1507	0.4501	-0.013428152	1	3
0.1507	0.4501	-0.0022144318	2	1
0.1507	0.4501	-0.0022565275	2	2
0.1507	0.4501	0.0044709295	2	3
0.1507	0.4501	-0.00400416	3	1
0.1507	0.4501	-0.0049530417	3	2
0.1507	0.4501	0.008957192	3	3
0.1507	0.5	0.005455129	1	1
0.1507	0.5	0.008398622	1	2
0.1507	0.5	-0.013853684	1	3
0.1507	0.5	-0.0019889735	2	1
0.1507	0.5	-0.0027480721	2	2
0.1507	0.5	0.004737109	2	3
0.1507	0.5	-0.003466133	3	1
0.1507	0.5	-0.005650472	3	2
0.1507	0.5	0.009116635	3	3
0.1507	0.5499	0.004678618	1	1
0.1507	0.5499	0.009315163	1	2
0.1507	0.5499	-0.0139938	1	3
0.1507	0.5499	-0.0017457083	2	1
0.1507	0.5499	-0.0031660497	2	2
0.1507	0.5499	0.0049117506	2	3
0.1507	0.5499	-0.0029329117	3	1
0.1507	0.5499	-0.0061491057	3	2
0.1507	0.5499	0.009082019	3	3
0.1507	0.5998	0.003909724	1	1
0.1507	0.5998	0.009925276	1	2
0.1507	0.5998	-0.013835028	1	3
0.1507	0.5998	-0.0014921259	2	1
0.1507	0.5998	-0.0034901053	2	2
0.1507	0.5998	0.0049821734	2	3
0.1507	0.5998	-0.0024176016	3	1
0.1507	0.5998	-0.006435178	3	2
0.1507	0.5998	0.008852765	3	3
0.1507	0.6497	0.0031653931	1	1
0.1507	0.6497	0.010194816	1	2
0.1507	0.6497	-0.013360247	1	3
0.1507	0.6497	-0.0012350176	2	1
0.1507	0.6497	-0.003698796	2	2
0.1507	0.6497	0.004933834	2	3
0.1507	0.6497	-0.0019303747	3	1
0.1507	0.6497	-0.006496042	3	2
0.1507	0.6497	0.00842642	3	3
0.1507	0.6996	0.002460559	1	1
0.1507	0.6996	0.010088243	1	2
0.1507	0.6996	-0.012548834	1	3
0.1507	0.6996	-0.0009809276	2	1
0.1507	0.6996	-0.00376904	2	2
0.1507	0.6996	0.004749894	2	3
0.1507	0.6996	-0.0014796357	3	1
0.1507	0.6996	-0.0063192584	3	2
0.1507	0.6996	0.007798873	3	3
0.1507	0.7495	0.0018095779	1	1
0.1507	0.7495	0.009567678	1	2
0.1507	0.7495	-0.011377245	1	3
0.1507	0.7495	-0.00073665846	2	1
0.1507	0.7495	-0.0036752447	2	2
0.1507	0.7495	0.004411876	2	3
0.1507	0.7495	-0.0010729204	3	1
0.1507	0.7495	-0.00589245	3	2
0.1507	0.7495	0.006965384	3	3
0.1507	0.7994	0.0012276615	1	1
0.1507	0.7994	0.0085946545	1	2
0.1507	0.7994	-0.009822309	1	3
0.1507	0.7994	-0.0005099126	2	1
0.1507	0.7994	-0.0033900961	2	2
0.1507	0.7994	0.0038999915	2	3
0.1507	0.7994	-0.0007177483	3	1
0.1507	0.7994	-0.005204553	3	2
0.1507	0.7994	0.00592231	3	3
0.1507	0.8493	0.000732403	1	1
0.1507	0.8493	0.0071358494	1	2
0.1507	0.8493	-0.00786823	1	3
0.1507	0.8493	-0.0003100012	2	1
0.1507	0.8493	-0.0028866678	2	2
0.1507	0.8493	0.003196746	2	3
0.1507	0.8493	-0.00042240077	3	1
0.1507	0.8493	-0.0042491667	3	2
0.1507	0.8493	0.0046715885	3	3
0.1507	0.8992	0.00034525536	1	1
0.1507	0.8992	0.0051778294	1	2
0.1507	0.8992	-0.0055230856	1	3
0.1507	0.8992	-0.00014862989	2	1
0.1507	0.8992	-0.002145186	2	2
0.1507	0.8992	0.0022937953	2	3
0.1507	0.8992	-0.0001966253	3	1
0.1507	0.8992	-0.0030326536	3	2
0.1507	0.8992	0.0032292753	3	3
0.1507	0.9491	9.204869e-5	1	1
0.1507	0.9491	0.0027594976	1	2
0.1507	0.9491	-0.0028515756	1	3
0.1507	0.9491	-4.0169078e-5	2	1
0.1507	0.9491	-0.0011685565	2	2
0.1507	0.9491	0.0012086928	2	3
0.1507	0.9491	-5.187976e-5	3	1
0.1507	0.9491	-0.0015909467	3	2
0.1507	0.9491	0.0016428083	3	3
0.1507	0.999	3.679662e-8	1	1
0.1507	0.999	5.391988e-5	1	2
0.1507	0.999	-5.4001808e-5	1	3
0.1507	0.999	-1.6152775e-8	2	1
0.1507	0.999	-2.3208966e-5	2	2
0.1507	0.999	2.3186207e-5	2	3
0.1507	0.999	-2.0643881e-8	3	1
0.1507	0.999	-3.0710973e-5	3	2
0.1507	0.999	3.0711293e-5	3	3
0.2006	0.001	0.00016397238	1	1
0.2006	0.001	-0.00015853718	1	2
0.2006	0.001	-5.378097e-6	1	3
0.2006	0.001	-2.065301e-5	2	1
0.2006	0.001	1.9960105e-5	2	2
0.2006	0.001	6.610644e-7	2	3
0.2006	0.001	-0.00014327466	3	1
0.2006	0.001	0.0001385808	3	2
0.2006	0.001	4.717018e-6	3	3
0.2006	0.0509	0.0051576793	1	1
0.2006	0.0509	-0.003596902	1	2
0.2006	0.0509	-0.0015607923	1	3
0.2006	0.0509	-0.00049212575	2	1
0.2006	0.0509	0.00037682056	2	2
0.2006	0.0509	0.00011529215	2	3
0.2006	0.0509	-0.0046655834	3	1
0.2006	0.0509	0.0032200664	3	2
0.2006	0.0509	0.0014455011	3	3
0.2006	0.1008	0.007619083	1	1
0.2006	0.1008	-0.0038852245	1	2
0.2006	0.1008	-0.00373381	1	3
0.2006	0.1008	-0.0007377565	2	1
0.2006	0.1008	0.0004826188	2	2
0.2006	0.1008	0.00025519356	2	3
0.2006	0.1008	-0.0068812296	3	1
0.2006	0.1008	0.003402628	3	2
0.2006	0.1008	0.0034786277	3	3
0.2006	0.1507	0.0088162795	1	1
0.2006	0.1507	-0.002874747	1	2
0.2006	0.1507	-0.005941622	1	3
0.2006	0.1507	-0.0009216815	2	1
0.2006	0.1507	0.0004914701	2	2
0.2006	0.1507	0.00043014437	2	3
0.2006	0.1507	-0.007894665	3	1
0.2006	0.1507	0.00238318	3	2
0.2006	0.1507	0.005511446	3	3
0.2006	0.2006	0.009248488	1	1
0.2006	0.2006	-0.0012448579	1	2
0.2006	0.2006	-0.00800363	1	3
0.2006	0.2006	-0.0010626316	2	1
0.2006	0.2006	0.00041522086	2	2
0.2006	0.2006	0.000647448	2	3
0.2006	0.2006	-0.008185845	3	1
0.2006	0.2006	0.0008296594	3	2
0.2006	0.2006	0.007356189	3	3
0.2006	0.2505	0.009192549	1	1
0.2006	0.2505	0.0006502718	1	2
0.2006	0.2505	-0.009842813	1	3
0.2006	0.2505	-0.0011629313	2	1
0.2006	0.2505	0.00026012957	2	2
0.2006	0.2505	0.000902839	2	3
0.2006	0.2505	-0.008029621	3	1
0.2006	0.2505	-0.0009103641	3	2
0.2006	0.2505	0.00894	3	3
0.2006	0.3004	0.008818697	1	1
0.2006	0.3004	0.0026051253	1	2
0.2006	0.3004	-0.011423752	1	3
0.2006	0.3004	-0.0012231246	2	1
0.2006	0.3004	3.7178397e-5	2	2
0.2006	0.3004	0.0011859834	2	3
0.2006	0.3004	-0.007595554	3	1
0.2006	0.3004	-0.0026422292	3	2
0.2006	0.3004	0.010237806	3	3
0.2006	0.3503	0.008237574	1	1
0.2006	0.3503	0.0044917315	1	2
0.2006	0.3503	-0.012729324	1	3
0.2006	0.3503	-0.0012449324	2	1
0.2006	0.3503	-0.00023917854	2	2
0.2006	0.3503	0.001484096	2	3
0.2006	0.3503	-0.006992668	3	1
0.2006	0.3503	-0.004252568	3	2
0.2006	0.3503	0.011245184	3	3
0.2006	0.4002	0.007524293	1	1
0.2006	0.4002	0.0062256902	1	2
0.2006	0.4002	-0.013749965	1	3
0.2006	0.4002	-0.0012311637	2	1
0.2006	0.4002	-0.00055249035	2	2
0.2006	0.4002	0.0017836541	2	3
0.2006	0.4002	-0.006293129	3	1
0.2006	0.4002	-0.0056731775	3	2
0.2006	0.4002	0.01196631	3	3
0.2006	0.4501	0.00673154	1	1
0.2006	0.4501	0.0077471435	1	2
0.2006	0.4501	-0.014478624	1	3
0.2006	0.4501	-0.0011854097	2	1
0.2006	0.4501	-0.0008853525	2	2
0.2006	0.4501	0.002070874	2	3
0.2006	0.4501	-0.0055461098	3	1
0.2006	0.4501	-0.0068616793	3	2
0.2006	0.4501	0.012407832	3	3
0.2006	0.5	0.0058974847	1	1
0.2006	0.5	0.009010121	1	2
0.2006	0.5	-0.014907584	1	3
0.2006	0.5	-0.0011117645	2	1
0.2006	0.5	-0.0012198538	2	2
0.2006	0.5	0.0023316294	2	3
0.2006	0.5	-0.004785722	3	1
0.2006	0.5	-0.007790245	3	2
0.2006	0.5	0.012575977	3	3
0.2006	0.5499	0.005050814	1	1
0.2006	0.5499	0.009976283	1	2
0.2006	0.5499	-0.0150271505	1	3
0.2006	0.5499	-0.0010144673	2	1
0.2006	0.5499	-0.001537323	2	2
0.2006	0.5499	0.0025517046	2	3
0.2006	0.5499	-0.00403635	3	1
0.2006	0.5499	-0.008438997	3	2
0.2006	0.5499	0.012475342	3	3
0.2006	0.5998	0.004213985	1	1
0.2006	0.5998	0.010610454	1	2
0.2006	0.5998	-0.01482448	1	3
0.2006	0.5998	-0.0008980278	2	1
0.2006	0.5998	-0.0018181205	2	2
0.2006	0.5998	0.002716124	2	3
0.2006	0.5998	-0.0033159554	3	1
0.2006	0.5998	-0.008792385	3	2
0.2006	0.5998	0.012108311	3	3
0.2006	0.6497	0.0034054695	1	1
0.2006	0.6497	0.010877848	1	2
0.2006	0.6497	-0.014283359	1	3
0.2006	0.6497	-0.00076716393	2	1
0.2006	0.6497	-0.0020413548	2	2
0.2006	0.6497	0.0028084815	2	3
0.2006	0.6497	-0.0026383093	3	1
0.2006	0.6497	-0.00883656	3	2
0.2006	0.6497	0.011474848	3	3
0.2006	0.6996	0.0026415922	1	1
0.2006	0.6996	0.01074253	1	2
0.2006	0.6996	-0.013384178	1	3
0.2006	0.6996	-0.00062690396	2	1
0.2006	0.6996	-0.0021841824	2	2
0.2006	0.6996	0.0028110445	2	3
0.2006	0.6996	-0.0020146933	3	1
0.2006	0.6996	-0.008558404	3	2
0.2006	0.6996	0.010573044	3	3
0.2006	0.7495	0.0019380194	1	1
0.2006	0.7495	0.01016698	1	2
0.2006	0.7495	-0.012104973	1	3
0.2006	0.7495	-0.00048292242	2	1
0.2006	0.7495	-0.0022215173	2	2
0.2006	0.7495	0.0027044713	2	3
0.2006	0.7495	-0.0014550963	3	1
0.2006	0.7495	-0.007945441	3	2
0.2006	0.7495	0.009400561	3	3
0.2006	0.7994	0.0013112342	1	1
0.2006	0.7994	0.009113956	1	2
0.2006	0.7994	-0.010425195	1	3
0.2006	0.7994	-0.0003418876	2	1
0.2006	0.7994	-0.0021263212	2	2
0.2006	0.7994	0.0024681985	2	3
0.2006	0.7994	-0.0009693466	3	1
0.2006	0.7994	-0.0069876444	3	2
0.2006	0.7994	0.007956982	3	3
0.2006	0.8493	0.00078000675	1	1
0.2006	0.8493	0.007552717	1	2
0.2006	0.8493	-0.0083327	1	3
0.2006	0.8493	-0.00021196203	2	1
0.2006	0.8493	-0.0018710196	2	2
0.2006	0.8493	0.0020829737	2	3
0.2006	0.8493	-0.00056804396	3	1
0.2006	0.8493	-0.005681686	3	2
0.2006	0.8493	0.006249726	3	3
0.2006	0.8992	0.00036672072	1	1
0.2006	0.8992	0.0054731555	1	2
0.2006	0.8992	-0.0058398545	1	3
0.2006	0.8992	-0.000103333616	2	1
0.2006	0.8992	-0.0014321953	2	2
0.2006	0.8992	0.0015355349	2	3
0.2006	0.8992	-0.00026338684	3	1
0.2006	0.8992	-0.0040409565	3	2
0.2006	0.8992	0.0043043494	3	3
0.2006	0.9491	9.766029e-5	1	1
0.2006	0.9491	0.002917313	1	2
0.2006	0.9491	-0.0030149817	1	3
0.2006	0.9491	-2.8325128e-5	2	1
0.2006	0.9491	-0.0008017402	2	2
0.2006	0.9491	0.0008299947	2	3
0.2006	0.9491	-6.933532e-5	3	1
0.2006	0.9491	-0.0021155765	3	2
0.2006	0.9491	0.0021848828	3	3
0.2006	0.999	3.9351484e-8	1	1
0.2006	0.999	5.7234865e-5	1	2
0.2006	0.999	-5.725026e-5	1	3
0.2006	0.999	-1.1566776e-8	2	1
0.2006	0.999	-1.6317092e-5	2	2
0.2006	0.999	1.6331673e-5	2	3
0.2006	0.999	-2.77847e-8	3	1
0.2006	0.999	-4.0917817e-5	3	2
0.2006	0.999	4.094839e-5	3	3
0.2505	0.001	0.00016669929	1	1
0.2505	0.001	-0.00016122218	1	2
0.2505	0.001	-5.4677657e-6	1	3
0.2505	0.001	1.4871359e-5	2	1
0.2505	0.001	-1.42958015e-5	2	2
0.2505	0.001	-5.074544e-7	2	3
0.2505	0.001	-0.00018143654	3	1
0.2505	0.001	0.00017551985	3	2
0.2505	0.001	5.9753074e-6	3	3
0.2505	0.0509	0.005268678	1	1
0.2505	0.0509	-0.00367672	1	2
0.2505	0.0509	-0.0015920075	1	3
0.2505	0.0509	0.00068452954	2	1
0.2505	0.0509	-0.0004300326	2	2
0.2505	0.0509	-0.00025461987	2	3
0.2505	0.0509	-0.005953282	3	1
0.2505	0.0509	0.0041066334	3	2
0.2505	0.0509	0.001846619	3	3
0.2505	0.1008	0.007787101	1	1
0.2505	0.1008	-0.0039791614	1	2
0.2505	0.1008	-0.0038079508	1	3
0.2505	0.1008	0.0009921938	2	1
0.2505	0.1008	-0.00035643578	2	2
0.2505	0.1008	-0.0006357841	2	3
0.2505	0.1008	-0.00877931	3	1
0.2505	0.1008	0.00433556	3	2
0.2505	0.1008	0.004443731	3	3
0.2505	0.1507	0.009009123	1	1
0.2505	0.1507	-0.0029547885	1	2
0.2505	0.1507	-0.0060543753	1	3
0.2505	0.1507	0.0010479838	2	1
0.2505	0.1507	-7.498264e-5	2	2
0.2505	0.1507	-0.0009730756	2	3
0.2505	0.1507	-0.010057151	3	1
0.2505	0.1507	0.0030296966	3	2
0.2505	0.1507	0.007027436	3	3
0.2505	0.2006	0.009446755	1	1
0.2505	0.2006	-0.0013004988	1	2
0.2505	0.2006	-0.008146256	1	3
0.2505	0.2006	0.00096060336	2	1
0.2505	0.2006	0.00024813414	2	2
0.2505	0.2006	-0.0012087896	2	3
0.2505	0.2006	-0.010407381	3	1
0.2505	0.2006	0.0010523051	3	2
0.2505	0.2006	0.009355042	3	3
0.2505	0.2505	0.009384777	1	1
0.2505	0.2505	0.0006209016	1	2
0.2505	0.2505	-0.010005679	1	3
0.2505	0.2505	0.00080186874	2	1
0.2505	0.2505	0.00052814186	2	2
0.2505	0.2505	-0.0013299882	2	3
0.2505	0.2505	-0.010186646	3	1
0.2505	0.2505	-0.0011489987	3	2
0.2505	0.2505	0.011335671	3	3
0.2505	0.3004	0.008997977	1	1
0.2505	0.3004	0.002599664	1	2
0.2505	0.3004	-0.011597641	1	3
0.2505	0.3004	0.00061652064	2	1
0.2505	0.3004	0.00072681904	2	2
0.2505	0.3004	-0.0013433248	2	3
0.2505	0.3004	-0.009614509	3	1
0.2505	0.3004	-0.0033264607	3	2
0.2505	0.3004	0.012940966	3	3
0.2505	0.3503	0.008399885	1	1
0.2505	0.3503	0.00450591	1	2
0.2505	0.3503	-0.012905806	1	3
0.2505	0.3503	0.00043147057	2	1
0.2505	0.3503	0.00083199143	2	2
0.2505	0.3503	-0.0012634844	2	3
0.2505	0.3503	-0.008831374	3	1
0.2505	0.3503	-0.0053379238	3	2
0.2505	0.3503	0.014169276	3	3
0.2505	0.4002	0.0076673254	1	1
0.2505	0.4002	0.006254226	1	2
0.2505	0.4002	-0.0139215365	1	3
0.2505	0.4002	0.00026248395	2	1
0.2505	0.4002	0.0008455068	2	2
0.2505	0.4002	-0.0011079758	2	3
0.2505	0.4002	-0.007929787	3	1
0.2505	0.4002	-0.007099703	3	2
0.2505	0.4002	0.015029535	3	3
0.2505	0.4501	0.0068541765	1	1
0.2505	0.4501	0.007784359	1	2
0.2505	0.4501	-0.014638536	1	3
0.2505	0.4501	0.00011808053	2	1
0.2505	0.4501	0.00077691674	2	2
0.2505	0.4501	-0.00089500844	2	3
0.2505	0.4501	-0.0069722664	3	1
0.2505	0.4501	-0.008561246	3	2
0.2505	0.4501	0.015533522	3	3
0.2505	0.5	0.005999515	1	1
0.2505	0.5	0.009050429	1	2
0.2505	0.5	-0.015049979	1	3
0.2505	0.5	2.4363399e-6	2	1
0.2505	0.5	0.0006400198	2	2
0.2505	0.5	-0.00064249337	2	3
0.2505	0.5	-0.006001965	3	1
0.2505	0.5	-0.009690493	3	2
0.2505	0.5	0.015692428	3	3
0.2505	0.5499	0.0051327497	1	1
0.2505	0.5499	0.010014266	1	2
0.2505	0.5499	-0.01514703	1	3
0.2505	0.5499	-8.322671e-5	2	1
0.2505	0.5499	0.00045129657	2	2
0.2505	0.5499	-0.0003681779	2	3
0.2505	0.5499	-0.0050495304	3	1
0.2505	0.5499	-0.0104656145	3	2
0.2505	0.5499	0.015515104	3	3
0.2505	0.5998	0.004276924	1	1
0.2505	0.5998	0.010641217	1	2
0.2505	0.5998	-0.014918134	1	3
0.2505	0.5998	-0.00013953634	2	1
0.2505	0.5998	0.00022913516	2	2
0.2505	0.5998	-8.952618e-5	2	3
0.2505	0.5998	-0.0041373884	3	1
0.2505	0.5998	-0.010870315	3	2
0.2505	0.5998	0.01500769	3	3
0.2505	0.6497	0.0034511192	1	1
0.2505	0.6497	0.010897405	1	2
0.2505	0.6497	-0.014348522	1	3
0.2505	0.6497	-0.00016847253	2	1
0.2505	0.6497	-6.7055225e-6	2	2
0.2505	0.6497	0.00017517805	2	3
0.2505	0.6497	-0.0032826518	3	1
0.2505	0.6497	-0.0108907	3	2
0.2505	0.6497	0.014173359	3	3
0.2505	0.6996	0.0026722169	1	1
0.2505	0.6996	0.010748252	1	2
0.2505	0.6996	-0.013420492	1	3
0.2505	0.6996	-0.00017302297	2	1
0.2505	0.6996	-0.00023400784	2	2
0.2505	0.6996	0.0004069805	2	3
0.2505	0.6996	-0.0024991948	3	1
0.2505	0.6996	-0.010514252	3	2
0.2505	0.6996	0.013013437	3	3
0.2505	0.7495	0.001956412	1	1
0.2505	0.7495	0.01015849	1	2
0.2505	0.7495	-0.012114927	1	3
0.2505	0.7495	-0.0001571877	2	1
0.2505	0.7495	-0.00042859465	2	2
0.2505	0.7495	0.00058576465	2	3
0.2505	0.7495	-0.0017992249	3	1
0.2505	0.7495	-0.009729881	3	2
0.2505	0.7495	0.011529073	3	3
0.2505	0.7994	0.0013205763	1	1
0.2505	0.7994	0.00909384	1	2
0.2505	0.7994	-0.010414436	1	3
0.2505	0.7994	-0.00012605172	2	1
0.2505	0.7994	-0.00056399405	2	2
0.2505	0.7994	0.00069001317	2	3
0.2505	0.7994	-0.0011945267	3	1
0.2505	0.7994	-0.008529857	3	2
0.2505	0.7994	0.009724364	3	3
0.2505	0.8493	0.0007836326	1	1
0.2505	0.8493	0.007527061	1	2
0.2505	0.8493	-0.00831072	1	3
0.2505	0.8493	-8.602999e-5	2	1
0.2505	0.8493	-0.0006118864	2	2
0.2505	0.8493	0.0006979108	2	3
0.2505	0.8493	-0.0006976034	3	1
0.2505	0.8493	-0.0069151893	3	2
0.2505	0.8493	0.0076127797	3	3
0.2505	0.8992	0.00036763313	1	1
0.2505	0.8992	0.00545126	1	2
0.2505	0.8992	-0.0058188736	1	3
0.2505	0.8992	-4.5160763e-5	2	1
0.2505	0.8992	-0.00054475665	2	2
0.2505	0.8992	0.0005899966	2	3
0.2505	0.8992	-0.00032247236	3	1
0.2505	0.8992	-0.004906496	3	2
0.2505	0.8992	0.0052289814	3	3
0.2505	0.9491	9.785396e-5	1	1
0.2505	0.9491	0.0029079886	1	2
0.2505	0.9491	-0.0030058026	1	3
0.2505	0.9491	-1.3081386e-5	2	1
0.2505	0.9491	-0.0003420096	2	2
0.2505	0.9491	0.00035518408	2	3
0.2505	0.9491	-8.4772524e-5	3	1
0.2505	0.9491	-0.0025659753	3	2
0.2505	0.9491	0.0026507974	3	3
0.2505	0.999	3.9790123e-8	1	1
0.2505	0.999	5.7311787e-5	1	2
0.2505	0.999	-5.733967e-5	1	3
0.2505	0.999	-5.5353553e-9	2	1
0.2505	0.999	-7.5544813e-6	2	2
0.2505	0.999	7.56979e-6	2	3
0.2505	0.999	-3.4254775e-8	3	1
0.2505	0.999	-4.9757204e-5	3	2
0.2505	0.999	4.9829483e-5	3	3
0.3004	0.001	0.0001617819	1	1
0.3004	0.001	-0.00015646499	1	2
0.3004	0.001	-5.303824e-6	1	3
0.3004	0.001	5.2690506e-5	2	1
0.3004	0.001	-5.0971285e-5	2	2
0.3004	0.001	-1.7568236e-6	2	3
0.3004	0.001	-0.00021448731	3	1
0.3004	0.001	0.00020742975	3	2
0.3004	0.001	7.0606766e-6	3	3
0.3004	0.0509	0.005134061	1	1
0.3004	0.0509	-0.0035874322	1	2
0.3004	0.0509	-0.0015466679	1	3
0.3004	0.0509	0.0019460917	2	1
0.3004	0.0509	-0.0012987107	2	2
0.3004	0.0509	-0.00064749643	2	3
0.3004	0.0509	-0.0070802867	3	1
0.3004	0.0509	0.0048860833	3	2
0.3004	0.0509	0.0021941531	3	3
0.3004	0.1008	0.0075957105	1	1
0.3004	0.1008	-0.0038969219	1	2
0.3004	0.1008	-0.0036988035	1	3
0.3004	0.1008	0.002848968	2	1
0.3004	0.1008	-0.0012692213	2	2
0.3004	0.1008	-0.0015797578	2	3
0.3004	0.1008	-0.010444701	3	1
0.3004	0.1008	0.0051661283	3	2
0.3004	0.1008	0.0052785594	3	3
0.3004	0.1507	0.008791283	1	1
0.3004	0.1507	-0.0029136688	1	2
0.3004	0.1507	-0.0058776587	1	3
0.3004	0.1507	0.003164485	2	1
0.3004	0.1507	-0.0007068962	2	2
0.3004	0.1507	-0.0024576709	2	3
0.3004	0.1507	-0.011955865	3	1
0.3004	0.1507	0.0036205202	3	2
0.3004	0.1507	0.008335311	3	3
0.3004	0.2006	0.0092199445	1	1
0.3004	0.2006	-0.0013167411	1	2
0.3004	0.2006	-0.007903181	1	3
0.3004	0.2006	0.0031377524	2	1
0.3004	0.2006	3.3318996e-5	2	2
0.3004	0.2006	-0.0031710342	2	3
0.3004	0.2006	-0.012357675	3	1
0.3004	0.2006	0.0012834668	3	2
0.3004	0.2006	0.01107423	3	3
0.3004	0.2505	0.009159818	1	1
0.3004	0.2505	0.0005402565	1	2
0.3004	0.2505	-0.009700064	1	3
0.3004	0.2505	0.0029194579	2	1
0.3004	0.2505	0.000769943	2	2
0.3004	0.2505	-0.003689371	2	3
0.3004	0.2505	-0.012079269	3	1
0.3004	0.2505	-0.0013101399	3	2
0.3004	0.2505	0.013389453	3	3
0.3004	0.3004	0.008781768	1	1
0.3004	0.3004	0.0024530292	1	2
0.3004	0.3004	-0.011234783	1	3
0.3004	0.3004	0.0026025772	2	1
0.3004	0.3004	0.001413092	2	2
0.3004	0.3004	-0.0040156543	2	3
0.3004	0.3004	-0.011384349	3	1
0.3004	0.3004	-0.0038661212	3	2
0.3004	0.3004	0.015250437	3	3
0.3004	0.3503	0.00819673	1	1
0.3004	0.3503	0.0042952374	1	2
0.3004	0.3503	-0.012491956	1	3
0.3004	0.3503	0.0022445396	2	1
0.3004	0.3503	0.0019221753	2	2
0.3004	0.3503	-0.0041667074	2	3
0.3004	0.3503	-0.010441262	3	1
0.3004	0.3503	-0.0062173903	3	2
0.3004	0.3503	0.016658679	3	3
0.3004	0.4002	0.0074798223	1	1
0.3004	0.4002	0.005983755	1	2
0.3004	0.4002	-0.013463609	1	3
0.3004	0.4002	0.0018807724	2	1
0.3004	0.4002	0.0022833645	2	2
0.3004	0.4002	-0.0041641295	2	3
0.3004	0.4002	-0.009360604	3	1
0.3004	0.4002	-0.0082671195	3	2
0.3004	0.4002	0.017627686	3	3
0.3004	0.4501	0.006683821	1	1
0.3004	0.4501	0.0074601322	1	2
0.3004	0.4501	-0.014143959	1	3
0.3004	0.4501	0.0015328676	2	1
0.3004	0.4501	0.0024975091	2	2
0.3004	0.4501	-0.0040304065	2	3
0.3004	0.4501	-0.008216698	3	1
0.3004	0.4501	-0.009957686	3	2
0.3004	0.4501	0.018174365	3	3
0.3004	0.5	0.005847074	1	1
0.3004	0.5	0.008679941	1	2
0.3004	0.5	-0.0145270005	1	3
0.3004	0.5	0.0012137443	2	1
0.3004	0.5	0.0025738925	2	2
0.3004	0.5	-0.003787607	2	3
0.3004	0.5	-0.0070608165	3	1
0.3004	0.5	-0.011253811	3	2
0.3004	0.5	0.018314615	3	3
0.3004	0.5499	0.004998518	1	1
0.3004	0.5499	0.009606332	1	2
0.3004	0.5499	-0.014604807	1	3
0.3004	0.5499	0.0009306818	2	1
0.3004	0.5499	0.0025260597	2	2
0.3004	0.5499	-0.003456682	2	3
0.3004	0.5499	-0.0059291907	3	1
0.3004	0.5499	-0.012132324	3	2
0.3004	0.5499	0.018061578	3	3
0.3004	0.5998	0.004160976	1	1
0.3004	0.5998	0.010206103	1	2
0.3004	0.5998	-0.0143671185	1	3
0.3004	0.5998	0.0006873086	2	1
0.3004	0.5998	0.002370581	2	2
0.3004	0.5998	-0.0030579567	2	3
0.3004	0.5998	-0.004848293	3	1
0.3004	0.5998	-0.012576729	3	2
0.3004	0.5998	0.017425016	3	3
0.3004	0.6497	0.0033534225	1	1
0.3004	0.6497	0.010447368	1	2
0.3004	0.6497	-0.013800785	1	3
0.3004	0.6497	0.00048477016	2	1
0.3004	0.6497	0.002126485	2	2
0.3004	0.6497	-0.0026112497	2	3
0.3004	0.6497	-0.0038381917	3	1
0.3004	0.6497	-0.012573838	3	2
0.3004	0.6497	0.016412035	3	3
0.3004	0.6996	0.002592667	1	1
0.3004	0.6996	0.010297917	1	2
0.3004	0.6996	-0.012890533	1	3
0.3004	0.6996	0.00032245927	2	1
0.3004	0.6996	0.0018145144	2	2
0.3004	0.6996	-0.0021368861	2	3
0.3004	0.6996	-0.0029151207	3	1
0.3004	0.6996	-0.0121123865	3	2
0.3004	0.6996	0.015027568	3	3
0.3004	0.7495	0.0018947953	1	1
0.3004	0.7495	0.00972547	1	2
0.3004	0.7495	-0.011620268	1	3
0.3004	0.7495	0.00019840896	2	1
0.3004	0.7495	0.0014578775	2	2
0.3004	0.7495	-0.0016562641	2	3
0.3004	0.7495	-0.0020932048	3	1
0.3004	0.7495	-0.011183344	3	2
0.3004	0.7495	0.013276547	3	3
0.3004	0.7994	0.0012764337	1	1
0.3004	0.7994	0.008699536	1	2
0.3004	0.7994	-0.00997597	1	3
0.3004	0.7994	0.00010945974	2	1
0.3004	0.7994	0.0010825619	2	2
0.3004	0.7994	-0.0011920035	2	3
0.3004	0.7994	-0.0013858918	3	1
0.3004	0.7994	-0.0097820945	3	2
0.3004	0.7994	0.011168018	3	3
0.3004	0.8493	0.0007558818	1	1
0.3004	0.8493	0.0071965214	1	2
0.3004	0.8493	-0.007952407	1	3
0.3004	0.8493	5.126535e-5	2	1
0.3004	0.8493	0.0007176325	2	2
0.3004	0.8493	-0.0007688999	2	3
0.3004	0.8493	-0.00080714736	3	1
0.3004	0.8493	-0.007914178	3	2
0.3004	0.8493	0.008721352	3	3
0.3004	0.8992	0.00035403098	1	1
0.3004	0.8992	0.0052119605	1	2
0.3004	0.8992	-0.005566001	1	3
0.3004	0.8992	1.8223887e-5	2	1
0.3004	0.8992	0.00039488822	2	2
0.3004	0.8992	-0.0004131496	2	3
0.3004	0.8992	-0.00037225516	3	1
0.3004	0.8992	-0.0056068655	3	2
0.3004	0.8992	0.005979091	3	3
0.3004	0.9491	9.424954e-5	1	1
0.3004	0.9491	0.0027842782	1	2
0.3004	0.9491	-0.0028785318	1	3
0.3004	0.9491	3.5610283e-6	2	1
0.3004	0.9491	0.0001472123	2	2
0.3004	0.9491	-0.00015079975	2	3
0.3004	0.9491	-9.781057e-5	3	1
0.3004	0.9491	-0.002931497	3	2
0.3004	0.9491	0.003029257	3	3
0.3004	0.999	3.8725897e-8	1	1
0.3004	0.999	5.5150012e-5	1	2
0.3004	0.999	-5.5223703e-5	1	3
0.3004	0.999	1.1847021e-9	2	1
0.3004	0.999	1.8722494e-6	2	2
0.3004	0.999	-1.9073486e-6	2	3
0.3004	0.999	-3.9910617e-8	3	1
0.3004	0.999	-5.702238e-5	3	2
0.3004	0.999	5.7011843e-5	3	3
0.3503	0.001	0.00015112758	1	1
0.3503	0.001	-0.00014618877	1	2
0.3503	0.001	-4.952686e-6	1	3
0.3503	0.001	8.934736e-5	2	1
0.3503	0.001	-8.6454675e-5	2	2
0.3503	0.001	-2.9632938e-6	2	3
0.3503	0.001	-0.00024062395	3	1
0.3503	0.001	0.00023264438	3	2
0.3503	0.001	7.915922e-6	3	3
0.3503	0.0509	0.0048146173	1	1
0.3503	0.0509	-0.0033703074	1	2
0.3503	0.0509	-0.0014443323	1	3
0.3503	0.0509	0.0031689405	2	1
0.3503	0.0509	-0.0021457523	2	2
0.3503	0.0509	-0.0010232236	2	3
0.3503	0.0509	-0.00798364	3	1
0.3503	0.0509	0.00551603	3	2
0.3503	0.0509	0.0024675503	3	3
0.3503	0.1008	0.0071333423	1	1
0.3503	0.1008	-0.0036797822	1	2
0.3503	0.1008	-0.003453591	1	3
0.3503	0.1008	0.004653722	2	1
0.3503	0.1008	-0.0021730363	2	2
0.3503	0.1008	-0.0024807192	2	3
0.3503	0.1008	-0.0117871165	3	1
0.3503	0.1008	0.0058527887	3	2
0.3503	0.1008	0.0059343055	3	3
0.3503	0.1507	0.008264247	1	1
0.3503	0.1507	-0.0027771145	1	2
0.3503	0.1507	-0.005487118	1	3
0.3503	0.1507	0.0052279383	2	1
0.3503	0.1507	-0.001353696	2	2
0.3503	0.1507	-0.003874205	2	3
0.3503	0.1507	-0.013492122	3	1
0.3503	0.1507	0.0041308254	3	2
0.3503	0.1507	0.009361323	3	3
0.3503	0.2006	0.008673519	1	1
0.3503	0.2006	-0.0012967587	1	2
0.3503	0.2006	-0.0073767584	1	3
0.3503	0.2006	0.0052666515	2	1
0.3503	0.2006	-0.0002220571	2	2
0.3503	0.2006	-0.0050446093	2	3
0.3503	0.2006	-0.013940163	3	1
0.3503	0.2006	0.0015188009	3	2
0.3503	0.2006	0.012421362	3	3
0.3503	0.2505	0.0086217895	1	1
0.3503	0.2505	0.000430353	1	2
0.3503	0.2505	-0.009052161	1	3
0.3503	0.2505	0.0049962476	2	1
0.3503	0.2505	0.0009483546	2	2
0.3503	0.2505	-0.005944632	2	3
0.3503	0.2505	-0.013618052	3	1
0.3503	0.2505	-0.0013787448	3	2
0.3503	0.2505	0.014996767	3	3
0.3503	0.3004	0.008269303	1	1
0.3503	0.3004	0.0022125468	1	2
0.3503	0.3004	-0.010481868	1	3
0.3503	0.3004	0.004555963	2	1
0.3503	0.3004	0.002017498	2	2
0.3503	0.3004	-0.0065734833	2	3
0.3503	0.3004	-0.012825273	3	1
0.3503	0.3004	-0.004230082	3	2
0.3503	0.3004	0.017055325	3	3
0.3503	0.3503	0.0077203624	1	1
0.3503	0.3503	0.0039309636	1	2
0.3503	0.3503	-0.01165133	1	3
0.3503	0.3503	0.0040326267	2	1
0.3503	0.3503	0.002916783	2	2
0.3503	0.3503	-0.0069494247	2	3
0.3503	0.3503	-0.011752989	3	1
0.3503	0.3503	-0.006847784	3	2
0.3503	0.3503	0.018600754	3	3
0.3503	0.4002	0.007045796	1	1
0.3503	0.4002	0.0055071935	1	2
0.3503	0.4002	-0.012552969	1	3
0.3503	0.4002	0.003480792	2	1
0.3503	0.4002	0.0036167204	2	2
0.3503	0.4002	-0.007097408	2	3
0.3503	0.4002	-0.010526571	3	1
0.3503	0.4002	-0.009123862	3	2
0.3503	0.4002	0.019650444	3	3
0.3503	0.4501	0.0062954556	1	1
0.3503	0.4501	0.006885931	1	2
0.3503	0.4501	-0.013181403	1	3
0.3503	0.4501	0.0029348843	2	1
0.3503	0.4501	0.0041089505	2	2
0.3503	0.4501	-0.007043883	2	3
0.3503	0.4501	-0.009230344	3	1
0.3503	0.4501	-0.010994911	3	2
0.3503	0.4501	0.020225227	3	3
0.3503	0.5	0.005505804	1	1
0.3503	0.5	0.008025147	1	2
0.3503	0.5	-0.01353094	1	3
0.3503	0.5	0.002416566	2	1
0.3503	0.5	0.0043975115	2	2
0.3503	0.5	-0.0068140924	2	3
0.3503	0.5	-0.007922366	3	1
0.3503	0.5	-0.012422666	3	2
0.3503	0.5	0.020345032	3	3
0.3503	0.5499	0.0047044726	1	1
0.3503	0.5499	0.008890137	1	2
0.3503	0.5499	-0.013594583	1	3
0.3503	0.5499	0.0019392557	2	1
0.3503	0.5499	0.0044928044	2	2
0.3503	0.5499	-0.006431997	2	3
0.3503	0.5499	-0.0066437237	3	1
0.3503	0.5499	-0.013382889	3	2
0.3503	0.5499	0.020026669	3	3
0.3503	0.5998	0.0039133746	1	1
0.3503	0.5998	0.009449918	1	2
0.3503	0.5998	-0.0133632645	1	3
0.3503	0.5998	0.0015109777	2	1
0.3503	0.5998	0.0044092834	2	2
0.3503	0.5998	-0.0059202015	2	3
0.3503	0.5998	-0.0054243486	3	1
0.3503	0.5998	-0.013859145	3	2
0.3503	0.5998	0.019283548	3	3
0.3503	0.6497	0.003150796	1	1
0.3503	0.6497	0.009674847	1	2
0.3503	0.6497	-0.0128256455	1	3
0.3503	0.6497	0.0011361688	2	1
0.3503	0.6497	0.0041641593	2	2
0.3503	0.6497	-0.0053002834	2	3
0.3503	0.6497	-0.00428696	3	1
0.3503	0.6497	-0.013838984	3	2
0.3503	0.6497	0.018125966	3	3
0.3503	0.6996	0.0024329997	1	1
0.3503	0.6996	0.009535737	1	2
0.3503	0.6996	-0.011968739	1	3
0.3503	0.6996	0.000816836	2	1
0.3503	0.6996	0.0037769824	2	2
0.3503	0.6996	-0.0045937896	2	3
0.3503	0.6996	-0.0032498357	3	1
0.3503	0.6996	-0.013312735	3	2
0.3503	0.6996	0.016562581	3	3
0.3503	0.7495	0.0017754836	1	1
0.3503	0.7495	0.009003799	1	2
0.3503	0.7495	-0.010779291	1	3
0.3503	0.7495	0.00055326987	2	1
0.3503	0.7495	0.0032697842	2	2
0.3503	0.7495	-0.003823042	2	3
0.3503	0.7495	-0.0023287535	3	1
0.3503	0.7495	-0.012273587	3	2
0.3503	0.7495	0.014602333	3	3
0.3503	0.7994	0.0011940846	1	1
0.3503	0.7994	0.008052222	1	2
0.3503	0.7994	-0.009246305	1	3
0.3503	0.7994	0.00034442823	2	1
0.3503	0.7994	0.0026679412	2	2
0.3503	0.7994	-0.0030124187	2	3
0.3503	0.7994	-0.0015385128	3	1
0.3503	0.7994	-0.010720156	3	2
0.3503	0.7994	0.012258619	3	3
0.3503	0.8493	0.0007059651	1	1
0.3503	0.8493	0.0066610426	1	2
0.3503	0.8493	-0.007367015	1	3
0.3503	0.8493	0.00018819072	2	1
0.3503	0.8493	0.002001159	2	2
0.3503	0.8493	-0.0021893382	2	3
0.3503	0.8493	-0.00089415547	3	1
0.3503	0.8493	-0.008662205	3	2
0.3503	0.8493	0.009556353	3	3
0.3503	0.8992	0.00033028613	1	1
0.3503	0.8992	0.004827082	1	2
0.3503	0.8992	-0.0051573515	1	3
0.3503	0.8992	8.1451144e-5	2	1
0.3503	0.8992	0.0013052411	2	2
0.3503	0.8992	-0.0013865829	2	3
0.3503	0.8992	-0.0004117369	3	1
0.3503	0.8992	-0.006132312	3	2
0.3503	0.8992	0.0065440536	3	3
0.3503	0.9491	8.800782e-5	1	1
0.3503	0.9491	0.0025838437	1	2
0.3503	0.9491	-0.0026718378	1	3
0.3503	0.9491	2.021782e-5	2	1
0.3503	0.9491	0.0006238334	2	2
0.3503	0.9491	-0.0006440282	2	3
0.3503	0.9491	-0.000108225635	3	1
0.3503	0.9491	-0.0032076743	3	2
0.3503	0.9491	0.0033159554	3	3
0.3503	0.999	3.6595882e-8	1	1
0.3503	0.999	5.1462892e-5	1	2
0.3503	0.999	-5.1528215e-5	1	3
0.3503	0.999	8.070501e-9	2	1
0.3503	0.999	1.1155556e-5	2	2
0.3503	0.999	-1.1205673e-5	2	3
0.3503	0.999	-4.466637e-8	3	1
0.3503	0.999	-6.261858e-5	3	2
0.3503	0.999	6.264448e-5	3	3
0.4002	0.001	0.00013655424	1	1
0.4002	0.001	-0.00013207737	1	2
0.4002	0.001	-4.471178e-6	1	3
0.4002	0.001	0.000121980906	2	1
0.4002	0.001	-0.0001179073	2	2
0.4002	0.001	-4.02992e-6	2	3
0.4002	0.001	-0.00025847554	3	1
0.4002	0.001	0.00024998188	3	2
0.4002	0.001	8.501054e-6	3	3
0.4002	0.0509	0.004363656	1	1
0.4002	0.0509	-0.0030613132	1	2
0.4002	0.0509	-0.0013023466	1	3
0.4002	0.0509	0.0042545795	2	1
0.4002	0.0509	-0.002903968	2	2
0.4002	0.0509	-0.0013506059	2	3
0.4002	0.0509	-0.00861828	3	1
0.4002	0.0509	0.0059652776	3	2
0.4002	0.0509	0.0026529487	3	3
0.4002	0.1008	0.006477341	1	1
0.4002	0.1008	-0.0033632107	1	2
0.4002	0.1008	-0.003114096	1	3
0.4002	0.1008	0.0062642843	2	1
0.4002	0.1008	-0.0029995888	2	2
0.4002	0.1008	-0.0032646172	2	3
0.4002	0.1008	-0.012741566	3	1
0.4002	0.1008	0.0063628852	3	2
0.4002	0.1008	0.0063787214	3	3
0.4002	0.1507	0.0075155944	1	1
0.4002	0.1507	-0.0025665946	1	2
0.4002	0.1507	-0.0049489923	1	3
0.4002	0.1507	0.0070794076	2	1
0.4002	0.1507	-0.0019705594	2	2
0.4002	0.1507	-0.005108759	2	3
0.4002	0.1507	-0.0145949125	3	1
0.4002	0.1507	0.0045372397	3	2
0.4002	0.1507	0.010057785	3	3
0.4002	0.2006	0.007897735	1	1
0.4002	0.2006	-0.0012422502	1	2
0.4002	0.2006	-0.0066554956	1	3
0.4002	0.2006	0.007187262	2	1
0.4002	0.2006	-0.00050504506	2	2
0.4002	0.2006	-0.00668218	2	3
0.4002	0.2006	-0.01508496	3	1
0.4002	0.2006	0.0017472804	3	2
0.4002	0.2006	0.013337687	3	3
0.4002	0.2505	0.007858813	1	1
0.4002	0.2505	0.00031087548	1	2
0.4002	0.2505	-0.008169668	1	3
0.4002	0.2505	0.0068794116	2	1
0.4002	0.2505	0.001043126	2	2
0.4002	0.2505	-0.007922433	2	3
0.4002	0.2505	-0.014738187	3	1
0.4002	0.2505	-0.0013539344	3	2
0.4002	0.2505	0.016092144	3	3
0.4002	0.3004	0.007543834	1	1
0.4002	0.3004	0.0019187108	1	2
0.4002	0.3004	-0.00946256	1	3
0.4002	0.3004	0.0063355714	2	1
0.4002	0.3004	0.0024889559	2	2
0.4002	0.3004	-0.008824572	2	3
0.4002	0.3004	-0.013879433	3	1
0.4002	0.3004	-0.0044077337	3	2
0.4002	0.3004	0.018287107	3	3
0.4002	0.3503	0.007047523	1	1
0.4002	0.3503	0.0034727901	1	2
0.4002	0.3503	-0.010520317	1	3
0.4002	0.3503	0.005668655	2	1
0.4002	0.3503	0.0037382245	2	2
0.4002	0.3503	-0.00940688	2	3
0.4002	0.3503	-0.012716182	3	1
0.4002	0.3503	-0.007210985	3	2
0.4002	0.3503	0.019927174	3	3
0.4002	0.4002	0.006434502	1	1
0.4002	0.4002	0.0049010366	1	2
0.4002	0.4002	-0.011335518	1	3
0.4002	0.4002	0.004950449	2	1
0.4002	0.4002	0.0047459304	2	2
0.4002	0.4002	-0.00969632	2	3
0.4002	0.4002	-0.01138493	3	1
0.4002	0.4002	-0.009646952	3	2
0.4002	0.4002	0.021031901	3	3
0.4002	0.4501	0.0057505257	1	1
0.4002	0.4501	0.0061523467	1	2
0.4002	0.4501	-0.011902869	1	3
0.4002	0.4501	0.0042271465	2	1
0.4002	0.4501	0.005494699	2	2
0.4002	0.4501	-0.009721786	2	3
0.4002	0.4501	-0.009977665	3	1
0.4002	0.4501	-0.011647001	3	2
0.4002	0.4501	0.021624684	3	3
0.4002	0.5	0.0050292267	1	1
0.4002	0.5	0.0071878396	1	2
0.4002	0.5	-0.012217056	1	3
0.4002	0.5	0.0035286173	2	1
0.4002	0.5	0.005982533	2	2
0.4002	0.5	-0.009511113	2	3
0.4002	0.5	-0.008557841	3	1
0.4002	0.5	-0.013170376	3	2
0.4002	0.5	0.021728247	3	3
0.4002	0.5499	0.00429626	1	1
0.4002	0.5499	0.007975426	1	2
0.4002	0.5499	-0.012271691	1	3
0.4002	0.5499	0.002874162	2	1
0.4002	0.5499	0.0062161237	2	2
0.4002	0.5499	-0.009090304	2	3
0.4002	0.5499	-0.0071704313	3	1
0.4002	0.5499	-0.014191583	3	2
0.4002	0.5499	0.021362007	3	3
0.4002	0.5998	0.0035721138	1	1
0.4002	0.5998	0.008486647	1	2
0.4002	0.5998	-0.012058772	1	3
0.4002	0.5998	0.002276156	2	1
0.4002	0.5998	0.006207347	2	2
0.4002	0.5998	-0.008483529	2	3
0.4002	0.5998	-0.005848272	3	1
0.4002	0.5998	-0.01469402	3	2
0.4002	0.5998	0.020542264	3	3
0.4002	0.6497	0.002873978	1	1
0.4002	0.6497	0.008694731	1	2
0.4002	0.6497	-0.011568725	1	3
0.4002	0.6497	0.0017423704	2	1
0.4002	0.6497	0.005971238	2	2
0.4002	0.6497	-0.0077136755	2	3
0.4002	0.6497	-0.00461635	3	1
0.4002	0.6497	-0.014666021	3	2
0.4002	0.6497	0.019282311	3	3
0.4002	0.6996	0.0022171196	1	1
0.4002	0.6996	0.008573525	1	2
0.4002	0.6996	-0.010790631	1	3
0.4002	0.6996	0.001277525	2	1
0.4002	0.6996	0.005525619	2	2
0.4002	0.6996	-0.006803125	2	3
0.4002	0.6996	-0.0034946436	3	1
0.4002	0.6996	-0.014099106	3	2
0.4002	0.6996	0.017593771	3	3
0.4002	0.7495	0.0016160603	1	1
0.4002	0.7495	0.008097682	1	2
0.4002	0.7495	-0.009713739	1	3
0.4002	0.7495	0.0008842461	2	1
0.4002	0.7495	0.00489109	2	2
0.4002	0.7495	-0.005775392	2	3
0.4002	0.7495	-0.0025003087	3	1
0.4002	0.7495	-0.012988806	3	2
0.4002	0.7495	0.015489101	3	3
0.4002	0.7994	0.0010854799	1	1
0.4002	0.7994	0.0072441064	1	2
0.4002	0.7994	-0.008329578	1	3
0.4002	0.7994	0.0005637193	2	1
0.4002	0.7994	0.004092276	2	2
0.4002	0.7994	-0.004656017	2	3
0.4002	0.7994	-0.0016491993	3	1
0.4002	0.7994	-0.011336394	3	2
0.4002	0.7994	0.012985587	3	3
0.4002	0.8493	0.0006410074	1	1
0.4002	0.8493	0.0059958436	1	2
0.4002	0.8493	-0.0066368654	1	3
0.4002	0.8493	0.0003160662	2	1
0.4002	0.8493	0.003159225	2	2
0.4002	0.8493	-0.0034753084	2	3
0.4002	0.8493	-0.0009570742	3	1
0.4002	0.8493	-0.009155091	3	2
0.4002	0.8493	0.010112166	3	3
0.4002	0.8992	0.0002997397	1	1
0.4002	0.8992	0.0043501845	1	2
0.4002	0.8992	-0.004649915	1	3
0.4002	0.8992	0.00014059781	2	1
0.4002	0.8992	0.0021307506	2	2
0.4002	0.8992	-0.0022712946	2	3
0.4002	0.8992	-0.00044033735	3	1
0.4002	0.8992	-0.0064809322	3	2
0.4002	0.8992	0.0069212914	3	3
0.4002	0.9491	8.0006204e-5	1	1
0.4002	0.9491	0.002334625	1	2
0.4002	0.9491	-0.0024146289	1	3
0.4002	0.9491	3.5888865e-5	2	1
0.4002	0.9491	0.0010591205	2	2
0.4002	0.9491	-0.0010949671	2	3
0.4002	0.9491	-0.00011589493	3	1
0.4002	0.9491	-0.0033937413	3	2
0.4002	0.9491	0.0035096705	3	3
0.4002	0.999	3.3728618e-8	1	1
0.4002	0.999	4.6780668e-5	1	2
0.4002	0.999	-4.683435e-5	1	3
0.4002	0.999	1.4742682e-8	2	1
0.4002	0.999	1.9737636e-5	2	2
0.4002	0.999	-1.9788742e-5	2	3
0.4002	0.999	-4.847133e-8	3	1
0.4002	0.999	-6.651832e-5	3	2
0.4002	0.999	6.651878e-5	3	3
0.4501	0.001	0.00011944771	1	1
0.4501	0.001	-0.000115532894	1	2
0.4501	0.001	-3.907997e-6	1	3
0.4501	0.001	0.00014805794	2	1
0.4501	0.001	-0.00014317594	2	2
0.4501	0.001	-4.8836228e-6	2	3
0.4501	0.001	-0.00026747584	3	1
0.4501	0.001	0.00025871024	3	2
0.4501	0.001	8.791714e-6	3	3
0.4501	0.0509	0.0038284734	1	1
0.4501	0.0509	-0.0026924387	1	2
0.4501	0.0509	-0.001136031	1	3
0.4501	0.0509	0.0051283836	2	1
0.4501	0.0509	-0.0035213232	2	2
0.4501	0.0509	-0.0016070716	2	3
0.4501	0.0509	-0.00895685	3	1
0.4501	0.0509	0.006213784	3	2
0.4501	0.0509	0.0027431026	3	3
0.4501	0.1008	0.005696077	1	1
0.4501	0.1008	-0.0029790066	1	2
0.4501	0.1008	-0.0027170703	1	3
0.4501	0.1008	0.007572204	2	1
0.4501	0.1008	-0.003693521	2	2
0.4501	0.1008	-0.0038787127	2	3
0.4501	0.1008	-0.013268292	3	1
0.4501	0.1008	0.0066725314	3	2
0.4501	0.1008	0.006595779	3	3
0.4501	0.1507	0.0066224746	1	1
0.4501	0.1507	-0.0023014732	1	2
0.4501	0.1507	-0.0043210117	1	3
0.4501	0.1507	0.008597463	2	1
0.4501	0.1507	-0.0025170147	2	2
0.4501	0.1507	-0.006080512	2	3
0.4501	0.1507	-0.015220001	3	1
0.4501	0.1507	0.0048184395	3	2
0.4501	0.1507	0.010401502	3	3
0.4501	0.2006	0.006971419	1	1
0.4501	0.2006	-0.0011556372	1	2
0.4501	0.2006	-0.0058157705	1	3
0.4501	0.2006	0.008776516	2	1
0.4501	0.2006	-0.0007969141	2	2
0.4501	0.2006	-0.0079795495	2	3
0.4501	0.2006	-0.015747912	3	1
0.4501	0.2006	0.0019525737	3	2
0.4501	0.2006	0.013795331	3	3
0.4501	0.2505	0.006947374	1	1
0.4501	0.2505	0.00019739568	1	2
0.4501	0.2505	-0.0071447697	1	3
0.4501	0.2505	0.008450843	2	1
0.4501	0.2505	0.0010496527	2	2
0.4501	0.2505	-0.009500489	2	3
0.4501	0.2505	-0.015398212	3	1
0.4501	0.2505	-0.0012470335	3	2
0.4501	0.2505	0.01664523	3	3
0.4501	0.3004	0.006677145	1	1
0.4501	0.3004	0.0016045235	1	2
0.4501	0.3004	-0.008281674	1	3
0.4501	0.3004	0.007831924	2	1
0.4501	0.3004	0.0028010607	2	2
0.4501	0.3004	-0.010633029	2	3
0.4501	0.3004	-0.014509082	3	1
0.4501	0.3004	-0.0044056177	3	2
0.4501	0.3004	0.018914685	3	3
0.4501	0.3503	0.0062439945	1	1
0.4501	0.3503	0.0029694214	1	2
0.4501	0.3503	-0.009213423	1	3
0.4501	0.3503	0.0070536584	2	1
0.4501	0.3503	0.00434047	2	2
0.4501	0.3503	-0.011394173	2	3
0.4501	0.3503	-0.01329767	3	1
0.4501	0.3503	-0.0073098987	3	2
0.4501	0.3503	0.020607576	3	3
0.4501	0.4002	0.0057051005	1	1
0.4501	0.4002	0.004227586	1	2
0.4501	0.4002	-0.00993266	1	3
0.4501	0.4002	0.006202206	2	1
0.4501	0.4002	0.0056089014	2	2
0.4501	0.4002	-0.011811063	2	3
0.4501	0.4002	-0.011907298	3	1
0.4501	0.4002	-0.00983642	3	2
0.4501	0.4002	0.021743804	3	3
0.4501	0.4501	0.005101219	1	1
0.4501	0.4501	0.0053328983	1	2
0.4501	0.4501	-0.010434113	1	3
0.4501	0.4501	0.0053337887	2	1
0.4501	0.4501	0.0065796375	2	2
0.4501	0.4501	-0.011913404	2	3
0.4501	0.4501	-0.010435004	3	1
0.4501	0.4501	-0.01191251	3	2
0.4501	0.4501	0.02234757	3	3
0.4501	0.5	0.0044625252	1	1
0.4501	0.5	0.006250102	1	2
0.4501	0.5	-0.010712616	1	3
0.4501	0.5	0.0044855066	2	1
0.4501	0.5	0.007244587	2	2
0.4501	0.5	-0.011730045	2	3
0.4501	0.5	-0.00894803	3	1
0.4501	0.5	-0.0134946555	3	2
0.4501	0.5	0.022442713	3	3
0.4501	0.5499	0.0038122367	1	1
0.4501	0.5499	0.0069501437	1	2
0.4501	0.5499	-0.010762375	1	3
0.4501	0.5499	0.003681995	2	1
0.4501	0.5499	0.0076059997	2	2
0.4501	0.5499	-0.011287987	2	3
0.4501	0.5499	-0.007494228	3	1
0.4501	0.5499	-0.01455614	3	2
0.4501	0.5499	0.02205041	3	3
0.4501	0.5998	0.003168988	1	1
0.4501	0.5998	0.0074074008	1	2
0.4501	0.5998	-0.010576379	1	3
0.4501	0.5998	0.0029397234	2	1
0.4501	0.5998	0.0076725185	2	2
0.4501	0.5998	-0.010612249	2	3
0.4501	0.5998	-0.0061087143	3	1
0.4501	0.5998	-0.01507993	3	2
0.4501	0.5998	0.021188676	3	3
0.4501	0.6497	0.0025484888	1	1
0.4501	0.6497	0.0075980164	1	2
0.4501	0.6497	-0.010146499	1	3
0.4501	0.6497	0.0022697113	2	1
0.4501	0.6497	0.0074566156	2	2
0.4501	0.6497	-0.009726346	2	3
0.4501	0.6497	-0.004818204	3	1
0.4501	0.6497	-0.015054643	3	2
0.4501	0.6497	0.019872785	3	3
0.4501	0.6996	0.0019647249	1	1
0.4501	0.6996	0.0074990224	1	2
0.4501	0.6996	-0.009463765	1	3
0.4501	0.6996	0.0016793339	2	1
0.4501	0.6996	0.0069738626	2	2
0.4501	0.6996	-0.008653283	2	3
0.4501	0.6996	-0.0036440613	3	1
0.4501	0.6996	-0.014472917	3	2
0.4501	0.6996	0.018116921	3	3
0.4501	0.7495	0.001430919	1	1
0.4501	0.7495	0.0070884526	1	2
0.4501	0.7495	-0.008519389	1	3
0.4501	0.7495	0.0011735866	2	1
0.4501	0.7495	0.0062432513	2	2
0.4501	0.7495	-0.007416904	2	3
0.4501	0.7495	-0.0026045088	3	1
0.4501	0.7495	-0.013331734	3	2
0.4501	0.7495	0.015936166	3	3
0.4501	0.7994	0.00096028997	1	1
0.4501	0.7994	0.006346505	1	2
0.4501	0.7994	-0.0073067844	1	3
0.4501	0.7994	0.00075582974	2	1
0.4501	0.7994	0.0052879825	2	2
0.4501	0.7994	-0.006043792	2	3
0.4501	0.7994	-0.0017161197	3	1
0.4501	0.7994	-0.011634462	3	2
0.4501	0.7994	0.013350606	3	3
0.4501	0.8493	0.0005667068	1	1
0.4501	0.8493	0.005258711	1	2
0.4501	0.8493	-0.0058254004	1	3
0.4501	0.8493	0.0004283709	2	1
0.4501	0.8493	0.004137978	2	2
0.4501	0.8493	-0.004566312	2	3
0.4501	0.8493	-0.0009950772	3	1
0.4501	0.8493	-0.009396672	3	2
0.4501	0.8493	0.010391802	3	3
0.4501	0.8992	0.0002650334	1	1
0.4501	0.8992	0.0038221786	1	2
0.4501	0.8992	-0.004087217	1	3
0.4501	0.8992	0.00019275164	2	1
0.4501	0.8992	0.002833765	2	2
0.4501	0.8992	-0.003026545	2	3
0.4501	0.8992	-0.00045778503	3	1
0.4501	0.8992	-0.0066559426	3	2
0.4501	0.8992	0.007113695	3	3
0.4501	0.9491	7.093051e-5	1	1
0.4501	0.9491	0.0020578508	1	2
0.4501	0.9491	-0.00212878	1	3
0.4501	0.9491	4.9836846e-5	2	1
0.4501	0.9491	0.0014334545	2	2
0.4501	0.9491	-0.0014833212	2	3
0.4501	0.9491	-0.00012076736	3	1
0.4501	0.9491	-0.0034913104	3	2
0.4501	0.9491	0.0036120713	3	3
0.4501	0.999	3.0379926e-8	1	1
0.4501	0.999	4.150731e-5	1	2
0.4501	0.999	-4.1529536e-5	1	3
0.4501	0.999	2.0918378e-8	2	1
0.4501	0.999	2.7228409e-5	2	2
0.4501	0.999	-2.720952e-5	2	3
0.4501	0.999	-5.12983e-8	3	1
0.4501	0.999	-6.873565e-5	3	2
0.4501	0.999	6.881356e-5	3	3
0.5	0.001	0.00010112673	1	1
0.5	0.001	-9.781169e-5	1	2
0.5	0.001	-3.3057804e-6	1	3
0.5	0.001	0.00016629696	2	1
0.5	0.001	-0.00016075186	2	2
0.5	0.001	-5.4740813e-6	2	3
0.5	0.001	-0.00026726723	3	1
0.5	0.001	0.00025857054	3	2
0.5	0.001	8.780044e-6	3	3
0.5	0.0509	0.0032506026	1	1
0.5	0.0509	-0.0022919942	1	2
0.5	0.0509	-0.0009586103	1	3
0.5	0.0509	0.005738735	2	1
0.5	0.0509	-0.0039604604	2	2
0.5	0.0509	-0.0017783288	2	3
0.5	0.0509	-0.008989394	3	1
0.5	0.0509	0.006252408	3	2
0.5	0.0509	0.0027369373	3	3
0.5	0.1008	0.0048496127	1	1
0.5	0.1008	-0.0025555938	1	2
0.5	0.1008	-0.0022940193	1	3
0.5	0.1008	0.008501723	2	1
0.5	0.1008	-0.0042116195	2	2
0.5	0.1008	-0.004290119	2	3
0.5	0.1008	-0.013351351	3	1
0.5	0.1008	0.0067672133	3	2
0.5	0.1008	0.0065841377	3	3
0.5	0.1507	0.005652476	1	1
0.5	0.1507	-0.0020000637	1	2
0.5	0.1507	-0.0036524236	1	3
0.5	0.1507	0.009695724	2	1
0.5	0.1507	-0.0029566735	2	2
0.5	0.1507	-0.0067390986	2	3
0.5	0.1507	-0.015348226	3	1
0.5	0.1507	0.0049566925	3	2
0.5	0.1507	0.010391511	3	3
0.5	0.2006	0.005963428	1	1
0.5	0.2006	-0.0010410994	1	2
0.5	0.2006	-0.004922334	1	3
0.5	0.2006	0.009945348	2	1
0.5	0.2006	-0.0010739714	2	2
0.5	0.2006	-0.008871347	2	3
0.5	0.2006	-0.015908763	3	1
0.5	0.2006	0.0021151155	3	2
0.5	0.2006	0.013793685	3	3
0.5	0.2505	0.0059541315	1	1
0.5	0.2505	0.000100869685	1	2
0.5	0.2505	-0.0060550068	1	3
0.5	0.2505	0.009623826	2	1
0.5	0.2505	0.0009771734	2	2
0.5	0.2505	-0.010600962	2	3
0.5	0.2505	-0.01557795	3	1
0.5	0.2505	-0.0010780245	3	2
0.5	0.2505	0.016655952	3	3
0.5	0.3004	0.0057316646	1	1
0.5	0.3004	0.0012953281	1	2
0.5	0.3004	-0.007026987	1	3
0.5	0.3004	0.008963637	2	1
0.5	0.3004	0.0029481947	2	2
0.5	0.3004	-0.011911854	2	3
0.5	0.3004	-0.014695294	3	1
0.5	0.3004	-0.004243523	3	2
0.5	0.3004	0.01893881	3	3
0.5	0.3503	0.0053668767	1	1
0.5	0.3503	0.0024592243	1	2
0.5	0.3503	-0.007826101	1	3
0.5	0.3503	0.008113392	2	1
0.5	0.3503	0.004704401	2	2
0.5	0.3503	-0.01281777	2	3
0.5	0.3503	-0.013480268	3	1
0.5	0.3503	-0.007163584	3	2
0.5	0.3503	0.02064389	3	3
0.5	0.4002	0.0049087703	1	1
0.5	0.4002	0.003536351	1	2
0.5	0.4002	-0.0084451195	1	3
0.5	0.4002	0.00716985	2	1
0.5	0.4002	0.006174296	2	2
0.5	0.4002	-0.013344184	2	3
0.5	0.4002	-0.012078606	3	1
0.5	0.4002	-0.0097106695	3	2
0.5	0.4002	0.021789283	3	3
0.5	0.4501	0.0043925745	1	1
0.5	0.4501	0.0044861548	1	2
0.5	0.4501	-0.008878738	1	3
0.5	0.4501	0.006197039	2	1
0.5	0.4501	0.0073225945	2	2
0.5	0.4501	-0.013519675	2	3
0.5	0.4501	-0.010589618	3	1
0.5	0.4501	-0.011808783	3	2
0.5	0.4501	0.022398382	3	3
0.5	0.5	0.0038446207	1	1
0.5	0.5	0.005277425	1	2
0.5	0.5	-0.009122048	1	3
0.5	0.5	0.005237952	2	1
0.5	0.5	0.008134812	2	2
0.5	0.5	-0.013372764	2	3
0.5	0.5	-0.009082571	3	1
0.5	0.5	-0.013412207	3	2
0.5	0.5	0.022494823	3	3
0.5	0.5499	0.0032852958	1	1
0.5	0.5499	0.0058844015	1	2
0.5	0.5499	-0.009169687	1	3
0.5	0.5499	0.0043217875	2	1
0.5	0.5499	0.008608371	2	2
0.5	0.5499	-0.012930095	2	3
0.5	0.5499	-0.0076070726	3	1
0.5	0.5499	-0.01449272	3	2
0.5	0.5499	0.022099882	3	3
0.5	0.5998	0.0027311011	1	1
[truncated: 1,970 more rows]
