# Supplementary material for: Coevolution of male and female mate choice can destabilize reproductive isolation
Source: Nat Commun. 2019 Nov 12;10:5122. doi: 10.1038/s41467-019-12860-9 (PMC6851176; doi:10.1038/s41467-019-12860-9)
Supplement: Supplementary file 5 — Supplementary Software 1 [file 41467_2019_12860_MOESM5_ESM.zip › CodeChoosinessCoevolution/Data/LinkageDisequilibriumFMtestSelectionGradientDetailledAlpha1.txt]

percentFemale	percentMale	linkageDFM	genotypeF	genotypeM
0.001	0.001	3.6358833e-6	1	1
0.001	0.001	-3.4868717e-6	1	2
0.001	0.001	-1.1827797e-7	1	3
0.001	0.001	-3.4868717e-6	2	1
0.001	0.001	3.37651e-6	2	2
0.001	0.001	1.1452357e-7	2	3
0.001	0.001	-1.1839438e-7	3	1
0.001	0.001	1.14538125e-7	3	2
0.001	0.001	3.8853614e-9	3	3
0.001	0.0509	0.000109910965	1	1
0.001	0.0509	-7.671118e-5	1	2
0.001	0.0509	-3.324449e-5	1	3
0.001	0.0509	-0.00010635704	2	1
0.001	0.0509	7.420592e-5	2	2
0.001	0.0509	3.2142038e-5	2	3
0.001	0.0509	-3.6193524e-6	3	1
0.001	0.0509	2.5229238e-6	3	2
0.001	0.0509	1.0964723e-6	3	3
0.001	0.1008	0.00015413761	1	1
0.001	0.1008	-7.855892e-5	1	2
0.001	0.1008	-7.556379e-5	1	3
0.001	0.1008	-0.00014906749	2	1
0.001	0.1008	7.600337e-5	2	2
0.001	0.1008	7.306505e-5	2	3
0.001	0.1008	-5.0708477e-6	3	1
0.001	0.1008	2.5778136e-6	3	2
0.001	0.1008	2.4930996e-6	3	3
0.001	0.1507	0.000169456	1	1
0.001	0.1507	-5.4955482e-5	1	2
0.001	0.1507	-0.00011447072	1	3
0.001	0.1507	-0.00016384758	2	1
0.001	0.1507	5.3167343e-5	2	2
0.001	0.1507	0.00011068396	2	3
0.001	0.1507	-5.5680866e-6	3	1
0.001	0.1507	1.7938146e-6	3	2
0.001	0.1507	3.774243e-6	3	3
0.001	0.2006	0.00016924739	1	1
0.001	0.2006	-2.208352e-5	1	2
0.001	0.2006	-0.00014711916	1	3
0.001	0.2006	-0.00016364641	2	1
0.001	0.2006	2.1345913e-5	2	2
0.001	0.2006	0.00014230609	2	3
0.001	0.2006	-5.5549026e-6	3	1
0.001	0.2006	7.075141e-7	3	2
0.001	0.2006	4.8474176e-6	3	3
0.001	0.2505	0.0001604706	1	1
0.001	0.2505	1.2606382e-5	1	2
0.001	0.2505	-0.00017306209	1	3
0.001	0.2505	-0.00015518907	2	1
0.001	0.2505	-1.2177974e-5	2	2
0.001	0.2505	0.00016737077	2	3
0.001	0.2505	-5.261507e-6	3	1
0.001	0.2505	-4.33065e-7	3	2
0.001	0.2505	5.694659e-6	3	3
0.001	0.3004	0.00014707446	1	1
0.001	0.3004	4.5269728e-5	1	2
0.001	0.3004	-0.00019234419	1	3
0.001	0.3004	-0.00014225114	2	1
0.001	0.3004	-4.3768436e-5	2	2
0.001	0.3004	0.00018602051	2	3
0.001	0.3004	-4.817339e-6	3	1
0.001	0.3004	-1.504377e-6	3	2
0.001	0.3004	6.321672e-6	3	3
0.001	0.3503	0.00013136864	1	1
0.001	0.3503	7.3969364e-5	1	2
0.001	0.3503	-0.0002053976	1	3
0.001	0.3503	-0.00012707524	2	1
0.001	0.3503	-7.157028e-5	2	2
0.001	0.3503	0.00019864365	2	3
0.001	0.3503	-4.2985193e-6	3	1
0.001	0.3503	-2.4443725e-6	3	2
0.001	0.3503	6.742921e-6	3	3
0.001	0.4002	0.00011475384	1	1
0.001	0.4002	9.787083e-5	1	2
0.001	0.4002	-0.00021266937	1	3
0.001	0.4002	-0.0001110211	2	1
0.001	0.4002	-9.466149e-5	2	2
0.001	0.4002	0.00020568073	2	3
0.001	0.4002	-3.7516584e-6	3	1
0.001	0.4002	-3.222085e-6	3	2
0.001	0.4002	6.9737434e-6	3	3
0.001	0.4501	9.819865e-5	1	1
0.001	0.4501	0.00011640787	1	2
0.001	0.4501	-0.00021451712	1	3
0.001	0.4501	-9.4972085e-5	2	1
0.001	0.4501	-0.00011259876	2	2
0.001	0.4501	0.00020756759	2	3
0.001	0.4501	-3.2061726e-6	3	1
0.001	0.4501	-3.8236903e-6	3	2
0.001	0.4501	7.029914e-6	3	3
0.001	0.5	8.217245e-5	1	1
0.001	0.5	0.00012943149	1	2
0.001	0.5	-0.00021162629	1	3
0.001	0.5	-7.948233e-5	2	1
0.001	0.5	-0.00012521446	2	2
0.001	0.5	0.00020469725	2	3
0.001	0.5	-2.6807684e-6	3	1
0.001	0.5	-4.244561e-6	3	2
0.001	0.5	6.925373e-6	3	3
0.001	0.5499	6.711483e-5	1	1
0.001	0.5499	0.00013706088	1	2
0.001	0.5499	-0.00020414591	1	3
0.001	0.5499	-6.492715e-5	2	1
0.001	0.5499	-0.00013254024	2	2
0.001	0.5499	0.00019747019	2	3
0.001	0.5499	-2.1880114e-6	3	1
0.001	0.5499	-4.48589e-6	3	2
0.001	0.5499	6.673916e-6	3	3
0.001	0.5998	5.3301454e-5	1	1
0.001	0.5998	0.00013926625	1	2
0.001	0.5998	-0.0001924634	1	3
0.001	0.5998	-5.1564304e-5	2	1
0.001	0.5998	-0.0001346711	2	2
0.001	0.5998	0.00018623844	2	3
0.001	0.5998	-1.7362217e-6	3	1
0.001	0.5998	-4.552043e-6	3	2
0.001	0.5998	6.288232e-6	3	3
0.001	0.6497	4.089251e-5	1	1
0.001	0.6497	0.00013631582	1	2
0.001	0.6497	-0.00017726421	1	3
0.001	0.6497	-3.956654e-5	2	1
0.001	0.6497	-0.00013183616	2	2
0.001	0.6497	0.00017139688	2	3
0.001	0.6497	-1.3312092e-6	3	1
0.001	0.6497	-4.450354e-6	3	2
0.001	0.6497	5.781534e-6	3	3
0.001	0.6996	3.003329e-5	1	1
0.001	0.6996	0.00012847781	1	2
0.001	0.6996	-0.00015836954	1	3
0.001	0.6996	-2.905482e-5	2	1
0.001	0.6996	-0.00012423284	2	2
0.001	0.6996	0.00015329942	2	3
0.001	0.6996	-9.768482e-7	3	1
0.001	0.6996	-4.188798e-6	3	2
0.001	0.6996	5.1658717e-6	3	3
0.001	0.7495	2.0790845e-5	1	1
0.001	0.7495	0.00011596084	1	2
0.001	0.7495	-0.00013655424	1	3
0.001	0.7495	-2.011226e-5	2	1
0.001	0.7495	-0.000112164766	2	2
0.001	0.7495	0.00013228506	2	3
0.001	0.7495	-6.7574547e-7	3	1
0.001	0.7495	-3.7777936e-6	3	2
0.001	0.7495	4.4536428e-6	3	3
0.001	0.7994	1.3228506e-5	1	1
0.001	0.7994	9.922683e-5	1	2
0.001	0.7994	-0.00011241436	1	3
0.001	0.7994	-1.2798409e-5	2	1
0.001	0.7994	-9.600259e-5	2	2
0.001	0.7994	0.00010880828	2	3
0.001	0.7994	-4.2974352e-7	3	1
0.001	0.7994	-3.230176e-6	3	2
0.001	0.7994	3.659923e-6	3	3
0.001	0.8493	7.3798e-6	1	1
0.001	0.8493	7.870793e-5	1	2
0.001	0.8493	-8.624792e-5	1	3
0.001	0.8493	-7.140712e-6	2	1
0.001	0.8493	-7.6167285e-5	2	2
0.001	0.8493	8.3293766e-5	2	3
0.001	0.8493	-2.396282e-7	3	1
0.001	0.8493	-2.5601912e-6	3	2
0.001	0.8493	2.799672e-6	3	3
0.001	0.8992	3.2493845e-6	1	1
0.001	0.8992	5.4970384e-5	1	2
0.001	0.8992	-5.8352947e-5	1	3
0.001	0.8992	-3.1441887e-6	2	1
0.001	0.8992	-5.317852e-5	2	2
0.001	0.8992	5.631894e-5	2	3
0.001	0.8992	-1.0545614e-7	3	1
0.001	0.8992	-1.7857674e-6	3	2
0.001	0.8992	1.8911087e-6	3	3
0.001	0.9491	8.105417e-7	1	1
0.001	0.9491	2.861023e-5	1	2
0.001	0.9491	-2.9325485e-5	1	3
0.001	0.9491	-7.841991e-7	2	1
0.001	0.9491	-2.7673319e-5	2	2
0.001	0.9491	2.8464943e-5	2	3
0.001	0.9491	-2.628991e-8	3	1
0.001	0.9491	-9.2844857e-7	3	2
0.001	0.9491	9.546638e-7	3	3
0.001	0.999	3.0222225e-10	1	1
0.001	0.999	5.674083e-7	1	2
0.001	0.999	-6.556511e-7	1	3
0.001	0.999	-2.9245584e-10	2	1
0.001	0.999	-5.492984e-7	2	2
0.001	0.999	5.438924e-7	2	3
0.001	0.999	-9.800327e-12	3	1
0.001	0.999	-1.8412038e-8	3	2
0.001	0.999	1.8277206e-8	3	3
0.0509	0.001	0.00012421608	1	1
0.0509	0.001	-0.00012009218	1	2
0.0509	0.001	-4.0958985e-6	1	3
0.0509	0.001	-8.663535e-5	2	1
0.0509	0.001	8.372776e-5	2	2
0.0509	0.001	2.85235e-6	2	3
0.0509	0.001	-3.7606806e-5	3	1
0.0509	0.001	3.636349e-5	3	2
0.0509	0.001	1.2436394e-6	3	3
0.0509	0.0509	0.0037914217	1	1
0.0509	0.0509	-0.002601862	1	2
0.0509	0.0509	-0.0011896715	1	3
0.0509	0.0509	-0.0026129633	2	1
0.0509	0.0509	0.0018002838	2	2
0.0509	0.0509	0.0008126404	2	3
0.0509	0.0509	-0.0011785775	3	1
0.0509	0.0509	0.00080154464	3	2
0.0509	0.0509	0.00037702965	3	3
0.0509	0.1008	0.0052592754	1	1
0.0509	0.1008	-0.002557993	1	2
0.0509	0.1008	-0.0027012825	1	3
0.0509	0.1008	-0.00362961	2	1
0.0509	0.1008	0.001786083	2	2
0.0509	0.1008	0.0018435195	2	3
0.0509	0.1008	-0.0016296618	3	1
0.0509	0.1008	0.00077190064	3	2
0.0509	0.1008	0.00085776113	3	3
0.0509	0.1507	0.00571464	1	1
0.0509	0.1507	-0.0016541481	1	2
0.0509	0.1507	-0.004060425	1	3
0.0509	0.1507	-0.0039574206	2	1
0.0509	0.1507	0.0011789352	2	2
0.0509	0.1507	0.0027784593	2	3
0.0509	0.1507	-0.0017572045	3	1
0.0509	0.1507	0.00047522224	3	2
0.0509	0.1507	0.0012819823	3	3
0.0509	0.2006	0.005644813	1	1
0.0509	0.2006	-0.00047585368	1	2
0.0509	0.2006	-0.0051689297	1	3
0.0509	0.2006	-0.0039244443	2	1
0.0509	0.2006	0.00037375093	2	2
0.0509	0.2006	0.0035507157	2	3
0.0509	0.2006	-0.0017203642	3	1
0.0509	0.2006	0.00010214187	3	2
0.0509	0.2006	0.001618227	3	3
0.0509	0.2505	0.0052981675	1	1
0.0509	0.2505	0.0007185042	1	2
0.0509	0.2505	-0.006016642	1	3
0.0509	0.2505	-0.0036979318	2	1
0.0509	0.2505	-0.00045266747	2	2
0.0509	0.2505	0.004150592	2	3
0.0509	0.2505	-0.0016002273	3	1
0.0509	0.2505	-0.00026581436	3	2
0.0509	0.2505	0.0018660435	3	3
0.0509	0.3004	0.004810557	1	1
0.0509	0.3004	0.00180915	1	2
0.0509	0.3004	-0.0066197217	1	3
0.0509	0.3004	-0.0033702254	2	1
0.0509	0.3004	-0.0012158602	2	2
0.0509	0.3004	0.004586071	2	3
0.0509	0.3004	-0.0014403351	3	1
0.0509	0.3004	-0.0005933009	3	2
0.0509	0.3004	0.0020336295	3	3
0.0509	0.3503	0.0042597353	1	1
0.0509	0.3503	0.0027413666	1	2
0.0509	0.3503	-0.0070010424	1	3
0.0509	0.3503	-0.0029948242	2	1
0.0509	0.3503	-0.0018754154	2	2
0.0509	0.3503	0.004870273	2	3
0.0509	0.3503	-0.0012649046	3	1
0.0509	0.3503	-0.0008658897	3	2
0.0509	0.3503	0.002130799	3	3
0.0509	0.4002	0.0036917478	1	1
0.0509	0.4002	0.0034918785	1	2
0.0509	0.4002	-0.0071836114	1	3
0.0509	0.4002	-0.002603989	2	1
0.0509	0.4002	-0.0024128407	2	2
0.0509	0.4002	0.0050168484	2	3
0.0509	0.4002	-0.0010877396	3	1
0.0509	0.4002	-0.001079021	3	2
0.0509	0.4002	0.0021667667	3	3
0.0509	0.4501	0.003134407	1	1
0.0509	0.4501	0.004053831	1	2
0.0509	0.4501	-0.0071883798	1	3
0.0509	0.4501	-0.0022176094	2	1
0.0509	0.4501	-0.0028211474	2	2
0.0509	0.4501	0.0050387233	2	3
0.0509	0.4501	-0.0009168149	3	1
0.0509	0.4501	-0.0012327693	3	2
0.0509	0.4501	0.00214958	3	3
0.0509	0.5	0.0026049912	1	1
0.0509	0.5	0.004428908	1	2
0.0509	0.5	-0.0070340037	1	3
0.0509	0.5	-0.0018482357	2	1
0.0509	0.5	-0.0030995607	2	2
0.0509	0.5	0.0049477667	2	3
0.0509	0.5	-0.0007567804	3	1
0.0509	0.5	-0.0013293996	3	2
0.0509	0.5	0.0020861719	3	3
0.0509	0.5499	0.0021143109	1	1
0.0509	0.5499	0.004622802	1	2
0.0509	0.5499	-0.006737113	1	3
0.0509	0.5499	-0.0015039928	2	1
0.0509	0.5499	-0.0032506436	2	2
0.0509	0.5499	0.004754603	2	3
0.0509	0.5499	-0.000610315	3	1
0.0509	0.5499	-0.0013721827	3	2
0.0509	0.5499	0.001982499	3	3
0.0509	0.5998	0.0016690958	1	1
0.0509	0.5998	0.004643783	1	2
0.0509	0.5998	-0.006312847	1	3
0.0509	0.5998	-0.0011901706	2	1
0.0509	0.5998	-0.003278941	2	2
0.0509	0.5998	0.0044690967	2	3
0.0509	0.5998	-0.00047893007	3	1
0.0509	0.5998	-0.0013648234	3	2
0.0509	0.5998	0.0018437505	3	3
0.0509	0.6497	0.001273647	1	1
0.0509	0.6497	0.004501626	1	2
0.0509	0.6497	-0.005775273	1	3
0.0509	0.6497	-0.0009102216	2	1
0.0509	0.6497	-0.003190443	2	2
0.0509	0.6497	0.0041006655	2	3
0.0509	0.6497	-0.00036342058	3	1
0.0509	0.6497	-0.0013111979	3	2
0.0509	0.6497	0.001674626	3	3
0.0509	0.6996	0.00093054585	1	1
0.0509	0.6996	0.0042072386	1	2
0.0509	0.6996	-0.0051377416	1	3
0.0509	0.6996	-0.0006664088	2	1
0.0509	0.6996	-0.0029919147	2	2
0.0509	0.6996	0.0036583394	2	3
0.0509	0.6996	-0.0002641367	3	1
0.0509	0.6996	-0.0012153015	3	2
0.0509	0.6996	0.0014794357	3	3
0.0509	0.7495	0.00064127985	1	1
0.0509	0.7495	0.0037723333	1	2
0.0509	0.7495	-0.004413694	1	3
0.0509	0.7495	-0.00046013948	2	1
0.0509	0.7495	-0.0026911125	2	2
0.0509	0.7495	0.0031511784	2	3
0.0509	0.7495	-0.00018114061	3	1
0.0509	0.7495	-0.001081246	3	2
0.0509	0.7495	0.0012623817	3	3
0.0509	0.7994	0.0004064818	1	1
0.0509	0.7994	0.003210172	1	2
0.0509	0.7994	-0.0036166608	1	3
0.0509	0.7994	-0.0002921885	2	1
0.0509	0.7994	-0.0022968352	2	2
0.0509	0.7994	0.0025890172	2	3
0.0509	0.7994	-0.000114294235	3	1
0.0509	0.7994	-0.00091335457	3	2
0.0509	0.7994	0.0010276549	3	3
0.0509	0.8493	0.00022608391	1	1
0.0509	0.8493	0.002535306	1	2
0.0509	0.8493	-0.0027613044	1	3
0.0509	0.8493	-0.0001627854	2	1
0.0509	0.8493	-0.0018190369	2	2
0.0509	0.8493	0.0019817948	2	3
0.0509	0.8493	-6.329882e-5	3	1
0.0509	0.8493	-0.00071625924	3	2
0.0509	0.8493	0.0007795617	3	3
0.0509	0.8992	9.933952e-5	1	1
0.0509	0.8992	0.00176429	1	2
0.0509	0.8992	-0.0018635392	1	3
0.0509	0.8992	-7.163681e-5	2	1
0.0509	0.8992	-0.0012692399	2	2
0.0509	0.8992	0.0013409555	2	3
0.0509	0.8992	-2.7701964e-5	3	1
0.0509	0.8992	-0.00049503753	3	2
0.0509	0.8992	0.00052275136	3	3
0.0509	0.9491	2.4768407e-5	1	1
0.0509	0.9491	0.00091656484	1	2
0.0509	0.9491	-0.00094127655	1	3
0.0509	0.9491	-1.7886923e-5	2	1
0.0509	0.9491	-0.0006610919	2	2
0.0509	0.9491	0.0006790161	2	3
0.0509	0.9491	-6.8814115e-6	3	1
0.0509	0.9491	-0.00025546853	3	2
0.0509	0.9491	0.0002623573	3	3
0.0509	0.999	9.281322e-9	1	1
0.0509	0.999	1.8203747e-5	1	2
0.0509	0.999	-1.8239021e-5	1	3
0.0509	0.999	-6.710934e-9	2	1
0.0509	0.999	-1.3161043e-5	2	2
0.0509	0.999	1.31726265e-5	2	3
0.0509	0.999	-2.5703635e-9	3	1
0.0509	0.999	-5.0427006e-6	3	2
0.0509	0.999	5.044043e-6	3	3
0.1008	0.001	0.00019437075	1	1
0.1008	0.001	-0.00018792227	1	2
0.1008	0.001	-6.4192573e-6	1	3
0.1008	0.001	-9.846687e-5	2	1
0.1008	0.001	9.529479e-5	2	2
0.1008	0.001	3.242254e-6	2	3
0.1008	0.001	-9.5792115e-5	3	1
0.1008	0.001	9.26326e-5	3	2
0.1008	0.001	3.177076e-6	3	3
0.1008	0.0509	0.005983144	1	1
0.1008	0.0509	-0.004084304	1	2
0.1008	0.0509	-0.0018988419	1	3
0.1008	0.0509	-0.0029228032	2	1
0.1008	0.0509	0.002023831	2	2
0.1008	0.0509	0.00089897774	2	3
0.1008	0.0509	-0.0030603372	3	1
0.1008	0.0509	0.002060473	3	2
0.1008	0.0509	0.0009998665	3	3
0.1008	0.1008	0.008265272	1	1
0.1008	0.1008	-0.003961101	1	2
0.1008	0.1008	-0.00430426	1	3
0.1008	0.1008	-0.004057929	2	1
0.1008	0.1008	0.0020258874	2	2
0.1008	0.1008	0.0020319708	2	3
0.1008	0.1008	-0.004207451	3	1
0.1008	0.1008	0.0019351654	3	2
0.1008	0.1008	0.002272266	3	3
0.1008	0.1507	0.008931458	1	1
0.1008	0.1507	-0.0024951994	1	2
0.1008	0.1507	-0.006436266	1	3
0.1008	0.1507	-0.0044359565	2	1
0.1008	0.1507	0.0013675392	2	2
0.1008	0.1507	0.0030684248	2	3
0.1008	0.1507	-0.004495483	3	1
0.1008	0.1507	0.0011276379	3	2
0.1008	0.1507	0.0033678478	3	3
0.1008	0.2006	0.008775502	1	1
0.1008	0.2006	-0.0006302595	1	2
0.1008	0.2006	-0.008145213	1	3
0.1008	0.2006	-0.004415512	2	1
0.1008	0.2006	0.00047813356	2	2
0.1008	0.2006	0.003937416	2	3
0.1008	0.2006	-0.004359994	3	1
0.1008	0.2006	0.00015217811	3	2
0.1008	0.2006	0.0042078234	3	3
0.1008	0.2505	0.008197412	1	1
0.1008	0.2505	0.001229912	1	2
0.1008	0.2505	-0.009427384	1	3
0.1008	0.2505	-0.0041776896	2	1
0.1008	0.2505	-0.00044755638	2	2
0.1008	0.2505	0.0046251714	2	3
0.1008	0.2505	-0.0040197484	3	1
0.1008	0.2505	-0.00078244135	3	2
0.1008	0.2505	0.004802175	3	3
0.1008	0.3004	0.007411711	1	1
0.1008	0.3004	0.0029068887	1	2
0.1008	0.3004	-0.010318562	1	3
0.1008	0.3004	-0.0038228482	2	1
0.1008	0.3004	-0.0013135225	2	2
0.1008	0.3004	0.0051363856	2	3
0.1008	0.3004	-0.0035888422	3	1
0.1008	0.3004	-0.0015933327	3	2
0.1008	0.3004	0.0051821787	3	3
0.1008	0.3503	0.00653857	1	1
0.1008	0.3503	0.0043235123	1	2
0.1008	0.3503	-0.010862082	1	3
0.1008	0.3503	-0.0034100413	2	1
0.1008	0.3503	-0.002071619	2	2
0.1008	0.3503	0.0054816157	2	3
0.1008	0.3503	-0.0031285118	3	1
0.1008	0.3503	-0.0022519343	3	2
0.1008	0.3503	0.0053804405	3	3
0.1008	0.4002	0.005647637	1	1
0.1008	0.4002	0.005451098	1	2
0.1008	0.4002	-0.011098757	1	3
0.1008	0.4002	-0.002975434	2	1
0.1008	0.4002	-0.0026978254	2	2
0.1008	0.4002	0.0056732	2	3
0.1008	0.4002	-0.0026722075	3	1
0.1008	0.4002	-0.0027533397	3	2
0.1008	0.4002	0.0054255426	3	3
0.1008	0.4501	0.004780315	1	1
0.1008	0.4501	0.0062842667	1	2
0.1008	0.4501	-0.011064559	1	3
0.1008	0.4501	-0.002541948	2	1
0.1008	0.4501	-0.0031813532	2	2
0.1008	0.4501	0.0057233125	2	3
0.1008	0.4501	-0.002238363	3	1
0.1008	0.4501	-0.0031028949	3	2
0.1008	0.4501	0.005341254	3	3
0.1008	0.5	0.003961608	1	1
0.1008	0.5	0.006829098	1	2
0.1008	0.5	-0.010790676	1	3
0.1008	0.5	-0.002124533	2	1
0.1008	0.5	-0.003518939	2	2
0.1008	0.5	0.005643472	2	3
0.1008	0.5	-0.0018370682	3	1
0.1008	0.5	-0.0033101737	3	2
0.1008	0.5	0.005147241	3	3
0.1008	0.5499	0.0032067914	1	1
0.1008	0.5499	0.007097617	1	2
0.1008	0.5499	-0.010304451	1	3
0.1008	0.5499	-0.0017331522	2	1
0.1008	0.5499	-0.003711462	2	2
0.1008	0.5499	0.0054445714	2	3
0.1008	0.5499	-0.0014736452	3	1
0.1008	0.5499	-0.0033861846	3	2
0.1008	0.5499	0.0048598237	3	3
0.1008	0.5998	0.0025251918	1	1
0.1008	0.5998	0.00710468	1	2
0.1008	0.5998	-0.009629816	1	3
0.1008	0.5998	-0.0013745222	2	1
0.1008	0.5998	-0.0037624687	2	2
0.1008	0.5998	0.0051369965	2	3
0.1008	0.5998	-0.0011506672	3	1
0.1008	0.5998	-0.0033422038	3	2
0.1008	0.5998	0.0044928715	3	3
0.1008	0.6497	0.0019223541	1	1
0.1008	0.6497	0.0068668723	1	2
0.1008	0.6497	-0.0087892115	1	3
0.1008	0.6497	-0.001053255	2	1
0.1008	0.6497	-0.0036774576	2	2
0.1008	0.6497	0.0047307312	2	3
0.1008	0.6497	-0.0008690979	3	1
0.1008	0.6497	-0.003189385	3	2
0.1008	0.6497	0.0040584877	3	3
0.1008	0.6996	0.0014014142	1	1
0.1008	0.6996	0.006401852	1	2
0.1008	0.6996	-0.0078032613	1	3
0.1008	0.6996	-0.0007724762	2	1
0.1008	0.6996	-0.0034631938	2	2
0.1008	0.6996	0.004235685	2	3
0.1008	0.6996	-0.00062893983	3	1
0.1008	0.6996	-0.0029386617	3	2
0.1008	0.6996	0.0035676137	3	3
0.1008	0.7495	0.000963836	1	1
0.1008	0.7495	0.005728543	1	2
0.1008	0.7495	-0.0066924095	1	3
0.1008	0.7495	-0.0005342392	2	1
0.1008	0.7495	-0.0031276941	2	2
0.1008	0.7495	0.0036619008	2	3
0.1008	0.7495	-0.00042959815	3	1
0.1008	0.7495	-0.0026008561	3	2
0.1008	0.7495	0.0030304492	3	3
0.1008	0.7994	0.00060986634	1	1
0.1008	0.7994	0.004867144	1	2
0.1008	0.7994	-0.0054769814	1	3
0.1008	0.7994	-0.00033978	2	1
0.1008	0.7994	-0.0026802272	2	2
0.1008	0.7994	0.0030200481	2	3
0.1008	0.7994	-0.00027008675	3	1
0.1008	0.7994	-0.002186913	3	2
0.1008	0.7994	0.0024570003	3	3
0.1008	0.8493	0.00033873785	1	1
0.1008	0.8493	0.003839761	1	2
0.1008	0.8493	-0.0041784346	1	3
0.1008	0.8493	-0.00018962356	2	1
0.1008	0.8493	-0.0021315664	2	2
0.1008	0.8493	0.0023212433	2	3
0.1008	0.8493	-0.00014911324	3	1
0.1008	0.8493	-0.0017081825	3	2
0.1008	0.8493	0.0018573105	3	3
0.1008	0.8992	0.00014872418	1	1
0.1008	0.8992	0.00267075	1	2
0.1008	0.8992	-0.0028194785	1	3
0.1008	0.8992	-8.362427e-5	2	1
0.1008	0.8992	-0.0014940426	2	2
0.1008	0.8992	0.0015776455	2	3
0.1008	0.8992	-6.51e-5	3	1
0.1008	0.8992	-0.0011767223	3	2
0.1008	0.8992	0.0012418181	3	3
0.1008	0.9491	3.709941e-5	1	1
0.1008	0.9491	0.0013879351	1	2
0.1008	0.9491	-0.0014250576	1	3
0.1008	0.9491	-2.0945736e-5	2	1
0.1008	0.9491	-0.00078214146	2	2
0.1008	0.9491	0.000803113	2	3
0.1008	0.9491	-1.6153681e-5	3	1
0.1008	0.9491	-0.0006057895	3	2
0.1008	0.9491	0.0006219372	3	3
0.1008	0.999	1.3972453e-8	1	1
0.1008	0.999	2.7616625e-5	1	2
0.1008	0.999	-2.7656555e-5	1	3
0.1008	0.999	-7.916768e-9	2	1
0.1008	0.999	-1.5668105e-5	2	2
0.1008	0.999	1.564622e-5	2	3
0.1008	0.999	-6.0557372e-9	3	1
0.1008	0.999	-1.1948767e-5	3	2
0.1008	0.999	1.1950731e-5	3	3
0.1507	0.001	0.0002348125	1	1
0.1507	0.001	-0.00022708997	1	2
0.1507	0.001	-7.761555e-6	1	3
0.1507	0.001	-7.4505806e-5	2	1
0.1507	0.001	7.2075054e-5	2	2
0.1507	0.001	2.4365436e-6	2	3
0.1507	0.001	-0.0001603514	3	1
0.1507	0.001	0.00015501119	3	2
0.1507	0.001	5.3251424e-6	3	3
0.1507	0.0509	0.007296875	1	1
0.1507	0.0509	-0.0049702823	1	2
0.1507	0.0509	-0.0023266133	1	3
0.1507	0.0509	-0.0020895004	2	1
0.1507	0.0509	0.0014855564	2	2
0.1507	0.0509	0.0006039534	2	3
0.1507	0.0509	-0.0052073672	3	1
0.1507	0.0509	0.0034847148	3	2
0.1507	0.0509	0.0017226627	3	3
0.1507	0.1008	0.010054618	1	1
0.1507	0.1008	-0.00479047	1	2
0.1507	0.1008	-0.005264137	1	3
0.1507	0.1008	-0.002924174	2	1
0.1507	0.1008	0.001568377	2	2
0.1507	0.1008	0.0013558306	2	3
0.1507	0.1008	-0.0071304366	3	1
0.1507	0.1008	0.0032221228	3	2
0.1507	0.1008	0.0039083194	3	3
0.1507	0.1507	0.010822892	1	1
0.1507	0.1507	-0.0029851347	1	2
0.1507	0.1507	-0.007837791	1	3
0.1507	0.1507	-0.0032557398	2	1
0.1507	0.1507	0.0011703521	2	2
0.1507	0.1507	0.0020853654	2	3
0.1507	0.1507	-0.007567186	3	1
0.1507	0.1507	0.0018147677	3	2
0.1507	0.1507	0.0057524107	3	3
0.1507	0.2006	0.010594532	1	1
0.1507	0.2006	-0.00072057545	1	2
0.1507	0.2006	-0.009873942	1	3
0.1507	0.2006	-0.0033059418	2	1
0.1507	0.2006	0.000561133	2	2
0.1507	0.2006	0.0027448684	2	3
0.1507	0.2006	-0.007288579	3	1
0.1507	0.2006	0.00015947968	3	2
0.1507	0.2006	0.0071290936	3	3
0.1507	0.2505	0.009864457	1	1
0.1507	0.2505	0.001516208	1	2
0.1507	0.2505	-0.01138068	1	3
0.1507	0.2505	-0.0031875148	2	1
0.1507	0.2505	-0.000121206045	2	2
0.1507	0.2505	0.0033087134	2	3
0.1507	0.2505	-0.006676944	3	1
0.1507	0.2505	-0.001395002	3	2
0.1507	0.2505	0.008071944	3	3
0.1507	0.3004	0.008893818	1	1
0.1507	0.3004	0.0035170168	1	2
0.1507	0.3004	-0.012410797	1	3
0.1507	0.3004	-0.0029669628	2	1
0.1507	0.3004	-0.0007966906	2	2
0.1507	0.3004	0.0037637055	2	3
0.1507	0.3004	-0.0059268456	3	1
0.1507	0.3004	-0.0027202517	3	2
0.1507	0.3004	0.008647118	3	3
0.1507	0.3503	0.007826671	1	1
0.1507	0.3503	0.0051960945	1	2
0.1507	0.3503	-0.013022728	1	3
0.1507	0.3503	-0.0026869103	2	1
0.1507	0.3503	-0.0014174432	2	2
0.1507	0.3503	0.0041044652	2	3
0.1507	0.3503	-0.00513974	3	1
0.1507	0.3503	-0.0037785694	3	2
0.1507	0.3503	0.008918315	3	3
0.1507	0.4002	0.0067452043	1	1
0.1507	0.4002	0.006524086	1	2
0.1507	0.4002	-0.01326932	1	3
0.1507	0.4002	-0.0023758896	2	1
0.1507	0.4002	-0.0019545257	2	2
0.1507	0.4002	0.0043303967	2	3
0.1507	0.4002	-0.004369328	3	1
0.1507	0.4002	-0.0045696124	3	2
0.1507	0.4002	0.00893892	3	3
0.1507	0.4501	0.0056976564	1	1
0.1507	0.4501	0.0074984133	1	2
0.1507	0.4501	-0.013196096	1	3
0.1507	0.4501	-0.002053585	2	1
0.1507	0.4501	-0.0023903847	2	2
0.1507	0.4501	0.004443988	2	3
0.1507	0.4501	-0.003644065	3	1
0.1507	0.4501	-0.0051080287	3	2
0.1507	0.4501	0.008752108	3	3
0.1507	0.5	0.0047127865	1	1
0.1507	0.5	0.008129045	1	2
0.1507	0.5	-0.012841821	1	3
0.1507	0.5	-0.0017340444	2	1
0.1507	0.5	-0.002715379	2	2
0.1507	0.5	0.004449457	2	3
0.1507	0.5	-0.0029787403	3	1
0.1507	0.5	-0.005413644	3	2
0.1507	0.5	0.008392386	3	3
0.1507	0.5499	0.0038078986	1	1
0.1507	0.5499	0.0084320605	1	2
0.1507	0.5499	-0.012239933	1	3
0.1507	0.5499	-0.0014273971	2	1
0.1507	0.5499	-0.0029245913	2	2
0.1507	0.5499	0.0043519735	2	3
0.1507	0.5499	-0.0023804973	3	1
0.1507	0.5499	-0.005507484	3	2
0.1507	0.5499	0.007887982	3	3
0.1507	0.5998	0.002993282	1	1
0.1507	0.5998	0.008426636	1	2
0.1507	0.5998	-0.011419907	1	3
0.1507	0.5998	-0.0011410564	2	1
0.1507	0.5998	-0.0030165166	2	2
0.1507	0.5998	0.004157573	2	3
0.1507	0.5998	-0.0018522255	3	1
0.1507	0.5998	-0.0054101236	3	2
0.1507	0.5998	0.007262349	3	3
0.1507	0.6497	0.0022748848	1	1
0.1507	0.6497	0.008133434	1	2
0.1507	0.6497	-0.010408312	1	3
0.1507	0.6497	-0.0008805208	2	1
0.1507	0.6497	-0.002992183	2	2
0.1507	0.6497	0.0038726628	2	3
0.1507	0.6497	-0.0013943627	3	1
0.1507	0.6497	-0.005141251	3	2
0.1507	0.6497	0.0065356046	3	3
0.1507	0.6996	0.0016557872	1	1
0.1507	0.6996	0.0075742155	1	2
0.1507	0.6996	-0.009229958	1	3
0.1507	0.6996	-0.0006498471	2	1
0.1507	0.6996	-0.0028545558	2	2
0.1507	0.6996	0.003504455	2	3
0.1507	0.6996	-0.0010059406	3	1
0.1507	0.6996	-0.0047196485	3	2
0.1507	0.6996	0.0057256	3	3
0.1507	0.7495	0.0011371374	1	1
0.1507	0.7495	0.0067718476	1	2
0.1507	0.7495	-0.007909	1	3
0.1507	0.7495	-0.00045198947	2	1
0.1507	0.7495	-0.002608262	2	2
0.1507	0.7495	0.0030602217	2	3
0.1507	0.7495	-0.00068514864	3	1
0.1507	0.7495	-0.0041635875	3	2
0.1507	0.7495	0.004848726	3	3
0.1507	0.7994	0.0007186257	1	1
0.1507	0.7994	0.005750358	1	2
0.1507	0.7994	-0.0064689517	1	3
0.1507	0.7994	-0.00028898148	2	1
0.1507	0.7994	-0.0022592917	2	2
0.1507	0.7994	0.0025482476	2	3
0.1507	0.7994	-0.00042964506	3	1
0.1507	0.7994	-0.0034910627	3	2
0.1507	0.7994	0.0039207116	3	3
0.1507	0.8493	0.00039877463	1	1
0.1507	0.8493	0.004535582	1	2
0.1507	0.8493	-0.0049343705	1	3
0.1507	0.8493	-0.00016208692	2	1
0.1507	0.8493	-0.0018151999	2	2
0.1507	0.8493	0.0019772649	2	3
0.1507	0.8493	-0.00023668702	3	1
0.1507	0.8493	-0.0027203672	3	2
0.1507	0.8493	0.002957061	3	3
0.1507	0.8992	0.00017501938	1	1
0.1507	0.8992	0.003155522	1	2
0.1507	0.8992	-0.0033305287	1	3
0.1507	0.8992	-7.184839e-5	2	1
0.1507	0.8992	-0.0012850389	2	2
0.1507	0.8992	0.0013568699	2	3
0.1507	0.8992	-0.00010317119	3	1
0.1507	0.8992	-0.001870486	3	2
0.1507	0.8992	0.001973644	3	3
0.1507	0.9491	4.3695734e-5	1	1
0.1507	0.9491	0.0016413741	1	2
0.1507	0.9491	-0.0016850233	1	3
0.1507	0.9491	-1.8103194e-5	2	1
0.1507	0.9491	-0.00067955814	2	2
0.1507	0.9491	0.000697732	2	3
0.1507	0.9491	-2.559238e-5	3	1
0.1507	0.9491	-0.0009618099	3	2
0.1507	0.9491	0.0009874105	3	3
0.1507	0.999	1.6547752e-8	1	1
0.1507	0.999	3.2733544e-5	1	2
0.1507	0.999	-3.2782555e-5	1	3
0.1507	0.999	-6.9109305e-9	2	1
0.1507	0.999	-1.3758778e-5	2	2
0.1507	0.999	1.3738871e-5	2	3
0.1507	0.999	-9.636828e-9	3	1
0.1507	0.999	-1.8974795e-5	3	2
0.1507	0.999	1.8969178e-5	3	3
0.2006	0.001	0.0002540052	1	1
0.2006	0.001	-0.00024559163	1	2
0.2006	0.001	-8.393603e-6	1	3
0.2006	0.001	-2.9593706e-5	2	1
0.2006	0.001	2.8669834e-5	2	2
0.2006	0.001	9.3568815e-7	2	3
0.2006	0.001	-0.00022438169	3	1
0.2006	0.001	0.00021692738	3	2
0.2006	0.001	7.4579148e-6	3	3
0.2006	0.0509	0.007960558	1	1
0.2006	0.0509	-0.0054212883	1	2
0.2006	0.0509	-0.0025392845	1	3
0.2006	0.0509	-0.0005695224	2	1
0.2006	0.0509	0.00049206614	2	2
0.2006	0.0509	7.745437e-5	2	3
0.2006	0.0509	-0.0073910654	3	1
0.2006	0.0509	0.004929222	3	2
0.2006	0.0509	0.0024618274	3	3
0.2006	0.1008	0.010954082	1	1
0.2006	0.1008	-0.005218774	1	2
0.2006	0.1008	-0.0057353526	1	3
0.2006	0.1008	-0.00086189806	2	1
0.2006	0.1008	0.00070153177	2	2
0.2006	0.1008	0.00016031042	2	3
0.2006	0.1008	-0.010092221	3	1
0.2006	0.1008	0.004517168	3	2
0.2006	0.1008	0.005575035	3	3
0.2006	0.1507	0.011761054	1	1
0.2006	0.1507	-0.0032500327	1	2
0.2006	0.1507	-0.008511048	1	3
0.2006	0.1507	-0.001104027	2	1
0.2006	0.1507	0.0007522553	2	2
0.2006	0.1507	0.0003517121	2	3
0.2006	0.1507	-0.010657087	3	1
0.2006	0.1507	0.0024977326	3	2
0.2006	0.1507	0.008159336	3	3
0.2006	0.2006	0.011484653	1	1
0.2006	0.2006	-0.0007979125	1	2
0.2006	0.2006	-0.010686718	1	3
0.2006	0.2006	-0.0012717545	2	1
0.2006	0.2006	0.0006338358	2	2
0.2006	0.2006	0.00063794106	2	3
0.2006	0.2006	-0.010212872	3	1
0.2006	0.2006	0.00016410649	3	2
0.2006	0.2006	0.0100487955	3	3
0.2006	0.2505	0.010670342	1	1
0.2006	0.2505	0.001611188	1	2
0.2006	0.2505	-0.012281582	1	3
0.2006	0.2505	-0.001357995	2	1
0.2006	0.2505	0.0003862828	2	2
0.2006	0.2505	0.00097166	2	3
0.2006	0.2505	-0.009312376	3	1
0.2006	0.2505	-0.0019975528	3	2
0.2006	0.2505	0.011309881	3	3
0.2006	0.3004	0.0096026845	1	1
0.2006	0.3004	0.003757283	1	2
0.2006	0.3004	-0.013359964	1	3
0.2006	0.3004	-0.0013710633	2	1
0.2006	0.3004	6.097555e-5	2	2
0.2006	0.3004	0.001310125	2	3
0.2006	0.3004	-0.0082316175	3	1
0.2006	0.3004	-0.0038182363	3	2
0.2006	0.3004	0.012049846	3	3
0.2006	0.3503	0.008436654	1	1
0.2006	0.3503	0.0055523366	1	2
0.2006	0.3503	-0.0139890015	1	3
0.2006	0.3503	-0.0013252199	2	1
0.2006	0.3503	-0.00029695034	2	2
0.2006	0.3503	0.0016221851	2	3
0.2006	0.3503	-0.0071114413	3	1
0.2006	0.3503	-0.0052554235	3	2
0.2006	0.3503	0.012366861	3	3
0.2006	0.4002	0.007260062	1	1
0.2006	0.4002	0.006968051	1	2
0.2006	0.4002	-0.014228083	1	3
0.2006	0.4002	-0.0012354329	2	1
0.2006	0.4002	-0.0006518215	2	2
0.2006	0.4002	0.0018873215	2	3
0.2006	0.4002	-0.006024612	3	1
0.2006	0.4002	-0.006316185	3	2
0.2006	0.4002	0.012340829	3	3
0.2006	0.4501	0.0061239265	1	1
0.2006	0.4501	0.008003637	1	2
0.2006	0.4501	-0.014127508	1	3
0.2006	0.4501	-0.0011153296	2	1
0.2006	0.4501	-0.0009773672	2	2
0.2006	0.4501	0.0020927489	2	3
0.2006	0.4501	-0.005008584	3	1
0.2006	0.4501	-0.0070262104	3	2
0.2006	0.4501	0.012034826	3	3
0.2006	0.5	0.005058471	1	1
0.2006	0.5	0.0086713135	1	2
0.2006	0.5	-0.0137296915	1	3
0.2006	0.5	-0.0009765364	2	1
0.2006	0.5	-0.0012546033	2	2
0.2006	0.5	0.0022312403	2	3
0.2006	0.5	-0.004081914	3	1
0.2006	0.5	-0.0074166134	3	2
0.2006	0.5	0.011498578	3	3
0.2006	0.5499	0.0040817503	1	1
0.2006	0.5499	0.008989349	1	2
0.2006	0.5499	-0.013071075	1	3
0.2006	0.5499	-0.00082878396	2	1
0.2006	0.5499	-0.0014702231	2	2
0.2006	0.5499	0.0022990704	2	3
0.2006	0.5499	-0.0032529673	3	1
0.2006	0.5499	-0.0075191036	3	2
0.2006	0.5499	0.010772094	3	3
0.2006	0.5998	0.003204356	1	1
0.2006	0.5998	0.008979045	1	2
0.2006	0.5998	-0.012183428	1	3
0.2006	0.5998	-0.00067999214	2	1
0.2006	0.5998	-0.0016151816	2	2
0.2006	0.5998	0.0022952259	2	3
0.2006	0.5998	-0.0025243605	3	1
0.2006	0.5998	-0.0073638484	3	2
0.2006	0.5998	0.009888202	3	3
0.2006	0.6497	0.0024322048	1	1
0.2006	0.6497	0.0086630955	1	2
0.2006	0.6497	-0.011095285	1	3
0.2006	0.6497	-0.0005366169	2	1
0.2006	0.6497	-0.0016839057	2	2
0.2006	0.6497	0.0022205412	2	3
0.2006	0.6497	-0.0018955865	3	1
0.2006	0.6497	-0.0069791786	3	2
0.2006	0.6497	0.008874789	3	3
0.2006	0.6996	0.0017681606	1	1
0.2006	0.6996	0.008065142	1	2
0.2006	0.6996	-0.009833336	1	3
0.2006	0.6996	-0.0004038345	2	1
0.2006	0.6996	-0.0016734153	2	2
0.2006	0.6996	0.0020772219	2	3
0.2006	0.6996	-0.0013643275	3	1
0.2006	0.6996	-0.0063917525	3	2
0.2006	0.6996	0.0077560395	3	3
0.2006	0.7495	0.0012129778	1	1
0.2006	0.7495	0.0072098076	1	2
0.2006	0.7495	-0.008422777	1	3
0.2006	0.7495	-0.00028574094	2	1
0.2006	0.7495	-0.001582779	2	2
0.2006	0.7495	0.0018685758	2	3
0.2006	0.7495	-0.00092723593	3	1
0.2006	0.7495	-0.0056270137	3	2
0.2006	0.7495	0.006554261	3	3
0.2006	0.7994	0.00076585496	1	1
0.2006	0.7994	0.0061227307	1	2
0.2006	0.7994	-0.006888628	1	3
0.2006	0.7994	-0.00018551806	2	1
0.2006	0.7994	-0.0014129281	2	2
0.2006	0.7994	0.001598388	2	3
0.2006	0.7994	-0.0005803376	3	1
0.2006	0.7994	-0.004709821	3	2
0.2006	0.7994	0.0052901506	3	3
0.2006	0.8493	0.00042472652	1	1
0.2006	0.8493	0.0048310123	1	2
0.2006	0.8493	-0.005255699	1	3
0.2006	0.8493	-0.00010552467	2	1
0.2006	0.8493	-0.0011661574	2	2
0.2006	0.8493	0.0012717843	2	3
0.2006	0.8493	-0.0003192008	3	1
0.2006	0.8493	-0.0036648512	3	2
0.2006	0.8493	0.003984064	3	3
0.2006	0.8992	0.00018640154	1	1
0.2006	0.8992	0.0033635497	1	2
0.2006	0.8992	-0.003549993	1	3
0.2006	0.8992	-4.740001e-5	2	1
0.2006	0.8992	-0.00084622204	2	2
0.2006	0.8992	0.0008935034	2	3
0.2006	0.8992	-0.0001390019	3	1
0.2006	0.8992	-0.002517337	3	2
0.2006	0.8992	0.0026563108	3	3
0.2006	0.9491	4.6592802e-5	1	1
0.2006	0.9491	0.0017519081	1	2
0.2006	0.9491	-0.0017984807	1	3
0.2006	0.9491	-1.2103206e-5	2	1
0.2006	0.9491	-0.00045805238	2	2
0.2006	0.9491	0.00047013164	2	3
0.2006	0.9491	-3.4489596e-5	3	1
0.2006	0.9491	-0.0012938557	3	2
0.2006	0.9491	0.0013283491	3	3
0.2006	0.999	1.7752669e-8	1	1
0.2006	0.999	3.5028526e-5	1	2
0.2006	0.999	-3.504753e-5	1	3
0.2006	0.999	-4.697519e-9	2	1
0.2006	0.999	-9.483192e-6	2	2
0.2006	0.999	9.536743e-6	2	3
0.2006	0.999	-1.3055143e-8	3	1
0.2006	0.999	-2.5545378e-5	3	2
0.2006	0.999	2.5570393e-5	3	3
0.2505	0.001	0.00025704503	1	1
0.2505	0.001	-0.00024852343	1	2
0.2505	0.001	-8.489733e-6	1	3
0.2505	0.001	2.6136637e-5	2	1
0.2505	0.001	-2.5168061e-5	2	2
0.2505	0.001	-9.217183e-7	2	3
0.2505	0.001	-0.00028310716	3	1
0.2505	0.001	0.00027369428	3	2
0.2505	0.001	9.411451e-6	3	3
0.2505	0.0509	0.008118212	1	1
0.2505	0.0509	-0.0055357814	1	2
0.2505	0.0509	-0.0025823666	1	3
0.2505	0.0509	0.0013168752	2	1
0.2505	0.0509	-0.00074878335	2	2
0.2505	0.0509	-0.0005679447	2	3
0.2505	0.0509	-0.009434953	3	1
0.2505	0.0509	0.006284669	3	2
0.2505	0.0509	0.0031503234	3	3
0.2505	0.1008	0.011167742	1	1
0.2505	0.1008	-0.0053430945	1	2
0.2505	0.1008	-0.0058247	1	3
0.2505	0.1008	0.0016943514	2	1
0.2505	0.1008	-0.0003965646	2	2
0.2505	0.1008	-0.0012978166	2	3
0.2505	0.1008	-0.012862153	3	1
0.2505	0.1008	0.005739607	3	2
0.2505	0.1008	0.0071225073	3	3
0.2505	0.1507	0.011975095	1	1
0.2505	0.1507	-0.003350556	1	2
0.2505	0.1507	-0.0086245425	1	3
0.2505	0.1507	0.0015618056	2	1
0.2505	0.1507	0.00019438565	2	2
0.2505	0.1507	-0.001756221	2	3
0.2505	0.1507	-0.013536915	3	1
0.2505	0.1507	0.0031561553	3	2
0.2505	0.1507	0.01038076	3	3
0.2505	0.2006	0.011678435	1	1
0.2505	0.2006	-0.00087154657	1	2
0.2505	0.2006	-0.010806896	1	3
0.2505	0.2006	0.0012498051	2	1
0.2505	0.2006	0.00067058206	2	2
0.2505	0.2006	-0.001920402	2	3
0.2505	0.2006	-0.012928255	3	1
0.2505	0.2006	0.00020094216	3	2
0.2505	0.2006	0.012727302	3	3
0.2505	0.2505	0.010837968	1	1
0.2505	0.2505	0.0015601516	1	2
0.2505	0.2505	-0.012398139	1	3
0.2505	0.2505	0.0009129569	2	1
0.2505	0.2505	0.00095303357	2	2
0.2505	0.2505	-0.0018659979	2	3
0.2505	0.2505	-0.0117509365	3	1
0.2505	0.2505	-0.0025131851	3	2
0.2505	0.2505	0.014264122	3	3
0.2505	0.3004	0.009743597	1	1
0.2505	0.3004	0.0037238747	1	2
0.2505	0.3004	-0.013467465	1	3
0.2505	0.3004	0.0006135851	2	1
0.2505	0.3004	0.0010581762	2	2
0.2505	0.3004	-0.0016717315	2	3
0.2505	0.3004	-0.010357171	3	1
0.2505	0.3004	-0.0047820285	3	2
0.2505	0.3004	0.015139207	3	3
0.2505	0.3503	0.00855241	1	1
0.2505	0.3503	0.0055325106	1	2
0.2505	0.3503	-0.0140848905	1	3
0.2505	0.3503	0.0003716871	2	1
0.2505	0.3503	0.00102745	2	2
0.2505	0.3503	-0.0013990551	2	3
0.2505	0.3503	-0.008924056	3	1
0.2505	0.3503	-0.006559871	3	2
0.2505	0.3503	0.015483983	3	3
0.2505	0.4002	0.0073529184	1	1
0.2505	0.4002	0.006958537	1	2
0.2505	0.4002	-0.014311455	1	3
0.2505	0.4002	0.00018873811	2	1
0.2505	0.4002	0.0009032339	2	2
0.2505	0.4002	-0.001091972	2	3
0.2505	0.4002	-0.007541638	3	1
0.2505	0.4002	-0.007861763	3	2
0.2505	0.4002	0.015403412	3	3
0.2505	0.4501	0.0061965026	1	1
0.2505	0.4501	0.008001924	1	2
0.2505	0.4501	-0.014198415	1	3
0.2505	0.4501	5.8759004e-5	2	1
0.2505	0.4501	0.00072206557	2	2
0.2505	0.4501	-0.00078080595	2	3
0.2505	0.4501	-0.0062552504	3	1
0.2505	0.4501	-0.008723959	3	2
0.2505	0.4501	0.014979243	3	3
0.2505	0.5	0.0051136	1	1
0.2505	0.5	0.008675359	1	2
0.2505	0.5	-0.013788983	1	3
0.2505	0.5	-2.6866794e-5	2	1
0.2505	0.5	0.000513196	2	2
0.2505	0.5	-0.0004863441	2	3
0.2505	0.5	-0.005086733	3	1
0.2505	0.5	-0.009188548	3	2
0.2505	0.5	0.014275283	3	3
0.2505	0.5499	0.004122257	1	1
0.2505	0.5499	0.0089976415	1	2
0.2505	0.5499	-0.013119884	1	3
0.2505	0.5499	-7.705018e-5	2	1
0.2505	0.5499	0.00029957294	2	2
0.2505	0.5499	-0.00022247434	2	3
0.2505	0.5499	-0.0040451977	3	1
0.2505	0.5499	-0.009297162	3	2
0.2505	0.5499	0.01334241	3	3
0.2505	0.5998	0.003232996	1	1
0.2505	0.5998	0.008990347	1	2
0.2505	0.5998	-0.012223348	1	3
0.2505	0.5998	-0.00010016747	2	1
0.2505	0.5998	9.866059e-5	2	2
0.2505	0.5998	1.4901161e-6	2	3
0.2505	0.5998	-0.0031328397	3	1
0.2505	0.5998	-0.009089038	3	2
0.2505	0.5998	0.012221858	3	3
0.2505	0.6497	0.0024515875	1	1
0.2505	0.6497	0.008676641	1	2
0.2505	0.6497	-0.011128187	1	3
0.2505	0.6497	-0.00010357611	2	1
0.2505	0.6497	-7.610023e-5	2	2
0.2505	0.6497	0.00017976761	2	3
0.2505	0.6497	-0.0023480067	3	1
0.2505	0.6497	-0.008600511	3	2
0.2505	0.6497	0.010948569	3	3
0.2505	0.6996	0.0017806315	1	1
0.2505	0.6996	0.008080475	1	2
0.2505	0.6996	-0.009861082	1	3
0.2505	0.6996	-9.370316e-5	2	1
0.2505	0.6996	-0.00021493435	2	2
0.2505	0.6996	0.00030863285	2	3
0.2505	0.6996	-0.0016869288	3	1
0.2505	0.6996	-0.007865537	3	2
0.2505	0.6996	0.009552479	3	3
0.2505	0.7495	0.0012205485	1	1
0.2505	0.7495	0.0072265007	1	2
0.2505	0.7495	-0.008447066	1	3
0.2505	0.7495	-7.5934455e-5	2	1
0.2505	0.7495	-0.000310421	2	2
0.2505	0.7495	0.0003863573	2	3
0.2505	0.7495	-0.0011446136	3	1
0.2505	0.7495	-0.0069160797	3	2
0.2505	0.7495	0.008060709	3	3
0.2505	0.7994	0.00077015883	1	1
0.2505	0.7994	0.0061404295	1	2
0.2505	0.7994	-0.0069105923	1	3
0.2505	0.7994	-5.4778066e-5	2	1
0.2505	0.7994	-0.00035738945	2	2
0.2505	0.7994	0.00041219592	2	3
0.2505	0.7994	-0.0007153789	3	1
0.2505	0.7994	-0.005783014	3	2
0.2505	0.7994	0.0064984113	3	3
0.2505	0.8493	0.0004269852	1	1
0.2505	0.8493	0.0048488416	1	2
0.2505	0.8493	-0.0052758157	1	3
0.2505	0.8493	-3.3927383e-5	2	1
0.2505	0.8493	-0.00035218894	2	2
0.2505	0.8493	0.0003861189	2	3
0.2505	0.8493	-0.0003930576	3	1
0.2505	0.8493	-0.00449666	3	2
0.2505	0.8493	0.004889697	3	3
0.2505	0.8992	0.00018744473	1	1
0.2505	0.8992	0.0033798236	1	2
0.2505	0.8992	-0.0035672188	1	3
0.2505	0.8992	-1.6363803e-5	2	1
0.2505	0.8992	-0.0002923198	2	2
0.2505	0.8992	0.00030872226	2	3
0.2505	0.8992	-0.00017108064	3	1
0.2505	0.8992	-0.0030874908	3	2
0.2505	0.8992	0.003258586	3	3
0.2505	0.9491	4.6927074e-5	1	1
0.2505	0.9491	0.0017633624	1	2
0.2505	0.9491	-0.0018103421	1	3
0.2505	0.9491	-4.4437475e-6	2	1
0.2505	0.9491	-0.0001762677	2	2
0.2505	0.9491	0.00018066168	2	3
0.2505	0.9491	-4.2483385e-5	3	1
0.2505	0.9491	-0.0015871013	3	2
0.2505	0.9491	0.0016295612	3	3
0.2505	0.999	1.8001558e-8	1	1
0.2505	0.999	3.535929e-5	1	2
0.2505	0.999	-3.5375357e-5	1	3
0.2505	0.999	-1.8227411e-9	2	1
0.2505	0.999	-3.9866427e-6	2	2
0.2505	0.999	4.053116e-6	2	3
0.2505	0.999	-1.617881e-8	3	1
0.2505	0.999	-3.137262e-5	3	2
0.2505	0.999	3.1411648e-5	3	3
0.3004	0.001	0.00024792552	1	1
0.3004	0.001	-0.00023972616	1	2
0.3004	0.001	-8.182411e-6	1	3
0.3004	0.001	8.484721e-5	2	1
0.3004	0.001	-8.202158e-5	2	2
0.3004	0.001	-2.878427e-6	2	3
0.3004	0.001	-0.00033280253	3	1
0.3004	0.001	0.00032174587	3	2
0.3004	0.001	1.1060736e-5	3	3
0.3004	0.0509	0.007882416	1	1
0.3004	0.0509	-0.00538823	1	2
0.3004	0.0509	-0.0024941694	1	3
0.3004	0.0509	0.0033142567	2	1
0.3004	0.0509	-0.0020742267	2	2
0.3004	0.0509	-0.0012400094	2	3
0.3004	0.0509	-0.011196628	3	1
0.3004	0.0509	0.0074624643	3	2
0.3004	0.0509	0.0037341844	3	3
0.3004	0.1008	0.010852195	1	1
0.3004	0.1008	-0.0052308515	1	2
0.3004	0.1008	-0.005621344	1	3
0.3004	0.1008	0.004405573	2	1
0.3004	0.1008	-0.0015937537	2	2
0.3004	0.1008	-0.0028117932	2	3
0.3004	0.1008	-0.0152577385	3	1
0.3004	0.1008	0.006824583	3	2
0.3004	0.1008	0.008433139	3	3
0.3004	0.1507	0.011636324	1	1
0.3004	0.1507	-0.00332129	1	2
0.3004	0.1507	-0.008315038	1	3
0.3004	0.1507	0.004394263	2	1
0.3004	0.1507	-0.00045007467	2	2
0.3004	0.1507	-0.0039442107	2	3
0.3004	0.1507	-0.016030587	3	1
0.3004	0.1507	0.003771335	3	2
0.3004	0.1507	0.0122592375	3	3
0.3004	0.2006	0.011345897	1	1
0.3004	0.2006	-0.00093548	1	2
0.3004	0.2006	-0.010410447	1	3
0.3004	0.2006	0.0039346665	2	1
0.3004	0.2006	0.0006440133	2	2
0.3004	0.2006	-0.0045787543	2	3
0.3004	0.2006	-0.015280634	3	1
0.3004	0.2006	0.000291422	3	2
0.3004	0.2006	0.014989186	3	3
0.3004	0.2505	0.010526966	1	1
0.3004	0.2505	0.001408942	1	2
0.3004	0.2505	-0.011935893	1	3
0.3004	0.2505	0.0033364445	2	1
0.3004	0.2505	0.0014833212	2	2
0.3004	0.2505	-0.0048197806	2	3
0.3004	0.2505	-0.013863411	3	1
0.3004	0.2505	-0.0028922707	3	2
0.3004	0.2505	0.0167557	3	3
0.3004	0.3004	0.009461425	1	1
0.3004	0.3004	0.0034980252	1	2
0.3004	0.3004	-0.0129594095	1	3
0.3004	0.3004	0.0027362779	2	1
0.3004	0.3004	0.002045855	2	2
0.3004	0.3004	-0.0047819912	2	3
0.3004	0.3004	-0.01219764	3	1
0.3004	0.3004	-0.0055437684	3	2
0.3004	0.3004	0.017741486	3	3
0.3004	0.3503	0.008301925	1	1
0.3004	0.3503	0.0052469447	1	2
0.3004	0.3503	-0.013548888	1	3
0.3004	0.3503	0.0021903664	2	1
0.3004	0.3503	0.0023669899	2	2
0.3004	0.3503	-0.0045573413	2	3
0.3004	0.3503	-0.010492291	3	1
0.3004	0.3503	-0.007613957	3	2
0.3004	0.3503	0.018106267	3	3
0.3004	0.4002	0.007134564	1	1
0.3004	0.4002	0.00662864	1	2
0.3004	0.4002	-0.013763197	1	3
0.3004	0.4002	0.0017179996	2	1
0.3004	0.4002	0.0024951845	2	2
0.3004	0.4002	-0.004213169	2	3
0.3004	0.4002	-0.00885256	3	1
0.3004	0.4002	-0.009123817	3	2
0.3004	0.4002	0.01797638	3	3
0.3004	0.4501	0.006009454	1	1
0.3004	0.4501	0.0076423585	1	2
0.3004	0.4501	-0.013651803	1	3
0.3004	0.4501	0.0013215207	2	1
0.3004	0.4501	0.0024762899	2	2
0.3004	0.4501	-0.0037977546	2	3
0.3004	0.4501	-0.0073309653	3	1
0.3004	0.4501	-0.0101186335	3	2
0.3004	0.4501	0.017449602	3	3
0.3004	0.5	0.004956335	1	1
0.3004	0.5	0.008299977	1	2
0.3004	0.5	-0.013256282	1	3
0.3004	0.5	0.0009959154	2	1
0.3004	0.5	0.0023496747	2	2
0.3004	0.5	-0.0033455938	2	3
0.3004	0.5	-0.005952254	3	1
0.3004	0.5	-0.010649636	3	2
0.3004	0.5	0.01660189	3	3
0.3004	0.5499	0.0039928854	1	1
0.3004	0.5499	0.008619316	1	2
0.3004	0.5499	-0.012612194	1	3
0.3004	0.5499	0.0007334389	2	1
0.3004	0.5499	0.0021477193	2	2
0.3004	0.5499	-0.0028811693	2	3
0.3004	0.5499	-0.0047263205	3	1
0.3004	0.5499	-0.010767035	3	2
0.3004	0.5499	0.015493378	3	3
0.3004	0.5998	0.0031294022	1	1
0.3004	0.5998	0.008621186	1	2
0.3004	0.5998	-0.0117505565	1	3
0.3004	0.5998	0.0005255658	2	1
0.3004	0.5998	0.0018966049	2	2
0.3004	0.5998	-0.0024220645	2	3
0.3004	0.5998	-0.0036549624	3	1
0.3004	0.5998	-0.010517731	3	2
0.3004	0.5998	0.014172733	3	3
0.3004	0.6497	0.0023714132	1	1
0.3004	0.6497	0.008327737	1	2
0.3004	0.6497	-0.010699183	1	3
0.3004	0.6497	0.0003640633	2	1
0.3004	0.6497	0.0016173869	2	2
0.3004	0.6497	-0.0019814968	2	3
0.3004	0.6497	-0.0027354797	3	1
0.3004	0.6497	-0.009945184	3	2
0.3004	0.6497	0.012680665	3	3
0.3004	0.6996	0.0017213062	1	1
0.3004	0.6996	0.007762119	1	2
0.3004	0.6996	-0.009483412	1	3
0.3004	0.6996	0.00024142675	2	1
0.3004	0.6996	0.0013272464	2	2
0.3004	0.6996	-0.0015686452	2	3
0.3004	0.6996	-0.0019627288	3	1
0.3004	0.6996	-0.009089343	3	2
0.3004	0.6996	0.011052072	3	3
0.3004	0.7495	0.0011792632	1	1
0.3004	0.7495	0.0069479533	1	2
0.3004	0.7495	-0.0081272125	1	3
0.3004	0.7495	0.00015093107	2	1
0.3004	0.7495	0.0010399744	2	2
0.3004	0.7495	-0.0011909008	2	3
0.3004	0.7495	-0.0013301941	3	1
0.3004	0.7495	-0.007987902	3	2
0.3004	0.7495	0.009318113	3	3
0.3004	0.7994	0.00074386364	1	1
0.3004	0.7994	0.005909633	1	2
0.3004	0.7994	-0.006653473	1	3
0.3004	0.7994	8.6711254e-5	2	1
0.3004	0.7994	0.0007671267	2	2
0.3004	0.7994	-0.00085377693	2	3
0.3004	0.7994	-0.0008305735	3	1
0.3004	0.7994	-0.0066767484	3	2
0.3004	0.7994	0.007507354	3	3
0.3004	0.8493	0.0004124107	1	1
0.3004	0.8493	0.004672192	1	2
0.3004	0.8493	-0.005084574	1	3
0.3004	0.8493	4.3659005e-5	2	1
0.3004	0.8493	0.00051858276	2	2
0.3004	0.8493	-0.0005621612	2	3
0.3004	0.8493	-0.0004560696	3	1
0.3004	0.8493	-0.005190745	3	2
0.3004	0.8493	0.0056468546	3	3
0.3004	0.8992	0.00018115842	1	1
0.3004	0.8992	0.0032616071	1	2
0.3004	0.8992	-0.0034427792	1	3
0.3004	0.8992	1.734565e-5	2	1
0.3004	0.8992	0.00030291826	2	2
0.3004	0.8992	-0.00032028556	2	3
0.3004	0.8992	-0.00019850407	3	1
0.3004	0.8992	-0.0035645235	3	2
0.3004	0.8992	0.00376302	3	3
0.3004	0.9491	4.544371e-5	1	1
0.3004	0.9491	0.0017051604	1	2
0.3004	0.9491	-0.0017505735	1	3
0.3004	0.9491	3.9159204e-6	2	1
0.3004	0.9491	0.00012821518	2	2
0.3004	0.9491	-0.0001320839	2	3
0.3004	0.9491	-4.9359573e-5	3	1
0.3004	0.9491	-0.0018333662	3	2
0.3004	0.9491	0.0018827617	3	3
0.3004	0.999	1.7565373e-8	1	1
0.3004	0.999	3.430045e-5	1	2
0.3004	0.999	-3.4332275e-5	1	3
0.3004	0.999	1.3642989e-9	2	1
0.3004	0.999	1.9964646e-6	2	2
0.3004	0.999	-1.9669533e-6	2	3
0.3004	0.999	-1.8929676e-8	3	1
0.3004	0.999	-3.6296988e-5	3	2
0.3004	0.999	3.632903e-5	3	3
0.3503	0.001	0.00022993982	1	1
0.3503	0.001	-0.00022238307	1	2
0.3503	0.001	-7.5818825e-6	1	3
0.3503	0.001	0.00014069676	2	1
0.3503	0.001	-0.00013604388	2	2
0.3503	0.001	-4.7318463e-6	2	3
0.3503	0.001	-0.0003707707	3	1
0.3503	0.001	0.00035841763	3	2
0.3503	0.001	1.2313452e-5	3	3
0.3503	0.0509	0.00735157	1	1
0.3503	0.0509	-0.0050421096	1	2
0.3503	0.0509	-0.0023094458	1	3
0.3503	0.0509	0.005215764	2	1
0.3503	0.0509	-0.0033512115	2	2
0.3503	0.0509	-0.0018645152	2	3
0.3503	0.0509	-0.012567267	3	1
0.3503	0.0509	0.008393332	3	2
0.3503	0.0509	0.00417397	3	3
0.3503	0.1008	0.010140635	1	1
0.3503	0.1008	-0.0049358383	1	2
0.3503	0.1008	-0.0052047903	1	3
0.3503	0.1008	0.0070002973	2	1
0.3503	0.1008	-0.0027818978	2	2
0.3503	0.1008	-0.0042183623	2	3
0.3503	0.1008	-0.01714088	3	1
0.3503	0.1008	0.0077177733	3	2
0.3503	0.1008	0.009423163	3	3
0.3503	0.1507	0.010886237	1	1
0.3503	0.1507	-0.0031857565	1	2
0.3503	0.1507	-0.00770049	1	3
0.3503	0.1507	0.007120058	2	1
0.3503	0.1507	-0.0011352599	2	2
0.3503	0.1507	-0.005984865	2	3
0.3503	0.1507	-0.018006355	3	1
0.3503	0.1507	0.004320964	3	2
0.3503	0.1507	0.013685346	3	3
0.3503	0.2006	0.010623645	1	1
0.3503	0.2006	-0.0009791255	1	2
0.3503	0.2006	-0.009644505	1	3
0.3503	0.2006	0.0065318197	2	1
0.3503	0.2006	0.0005386621	2	2
0.3503	0.2006	-0.007070437	2	3
0.3503	0.2006	-0.017155439	3	1
0.3503	0.2006	0.00044050813	3	2
0.3503	0.2006	0.016714968	3	3
0.3503	0.2505	0.009863026	1	1
0.3503	0.2505	0.001199469	1	2
0.3503	0.2505	-0.011062477	1	3
0.3503	0.2505	0.0056914315	2	1
0.3503	0.2505	0.0019109547	2	2
0.3503	0.2505	-0.007602364	2	3
0.3503	0.2505	-0.015554428	3	1
0.3503	0.2505	-0.0031103939	3	2
0.3503	0.2505	0.018664882	3	3
0.3503	0.3004	0.008868393	1	1
0.3503	0.3004	0.0031480417	1	2
0.3503	0.3004	-0.012016404	1	3
0.3503	0.3004	0.0048071295	2	1
0.3503	0.3004	0.0029188544	2	2
0.3503	0.3004	-0.0077258945	2	3
0.3503	0.3004	-0.013675503	3	1
0.3503	0.3004	-0.006066799	3	2
0.3503	0.3004	0.019742347	3	3
0.3503	0.3503	0.007783236	1	1
0.3503	0.3503	0.004785046	1	2
0.3503	0.3503	-0.01256828	1	3
0.3503	0.3503	0.00397072	2	1
0.3503	0.3503	0.0035887212	2	2
0.3503	0.3503	-0.0075594485	2	3
0.3503	0.3503	-0.011753961	3	1
0.3503	0.3503	-0.008373767	3	2
0.3503	0.3503	0.020127691	3	3
0.3503	0.4002	0.006689001	1	1
0.3503	0.4002	0.006083153	1	2
0.3503	0.4002	-0.012772169	1	3
0.3503	0.4002	0.0032193065	2	1
0.3503	0.4002	0.003972158	2	2
0.3503	0.4002	-0.007191524	2	3
0.3503	0.4002	-0.009908311	3	1
0.3503	0.4002	-0.010055363	3	2
0.3503	0.4002	0.019963637	3	3
0.3503	0.4501	0.005633436	1	1
0.3503	0.4501	0.0070402026	1	2
0.3503	0.4501	-0.012673631	1	3
0.3503	0.4501	0.002564121	2	1
0.3503	0.4501	0.0041227043	2	2
0.3503	0.4501	-0.0066868216	2	3
0.3503	0.4501	-0.0081975665	3	1
0.3503	0.4501	-0.011162877	3	2
0.3503	0.4501	0.019360483	3	3
0.3503	0.5	0.0046449956	1	1
0.3503	0.5	0.007666141	1	2
0.3503	0.5	-0.012311153	1	3
0.3503	0.5	0.0020043738	2	1
0.3503	0.5	0.0040879995	2	2
0.3503	0.5	-0.0060924143	2	3
0.3503	0.5	-0.006649375	3	1
0.3503	0.5	-0.01175414	3	2
0.3503	0.5	0.01840353	3	3
0.3503	0.5499	0.0037407605	1	1
0.3503	0.5499	0.007976949	1	2
0.3503	0.5499	-0.011717714	1	3
0.3503	0.5499	0.0015338622	2	1
0.3503	0.5499	0.0039090216	2	2
0.3503	0.5499	-0.0054428875	2	3
0.3503	0.5499	-0.0052746236	3	1
0.3503	0.5499	-0.011886001	3	2
0.3503	0.5499	0.01716061	3	3
0.3503	0.5998	0.0029306244	1	1
0.3503	0.5998	0.007991552	1	2
0.3503	0.5998	-0.010922179	1	3
0.3503	0.5998	0.0011443347	2	1
0.3503	0.5998	0.00361979	2	2
0.3503	0.5998	-0.0047641993	2	3
0.3503	0.5998	-0.0040749563	3	1
0.3503	0.5998	-0.011611387	3	2
0.3503	0.5998	0.015686318	3	3
0.3503	0.6497	0.0022198828	1	1
0.3503	0.6497	0.007730406	1	2
0.3503	0.6497	-0.009950295	1	3
0.3503	0.6497	0.000827048	2	1
0.3503	0.6497	0.0032486618	2	2
0.3503	0.6497	-0.0040757656	2	3
0.3503	0.6497	-0.0030469298	3	1
0.3503	0.6497	-0.010979094	3	2
0.3503	0.6497	0.014026001	3	3
0.3503	0.6996	0.0016107494	1	1
0.3503	0.6996	0.0072147995	1	2
0.3503	0.6996	-0.008825541	1	3
0.3503	0.6996	0.00057356525	2	1
0.3503	0.6996	0.0028194338	2	2
0.3503	0.6996	-0.0033929646	2	3
0.3503	0.6996	-0.0021843137	3	1
0.3503	0.6996	-0.010034226	3	2
0.3503	0.6996	0.01221852	3	3
0.3503	0.7495	0.0011032694	1	1
0.3503	0.7495	0.0064665265	1	2
0.3503	0.7495	-0.0075697973	1	3
0.3503	0.7495	0.00037602056	2	1
0.3503	0.7495	0.0023522153	2	2
0.3503	0.7495	-0.002728194	2	3
0.3503	0.7495	-0.0014792914	3	1
0.3503	0.7495	-0.008818731	3	2
0.3503	0.7495	0.010298014	3	3
0.3503	0.7994	0.0006959144	1	1
0.3503	0.7994	0.0055078343	1	2
0.3503	0.7994	-0.006203726	1	3
0.3503	0.7994	0.00022727996	2	1
0.3503	0.7994	0.0018645301	2	2
0.3503	0.7994	-0.0020917654	2	3
0.3503	0.7994	-0.00092319446	3	1
0.3503	0.7994	-0.007372342	3	2
0.3503	0.7994	0.008295536	3	3
0.3503	0.8493	0.00038595917	1	1
0.3503	0.8493	0.0043613706	1	2
0.3503	0.8493	-0.0047473162	1	3
0.3503	0.8493	0.000120883575	2	1
0.3503	0.8493	0.0013720244	2	2
0.3503	0.8493	-0.0014928281	2	3
0.3503	0.8493	-0.00050684204	3	1
0.3503	0.8493	-0.005733378	3	2
0.3503	0.8493	0.0062402487	3	3
0.3503	0.8992	0.00016970842	1	1
0.3503	0.8992	0.0030503403	1	2
0.3503	0.8992	-0.0032200515	1	3
0.3503	0.8992	5.0996896e-5	2	1
0.3503	0.8992	0.0008890778	2	2
0.3503	0.8992	-0.00094008446	2	3
0.3503	0.8992	-0.00022070552	3	1
0.3503	0.8992	-0.0039394144	3	2
0.3503	0.8992	0.004160136	3	3
0.3503	0.9491	4.267686e-5	1	1
0.3503	0.9491	0.0015984932	1	2
0.3503	0.9491	-0.0016411543	1	3
0.3503	0.9491	1.2308272e-5	2	1
0.3503	0.9491	0.00042968057	2	2
0.3503	0.9491	-0.00044202805	2	3
0.3503	0.9491	-5.4985125e-5	3	1
0.3503	0.9491	-0.002028172	3	2
0.3503	0.9491	0.0020831823	3	3
0.3503	0.999	1.6637703e-8	1	1
0.3503	0.999	3.226605e-5	1	2
0.3503	0.999	-3.2290816e-5	1	3
0.3503	0.999	4.620489e-9	2	1
0.3503	0.999	7.961702e-6	2	2
0.3503	0.999	-8.016825e-6	2	3
0.3503	0.999	-2.125821e-8	3	1
0.3503	0.999	-4.0227867e-5	3	2
0.3503	0.999	4.0203333e-5	3	3
0.4002	0.001	0.00020599365	1	1
0.4002	0.001	-0.00019920338	1	2
0.4002	0.001	-6.782677e-6	1	3
0.4002	0.001	0.00018903613	2	1
0.4002	0.001	-0.00018272921	2	2
0.4002	0.001	-6.3259504e-6	2	3
0.4002	0.001	-0.0003950596	3	1
0.4002	0.001	0.0003819298	3	2
0.4002	0.001	1.3108598e-5	3	3
0.4002	0.0509	0.0066143274	1	1
0.4002	0.0509	-0.0045544617	1	2
0.4002	0.0509	-0.0020598918	1	3
0.4002	0.0509	0.006859064	2	1
0.4002	0.0509	-0.00447315	2	2
0.4002	0.0509	-0.0023859981	2	3
0.4002	0.0509	-0.013473526	3	1
0.4002	0.0509	0.009027585	3	2
0.4002	0.0509	0.0044458825	3	3
0.4002	0.1008	0.0091510415	1	1
0.4002	0.1008	-0.0045049675	1	2
0.4002	0.1008	-0.0046460973	1	3
0.4002	0.1008	0.009266958	2	1
0.4002	0.1008	-0.0038696676	2	2
0.4002	0.1008	-0.0053973384	2	3
0.4002	0.1008	-0.018418044	3	1
0.4002	0.1008	0.008374587	3	2
0.4002	0.1008	0.010043435	3	3
0.4002	0.1507	0.0098469	1	1
0.4002	0.1507	-0.0029633716	1	2
0.4002	0.1507	-0.006883532	1	3
0.4002	0.1507	0.009526908	2	1
0.4002	0.1507	-0.0018147528	2	2
0.4002	0.1507	-0.0077121705	2	3
0.4002	0.1507	-0.019373834	3	1
0.4002	0.1507	0.004778102	3	2
0.4002	0.1507	0.01459568	3	3
0.4002	0.2006	0.009627122	1	1
0.4002	0.2006	-0.0009930134	1	2
0.4002	0.2006	-0.008634092	1	3
0.4002	0.2006	0.008846581	2	1
0.4002	0.2006	0.00035524368	2	2
0.4002	0.2006	-0.0092017725	2	3
0.4002	0.2006	-0.0184737	3	1
0.4002	0.2006	0.0006378293	3	2
0.4002	0.2006	0.017835878	3	3
0.4002	0.2505	0.008950524	1	1
0.4002	0.2505	0.0009668395	1	2
0.4002	0.2505	-0.00991738	1	3
0.4002	0.2505	0.007807024	2	1
0.4002	0.2505	0.0021985918	2	2
0.4002	0.2505	-0.010005645	2	3
0.4002	0.2505	-0.01675757	3	1
0.4002	0.2505	-0.0031654537	3	2
0.4002	0.2505	0.019923002	3	3
0.4002	0.3004	0.00805632	1	1
0.4002	0.3004	0.0027298182	1	2
0.4002	0.3004	-0.010786157	1	3
0.4002	0.3004	0.0066797733	2	1
0.4002	0.3004	0.0036103278	2	2
0.4002	0.3004	-0.010290116	2	3
0.4002	0.3004	-0.014736101	3	1
0.4002	0.3004	-0.006340176	3	2
0.4002	0.3004	0.021076255	3	3
0.4002	0.3503	0.0070756376	1	1
0.4002	0.3503	0.0042186305	1	2
0.4002	0.3503	-0.011294279	1	3
0.4002	0.3503	0.005589485	2	1
0.4002	0.3503	0.00460425	2	2
0.4002	0.3503	-0.01019375	2	3
0.4002	0.3503	-0.012665145	3	1
0.4002	0.3503	-0.008822903	3	2
0.4002	0.3503	0.02148801	3	3
0.4002	0.4002	0.006083619	1	1
0.4002	0.4002	0.0054055005	1	2
0.4002	0.4002	-0.011489119	1	3
0.4002	0.4002	0.0045905784	2	1
0.4002	0.4002	0.0052313358	2	2
0.4002	0.4002	-0.009821892	2	3
0.4002	0.4002	-0.010674197	3	1
0.4002	0.4002	-0.0106368065	3	2
0.4002	0.4002	0.021311045	3	3
0.4002	0.4501	0.0051247384	1	1
0.4002	0.4501	0.006286286	1	2
0.4002	0.4501	-0.011411019	1	3
0.4002	0.4501	0.0037034228	2	1
0.4002	0.4501	0.005549431	2	2
0.4002	0.4501	-0.009252802	2	3
0.4002	0.4501	-0.008828148	3	1
0.4002	0.4501	-0.011835679	3	2
0.4002	0.4501	0.020663887	3	3
0.4002	0.5	0.004225823	1	1
0.4002	0.5	0.006868545	1	2
0.4002	0.5	-0.011094347	1	3
0.4002	0.5	0.0029319078	2	1
0.4002	0.5	0.0056126416	2	2
0.4002	0.5	-0.00854449	2	3
0.4002	0.5	-0.0071577188	3	1
0.4002	0.5	-0.012481138	3	2
0.4002	0.5	0.019638896	3	3
0.4002	0.5499	0.003403007	1	1
0.4002	0.5499	0.0071656816	1	2
0.4002	0.5499	-0.010568701	1	3
0.4002	0.5499	0.0022720266	2	1
0.4002	0.5499	0.005468428	2	2
0.4002	0.5499	-0.0077405274	2	3
0.4002	0.5499	-0.005675042	3	1
0.4002	0.5499	-0.012634128	3	2
0.4002	0.5499	0.018309131	3	3
0.4002	0.5998	0.0026657274	1	1
0.4002	0.5998	0.007194221	1	2
0.4002	0.5998	-0.009859957	1	3
0.4002	0.5998	0.0017163046	2	1
0.4002	0.5998	0.0051573664	2	2
0.4002	0.5998	-0.006873727	2	3
0.4002	0.5998	-0.004382033	3	1
0.4002	0.5998	-0.012351632	3	2
0.4002	0.5998	0.016733661	3	3
0.4002	0.6497	0.0020190147	1	1
0.4002	0.6497	0.00697222	1	2
0.4002	0.6497	-0.008991234	1	3
0.4002	0.6497	0.0012559146	2	1
0.4002	0.6497	0.004714042	2	2
0.4002	0.6497	-0.0059699714	2	3
0.4002	0.6497	-0.0032749288	3	1
0.4002	0.6497	-0.011686251	3	2
0.4002	0.6497	0.014961183	3	3
0.4002	0.6996	0.0014649292	1	1
0.4002	0.6996	0.0065185204	1	2
0.4002	0.6996	-0.0079834685	1	3
0.4002	0.6996	0.00088183954	2	1
0.4002	0.6996	0.0041679144	2	2
0.4002	0.6996	-0.005049795	2	3
0.4002	0.6996	-0.00234677	3	1
0.4002	0.6996	-0.010686472	3	2
0.4002	0.6996	0.013033181	3	3
0.4002	0.7495	0.001003481	1	1
0.4002	0.7495	0.0058525205	1	2
0.4002	0.7495	-0.0068559945	1	3
0.4002	0.7495	0.00058536977	2	1
0.4002	0.7495	0.003544718	2	2
0.4002	0.7495	-0.0041300356	2	3
0.4002	0.7495	-0.0015888498	3	1
0.4002	0.7495	-0.0093972385	3	2
0.4002	0.7495	0.010986149	3	3
0.4002	0.7994	0.00063317735	1	1
0.4002	0.7994	0.004993774	1	2
0.4002	0.7994	-0.005626954	1	3
0.4002	0.7994	0.0003583203	2	1
0.4002	0.7994	0.0028671622	2	2
0.4002	0.7994	-0.0032255054	2	3
0.4002	0.7994	-0.0009914967	3	1
0.4002	0.7994	-0.007860929	3	2
0.4002	0.7994	0.008852422	3	3
0.4002	0.8493	0.00035141734	1	1
0.4002	0.8493	0.003962053	1	2
0.4002	0.8493	-0.004313469	1	3
0.4002	0.8493	0.00019308436	2	1
0.4002	0.8493	0.002155967	2	2
0.4002	0.8493	-0.0023490489	2	3
0.4002	0.8493	-0.00054450124	3	1
0.4002	0.8493	-0.0061180107	3	2
0.4002	0.8493	0.0066625476	3	3
0.4002	0.8992	0.00015474102	1	1
0.4002	0.8992	0.0027772505	1	2
0.4002	0.8992	-0.0029319972	1	3
0.4002	0.8992	8.2591665e-5	2	1
0.4002	0.8992	0.0014305599	2	2
0.4002	0.8992	-0.0015131533	2	3
0.4002	0.8992	-0.00023733254	3	1
0.4002	0.8992	-0.004207816	3	2
0.4002	0.8992	0.004445106	3	3
0.4002	0.9491	3.903092e-5	1	1
0.4002	0.9491	0.0014593555	1	2
0.4002	0.9491	-0.0014983863	1	3
0.4002	0.9491	2.0246545e-5	2	1
0.4002	0.9491	0.0007099062	2	2
0.4002	0.9491	-0.0007301867	2	3
0.4002	0.9491	-5.9277518e-5	3	1
0.4002	0.9491	-0.0021692645	3	2
0.4002	0.9491	0.0022284985	3	3
0.4002	0.999	1.5364964e-8	1	1
0.4002	0.999	2.9568473e-5	1	2
0.4002	0.999	-2.9593706e-5	1	3
0.4002	0.999	7.767625e-9	2	1
0.4002	0.999	1.3548852e-5	2	2
0.4002	0.999	-1.3619661e-5	2	3
0.4002	0.999	-2.3132621e-8	3	1
0.4002	0.999	-4.3117383e-5	3	2
0.4002	0.999	4.3064356e-5	3	3
0.4501	0.001	0.0001784116	1	1
0.4501	0.001	-0.00017254986	1	2
0.4501	0.001	-5.8665173e-6	1	3
0.4501	0.001	0.00022628903	2	1
0.4501	0.001	-0.00021877699	2	2
0.4501	0.001	-7.548515e-6	2	3
0.4501	0.001	-0.00040474534	3	1
0.4501	0.001	0.0003913194	3	2
0.4501	0.001	1.341477e-5	3	3
0.4501	0.0509	0.0057504103	1	1
0.4501	0.0509	-0.003976822	1	2
0.4501	0.0509	-0.0017735709	1	3
0.4501	0.0509	0.008126974	2	1
0.4501	0.0509	-0.005359128	2	2
0.4501	0.0509	-0.0027678143	2	3
0.4501	0.0509	-0.013877302	3	1
0.4501	0.0509	0.009335965	3	2
0.4501	0.0509	0.0045413896	3	3
0.4501	0.1008	0.007988021	1	1
0.4501	0.1008	-0.0039808527	1	2
0.4501	0.1008	-0.0040071476	1	3
0.4501	0.1008	0.011050597	2	1
0.4501	0.1008	-0.0047804415	2	2
0.4501	0.1008	-0.006270122	2	3
0.4501	0.1008	-0.019038573	3	1
0.4501	0.1008	0.008761317	3	2
0.4501	0.1008	0.010277279	3	3
0.4501	0.1507	0.008624878	1	1
0.4501	0.1507	-0.0026729815	1	2
0.4501	0.1507	-0.0059518926	1	3
0.4501	0.1507	0.011457071	2	1
0.4501	0.1507	-0.0024405718	2	2
0.4501	0.1507	-0.009016499	2	3
0.4501	0.1507	-0.020081937	3	1
0.4501	0.1507	0.005113587	3	2
0.4501	0.1507	0.014968403	3	3
0.4501	0.2006	0.008455578	1	1
0.4501	0.2006	-0.00097125024	1	2
0.4501	0.2006	-0.0074843327	1	3
0.4501	0.2006	0.0107328	2	1
0.4501	0.2006	0.00011023879	2	2
0.4501	0.2006	-0.010843046	2	3
0.4501	0.2006	-0.019188374	3	1
0.4501	0.2006	0.0008609444	3	2
0.4501	0.2006	0.018327385	3	3
0.4501	0.2505	0.007878205	1	1
0.4501	0.2505	0.0007382259	1	2
0.4501	0.2505	-0.008616433	1	3
0.4501	0.2505	0.009553716	2	1
0.4501	0.2505	0.0023346841	2	2
0.4501	0.2505	-0.0118883625	2	3
0.4501	0.2505	-0.017431922	3	1
0.4501	0.2505	-0.0030729026	3	2
0.4501	0.2505	0.02050481	3	3
0.4501	0.3004	0.0071026757	1	1
0.4501	0.3004	0.0022875816	1	2
0.4501	0.3004	-0.009390255	1	3
0.4501	0.3004	0.008242518	2	1
0.4501	0.3004	0.0040860474	2	2
0.4501	0.3004	-0.012328535	2	3
0.4501	0.3004	-0.015345164	3	1
0.4501	0.3004	-0.006373614	3	2
0.4501	0.3004	0.021718815	3	3
0.4501	0.3503	0.006245533	1	1
0.4501	0.3503	0.003604684	1	2
0.4501	0.3503	-0.009850219	1	3
0.4501	0.3503	0.0069522634	2	1
0.4501	0.3503	0.0053617805	2	2
0.4501	0.3503	-0.012314022	2	3
0.4501	0.3503	-0.013197802	3	1
0.4501	0.3503	-0.008966476	3	2
0.4501	0.3503	0.022164255	3	3
0.4501	0.4002	0.005374454	1	1
0.4501	0.4002	0.0046616755	1	2
0.4501	0.4002	-0.010036144	1	3
0.4501	0.4002	0.005753394	2	1
0.4501	0.4002	0.0062081516	2	2
0.4501	0.4002	-0.011961594	2	3
0.4501	0.4002	-0.011127867	3	1
0.4501	0.4002	-0.010869905	3	2
0.4501	0.4002	0.02199772	3	3
0.4501	0.4501	0.0045299754	1	1
0.4501	0.4501	0.005452443	1	2
0.4501	0.4501	-0.009982411	1	3
0.4501	0.4501	0.004675433	2	1
0.4501	0.4501	0.0066839904	2	2
0.4501	0.4501	-0.011359453	2	3
0.4501	0.4501	-0.009205412	3	1
0.4501	0.4501	-0.012136489	3	2
0.4501	0.4501	0.02134186	3	3
0.4501	0.5	0.0037368303	1	1
0.4501	0.5	0.005981803	1	2
0.4501	0.5	-0.009718634	1	3
0.4501	0.5	0.0037273616	2	1
0.4501	0.5	0.0068466812	2	2
0.4501	0.5	-0.010574073	2	3
0.4501	0.5	-0.0074641947	3	1
0.4501	0.5	-0.012828499	3	2
0.4501	0.5	0.02029267	3	3
0.4501	0.5499	0.0030100388	1	1
0.4501	0.5499	0.006260425	1	2
0.4501	0.5499	-0.009270474	1	3
0.4501	0.5499	0.002907956	2	1
0.4501	0.5499	0.00674811	2	2
0.4501	0.5499	-0.009656101	2	3
0.4501	0.5499	-0.005917996	3	1
0.4501	0.5499	-0.01300858	3	2
0.4501	0.5499	0.018926546	3	3
0.4501	0.5998	0.0023583928	1	1
0.4501	0.5998	0.0063019507	1	2
0.4501	0.5998	-0.008660343	1	3
0.4501	0.5998	0.0022110362	2	1
0.4501	0.5998	0.0064334422	2	2
0.4501	0.5998	-0.008644491	2	3
0.4501	0.5998	-0.00456943	3	1
0.4501	0.5998	-0.012735382	3	2
0.4501	0.5998	0.017304838	3	3
0.4501	0.6497	0.0017866301	1	1
0.4501	0.6497	0.0061217025	1	2
0.4501	0.6497	-0.007908341	1	3
0.4501	0.6497	0.0016282387	2	1
0.4501	0.6497	0.005941853	2	2
0.4501	0.6497	-0.0075701177	2	3
0.4501	0.6497	-0.003414874	3	1
0.4501	0.6497	-0.012063593	3	2
0.4501	0.6497	0.015478402	3	3
0.4501	0.6996	0.0012967079	1	1
0.4501	0.6996	0.0057358164	1	2
0.4501	0.6996	-0.0070325285	1	3
0.4501	0.6996	0.0011504283	2	1
0.4501	0.6996	0.0053074732	2	2
0.4501	0.6996	-0.006457925	2	3
0.4501	0.6996	-0.0024471385	3	1
0.4501	0.6996	-0.0110433325	3	2
0.4501	0.6996	0.013490468	3	3
0.4501	0.7495	0.0008886525	1	1
0.4501	0.7495	0.0051607545	1	2
0.4501	0.7495	-0.006049417	1	3
0.4501	0.7495	0.00076843053	2	1
0.4501	0.7495	0.004560344	2	2
0.4501	0.7495	-0.005328834	2	3
0.4501	0.7495	-0.0016570827	3	1
0.4501	0.7495	-0.009721115	3	2
0.4501	0.7495	0.011378169	3	3
0.4501	0.7994	0.000561125	1	1
0.4501	0.7994	0.0044131577	1	2
0.4501	0.7994	-0.0049742907	1	3
0.4501	0.7994	0.0004733638	2	1
0.4501	0.7994	0.0037274137	2	2
0.4501	0.7994	-0.0042007565	2	3
0.4501	0.7994	-0.0010344889	3	1
0.4501	0.7994	-0.008140571	3	2
0.4501	0.7994	0.009175032	3	3
0.4501	0.8493	0.0003117856	1	1
0.4501	0.8493	0.0035096034	1	2
0.4501	0.8493	-0.003821388	1	3
0.4501	0.8493	0.00025676936	2	1
0.4501	0.8493	0.002833493	2	2
0.4501	0.8493	-0.0030902922	2	3
0.4501	0.8493	-0.00056855497	3	1
0.4501	0.8493	-0.006343089	3	2
0.4501	0.8493	0.006911665	3	3
0.4501	0.8992	0.00013755375	1	1
0.4501	0.8992	0.0024665622	1	2
0.4501	0.8992	-0.0026041046	1	3
0.4501	0.8992	0.00011063705	2	1
0.4501	0.8992	0.0019019917	2	2
0.4501	0.8992	-0.0020126104	2	3
0.4501	0.8992	-0.00024819077	3	1
0.4501	0.8992	-0.004368555	3	2
0.4501	0.8992	0.004616767	3	3
0.4501	0.9491	3.482352e-5	1	1
0.4501	0.9491	0.0013001128	1	2
0.4501	0.9491	-0.001334928	1	3
0.4501	0.9491	2.7366274e-5	2	1
0.4501	0.9491	0.00095579587	2	2
0.4501	0.9491	-0.000983119	2	3
0.4501	0.9491	-6.2189705e-5	3	1
0.4501	0.9491	-0.0022559054	3	2
0.4501	0.9491	0.0023181438	3	3
0.4501	0.999	1.3861991e-8	1	1
0.4501	0.999	2.644994e-5	1	2
0.4501	0.999	-2.6464462e-5	1	3
0.4501	0.999	1.0671073e-8	2	1
0.4501	0.999	1.8495339e-5	2	2
0.4501	0.999	-1.8507242e-5	2	3
0.4501	0.999	-2.453308e-8	3	1
0.4501	0.999	-4.494519e-5	3	2
0.4501	0.999	4.5001507e-5	3	3
0.5	0.001	0.00014932454	1	1
0.5	0.001	-0.00014442299	1	2
0.5	0.001	-4.9027003e-6	1	3
0.5	0.001	0.0002502799	2	1
0.5	0.001	-0.00024197996	2	2
0.5	0.001	-8.32614e-6	2	3
0.5	0.001	-0.00039964914	3	1
0.5	0.001	0.00038639642	3	2
0.5	0.001	1.3228797e-5	3	3
0.5	0.0509	0.0048291422	1	1
0.5	0.0509	-0.0033549163	1	2
0.5	0.0509	-0.0014742236	1	3
0.5	0.0509	0.008944407	2	1
0.5	0.0509	-0.0059534907	2	2
0.5	0.0509	-0.0029908791	2	3
0.5	0.0509	-0.013773531	3	1
0.5	0.0509	0.009308428	3	2
0.5	0.0509	0.004465105	3	3
0.5	0.1008	0.0067423917	1	1
0.5	0.1008	-0.003402684	1	2
0.5	0.1008	-0.003339699	1	3
0.5	0.1008	0.01224874	2	1
0.5	0.1008	-0.0054531097	2	2
0.5	0.1008	-0.0067956485	2	3
0.5	0.1008	-0.018991128	3	1
0.5	0.1008	0.008855775	3	2
0.5	0.1008	0.010135341	3	3
0.5	0.1507	0.007312216	1	1
0.5	0.1507	-0.0023338832	1	2
0.5	0.1507	-0.0049783317	1	3
0.5	0.1507	0.012802601	2	1
0.5	0.1507	-0.0029646754	2	2
0.5	0.1507	-0.009837907	2	3
0.5	0.1507	-0.020114824	3	1
0.5	0.1507	0.0052985996	3	2
0.5	0.1507	0.0148162395	3	3
0.5	0.2006	0.0071944036	1	1
0.5	0.2006	-0.0009125434	1	2
0.5	0.2006	-0.0062818658	1	3
0.5	0.2006	0.01208739	2	1
0.5	0.2006	-0.00016762316	2	2
0.5	0.2006	-0.011919789	2	3
0.5	0.2006	-0.019281805	3	1
0.5	0.2006	0.0010801554	3	2
0.5	0.2006	0.018201642	3	3
0.5	0.2505	0.0067220293	1	1
0.5	0.2505	0.0005325861	1	2
0.5	0.2505	-0.007254623	1	3
0.5	0.2505	0.01083792	2	1
0.5	0.2505	0.0023281723	2	2
0.5	0.2505	-0.013166137	2	3
0.5	0.2505	-0.017559975	3	1
0.5	0.2505	-0.0028608143	3	2
0.5	0.2505	0.02042076	3	3
0.5	0.3004	0.006073473	1	1
0.5	0.3004	0.0018543862	1	2
0.5	0.3004	-0.007927861	1	3
0.5	0.3004	0.009413257	2	1
0.5	0.3004	0.0043375194	2	2
0.5	0.3004	-0.013750784	2	3
0.5	0.3004	-0.01548674	3	1
0.5	0.3004	-0.006191954	3	2
0.5	0.3004	0.021678641	3	3
0.5	0.3503	0.005349338	1	1
0.5	0.3503	0.0029869936	1	2
0.5	0.3503	-0.008336332	1	3
0.5	0.3503	0.00798884	2	1
0.5	0.3503	0.0058384836	2	2
0.5	0.3503	-0.0138273835	2	3
0.5	0.3503	-0.013338178	3	1
0.5	0.3503	-0.008825526	3	2
0.5	0.3503	0.022163704	3	3
0.5	0.4002	0.004608984	1	1
0.5	0.4002	0.003903132	1	2
0.5	0.4002	-0.008512117	1	3
0.5	0.4002	0.0066490695	2	1
0.5	0.4002	0.006869003	2	2
0.5	0.4002	-0.01351808	2	3
0.5	0.4002	-0.011258051	3	1
0.5	0.4002	-0.010772139	3	2
0.5	0.4002	0.02203022	3	3
0.5	0.4501	0.003888472	1	1
0.5	0.4501	0.004594926	1	2
0.5	0.4501	-0.0084833875	1	3
0.5	0.4501	0.005432073	2	1
0.5	0.4501	0.007484883	2	2
0.5	0.4501	-0.0129169375	2	3
0.5	0.4501	-0.009320535	3	1
0.5	0.4501	-0.01207979	3	2
0.5	0.4501	0.021400362	3	3
0.5	0.5	0.0032100389	1	1
0.5	0.5	0.005064659	1	2
0.5	0.5	-0.008274693	1	3
0.5	0.5	0.004352197	2	1
0.5	0.5	0.0077438205	2	2
0.5	0.5	-0.012095958	2	3
0.5	0.5	-0.0075622275	3	1
0.5	0.5	-0.012808412	3	2
0.5	0.5	0.020370722	3	3
0.5	0.5499	0.0025873138	1	1
0.5	0.5499	0.0053201206	1	2
0.5	0.5499	-0.007907439	1	3
0.5	0.5499	0.0034114588	2	1
0.5	0.5499	0.0076991916	2	2
0.5	0.5499	-0.011110634	2	3
0.5	0.5499	-0.005998768	3	1
0.5	0.5499	-0.013019249	3	2
0.5	0.5499	0.019018114	3	3
0.5	0.5998	0.0020283568	1	1
[truncated: 1,970 more rows]
