# Supplementary material for: Coevolution of male and female mate choice can destabilize reproductive isolation
Source: Nat Commun. 2019 Nov 12;10:5122. doi: 10.1038/s41467-019-12860-9 (PMC6851176; doi:10.1038/s41467-019-12860-9)
Supplement: Supplementary file 5 — Supplementary Software 1 [file 41467_2019_12860_MOESM5_ESM.zip › CodeChoosinessCoevolution/Data/LinkageDisequilibriumtestSelectionGradientAlpha0.txt]

percentFemale	percentMale	linkageD	genotypeA	genotypeF	genotypeM
0.0	0.0	0.0	1	1	1
0.0	0.0	0	1	1	2
0.0	0.0	0	1	1	3
0.0	0.0	0	1	2	1
0.0	0.0	0	1	2	2
0.0	0.0	0	1	2	3
0.0	0.0	0	1	3	1
0.0	0.0	0	1	3	2
0.0	0.0	0	1	3	3
0.0	0.0	0.0	2	1	1
0.0	0.0	0	2	1	2
0.0	0.0	0	2	1	3
0.0	0.0	0	2	2	1
0.0	0.0	0	2	2	2
0.0	0.0	0	2	2	3
0.0	0.0	0	2	3	1
0.0	0.0	0	2	3	2
0.0	0.0	0	2	3	3
0.0	0.0	0.0	3	1	1
0.0	0.0	0	3	1	2
0.0	0.0	0	3	1	3
0.0	0.0	0	3	2	1
0.0	0.0	0	3	2	2
0.0	0.0	0	3	2	3
0.0	0.0	0	3	3	1
0.0	0.0	0	3	3	2
0.0	0.0	0	3	3	3
0.0	0.2	-0.0034314231316514565	1	1	1
0.0	0.2	0.0005465705477050165	1	1	2
0.0	0.2	0.002884861154758056	1	1	3
0.0	0.2	0	1	2	1
0.0	0.2	0	1	2	2
0.0	0.2	0	1	2	3
0.0	0.2	0	1	3	1
0.0	0.2	0	1	3	2
0.0	0.2	0	1	3	3
0.0	0.2	0.006862861164464107	2	1	1
0.0	0.2	-0.001093126194248839	2	1	2
0.0	0.2	-0.005769722309516112	2	1	3
0.0	0.2	0	2	2	1
0.0	0.2	0	2	2	2
0.0	0.2	0	2	2	3
0.0	0.2	0	2	3	1
0.0	0.2	0	2	3	2
0.0	0.2	0	2	3	3
0.0	0.2	-0.0034314231316514565	3	1	1
0.0	0.2	0.0005465705477050165	3	1	2
0.0	0.2	0.002884853704177459	3	1	3
0.0	0.2	0	3	2	1
0.0	0.2	0	3	2	2
0.0	0.2	0	3	2	3
0.0	0.2	0	3	3	1
0.0	0.2	0	3	3	2
0.0	0.2	0	3	3	3
0.0	0.4	-0.004727249882531037	1	1	1
0.0	0.4	-0.003983164140560547	1	1	2
0.0	0.4	0.008710409495090943	1	1	3
0.0	0.4	0	1	2	1
0.0	0.4	0	1	2	2
0.0	0.4	0	1	2	3
0.0	0.4	0	1	3	1
0.0	0.4	0	1	3	2
0.0	0.4	0	1	3	3
0.0	0.4	0.009454499464388366	2	1	1
0.0	0.4	0.007966314425690513	2	1	2
0.0	0.4	-0.01742083091111013	2	1	3
0.0	0.4	0	2	2	1
0.0	0.4	0	2	2	2
0.0	0.4	0	2	2	3
0.0	0.4	0	2	3	1
0.0	0.4	0	2	3	2
0.0	0.4	0	2	3	3
0.0	0.4	-0.004727253908495044	3	1	1
0.0	0.4	-0.0039831630948299335	3	1	2
0.0	0.4	0.008710412475323892	3	1	3
0.0	0.4	0	3	2	1
0.0	0.4	0	3	2	2
0.0	0.4	0	3	2	3
0.0	0.4	0	3	3	1
0.0	0.4	0	3	3	2
0.0	0.4	0	3	3	3
0.0	0.6	-0.004609823859651602	1	1	1
0.0	0.6	-0.01285108090139464	1	1	2
0.0	0.6	0.017460963138243107	1	1	3
0.0	0.6	0	1	2	1
0.0	0.6	0	1	2	2
0.0	0.6	0	1	2	3
0.0	0.6	0	1	3	1
0.0	0.6	0	1	3	2
0.0	0.6	0	1	3	3
0.0	0.6	0.009219650050639218	2	1	1
0.0	0.6	0.025702203429875073	2	1	2
0.0	0.6	-0.034921810047433166	2	1	3
0.0	0.6	0	2	2	1
0.0	0.6	0	2	2	2
0.0	0.6	0	2	2	3
0.0	0.6	0	2	3	1
0.0	0.6	0	2	3	2
0.0	0.6	0	2	3	3
0.0	0.6	-0.004609820482850056	3	1	1
0.0	0.6	-0.012851063044043848	3	1	2
0.0	0.6	0.01746095121731095	3	1	3
0.0	0.6	0	3	2	1
0.0	0.6	0	3	2	2
0.0	0.6	0	3	2	3
0.0	0.6	0	3	3	1
0.0	0.6	0	3	3	2
0.0	0.6	0	3	3	3
0.0	0.8	-0.0028668991503550956	1	1	1
0.0	0.8	-0.02177293305413741	1	1	2
0.0	0.8	0.024639810436212883	1	1	3
0.0	0.8	0	1	2	1
0.0	0.8	0	1	2	2
0.0	0.8	0	1	2	3
0.0	0.8	0	1	3	1
0.0	0.8	0	1	3	2
0.0	0.8	0	1	3	3
0.0	0.8	0.005733806949605569	2	1	1
0.0	0.8	0.043545921906900986	2	1	2
0.0	0.8	-0.04927974306194827	2	1	3
0.0	0.8	0	2	2	1
0.0	0.8	0	2	2	2
0.0	0.8	0	2	2	3
0.0	0.8	0	2	3	1
0.0	0.8	0	2	3	2
0.0	0.8	0	2	3	3
0.0	0.8	-0.00286690834716552	3	1	1
0.0	0.8	-0.021773000109362783	3	1	2
0.0	0.8	0.024639899843180046	3	1	3
0.0	0.8	0	3	2	1
0.0	0.8	0	3	2	2
0.0	0.8	0	3	2	3
0.0	0.8	0	3	3	1
0.0	0.8	0	3	3	2
0.0	0.8	0	3	3	3
0.0	1.0	0	1	1	1
0.0	1.0	0	1	1	2
0.0	1.0	0.0	1	1	3
0.0	1.0	0	1	2	1
0.0	1.0	0	1	2	2
0.0	1.0	0	1	2	3
0.0	1.0	0	1	3	1
0.0	1.0	0	1	3	2
0.0	1.0	0	1	3	3
0.0	1.0	0	2	1	1
0.0	1.0	0	2	1	2
0.0	1.0	0.0	2	1	3
0.0	1.0	0	2	2	1
0.0	1.0	0	2	2	2
0.0	1.0	0	2	2	3
0.0	1.0	0	2	3	1
0.0	1.0	0	2	3	2
0.0	1.0	0	2	3	3
0.0	1.0	0	3	1	1
0.0	1.0	0	3	1	2
0.0	1.0	0.0	3	1	3
0.0	1.0	0	3	2	1
0.0	1.0	0	3	2	2
0.0	1.0	0	3	2	3
0.0	1.0	0	3	3	1
0.0	1.0	0	3	3	2
0.0	1.0	0	3	3	3
0.2	0.0	-0.01013117883585668	1	1	1
0.2	0.0	0	1	1	2
0.2	0.0	0	1	1	3
0.2	0.0	0.0009551417289088704	1	2	1
0.2	0.0	0	1	2	2
0.2	0.0	0	1	2	3
0.2	0.0	0.009176046388654768	1	3	1
0.2	0.0	0	1	3	2
0.2	0.0	0	1	3	3
0.2	0.0	0.020262336976169415	2	1	1
0.2	0.0	0	2	1	2
0.2	0.0	0	2	1	3
0.2	0.0	-0.0019102389204164183	2	2	1
0.2	0.0	0	2	2	2
0.2	0.0	0	2	2	3
0.2	0.0	-0.018352079366264817	2	3	1
0.2	0.0	0	2	3	2
0.2	0.0	0	2	3	3
0.2	0.0	-0.010131149033534292	3	1	1
0.2	0.0	0	3	1	2
0.2	0.0	0	3	1	3
0.2	0.0	0.0009551268277476765	3	2	1
0.2	0.0	0	3	2	2
0.2	0.0	0	3	2	3
0.2	0.0	0.009176038938074171	3	3	1
0.2	0.0	0	3	3	2
0.2	0.0	0	3	3	3
0.2	0.2	-0.003008215071322956	1	1	1
0.2	0.2	-0.005067944105920846	1	1	2
0.2	0.2	-0.002039394513452083	1	1	3
0.2	0.2	-0.0024624378013584705	1	2	1
0.2	0.2	0.0010708865513978372	1	2	2
0.2	0.2	0.0025061234632930973	1	2	3
0.2	0.2	0.0001334667904197076	1	3	1
0.2	0.2	0.004928091148515723	1	3	2
0.2	0.2	0.003939346529858308	1	3	3
0.2	0.2	0.011550272236143931	2	1	1
0.2	0.2	0.008937869273363798	2	1	2
0.2	0.2	-0.0002570529656527182	2	1	3
0.2	0.2	0.00418429979507054	2	2	1
0.2	0.2	-0.0019237992936077114	2	2	2
0.2	0.2	-0.004489753495561827	2	2	3
0.2	0.2	-0.005060235261581704	2	3	1
0.2	0.2	-0.008876262332904089	2	3	2
0.2	0.2	-0.0040654195627919595	2	3	3
0.2	0.2	-0.003008240205849149	3	1	1
0.2	0.2	-0.005067967235013036	3	1	2
0.2	0.2	-0.0020393981974534403	3	1	3
0.2	0.2	-0.002462464655740515	3	2	1
0.2	0.2	0.0010708643648101313	3	2	2
0.2	0.2	0.0025061316921474036	3	2	3
0.2	0.2	0.0001334705569991275	3	3	1
0.2	0.2	0.0049281329049827155	3	3	2
0.2	0.2	0.0039393583762812445	3	3	3
0.2	0.4	-0.0014226356939076815	1	1	1
0.2	0.4	-0.0049445549469007075	1	1	2
0.2	0.4	-0.0037561538317702967	1	1	3
0.2	0.4	-0.0033121148823606027	1	2	1
0.2	0.4	-0.0019188146135913492	1	2	2
0.2	0.4	0.006639709615647513	1	2	3
0.2	0.4	-0.0018614587219174163	1	3	1
0.2	0.4	0.0017701350491044557	1	3	2
0.2	0.4	0.008805882054228026	1	3	3
0.2	0.4	0.009199905092178412	2	1	1
0.2	0.4	0.01388627963360467	2	1	2
0.2	0.4	-0.0028395063348437763	2	1	3
0.2	0.4	0.0056143440044343455	2	2	1
0.2	0.4	0.0034374186328477163	2	2	2
0.2	0.4	-0.011869311949924577	2	2	3
0.2	0.4	-0.0016218454014024324	2	3	1
0.2	0.4	-0.007137221793096178	2	3	2
0.2	0.4	-0.008670040627635427	2	3	3
0.2	0.4	-0.0014226304048747859	3	1	1
0.2	0.4	-0.004944551730162394	3	1	2
0.2	0.4	-0.0037561500239014847	3	1	3
0.2	0.4	-0.0033121075596811017	3	2	1
0.2	0.4	-0.0019187991123508913	3	2	2
0.2	0.4	0.0066396813698737095	3	2	3
0.2	0.4	-0.0018614525421908595	3	3	1
0.2	0.4	0.0017701397285994624	3	3	2
0.2	0.4	0.008805875944752042	3	3	3
0.2	0.6	-0.0006344451928024866	1	1	1
0.2	0.6	-0.004224252552007951	1	1	2
0.2	0.6	-0.005205676028920636	1	1	3
0.2	0.6	-0.0030109368960947788	1	2	1
0.2	0.6	-0.006715153259486614	1	2	2
0.2	0.6	0.011638943590229225	1	2	3
0.2	0.6	-0.00206366316594505	1	3	1
0.2	0.6	-0.0032782828516104943	1	3	2
0.2	0.6	0.01349345907247431	1	3	3
0.2	0.6	0.00662696177764989	2	1	1
0.2	0.6	0.019726131377753423	2	1	2
0.2	0.6	-0.006224329465786452	2	1	3
0.2	0.6	0.004889443073206279	2	2	1
0.2	0.6	0.011678329826468083	2	2	2
0.2	0.6	-0.020393495352333077	2	2	3
0.2	0.6	-9.830665927464078e-5	2	3	1
0.2	0.6	-0.0029690450869130428	2	3	2
0.2	0.6	-0.013235710778363316	2	3	3
0.2	0.6	-0.0006344517120605089	3	1	1
0.2	0.6	-0.004224260002588548	3	1	2
0.2	0.6	-0.005205676028920636	3	1	3
0.2	0.6	-0.003010943415352801	3	2	1
0.2	0.6	-0.006715197962970196	3	2	2
0.2	0.6	0.01163895849139042	3	2	3
0.2	0.6	-0.00206366316594505	3	3	1
0.2	0.6	-0.0032782921648362405	3	3	2
0.2	0.6	0.013493500050667594	3	3	3
0.2	0.8	-0.00012213880594966046	1	1	1
0.2	0.8	-0.0024028362740122697	1	1	2
0.2	0.8	-0.006972803108909617	1	1	3
0.2	0.8	-0.0018213184489808188	1	2	1
0.2	0.8	-0.010361224547848859	1	2	2
0.2	0.8	0.014859805285746208	1	2	3
0.2	0.8	-0.0012407575336507645	1	3	1
0.2	0.8	-0.007320241061033706	1	3	2
0.2	0.8	0.015381564952504784	1	3	3
0.2	0.8	0.0035701391257494416	2	1	1
0.2	0.8	0.02248146036155478	2	1	2
0.2	0.8	-0.00705653582908352	2	1	3
0.2	0.8	0.002580746200443646	2	2	1
0.2	0.8	0.016589530353353137	2	2	2
0.2	0.8	-0.0245246915465806	2	2	3
0.2	0.8	0.00021747355967330063	2	3	1
0.2	0.8	0.001097100559621974	2	3	2
0.2	0.8	-0.014955199077873321	2	3	3
0.2	0.8	-0.00012210401268308402	3	1	1
0.2	0.8	-0.00240258682235241	3	1	2
0.2	0.8	-0.0069725648554887915	3	1	3
0.2	0.8	-0.0018212873473774948	3	2	1
0.2	0.8	-0.010360979621195407	3	2	2
0.2	0.8	0.014859489248261692	3	2	3
0.2	0.8	-0.0012407507733367142	3	3	1
0.2	0.8	-0.007320200819825973	3	3	2
0.2	0.8	0.015381048180233309	3	3	3
0.2	1.0	0	1	1	1
0.2	1.0	0	1	1	2
0.2	1.0	-0.00035221055092993225	1	1	3
0.2	1.0	0	1	2	1
0.2	1.0	0	1	2	2
0.2	1.0	6.547949033386402e-5	1	2	3
0.2	1.0	0	1	3	1
0.2	1.0	0	1	3	2
0.2	1.0	0.0002867014165941484	1	3	3
0.2	1.0	0	2	1	1
0.2	1.0	0	2	1	2
0.2	1.0	0.0007045181127932065	2	1	3
0.2	1.0	0	2	2	1
0.2	1.0	0	2	2	2
0.2	1.0	-0.00013100681777039602	2	2	3
0.2	1.0	0	2	3	1
0.2	1.0	0	2	3	2
0.2	1.0	-0.0005735120773281976	2	3	3
0.2	1.0	0	3	1	1
0.2	1.0	0	3	1	2
0.2	1.0	-0.00035232644782023925	3	1	3
0.2	1.0	0	3	2	1
0.2	1.0	0	3	2	2
0.2	1.0	6.550896048995725e-5	3	2	3
0.2	1.0	0	3	3	1
0.2	1.0	0	3	3	2
0.2	1.0	0.00028680274449133236	3	3	3
0.4	0.0	-0.009699467572422016	1	1	1
0.4	0.0	0	1	1	2
0.4	0.0	0	1	1	3
0.4	0.0	-0.009567938103135276	1	2	1
0.4	0.0	0	1	2	2
0.4	0.0	0	1	2	3
0.4	0.0	0.019267400429431092	1	3	1
0.4	0.0	0	1	3	2
0.4	0.0	0	1	3	3
0.4	0.0	0.01939894259542463	2	1	1
0.4	0.0	0	2	1	2
0.4	0.0	0	2	1	3
0.4	0.0	0.019135876206270552	2	2	1
0.4	0.0	0	2	2	2
0.4	0.0	0	2	2	3
0.4	0.0	-0.038534845562345765	2	3	1
0.4	0.0	0	2	3	2
0.4	0.0	0	2	3	3
0.4	0.0	-0.009699475023002613	3	1	1
0.4	0.0	0	3	1	2
0.4	0.0	0	3	1	3
0.4	0.0	-0.009567938103135276	3	2	1
0.4	0.0	0	3	2	2
0.4	0.0	0	3	2	3
0.4	0.0	0.01926743023175348	3	3	1
0.4	0.0	0	3	3	2
0.4	0.0	0	3	3	3
0.4	0.2	-0.0022774607429737886	1	1	1
0.4	0.2	-0.00490408710077064	1	1	2
0.4	0.2	-0.0024294795356212887	1	1	3
0.4	0.2	-0.00427795945762096	1	2	1
0.4	0.2	-0.00404163405974943	1	2	2
0.4	0.2	-0.0005764683590866043	1	2	3
0.4	0.2	-0.0001390903994867923	1	3	1
0.4	0.2	0.01028298541652213	1	3	2
0.4	0.2	0.008363153227450012	1	3	3
0.4	0.2	0.009612589082166638	2	1	1
0.4	0.2	0.0086718313884862	2	1	2
0.4	0.2	0.0009376624073952492	2	1	3
0.4	0.2	0.012993131658150789	2	2	1
0.4	0.2	0.007222768706545785	2	2	2
0.4	0.2	-0.002423783310677361	2	2	3
0.4	0.2	-0.009216695608418521	2	3	1
0.4	0.2	-0.018569225298502502	2	3	2
0.4	0.2	-0.009228301310602146	2	3	3
0.4	0.2	-0.0022774722177472187	3	1	1
0.4	0.2	-0.004904107717768162	3	1	2
0.4	0.2	-0.002429483600443025	3	1	3
0.4	0.2	-0.004277989768495742	3	2	1
0.4	0.2	-0.004041626009089569	3	2	2
0.4	0.2	-0.000576482306043298	3	2	3
0.4	0.2	-0.0001390791410382855	3	3	1
0.4	0.2	0.010283024225972826	3	3	2
0.4	0.2	0.008363176920295885	3	3	3
0.4	0.4	-0.0005568222298956652	1	1	1
0.4	0.4	-0.003996333949653229	1	1	2
0.4	0.4	-0.004950899262731626	1	1	3
0.4	0.4	-0.0030619682126544444	1	2	1
0.4	0.4	-0.004783021779140265	1	2	2
0.4	0.4	1.400643231108667e-5	1	2	3
0.4	0.4	-0.004135272479618018	1	3	1
0.4	0.4	0.0035980978166406247	1	3	2
0.4	0.4	0.017872176758798715	1	3	3
0.4	0.4	0.006934667592637008	2	1	1
0.4	0.4	0.01142786448587577	2	1	2
0.4	0.4	0.0006456044320697317	2	1	3
0.4	0.4	0.010744548546717457	2	2	1
0.4	0.4	0.012814485101609319	2	2	2
0.4	0.4	-0.007897104076311973	2	2	3
0.4	0.4	-0.0021710862397537316	2	3	1
0.4	0.4	-0.013879868924619662	2	3	2
0.4	0.4	-0.018619135826533656	2	3	3
0.4	0.4	-0.0005568264990492159	3	1	1
0.4	0.4	-0.00399635258517482	3	1	2
0.4	0.4	-0.004950906461052701	3	1	3
0.4	0.4	-0.003061983122886063	3	2	1
0.4	0.4	-0.004783043121844549	3	2	2
0.4	0.4	1.4023241880573023e-5	3	2	3
0.4	0.4	-0.004135274090003822	3	3	1
0.4	0.4	0.003598129527371652	3	3	2
0.4	0.4	0.017872201792749377	3	3	3
0.4	0.6	0.00014004814142619046	1	1	1
0.4	0.6	-0.002004595088683992	1	1	2
0.4	0.6	-0.007322584643001867	1	1	3
0.4	0.6	-0.0021309199753056143	1	2	1
0.4	0.6	-0.005501229140692093	1	2	2
0.4	0.6	0.001495445505317064	1	2	3
0.4	0.6	-0.004243774793938964	1	3	1
0.4	0.6	-0.005847736105177234	1	3	2
0.4	0.6	0.02541536102294993	1	3	3
0.4	0.6	0.004610444761527867	2	1	1
0.4	0.6	0.013557078791152736	2	1	2
0.4	0.6	0.0002066995663173067	2	1	3
0.4	0.6	0.007407416149292838	2	2	1
0.4	0.6	0.018397291155141368	2	2	2
0.4	0.6	-0.013531335179281526	2	2	3
0.4	0.6	0.0004513775710285649	2	3	1
0.4	0.6	-0.005247371827218038	2	3	2
0.4	0.6	-0.02585160103142488	2	3	3
0.4	0.6	0.00014005629049871834	3	1	1
0.4	0.6	-0.0020045745995873505	3	1	2
0.4	0.6	-0.007322562291260076	3	1	3
0.4	0.6	-0.0021308948295960996	3	2	1
0.4	0.6	-0.005501173261337616	3	2	2
0.4	0.6	0.0014954082524140794	3	2	3
0.4	0.6	-0.004243759194285839	3	3	1
0.4	0.6	-0.005847680225822757	3	3	2
0.4	0.6	0.025415189659596202	3	3	3
0.4	0.8	0.00029036082526362104	1	1	1
0.4	0.8	0.0004202407581527477	1	1	2
0.4	0.8	-0.008647987643620993	1	1	3
0.4	0.8	-0.0011455009424870093	1	2	1
0.4	0.8	-0.005381921065979588	1	2	2
0.4	0.8	0.003092728375524767	1	2	3
0.4	0.8	-0.002349519225312986	1	3	1
0.4	0.8	-0.011816929487728757	1	3	2
0.4	0.8	0.025538619848907235	1	3	3
0.4	0.8	0.002290557050630675	2	1	1
0.4	0.8	0.012950199225531742	2	1	2
0.4	0.8	0.0006252575571268921	2	1	3
0.4	0.8	0.003418376647201333	2	2	1
0.4	0.8	0.01847371987696295	2	2	2
0.4	0.8	-0.01503117377984288	2	2	3
0.4	0.8	0.0006987889471087054	2	3	1
0.4	0.8	0.0021209411489068776	2	3	2
0.4	0.8	-0.025546643620391066	2	3	3
0.4	0.8	0.0002908176523222923	3	1	1
0.4	0.8	0.0004235061461009583	3	1	2
0.4	0.8	-0.008642943096037706	3	1	3
0.4	0.8	-0.001144701905729904	3	2	1
0.4	0.8	-0.005375315017648347	3	2	2
0.4	0.8	0.0030938646805951375	3	2	3
0.4	0.8	-0.002349176660575382	3	3	1
0.4	0.8	-0.011814404129580264	3	3	2
0.4	0.8	0.025518434139910867	3	3	3
0.4	1.0	0	1	1	1
0.4	1.0	0	1	1	2
0.4	1.0	-0.0003108307512185021	1	1	3
0.4	1.0	0	1	2	1
0.4	1.0	0	1	2	2
0.4	1.0	-0.0002269418920397559	1	2	3
0.4	1.0	0	1	3	1
0.4	1.0	0	1	3	2
0.4	1.0	0.0005378244403537735	1	3	3
0.4	1.0	0	2	1	1
0.4	1.0	0	2	1	2
0.4	1.0	0.0006214687494026626	2	1	3
0.4	1.0	0	2	2	1
0.4	1.0	0	2	2	2
0.4	1.0	0.000453772343876579	2	2	3
0.4	1.0	0	2	3	1
0.4	1.0	0	2	3	2
0.4	1.0	-0.001075240495761165	2	3	3
0.4	1.0	0	3	1	1
0.4	1.0	0	3	1	2
0.4	1.0	-0.0003106370361229821	3	1	3
0.4	1.0	0	3	2	1
0.4	1.0	0	3	2	2
0.4	1.0	-0.00022679288042781742	3	2	3
0.4	1.0	0	3	3	1
0.4	1.0	0	3	3	2
0.4	1.0	0.0005374668124851212	3	3	3
0.6	0.0	-0.005715975782270011	1	1	1
0.6	0.0	0	1	1	2
0.6	0.0	0	1	1	3
0.6	0.0	-0.017073961070721566	1	2	1
0.6	0.0	0	1	2	2
0.6	0.0	0	1	2	3
0.6	0.0	0.02278993952178965	1	3	1
0.6	0.0	0	1	3	2
0.6	0.0	0	1	3	3
0.6	0.0	0.011431960877765768	2	1	1
0.6	0.0	0	2	1	2
0.6	0.0	0	2	1	3
0.6	0.0	0.03414795939434612	2	2	1
0.6	0.0	0	2	2	2
0.6	0.0	0	2	2	3
0.6	0.0	-0.04557990139532109	2	3	1
0.6	0.0	0	2	3	2
0.6	0.0	0	2	3	3
0.6	0.0	-0.005715984512661754	3	1	1
0.6	0.0	0	3	1	2
0.6	0.0	0	3	1	3
0.6	0.0	-0.017073987916852218	3	2	1
0.6	0.0	0	3	2	2
0.6	0.0	0	3	2	3
0.6	0.0	0.022789987205504403	3	3	1
0.6	0.0	0	3	3	2
0.6	0.0	0	3	3	3
0.6	0.2	-0.001230267030454508	1	1	1
0.6	0.2	-0.002884734141129927	1	1	2
0.6	0.2	-0.0014923804085275128	1	1	3
0.6	0.2	-0.004671953700618917	1	2	1
0.6	0.2	-0.00782454348859675	1	2	2
0.6	0.2	-0.0033688756267650985	1	2	3
0.6	0.2	-0.0005573136874278961	1	3	1
0.6	0.2	0.012187277523986698	1	3	2
0.6	0.2	0.009842755767347743	1	3	3
0.6	0.2	0.005216597008988635	2	1	1
0.6	0.2	0.00510408006424265	2	1	2
0.6	0.2	0.0008941032563588177	2	1	3
0.6	0.2	0.01688994261062485	2	2	1
0.6	0.2	0.013951372697095253	2	2	2
0.6	0.2	0.0008894601866650653	2	2	3
0.6	0.2	-0.009187618036536109	2	3	1
0.6	0.2	-0.022011491187924705	2	3	2
0.6	0.2	-0.011746464093809243	2	3	3
0.6	0.2	-0.001230271218429918	3	1	1
0.6	0.2	-0.002884746065641172	3	1	2
0.6	0.2	-0.001492386299294303	3	1	3
0.6	0.2	-0.004671934528903771	3	2	1
0.6	0.2	-0.007824604513343186	3	2	2
0.6	0.2	-0.003368922411603175	3	2	3
0.6	0.2	-0.0005571999422067098	3	3	1
0.6	0.2	0.012187313386420623	3	3	2
0.6	0.2	0.009842688861133438	3	3	3
0.6	0.4	-0.00018306870347713352	1	1	1
0.6	0.4	-0.0022249342565378513	1	1	2
0.6	0.4	-0.003050495206778551	1	1	3
0.6	0.4	-0.001861993715095614	1	2	1
0.6	0.4	-0.006288241180893744	1	2	2
0.6	0.4	-0.0059389147306044485	1	2	3
0.6	0.4	-0.0051639193208998305	1	3	1
0.6	0.4	0.004454313360135562	1	3	2
0.6	0.4	0.02025722615144758	1	3	3
0.6	0.4	0.003542842173940728	2	1	1
0.6	0.4	0.006130593654980743	2	1	2
0.6	0.4	0.001243522203267313	2	1	3
0.6	0.4	0.011803604323981498	2	2	1
0.6	0.4	0.01729130763519999	2	2	2
0.6	0.4	-0.0009167143823785862	2	2	3
0.6	0.4	-0.0009285867716250281	2	3	1
0.6	0.4	-0.0153042643040679	2	3	2
0.6	0.4	-0.022862308466875057	2	3	3
0.6	0.4	-0.00018306099178104973	3	1	1
0.6	0.4	-0.0022249172653570487	3	1	2
0.6	0.4	-0.0030504869648767773	3	1	3
0.6	0.4	-0.0018619504174518312	3	2	1
0.6	0.4	-0.006288201315633554	3	2	2
0.6	0.4	-0.005938903992152557	3	2	3
0.6	0.4	-0.005163873307704452	3	3	1
0.6	0.4	0.004454312497458535	3	3	2
0.6	0.4	0.02025703273437436	3	3	3
0.6	0.6	0.00020578046117279052	1	1	1
0.6	0.6	-0.0009068002300136203	1	1	2
0.6	0.6	-0.004408921273628108	1	1	3
0.6	0.6	-0.0006962855687897259	1	2	1
0.6	0.6	-0.003647393200886896	1	2	2
0.6	0.6	-0.007077576893647186	1	2	3
0.6	0.6	-0.005061475753305794	1	3	1
0.6	0.6	-0.005700068849404327	1	3	2
0.6	0.6	0.027292699965614453	1	3	3
0.6	0.6	0.0022305690046218914	2	1	1
0.6	0.6	0.006519551518904053	2	1	2
0.6	0.6	0.0014698211930779422	2	1	3
0.6	0.6	0.007278514048228053	2	2	1
0.6	0.6	0.01872143018921027	2	2	2
0.6	0.6	-0.003157299479287109	2	2	3
0.6	0.6	0.0015949720175434884	2	3	1
0.6	0.6	-0.004732253497283897	2	3	2
0.6	0.6	-0.029925314044514345	2	3	3
0.6	0.6	0.00020577297110611036	3	1	1
0.6	0.6	-0.0009068281066187999	3	1	2
0.6	0.6	-0.0044089436481985576	3	1	3
0.6	0.6	-0.0006963241556044754	3	2	1
0.6	0.6	-0.0036474976003300214	3	2	2
0.6	0.6	-0.007077585550744725	3	2	3
0.6	0.6	-0.005061524204908265	3	3	1
0.6	0.6	-0.005700166913469029	3	3	2
0.6	0.6	0.0272930832234812	3	3	3
0.6	0.8	0.0002237307920607795	1	1	1
0.6	0.8	0.0004923777705291921	1	1	2
0.6	0.8	-0.004821346477446458	1	1	3
0.6	0.8	-0.0002460043943953488	1	2	1
0.6	0.8	-0.0011941570142257711	1	2	2
0.6	0.8	-0.0058076995888807215	1	2	3
0.6	0.8	-0.0026859347109386275	1	3	1
0.6	0.8	-0.011461280406986019	1	3	2
0.6	0.8	0.025500266488639706	1	3	3
0.6	0.8	0.0010316519752080963	2	1	1
0.6	0.8	0.005537736359137106	2	1	2
0.6	0.8	0.0016349085099252605	2	1	3
0.6	0.8	0.003099714860439259	2	2	1
0.6	0.8	0.015379973038868976	2	2	2
0.6	0.8	-0.004002118244995568	2	2	3
0.6	0.8	0.0012824263479685205	2	3	1
0.6	0.8	0.0033873989171965754	2	3	2
0.6	0.8	-0.027351697146890223	2	3	3
0.6	0.8	0.0002240399451755036	3	1	1
0.6	0.8	0.0004945628329953997	3	1	2
0.6	0.8	-0.00481766896460192	3	1	3
0.6	0.8	-0.0002448348856469288	3	2	1
0.6	0.8	-0.0011845607691368144	3	2	2
0.6	0.8	-0.0058003467406696485	3	2	3
0.6	0.8	-0.002684791653569911	3	3	1
0.6	0.8	-0.01145207859163868	3	3	2
0.6	0.8	0.025465621884909667	3	3	3
0.6	1.0	0	1	1	1
0.6	1.0	0	1	1	2
0.6	1.0	-0.0001748688961826783	1	1	3
0.6	1.0	0	1	2	1
0.6	1.0	0	1	2	2
0.6	1.0	-0.0004284184023148896	1	2	3
0.6	1.0	0	1	3	1
0.6	1.0	0	1	3	2
0.6	1.0	0.0006032705945493433	1	3	3
0.6	1.0	0	2	1	1
0.6	1.0	0	2	1	2
0.6	1.0	0.00034942104879727084	2	1	3
0.6	1.0	0	2	2	1
0.6	1.0	0	2	2	2
0.6	1.0	0.0008560406759289263	2	2	3
0.6	1.0	0	2	3	1
0.6	1.0	0	2	3	2
0.6	1.0	-0.001205461786235762	2	3	3
0.6	1.0	0	3	1	1
0.6	1.0	0	3	1	2
0.6	1.0	-0.00017455445764102961	3	1	3
0.6	1.0	0	3	2	1
0.6	1.0	0	3	2	2
0.6	1.0	-0.00042763313516047674	3	2	3
0.6	1.0	0	3	3	1
0.6	1.0	0	3	3	2
0.6	1.0	0.0006021857900151417	3	3	3
0.8	0.0	-0.0017128574774663008	1	1	1
0.8	0.0	0	1	1	2
0.8	0.0	0	1	1	3
0.8	0.0	-0.014972194547574702	1	2	1
0.8	0.0	0	1	2	2
0.8	0.0	0	1	2	3
0.8	0.0	0.01668504543457061	1	3	1
0.8	0.0	0	1	3	2
0.8	0.0	0	1	3	3
0.8	0.0	0.0034257151210152492	2	1	1
0.8	0.0	0	2	1	2
0.8	0.0	0	2	1	3
0.8	0.0	0.029944391909298984	2	2	1
0.8	0.0	0	2	2	2
0.8	0.0	0	2	2	3
0.8	0.0	-0.03337010502524418	2	3	1
0.8	0.0	0	2	3	2
0.8	0.0	0	2	3	3
0.8	0.0	-0.0017128582752928834	3	1	1
0.8	0.0	0	3	1	2
0.8	0.0	0	3	1	3
0.8	0.0	-0.014972200175873862	3	2	1
0.8	0.0	0	3	2	2
0.8	0.0	0	3	2	3
0.8	0.0	0.016685051395034733	3	3	1
0.8	0.0	0	3	3	2
0.8	0.0	0	3	3	3
0.8	0.2	-0.00036177452235191675	1	1	1
0.8	0.2	-0.000857020411927637	1	1	2
0.8	0.2	-0.00043998046434150836	1	1	3
0.8	0.2	-0.003369326108112476	1	2	1
0.8	0.2	-0.0070201268577156015	1	2	2
0.8	0.2	-0.0034268333864318455	1	2	3
0.8	0.2	-0.0005489067302671125	1	3	1
0.8	0.2	0.008970149530578342	1	3	2
0.8	0.2	0.0070536803883534255	1	3	3
0.8	0.2	0.0014499538829254068	2	1	1
0.8	0.2	0.0015253729525802275	2	1	2
0.8	0.2	0.00034222196177861804	2	1	3
0.8	0.2	0.012587430319020723	2	2	1
0.8	0.2	0.012560679036037673	2	2	2
0.8	0.2	0.002484406641164881	2	2	3
0.8	0.2	-0.005477723478457364	2	3	1
0.8	0.2	-0.016272156695302915	2	3	2
0.8	0.2	-0.009200206857371895	2	3	3
0.8	0.2	-0.0003617732566979983	3	1	1
0.8	0.2	-0.0008570209461879665	3	1	2
0.8	0.2	-0.00043998063073908637	3	1	3
0.8	0.2	-0.0033692964485797575	3	2	1
0.8	0.2	-0.007020120349640356	3	2	2
0.8	0.2	-0.003426850887223401	3	2	3
0.8	0.2	-0.0005486684768432337	3	3	1
0.8	0.2	0.008970101714000783	3	3	2
0.8	0.2	0.007053498892210935	3	3	3
0.8	0.4	-4.520532926205066e-5	1	1	1
0.8	0.4	-0.0006542431503450772	1	1	2
0.8	0.4	-0.0008845445809205388	1	1	3
0.8	0.4	-0.0007445260895764978	1	2	1
0.8	0.4	-0.00513421089482035	1	2	2
0.8	0.4	-0.006320415625663815	1	2	3
0.8	0.4	-0.003876550096627379	1	3	1
0.8	0.4	0.0035685965891300298	1	3	2
0.8	0.4	0.014091119132739027	1	3	3
0.8	0.4	0.0009275630200666335	2	1	1
0.8	0.4	0.0017012600903575964	2	1	2
0.8	0.4	0.0005391232120970087	2	1	3
0.8	0.4	0.007847667478703392	2	2	1
0.8	0.4	0.013375078368160596	2	2	2
0.8	0.4	0.0031751338597508635	2	2	3
0.8	0.4	0.000556778951666401	2	3	1
0.8	0.4	-0.010637026993033365	2	3	2
0.8	0.4	-0.017485572844350133	2	3	3
0.8	0.4	-4.519560858267811e-5	3	1	1
0.8	0.4	-0.0006542225448331138	3	1	2
0.8	0.4	-0.0008845338707109307	3	1	3
0.8	0.4	-0.0007443975670612009	3	2	1
0.8	0.4	-0.005133942673918861	3	2	2
0.8	0.4	-0.006320365334244786	3	2	3
0.8	0.4	-0.0038761254135333545	3	3	1
0.8	0.4	0.0035687456007419682	3	3	2
0.8	0.4	0.014090076051455458	3	3	3
0.8	0.6	6.836378444571021e-5	1	1	1
0.8	0.6	-0.00026431468516567537	1	1	2
0.8	0.6	-0.0012383546872359154	1	1	3
0.8	0.6	0.00015474787020441656	1	2	1
0.8	0.6	-0.0021490555120934514	1	2	2
0.8	0.6	-0.007867453480979614	1	2	3
0.8	0.6	-0.0037184947516821013	1	3	1
0.8	0.6	-0.0032813561301406335	1	3	2
0.8	0.6	0.018295968544144114	1	3	3
0.8	0.6	0.0005511239196443669	2	1	1
0.8	0.6	0.0016536234997123144	2	1	2
0.8	0.6	0.0006638941063989662	2	1	3
0.8	0.6	0.00443213682447092	2	2	1
0.8	0.6	0.012272863042541337	2	2	2
0.8	0.6	0.0030188403085976926	2	2	3
0.8	0.6	0.002007714334736667	2	3	1
0.8	0.6	-0.002536492650117045	2	3	2
0.8	0.6	-0.02206369999132759	2	3	3
0.8	0.6	6.835995496771004e-5	3	1	1
0.8	0.6	-0.00026432818891758284	3	1	2
0.8	0.6	-0.0012383674593898215	3	1	3
0.8	0.6	0.000154700552459296	3	2	1
0.8	0.6	-0.0021492213902309792	3	2	2
0.8	0.6	-0.007867535089054911	3	2	3
0.8	0.6	-0.003718648699909618	3	3	1
0.8	0.6	-0.0032817071822654476	3	3	2
0.8	0.6	0.01829678870405793	3	3	3
0.8	0.8	6.571376334148525e-5	1	1	1
0.8	0.8	0.00012026962373799062	1	1	2
0.8	0.8	-0.001266093328255567	1	1	3
0.8	0.8	0.00022030172024273763	1	2	1
0.8	0.8	0.00028801471143844945	1	2	2
0.8	0.8	-0.006812209079569254	1	2	3
0.8	0.8	-0.0019217994647842416	1	3	1
0.8	0.8	-0.006960036049192819	1	3	2
0.8	0.8	0.016265859109743208	1	3	3
0.8	0.8	0.0002347798833796429	2	1	1
0.8	0.8	0.0012659413239460159	2	1	2
0.8	0.8	0.0006572145471221413	2	1	3
0.8	0.8	0.0017409571877632624	2	2	1
0.8	0.8	0.008642494569311801	2	2	2
0.8	0.8	0.0022045309821306872	2	2	3
0.8	0.8	0.0012925643033111596	2	3	1
0.8	0.8	0.003169274998658817	2	3	2
0.8	0.8	-0.0192077563133564	2	3	3
0.8	0.8	6.580928211304425e-5	3	1	1
0.8	0.8	0.00012099628817683434	3	1	2
0.8	0.8	-0.0012646311518134208	3	1	3
0.8	0.8	0.00022120510314011465	3	2	1
0.8	0.8	0.00029586576074245793	3	2	2
0.8	0.8	-0.006801137516802225	3	2	3
0.8	0.8	-0.0019195305301618346	3	3	1
0.8	0.8	-0.006942817757433328	3	3	2
0.8	0.8	0.016224284870012373	3	3	3
0.8	1.0	0	1	1	1
0.8	1.0	0	1	1	2
0.8	1.0	-5.088877883463461e-5	1	1	3
0.8	1.0	0	1	2	1
0.8	1.0	0	1	2	2
0.8	1.0	-0.00038102704005282817	1	2	3
0.8	1.0	0	1	3	1
0.8	1.0	0	1	3	2
0.8	1.0	0.00043191903260719755	1	3	3
0.8	1.0	0	2	1	1
0.8	1.0	0	2	1	2
0.8	1.0	0.00010177261343463032	2	1	3
0.8	1.0	0	2	2	1
0.8	1.0	0	2	2	2
0.8	1.0	0.0007620202958733141	2	2	3
0.8	1.0	0	2	3	1
0.8	1.0	0	2	3	2
0.8	1.0	-0.0008637928029379682	2	3	3
0.8	1.0	0	3	1	1
0.8	1.0	0	3	1	2
0.8	1.0	-5.0883190899186914e-5	3	1	3
0.8	1.0	0	3	2	1
0.8	1.0	0	3	2	2
0.8	1.0	-0.00038098978714984355	3	2	3
0.8	1.0	0	3	3	1
0.8	1.0	0	3	3	2
0.8	1.0	0.00043188923028480986	3	3	3
1.0	0.0	0	1	1	1
1.0	0.0	0	1	1	2
1.0	0.0	0	1	1	3
1.0	0.0	0	1	2	1
1.0	0.0	0	1	2	2
1.0	0.0	0	1	2	3
1.0	0.0	0.0	1	3	1
1.0	0.0	0	1	3	2
1.0	0.0	0	1	3	3
1.0	0.0	0	2	1	1
1.0	0.0	0	2	1	2
1.0	0.0	0	2	1	3
1.0	0.0	0	2	2	1
1.0	0.0	0	2	2	2
1.0	0.0	0	2	2	3
1.0	0.0	0.0	2	3	1
1.0	0.0	0	2	3	2
1.0	0.0	0	2	3	3
1.0	0.0	0	3	1	1
1.0	0.0	0	3	1	2
1.0	0.0	0	3	1	3
1.0	0.0	0	3	2	1
1.0	0.0	0	3	2	2
1.0	0.0	0	3	2	3
1.0	0.0	0.0	3	3	1
1.0	0.0	0	3	3	2
1.0	0.0	0	3	3	3
1.0	0.2	0	1	1	1
1.0	0.2	0	1	1	2
1.0	0.2	0	1	1	3
1.0	0.2	0	1	2	1
1.0	0.2	0	1	2	2
1.0	0.2	0	1	2	3
1.0	0.2	-0.0004611056633905264	1	3	1
1.0	0.2	0.00011634650104497268	1	3	2
1.0	0.2	0.00034474434055908887	1	3	3
1.0	0.2	0	2	1	1
1.0	0.2	0	2	1	2
1.0	0.2	0	2	1	3
1.0	0.2	0	2	2	1
1.0	0.2	0	2	2	2
1.0	0.2	0	2	2	3
1.0	0.2	0.0009221926997511343	2	3	1
1.0	0.2	-0.00023271330434404547	2	3	2
1.0	0.2	-0.0006894800198183337	2	3	3
1.0	0.2	0	3	1	1
1.0	0.2	0	3	1	2
1.0	0.2	0	3	1	3
1.0	0.2	0	3	2	1
1.0	0.2	0	3	2	2
1.0	0.2	0	3	2	3
1.0	0.2	-0.00046109076222933254	3	3	1
1.0	0.2	0.00011636140220616653	3	3	2
1.0	0.2	0.000344729439397895	3	3	3
1.0	0.4	0	1	1	1
1.0	0.4	0	1	1	2
1.0	0.4	0	1	1	3
1.0	0.4	0	1	2	1
1.0	0.4	0	1	2	2
1.0	0.4	0	1	2	3
1.0	0.4	-0.0004330804971024449	1	3	1
1.0	0.4	-0.00021042754343358894	1	3	2
1.0	0.4	0.0006435007096259326	1	3	3
1.0	0.4	0	2	1	1
1.0	0.4	0	2	1	2
1.0	0.4	0	2	1	3
1.0	0.4	0	2	2	1
1.0	0.4	0	2	2	2
1.0	0.4	0	2	2	3
1.0	0.4	0.0008661333270136018	2	3	1
1.0	0.4	0.0004208173519313074	2	3	2
1.0	0.4	-0.001286950801869774	2	3	3
1.0	0.4	0	3	1	1
1.0	0.4	0	3	1	2
1.0	0.4	0	3	1	3
1.0	0.4	0	3	2	1
1.0	0.4	0	3	2	2
1.0	0.4	0	3	2	3
1.0	0.4	-0.00043306217132510483	3	3	1
1.0	0.4	-0.00021039669537969985	3	3	2
1.0	0.4	0.0006434440852132184	3	3	3
1.0	0.6	0	1	1	1
1.0	0.6	0	1	1	2
1.0	0.6	0	1	1	3
1.0	0.6	0	1	2	1
1.0	0.6	0	1	2	2
1.0	0.6	0	1	2	3
1.0	0.6	-0.00027214729283300473	1	3	1
1.0	0.6	-0.00045060770344698686	1	3	2
1.0	0.6	0.000722825494985091	1	3	3
1.0	0.6	0	2	1	1
1.0	0.6	0	2	1	2
1.0	0.6	0	2	1	3
1.0	0.6	0	2	2	1
1.0	0.6	0	2	2	2
1.0	0.6	0	2	2	3
1.0	0.6	0.0005442151386296722	2	3	1
1.0	0.6	0.0009010439672549346	2	3	2
1.0	0.6	-0.0014452586004864744	2	3	3
1.0	0.6	0	3	1	1
1.0	0.6	0	3	1	2
1.0	0.6	0	3	1	3
1.0	0.6	0	3	2	1
1.0	0.6	0	3	2	2
1.0	0.6	0	3	2	3
1.0	0.6	-0.0002720594000221073	3	3	1
1.0	0.6	-0.00045036479047663724	3	3	2
1.0	0.6	0.0007224797880457379	3	3	3
1.0	0.8	0	1	1	1
1.0	0.8	0	1	1	2
1.0	0.8	0	1	1	3
1.0	0.8	0	1	2	1
1.0	0.8	0	1	2	2
1.0	0.8	0	1	2	3
1.0	0.8	-0.00010294376616437617	1	3	1
1.0	0.8	-0.0004180235751185535	1	3	2
1.0	0.8	0.0005209208525656095	1	3	3
1.0	0.8	0	2	1	1
1.0	0.8	0	2	1	2
1.0	0.8	0	2	1	3
1.0	0.8	0	2	2	1
1.0	0.8	0	2	2	2
1.0	0.8	0	2	2	3
1.0	0.8	0.00020588825236835667	2	3	1
1.0	0.8	0.000836063729515113	2	3	2
1.0	0.8	-0.0010419520202937793	2	3	3
1.0	0.8	0	3	1	1
1.0	0.8	0	3	1	2
1.0	0.8	0	3	1	3
1.0	0.8	0	3	2	1
1.0	0.8	0	3	2	2
1.0	0.8	0	3	2	3
1.0	0.8	-0.00010294469748695079	3	3	1
1.0	0.8	-0.00041803847627974733	3	3	2
1.0	0.8	0.0005209506548879972	3	3	3
1.0	1.0	0	1	1	1
1.0	1.0	0	1	1	2
1.0	1.0	0	1	1	3
1.0	1.0	0	1	2	1
1.0	1.0	0	1	2	2
1.0	1.0	0	1	2	3
1.0	1.0	0	1	3	1
1.0	1.0	0	1	3	2
1.0	1.0	0.0	1	3	3
1.0	1.0	0	2	1	1
1.0	1.0	0	2	1	2
1.0	1.0	0	2	1	3
1.0	1.0	0	2	2	1
1.0	1.0	0	2	2	2
1.0	1.0	0	2	2	3
1.0	1.0	0	2	3	1
1.0	1.0	0	2	3	2
1.0	1.0	0.0	2	3	3
1.0	1.0	0	3	1	1
1.0	1.0	0	3	1	2
1.0	1.0	0	3	1	3
1.0	1.0	0	3	2	1
1.0	1.0	0	3	2	2
1.0	1.0	0	3	2	3
1.0	1.0	0	3	3	1
1.0	1.0	0	3	3	2
1.0	1.0	0.0	3	3	3
