# Supplementary material for: Coevolution of male and female mate choice can destabilize reproductive isolation
Source: Nat Commun. 2019 Nov 12;10:5122. doi: 10.1038/s41467-019-12860-9 (PMC6851176; doi:10.1038/s41467-019-12860-9)
Supplement: Supplementary file 5 — Supplementary Software 1 [file 41467_2019_12860_MOESM5_ESM.zip › CodeChoosinessCoevolution/Data/LinkageDisequilibriumtestSelectionGradientAlpha05.txt]

percentFemale	percentMale	linkageD	genotypeA	genotypeF	genotypeM
0.0	0.0	0.0	1	1	1
0.0	0.0	0	1	1	2
0.0	0.0	0	1	1	3
0.0	0.0	0	1	2	1
0.0	0.0	0	1	2	2
0.0	0.0	0	1	2	3
0.0	0.0	0	1	3	1
0.0	0.0	0	1	3	2
0.0	0.0	0	1	3	3
0.0	0.0	0.0	2	1	1
0.0	0.0	0	2	1	2
0.0	0.0	0	2	1	3
0.0	0.0	0	2	2	1
0.0	0.0	0	2	2	2
0.0	0.0	0	2	2	3
0.0	0.0	0	2	3	1
0.0	0.0	0	2	3	2
0.0	0.0	0	2	3	3
0.0	0.0	0.0	3	1	1
0.0	0.0	0	3	1	2
0.0	0.0	0	3	1	3
0.0	0.0	0	3	2	1
0.0	0.0	0	3	2	2
0.0	0.0	0	3	2	3
0.0	0.0	0	3	3	1
0.0	0.0	0	3	3	2
0.0	0.0	0	3	3	3
0.0	0.2	-0.007010730574083163	1	1	1
0.0	0.2	0.0008763280988201838	1	1	2
0.0	0.2	0.006134430760764753	1	1	3
0.0	0.2	0	1	2	1
0.0	0.2	0	1	2	2
0.0	0.2	0	1	2	3
0.0	0.2	0	1	3	1
0.0	0.2	0	1	3	2
0.0	0.2	0	1	3	3
0.0	0.2	0.014021497575282565	2	1	1
0.0	0.2	-0.0017526419608099586	2	1	2
0.0	0.2	-0.012268845130252545	2	1	3
0.0	0.2	0	2	2	1
0.0	0.2	0	2	2	2
0.0	0.2	0	2	2	3
0.0	0.2	0	2	3	1
0.0	0.2	0	2	3	2
0.0	0.2	0	2	3	3
0.0	0.2	-0.007010747131442549	3	1	1
0.0	0.2	0.0008763282649033033	3	1	2
0.0	0.2	0.0061344322508811375	3	1	3
0.0	0.2	0	3	2	1
0.0	0.2	0	3	2	2
0.0	0.2	0	3	2	3
0.0	0.2	0	3	3	1
0.0	0.2	0	3	3	2
0.0	0.2	0	3	3	3
0.0	0.4	-0.007840705949329063	1	1	1
0.0	0.4	-0.007259866816021088	1	1	2
0.0	0.4	0.015100535909017054	1	1	3
0.0	0.4	0	1	2	1
0.0	0.4	0	1	2	2
0.0	0.4	0	1	2	3
0.0	0.4	0	1	3	1
0.0	0.4	0	1	3	2
0.0	0.4	0	1	3	3
0.0	0.4	0.015681385220277733	2	1	1
0.0	0.4	0.014519676118858627	2	1	2
0.0	0.4	-0.030201088209313554	2	1	3
0.0	0.4	0	2	2	1
0.0	0.4	0	2	2	2
0.0	0.4	0	2	2	3
0.0	0.4	0	2	3	1
0.0	0.4	0	2	3	2
0.0	0.4	0	2	3	3
0.0	0.4	-0.00784069104816787	3	1	1
0.0	0.4	-0.007259851914859894	3	1	2
0.0	0.4	0.015100506106694667	3	1	3
0.0	0.4	0	3	2	1
0.0	0.4	0	3	2	2
0.0	0.4	0	3	2	3
0.0	0.4	0	3	3	1
0.0	0.4	0	3	3	2
0.0	0.4	0	3	3	3
0.0	0.6	-0.005674645209823748	1	1	1
0.0	0.6	-0.016352382407589516	1	1	2
0.0	0.6	0.02202701287298936	1	1	3
0.0	0.6	0	1	2	1
0.0	0.6	0	1	2	2
0.0	0.6	0	1	2	3
0.0	0.6	0	1	3	1
0.0	0.6	0	1	3	2
0.0	0.6	0	1	3	3
0.0	0.6	0.01134928110642175	2	1	1
0.0	0.6	0.03270472756227605	2	1	2
0.0	0.6	-0.044054010844817526	2	1	3
0.0	0.6	0	2	2	1
0.0	0.6	0	2	2	2
0.0	0.6	0	2	2	3
0.0	0.6	0	2	3	1
0.0	0.6	0	2	3	2
0.0	0.6	0	2	3	3
0.0	0.6	-0.0056746358965980015	3	1	1
0.0	0.6	-0.01635234515468653	3	1	2
0.0	0.6	0.022026953268344585	3	1	3
0.0	0.6	0	3	2	1
0.0	0.6	0	3	2	2
0.0	0.6	0	3	2	3
0.0	0.6	0	3	3	1
0.0	0.6	0	3	3	2
0.0	0.6	0	3	3	3
0.0	0.8	-0.0022346598201316015	1	1	1
0.0	0.8	-0.01816266410277656	1	1	2
0.0	0.8	0.020397287356942684	1	1	3
0.0	0.8	0	1	2	1
0.0	0.8	0	1	2	2
0.0	0.8	0	1	2	3
0.0	0.8	0	1	3	1
0.0	0.8	0	1	3	2
0.0	0.8	0	1	3	3
0.0	0.8	0.004469324130793442	2	1	1
0.0	0.8	0.036325362644306525	2	1	2
0.0	0.8	-0.04079469839352434	2	1	3
0.0	0.8	0	2	2	1
0.0	0.8	0	2	2	2
0.0	0.8	0	2	2	3
0.0	0.8	0	2	3	1
0.0	0.8	0	2	3	2
0.0	0.8	0	2	3	3
0.0	0.8	-0.0022346652745710294	3	1	1
0.0	0.8	-0.0181627181598496	3	1	2
0.0	0.8	0.020397352922049805	3	1	3
0.0	0.8	0	3	2	1
0.0	0.8	0	3	2	2
0.0	0.8	0	3	2	3
0.0	0.8	0	3	3	1
0.0	0.8	0	3	3	2
0.0	0.8	0	3	3	3
0.0	1.0	0	1	1	1
0.0	1.0	0	1	1	2
0.0	1.0	0.0	1	1	3
0.0	1.0	0	1	2	1
0.0	1.0	0	1	2	2
0.0	1.0	0	1	2	3
0.0	1.0	0	1	3	1
0.0	1.0	0	1	3	2
0.0	1.0	0	1	3	3
0.0	1.0	0	2	1	1
0.0	1.0	0	2	1	2
0.0	1.0	0.0	2	1	3
0.0	1.0	0	2	2	1
0.0	1.0	0	2	2	2
0.0	1.0	0	2	2	3
0.0	1.0	0	2	3	1
0.0	1.0	0	2	3	2
0.0	1.0	0	2	3	3
0.0	1.0	0	3	1	1
0.0	1.0	0	3	1	2
0.0	1.0	0.0	3	1	3
0.0	1.0	0	3	2	1
0.0	1.0	0	3	2	2
0.0	1.0	0	3	2	3
0.0	1.0	0	3	3	1
0.0	1.0	0	3	3	2
0.0	1.0	0	3	3	3
0.2	0.0	-0.010131189704880347	1	1	1
0.2	0.0	0	1	1	2
0.2	0.0	0	1	1	3
0.2	0.0	0.0009550753388141153	1	2	1
0.2	0.0	0	1	2	2
0.2	0.0	0	1	2	3
0.2	0.0	0.009176029852085654	1	3	1
0.2	0.0	0	1	3	2
0.2	0.0	0	1	3	3
0.2	0.0	0.020262306555514614	2	1	1
0.2	0.0	0	2	1	2
0.2	0.0	0	2	1	3
0.2	0.0	-0.0019102834594421636	2	2	1
0.2	0.0	0	2	2	2
0.2	0.0	0	2	2	3
0.2	0.0	-0.01835209248672949	2	3	1
0.2	0.0	0	2	3	2
0.2	0.0	0	2	3	3
0.2	0.0	-0.01013119549926024	3	1	1
0.2	0.0	0	3	1	2
0.2	0.0	0	3	1	3
0.2	0.0	0.0009550900738965751	3	2	1
0.2	0.0	0	3	2	2
0.2	0.0	0	3	2	3
0.2	0.0	0.009176028361970331	3	3	1
0.2	0.0	0	3	3	2
0.2	0.0	0	3	3	3
0.2	0.2	-0.002570872793811175	1	1	1
0.2	0.2	-0.00507197372676528	1	1	2
0.2	0.2	-0.0026691293379336144	1	1	3
0.2	0.2	-0.004597679289422202	1	2	1
0.2	0.2	0.0013139032095950826	1	2	2
0.2	0.2	0.0044601846069883405	1	2	3
0.2	0.2	-0.002331243754822042	1	3	1
0.2	0.2	0.004957902485219837	1	3	2
0.2	0.2	0.006508805138981409	1	3	3
0.2	0.2	0.014406576960044735	2	1	1
0.2	0.2	0.008875359729655911	2	1	2
0.2	0.2	-0.0026581422676227907	2	1	3
0.2	0.2	0.008109464140541901	2	2	1
0.2	0.2	-0.0022064541123712894	2	2	2
0.2	0.2	-0.008255957752543959	2	2	3
0.2	0.2	-0.003516534904340448	2	3	1
0.2	0.2	-0.009068702003049663	2	3	2
0.2	0.2	-0.005685692973419273	2	3	3
0.2	0.2	-0.0025708476592847113	3	1	1
0.2	0.2	-0.005071946872382355	3	1	2
0.2	0.2	-0.0026691182033513478	3	1	3
0.2	0.2	-0.00459767851207251	3	2	1
0.2	0.2	0.0013138955938599706	3	2	2
0.2	0.2	0.004460195004585568	3	2	3
0.2	0.2	-0.002331245658756309	3	3	1
0.2	0.2	0.004957875629914031	3	3	2
0.2	0.2	0.00650879701784886	3	3	3
0.2	0.4	-0.0014519434271710388	1	1	1
0.2	0.4	-0.004531602766541867	1	1	2
0.2	0.4	-0.004008830561809187	1	1	3
0.2	0.4	-0.004608300088392393	1	2	1
0.2	0.4	-0.003275402198818528	1	2	2
0.2	0.4	0.009431865243947374	1	2	3
0.2	0.4	-0.002983134150144366	1	3	1
0.2	0.4	-2.507486022784028e-5	1	3	2
0.2	0.4	0.01145238120194365	1	3	3
0.2	0.4	0.01045096832095751	2	1	1
0.2	0.4	0.015299528503521405	2	1	2
0.2	0.4	-0.005765855280907596	2	1	3
0.2	0.4	0.007964301469046565	2	2	1
0.2	0.4	0.0059862003662117386	2	2	2
0.2	0.4	-0.01704690912384029	2	2	3
0.2	0.4	-0.0003285201529090835	2	3	1
0.2	0.4	-0.00562163849571122	2	3	2
0.2	0.4	-0.010938135349970488	2	3	3
0.2	0.4	-0.0014519397018807403	3	1	1
0.2	0.4	-0.004531569238929181	3	1	2
0.2	0.4	-0.004008819385938292	3	1	3
0.2	0.4	-0.004608305676327841	3	2	1
0.2	0.4	-0.0032754170999797216	3	2	2
0.2	0.4	0.009431887595689165	3	2	3
0.2	0.4	-0.002983139272418526	3	3	1
0.2	0.4	-2.5100937259929512e-5	3	3	2
0.2	0.4	0.01145233277316977	3	3	3
0.2	0.6	-0.0008548560877581143	1	1	1
0.2	0.6	-0.0039788394974636515	1	1	2
0.2	0.6	-0.00391659305554333	1	1	3
0.2	0.6	-0.0030436126766656517	1	2	1
0.2	0.6	-0.007554348642976508	1	2	2
0.2	0.6	0.01237747412605475	1	2	3
0.2	0.6	-0.0019264232946111445	1	3	1
0.2	0.6	-0.003979174727641574	1	3	2
0.2	0.6	0.012876480926878368	1	3	3
0.2	0.6	0.005937138367980724	2	1	1
0.2	0.6	0.01861269869860549	2	1	2
0.2	0.6	-0.007049139019908585	2	1	3
0.2	0.6	0.005176021272923752	2	2	1
0.2	0.6	0.013261807180284128	2	2	2
0.2	0.6	-0.021996708100420606	2	2	3
0.2	0.6	0.0005366437495784348	2	3	1
0.2	0.6	-0.0008496769462417973	2	3	2
0.2	0.6	-0.013628750214595711	2	3	3
0.2	0.6	-0.0008548588817258382	3	1	1
0.2	0.6	-0.003978846948044248	3	1	2
0.2	0.6	-0.003916645209607508	3	1	3
0.2	0.6	-0.003043614539310801	3	2	1
0.2	0.6	-0.007554356093557105	3	2	2
0.2	0.6	0.01237747412605475	3	2	3
0.2	0.6	-0.0019264228289498572	3	3	1
0.2	0.6	-0.003979163551770679	3	3	2
0.2	0.6	0.012876533080942547	3	3	3
0.2	0.8	-0.00032021009757775254	1	1	1
0.2	0.8	-0.0030225862824885506	1	1	2
0.2	0.8	-0.002664637572579162	1	1	3
0.2	0.8	-0.0011057979088105424	1	2	1
0.2	0.8	-0.008038301428971203	1	2	2
0.2	0.8	0.01066871593164101	1	2	3
0.2	0.8	-0.0006571625352204592	1	3	1
0.2	0.8	-0.004605902790138703	1	3	2
0.2	0.8	0.009746056780428489	1	3	3
0.2	0.8	0.001952747079052681	2	1	1
0.2	0.8	0.015200255878489971	2	1	2
0.2	0.8	-0.005138183655626176	2	1	3
0.2	0.8	0.0018658003003934668	2	2	1
0.2	0.8	0.013920455265670477	2	2	2
0.2	0.8	-0.018835319264818157	2	2	3
0.2	0.8	0.000347794479792138	2	3	1
0.2	0.8	0.002212910876097221	2	3	2
0.2	0.8	-0.01152641904398331	2	3	3
0.2	0.8	-0.000320207769271316	3	1	1
0.2	0.8	-0.0030225602054564614	3	1	2
0.2	0.8	-0.0026645034621284175	3	1	3
0.2	0.8	-0.0011057970939032896	3	2	1
0.2	0.8	-0.008038293978390607	3	2	2
0.2	0.8	0.010668730832802203	3	2	3
0.2	0.8	-0.0006571626225319506	3	3	1
0.2	0.8	-0.004605908378074151	3	3	2
0.2	0.8	0.009745877966494162	3	3	3
0.2	1.0	0	1	1	1
0.2	1.0	0	1	1	2
0.2	1.0	-0.0005177304200031096	1	1	3
0.2	1.0	0	1	2	1
0.2	1.0	0	1	2	2
0.2	1.0	0.00012950391225807767	1	2	3
0.2	1.0	0	1	3	1
0.2	1.0	0	1	3	2
0.2	1.0	0.0003883224360779064	1	3	3
0.2	1.0	0	2	1	1
0.2	1.0	0	2	1	2
0.2	1.0	0.0010352800111876224	2	1	3
0.2	1.0	0	2	2	1
0.2	1.0	0	2	2	2
0.2	1.0	-0.00025887141979802526	2	2	3
0.2	1.0	0	2	3	1
0.2	1.0	0	2	3	2
0.2	1.0	-0.0007764076643046436	2	3	3
0.2	1.0	0	3	1	1
0.2	1.0	0	3	1	2
0.2	1.0	-0.0005175011082019232	3	1	3
0.2	1.0	0	3	2	1
0.2	1.0	0	3	2	2
0.2	1.0	0.00012944447369730994	3	2	3
0.2	1.0	0	3	3	1
0.2	1.0	0	3	3	2
0.2	1.0	0.0003881227605195131	3	3	3
0.4	0.0	-0.009699480269128813	1	1	1
0.4	0.0	0	1	1	2
0.4	0.0	0	1	1	3
0.4	0.0	-0.009567944186478883	1	2	1
0.4	0.0	0	1	2	2
0.4	0.0	0	1	2	3
0.4	0.0	0.019267421413935892	1	3	1
0.4	0.0	0	1	3	2
0.4	0.0	0	1	3	3
0.4	0.0	0.01939894936238673	2	1	1
0.4	0.0	0	2	1	2
0.4	0.0	0	2	1	3
0.4	0.0	0.01913587347179657	2	2	1
0.4	0.0	0	2	2	2
0.4	0.0	0	2	2	3
0.4	0.0	-0.03853482792671059	2	3	1
0.4	0.0	0	2	3	2
0.4	0.0	0	2	3	3
0.4	0.0	-0.009699480269128813	3	1	1
0.4	0.0	0	3	1	2
0.4	0.0	0	3	1	3
0.4	0.0	-0.009567929285317689	3	2	1
0.4	0.0	0	3	2	2
0.4	0.0	0	3	2	3
0.4	0.0	0.019267421413935892	3	3	1
0.4	0.0	0	3	3	2
0.4	0.0	0	3	3	3
0.4	0.2	-0.0014391241856090246	1	1	1
0.4	0.2	-0.004917674298564958	1	1	2
0.4	0.2	-0.003312112344827565	1	1	3
0.4	0.2	-0.004513880087740937	1	2	1
0.4	0.2	-0.003628250900125529	1	2	2
0.4	0.2	-0.0005281258155832233	1	2	3
0.4	0.2	-0.004612941708879284	1	3	1
0.4	0.2	0.010180657536654744	1	3	2
0.4	0.2	0.012771487964345834	1	3	3
0.4	0.2	0.010815216390011234	2	1	1
0.4	0.2	0.008568707463126362	2	1	2
0.4	0.2	-4.60836126377831e-5	2	1	3
0.4	0.2	0.016245778117251072	2	2	1
0.4	0.2	0.006739603925908756	2	2	2
0.4	0.2	-0.0056447986362523	2	2	3
0.4	0.2	-0.005929112681819865	2	3	1
0.4	0.2	-0.01857764634414108	2	3	2
0.4	0.2	-0.01217159305146117	2	3	3
0.4	0.2	-0.0014391251169315993	3	1	1
0.4	0.2	-0.004917674298564958	3	1	2
0.4	0.2	-0.0033121118791662775	3	1	3
0.4	0.2	-0.004513846560128251	3	2	1
0.4	0.2	-0.003628288153028514	3	2	2
0.4	0.2	-0.0005281183650026264	3	2	3
0.4	0.2	-0.004612923082427792	3	3	1
0.4	0.2	0.010180657536654744	3	3	2
0.4	0.2	0.01277147306318464	3	3	3
0.4	0.4	-0.0002484997558303767	1	1	1
0.4	0.4	-0.0032782655712048844	1	1	2
0.4	0.4	-0.005632390753665513	1	1	3
0.4	0.4	-0.0032816851025493504	1	2	1
0.4	0.4	-0.004448818025713494	1	2	2
0.4	0.4	0.0006480257684736701	1	2	3
0.4	0.4	-0.005648669626096739	1	3	1
0.4	0.4	0.0006667144739935377	1	3	2
0.4	0.4	0.021223641857616257	1	3	3
0.4	0.4	0.006964797451913951	2	1	1
0.4	0.4	0.011474170351696553	2	1	2
0.4	0.4	-0.00012053396892668794	2	1	3
0.4	0.4	0.011530652332229017	2	2	1
0.4	0.4	0.013666923176175912	2	2	2
0.4	0.4	-0.011032388187002029	2	2	3
0.4	0.4	-0.0001376731586170965	2	3	1
0.4	0.4	-0.011020258653295922	2	3	2
0.4	0.4	-0.021325653381869314	2	3	3
0.4	0.4	-0.0002485131818058036	3	1	1
0.4	0.4	-0.0032783158535540542	3	1	2
0.4	0.4	-0.005632433846763589	3	1	3
0.4	0.4	-0.0032817186210920557	3	2	1
0.4	0.4	-0.004448848837075026	3	2	2
0.4	0.4	0.0006479419036776873	3	2	3
0.4	0.4	-0.005648676397614526	3	3	1
0.4	0.4	0.0006667870713893409	3	3	2
0.4	0.4	0.021223832890501837	3	3	3
0.4	0.6	-4.207078842913964e-6	1	1	1
0.4	0.6	-0.0015677665596281476	1	1	2
0.4	0.6	-0.006250648497120481	1	1	3
0.4	0.6	-0.0019770513425088534	1	2	1
0.4	0.6	-0.005398426291877173	1	2	2
0.4	0.6	0.0023379864617762702	1	2	3
0.4	0.6	-0.003459697775728467	1	3	1
0.4	0.6	-0.006234423333936333	1	3	2
0.4	0.6	0.022554229382393	1	3	3
0.4	0.6	0.0035948574790319945	2	1	1
0.4	0.6	0.01166210879878149	2	1	2
0.4	0.6	0.0003883480827190349	2	1	3
0.4	0.6	0.006232156126513382	2	2	1
0.4	0.6	0.017028089494589824	2	2	2
0.4	0.6	-0.013185224307358856	2	2	3
0.4	0.6	0.001054918463561873	2	3	1
0.4	0.6	-0.002288925713393293	2	3	2
0.4	0.6	-0.024486328132385632	2	3	3
0.4	0.6	-4.2112697944997335e-6	3	1	1
0.4	0.6	-0.001567794499305386	3	1	2
0.4	0.6	-0.006250687612668615	3	1	3
0.4	0.6	-0.001977059724412025	3	2	1
0.4	0.6	-0.005398456094199561	3	2	2
0.4	0.6	0.0023379864617762702	3	2	3
0.4	0.6	-0.0034597033636639147	3	3	1
0.4	0.6	-0.006234415883355736	3	3	2
0.4	0.6	0.022554341141101955	3	3	3
0.4	0.8	5.915117021598683e-6	1	1	1
0.4	0.8	-0.00047845033549461825	1	1	2
0.4	0.8	-0.004757739210746674	1	1	3
0.4	0.8	-0.000689301860878309	1	2	1
0.4	0.8	-0.004881765032421853	1	2	2
0.4	0.8	0.0028724417568893046	1	2	3
0.4	0.8	-0.0011092828440321984	1	3	1
0.4	0.8	-0.00713304400153076	1	3	2
0.4	0.8	0.016171229352093197	1	3	3
0.4	0.8	0.0010731934564061853	2	1	1
0.4	0.8	0.008223321029352014	2	1	2
0.4	0.8	0.0011641217650740672	2	1	3
0.4	0.8	0.001939289585032962	2	2	1
0.4	0.8	0.013856686449583657	2	2	2
0.4	0.8	-0.010398618181807463	2	2	3
0.4	0.8	0.0005728592604716612	2	3	1
0.4	0.8	0.0029065327207408375	2	3	2
0.4	0.8	-0.01933737334020237	2	3	3
0.4	0.8	5.9145216091760835e-6	3	1	1
0.4	0.8	-0.00047845795707705113	3	1	2
0.4	0.8	-0.004757810495781743	3	1	3
0.4	0.8	-0.0006893027541889042	3	2	1
0.4	0.8	-0.004881781042215323	3	2	2
0.4	0.8	0.002872363434265335	3	2	3
0.4	0.8	-0.0011092825947507678	3	3	1
0.4	0.8	-0.007133028711695376	3	3	2
0.4	0.8	0.01617140280160978	3	3	3
0.4	1.0	0	1	1	1
0.4	1.0	0	1	1	2
0.4	1.0	-0.0004667752049360985	1	1	3
0.4	1.0	0	1	2	1
0.4	1.0	0	1	2	2
0.4	1.0	-0.00023497699055319288	1	2	3
0.4	1.0	0	1	3	1
0.4	1.0	0	1	3	2
0.4	1.0	0.0007017223931669037	1	3	3
0.4	1.0	0	2	1	1
0.4	1.0	0	2	1	2
0.4	1.0	0.0009335125482958784	2	1	3
0.4	1.0	0	2	2	1
0.4	1.0	0	2	2	2
0.4	1.0	0.0004699143100774794	2	2	3
0.4	1.0	0	2	3	1
0.4	1.0	0	2	3	2
0.4	1.0	-0.0014034268583733578	2	3	3
0.4	1.0	0	3	1	1
0.4	1.0	0	3	1	2
0.4	1.0	-0.0004667454026137108	3	1	3
0.4	1.0	0	3	2	1
0.4	1.0	0	3	2	2
0.4	1.0	-0.00023496208939199903	3	2	3
0.4	1.0	0	3	3	1
0.4	1.0	0	3	3	2
0.4	1.0	0.000701692590844516	3	3	3
0.6	0.0	-0.005715972557244316	1	1	1
0.6	0.0	0	1	1	2
0.6	0.0	0	1	1	3
0.6	0.0	-0.01707395281523716	1	2	1
0.6	0.0	0	1	2	2
0.6	0.0	0	1	2	3
0.6	0.0	0.022789959867478005	1	3	1
0.6	0.0	0	1	3	2
0.6	0.0	0	1	3	3
0.6	0.0	0.011431955593381938	2	1	1
0.6	0.0	0	2	1	2
0.6	0.0	0	2	1	3
0.6	0.0	0.03414794879576076	2	2	1
0.6	0.0	0	2	2	2
0.6	0.0	0	2	2	3
0.6	0.0	-0.04557990632390953	2	3	1
0.6	0.0	0	2	3	2
0.6	0.0	0	2	3	3
0.6	0.0	-0.005715980007824913	3	1	1
0.6	0.0	0	3	1	2
0.6	0.0	0	3	1	3
0.6	0.0	-0.01707397516697895	3	2	1
0.6	0.0	0	3	2	2
0.6	0.0	0	3	2	3
0.6	0.0	0.022789959867478005	3	3	1
0.6	0.0	0	3	3	2
0.6	0.0	0	3	3	3
0.6	0.2	-0.0007685400407895617	1	1	1
0.6	0.2	-0.0029010218330755098	1	1	2
0.6	0.2	-0.00192104498703619	1	1	3
0.6	0.2	-0.003551149614767976	1	2	1
0.6	0.2	-0.0074177951205000175	1	2	2
0.6	0.2	-0.004355443616904424	1	2	3
0.6	0.2	-0.004583174512331534	1	3	1
0.6	0.2	0.011986048670314609	1	3	2
0.6	0.2	0.013512160594217407	1	3	3
0.6	0.2	0.0054833872498559425	2	1	1
0.6	0.2	0.005035373655513116	2	1	2
0.6	0.2	0.0006624464729346824	2	1	3
0.6	0.2	0.01798344900739487	2	2	1
0.6	0.2	0.013327434281344776	2	2	2
0.6	0.2	-0.0006620891115911715	2	2	3
0.6	0.2	-0.005661245756635291	2	3	1
0.6	0.2	-0.021697259449987127	2	3	2
0.6	0.2	-0.014471481130674223	2	3	3
0.6	0.2	-0.0007685344498779374	3	1	1
0.6	0.2	-0.002901019787747955	3	1	2
0.6	0.2	-0.0019210455226981752	3	1	3
0.6	0.2	-0.003551111816601331	3	2	1
0.6	0.2	-0.007417785364729548	3	2	2
0.6	0.2	-0.004355484813807056	3	2	3
0.6	0.2	-0.004583068217689848	3	3	1
0.6	0.2	0.011986054730430032	3	3	2
0.6	0.2	0.013511993105165744	3	3	3
0.6	0.4	-5.339694925796199e-6	1	1	1
0.6	0.4	-0.0018488005886531066	1	1	2
0.6	0.4	-0.0033633237853855427	1	1	3
0.6	0.4	-0.0014485846624699324	1	2	1
0.6	0.4	-0.005101553859924904	1	2	2
0.6	0.4	-0.006264113700874194	1	2	3
0.6	0.4	-0.0060283643074242055	1	3	1
0.6	0.4	0.001807228838983238	1	3	2
0.6	0.4	0.022252872827736594	1	3	3
0.6	0.4	0.00330871714157317	2	1	1
0.6	0.4	0.005942091706398806	2	1	2
0.6	0.4	0.0011840245293992598	2	1	3
0.6	0.4	0.011015877095671686	2	2	1
0.6	0.4	0.01663346009095948	2	2	2
0.6	0.4	-0.0020211770049979316	2	2	3
0.6	0.4	0.0006397679568802966	2	3	1
0.6	0.4	-0.012289534340134863	2	3	2
0.6	0.4	-0.02441322181242269	2	3	3
0.6	0.4	-5.320863928533377e-6	3	1	1
0.6	0.4	-0.0018487533185763648	3	1	2
0.6	0.4	-0.003363290583432925	3	1	3
0.6	0.4	-0.0014484919870178213	3	2	1
0.6	0.4	-0.005101332954864202	3	2	2
0.6	0.4	-0.0062640648346819275	3	2	3
0.6	0.4	-0.006028253858427049	3	3	1
0.6	0.4	0.0018072073499184604	3	3	2
0.6	0.4	0.02225232863732965	3	3	3
0.6	0.6	0.00011190407494572228	1	1	1
0.6	0.6	-0.0006794413940762363	1	1	2
0.6	0.6	-0.0038354769355813233	1	1	3
0.6	0.6	-0.0006723490017150717	1	2	1
0.6	0.6	-0.0032108935601245156	1	2	2
0.6	0.6	-0.005678825683827951	1	2	3
0.6	0.6	-0.0036755296729167	1	3	1
0.6	0.6	-0.005683720226840022	1	3	2
0.6	0.6	0.023324406723213537	1	3	3
0.6	0.6	0.0016200632210845271	2	1	1
0.6	0.6	0.005489954063033439	2	1	2
0.6	0.6	0.0016961933619985973	2	1	3
0.6	0.6	0.0053864468481924135	2	2	1
0.6	0.6	0.016092569887871562	2	2	2
0.6	0.6	-0.0023542449596026145	2	2	3
0.6	0.6	0.0014655338816847606	2	3	1
0.6	0.6	-0.0024340368118016854	2	3	2
0.6	0.6	-0.026962471676440176	2	3	3
0.6	0.6	0.00011189359756675786	3	1	1
0.6	0.6	-0.0006795051896725975	3	1	2
0.6	0.6	-0.003835576587096807	3	1	3
0.6	0.6	-0.0006723913768922167	3	2	1
0.6	0.6	-0.003211146879864811	3	2	2
0.6	0.6	-0.005679123707051828	3	2	3
0.6	0.6	-0.0036755650631745355	3	3	1
0.6	0.6	-0.005683720226840022	3	3	2
0.6	0.6	0.023325211385918004	3	3	3
0.6	0.8	4.9441617666774284e-5	1	1	1
0.6	0.8	2.7776318395366685e-5	1	1	2
0.6	0.8	-0.0030019152466733943	1	1	3
0.6	0.8	-0.00021910642246131175	1	2	1
0.6	0.8	-0.0019076418810023803	1	2	2
0.6	0.8	-0.0033924176894235825	1	2	3
0.6	0.8	-0.0011527798088822876	1	3	1
0.6	0.8	-0.006865287180272489	1	3	2
0.6	0.8	0.01646188167116222	1	3	3
0.6	0.8	0.0004577787259253235	2	1	1
0.6	0.8	0.0035586043768773934	2	1	2
0.6	0.8	0.0018327497213843865	2	1	3
0.6	0.8	0.001528524882274254	2	2	1
0.6	0.8	0.010970943706358201	2	2	2
0.6	0.8	-0.0014619843369732786	2	2	3
0.6	0.8	0.0006585688902965895	2	3	1
0.6	0.8	0.002960562139081243	2	3	2
0.6	0.8	-0.020505752027158763	2	3	3
0.6	0.8	4.944453269839998e-5	3	1	1
0.6	0.8	2.7822990772888474e-5	3	1	2
0.6	0.8	-0.0030017004824761766	3	1	3
0.6	0.8	-0.00021909664442510681	3	2	1
0.6	0.8	-0.0019074740374997838	3	2	2
0.6	0.8	-0.003391775189814622	3	2	3
0.6	0.8	-0.0011527754521630418	3	3	1
0.6	0.8	-0.00686531395392645	3	3	2
0.6	0.8	0.01646085229894853	3	3	3
0.6	1.0	0	1	1	1
0.6	1.0	0	1	1	2
0.6	1.0	-0.00027347173344605125	1	1	3
0.6	1.0	0	1	2	1
0.6	1.0	0	1	2	2
0.6	1.0	-0.0004800850363189113	1	2	3
0.6	1.0	0	1	3	1
0.6	1.0	0	1	3	2
0.6	1.0	0.0007535696743801168	1	3	3
0.6	1.0	0	2	1	1
0.6	1.0	0	2	1	2
0.6	1.0	0.0005470583654370448	2	1	3
0.6	1.0	0	2	2	1
0.6	1.0	0	2	2	2
0.6	1.0	0.0009604937921002255	2	2	3
0.6	1.0	0	2	3	1
0.6	1.0	0	2	3	2
0.6	1.0	-0.0015075518315282865	2	3	3
0.6	1.0	0	3	1	1
0.6	1.0	0	3	1	2
0.6	1.0	-0.0002735838406437985	3	1	3
0.6	1.0	0	3	2	1
0.6	1.0	0	3	2	2
0.6	1.0	-0.00048037265277223185	3	2	3
0.6	1.0	0	3	3	1
0.6	1.0	0	3	3	2
0.6	1.0	0.0007539749859653	3	3	3
0.8	0.0	-0.0017128574774663008	1	1	1
0.8	0.0	0	1	1	2
0.8	0.0	0	1	1	3
0.8	0.0	-0.014972194547574702	1	2	1
0.8	0.0	0	1	2	2
0.8	0.0	0	1	2	3
0.8	0.0	0.01668504543457061	1	3	1
0.8	0.0	0	1	3	2
0.8	0.0	0	1	3	3
0.8	0.0	0.0034257151210152492	2	1	1
0.8	0.0	0	2	1	2
0.8	0.0	0	2	1	3
0.8	0.0	0.029944391909298984	2	2	1
0.8	0.0	0	2	2	2
0.8	0.0	0	2	2	3
0.8	0.0	-0.03337010502524418	2	3	1
0.8	0.0	0	2	3	2
0.8	0.0	0	2	3	3
0.8	0.0	-0.0017128582752928834	3	1	1
0.8	0.0	0	3	1	2
0.8	0.0	0	3	1	3
0.8	0.0	-0.014972200175873862	3	2	1
0.8	0.0	0	3	2	2
0.8	0.0	0	3	2	3
0.8	0.0	0.016685051395034733	3	3	1
0.8	0.0	0	3	3	2
0.8	0.0	0	3	3	3
0.8	0.2	-0.0002750212081442352	1	1	1
0.8	0.2	-0.0008637398662180665	1	1	2
0.8	0.2	-0.0005208932312871276	1	1	3
0.8	0.2	-0.002549177334573955	1	2	1
0.8	0.2	-0.006769784017422051	1	2	2
0.8	0.2	-0.004025868270517721	1	2	3
0.8	0.2	-0.0017625726552231574	1	3	1
0.8	0.2	0.008496277188527496	1	3	2
0.8	0.2	0.008270715407064949	1	3	3
0.8	0.2	0.001426044895718626	2	1	1
0.8	0.2	0.0015386104196587111	2	1	2
0.8	0.2	0.00035423704675970535	2	1	3
0.8	0.2	0.011928625869865917	2	2	1
0.8	0.2	0.01235081595902779	2	2	2
0.8	0.2	0.0024055620085117932	2	2	3
0.8	0.2	-0.004211504840133107	2	3	1
0.8	0.2	-0.015613190053871427	2	3	2
0.8	0.2	-0.010179211398524212	2	3	3
0.8	0.2	-0.0002747751061538931	3	1	1
0.8	0.2	-0.0008635658253119353	3	1	2
0.8	0.2	-0.0005208991102608799	3	1	3
0.8	0.2	-0.0025443754353792376	3	2	1
0.8	0.2	-0.006767992152788491	3	2	2
0.8	0.2	-0.004027841743053331	3	2	3
0.8	0.2	-0.001737277934096601	3	3	1
0.8	0.2	0.008492507194745452	3	3	2
0.8	0.2	0.0082441913401399	3	3	3
0.8	0.4	-1.95837038237406e-5	1	1	1
0.8	0.4	-0.0005791161898970098	1	1	2
0.8	0.4	-0.0009457633296820474	1	1	3
0.8	0.4	-0.00047185463864929736	1	2	1
0.8	0.4	-0.004242048995572241	1	2	2
0.8	0.4	-0.006464304057226984	1	2	3
0.8	0.4	-0.0035093623631390625	1	3	1
0.8	0.4	0.0021148405483321087	1	3	2
0.8	0.4	0.014117209942512393	1	3	3
0.8	0.4	0.0008144200663717594	2	1	1
0.8	0.4	0.0016580116077459304	2	1	2
0.8	0.4	0.0006164979073613312	2	1	3
0.8	0.4	0.00658183625100251	2	2	1
0.8	0.4	0.012486045777482212	2	2	2
0.8	0.4	0.003288562245594719	2	2	3
0.8	0.4	0.0006052337762771764	2	3	1
0.8	0.4	-0.008731511928894129	2	3	2
0.8	0.4	-0.017319090838476447	2	3	3
0.8	0.4	-1.9583148418728363e-5	3	1	1
0.8	0.4	-0.000579116579534255	3	1	2
0.8	0.4	-0.0009457657415021426	3	1	3
0.8	0.4	-0.0004718391481688417	3	2	1
0.8	0.4	-0.004242032586384392	3	2	2
0.8	0.4	-0.006464355433941714	3	2	3
0.8	0.4	-0.003509255338759683	3	3	1
0.8	0.4	0.0021149819263050207	3	3	2
0.8	0.4	0.014117020399741165	3	3	3
0.8	0.6	3.2446558104449964e-5	1	1	1
0.8	0.6	-0.000217956039478001	1	1	2
0.8	0.6	-0.0011257586471346416	1	1	3
0.8	0.6	1.154180924205911e-6	1	2	1
0.8	0.6	-0.0017665932338357601	1	2	2
0.8	0.6	-0.006642288694450951	1	2	3
0.8	0.6	-0.002318013717482907	1	3	1
0.8	0.6	-0.003098656272677497	1	3	2
0.8	0.6	0.015135659154178721	1	3	3
0.8	0.6	0.0003862403009862716	2	1	1
0.8	0.6	0.001435404447771818	2	1	2
0.8	0.6	0.0008009134649632941	2	1	3
0.8	0.6	0.0030249468137579032	2	2	1
0.8	0.6	0.010298638895338504	2	2	2
0.8	0.6	0.0034920809680679633	2	2	3
0.8	0.6	0.0011576561878580134	2	3	1
0.8	0.6	-0.001567581301772706	2	3	2
0.8	0.6	-0.01902830471778297	2	3	3
0.8	0.6	3.2445568574214435e-5	3	1	1
0.8	0.6	-0.00021796314081263244	3	1	2
0.8	0.6	-0.0011257719184813299	3	1	3
0.8	0.6	1.1439363758851406e-6	3	2	1
0.8	0.6	-0.0017666602890611324	3	2	2
0.8	0.6	-0.006642430255482293	3	2	3
0.8	0.6	-0.0023180174427732056	3	3	1
0.8	0.6	-0.0030986115691939153	3	3	2
0.8	0.6	0.015135852869274241	3	3	3
0.8	0.8	1.7661055400396848e-5	1	1	1
0.8	0.8	2.522162928576951e-5	1	1	2
0.8	0.8	-0.0009312959667668675	1	1	3
0.8	0.8	3.0117982259297415e-5	1	2	1
0.8	0.8	-0.0003474102667939162	1	2	2
0.8	0.8	-0.004600963163787414	1	2	3
0.8	0.8	-0.0007586041872842857	1	3	1
0.8	0.8	-0.004277141968082682	1	3	2
0.8	0.8	0.01084244001306961	1	3	3
0.8	0.8	0.0001072023516092801	2	1	1
0.8	0.8	0.0008867169066838463	2	1	2
0.8	0.8	0.000782890406809608	2	1	3
0.8	0.8	0.0008201714004421915	2	2	1
0.8	0.8	0.006148205437143063	2	2	2
0.8	0.8	0.002867961345207919	2	2	3
0.8	0.8	0.0004942873034783867	2	3	1
0.8	0.8	0.002163886486842682	2	3	2
0.8	0.8	-0.014271317825179118	2	3	3
0.8	0.8	1.7661069952312076e-5	3	1	1
0.8	0.8	2.522360834624057e-5	3	1	2
0.8	0.8	-0.0009312799014524554	3	1	3
0.8	0.8	3.0116818106079146e-5	3	2	1
0.8	0.8	-0.0003474102667939162	3	2	2
0.8	0.8	-0.0046007918004336845	3	2	3
0.8	0.8	-0.0007586135005100319	3	3	1
0.8	0.8	-0.004277283529114023	3	3	2
0.8	0.8	0.010842410210747222	3	3	3
0.8	1.0	0	1	1	1
0.8	1.0	0	1	1	2
0.8	1.0	-8.883115283691689e-5	1	1	3
0.8	1.0	0	1	2	1
0.8	1.0	0	1	2	2
0.8	1.0	-0.0004201599139734141	1	2	3
0.8	1.0	0	1	3	1
0.8	1.0	0	1	3	2
0.8	1.0	0.0005090236138866056	1	3	3
0.8	1.0	0	2	1	1
0.8	1.0	0	2	1	2
0.8	1.0	0.00017765798313236188	2	1	3
0.8	1.0	0	2	2	1
0.8	1.0	0	2	2	2
0.8	1.0	0.0008403033849061435	2	2	3
0.8	1.0	0	2	3	1
0.8	1.0	0	2	3	2
0.8	1.0	-0.0010179613132655202	2	3	3
0.8	1.0	0	3	1	1
0.8	1.0	0	3	1	2
0.8	1.0	-8.882589706674451e-5	3	1	3
0.8	1.0	0	3	2	1
0.8	1.0	0	3	2	2
0.8	1.0	-0.0004201282893697006	3	2	3
0.8	1.0	0	3	3	1
0.8	1.0	0	3	3	2
0.8	1.0	0.0005089699697073402	3	3	3
1.0	0.0	0	1	1	1
1.0	0.0	0	1	1	2
1.0	0.0	0	1	1	3
1.0	0.0	0	1	2	1
1.0	0.0	0	1	2	2
1.0	0.0	0	1	2	3
1.0	0.0	0.0	1	3	1
1.0	0.0	0	1	3	2
1.0	0.0	0	1	3	3
1.0	0.0	0	2	1	1
1.0	0.0	0	2	1	2
1.0	0.0	0	2	1	3
1.0	0.0	0	2	2	1
1.0	0.0	0	2	2	2
1.0	0.0	0	2	2	3
1.0	0.0	0.0	2	3	1
1.0	0.0	0	2	3	2
1.0	0.0	0	2	3	3
1.0	0.0	0	3	1	1
1.0	0.0	0	3	1	2
1.0	0.0	0	3	1	3
1.0	0.0	0	3	2	1
1.0	0.0	0	3	2	2
1.0	0.0	0	3	2	3
1.0	0.0	0.0	3	3	1
1.0	0.0	0	3	3	2
1.0	0.0	0	3	3	3
1.0	0.2	0	1	1	1
1.0	0.2	0	1	1	2
1.0	0.2	0	1	1	3
1.0	0.2	0	1	2	1
1.0	0.2	0	1	2	2
1.0	0.2	0	1	2	3
1.0	0.2	-0.004342112828796374	1	3	1
1.0	0.2	0.0004986922873797539	1	3	2
1.0	0.2	0.003843428208988975	1	3	3
1.0	0.2	0	2	1	1
1.0	0.2	0	2	1	2
1.0	0.2	0	2	1	3
1.0	0.2	0	2	2	1
1.0	0.2	0	2	2	2
1.0	0.2	0	2	2	3
1.0	0.2	-0.00016232689347128737	2	3	1
1.0	0.2	-1.6388492882768446e-5	2	3	2
1.0	0.2	0.00017871565086230445	2	3	3
1.0	0.2	0	3	1	1
1.0	0.2	0	3	1	2
1.0	0.2	0	3	1	3
1.0	0.2	0	3	2	1
1.0	0.2	0	3	2	2
1.0	0.2	0	3	2	3
1.0	0.2	0.0045044292443092715	3	3	1
1.0	0.2	-0.00048231059257375364	3	3	2
1.0	0.2	-0.00402214823706748	3	3	3
1.0	0.4	0	1	1	1
1.0	0.4	0	1	1	2
1.0	0.4	0	1	1	3
1.0	0.4	0	1	2	1
1.0	0.4	0	1	2	2
1.0	0.4	0	1	2	3
1.0	0.4	-0.0001189114368358446	1	3	1
1.0	0.4	-0.0001444144532598557	1	3	2
1.0	0.4	0.0002633333406762972	1	3	3
1.0	0.4	0	2	1	1
1.0	0.4	0	2	1	2
1.0	0.4	0	2	1	3
1.0	0.4	0	2	2	1
1.0	0.4	0	2	2	2
1.0	0.4	0	2	2	3
1.0	0.4	0.00023778269000204744	2	3	1
1.0	0.4	0.0002888105332822799	2	3	2
1.0	0.4	-0.0005265931068690055	2	3	3
1.0	0.4	0	3	1	1
1.0	0.4	0	3	1	2
1.0	0.4	0	3	1	3
1.0	0.4	0	3	2	1
1.0	0.4	0	3	2	2
1.0	0.4	0	3	2	3
1.0	0.4	-0.00011887418393285998	3	3	1
1.0	0.4	-0.00014436974977627415	3	3	2
1.0	0.4	0.0002632737360315218	3	3	3
1.0	0.6	0	1	1	1
1.0	0.6	0	1	1	2
1.0	0.6	0	1	1	3
1.0	0.6	0	1	2	1
1.0	0.6	0	1	2	2
1.0	0.6	0	1	2	3
1.0	0.6	-8.853176255096962e-5	1	3	1
1.0	0.6	-0.0002875433742630662	1	3	2
1.0	0.6	0.0003760695958696658	1	3	3
1.0	0.6	0	2	1	1
1.0	0.6	0	2	1	2
1.0	0.6	0	2	1	3
1.0	0.6	0	2	2	1
1.0	0.6	0	2	2	2
1.0	0.6	0	2	2	3
1.0	0.6	0.0001770290824867557	2	3	1
1.0	0.6	0.0005750079714201828	2	3	2
1.0	0.6	-0.0007520370023715861	2	3	3
1.0	0.6	0	3	1	1
1.0	0.6	0	3	1	2
1.0	0.6	0	3	1	3
1.0	0.6	0	3	2	1
1.0	0.6	0	3	2	2
1.0	0.6	0	3	2	3
1.0	0.6	-8.850009758343269e-5	3	3	1
1.0	0.6	-0.00028746886845709696	3	3	2
1.0	0.6	0.00037595038658011504	3	3	3
1.0	0.8	0	1	1	1
1.0	0.8	0	1	1	2
1.0	0.8	0	1	1	3
1.0	0.8	0	1	2	1
1.0	0.8	0	1	2	2
1.0	0.8	0	1	2	3
1.0	0.8	-2.7027737626518673e-5	1	3	1
1.0	0.8	-0.0002440193833306431	1	3	2
1.0	0.8	0.0002711056694906233	1	3	3
1.0	0.8	0	2	1	1
1.0	0.8	0	2	1	2
1.0	0.8	0	2	1	3
1.0	0.8	0	2	2	1
1.0	0.8	0	2	2	2
1.0	0.8	0	2	2	3
1.0	0.8	5.405842443311844e-5	2	3	1
1.0	0.8	0.0004880568537264321	2	3	2
1.0	0.8	-0.0005421149703892794	2	3	3
1.0	0.8	0	3	1	1
1.0	0.8	0	3	1	2
1.0	0.8	0	3	1	3
1.0	0.8	0	3	2	1
1.0	0.8	0	3	2	2
1.0	0.8	0	3	2	3
1.0	0.8	-2.702866894909329e-5	3	3	1
1.0	0.8	-0.00024401193275004618	3	3	2
1.0	0.8	0.0002711056694906233	3	3	3
1.0	1.0	0	1	1	1
1.0	1.0	0	1	1	2
1.0	1.0	0	1	1	3
1.0	1.0	0	1	2	1
1.0	1.0	0	1	2	2
1.0	1.0	0	1	2	3
1.0	1.0	0	1	3	1
1.0	1.0	0	1	3	2
1.0	1.0	0.0	1	3	3
1.0	1.0	0	2	1	1
1.0	1.0	0	2	1	2
1.0	1.0	0	2	1	3
1.0	1.0	0	2	2	1
1.0	1.0	0	2	2	2
1.0	1.0	0	2	2	3
1.0	1.0	0	2	3	1
1.0	1.0	0	2	3	2
1.0	1.0	0.0	2	3	3
1.0	1.0	0	3	1	1
1.0	1.0	0	3	1	2
1.0	1.0	0	3	1	3
1.0	1.0	0	3	2	1
1.0	1.0	0	3	2	2
1.0	1.0	0	3	2	3
1.0	1.0	0	3	3	1
1.0	1.0	0	3	3	2
1.0	1.0	0.0	3	3	3
