# Supplementary material for: Coevolution of male and female mate choice can destabilize reproductive isolation
Source: Nat Commun. 2019 Nov 12;10:5122. doi: 10.1038/s41467-019-12860-9 (PMC6851176; doi:10.1038/s41467-019-12860-9)
Supplement: Supplementary file 5 — Supplementary Software 1 [file 41467_2019_12860_MOESM5_ESM.zip › CodeChoosinessCoevolution/Data/LinkageDisequilibriumtestSelectionGradientAlpha1.txt]

percentFemale	percentMale	linkageD	genotypeA	genotypeF	genotypeM
0.0	0.0	0.0	1	1	1
0.0	0.0	0	1	1	2
0.0	0.0	0	1	1	3
0.0	0.0	0	1	2	1
0.0	0.0	0	1	2	2
0.0	0.0	0	1	2	3
0.0	0.0	0	1	3	1
0.0	0.0	0	1	3	2
0.0	0.0	0	1	3	3
0.0	0.0	0.0	2	1	1
0.0	0.0	0	2	1	2
0.0	0.0	0	2	1	3
0.0	0.0	0	2	2	1
0.0	0.0	0	2	2	2
0.0	0.0	0	2	2	3
0.0	0.0	0	2	3	1
0.0	0.0	0	2	3	2
0.0	0.0	0	2	3	3
0.0	0.0	0.0	3	1	1
0.0	0.0	0	3	1	2
0.0	0.0	0	3	1	3
0.0	0.0	0	3	2	1
0.0	0.0	0	3	2	2
0.0	0.0	0	3	2	3
0.0	0.0	0	3	3	1
0.0	0.0	0	3	3	2
0.0	0.0	0	3	3	3
0.0	0.2	-0.009834698543556605	1	1	1
0.0	0.2	0.0009555896085703119	1	1	2
0.0	0.2	0.008879138477298688	1	1	3
0.0	0.2	0	1	2	1
0.0	0.2	0	1	2	2
0.0	0.2	0	1	2	3
0.0	0.2	0	1	3	1
0.0	0.2	0	1	3	2
0.0	0.2	0	1	3	3
0.0	0.2	0.019669454209770385	2	1	1
0.0	0.2	-0.0019111350119073445	2	1	2
0.0	0.2	-0.01775828887552776	2	1	3
0.0	0.2	0	2	2	1
0.0	0.2	0	2	2	2
0.0	0.2	0	2	2	3
0.0	0.2	0	2	3	1
0.0	0.2	0	2	3	2
0.0	0.2	0	2	3	3
0.0	0.2	-0.009834719239101092	3	1	1
0.0	0.2	0.0009555894424862765	3	1	2
0.0	0.2	0.008879166789504248	3	1	3
0.0	0.2	0	3	2	1
0.0	0.2	0	3	2	2
0.0	0.2	0	3	2	3
0.0	0.2	0	3	3	1
0.0	0.2	0	3	3	2
0.0	0.2	0	3	3	3
0.0	0.4	-0.009278356194955428	1	1	1
0.0	0.4	-0.00902347064519482	1	1	2
0.0	0.4	0.018301846916166653	1	1	3
0.0	0.4	0	1	2	1
0.0	0.4	0	1	2	2
0.0	0.4	0	1	2	3
0.0	0.4	0	1	3	1
0.0	0.4	0	1	3	2
0.0	0.4	0	1	3	3
0.0	0.4	0.01855672759174576	2	1	1
0.0	0.4	0.01804698494814172	2	1	2
0.0	0.4	-0.03660370426314685	2	1	3
0.0	0.4	0	2	2	1
0.0	0.4	0	2	2	2
0.0	0.4	0	2	2	3
0.0	0.4	0	2	3	1
0.0	0.4	0	2	3	2
0.0	0.4	0	2	3	3
0.0	0.4	-0.009278367370826324	3	1	1
0.0	0.4	-0.009023485546356014	3	1	2
0.0	0.4	0.01830187671848904	3	1	3
0.0	0.4	0	3	2	1
0.0	0.4	0	3	2	2
0.0	0.4	0	3	2	3
0.0	0.4	0	3	3	1
0.0	0.4	0	3	3	2
0.0	0.4	0	3	3	3
0.0	0.6	-0.0055944894704719195	1	1	1
0.0	0.6	-0.016497288434258017	1	1	2
0.0	0.6	0.022091813853831965	1	1	3
0.0	0.6	0	1	2	1
0.0	0.6	0	1	2	2
0.0	0.6	0	1	2	3
0.0	0.6	0	1	3	1
0.0	0.6	0	1	3	2
0.0	0.6	0	1	3	3
0.0	0.6	0.011188985694546627	2	1	1
0.0	0.6	0.03299461258322012	2	1	2
0.0	0.6	-0.044183577043718	2	1	3
0.0	0.6	0	2	2	1
0.0	0.6	0	2	2	2
0.0	0.6	0	2	2	3
0.0	0.6	0	2	3	1
0.0	0.6	0	2	3	2
0.0	0.6	0	2	3	3
0.0	0.6	-0.005594488887638249	3	1	1
0.0	0.6	-0.016497292928647767	3	1	2
0.0	0.6	0.022091831735224332	3	1	3
0.0	0.6	0	3	2	1
0.0	0.6	0	3	2	2
0.0	0.6	0	3	2	3
0.0	0.6	0	3	3	1
0.0	0.6	0	3	3	2
0.0	0.6	0	3	3	3
0.0	0.8	-0.0017763492139793446	1	1	1
0.0	0.8	-0.015259018854423712	1	1	2
0.0	0.8	0.017035391802814104	1	1	3
0.0	0.8	0	1	2	1
0.0	0.8	0	1	2	2
0.0	0.8	0	1	2	3
0.0	0.8	0	1	3	1
0.0	0.8	0	1	3	2
0.0	0.8	0	1	3	3
0.0	0.8	0.0035527028175794673	2	1	1
0.0	0.8	0.03051808249305843	2	1	2
0.0	0.8	-0.034070773174818214	2	1	3
0.0	0.8	0	2	2	1
0.0	0.8	0	2	2	2
0.0	0.8	0	2	2	3
0.0	0.8	0	2	3	1
0.0	0.8	0	2	3	2
0.0	0.8	0	2	3	3
0.0	0.8	-0.0017763528057735956	3	1	1
0.0	0.8	-0.015259061735625856	3	1	2
0.0	0.8	0.01703542756560239	3	1	3
0.0	0.8	0	3	2	1
0.0	0.8	0	3	2	2
0.0	0.8	0	3	2	3
0.0	0.8	0	3	3	1
0.0	0.8	0	3	3	2
0.0	0.8	0	3	3	3
0.0	1.0	0	1	1	1
0.0	1.0	0	1	1	2
0.0	1.0	0.0	1	1	3
0.0	1.0	0	1	2	1
0.0	1.0	0	1	2	2
0.0	1.0	0	1	2	3
0.0	1.0	0	1	3	1
0.0	1.0	0	1	3	2
0.0	1.0	0	1	3	3
0.0	1.0	0	2	1	1
0.0	1.0	0	2	1	2
0.0	1.0	0.0	2	1	3
0.0	1.0	0	2	2	1
0.0	1.0	0	2	2	2
0.0	1.0	0	2	2	3
0.0	1.0	0	2	3	1
0.0	1.0	0	2	3	2
0.0	1.0	0	2	3	3
0.0	1.0	0	3	1	1
0.0	1.0	0	3	1	2
0.0	1.0	0.0	3	1	3
0.0	1.0	0	3	2	1
0.0	1.0	0	3	2	2
0.0	1.0	0	3	2	3
0.0	1.0	0	3	3	1
0.0	1.0	0	3	3	2
0.0	1.0	0	3	3	3
0.2	0.0	-0.010131176703728428	1	1	1
0.2	0.0	0	1	1	2
0.2	0.0	0	1	1	3
0.2	0.0	0.0009551269938299356	1	2	1
0.2	0.0	0	1	2	2
0.2	0.0	0	1	2	3
0.2	0.0	0.009176032977610049	1	3	1
0.2	0.0	0	1	3	2
0.2	0.0	0	1	3	3
0.2	0.0	0.020262329399515444	2	1	1
0.2	0.0	0	2	1	2
0.2	0.0	0	2	1	3
0.2	0.0	-0.0019102389204164183	2	2	1
0.2	0.0	0	2	2	2
0.2	0.0	0	2	2	3
0.2	0.0	-0.01835207564097452	2	3	1
0.2	0.0	0	2	3	2
0.2	0.0	0	2	3	3
0.2	0.0	-0.010131169253147831	3	1	1
0.2	0.0	0	3	1	2
0.2	0.0	0	3	1	3
0.2	0.0	0.0009551269938299356	3	2	1
0.2	0.0	0	3	2	2
0.2	0.0	0	3	2	3
0.2	0.0	0.009176040428190646	3	3	1
0.2	0.0	0	3	3	2
0.2	0.0	0	3	3	3
0.2	0.2	-0.002368087630134297	1	1	1
0.2	0.2	-0.0049797614880406835	1	1	2
0.2	0.2	-0.0032219346940163193	1	1	3
0.2	0.2	-0.006057648767257569	1	2	1
0.2	0.2	0.001397605366931981	1	2	2
0.2	0.2	0.005861885803895767	1	2	3
0.2	0.2	-0.003909771686335311	1	3	1
0.2	0.2	0.004726879624212248	1	3	2
0.2	0.2	0.008550794443910562	1	3	3
0.2	0.2	0.016288153234494503	2	1	1
0.2	0.2	0.009131270043859031	2	1	2
0.2	0.2	-0.004279868073150936	2	1	3
0.2	0.2	0.010811840777440566	2	2	1
0.2	0.2	-0.002148166599386825	2	2	2
0.2	0.2	-0.01106745534449596	2	2	3
0.2	0.2	-0.002429033104499153	2	3	1
0.2	0.2	-0.009272603969145383	2	3	2
0.2	0.2	-0.0070341590286298016	2	3	3
0.2	0.2	-0.002368090435285075	3	1	1
0.2	0.2	-0.004979768161271429	3	1	2
0.2	0.2	-0.003221944048531551	3	1	3
0.2	0.2	-0.006057636814037086	3	2	1
0.2	0.2	0.0013976275535174942	3	2	2
0.2	0.2	0.005861892476201239	3	2	3
0.2	0.2	-0.003909764277043929	3	3	1
0.2	0.2	0.0047268713953571365	3	3	2
0.2	0.2	0.008550782597487093	3	3	3
0.2	0.4	-0.001586317573078257	1	1	1
0.2	0.4	-0.0042565096868446214	1	1	2
0.2	0.4	-0.003774462870598627	1	1	3
0.2	0.4	-0.005020642404194215	1	2	1
0.2	0.4	-0.0039098531534649955	1	2	2
0.2	0.4	0.01051424298332572	1	2	3
0.2	0.4	-0.0032146450808878037	1	3	1
0.2	0.4	-0.0008549123210800855	1	3	2
0.2	0.4	0.012102987202107944	1	3	3
0.2	0.4	0.010462225948246633	2	1	1
0.2	0.4	0.015504811601720292	2	1	2
0.2	0.4	-0.006732626587838034	2	1	3
0.2	0.4	0.008784503187233613	2	2	1
0.2	0.4	0.007154392040700633	2	2	2
0.2	0.4	-0.01910651135303549	2	2	3
0.2	0.4	0.00039643325596304575	2	3	1
0.2	0.4	-0.004616838146034034	2	3	2
0.2	0.4	-0.011846473802336107	2	3	3
0.2	0.4	-0.0015863110538202347	3	1	1
0.2	0.4	-0.004256472433941637	3	1	2
0.2	0.4	-0.0037744554200180302	3	1	3
0.2	0.4	-0.005020638678903917	3	2	1
0.2	0.4	-0.003909815900562011	3	2	2
0.2	0.4	0.010514205730422735	3	2	3
0.2	0.4	-0.003214644149565229	3	3	1
0.2	0.4	-0.0008549234969509809	3	3	2
0.2	0.4	0.012102957399785556	3	3	3
0.2	0.6	-0.0009422200003021287	1	1	1
0.2	0.6	-0.0038713249629518456	1	1	2
0.2	0.6	-0.002800169225898541	1	1	3
0.2	0.6	-0.0027635380752184854	1	2	1
0.2	0.6	-0.007321772970735774	1	2	2
0.2	0.6	0.011675499101613418	1	2	3
0.2	0.6	-0.0016333727268734062	1	3	1
0.2	0.6	-0.0037166121662494007	1	3	2
0.2	0.6	0.011373401713680835	1	3	3
0.2	0.6	0.0050929161569516004	2	1	1
0.2	0.6	0.016745964883742203	2	1	2
0.2	0.6	-0.006611241049206323	2	1	3
0.2	0.6	0.00483898241518552	2	2	1
0.2	0.6	0.01300531607691792	2	2	2
0.2	0.6	-0.02102484561098781	2	2	3
0.2	0.6	0.0007463748994387225	2	3	1
0.2	0.6	6.814786150578268e-5	2	3	2
0.2	0.6	-0.012861673610536275	2	3	3
0.2	0.6	-0.000942232573156886	3	1	1
0.2	0.6	-0.0038714367216607995	3	1	2
0.2	0.6	-0.002800355490413464	3	1	3
0.2	0.6	-0.0027635487854280934	3	2	1
0.2	0.6	-0.0073217953224775645	3	2	2
0.2	0.6	0.011675558706258193	3	2	3
0.2	0.6	-0.0016333736581959808	3	3	1
0.2	0.6	-0.0037165879518624607	3	3	2
0.2	0.6	0.01137365503342113	3	3	3
0.2	0.8	-0.0003111400276583909	1	1	1
0.2	0.8	-0.0029036543800417362	1	1	2
0.2	0.8	-0.001459547151689139	1	1	3
0.2	0.8	-0.0008148959808562833	1	2	1
0.2	0.8	-0.006572688802920043	1	2	2
0.2	0.8	0.008534456498917653	1	2	3
0.2	0.8	-0.0004450567550194043	1	3	1
0.2	0.8	-0.0034378771703046165	1	3	2
0.2	0.8	0.007410504405183677	1	3	3
0.2	0.8	0.0013846458729820758	2	1	1
0.2	0.8	0.011927918667430117	2	1	2
0.2	0.8	-0.0039638773429077866	2	1	3
0.2	0.8	0.0014434303110958566	2	2	1
0.2	0.8	0.011719890257148596	2	2	2
0.2	0.8	-0.015456946609528191	2	2	3
0.2	0.8	0.0003141173057497477	2	3	1
0.2	0.8	0.002180774577027333	2	3	2
0.2	0.8	-0.009549940688133123	2	3	3
0.2	0.8	-0.0003111417440589215	3	1	1
0.2	0.8	-0.00290367830884819	3	1	2
0.2	0.8	-0.0014594648649874364	3	1	3
0.2	0.8	-0.0008148988704564128	3	2	1
0.2	0.8	-0.006572742797260812	3	2	2
0.2	0.8	0.008534477626279208	3	2	3
0.2	0.8	-0.0004450582266617045	3	3	1
0.2	0.8	-0.003437899910720431	3	3	2
0.2	0.8	0.007410465066119254	3	3	3
0.2	1.0	0	1	1	1
0.2	1.0	0	1	1	2
0.2	1.0	-0.0005850273296665875	1	1	3
0.2	1.0	0	1	2	1
0.2	1.0	0	1	2	2
0.2	1.0	0.00015254802842079584	1	2	3
0.2	1.0	0	1	3	1
0.2	1.0	0	1	3	2
0.2	1.0	0.00043247205145391376	1	3	3
0.2	1.0	0	2	1	1
0.2	1.0	0	2	1	2
0.2	1.0	0.0011698474394808978	2	1	3
0.2	1.0	0	2	2	1
0.2	1.0	0	2	2	2
0.2	1.0	-0.00030504185328872335	2	2	3
0.2	1.0	0	2	3	1
0.2	1.0	0	2	3	2
0.2	1.0	-0.0008648052892786806	2	3	3
0.2	1.0	0	3	1	1
0.2	1.0	0	3	1	2
0.2	1.0	-0.0005848336145710675	3	1	3
0.2	1.0	0	3	2	1
0.2	1.0	0	3	2	2
0.2	1.0	0.00015248842377602045	3	2	3
0.2	1.0	0	3	3	1
0.2	1.0	0	3	3	2
0.2	1.0	0.00043231558926137836	3	3	3
0.4	0.0	-0.009699473119222368	1	1	1
0.4	0.0	0	1	1	2
0.4	0.0	0	1	1	3
0.4	0.0	-0.009567937057402887	1	2	1
0.4	0.0	0	1	2	2
0.4	0.0	0	1	2	3
0.4	0.0	0.019267413901915553	1	3	1
0.4	0.0	0	1	3	2
0.4	0.0	0	1	3	3
0.4	0.0	0.019398941911806133	2	1	1
0.4	0.0	0	2	1	2
0.4	0.0	0	2	1	3
0.4	0.0	0.019135891107431746	2	2	1
0.4	0.0	0	2	2	2
0.4	0.0	0	2	2	3
0.4	0.0	-0.038534844195108775	2	3	1
0.4	0.0	0	2	3	2
0.4	0.0	0	2	3	3
0.4	0.0	-0.009699469093257918	3	1	1
0.4	0.0	0	3	1	2
0.4	0.0	0	3	1	3
0.4	0.0	-0.009567938103135276	3	2	1
0.4	0.0	0	3	2	2
0.4	0.0	0	3	2	3
0.4	0.0	0.019267425822844686	3	3	1
0.4	0.0	0	3	3	2
0.4	0.0	0	3	3	3
0.4	0.2	-0.0009023310989307223	1	1	1
0.4	0.2	-0.004836144313089725	1	1	2
0.4	0.2	-0.004028475095644999	1	1	3
0.4	0.2	-0.004709575610901455	1	2	1
0.4	0.2	-0.003209108508827982	1	2	2
0.4	0.2	-0.0007119185956660987	1	2	3
0.4	0.2	-0.007493228739816789	1	3	1
0.4	0.2	0.00965694436257504	1	3	2
0.4	0.2	0.016233913049572387	1	3	3
0.4	0.2	0.011529993077334256	2	1	1
0.4	0.2	0.00864681317219955	2	1	2
0.4	0.2	-0.0006427525412554501	2	1	3
0.4	0.2	0.018356004862318545	2	2	1
0.4	0.2	0.0067816359228118	2	2	2
0.4	0.2	-0.007876161594691268	2	2	3
0.4	0.2	-0.0036753760326598134	2	3	1
0.4	0.2	-0.01865173801184175	2	3	2
0.4	0.2	-0.01446837510635349	2	3	3
0.4	0.2	-0.000902377665059453	3	1	1
0.4	0.2	-0.0048362039177345	3	1	2
0.4	0.2	-0.004028493722096491	3	1	3
0.4	0.2	-0.004709713446642498	3	2	1
0.4	0.2	-0.003209205366375742	3	2	2
0.4	0.2	-0.0007118701668922187	3	2	3
0.4	0.2	-0.007493318146783952	3	3	1
0.4	0.2	0.009657071022445188	3	3	2
0.4	0.2	0.016234158918732085	3	3	3
0.4	0.4	-0.0002129437806383059	1	1	1
0.4	0.4	-0.002858755955940217	1	1	2
0.4	0.4	-0.005661603420179961	1	1	3
0.4	0.4	-0.0033461494175564717	1	2	1
0.4	0.4	-0.004258919184676552	1	2	2
0.4	0.4	0.0010919103927823637	1	2	3
0.4	0.4	-0.0058047157360771005	1	3	1
0.4	0.4	-0.000714271320392243	1	3	2
0.4	0.4	0.021765376686236362	1	3	3
0.4	0.4	0.006544149946703923	2	1	1
0.4	0.4	0.011147661450328276	2	1	2
0.4	0.4	-0.00022509389685739997	2	1	3
0.4	0.4	0.011301697179399012	2	2	1
0.4	0.4	0.013782176485344196	2	2	2
0.4	0.4	-0.012057408593510358	2	2	3
0.4	0.4	0.0008818631523121196	2	3	1
0.4	0.4	-0.009265808876968963	2	3	2
0.4	0.4	-0.0221092647372367	2	3	3
0.4	0.4	-0.00021296520105752205	3	1	1
0.4	0.4	-0.002858813697939843	3	1	2
0.4	0.4	-0.00566165557424414	3	1	3
0.4	0.4	-0.0033462052969109486	3	2	1
0.4	0.4	-0.004259083097449684	3	2	2
0.4	0.4	0.0010919178433629606	3	2	3
0.4	0.4	-0.005804751126334936	3	3	1
0.4	0.4	-0.0007142340674892583	3	3	2
0.4	0.4	0.021765726863524418	3	3	3
0.4	0.6	-0.00011078067148345173	1	1	1
0.4	0.6	-0.0014669577651456114	1	1	2
0.4	0.6	-0.0052704404678165576	1	1	3
0.4	0.6	-0.001787217529641498	1	2	1
0.4	0.6	-0.005163194078548067	1	2	2
0.4	0.6	0.002636170614415803	1	2	3
0.4	0.6	-0.0027947303850662814	1	3	1
0.4	0.6	-0.005695633921099522	1	3	2
0.4	0.6	0.019652708453572948	1	3	3
0.4	0.6	0.002892300317970282	2	1	1
0.4	0.6	0.010150230867951457	2	1	2
0.4	0.6	0.0006537767357336077	2	1	3
0.4	0.6	0.005289961494609049	2	2	1
0.4	0.6	0.015493201156772406	2	2	2
0.4	0.6	-0.012154792128250526	2	2	3
0.4	0.6	0.0012031824339158123	2	3	1
0.4	0.6	-0.0009919833095249075	2	3	2
0.4	0.6	-0.02253590558000304	2	3	3
0.4	0.6	-0.00011077945076056177	3	1	1
0.4	0.6	-0.0014669456756647992	3	1	2
0.4	0.6	-0.0052704266725230806	3	1	3
0.4	0.6	-0.0017872152122475962	3	2	1
0.4	0.6	-0.005163173952675973	3	2	2
0.4	0.6	0.0026361539878957257	3	2	3
0.4	0.6	-0.00279473066506899	3	3	1
0.4	0.6	-0.005695638521229257	3	3	2
0.4	0.6	0.019652634543810166	3	3	3
0.4	0.8	-4.592019829347904e-5	1	1	1
0.4	0.8	-0.0006635082638543812	1	1	2
0.4	0.8	-0.0034731459687908223	1	1	3
0.4	0.8	-0.000523170001121542	1	2	1
0.4	0.8	-0.0042106416505759	1	2	2
0.4	0.8	0.002510549696651182	1	2	3
0.4	0.8	-0.0007272948614945878	1	3	1
0.4	0.8	-0.005303335208638911	1	3	2
0.4	0.8	0.012436530247312644	1	3	3
0.4	0.8	0.0007222775118358979	2	1	1
0.4	0.8	0.0063196107145483335	2	1	2
0.4	0.8	0.001323112847199102	2	1	3
0.4	0.8	0.0014021402459017903	2	2	1
0.4	0.8	0.011280660243128258	2	2	2
0.4	0.8	-0.008236390992876909	2	2	3
0.4	0.8	0.0004683498758707118	2	3	1
0.4	0.8	0.0027546859558314407	2	3	2
0.4	0.8	-0.016034437254039437	2	3	3
0.4	0.8	-4.5919079012117004e-5	3	1	1
0.4	0.8	-0.0006634838784658689	3	1	2
0.4	0.8	-0.0034730039032401933	3	1	3
0.4	0.8	-0.0005231681764883847	3	2	1
0.4	0.8	-0.004210607014331562	3	2	2
0.4	0.8	0.0025106727227595382	3	2	3
0.4	0.8	-0.0007272942958687668	3	3	1
0.4	0.8	-0.005303352361119812	3	3	2
0.4	0.8	0.012436207786185538	3	3	3
0.4	1.0	0	1	1	1
0.4	1.0	0	1	1	2
0.4	1.0	-0.0005265091085187024	1	1	3
0.4	1.0	0	1	2	1
0.4	1.0	0	1	2	2
0.4	1.0	-0.0002460535438633116	1	2	3
0.4	1.0	0	1	3	1
0.4	1.0	0	1	3	2
0.4	1.0	0.0007725774067530722	1	3	3
0.4	1.0	0	2	1	1
0.4	1.0	0	2	1	2
0.4	1.0	0.0010527658171525789	2	1	3
0.4	1.0	0	2	2	1
0.4	1.0	0	2	2	2
0.4	1.0	0.0004919463529174939	2	2	3
0.4	1.0	0	2	3	1
0.4	1.0	0	2	3	2
0.4	1.0	-0.0015447123421503672	2	3	3
0.4	1.0	0	3	1	1
0.4	1.0	0	3	1	2
0.4	1.0	-0.0005262517628139562	3	1	3
0.4	1.0	0	3	2	1
0.4	1.0	0	3	2	2
0.4	1.0	-0.000245875775661375	3	2	3
0.4	1.0	0	3	3	1
0.4	1.0	0	3	3	2
0.4	1.0	0.0007721571940066951	3	3	3
0.6	0.0	-0.005715976713592585	1	1	1
0.6	0.0	0	1	1	2
0.6	0.0	0	1	1	3
0.6	0.0	-0.01707397597188276	1	2	1
0.6	0.0	0	1	2	2
0.6	0.0	0	1	2	3
0.6	0.0	0.02278994568252557	1	3	1
0.6	0.0	0	1	3	2
0.6	0.0	0	1	3	3
0.6	0.0	0.01143195936360919	2	1	1
0.6	0.0	0	2	1	2
0.6	0.0	0	2	1	3
0.6	0.0	0.03414795643815438	2	2	1
0.6	0.0	0	2	2	2
0.6	0.0	0	2	2	3
0.6	0.0	-0.045579924147606476	2	3	1
0.6	0.0	0	2	3	2
0.6	0.0	0	2	3	3
0.6	0.0	-0.005715985095495757	3	1	1
0.6	0.0	0	3	1	2
0.6	0.0	0	3	1	3
0.6	0.0	-0.017073990873043954	3	2	1
0.6	0.0	0	3	2	2
0.6	0.0	0	3	2	3
0.6	0.0	0.022789975484847957	3	3	1
0.6	0.0	0	3	3	2
0.6	0.0	0	3	3	3
0.6	0.2	-0.00045450971066406023	1	1	1
0.6	0.2	-0.002878428915099417	1	1	2
0.6	0.2	-0.002265540172655829	1	1	3
0.6	0.2	-0.0028281794271526467	1	2	1
0.6	0.2	-0.006942976362707423	1	2	2
0.6	0.2	-0.0052899047543952665	1	2	3
0.6	0.2	-0.007441246275014982	1	3	1
0.6	0.2	0.0115074904259799	1	3	2
0.6	0.2	0.01659333344279175	1	3	3
0.6	0.2	0.00562890515562174	2	1	1
0.6	0.2	0.005034177482403663	2	1	2
0.6	0.2	0.0005280012846080593	2	1	3
0.6	0.2	0.018757156366948247	2	2	1
0.6	0.2	0.013175749171225493	2	2	2
0.6	0.2	-0.0018341726513606618	2	2	3
0.6	0.2	-0.0029983946982138007	2	3	1
0.6	0.2	-0.021588857835754927	2	3	2
0.6	0.2	-0.01670256883297719	2	3	3
0.6	0.2	-0.00045161282881943984	3	1	1
0.6	0.2	-0.00287576794382117	3	1	2
0.6	0.2	-0.0022652242914730225	3	1	3
0.6	0.2	-0.0028080250613740365	3	2	1
0.6	0.2	-0.00693185779126651	3	2	2
0.6	0.2	-0.0052977653356341935	3	2	3
0.6	0.2	-0.007404073341904141	3	3	1
0.6	0.2	0.011500507841494534	3	3	2
0.6	0.2	0.016533851881607622	3	3	3
0.6	0.4	3.096723921799157e-5	1	1	1
0.6	0.4	-0.001617382806115687	1	1	2
0.6	0.4	-0.003412484118421745	1	1	3
0.6	0.4	-0.0013241884187843826	1	2	1
0.6	0.4	-0.004403783393298624	1	2	2
0.6	0.4	-0.006164517493489133	1	2	3
0.6	0.4	-0.006028091137180884	1	3	1
0.6	0.4	0.00035287778628126376	1	3	2
0.6	0.4	0.022566578664743944	1	3	3
0.6	0.4	0.0030154820879464434	2	1	1
0.6	0.4	0.005726585199391608	2	1	2
0.6	0.4	0.0012557055976786667	2	1	3
0.6	0.4	0.010174482431433743	2	2	1
0.6	0.4	0.016064980824173587	2	2	2
0.6	0.4	-0.0024546176012687736	2	2	3
0.6	0.4	0.0014525715174326347	2	3	1
0.6	0.4	-0.010455123372983606	2	3	2
0.6	0.4	-0.0247800863849396	2	3	3
0.6	0.4	3.097171956980248e-5	3	1	1
0.6	0.4	-0.0016173730381414085	3	1	2
0.6	0.4	-0.003412475550860078	3	1	3
0.6	0.4	-0.0013241614281423765	3	2	1
0.6	0.4	-0.004403733465103504	3	2	2
0.6	0.4	-0.006164510917746731	3	2	3
0.6	0.4	-0.0060280549901451305	3	3	1
0.6	0.4	0.0003528909620862941	3	3	2
0.6	0.4	0.022566355743372776	3	3	3
0.6	0.6	4.672980064196193e-5	1	1	1
0.6	0.6	-0.0006069755182800639	1	1	2
0.6	0.6	-0.0033825897770576752	1	1	3
0.6	0.6	-0.000660150752000899	1	2	1
0.6	0.6	-0.0029587863984131685	1	2	2
0.6	0.6	-0.004709142076766648	1	2	3
0.6	0.6	-0.0028994665290573516	1	3	1
0.6	0.6	-0.005275301665496224	1	3	2
0.6	0.6	0.020445533988043108	1	3	3
0.6	0.6	0.0012707095820361795	2	1	1
0.6	0.6	0.004787434844556707	2	1	2
0.6	0.6	0.0018276029529658189	2	1	3
0.6	0.6	0.004355902909211212	2	2	1
0.6	0.6	0.01423691159539701	2	2	2
0.6	0.6	-0.0019364972116419008	2	2	3
0.6	0.6	0.0013991631612596646	2	3	1
0.6	0.6	-0.0013422910504594862	2	3	2
0.6	0.6	-0.024598962211963754	2	3	3
0.6	0.6	4.6727239504881736e-5	3	1	1
0.6	0.6	-0.0006070011296508658	3	1	2
0.6	0.6	-0.0033826540383153237	3	1	3
0.6	0.6	-0.0006601577369202086	3	2	1
0.6	0.6	-0.002958853453638541	3	2	2
0.6	0.6	-0.004709350693023362	3	2	3
0.6	0.6	-0.002899468391702501	3	3	1
0.6	0.6	-0.0052752271596902545	3	3	2
0.6	0.6	0.02044584691242818	3	3	3
0.6	0.8	1.1967657787954953e-5	1	1	1
0.6	0.8	-8.325122116876419e-5	1	1	2
0.6	0.8	-0.0023588109768043555	1	1	3
0.6	0.8	-0.00019768708519930247	1	2	1
0.6	0.8	-0.0018175585119824603	1	2	2
0.6	0.8	-0.0025401070928721403	1	2	3
0.6	0.8	-0.0007504159861483283	1	3	1
0.6	0.8	-0.005196694126652031	1	3	2
0.6	0.8	0.012932498575481621	1	3	3
0.6	0.8	0.0003039965647142881	2	1	1
0.6	0.8	0.002756738283568049	2	1	2
0.6	0.8	0.0017994082996472425	2	1	3
0.6	0.8	0.001072053241183725	2	2	1
0.6	0.8	0.008805860405080076	2	2	2
0.6	0.8	-0.0007673357634486021	2	2	3
0.6	0.8	0.0004962186991532452	2	3	1
0.6	0.8	0.0026323748509951986	2	3	2
0.6	0.8	-0.017099318670697573	2	3	3
0.6	0.8	1.1967832410937694e-5	3	1	1
0.6	0.8	-8.324749587846573e-5	3	1	2
0.6	0.8	-0.00235877558654652	3	1	3
0.6	0.8	-0.00019768673595333699	3	2	1
0.6	0.8	-0.0018175510614018633	3	2	2
0.6	0.8	-0.002540032587066171	3	2	3
0.6	0.8	-0.000750415520487041	3	3	1
0.6	0.8	-0.005196701577232628	3	3	2
0.6	0.8	0.01293237936619207	3	3	3
0.6	1.0	0	1	1	1
0.6	1.0	0	1	1	2
0.6	1.0	-0.0003067631993030062	1	1	3
0.6	1.0	0	1	2	1
0.6	1.0	0	1	2	2
0.6	1.0	-0.0005085802897042413	1	2	3
0.6	1.0	0	1	3	1
0.6	1.0	0	1	3	2
0.6	1.0	0.0008153379719431086	1	3	3
0.6	1.0	0	2	1	1
0.6	1.0	0	2	1	2
0.6	1.0	0.0006136525113118879	2	1	3
0.6	1.0	0	2	2	1
0.6	1.0	0	2	2	2
0.6	1.0	0.001017482677333259	2	2	3
0.6	1.0	0	2	3	1
0.6	1.0	0	2	3	2
0.6	1.0	-0.0016311352721813943	2	3	3
0.6	1.0	0	3	1	1
0.6	1.0	0	3	1	2
0.6	1.0	-0.0003068935844634524	3	1	3
0.6	1.0	0	3	2	1
0.6	1.0	0	3	2	2
0.6	1.0	-0.0005089230164116998	3	2	3
0.6	1.0	0	3	3	1
0.6	1.0	0	3	3	2
0.6	1.0	0.0008157850067789241	3	3	3
0.8	0.0	-0.0017128574774663008	1	1	1
0.8	0.0	0	1	1	2
0.8	0.0	0	1	1	3
0.8	0.0	-0.014972194547574702	1	2	1
0.8	0.0	0	1	2	2
0.8	0.0	0	1	2	3
0.8	0.0	0.01668504543457061	1	3	1
0.8	0.0	0	1	3	2
0.8	0.0	0	1	3	3
0.8	0.0	0.0034257151210152492	2	1	1
0.8	0.0	0	2	1	2
0.8	0.0	0	2	1	3
0.8	0.0	0.029944391909298984	2	2	1
0.8	0.0	0	2	2	2
0.8	0.0	0	2	2	3
0.8	0.0	-0.03337010502524418	2	3	1
0.8	0.0	0	2	3	2
0.8	0.0	0	2	3	3
0.8	0.0	-0.0017128582752928834	3	1	1
0.8	0.0	0	3	1	2
0.8	0.0	0	3	1	3
0.8	0.0	-0.014972200175873862	3	2	1
0.8	0.0	0	3	2	2
0.8	0.0	0	3	2	3
0.8	0.0	0.016685051395034733	3	3	1
0.8	0.0	0	3	3	2
0.8	0.0	0	3	3	3
0.8	0.2	-0.0006403488634300731	1	1	1
0.8	0.2	-0.001087819864022108	1	1	2
0.8	0.2	-0.0006552876853988714	1	1	3
0.8	0.2	-0.009641732807320513	1	2	1
0.8	0.2	-0.008987996372893187	1	2	2
0.8	0.2	-0.0024159585319776904	1	2	3
0.8	0.2	-0.043292635312320374	1	3	1
0.8	0.2	0.009476953902810809	1	3	2
0.8	0.2	0.05724494375658663	1	3	3
0.8	0.2	0.0013921953318771997	2	1	1
0.8	0.2	0.0015965474370199847	2	1	2
0.8	0.2	0.0003681460621659604	2	1	3
0.8	0.2	0.011314668090861544	2	2	1
0.8	0.2	0.012778497034107212	2	2	2
0.8	0.2	0.0020822840663684465	2	2	3
0.8	0.2	-0.0038571106744968685	2	3	1
0.8	0.2	-0.01369174599287045	2	3	2
0.8	0.2	-0.011983456097500947	2	3	3
0.8	0.2	0.0001702791516657717	3	1	1
0.8	0.2	-0.000486898106821601	3	1	2
0.8	0.2	-0.0006568101440992766	3	1	3
0.8	0.2	0.006023489294822423	3	2	1
0.8	0.2	-0.0024525882746343694	3	2	2
0.8	0.2	-0.008700625905303249	3	2	3
0.8	0.2	0.03853127264540736	3	3	1
0.8	0.2	0.00285516410342862	3	3	2
0.8	0.2	-0.035283191870920605	3	3	3
0.8	0.4	-1.2887983984322788e-5	1	1	1
0.8	0.4	-0.0005313861608714286	1	1	2
0.8	0.4	-0.0009800781509262608	1	1	3
0.8	0.4	-0.00032425378526999664	1	2	1
0.8	0.4	-0.0035962152830571956	1	2	2
0.8	0.4	-0.006527502958642704	1	2	3
0.8	0.4	-0.0034993359576450805	1	3	1
0.8	0.4	0.0011127893104864728	1	3	2
0.8	0.4	0.01435880541750445	1	3	3
0.8	0.4	0.000731881390196079	2	1	1
0.8	0.4	0.001628407943312574	2	1	2
0.8	0.4	0.0006884339031617945	2	1	3
0.8	0.4	0.00589736419043351	2	2	1
0.8	0.4	0.011886040951189593	2	2	2
0.8	0.4	0.003112699849482552	2	2	3
0.8	0.4	0.0010439808735402678	2	3	1
0.8	0.4	-0.007484472456783898	2	3	2
0.8	0.4	-0.01750435117530425	2	3	3
0.8	0.4	-1.2891695938832613e-5	3	1	1
0.8	0.4	-0.0005313964434318003	3	1	2
0.8	0.4	-0.0009800842209738273	3	1	3
0.8	0.4	-0.0003243113562681338	3	2	1
0.8	0.4	-0.0035963408342960176	3	2	2
0.8	0.4	-0.006527521973768921	3	2	3
0.8	0.4	-0.0034995738717057343	3	3	1
0.8	0.4	0.0011124951040783482	3	3	2
0.8	0.4	0.01435954093881997	3	3	3
0.8	0.6	1.4999599583144442e-5	1	1	1
0.8	0.6	-0.0001946327400548897	1	1	2
0.8	0.6	-0.0010562573443325734	1	1	3
0.8	0.6	-4.904402937761735e-5	1	2	1
0.8	0.6	-0.001471333987083212	1	2	2
0.8	0.6	-0.0058944933541227595	1	2	3
0.8	0.6	-0.0018504678269448856	1	3	1
0.8	0.6	-0.003051003669580221	1	3	2
0.8	0.6	0.013552278927838363	1	3	3
0.8	0.6	0.00030436000851736714	2	1	1
0.8	0.6	0.0012940960875819634	2	1	2
0.8	0.6	0.0008733436353647835	2	1	3
0.8	0.6	0.0024259261064406754	2	2	1
0.8	0.6	0.009054707561665912	2	2	2
0.8	0.6	0.003349307373387231	2	2	3
0.8	0.6	0.0010387933820626642	2	3	1
0.8	0.6	-0.0009145736982016234	2	3	2
0.8	0.6	-0.01742595291758805	2	3	3
0.8	0.6	1.4998668260569827e-5	3	1	1
0.8	0.6	-0.00019463867723630286	3	1	2
0.8	0.6	-0.0010562675888808942	3	1	3
0.8	0.6	-4.905660223237466e-5	3	2	1
0.8	0.6	-0.0014714029049537336	3	2	2
0.8	0.6	-0.005894582761089923	3	2	3
0.8	0.6	-0.001850503217202721	3	3	1
0.8	0.6	-0.0030511824835145474	3	3	2
0.8	0.6	0.013552681259190597	3	3	3
0.8	0.8	7.009851677580667e-6	1	1	1
0.8	0.8	2.522094191546734e-6	1	1	2
0.8	0.8	-0.0007940675984184423	1	1	3
0.8	0.8	-7.564635441715357e-6	1	2	1
0.8	0.8	-0.00039771686533086534	1	2	2
0.8	0.8	-0.0036999373839271404	1	2	3
0.8	0.8	-0.0005062632078039336	1	3	1
0.8	0.8	-0.0033595542913558846	1	3	2
0.8	0.8	0.008755631558073018	1	3	3
0.8	0.8	7.243672971442434e-5	2	1	1
0.8	0.8	0.0007130029879540882	2	1	2
0.8	0.8	0.0007836323622476853	2	1	3
0.8	0.8	0.0005785966720970919	2	2	1
0.8	0.8	0.004941108357880138	2	2	2
0.8	0.8	0.0026907666461819238	2	2	3
0.8	0.8	0.00036259659735309155	2	3	1
0.8	0.8	0.0018553011690087056	2	3	2
0.8	0.8	-0.011997438817176152	2	3	3
0.8	0.8	7.009946265029651e-6	3	1	1
0.8	0.8	2.5231419294431765e-6	3	1	2
0.8	0.8	-0.0007940680640797296	3	1	3
0.8	0.8	-7.56300562720978e-6	3	2	1
0.8	0.8	-0.00039770010152452226	3	2	2
0.8	0.8	-0.003699967186249528	3	2	3
0.8	0.8	-0.000506256921376555	3	3	1
0.8	0.8	-0.0033594723349693184	3	3	2
0.8	0.8	0.008755542151105855	3	3	3
0.8	1.0	0	1	1	1
0.8	1.0	0	1	1	2
0.8	1.0	-9.859255714639303e-5	1	1	3
0.8	1.0	0	1	2	1
0.8	1.0	0	1	2	2
0.8	1.0	-0.0004374711526757835	1	2	3
0.8	1.0	0	1	3	1
0.8	1.0	0	1	3	2
0.8	1.0	0.0005360841025492391	1	3	3
0.8	1.0	0	2	1	1
0.8	1.0	0	2	1	2
0.8	1.0	0.0001971857716918813	2	1	3
0.8	1.0	0	2	2	1
0.8	1.0	0	2	2	2
0.8	1.0	0.0008749548407182423	2	2	3
0.8	1.0	0	2	3	1
0.8	1.0	0	2	3	2
0.8	1.0	-0.0010721402887060583	2	3	3
0.8	1.0	0	3	1	1
0.8	1.0	0	3	1	2
0.8	1.0	-9.859315630367238e-5	3	1	3
0.8	1.0	0	3	2	1
0.8	1.0	0	3	2	2
0.8	1.0	-0.0004374804255382614	3	2	3
0.8	1.0	0	3	3	1
0.8	1.0	0	3	3	2
0.8	1.0	0.0005361079444057282	3	3	3
1.0	0.0	0	1	1	1
1.0	0.0	0	1	1	2
1.0	0.0	0	1	1	3
1.0	0.0	0	1	2	1
1.0	0.0	0	1	2	2
1.0	0.0	0	1	2	3
1.0	0.0	0.0	1	3	1
1.0	0.0	0	1	3	2
1.0	0.0	0	1	3	3
1.0	0.0	0	2	1	1
1.0	0.0	0	2	1	2
1.0	0.0	0	2	1	3
1.0	0.0	0	2	2	1
1.0	0.0	0	2	2	2
1.0	0.0	0	2	2	3
1.0	0.0	0.0	2	3	1
1.0	0.0	0	2	3	2
1.0	0.0	0	2	3	3
1.0	0.0	0	3	1	1
1.0	0.0	0	3	1	2
1.0	0.0	0	3	1	3
1.0	0.0	0	3	2	1
1.0	0.0	0	3	2	2
1.0	0.0	0	3	2	3
1.0	0.0	0.0	3	3	1
1.0	0.0	0	3	3	2
1.0	0.0	0	3	3	3
1.0	0.2	0	1	1	1
1.0	0.2	0	1	1	2
1.0	0.2	0	1	1	3
1.0	0.2	0	1	2	1
1.0	0.2	0	1	2	2
1.0	0.2	0	1	2	3
1.0	0.2	-0.21015263535731066	1	3	1
1.0	0.2	0.04501220850096388	1	3	2
1.0	0.2	0.16514039344777487	1	3	3
1.0	0.2	0	2	1	1
1.0	0.2	0	2	1	2
1.0	0.2	0	2	1	3
1.0	0.2	0	2	2	1
1.0	0.2	0	2	2	2
1.0	0.2	0	2	2	3
1.0	0.2	-0.002181646448166652	2	3	1
1.0	0.2	0.0027299717970388215	2	3	2
1.0	0.2	-0.0005483259944104035	2	3	3
1.0	0.2	0	3	1	1
1.0	0.2	0	3	1	2
1.0	0.2	0	3	1	3
1.0	0.2	0	3	2	1
1.0	0.2	0	3	2	2
1.0	0.2	0	3	2	3
1.0	0.2	0.21233427296364127	3	3	1
1.0	0.2	-0.04774221544951729	3	3	2
1.0	0.2	-0.16459206484566202	3	3	3
1.0	0.4	0	1	1	1
1.0	0.4	0	1	1	2
1.0	0.4	0	1	1	3
1.0	0.4	0	1	2	1
1.0	0.4	0	1	2	2
1.0	0.4	0	1	2	3
1.0	0.4	-0.00013197144744481193	1	3	1
1.0	0.4	-0.00016945828559755682	1	3	2
1.0	0.4	0.0003014593625039197	1	3	3
1.0	0.4	0	2	1	1
1.0	0.4	0	2	1	2
1.0	0.4	0	2	1	3
1.0	0.4	0	2	2	1
1.0	0.4	0	2	2	2
1.0	0.4	0	2	2	3
1.0	0.4	0.0002640911716995653	2	3	1
1.0	0.4	0.00033915369894829683	2	3	2
1.0	0.4	-0.0006032445249283813	2	3	3
1.0	0.4	0	3	1	1
1.0	0.4	0	3	1	2
1.0	0.4	0	3	1	3
1.0	0.4	0	3	2	1
1.0	0.4	0	3	2	2
1.0	0.4	0	3	2	3
1.0	0.4	-0.00013211300847615348	3	3	1
1.0	0.4	-0.0001696669018542707	3	3	2
1.0	0.4	0.00030178718805018434	3	3	3
1.0	0.6	0	1	1	1
1.0	0.6	0	1	1	2
1.0	0.6	0	1	1	3
1.0	0.6	0	1	2	1
1.0	0.6	0	1	2	2
1.0	0.6	0	1	2	3
1.0	0.6	-7.971459702105221e-5	1	3	1
1.0	0.6	-0.00026809340897671063	1	3	2
1.0	0.6	0.00034779314341903955	1	3	3
1.0	0.6	0	2	1	1
1.0	0.6	0	2	1	2
1.0	0.6	0	2	1	3
1.0	0.6	0	2	2	1
1.0	0.6	0	2	2	2
1.0	0.6	0	2	2	3
1.0	0.6	0.0001594162670413065	2	3	1
1.0	0.6	0.0005361472008988399	2	3	2
1.0	0.6	-0.000695563516003167	2	3	3
1.0	0.6	0	3	1	1
1.0	0.6	0	3	1	2
1.0	0.6	0	3	1	3
1.0	0.6	0	3	2	1
1.0	0.6	0	3	2	2
1.0	0.6	0	3	2	3
1.0	0.6	-7.970190699357893e-5	3	3	1
1.0	0.6	-0.00026805319988199017	3	3	2
1.0	0.6	0.0003477514201684073	3	3	3
1.0	0.8	0	1	1	1
1.0	0.8	0	1	1	2
1.0	0.8	0	1	1	3
1.0	0.8	0	1	2	1
1.0	0.8	0	1	2	2
1.0	0.8	0	1	2	3
1.0	0.8	-2.1414514809192653e-5	1	3	1
1.0	0.8	-0.00020013537959684413	1	3	2
1.0	0.8	0.00022149687820416375	1	3	3
1.0	0.8	0	2	1	1
1.0	0.8	0	2	1	2
1.0	0.8	0	2	1	3
1.0	0.8	0	2	2	1
1.0	0.8	0	2	2	2
1.0	0.8	0	2	2	3
1.0	0.8	4.2828888006849006e-5	2	3	1
1.0	0.8	0.00040025309362557576	2	3	2
1.0	0.8	-0.00044308212728409735	2	3	3
1.0	0.8	0	3	1	1
1.0	0.8	0	3	1	2
1.0	0.8	0	3	1	3
1.0	0.8	0	3	2	1
1.0	0.8	0	3	2	2
1.0	0.8	0	3	2	3
1.0	0.8	-2.1414514809192653e-5	3	3	1
1.0	0.8	-0.00020013537959684413	3	3	2
1.0	0.8	0.00022149687820416375	3	3	3
1.0	1.0	0	1	1	1
1.0	1.0	0	1	1	2
1.0	1.0	0	1	1	3
1.0	1.0	0	1	2	1
1.0	1.0	0	1	2	2
1.0	1.0	0	1	2	3
1.0	1.0	0	1	3	1
1.0	1.0	0	1	3	2
1.0	1.0	0.0	1	3	3
1.0	1.0	0	2	1	1
1.0	1.0	0	2	1	2
1.0	1.0	0	2	1	3
1.0	1.0	0	2	2	1
1.0	1.0	0	2	2	2
1.0	1.0	0	2	2	3
1.0	1.0	0	2	3	1
1.0	1.0	0	2	3	2
1.0	1.0	0.0	2	3	3
1.0	1.0	0	3	1	1
1.0	1.0	0	3	1	2
1.0	1.0	0	3	1	3
1.0	1.0	0	3	2	1
1.0	1.0	0	3	2	2
1.0	1.0	0	3	2	3
1.0	1.0	0	3	3	1
1.0	1.0	0	3	3	2
1.0	1.0	0.0	3	3	3
