# Supplementary material for: Coevolution of male and female mate choice can destabilize reproductive isolation
Source: Nat Commun. 2019 Nov 12;10:5122. doi: 10.1038/s41467-019-12860-9 (PMC6851176; doi:10.1038/s41467-019-12860-9)
Supplement: Supplementary file 5 — Supplementary Software 1 [file 41467_2019_12860_MOESM5_ESM.zip › CodeChoosinessCoevolution/Data/LinkageDisequilibriumtestSelectionGradientDetailledAlpha0.txt]

percentFemale	percentMale	linkageD	genotypeA	genotypeF	genotypeM
0.001	0.001	-0.00019310736975011733	1	1	1
0.001	0.001	6.47781179156752e-5	1	1	2
0.001	0.001	2.333760226373748e-6	1	1	3
0.001	0.001	0.00010856048363282883	1	2	1
0.001	0.001	1.3001139230089595e-5	1	2	2
0.001	0.001	3.0968100294985945e-7	1	2	3
0.001	0.001	3.7814442058931074e-6	1	3	1
0.001	0.001	3.576725991222855e-7	1	3	2
0.001	0.001	7.66416774732783e-9	1	3	3
0.001	0.001	0.0003886498243159675	2	1	1
0.001	0.001	-0.0001318123698406809	2	1	2
0.001	0.001	-4.7435441443904945e-6	2	1	3
0.001	0.001	-0.0002193675561661737	2	2	1
0.001	0.001	-2.3829339589066236e-5	2	2	2
0.001	0.001	-5.460267046898726e-7	2	2	3
0.001	0.001	-7.639006661266305e-6	2	3	1
0.001	0.001	-6.417134604882927e-7	2	3	2
0.001	0.001	-1.2841557751764913e-8	2	3	3
0.001	0.001	-0.00019313717207250503	3	1	1
0.001	0.001	6.479301907686905e-5	3	1	2
0.001	0.001	2.333993057017402e-6	3	1	3
0.001	0.001	0.00010856607156827652	3	2	1
0.001	0.001	1.3001488476055076e-5	3	2	2
0.001	0.001	3.09702830822702e-7	3	2	3
0.001	0.001	3.781502413554021e-6	3	3	1
0.001	0.001	3.57690789016321e-7	3	3	2
0.001	0.001	7.664395121003274e-9	3	3	3
0.001	0.0509	-0.002771514345693976	1	1	1
0.001	0.0509	0.0018361597359459747	1	1	2
0.001	0.0509	0.000808413897813668	1	1	3
0.001	0.0509	-0.00012883660968386786	1	2	1
0.001	0.0509	0.00018420892296928774	1	2	2
0.001	0.0509	6.737584391873876e-5	1	2	3
0.001	0.0509	-1.240818932231498e-6	1	3	1
0.001	0.0509	4.074848457913724e-6	1	3	2
0.001	0.0509	1.3428292576601409e-6	1	3	3
0.001	0.0509	0.005615284386956104	2	1	1
0.001	0.0509	-0.0037235252352648407	2	1	2
0.001	0.0509	-0.0016379341012779207	2	1	3
0.001	0.0509	0.0001878094724624066	2	2	1
0.001	0.0509	-0.0003189739006026239	2	2	2
0.001	0.0509	-0.0001143532829095109	2	2	3
0.001	0.0509	1.0802446282528588e-7	2	3	1
0.001	0.0509	-6.470781854282554e-6	2	3	2
0.001	0.0509	-1.99156669907495e-6	2	3	3
0.001	0.0509	-0.0027716074691388204	3	1	1
0.001	0.0509	0.0018361998098966048	3	1	2
0.001	0.0509	0.0008084259539434743	3	1	3
0.001	0.0509	-0.00012882948560057061	3	2	1
0.001	0.0509	0.00018421137269269625	3	2	2
0.001	0.0509	6.737658942979974e-5	3	2	3
0.001	0.0509	-1.2405636376181407e-6	3	3	1
0.001	0.0509	4.074980425932607e-6	3	3	2
0.001	0.0509	1.342849870645184e-6	3	3	3
0.001	0.1008	-0.004501585678224118	1	1	1
0.001	0.1008	0.0022061452388964925	1	1	2
0.001	0.1008	0.00216720429128104	1	1	3
0.001	0.1008	-0.00027173831035420815	1	2	1
0.001	0.1008	0.00022177645993027434	1	2	2
0.001	0.1008	0.0001739762967805764	1	2	3
0.001	0.1008	-4.070870695289773e-6	1	3	1
0.001	0.1008	4.909694165524883e-6	1	3	2
0.001	0.1008	3.3810374022649945e-6	1	3	3
0.001	0.1008	0.009110847587125548	2	1	1
0.001	0.1008	-0.0044696662024974465	2	1	2
0.001	0.1008	-0.004384719815803323	2	1	3
0.001	0.1008	0.0004393417456127133	2	2	1
0.001	0.1008	-0.0003880702366165483	2	2	2
0.001	0.1008	-0.00029929542814899606	2	2	3
0.001	0.1008	4.603785166512451e-6	2	3	1
0.001	0.1008	-7.937623095592093e-6	2	3	2
0.001	0.1008	-5.1056452809297565e-6	2	3	3
0.001	0.1008	-0.004501570777062924	3	1	1
0.001	0.1008	0.0022061601400576863	3	1	2
0.001	0.1008	0.002167196840700443	3	1	3
0.001	0.1008	-0.0002717420356445066	3	2	1
0.001	0.1008	0.00022177087199482665	3	2	2
0.001	0.1008	0.00017397571470396727	3	2	3
0.001	0.1008	-4.0709871106116e-6	3	3	1
0.001	0.1008	4.9095486463725994e-6	3	3	2
0.001	0.1008	3.381015574392152e-6	3	3	3
0.001	0.1507	-0.005731850629296764	1	1	1
0.001	0.1507	0.0017654065541972686	1	1	2
0.001	0.1507	0.0038368763606772688	1	1	3
0.001	0.1507	-0.0003702896698313555	1	2	1
0.001	0.1507	0.00019408826525801372	1	2	2
0.001	0.1507	0.0003014320084012627	1	2	3
0.001	0.1507	-5.981597210927083e-6	1	3	1
0.001	0.1507	4.473596850780207e-6	1	3	2
0.001	0.1507	5.7684690333286925e-6	1	3	3
0.001	0.1507	0.0115897510161459	2	1	1
0.001	0.1507	-0.0035764996510189995	2	1	2
0.001	0.1507	-0.0077542910704434045	2	1	3
0.001	0.1507	0.0006185831550169565	2	2	1
0.001	0.1507	-0.0003440559453257233	2	2	2
0.001	0.1507	-0.0005250037926880675	2	2	3
0.001	0.1507	7.820314634181437e-6	2	3	1
0.001	0.1507	-7.454837308865336e-6	2	3	2
0.001	0.1507	-8.886724452825118e-6	2	3	3
0.001	0.1507	-0.005731828277554973	3	1	1
0.001	0.1507	0.0017653916530360747	3	1	2
0.001	0.1507	0.003836868910096672	3	1	3
0.001	0.1507	-0.000370287341524919	3	2	1
0.001	0.1507	0.00019408919658058833	3	2	2
0.001	0.1507	0.00030143410387705556	3	2	3
0.001	0.1507	-5.9815026234780986e-6	3	3	1
0.001	0.1507	4.473625954610664e-6	3	3	2
0.001	0.1507	5.768494499180342e-6	3	3	3
0.001	0.2006	-0.006585089989730009	1	1	1
0.001	0.2006	0.0007362658839986103	1	1	2
0.001	0.2006	0.005718208693782527	1	1	3
0.001	0.2006	-0.0004375172492982792	1	2	1
0.001	0.2006	0.00012151672889087854	1	2	2
0.001	0.2006	0.00044228636129204756	1	2	3
0.001	0.2006	-7.269183150805639e-6	1	3	1
0.001	0.2006	3.1972087865452393e-6	1	3	2
0.001	0.2006	8.36664402774744e-6	1	3	3
0.001	0.2006	0.013304165396233483	2	1	1
0.001	0.2006	-0.0014970812611365958	2	1	2
0.001	0.2006	-0.011545949241212716	2	1	3
0.001	0.2006	0.000745392126906096	2	2	1
0.001	0.2006	-0.00021928093090956523	2	2	2
0.001	0.2006	-0.0007786800651051161	2	2	3
0.001	0.2006	1.0138792603734873e-5	2	3	1
0.001	0.2006	-5.597377926078027e-6	2	3	2
0.001	0.2006	-1.3130667042381784e-5	2	3	3
0.001	0.2006	-0.006585068706633626	3	1	1
0.001	0.2006	0.0007362520621814472	3	1	2
0.001	0.2006	0.0057182142634322475	3	1	3
0.001	0.2006	-0.000437517805696252	3	2	1
0.001	0.2006	0.00012151116956324488	3	2	2
0.001	0.2006	0.00044228459816106173	3	2	3
0.001	0.2006	-7.269206787429385e-6	3	3	1
0.001	0.2006	3.1971358396133784e-6	3	3	2
0.001	0.2006	8.366579841739979e-6	3	3	3
0.001	0.2505	-0.007130563271534773	1	1	1
0.001	0.2505	-0.0007419656642570216	1	1	2
0.001	0.2505	0.007741127749946272	1	1	3
0.001	0.2505	-0.0004803118203378495	1	2	1
0.001	0.2505	1.5928769771213908e-5	1	2	2
0.001	0.2505	0.0005914393556616642	1	2	3
0.001	0.2505	-8.085679911767337e-6	1	3	1
0.001	0.2505	1.3207682459212729e-6	1	3	2
0.001	0.2505	1.1083512615938144e-5	1	3	3
0.001	0.2505	0.014396085420209759	2	1	1
0.001	0.2505	0.0014851375163880964	2	1	2
0.001	0.2505	-0.01561851649492324	2	1	3
0.001	0.2505	0.000830087313539167	2	2	1
0.001	0.2505	-3.305583723198571e-5	2	2	2
0.001	0.2505	-0.0010511459304496477	2	2	3
0.001	0.2505	1.1745016640550188e-5	2	3	1
0.001	0.2505	-2.694057380748182e-6	2	3	2
0.001	0.2505	-1.768819788901782e-5	2	3	3
0.001	0.2505	-0.0071305846678270945	3	1	1
0.001	0.2505	-0.0007419936114926584	3	1	2
0.001	0.2505	0.007741151001269542	3	1	3
0.001	0.2505	-0.0004803117998217494	3	2	1
0.001	0.2505	1.592787583569802e-5	3	2	2
0.001	0.2505	0.0005914393725289773	3	2	3
0.001	0.2505	-8.085702059112493e-6	3	3	1
0.001	0.2505	1.320767547459802e-6	3	3	2
0.001	0.2505	1.1083497684974262e-5	3	3	3
0.001	0.3004	-0.007414974446236955	1	1	1
0.001	0.3004	-0.002561604032163739	1	1	2
0.001	0.3004	0.009844712618651344	1	1	3
0.001	0.3004	-0.0005030812335244644	1	2	1
0.001	0.3004	-0.00011403453722316076	1	2	2
0.001	0.3004	0.0007445798934518294	1	2	3
0.001	0.3004	-8.52581502940725e-6	1	3	1
0.001	0.3004	-9.876761580961298e-7	1	3	2
0.001	0.3004	1.384326550578577e-5	1	3	3
0.001	0.3004	0.014961022154646272	2	1	1
0.001	0.3004	0.00515206295592735	2	1	2
0.001	0.3004	-0.019849568591092645	2	1	3
0.001	0.3004	0.0008793453697790998	2	2	1
0.001	0.3004	0.00020004812333973554	2	2	2
0.001	0.3004	-0.0013343367875755085	2	2	3
0.001	0.3004	1.2755238450177324e-5	2	3	1
0.001	0.3004	1.0114453109523458e-6	2	3	2
0.001	0.3004	-2.2426383854115165e-5	2	3	3
0.001	0.3004	-0.007414993072688447	3	1	1
0.001	0.3004	-0.0025615742298413513	3	1	2
0.001	0.3004	0.009844682816328956	3	1	3
0.001	0.3004	-0.0005030819320163953	3	2	1
0.001	0.3004	-0.0001140308119328623	3	2	2
0.001	0.3004	0.0007445798934518294	3	2	3
0.001	0.3004	-8.52582594334367e-6	3	3	1
0.001	0.3004	-9.877780215027283e-7	3	3	2
0.001	0.3004	1.3843243677912927e-5	3	3	3
0.001	0.3503	-0.0074736196313147304	1	1	1
0.001	0.3503	-0.004627470073981482	1	1	2
0.001	0.3503	0.011969329200517742	1	1	3
0.001	0.3503	-0.000509001104669764	1	2	1
0.001	0.3503	-0.00026112898865967085	1	2	2
0.001	0.3503	0.0008975759358231371	1	2	3
0.001	0.3503	-8.656073719522084e-6	1	3	1
0.001	0.3503	-3.5925032744859036e-6	1	3	2
0.001	0.3503	1.657431007192191e-5	1	3	3
0.001	0.3503	0.015071216439837963	2	1	1
0.001	0.3503	0.009311767652717434	2	1	2
0.001	0.3503	-0.02411942675762392	2	1	3
0.001	0.3503	0.0008980780857647005	2	2	1
0.001	0.3503	0.00046735237010203656	2	2	2
0.001	0.3503	-0.0016203263504981106	2	2	3
0.001	0.3503	1.325301696725905e-5	2	3	1
0.001	0.3503	5.3093013610474985e-6	2	3	2
0.001	0.3503	-2.7213755031052896e-5	2	3	3
0.001	0.3503	-0.007473614040898302	3	1	1
0.001	0.3503	-0.004627526880231103	3	1	2
0.001	0.3503	0.011969346873569237	3	1	3
0.001	0.3503	-0.0005090012471013691	3	2	1
0.001	0.3503	-0.0002611251643743571	3	2	2
0.001	0.3503	0.0008975760540297544	3	2	3
0.001	0.3503	-8.65607273435354e-6	3	3	1
0.001	0.3503	-3.59245931128775e-6	3	3	2
0.001	0.3503	1.6574303744325814e-5	3	3	3
0.001	0.4002	-0.007335625401741402	1	1	1
0.001	0.4002	-0.006848509150002874	1	1	2
0.001	0.4002	0.014052845893703203	1	1	3
0.001	0.4002	-0.0005005744741088409	1	2	1
0.001	0.4002	-0.00041867454532621036	1	2	2
0.001	0.4002	0.0010461483423866939	1	2	3
0.001	0.4002	-8.52718286797608e-6	1	3	1
0.001	0.4002	-6.372594043655832e-6	1	3	2
0.001	0.4002	1.9203339530136183e-5	1	3	3
0.001	0.4002	0.014785828896438195	2	1	1
0.001	0.4002	0.01378026397565782	2	1	2
0.001	0.4002	-0.028303727045901644	2	1	3
0.001	0.4002	0.0008902600067166155	2	2	1
0.001	0.4002	0.000756751433382892	2	2	2
0.001	0.4002	-0.0019008371674754127	2	2	3
0.001	0.4002	1.330490133722524e-5	2	3	1
0.001	0.4002	1.000039272623982e-5	2	3	2
0.001	0.4002	-3.19128122604291e-5	2	3	3
0.001	0.4002	-0.007335599231051329	3	1	1
0.001	0.4002	-0.006848542773348426	3	1	2
0.001	0.4002	0.014052838460373404	3	1	3
0.001	0.4002	-0.0005005714202509942	3	2	1
0.001	0.4002	-0.00041867005449729676	3	2	2
0.001	0.4002	0.001046153528615302	3	2	3
0.001	0.4002	-8.527145719141467e-6	3	3	1
0.001	0.4002	-6.372508130129322e-6	3	3	2
0.001	0.4002	1.9203421591581197e-5	3	3	3
0.001	0.4501	-0.007026588267287422	1	1	1
0.001	0.4501	-0.009131226605370635	1	1	2
0.001	0.4501	0.01602778874908989	1	1	3
0.001	0.4501	-0.00047988233640038113	1	2	1
0.001	0.4501	-0.0005800375226355584	1	2	2
0.001	0.4501	0.0011856750121071926	1	2	3
0.001	0.4501	-8.180165275548252e-6	1	3	1
0.001	0.4501	-9.21062854633892e-6	1	3	2
0.001	0.4501	2.16513056887648e-5	1	3	3
0.001	0.4501	0.014156981052958165	2	1	1
0.001	0.4501	0.01837008016821734	2	1	2
0.001	0.4501	-0.03226707137644297	2	1	3
0.001	0.4501	0.0008593561470560764	2	2	1
0.001	0.4501	0.0010559817924250987	2	2	2
0.001	0.4501	-0.0021668624296002584	2	2	3
0.001	0.4501	1.2968512389858023e-5	2	3	1
0.001	0.4501	1.4883754774548512e-5	2	3	2
0.001	0.4501	-3.6373516802091436e-5	2	3	3
0.001	0.4501	-0.00702659199257772	3	1	1
0.001	0.4501	-0.009131271308854216	3	1	2
0.001	0.4501	0.01602783345257347	3	1	3
0.001	0.4501	-0.0004798818707390938	3	2	1
0.001	0.4501	-0.0005800300720549614	3	2	2
0.001	0.4501	0.0011856796687200657	3	2	3
0.001	0.4501	-8.18014344767541e-6	3	3	1
0.001	0.4501	-9.210526682932322e-6	3	3	2
0.001	0.4501	2.1651422104086628e-5	3	3	3
0.001	0.5	-0.006570442777294273	1	1	1
0.001	0.5	-0.011376694993275371	1	1	2
0.001	0.5	0.017819084158762127	1	1	3
0.001	0.5	-0.0004488015354893449	1	2	1
0.001	0.5	-0.0007383219248593489	1	2	2
0.001	0.5	0.0013110135865333251	1	2	3
0.001	0.5	-7.650732990099298e-6	1	3	1
0.001	0.5	-1.1987113677287695e-5	1	3	2
0.001	0.5	2.3830700392320767e-5	1	3	3
0.001	0.5	0.013232966202533843	2	1	1
0.001	0.5	0.022882235839852993	2	1	2
0.001	0.5	-0.0358589914078522	2	1	3
0.001	0.5	0.0008085468438560266	2	2	1
0.001	0.5	0.0013520669060922627	2	2	2
0.001	0.5	-0.002408375311270033	2	2	3
0.001	0.5	1.2296326479234186e-5	2	3	1
0.001	0.5	1.97471180142122e-5	2	3	2
0.001	0.5	-4.0428799554147134e-5	2	3	3
0.001	0.5	-0.006570447295529629	3	1	1
0.001	0.5	-0.011376664390430613	3	1	2
0.001	0.5	0.017819097204857998	3	1	3
0.001	0.5	-0.00044880250289290125	3	2	1
0.001	0.5	-0.0007383260007003314	3	2	2
0.001	0.5	0.001311010755180064	3	2	3
0.001	0.5	-7.65074788571417e-6	3	3	1
0.001	0.5	-1.1987190851646965e-5	3	3	2
0.001	0.5	2.3830584675487056e-5	3	3	3
0.001	0.5499	-0.005990335132385276	1	1	1
0.001	0.5499	-0.013476831532001382	1	1	2
0.001	0.5499	0.019341838523604854	1	1	3
0.001	0.5499	-0.00040907395546021185	1	2	1
0.001	0.5499	-0.0008861198384827827	1	2	2
0.001	0.5499	0.001416326702401766	1	2	3
0.001	0.5499	-6.971202988217596e-6	1	3	1
0.001	0.5499	-1.4575024196071133e-5	1	3	2
0.001	0.5499	2.564150799191407e-5	1	3	3
0.001	0.5499	0.012060487803671856	2	1	1
0.001	0.5499	0.02709973486333926	2	1	2
0.001	0.5499	-0.03890980345826314	2	1	3
0.001	0.5499	0.000740901293498544	2	2	1
0.001	0.5499	0.0016308537095272371	2	2	2
0.001	0.5499	-0.002614045131226702	2	2	3
0.001	0.5499	1.133862242179157e-5	2	3	1
0.001	0.5499	2.436017853621949e-5	2	3	2
0.001	0.5499	-4.3889765646781164e-5	2	3	3
0.001	0.5499	-0.005990327685901586	3	1	1
0.001	0.5499	-0.013476812442002079	3	1	2
0.001	0.5499	0.019341793353080422	3	1	3
0.001	0.5499	-0.00040907384454810336	3	2	1
0.001	0.5499	-0.0008861172784848399	3	2	2
0.001	0.5499	0.001416334080594394	3	2	3
0.001	0.5499	-6.97119224594284e-6	3	3	1
0.001	0.5499	-1.4574977411786787e-5	3	3	2
0.001	0.5499	2.5641651674682093e-5	3	3	3
0.001	0.5998	-0.005309586819068592	1	1	1
0.001	0.5998	-0.015311471746340594	1	1	2
0.001	0.5998	0.020499685088210373	1	1	3
0.001	0.5998	-0.0003624034637079545	1	2	1
0.001	0.5998	-0.0010152475466122125	1	2	2
0.001	0.5998	0.001495008369496842	1	2	3
0.001	0.5998	-6.172390496844941e-6	1	3	1
0.001	0.5998	-1.6835393010134375e-5	1	3	2
0.001	0.5998	2.6970836753068033e-5	1	3	3
0.001	0.5998	0.010686667569850221	2	1	1
0.001	0.5998	0.030781847501505102	2	1	2
0.001	0.5998	-0.04122594395436538	2	1	3
0.001	0.5998	0.000659494080520003	2	2	1
0.001	0.5998	0.0018767126407400695	2	2	2
0.001	0.5998	-0.0027709482002916865	2	2	3
0.001	0.5998	1.0145711477536852e-5	2	3	1
0.001	0.5998	2.8468392722073014e-5	2	3	2
0.001	0.5998	-4.654072281738198e-5	2	3	3
0.001	0.5998	-0.005309581231133145	3	1	1
0.001	0.5998	-0.015311464295759997	3	1	2
0.001	0.5998	0.020499655285887985	3	1	3
0.001	0.5998	-0.000362403114461989	3	2	1
0.001	0.5998	-0.0010152433556606267	3	2	2
0.001	0.5998	0.0014950232706580358	3	2	3
0.001	0.5998	-6.1723868588661335e-6	3	3	1
0.001	0.5998	-1.6835283870770163e-5	3	3	2
0.001	0.5998	2.697104047988123e-5	3	3	3
0.001	0.6497	-0.004552471891603764	1	1	1
0.001	0.6497	-0.016745682594895797	1	1	2
0.001	0.6497	0.021181981065339667	1	1	3
0.001	0.6497	-0.0003105186141864004	1	2	1
0.001	0.6497	-0.0011165574967349576	1	2	2
0.001	0.6497	0.001539407947397398	1	2	3
0.001	0.6497	-5.284906741426645e-6	1	3	1
0.001	0.6497	-1.8613291879251772e-5	1	3	2
0.001	0.6497	2.7686887115326475e-5	1	3	3
0.001	0.6497	0.009160293075420703	2	1	1
0.001	0.6497	0.033657821300847796	2	1	2
0.001	0.6497	-0.04258589188257969	2	1	3
0.001	0.6497	0.0005674991752469137	2	2	1
0.001	0.6497	0.0020720853892058824	2	2	2
0.001	0.6497	-0.0028642610753879475	2	2	3
0.001	0.6497	8.769337398399897e-6	2	3	1
0.001	0.6497	3.1786678138478515e-5	2	3	2
0.001	0.6497	-4.813362147145319e-5	2	3	3
0.001	0.6497	-0.004552483067474659	3	1	1
0.001	0.6497	-0.016745734748959976	3	1	2
0.001	0.6497	0.02118207047230683	3	1	3
0.001	0.6497	-0.00031051890522470495	3	2	1
0.001	0.6497	-0.0011165560997510957	3	2	2
0.001	0.6497	0.0015394153979779949	3	2	3
0.001	0.6497	-5.28490401294254e-6	3	3	1
0.001	0.6497	-1.861327005137893e-5	3	3	2
0.001	0.6497	2.7687003530648302e-5	3	3	3
0.001	0.6996	-0.003745004457527257	1	1	1
0.001	0.6996	-0.017626414256234957	1	1	2
0.001	0.6996	0.021262034984778078	1	1	3
0.001	0.6996	-0.00025523942013120076	1	2	1
0.001	0.6996	-0.0011796971811182657	1	2	2
0.001	0.6996	0.001540703884798076	1	2	3
0.001	0.6996	-4.340449729788999e-6	1	3	1
0.001	0.6996	-1.9734349752538086e-5	1	3	2
0.001	0.6996	2.7637422194654677e-5	1	3	3
0.001	0.6996	0.007533584641769753	2	1	1
0.001	0.6996	0.03542053390285106	2	1	2
0.001	0.6996	-0.04273550503607057	2	1	3
0.001	0.6996	0.000468308912281725	2	2	1
0.001	0.6996	0.0021970732194328694	2	2	2
0.001	0.6996	-0.002876919138035455	2	2	3
0.001	0.6996	7.264518284125174e-6	2	3	1
0.001	0.6996	3.399267040645151e-5	2	3	2
0.001	0.6996	-4.838273051600099e-5	2	3	3
0.001	0.6996	-0.003744999800914384	3	1	1
0.001	0.6996	-0.01762638445391257	3	1	2
0.001	0.6996	0.02126200518245569	3	1	3
0.001	0.6996	-0.00025523901267757436	3	2	1
0.001	0.6996	-0.0011796953184731165	3	2	2
0.001	0.6996	0.0015406945715723298	3	2	3
0.001	0.6996	-4.340443818073437e-6	3	3	1
0.001	0.6996	-1.9734298820834787e-5	3	3	2
0.001	0.6996	2.763739309082422e-5	3	3	3
0.001	0.7495	-0.0029160127274002077	1	1	1
0.001	0.7495	-0.017779370043546433	1	1	2
0.001	0.7495	0.020594791930334033	1	1	3
0.001	0.7495	-0.0001985586880860695	1	2	1
0.001	0.7495	-0.0011929118972258722	1	2	2
0.001	0.7495	0.0014887679272828983	1	2	3
0.001	0.7495	-3.3734003182417553e-6	1	3	1
0.001	0.7495	-2.0000463587184874e-5	1	3	2
0.001	0.7495	2.6647257972502386e-5	1	3	3
0.001	0.7495	0.005864534639337178	2	1	1
0.001	0.7495	0.0357207731239437	2	1	2
0.001	0.7495	-0.04138418268360186	2	1	3
0.001	0.7495	0.00036566472295895635	2	2	1
0.001	0.7495	0.0022290711141764925	2	2	2
0.001	0.7495	-0.0027893503694760603	2	2	3
0.001	0.7495	5.691693745915365e-6	2	3	1
0.001	0.7495	3.472024257192847e-5	2	3	2
0.001	0.7495	-4.6958776656991994e-5	2	3	3
0.001	0.7495	-0.002916015559501846	3	1	1
0.001	0.7495	-0.01777937654054118	3	1	2
0.001	0.7495	0.020594770983858257	3	1	3
0.001	0.7495	-0.0001985590411315062	3	2	1
0.001	0.7495	-0.0011929104589050868	3	2	2
0.001	0.7495	0.0014887758724761412	3	2	3
0.001	0.7495	-3.373404493456289e-6	3	3	1
0.001	0.7495	-2.0000499619262532e-5	3	3	2
0.001	0.7495	2.6647235635657827e-5	3	3	3
0.001	0.7994	-0.0020988959962407235	1	1	1
0.001	0.7994	-0.017006930128464007	1	1	2
0.001	0.7994	0.01901641176904456	1	1	3
0.001	0.7994	-0.0001427680923897227	1	2	1
0.001	0.7994	-0.0011428687862538632	1	2	2
0.001	0.7994	0.0013721341293848957	1	2	3
0.001	0.7994	-2.4229393832446574e-6	1	3	1
0.001	0.7994	-1.9187518205737982e-5	1	3	2
0.001	0.7994	2.451623146828392e-5	1	3	3
0.001	0.7994	0.00422018274967274	2	1	1
0.001	0.7994	0.034162011714395285	2	1	2
0.001	0.7994	-0.03820339422364022	2	1	3
0.001	0.7994	0.0002638757925671413	2	2	1
0.001	0.7994	0.0021424297458971864	2	2	2
0.001	0.7994	-0.00257928961366234	2	2	3
0.001	0.7994	4.1201871867945125e-6	2	3	1
0.001	0.7994	3.355400186907371e-5	2	3	2
0.001	0.7994	-4.3485470554437925e-5	2	3	3
0.001	0.7994	-0.002098900420022953	3	1	1
0.001	0.7994	-0.017006952480205798	3	1	2
0.001	0.7994	0.01901644157136695	3	1	3
0.001	0.7994	-0.00014276848529143387	3	2	1
0.001	0.7994	-0.0011428734428667363	3	2	2
0.001	0.7994	0.0013721229535140003	3	2	3
0.001	0.7994	-2.4229439307181662e-6	3	3	1
0.001	0.7994	-1.9187623707123388e-5	3	3	2
0.001	0.7994	2.4516115052962092e-5	3	3	3
0.001	0.8493	-0.0013344128058896997	1	1	1
0.001	0.8493	-0.01508753133683153	1	1	2
0.001	0.8493	0.016346684823664415	1	1	3
0.001	0.8493	-9.065107357508913e-5	1	2	1
0.001	0.8493	-0.0010146711816359077	1	2	2
0.001	0.8493	0.0011780596763074046	1	2	3
0.001	0.8493	-1.5364715153010805e-6	1	3	1
0.001	0.8493	-1.7045538466442303e-5	1	3	2
0.001	0.8493	2.1022422598883502e-5	1	3	3
0.001	0.8493	0.0026823888470271498	2	1	1
0.001	0.8493	0.030300074563399584	2	1	2
0.001	0.8493	-0.03283210801261126	2	1	3
0.001	0.8493	0.00016817829830867475	2	2	1
0.001	0.8493	0.0019083653429979495	2	2	2
0.001	0.8493	-0.0022220396759465976	2	2	3
0.001	0.8493	2.633826593484067e-6	2	3	1
0.001	0.8493	3.0027127194173074e-5	2	3	2
0.001	0.8493	-3.754240596391654e-5	2	3	3
0.001	0.8493	-0.0013344135653220283	3	1	1
0.001	0.8493	-0.015087531022358512	3	1	2
0.001	0.8493	0.016346678756954336	3	1	3
0.001	0.8493	-9.065112055645034e-5	3	2	1
0.001	0.8493	-0.0010146716162874243	3	2	2
0.001	0.8493	0.001178072402371541	3	2	3
0.001	0.8493	-1.536472014122286e-6	3	3	1
0.001	0.8493	-1.7045523244594825e-5	3	3	2
0.001	0.8493	2.102282625979267e-5	3	3	3
0.001	0.8992	-0.0006755864352559855	1	1	1
0.001	0.8992	-0.011781994578860915	1	1	2
0.001	0.8992	0.012400334288539316	1	1	3
0.001	0.8992	-4.581848270677646e-5	1	2	1
0.001	0.8992	-0.0007923425941167863	1	2	2
0.001	0.8992	0.000893595002634473	1	2	3
0.001	0.8992	-7.753282591935796e-7	1	3	1
0.001	0.8992	-1.3308588859993707e-5	1	3	2
0.001	0.8992	1.594131112757634e-5	1	3	3
0.001	0.8992	0.0013576606556951524	2	1	1
0.001	0.8992	0.023656022598537683	2	1	2
0.001	0.8992	-0.024899098699364602	2	1	3
0.001	0.8992	8.535971639620655e-5	2	2	1
0.001	0.8992	0.0014956602084116298	2	2	2
0.001	0.8992	-0.0016918797712467083	2	2	3
0.001	0.8992	1.3408692012852211e-6	2	3	1
0.001	0.8992	2.36307626912153e-5	2	3	2
0.001	0.8992	-2.868650655411875e-5	2	3	3
0.001	0.8992	-0.000675586784501951	3	1	1
0.001	0.8992	-0.01178200575473181	3	1	2
0.001	0.8992	0.012400334288539316	3	1	3
0.001	0.8992	-4.581851181060692e-5	3	2	1
0.001	0.8992	-0.0007923442239312919	3	2	2
0.001	0.8992	0.0008935931399893238	3	2	3
0.001	0.8992	-7.753295097487945e-7	3	3	1
0.001	0.8992	-1.3308596135951321e-5	3	3	2
0.001	0.8992	1.5941456646728625e-5	3	3	3
0.001	0.9491	-0.00019580962710057012	1	1	1
0.001	0.9491	-0.006857221167927596	1	1	2
0.001	0.9491	0.007018064766542154	1	1	3
0.001	0.9491	-1.3249220723866852e-5	1	2	1
0.001	0.9491	-0.00046066474744392203	1	2	2
0.001	0.9491	0.0005078316367912103	1	2	3
0.001	0.9491	-2.2370643892527092e-7	1	3	1
0.001	0.9491	-7.728960414480195e-6	1	3	2
0.001	0.9491	9.088372369753987e-6	1	3	3
0.001	0.9491	0.0003933648684326842	2	1	1
0.001	0.9491	0.01376387217169154	2	1	2
0.001	0.9491	-0.014087111887686278	2	1	3
0.001	0.9491	2.4808996009229256e-5	2	2	1
0.001	0.9491	0.0008734915613788688	2	2	2
0.001	0.9491	-0.000966149164543299	2	2	3
0.001	0.9491	3.910019635508565e-7	2	3	1
0.001	0.9491	1.3855364202729344e-5	2	3	2
0.001	0.9491	-1.6518208746879645e-5	2	3	3
0.001	0.9491	-0.0001958092406998328	3	1	1
0.001	0.9491	-0.006857199733600439	3	1	2
0.001	0.9491	0.007018058211378131	3	1	3
0.001	0.9491	-1.3249185555447338e-5	3	2	1
0.001	0.9491	-0.0004606629342446308	3	2	2
0.001	0.9491	0.0005078574532404283	3	2	3
0.001	0.9491	-2.2370582376465902e-7	3	3	1
0.001	0.9491	-7.728921040437963e-6	3	3	2
0.001	0.9491	9.089011017111859e-6	3	3	3
0.001	0.999	-8.628998828423164e-8	1	1	1
0.001	0.999	-0.00015269758918238163	1	1	2
0.001	0.999	0.00014444103831384725	1	1	3
0.001	0.999	-5.817311029534851e-9	1	2	1
0.001	0.999	-1.0226963964472308e-5	1	2	2
0.001	0.999	1.8351973929357085e-5	1	2	3
0.001	0.999	-9.788700208442761e-11	1	3	1
0.001	0.999	-1.7107911959109326e-7	1	3	2
0.001	0.999	4.437235322682061e-7	1	3	3
0.001	0.999	1.7326506663095123e-7	2	1	1
0.001	0.999	0.0003063535024374448	2	1	2
0.001	0.999	-0.000289753656498859	2	1	3
0.001	0.999	1.0971419578135304e-8	2	2	1
0.001	0.999	1.952594940599745e-5	2	2	2
0.001	0.999	-3.576405281656967e-5	2	2	3
0.001	0.999	1.7363440057181637e-10	2	3	1
0.001	0.999	3.1110092019561795e-7	2	3	2
0.001	0.999	-8.564373233075652e-7	2	3	3
0.001	0.999	-8.628972893613309e-8	3	1	1
0.001	0.999	-0.0001526968615866202	3	1	2
0.001	0.999	0.00014444103831384725	3	1	3
0.001	0.999	-5.817295597434809e-9	3	2	1
0.001	0.999	-1.0226925765694833e-5	3	2	2
0.001	0.999	1.8350111284207854e-5	3	2	3
0.001	0.999	-9.788675401897055e-11	3	3	1
0.001	0.999	-1.7107857957861408e-7	3	3	2
0.001	0.999	4.4395636291186e-7	3	3	3
0.0509	0.001	-0.004267722922765366	1	1	1
0.0509	0.001	-0.0002506503946431548	1	1	2
0.0509	0.001	-3.6299135000525135e-6	1	1	3
0.0509	0.001	0.002879897192871822	1	2	1
0.0509	0.001	0.0002422173525648769	1	2	2
0.0509	0.001	4.849071685595699e-6	1	2	3
0.0509	0.001	0.0012945881287446722	1	3	1
0.0509	0.001	9.869550302892265e-5	1	3	2
0.0509	0.001	1.8458500837193578e-6	1	3	3
0.0509	0.001	0.008615139789476728	2	1	1
0.0509	0.001	0.0004243050300083047	2	1	2
0.0509	0.001	4.651589998888497e-6	2	1	3
0.0509	0.001	-0.005815243131658349	2	2	1
0.0509	0.001	-0.00043062216590510245	2	2	2
0.0509	0.001	-7.876807881572543e-6	2	2	3
0.0509	0.001	-0.0026131415267782246	2	3	1
0.0509	0.001	-0.00017419391045862148	2	3	2
0.0509	0.001	-2.9045924551741343e-6	2	3	3
0.0509	0.001	-0.004267676361048384	3	1	1
0.0509	0.001	-0.00025064464345960803	3	1	2
0.0509	0.001	-3.6298956282104593e-6	3	1	3
0.0509	0.001	0.0028798622547332314	3	2	1
0.0509	0.001	0.00024221426505777535	3	2	2
0.0509	0.001	4.8490238914794054e-6	3	2	3
0.0509	0.001	0.0012945876886146183	3	3	1
0.0509	0.001	9.869513027333681e-5	3	3	2
0.0509	0.001	1.8458425057104977e-6	3	3	3
0.0509	0.0509	-0.0037938977763484205	1	1	1
0.0509	0.0509	-0.0008452857287456345	1	1	2
0.0509	0.0509	8.902506125415752e-5	1	1	3
0.0509	0.0509	0.00010592012805028111	1	2	1
0.0509	0.0509	0.0023386328952421653	1	2	2
0.0509	0.0509	0.0007019411941592028	1	2	3
0.0509	0.0509	0.0003843508610344333	1	3	1
0.0509	0.0509	0.0008072292498468242	1	3	2
0.0509	0.0509	0.00021218230544049104	1	3	3
0.0509	0.0509	0.010058688532112448	2	1	1
0.0509	0.0509	-4.0592573736591975e-5	2	1	2
0.0509	0.0509	-0.0009176688570442463	2	1	3
0.0509	0.0509	-0.0019246370814967745	2	2	1
0.0509	0.0509	-0.0034746172208513434	2	2	2
0.0509	0.0509	-0.0008936644758036445	2	2	3
0.0509	0.0509	-0.0015267187853208776	2	3	1
0.0509	0.0509	-0.0010858505010380038	2	3	2
0.0509	0.0509	-0.00019494327322336618	2	3	3
0.0509	0.0509	-0.0037938894087760633	3	1	1
0.0509	0.0509	-0.000845298218319121	3	1	2
0.0509	0.0509	8.901858528842163e-5	3	1	3
0.0509	0.0509	0.0001059150890561425	3	2	1
0.0509	0.0509	0.0023386218925419908	3	2	2
0.0509	0.0509	0.0007019392027382606	3	2	3
0.0509	0.0509	0.00038434811035855006	3	3	1
0.0509	0.0509	0.0008072253957805775	3	3	2
0.0509	0.0509	0.00021218180177025444	3	3	3
0.0509	0.1008	-0.003991525065012172	1	1	1
0.0509	0.1008	-0.0010424780141600754	1	1	2
0.0509	0.1008	0.00044077921260493244	1	1	3
0.0509	0.1008	-0.001318832776304256	1	2	1
0.0509	0.1008	0.0027925316170245157	1	2	2
0.0509	0.1008	0.001703376537032007	1	2	3
0.0509	0.1008	-4.037783671083286e-5	1	3	1
0.0509	0.1008	0.0009626809971453737	1	3	2
0.0509	0.1008	0.0004938703379716368	1	3	3
0.0509	0.1008	0.011642062265815212	2	1	1
0.0509	0.1008	0.00019358824726783963	2	1	2
0.0509	0.1008	-0.0026491309152873697	2	1	3
0.0509	0.1008	0.00010109155505026723	2	2	1
0.0509	0.1008	-0.004265811940358313	2	2	2
0.0509	0.1008	-0.0021894144118907496	2	2	3
0.0509	0.1008	-0.0010416105929712764	2	3	1
0.0509	0.1008	-0.0013532203252771286	2	3	2
0.0509	0.1008	-0.0004375054141758242	2	3	3
0.0509	0.1008	-0.003991547416753963	3	1	1
0.0509	0.1008	-0.0010424705635794784	3	1	2
0.0509	0.1008	0.00044078666318552936	3	1	3
0.0509	0.1008	-0.0013188514027557482	3	2	1
0.0509	0.1008	0.0027925614193469034	3	2	2
0.0509	0.1008	0.0017033830562900292	3	2	3
0.0509	0.1008	-4.0380630678556705e-5	3	3	1
0.0509	0.1008	0.0009626791345002245	3	3	2
0.0509	0.1008	0.0004938701051409931	3	3	3
0.0509	0.1507	-0.004204224450937946	1	1	1
0.0509	0.1507	-0.0013963945004675377	1	1	2
0.0509	0.1507	0.0009671610868326568	1	1	3
0.0509	0.1507	-0.0022308464991477664	1	2	1
0.0509	0.1507	0.002612500923349109	1	2	2
0.0509	0.1507	0.0028259615652149774	1	2	3
0.0509	0.1507	-0.00030151703144367433	1	3	1
0.0509	0.1507	0.0009327469905178456	1	3	2
0.0509	0.1507	0.0007946340296166856	1	3	3
0.0509	0.1507	0.012663771956433784	2	1	1
0.0509	0.1507	0.0013607757918106672	2	1	2
0.0509	0.1507	-0.004757639870872424	2	1	3
0.0509	0.1507	0.0015069131180027867	2	2	1
0.0509	0.1507	-0.004215812839474184	2	2	2
0.0509	0.1507	-0.0037062674891150983	2	2	3
0.0509	0.1507	-0.0006975142833354703	2	3	1
0.0509	0.1507	-0.0014426426775141239	2	3	2
0.0509	0.1507	-0.0007115646030723334	2	3	3
0.0509	0.1507	-0.004204223689752165	3	1	1
0.0509	0.1507	-0.0013963731873027213	3	1	2
0.0509	0.1507	0.0009671472176755527	3	1	3
0.0509	0.1507	-0.0022308503969174012	3	2	1
0.0509	0.1507	0.0026124959768955777	3	2	2
0.0509	0.1507	0.0028259488200228673	3	2	3
0.0509	0.1507	-0.00030151853055329896	3	3	1
0.0509	0.1507	0.0009327444073241467	3	3	2
0.0509	0.1507	0.0007946321711995823	3	3	3
0.0509	0.2006	-0.004363416671309399	1	1	1
0.0509	0.2006	-0.0019296486174931182	1	1	2
0.0509	0.2006	0.001628802456691801	1	1	3
0.0509	0.2006	-0.0028164474484875524	1	2	1
0.0509	0.2006	0.0020491881660669037	1	2	2
0.0509	0.2006	0.004000630515280223	1	2	3
0.0509	0.2006	-0.00046481051364842107	1	3	1
0.0509	0.2006	0.0008002489478423453	1	3	2
0.0509	0.2006	0.0010953662327028223	1	3	3
0.0509	0.2006	0.013216523128527502	2	1	1
0.0509	0.2006	0.003194924519707737	2	1	2
0.0509	0.2006	-0.007083044846970407	2	1	3
0.0509	0.2006	0.002508111801208003	2	2	1
0.0509	0.2006	-0.0036142926901670813	2	2	2
0.0509	0.2006	-0.0053607011456461955	2	2	3
0.0509	0.2006	-0.0004353826449085959	2	3	1
0.0509	0.2006	-0.0014203173221430977	2	3	2
0.0509	0.2006	-0.0010059193467953816	2	3	3
0.0509	0.2006	-0.0043634163912654594	3	1	1
0.0509	0.2006	-0.0019296886469132857	3	1	2
0.0509	0.2006	0.0016287990117983542	3	1	3
0.0509	0.2006	-0.0028164444840302408	3	2	1
0.0509	0.2006	0.0020492002173985585	3	2	2
0.0509	0.2006	0.004000635650591208	3	2	3
0.0509	0.2006	-0.00046481050714915033	3	3	1
0.0509	0.2006	0.0008002465160619372	3	3	2
0.0509	0.2006	0.0010953670210910216	3	3	3
0.0509	0.2505	-0.004447934796409307	1	1	1
0.0509	0.2505	-0.0026281866601752663	1	1	2
0.0509	0.2505	0.002394478889915834	1	1	3
0.0509	0.2505	-0.0031694948023472495	1	2	1
0.0509	0.2505	0.0012353675584467205	1	2	2
0.0509	0.2505	0.005185607814924675	1	2	3
0.0509	0.2505	-0.0005623990339884352	1	3	1
0.0509	0.2505	0.0006068396266829083	1	3	2
0.0509	0.2505	0.0013856290583781732	1	3	3
0.0509	0.2505	0.013384654577027956	2	1	1
0.0509	0.2505	0.005504088619346981	2	1	2
0.0509	0.2505	-0.009525618933514744	2	1	3
0.0509	0.2505	0.003206539462904008	2	2	1
0.0509	0.2505	-0.0026153376824336466	2	2	2
0.0509	0.2505	-0.007094275314051317	2	2	3
0.0509	0.2505	-0.00023159624697376147	2	3	1
0.0509	0.2505	-0.0013169493802408054	2	3	2
0.0509	0.2505	-0.0013116065618295142	2	3	3
0.0509	0.2505	-0.004447935530153102	3	1	1
0.0509	0.2505	-0.0026281881455099687	3	1	2
0.0509	0.2505	0.002394474413018384	3	1	3
0.0509	0.2505	-0.0031694936752417607	3	2	1
0.0509	0.2505	0.0012353549010973713	3	2	2
0.0509	0.2505	0.005185605206331264	3	2	3
0.0509	0.2505	-0.000562398713973406	3	3	1
0.0509	0.2505	0.0006068397995368392	3	3	2
0.0509	0.2505	0.0013856296097076275	3	3	3
0.0509	0.3004	-0.0044513813437021404	1	1	1
0.0509	0.3004	-0.0034661709160493104	1	1	2
0.0509	0.3004	0.003234917904375377	1	1	3
0.0509	0.3004	-0.0033472401751972747	1	2	1
0.0509	0.3004	0.00025727979647240107	1	2	2
0.0509	0.3004	0.006349508038607551	1	2	3
0.0509	0.3004	-0.0006132931401370842	1	3	1
0.0509	0.3004	0.00037784529195517523	1	3	2
0.0509	0.3004	0.0016585369759736747	1	3	3
0.0509	0.3004	0.013233850801987919	2	1	1
0.0509	0.3004	0.008138972468191785	2	1	2
0.0509	0.3004	-0.012007518061135161	2	1	3
0.0509	0.3004	0.0036634501076702776	2	2	1
0.0509	0.3004	-0.001324769094311111	2	2	2
0.0509	0.3004	-0.008857806897773116	2	2	3
0.0509	0.3004	-7.348604347395338e-5	2	3	1
0.0509	0.3004	-0.0011521125810431323	2	3	2
0.0509	0.3004	-0.0016205757858218789	2	3	3
0.0509	0.3004	-0.004451370243247432	3	1	1
0.0509	0.3004	-0.003466184414525661	3	1	2
0.0509	0.3004	0.0032349158224961178	3	1	3
0.0509	0.3004	-0.003347238048492622	3	2	1
0.0509	0.3004	0.00025731848269610474	3	2	2
0.0509	0.3004	0.006349485089804478	3	2	3
0.0509	0.3004	-0.0006132918990180403	3	3	1
0.0509	0.3004	0.0003778441807634446	3	3	2
0.0509	0.3004	0.001658536034678056	3	3	3
0.0509	0.3503	-0.004373728867904783	1	1	1
0.0509	0.3503	-0.004411465117598948	1	1	2
0.0509	0.3503	0.004120485499723714	1	1	3
0.0509	0.3503	-0.0033883459329886872	1	2	1
0.0509	0.3503	-0.0008212280777318143	1	2	2
0.0509	0.3503	0.007464915222855709	1	2	3
0.0509	0.3503	-0.0006298703830756969	1	3	1
0.0509	0.3503	0.00013048488459844153	1	3	2
0.0509	0.3503	0.0019087555005492989	1	3	3
0.0509	0.3503	0.012815972513227684	2	1	1
0.0509	0.3503	0.010971874062958728	2	1	2
0.0509	0.3503	-0.014458364058626286	2	1	3
0.0509	0.3503	0.003920924273456302	2	2	1
0.0509	0.3503	0.000173290544121317	2	2	2
0.0509	0.3503	-0.010604891315923709	2	2	3
0.0509	0.3503	4.699147676341317e-5	2	3	1
0.0509	0.3503	-0.0009407040483553758	2	3	2
0.0509	0.3503	-0.0019250260284901935	2	3	3
0.0509	0.3503	-0.004373710989705508	3	1	1
0.0509	0.3503	-0.00441148628562632	3	1	2
0.0509	0.3503	0.004120491760229217	3	1	3
0.0509	0.3503	-0.003388340473041221	3	2	1
0.0509	0.3503	-0.0008212342225814989	3	2	2
0.0509	0.3503	0.00746492259601024	3	2	3
0.0509	0.3503	-0.0006298696647273256	3	3	1
0.0509	0.3503	0.0001304865487886421	3	3	2
0.0509	0.3503	0.0019087555662714991	3	3	3
0.0509	0.4002	-0.0042184206674881555	1	1	1
0.0509	0.4002	-0.005426713300684213	1	1	2
0.0509	0.4002	0.005020017301249291	1	1	3
0.0509	0.4002	-0.003320815269201978	1	2	1
0.0509	0.4002	-0.001947684255824332	1	2	2
0.0509	0.4002	0.008505182698875298	1	2	3
0.0509	0.4002	-0.0006207096782418708	1	3	1
0.0509	0.4002	-0.0001223619241938912	1	3	2
0.0509	0.4002	0.0021314847123966455	1	3	3
0.0509	0.4002	0.012173759457557828	2	1	1
0.0509	0.4002	0.013884563859013418	2	1	2
0.0509	0.4002	-0.016808116790485106	2	1	3
0.0509	0.4002	0.004010553432828119	2	2	1
0.0509	0.4002	0.0018043199179994876	2	2	2
0.0509	0.4002	-0.01228827953322878	2	2	3
0.0509	0.4002	0.0001355516481790697	2	3	1
0.0509	0.4002	-0.0006954155142344706	2	3	2
0.0509	0.4002	-0.0022169660262573113	2	3	3
0.0509	0.4002	-0.004218426041478408	3	1	1
0.0509	0.4002	-0.005426730772060628	3	1	2
0.0509	0.4002	0.005019973492573229	3	1	3
0.0509	0.4002	-0.0033208092412884485	3	2	1
0.0509	0.4002	-0.001947661524419983	3	2	2
0.0509	0.4002	0.008505159020501418	3	2	3
0.0509	0.4002	-0.000620710292477877	3	3	1
0.0509	0.4002	-0.00012236124556879412	3	3	2
0.0509	0.4002	0.0021314838224831224	3	3	3
0.0509	0.4501	-0.0039910388716528356	1	1	1
0.0509	0.4501	-0.006469457165517042	1	1	2
0.0509	0.4501	0.00589967717569477	1	1	3
0.0509	0.4501	-0.003166163332232739	1	2	1
0.0509	0.4501	-0.003074986740489269	1	2	2
0.0509	0.4501	0.009442363736305692	1	2	3
0.0509	0.4501	-0.0005920666856487936	1	3	1
0.0509	0.4501	-0.00037023044130983247	1	3	2
0.0509	0.4501	0.00232190241169581	1	3	3
0.0509	0.4501	0.011344036975213252	2	1	1
0.0509	0.4501	0.016760176218347814	2	1	2
0.0509	0.4501	-0.0189825665227496	2	1	3
0.0509	0.4501	0.003957856053871797	2	2	1
0.0509	0.4501	0.003497167393755357	2	2	2
0.0509	0.4501	-0.013857477211404456	2	2	3
0.0509	0.4501	0.0001966291132521876	2	3	1
0.0509	0.4501	-0.00042798684028454593	2	3	2
0.0509	0.4501	-0.002487855493544781	2	3	3
0.0509	0.4501	-0.003991035146362537	3	1	1
0.0509	0.4501	-0.0064694497149364455	3	1	2
0.0509	0.4501	0.0058996548239529795	3	1	3
0.0509	0.4501	-0.003166163332232739	3	2	1
0.0509	0.4501	-0.003075005366940761	3	2	2
0.0509	0.4501	0.00944237118688629	3	2	3
0.0509	0.4501	-0.0005920670348947591	3	3	1
0.0509	0.4501	-0.0003702309069711198	3	3	2
0.0509	0.4501	0.0023219042743409593	3	3	3
0.0509	0.5	-0.003698765729067934	1	1	1
0.0509	0.5	-0.007491633859017313	1	1	2
0.0509	0.5	0.006722248695549382	1	1	3
0.0509	0.5	-0.0029417773004033563	1	2	1
0.0509	0.5	-0.004157953036035805	1	2	2
0.0509	0.5	0.010245817932980295	1	2	3
0.0509	0.5	-0.0005487026127153638	1	3	1
0.0509	0.5	-0.0006038823567876264	1	3	2
0.0509	0.5	0.0024747507036324556	1	3	3
0.0509	0.5	0.010359956827196891	2	1	1
0.0509	0.5	0.019476967615411192	2	1	2
0.0509	0.5	-0.020900479682845585	2	1	3
0.0509	0.5	0.0037846337144836865	2	2	1
0.0509	0.5	0.005180024349100552	2	2	2
0.0509	0.5	-0.015256727596571817	2	2	3
0.0509	0.5	0.00023390978932055838	2	3	1
0.0509	0.5	-0.00014992455532723652	2	3	2
0.0509	0.5	-0.0027283058473164257	2	3	3
0.0509	0.5	-0.0036987607429710724	3	1	1
0.0509	0.5	-0.007491648712353832	3	1	2
0.0509	0.5	0.006722247210211307	3	1	3
0.0509	0.5	-0.002941779125066775	3	2	1
0.0509	0.5	-0.004157968525337272	3	2	2
0.0509	0.5	0.010245805275627351	3	2	3
0.0509	0.5	-0.0005487028592633955	3	3	1
0.0509	0.5	-0.000603881122478697	3	3	2
0.0509	0.5	0.0024747518078085395	3	3	3
0.0509	0.5499	-0.0033500943701976725	1	1	1
0.0509	0.5499	-0.008438978441630829	1	1	2
0.0509	0.5499	0.00744613052734322	1	1	3
0.0509	0.5499	-0.0026624750394070116	1	2	1
0.0509	0.5499	-0.005150449942016848	1	2	2
0.0509	0.5499	0.01088084823978111	1	2	3
0.0509	0.5499	-0.0004944166534471758	1	3	1
0.0509	0.5499	-0.0008145482072564811	1	3	2
0.0509	0.5499	0.0025840777047486767	1	3	3
0.0509	0.5499	0.00925278459551102	2	1	1
0.0509	0.5499	0.02190411517751273	2	1	2
0.0509	0.5499	-0.02247087297201704	2	1	3
0.0509	0.5499	0.0035105644237044577	2	2	1
0.0509	0.5499	0.00677698914378673	2	2	2
0.0509	0.5499	-0.016423302615446014	2	2	3
0.0509	0.5499	0.0002506355920447428	2	3	1
0.0509	0.5499	0.00012696759777617618	2	3	2
0.0509	0.5499	-0.0029278125814435167	2	3	3
0.0509	0.5499	-0.0033500971641653964	3	1	1
0.0509	0.5499	-0.008438985892211426	3	1	2
0.0509	0.5499	0.00744613052734322	3	1	3
0.0509	0.5499	-0.002662472711100575	3	2	1
0.0509	0.5499	-0.005150464843178042	3	2	2
0.0509	0.5499	0.01088084823978111	3	2	3
0.0509	0.5499	-0.000494416537031854	3	3	1
0.0509	0.5499	-0.0008145477415951938	3	3	2
0.0509	0.5499	0.002584076773426102	3	3	3
0.0509	0.5998	-0.0029547754596988777	1	1	1
0.0509	0.5998	-0.009249760127528844	1	1	2
0.0509	0.5998	0.008024746863360854	1	1	3
0.0509	0.5998	-0.002341528075564303	1	2	1
0.0509	0.5998	-0.006003580266340479	1	2	2
0.0509	0.5998	0.011307721141771032	1	2	3
0.0509	0.5998	-0.00043237183800072727	1	3	1
0.0509	0.5998	-0.0009934028960229945	1	3	2
0.0509	0.5998	0.0026429786016662436	1	3	3
0.0509	0.5998	0.008053227603750171	2	1	1
0.0509	0.5998	0.02389710373079159	2	1	2
0.0509	0.5998	-0.023590829907804922	2	1	3
0.0509	0.5998	0.0031543285300166856	2	2	1
0.0509	0.5998	0.008206213603747067	2	2	2
0.0509	0.5998	-0.01728567287705441	2	2	3
0.0509	0.5998	0.0002498028386436631	2	3	1
0.0509	0.5998	0.00039021130882898724	2	3	2
0.0509	0.5998	-0.003074385129882248	2	3	3
0.0509	0.5998	-0.0029547781868463543	3	1	1
0.0509	0.5998	-0.009249771406734053	3	1	2
0.0509	0.5998	0.008024804111738004	3	1	3
0.0509	0.5998	-0.002341533855567195	3	2	1
0.0509	0.5998	-0.00600359863037217	3	2	2
0.0509	0.5998	0.011307657700155418	3	2	3
0.0509	0.5998	-0.0004323725933463161	3	3	1
0.0509	0.5998	-0.0009934133333466925	3	3	2
0.0509	0.5998	0.002642955382991372	3	3	3
0.0509	0.6497	-0.002523892411836544	1	1	1
0.0509	0.6497	-0.009853670998196784	1	1	2
0.0509	0.6497	0.008405849594611048	1	1	3
0.0509	0.6497	-0.0019914226428743784	1	2	1
0.0509	0.6497	-0.006663837793769639	1	2	2
0.0509	0.6497	0.011480242217082728	1	2	3
0.0509	0.6497	-0.000365346481493989	1	3	1
0.0509	0.6497	-0.0011311458374040064	1	3	2
0.0509	0.6497	0.002643309148604441	1	3	3
0.0509	0.6497	0.006792696675615076	2	1	1
0.0509	0.6497	0.02529402831580889	2	1	2
0.0509	0.6497	-0.024143158835915376	2	1	3
0.0509	0.6497	0.002734338275552459	2	2	1
0.0509	0.6497	0.009377030256050727	2	2	2
0.0509	0.6497	-0.017761261134030967	2	2	3
0.0509	0.6497	0.00023429530725101476	2	3	1
0.0509	0.6497	0.0006262965765726387	2	3	2
0.0509	0.6497	-0.0031542159327340473	2	3	3
0.0509	0.6497	-0.002523892670809935	3	1	1
0.0509	0.6497	-0.009853684036492172	3	1	2
0.0509	0.6497	0.008405846304781334	3	1	3
0.0509	0.6497	-0.0019914236480945823	3	2	1
0.0509	0.6497	-0.006663823361798285	3	2	2
0.0509	0.6497	0.011480248982760163	3	2	3
0.0509	0.6497	-0.00036534651173737265	3	3	1
0.0509	0.6497	-0.0011311458287500088	3	3	2
0.0509	0.6497	0.0026433129281265948	3	3	3
0.0509	0.6996	-0.002070120742837996	1	1	1
0.0509	0.6996	-0.010170626046422951	1	1	2
0.0509	0.6996	0.00853014697293486	1	1	3
0.0509	0.6996	-0.0016245641173172256	1	2	1
0.0509	0.6996	-0.007071588959776984	1	2	2
0.0509	0.6996	0.011344707438227866	1	2	3
0.0509	0.6996	-0.00029592297148821236	1	3	1
0.0509	0.6996	-0.001217665412131582	1	3	2
0.0509	0.6996	0.0025755677700315654	1	3	3
0.0509	0.6996	0.005504650948413244	2	1	1
0.0509	0.6996	0.025911398738853238	2	1	2
0.0509	0.6996	-0.023994971632807602	2	1	3
0.0509	0.6996	0.002269564194557925	2	2	1
0.0509	0.6996	0.010187991880085977	2	2	2
0.0509	0.6996	-0.01775470297930147	2	2	3
0.0509	0.6996	0.00020699558570844644	2	3	1
0.0509	0.6996	0.0008203249553299782	2	3	2
0.0509	0.6996	-0.0031512891704224303	2	3	3
0.0509	0.6996	-0.0020701230836999984	3	1	1
0.0509	0.6996	-0.010170619761037863	3	1	2
0.0509	0.6996	0.008530164272117696	3	1	3
0.0509	0.6996	-0.0016245625333189727	3	2	1
0.0509	0.6996	-0.007071602985231046	3	2	2
0.0509	0.6996	0.011344685251750392	3	2	3
0.0509	0.6996	-0.00029592272104032554	3	3	1
0.0509	0.6996	-0.00121766349892315	3	3	2
0.0509	0.6996	0.0025755667087815227	3	3	3
0.0509	0.7495	-0.0016081372870771302	1	1	1
0.0509	0.7495	-0.010109099557958169	1	1	2
0.0509	0.7495	0.008331910379642926	1	1	3
0.0509	0.7495	-0.0012539739186149639	1	2	1
0.0509	0.7495	-0.007159688084616415	1	2	2
0.0509	0.7495	0.010838797749069748	1	2	3
0.0509	0.7495	-0.00022665802228290628	1	3	1
0.0509	0.7495	-0.0012417992723659675	1	3	2
0.0509	0.7495	0.0024286307310442817	1	3	3
0.0509	0.7495	0.004226282001642801	2	1	1
0.0509	0.7495	0.025540887438474717	2	1	2
0.0509	0.7495	-0.02299659005396562	2	1	3
0.0509	0.7495	0.0017803536860320612	2	2	1
0.0509	0.7495	0.01052462672687296	2	2	2
0.0509	0.7495	-0.017155268381595173	2	2	3
0.0509	0.7495	0.00017090457960977724	2	3	1
0.0509	0.7495	0.0009556718111604417	2	3	2
0.0509	0.7495	-0.0030469167990187594	2	3	3
0.0509	0.7495	-0.001608138540568925	3	1	1
0.0509	0.7495	-0.010109133515007966	3	1	2
0.0509	0.7495	0.008331956589342299	3	1	3
0.0509	0.7495	-0.0012539744555821381	3	2	1
0.0509	0.7495	-0.007159705406649633	3	2	2
0.0509	0.7495	0.010838775042956425	3	2	3
0.0509	0.7495	-0.00022665828245884968	3	3	1
0.0509	0.7495	-0.0012418017204895585	3	3	2
0.0509	0.7495	0.002428618418228036	3	3	3
0.0509	0.7994	-0.001155426129831411	1	1	1
0.0509	0.7994	-0.00956506189046389	1	1	2
0.0509	0.7994	0.007737808220551756	1	1	3
0.0509	0.7994	-0.0008942162150980355	1	2	1
0.0509	0.7994	-0.0068526769361392445	1	2	2
0.0509	0.7994	0.009891270356260348	1	2	3
0.0509	0.7994	-0.0001602795482861604	1	3	1
0.0509	0.7994	-0.001191282223719668	1	3	2
0.0509	0.7994	0.0021898135972211324	1	3	3
0.0509	0.7994	0.0030009824326052664	2	1	1
0.0509	0.7994	0.023947064071270674	2	1	2
0.0509	0.7994	-0.020982770093879152	2	1	3
0.0509	0.7994	0.001289582026907338	2	2	1
0.0509	0.7994	0.010257350197163546	2	2	2
0.0509	0.7994	-0.015835721142475702	2	2	3
0.0509	0.7994	0.00012927697927656525	2	3	1
0.0509	0.7994	0.0010136074847327964	2	3	2
0.0509	0.7994	-0.0028193895676756385	2	3	3
0.0509	0.7994	-0.0011554259486762	3	1	1
0.0509	0.7994	-0.009565061209144965	3	1	2
0.0509	0.7994	0.007737794548210469	3	1	3
0.0509	0.7994	-0.0008942166815371405	3	2	1
0.0509	0.7994	-0.006852673429864967	3	2	2
0.0509	0.7994	0.00989125370708177	3	2	3
0.0509	0.7994	-0.00016027953866009327	3	3	1
0.0509	0.7994	-0.0011912820997937237	3	3	2
0.0509	0.7994	0.0021898074466496983	3	3	3
0.0509	0.8493	-0.0007336790304570584	1	1	1
0.0509	0.8493	-0.008420913105252892	1	1	2
0.0509	0.8493	0.006668244909514537	1	1	3
0.0509	0.8493	-0.000562670633548838	1	2	1
0.0509	0.8493	-0.006067278273842177	1	2	2
0.0509	0.8493	0.008423783067771445	1	2	3
0.0509	0.8493	-9.99239642629184e-5	1	3	1
0.0509	0.8493	-0.0010530183907497335	1	3	2
0.0509	0.8493	0.001845455094052019	1	3	3
0.0509	0.8493	0.0018822156393172636	2	1	1
0.0509	0.8493	0.020869137878169523	2	1	2
0.0509	0.8493	-0.017778620046859317	2	1	3
0.0509	0.8493	0.0008244820806212964	2	2	1
0.0509	0.8493	0.009240336149103362	2	2	2
0.0509	0.8493	-0.013652513252073228	2	2	3
0.0509	0.8493	8.585027996700321e-5	2	3	1
0.0509	0.8493	0.0009729353975437033	2	3	2
0.0509	0.8493	-0.0024438312575119957	2	3	3
0.0509	0.8493	-0.000733679321495363	3	1	1
0.0509	0.8493	-0.008420924281123787	3	1	2
0.0509	0.8493	0.006668170403708568	3	1	3
0.0509	0.8493	-0.0005626712156254471	3	2	1
0.0509	0.8493	-0.0060672745485518785	3	2	2
0.0509	0.8493	0.008423827771255027	3	2	3
0.0509	0.8493	-9.992395698696078e-5	3	3	1
0.0509	0.8493	-0.001053017459427159	3	3	2
0.0509	0.8493	0.0018454774457938097	3	3	3
0.0509	0.8992	-0.00037132199163388067	1	1	1
0.0509	0.8992	-0.006547062680816864	1	1	2
0.0509	0.8992	0.005039971535831467	1	1	3
0.0509	0.8992	-0.0002814953958580287	1	2	1
0.0509	0.8992	-0.004716777710429004	1	2	2
0.0509	0.8992	0.006357682983240687	1	2	3
0.0509	0.8992	-4.946891437882566e-5	1	3	1
0.0509	0.8992	-0.0008142582604416327	1	3	2
0.0509	0.8992	0.0013826543735710115	1	3	3
0.0509	0.8992	0.000939626693666791	2	1	1
0.0509	0.8992	0.016032917369266868	2	1	2
0.0509	0.8992	-0.013215912491109323	2	1	3
0.0509	0.8992	0.0004197059893526521	2	2	1
0.0509	0.8992	0.007313448395846367	2	2	2
0.0509	0.8992	-0.010451975550885395	2	2	3
0.0509	0.8992	4.523981862825701e-5	2	3	1
0.0509	0.8992	0.0008098204859359902	2	3	2
0.0509	0.8992	-0.0018928927553006243	2	3	3
0.0509	0.8992	-0.00037132191269193676	3	1	1
0.0509	0.8992	-0.006547055012228551	3	1	2
0.0509	0.8992	0.0050400288020749084	3	1	3
0.0509	0.8992	-0.00028149565533616965	3	2	1
0.0509	0.8992	-0.004716787204629352	3	2	2
0.0509	0.8992	0.006357649354356176	3	2	3
0.0509	0.8992	-4.946895797039918e-5	3	3	1
0.0509	0.8992	-0.0008142605371956151	3	3	2
0.0509	0.8992	0.0013826255684767606	3	3	3
0.0509	0.9491	-0.00010780071257390048	1	1	1
0.0509	0.9491	-0.0038086282901475203	1	1	2
0.0509	0.9491	0.0027744495400739977	1	1	3
0.0509	0.9491	-8.045316262341594e-5	1	2	1
0.0509	0.9491	-0.002724455001526559	1	2	2
0.0509	0.9491	0.0036329990249722444	1	2	3
0.0509	0.9491	-1.396447513815534e-5	1	3	1
0.0509	0.9491	-0.00046577496453271646	1	3	2
0.0509	0.9491	0.0007936211995089558	1	3	3
0.0509	0.9491	0.0002683471278028272	2	1	1
0.0509	0.9491	0.00918722505561418	2	1	2
0.0509	0.9491	-0.007171694940521861	2	1	3
0.0509	0.9491	0.00012244697912079156	2	2	1
0.0509	0.9491	0.004312238693031176	2	2	2
0.0509	0.9491	-0.006090823324425003	2	2	3
0.0509	0.9491	1.3642426904640167e-5	2	3	1
0.0509	0.9491	0.0004982491880649216	2	3	2
0.0509	0.9491	-0.001139632875707195	2	3	3
0.0509	0.9491	-0.00010780057433070581	3	1	1
0.0509	0.9491	-0.0038086254961797964	3	1	2
0.0509	0.9491	0.0027745389470411608	3	1	3
0.0509	0.9491	-8.045317353735236e-5	3	2	1
0.0509	0.9491	-0.0027244573298329956	3	2	2
0.0509	0.9491	0.003632954321488663	3	2	3
0.0509	0.9491	-1.396447809401312e-5	3	3	1
0.0509	0.9491	-0.00046577583764763016	3	3	2
0.0509	0.9491	0.000793598847767165	3	3	3
0.0509	0.999	-4.799024897342381e-8	1	1	1
0.0509	0.999	-8.53899097241672e-5	1	1	2
0.0509	0.999	-0.0001887334382846273	1	1	3
0.0509	0.999	-3.496211758720658e-8	1	2	1
0.0509	0.999	-5.9839183666084275e-5	1	2	2
0.0509	0.999	0.0002568821463828641	1	2	3
0.0509	0.999	-5.9708020321071056e-9	1	3	1
0.0509	0.999	-1.0049555031803393e-5	1	3	2
0.0509	0.999	8.714692126361029e-5	1	3	3
0.0509	0.999	1.1679326162793019e-7	2	1	1
0.0509	0.999	0.00020126308399450498	2	1	2
0.0509	0.999	0.00034692015743001403	2	1	3
0.0509	0.999	5.4735986533787375e-8	2	2	1
0.0509	0.999	9.755074485450225e-5	2	2	2
0.0509	0.999	-0.0004916977417818626	2	2	3
0.0509	0.999	6.316868894488442e-9	2	3	1
0.0509	0.999	1.1743048423251165e-5	2	3	2
0.0509	0.999	-0.00016595795720694446	2	3	3
0.0509	0.999	-4.7990158379225e-8	3	1	1
0.0509	0.999	-8.538976420501492e-5	3	1	2
0.0509	0.999	-0.0001887930429294027	3	1	3
0.0509	0.999	-3.4962050973825106e-8	3	2	1
0.0509	0.999	-5.983898721522869e-5	3	2	2
0.0509	0.999	0.0002569119487052518	3	2	3
0.0509	0.999	-5.9707915682550985e-9	3	3	1
0.0509	0.999	-1.0049520471004726e-5	3	3	2
0.0509	0.999	8.716741036025183e-5	3	3	3
0.1008	0.001	-0.006843711674665742	1	1	1
0.1008	0.001	-0.0004428372524836518	1	1	2
0.1008	0.001	-7.164458532300116e-6	1	1	3
0.1008	0.001	0.0033195529085016245	1	2	1
0.1008	0.001	0.00028774625028357616	1	2	2
0.1008	0.001	5.8707797333002756e-6	1	2	3
0.1008	0.001	0.003417176803567148	1	3	1
0.1008	0.001	0.0002585316932667489	1	3	2
0.1008	0.001	4.808690344355047e-6	1	3	3
0.1008	0.001	0.013812077750034596	2	1	1
0.1008	0.001	0.000765108762452199	2	1	2
0.1008	0.001	1.0240566332965858e-5	2	1	3
0.1008	0.001	-0.006702810564375189	2	2	1
0.1008	0.001	-0.0005139275363784338	2	2	2
0.1008	0.001	-9.658518936072697e-6	2	2	3
0.1008	0.001	-0.006895363359211683	2	3	1
0.1008	0.001	-0.0004580731782232229	2	3	2
0.1008	0.001	-7.612276833782942e-6	2	3	3
0.1008	0.001	-0.006843726575826936	3	1	1
0.1008	0.001	-0.0004428372524836518	3	1	2
0.1008	0.001	-7.164414876554431e-6	3	1	3
0.1008	0.001	0.0033195603590822215	3	2	1
0.1008	0.001	0.00028774531896100155	3	2	2
0.1008	0.001	5.870765181385047e-6	3	2	3
0.1008	0.001	0.0034171823915025955	3	3	1
0.1008	0.001	0.0002585312276054616	3	3	2
0.1008	0.001	4.808690344355047e-6	3	3	3
0.1008	0.0509	-0.004675551780795609	1	1	1
0.1008	0.0509	-0.0023625970554601236	1	1	2
0.1008	0.0509	-0.0002942241367913847	1	1	3
0.1008	0.0509	-0.00014227860754978394	1	2	1
0.1008	0.0509	0.002885220828101734	1	2	2
0.1008	0.0509	0.0008920957445891662	1	2	3
0.1008	0.0509	0.001074078297177046	1	3	1
0.1008	0.0509	0.0020798142615435465	1	3	2
0.1008	0.0509	0.0005434499303596254	1	3	3
0.1008	0.0509	0.013235845351613373	2	1	1
0.1008	0.0509	0.002011915042005749	2	1	2
0.1008	0.0509	-0.0005830083902634529	2	1	3
0.1008	0.0509	-0.001650470852256003	2	2	1
0.1008	0.0509	-0.004409356953337731	2	2	2
0.1008	0.0509	-0.0012102765940413974	2	2	3
0.1008	0.0509	-0.004097885206241315	2	3	1
0.1008	0.0509	-0.0028074415860327127	2	3	2
0.1008	0.0509	-0.0004893648776260161	2	3	3
0.1008	0.0509	-0.004675589033698593	3	1	1
0.1008	0.0509	-0.0023625970554601236	3	1	2
0.1008	0.0509	-0.00029422273980752277	3	1	3
0.1008	0.0509	-0.0001422935087109778	3	2	1
0.1008	0.0509	0.002885239454553226	3	2	2
0.1008	0.0509	0.0008920980728956028	3	2	3
0.1008	0.0509	0.001074078297177046	3	3	1
0.1008	0.0509	0.002079817986833845	3	3	2
0.1008	0.0509	0.0005434517930047746	3	3	3
0.1008	0.1008	-0.004062411480983935	1	1	1
0.1008	0.1008	-0.0028728553113017558	1	1	2
0.1008	0.1008	-0.0004603612321189554	1	1	3
0.1008	0.1008	-0.0019165246672292122	1	2	1
0.1008	0.1008	0.0034257698156150845	1	2	2
0.1008	0.1008	0.0021631018227156705	1	2	3
0.1008	0.1008	3.845996719117548e-6	1	3	1
0.1008	0.1008	0.002465013220499898	1	3	2
0.1008	0.1008	0.001254392832181381	1	3	3
0.1008	0.1008	0.01386728533688461	2	1	1
0.1008	0.1008	0.0028047470672605684	2	1	2
0.1008	0.1008	-0.0018807875312063758	2	1	3
0.1008	0.1008	0.0009713356195046319	2	2	1
0.1008	0.1008	-0.005355389626120657	2	2	2
0.1008	0.1008	-0.0029606716005542294	2	2	3
0.1008	0.1008	-0.0028884186363243476	2	3	1
0.1008	0.1008	-0.0034852695172802803	2	3	2
0.1008	0.1008	-0.0010728126855670695	2	3	3
0.1008	0.1008	-0.004062426382145129	3	1	1
0.1008	0.1008	-0.0028728292342696665	3	1	2
0.1008	0.1008	-0.00046035843815123156	3	1	3
0.1008	0.1008	-0.001916532117809809	3	2	1
0.1008	0.1008	0.0034257623650344876	3	2	2
0.1008	0.1008	0.0021631064793285436	3	2	3
0.1008	0.1008	3.843202751393701e-6	3	3	1
0.1008	0.1008	0.0024650150831450474	3	3	2
0.1008	0.1008	0.001254392832181381	3	3	3
0.1008	0.1507	-0.0037467864871901374	1	1	1
0.1008	0.1507	-0.003197351153882713	1	1	2
0.1008	0.1507	-0.0005082053053785361	1	1	3
0.1008	0.1507	-0.003030283359698349	1	2	1
0.1008	0.1507	0.003169095030054331	1	2	2
0.1008	0.1507	0.0035743383765239577	1	2	3
0.1008	0.1507	-0.0006390336985093361	1	3	1
0.1008	0.1507	0.0023803711192579933	1	3	2
0.1008	0.1507	0.0019978542779318193	1	3	3
0.1008	0.1507	0.014154206580880055	2	1	1
0.1008	0.1507	0.0042027338553448645	2	1	2
0.1008	0.1507	-0.0034522303289347897	2	1	3
0.1008	0.1507	0.00272294481372639	2	2	1
0.1008	0.1507	-0.0051840530714808986	2	2	2
0.1008	0.1507	-0.00496520301187588	2	2	3
0.1008	0.1507	-0.002044937800241649	2	3	1
0.1008	0.1507	-0.00372290574553737	2	3	2
0.1008	0.1507	-0.0017105305383560967	2	3	3
0.1008	0.1507	-0.0037467887415743306	3	1	1
0.1008	0.1507	-0.0031973594608251527	3	1	2
0.1008	0.1507	-0.0005082143891556416	3	1	3
0.1008	0.1507	-0.0030302785253626605	3	2	1
0.1008	0.1507	0.003169138417957712	3	2	2
0.1008	0.1507	0.003574349636151046	3	2	3
0.1008	0.1507	-0.0006390335054129517	3	3	1
0.1008	0.1507	0.0023803706835536335	3	3	2
0.1008	0.1507	0.0019978542649843507	3	3	3
0.1008	0.2006	-0.0035491775985051974	1	1	1
0.1008	0.2006	-0.0034962832155363277	1	1	2
0.1008	0.2006	-0.00044577134863823045	1	1	3
0.1008	0.2006	-0.0037250764373423437	1	2	1
0.1008	0.2006	0.0024414786314438663	1	2	2
0.1008	0.2006	0.005035033546617038	1	2	3
0.1008	0.2006	-0.0010302543130813243	1	3	1
0.1008	0.2006	0.002046634519477366	1	3	2
0.1008	0.2006	0.0027233655171899794	1	3	3
0.1008	0.2006	0.014105577463090914	2	1	1
0.1008	0.2006	0.006025859565613745	2	1	2
0.1008	0.2006	-0.00514906903692109	2	1	3
0.1008	0.2006	0.003911746512552848	2	2	1
0.1008	0.2006	-0.0043138906335693505	2	2	2
0.1008	0.2006	-0.007100771327254257	2	2	3
0.1008	0.2006	-0.0014083825036460898	2	3	1
0.1008	0.2006	-0.003695702499172504	2	3	2
0.1008	0.2006	-0.002375417949542169	2	3	3
0.1008	0.2006	-0.003549154740217969	3	1	1
0.1008	0.2006	-0.0034962688991126423	3	1	2
0.1008	0.2006	-0.0004457816023225071	3	1	3
0.1008	0.2006	-0.003725079950789481	3	2	1
0.1008	0.2006	0.002441477568573533	3	2	2
0.1008	0.2006	0.005035021236353746	3	2	3
0.1008	0.2006	-0.001030251534697619	3	3	1
0.1008	0.2006	0.002046634142550862	3	3	2
0.1008	0.2006	0.002723363325839649	3	3	3
0.1008	0.2505	-0.003396653425907656	1	1	1
0.1008	0.2505	-0.003824122257610141	1	1	2
0.1008	0.2505	-0.0002849800382296874	1	1	3
0.1008	0.2505	-0.004124744314081406	1	2	1
0.1008	0.2505	0.001415602872549132	1	2	2
0.1008	0.2505	0.006491997765536862	1	2	3
0.1008	0.2505	-0.0012562386960342144	1	3	1
0.1008	0.2505	0.001573908368280353	1	3	2
0.1008	0.2505	0.0034052315652901427	1	3	3
0.1008	0.2505	0.013778930641055134	2	1	1
0.1008	0.2505	0.008121163308064991	2	1	2
0.1008	0.2505	-0.006888607724012383	2	1	3
0.1008	0.2505	0.004691127242611455	2	2	1
0.1008	0.2505	-0.002968175212348212	2	2	2
0.1008	0.2505	-0.009288704172655003	2	2	3
0.1008	0.2505	-0.0009148045247356143	2	3	1
0.1008	0.2505	-0.003483780031955	2	3	2
0.1008	0.2505	-0.003047218398200803	2	3	3
0.1008	0.2505	-0.0033966497006173574	3	1	1
0.1008	0.2505	-0.003824122257610141	3	1	2
0.1008	0.2505	-0.0002849837635199859	3	1	3
0.1008	0.2505	-0.004124744314081406	3	2	1
0.1008	0.2505	0.0014155879713879382	3	2	2
0.1008	0.2505	0.006491994040246564	3	2	3
0.1008	0.2505	-0.0012562414900019383	3	3	1
0.1008	0.2505	0.0015739046429900545	3	3	2
0.1008	0.2505	0.0034052297026449935	3	3	3
0.1008	0.3004	-0.0032529785085194628	1	1	1
0.1008	0.3004	-0.004198513089884379	1	1	2
0.1008	0.3004	-4.0151331792921685e-5	1	1	3
0.1008	0.3004	-0.0043051976298175	1	2	1
0.1008	0.3004	0.00020218091989575304	1	2	2
0.1008	0.3004	0.007906969897114487	1	2	3
0.1008	0.3004	-0.0013679010950869413	1	3	1
0.1008	0.3004	0.0010273734845463907	1	3	2
0.1008	0.3004	0.00402829065493571	1	3	3
0.1008	0.3004	0.013227216775713521	2	1	1
0.1008	0.3004	0.010369161095196547	2	1	2
0.1008	0.3004	-0.008613047496353526	2	1	3
0.1008	0.3004	0.0051549706366927905	2	2	1
0.1008	0.3004	-0.0012945899622903712	2	2	2
0.1008	0.3004	-0.011468152927863351	2	2	3
0.1008	0.3004	-0.0005300118531908222	2	3	1
0.1008	0.3004	-0.003136511406556429	2	3	2
0.1008	0.3004	-0.0037089686569597123	2	3	3
0.1008	0.3004	-0.0032529757557370857	3	1	1
0.1008	0.3004	-0.004198497615191574	3	1	2
0.1008	0.3004	-4.013687564641266e-5	3	1	3
0.1008	0.3004	-0.004305198404886655	3	2	1
0.1008	0.3004	0.00020215962060012027	3	2	2
0.1008	0.3004	0.007906969742517936	3	2	3
0.1008	0.3004	-0.0013679040368998396	3	3	1
0.1008	0.3004	0.0010273701337579627	3	3	2
0.1008	0.3004	0.004028288821189531	3	3	3
0.1008	0.3503	-0.0030986861023237743	1	1	1
0.1008	0.3503	-0.004619020387945691	1	1	2
0.1008	0.3503	0.0002726750173214776	1	1	3
0.1008	0.3503	-0.0043175422976999	1	2	1
0.1008	0.3503	-0.001118660385728526	1	2	2
0.1008	0.3503	0.009247623891484459	1	2	3
0.1008	0.3503	-0.0013980089885744828	1	3	1
0.1008	0.3503	0.00044961136152601305	1	3	2
0.1008	0.3503	0.004582071175841768	1	3	3
0.1008	0.3503	0.012493951507075898	2	1	1
0.1008	0.3503	0.012670651267835273	2	1	2
0.1008	0.3503	-0.010274479904363816	2	1	3
0.1008	0.3503	0.005367182269732013	2	2	1
0.1008	0.3503	0.000595181855586116	2	2	2
0.1008	0.3503	-0.013585071427792743	2	2	3
0.1008	0.3503	-0.00023262843987996093	2	3	1
0.1008	0.3503	-0.002689599099777718	2	3	2
0.1008	0.3503	-0.004345110170948137	2	3	3
0.1008	0.3503	-0.0030986819271710264	3	1	1
0.1008	0.3503	-0.004619006230407535	3	1	2
0.1008	0.3503	0.00027267242978255835	3	1	3
0.1008	0.3503	-0.004317536420943974	3	2	1
0.1008	0.3503	-0.0011186764975822383	3	2	2
0.1008	0.3503	0.009247624690575829	3	2	3
0.1008	0.3503	-0.0013980089538260165	3	3	1
0.1008	0.3503	0.00044962026344323724	3	3	2
0.1008	0.3503	0.004582077816103914	3	3	3
0.1008	0.4002	-0.002923474958101732	1	1	1
0.1008	0.4002	-0.005074418431831332	1	1	2
0.1008	0.4002	0.0006357827411026529	1	1	3
0.1008	0.4002	-0.0041985316665807855	1	2	1
0.1008	0.4002	-0.0024826183007750635	1	2	2
0.1008	0.4002	0.010483271207141265	1	2	3
0.1008	0.4002	-0.001368909472965905	1	3	1
0.1008	0.4002	-0.00012913355945613075	1	3	2
0.1008	0.4002	0.005058001527702933	1	3	3
0.1008	0.4002	0.01161493810707923	2	1	1
0.1008	0.4002	0.01493681086380215	2	1	2
0.1008	0.4002	-0.011827593869808459	2	1	3
0.1008	0.4002	0.0053746731202593614	2	2	1
0.1008	0.4002	0.002607351973730271	2	2	2
0.1008	0.4002	-0.015586295892071576	2	2	3
0.1008	0.4002	-7.793259404507286e-6	2	3	1
0.1008	0.4002	-0.002171857176044071	2	3	2
0.1008	0.4002	-0.004940272622867385	2	3	3
0.1008	0.4002	-0.0029234749692173927	3	1	1
0.1008	0.4002	-0.005074424884801074	3	1	2
0.1008	0.4002	0.0006357846359021091	3	1	3
0.1008	0.4002	-0.004198533409854002	3	2	1
0.1008	0.4002	-0.0024826317549444255	3	2	2
0.1008	0.4002	0.01048326603826142	3	2	3
0.1008	0.4002	-0.0013689103440954128	3	3	1
0.1008	0.4002	-0.0001291368184770346	3	3	2
0.1008	0.4002	0.005058000325472271	3	3	3
0.1008	0.4501	-0.0027224760548908884	1	1	1
0.1008	0.4501	-0.005546037228164782	1	1	2
0.1008	0.4501	0.0010299845889778225	1	1	3
0.1008	0.4501	-0.003975983082181021	1	2	1
0.1008	0.4501	-0.0038333686552326357	1	2	2
0.1008	0.4501	0.011582200297153622	1	2	3
0.1008	0.4501	-0.001296535732340023	1	3	1
0.1008	0.4501	-0.0006856175905156636	1	3	2
0.1008	0.4501	0.005447770155378912	1	3	3
0.1008	0.4501	0.010620460291375712	2	1	1
0.1008	0.4501	0.017082181466290196	2	1	2
0.1008	0.4501	-0.013225686880359952	2	1	3
0.1008	0.4501	0.005213850538131094	2	2	1
0.1008	0.4501	0.004656305275414767	2	2	2
0.1008	0.4501	-0.017415955885368456	2	2	3
0.1008	0.4501	0.0001556606902346474	2	3	1
0.1008	0.4501	-0.0016085047255249077	2	3	2
0.1008	0.4501	-0.005478408149670381	2	3	3
0.1008	0.4501	-0.002722481283798237	3	1	1
0.1008	0.4501	-0.005546050809121586	3	1	2
0.1008	0.4501	0.0010299932416202584	3	1	3
0.1008	0.4501	-0.003975980755796679	3	2	1
0.1008	0.4501	-0.003833381809273284	3	2	2
0.1008	0.4501	0.011582224286100784	3	2	3
0.1008	0.4501	-0.001296536057711873	3	3	1
0.1008	0.4501	-0.0006856189170847161	3	3	2
0.1008	0.4501	0.00544776321530922	3	3	3
0.1008	0.5	-0.0024944362705587014	1	1	1
0.1008	0.5	-0.006008829426243784	1	1	2
0.1008	0.5	0.0014341659664722783	1	1	3
0.1008	0.5	-0.0036721036620914315	1	2	1
0.1008	0.5	-0.005117836921459326	1	2	2
0.1008	0.5	0.012509821136450938	1	2	3
0.1008	0.5	-0.0011927301167335021	1	3	1
0.1008	0.5	-0.0012004072086421024	1	3	2
0.1008	0.5	0.0057423941215208885	1	3	3
0.1008	0.5	0.009537159526089	2	1	1
0.1008	0.5	0.019019065821800706	2	1	2
0.1008	0.5	-0.014417984065042688	2	1	3
0.1008	0.5	0.004914704482636114	2	2	1
0.1008	0.5	0.006658215865999996	2	2	2
0.1008	0.5	-0.01901267971456866	2	2	3
0.1008	0.5	0.0002666785280106116	2	3	1
0.1008	0.5	-0.0010231207149338905	2	3	2
0.1008	0.5	-0.005942068866954697	2	3	3
0.1008	0.5	-0.002494435598844498	3	1	1
0.1008	0.5	-0.0060088426271481254	3	1	2
0.1008	0.5	0.0014341515746369993	3	1	3
0.1008	0.5	-0.0036721103580220193	3	2	1
0.1008	0.5	-0.005117842271333536	3	2	2
0.1008	0.5	0.012509814678581588	3	2	3
0.1008	0.5	-0.001192730956518891	3	3	1
0.1008	0.5	-0.0012004103156154113	3	3	2
0.1008	0.5	0.005742396344774248	3	3	3
0.1008	0.5499	-0.002240648443531003	1	1	1
0.1008	0.5499	-0.006432156180911225	1	1	2
0.1008	0.5499	0.0018250988719683836	1	1	3
0.1008	0.5499	-0.0033055186872992595	1	2	1
0.1008	0.5499	-0.006282721508810797	1	2	2
0.1008	0.5499	0.013226982258308886	1	2	3
0.1008	0.5499	-0.0010666580008579225	1	3	1
0.1008	0.5499	-0.0016559201075719357	1	3	2
0.1008	0.5499	0.005931552547303771	1	3	3
0.1008	0.5499	0.0083896110361368	2	1	1
0.1008	0.5499	0.02065391058464855	2	1	2
0.1008	0.5499	-0.015348073881588278	2	1	3
0.1008	0.5499	0.00450322834821135	2	2	1
0.1008	0.5499	0.008526672815978756	2	2	2
0.1008	0.5499	-0.0203073975185568	2	2	3
0.1008	0.5499	0.00033280864672566995	2	3	1
0.1008	0.5499	-0.00043894943618556954	2	3	2
0.1008	0.5499	-0.006311807878181105	2	3	3
0.1008	0.5499	-0.002240646576847324	3	1	1
0.1008	0.5499	-0.006432172678014797	3	1	2
0.1008	0.5499	0.0018250837873969306	3	1	3
0.1008	0.5499	-0.003305519550007959	3	2	1
0.1008	0.5499	-0.006282730184767243	3	2	2
0.1008	0.5499	0.013226990057104454	3	2	3
0.1008	0.5499	-0.0010666584343461474	3	3	1
0.1008	0.5499	-0.001655922190370895	3	3	2
0.1008	0.5499	0.005931552758008343	3	3	3
0.1008	0.5998	-0.001964385475679814	1	1	1
0.1008	0.5998	-0.006779528679759658	1	1	2
0.1008	0.5998	0.0021773823751001092	1	1	3
0.1008	0.5998	-0.0028925964973969473	1	2	1
0.1008	0.5998	-0.0072719514715766514	1	2	2
0.1008	0.5998	0.013688765799366703	1	2	3
0.1008	0.5998	-0.0009257230388885498	1	3	1
0.1008	0.5998	-0.0020350589285877078	1	3	2
0.1008	0.5998	0.0060030861970615905	1	3	3
0.1008	0.5998	0.0072015311553478905	2	1	1
0.1008	0.5998	0.021883584716316656	2	1	2
0.1008	0.5998	-0.01595209764380069	2	1	3
0.1008	0.5998	0.00400312414009882	2	2	1
0.1008	0.5998	0.01016931200780661	2	2	2
0.1008	0.5998	-0.02122086293305664	2	2	3
0.1008	0.5998	0.0003607475701878106	2	3	1
0.1008	0.5998	0.00012011958599914344	2	3	2
0.1008	0.5998	-0.006565474082772447	2	3	3
0.1008	0.5998	-0.0019643801282152387	3	1	1
0.1008	0.5998	-0.006779503727085953	3	1	2
0.1008	0.5998	0.0021773665977896928	3	1	3
0.1008	0.5998	-0.002892593894725468	3	2	1
0.1008	0.5998	-0.007271941082337467	3	2	2
0.1008	0.5998	0.013688713349021858	3	2	3
0.1008	0.5998	-0.0009257221439525078	3	3	1
0.1008	0.5998	-0.0020350609093389236	3	3	2
0.1008	0.5998	0.0060030750819921805	3	3	3
0.1008	0.6497	-0.0016706331850493677	1	1	1
0.1008	0.6497	-0.007008197501838703	1	1	2
0.1008	0.6497	0.002462966934639918	1	1	3
0.1008	0.6497	-0.002448603961587627	1	2	1
0.1008	0.6497	-0.008024563144301056	1	2	2
0.1008	0.6497	0.013842933495822232	1	2	3
0.1008	0.6497	-0.000776218831880536	1	3	1
0.1008	0.6497	-0.0023202730263030547	1	3	2
0.1008	0.6497	0.005942513501502794	1	3	3
0.1008	0.6497	0.005997024503575662	2	1	1
0.1008	0.6497	0.022592492442914267	2	1	2
0.1008	0.6497	-0.016157864442478367	2	1	3
0.1008	0.6497	0.003437174939929637	2	2	1
0.1008	0.6497	0.01148474285193864	2	2	2
0.1008	0.6497	-0.021661546815407613	2	2	3
0.1008	0.6497	0.0003567111460390217	2	3	1
0.1008	0.6497	0.0006287947717308097	2	3	2
0.1008	0.6497	-0.006677569114222796	2	3	3
0.1008	0.6497	-0.0016706340597648422	3	1	1
0.1008	0.6497	-0.007008181985192971	3	1	2
0.1008	0.6497	0.002462975954106883	3	1	3
0.1008	0.6497	-0.0024486044070122434	3	2	1
0.1008	0.6497	-0.008024570281685836	3	2	2
0.1008	0.6497	0.013842956788340605	3	2	3
0.1008	0.6497	-0.000776219300942063	3	3	1
0.1008	0.6497	-0.002320274880958661	3	3	2
0.1008	0.6497	0.005942522903830471	3	3	3
0.1008	0.6996	-0.0013660013721893405	1	1	1
0.1008	0.6996	-0.007068756071557457	1	1	2
0.1008	0.6996	0.0026512861536358567	1	1	3
0.1008	0.6996	-0.0019885343907594527	1	2	1
0.1008	0.6996	-0.008472810298191621	1	2	2
0.1008	0.6996	0.013628750793136857	1	2	3
0.1008	0.6996	-0.0006238136089432476	1	3	1
0.1008	0.6996	-0.0024928316538159936	1	3	2
0.1008	0.6996	0.005732730976666711	1	3	3
0.1008	0.6996	0.0048016851389395265	2	1	1
0.1008	0.6996	0.022649356636283136	2	1	2
0.1008	0.6996	-0.015884076890591	2	1	3
0.1008	0.6996	0.0028283080573165698	2	2	1
0.1008	0.6996	0.012359826392381503	2	2	2
0.1008	0.6996	-0.021522929891636844	2	2	3
0.1008	0.6996	0.0003267000498276347	2	3	1
0.1008	0.6996	0.0010595707688417057	2	3	2
0.1008	0.6996	-0.006618429337888141	2	3	3
0.1008	0.6996	-0.0013659968097681366	3	1	1
0.1008	0.6996	-0.007068729920979962	3	1	2
0.1008	0.6996	0.002651295865836456	3	1	3
0.1008	0.6996	-0.001988532881005452	3	2	1
0.1008	0.6996	-0.008472810489193974	3	2	2
0.1008	0.6996	0.013628744927826689	3	2	3
0.1008	0.6996	-0.000623813499456083	3	3	1
0.1008	0.6996	-0.002492829900452893	3	3	2
0.1008	0.6996	0.005732729353026263	3	3	3
0.1008	0.7495	-0.0010588667341831365	1	1	1
0.1008	0.7495	-0.006904114406660659	1	1	2
0.1008	0.7495	0.00270878130557925	1	1	3
0.1008	0.7495	-0.001528078963909539	1	2	1
0.1008	0.7495	-0.008540567028962637	1	2	2
0.1008	0.7495	0.012975524481325384	1	2	3
0.1008	0.7495	-0.0004739717146350871	1	3	1
0.1008	0.7495	-0.002532421628177073	1	3	2
0.1008	0.7495	0.005353752854602524	1	3	3
0.1008	0.7495	0.003644226471052535	2	1	1
0.1008	0.7495	0.02190531272561592	2	1	2
0.1008	0.7495	-0.015041046039215605	2	1	3
0.1008	0.7495	0.00220083282149073	2	2	1
0.1008	0.7495	0.012666886195460983	2	2	2
0.1008	0.7495	-0.02068145679037591	2	2	3
0.1008	0.7495	0.0002767823477354843	2	3	1
0.1008	0.7495	0.0013820346066295034	2	3	2
0.1008	0.7495	-0.006353558562890403	2	3	3
0.1008	0.7495	-0.0010588702266427913	3	1	1
0.1008	0.7495	-0.006904140483692749	3	1	2
0.1008	0.7495	0.0027087366020956682	3	1	3
0.1008	0.7495	-0.0015280817578772628	3	2	1
0.1008	0.7495	-0.008540574479543234	3	2	2
0.1008	0.7495	0.012975554283647772	3	2	3
0.1008	0.7495	-0.00047397209298488305	3	3	1
0.1008	0.7495	-0.00253242209383836	3	3	2
0.1008	0.7495	0.005353775206344315	3	3	3
0.1008	0.7994	-0.00075976941748092	1	1	1
0.1008	0.7994	-0.006448680843563495	1	1	2
0.1008	0.7994	0.0025991478916714827	1	1	3
0.1008	0.7994	-0.0010847279245992827	1	2	1
0.1008	0.7994	-0.008142448636149387	1	2	2
0.1008	0.7994	0.011802822502137683	1	2	3
0.1008	0.7994	-0.00033237142321575116	1	3	1
0.1008	0.7994	-0.002417053419091389	1	3	2
0.1008	0.7994	0.004783089297195509	1	3	3
0.1008	0.7994	0.002558449400811309	2	1	1
0.1008	0.7994	0.020192784954810153	2	1	2
0.1008	0.7994	-0.013532535837959436	2	1	3
0.1008	0.7994	0.0015819052214964694	2	2	1
0.1008	0.7994	0.01226150448976184	2	2	2
0.1008	0.7994	-0.01899474060149886	2	2	3
0.1008	0.7994	0.00021338589101233964	2	3	1
0.1008	0.7994	0.0015621052801662663	2	3	2
0.1008	0.7994	-0.0058428610280889266	2	3	3
0.1008	0.7994	-0.0007597708915814019	3	1	1
0.1008	0.7994	-0.006448700566188764	3	1	2
0.1008	0.7994	0.002599099384703707	3	1	3
0.1008	0.7994	-0.00108472882746697	3	2	1
0.1008	0.7994	-0.008142448052767828	3	2	2
0.1008	0.7994	0.011802862629302718	3	2	3
0.1008	0.7994	-0.0003323714331761124	3	3	1
0.1008	0.7994	-0.002417050056201934	3	3	2
0.1008	0.7994	0.004783136402135846	3	3	3
0.1008	0.8493	-0.00048221060903038066	1	1	1
0.1008	0.8493	-0.005627117913568312	1	1	2
0.1008	0.8493	0.002282940510875908	1	1	3
0.1008	0.8493	-0.000679291376108419	1	2	1
0.1008	0.8493	-0.007184374809212635	1	2	2
0.1008	0.8493	0.010022254956389115	1	2	3
0.1008	0.8493	-0.0002053956148749786	1	3	1
0.1008	0.8493	-0.002123849219152137	1	3	2
0.1008	0.8493	0.0039969712882228225	1	3	3
0.1008	0.8493	0.0015863215895242035	2	1	1
0.1008	0.8493	0.01732825523105705	2	1	2
0.1008	0.8493	-0.011261927535595344	2	1	3
0.1008	0.8493	0.0010037367591071381	2	2	1
0.1008	0.8493	0.01098109696889335	2	2	2
0.1008	0.8493	-0.01630206950706104	2	2	3
0.1008	0.8493	0.00014373540515301778	2	3	1
0.1008	0.8493	0.0015613011809268063	2	3	2
0.1008	0.8493	-0.005040455407903327	2	3	3
0.1008	0.8493	-0.00048220987950779357	3	1	1
0.1008	0.8493	-0.005627106881761646	3	1	2
0.1008	0.8493	0.0022830032262678157	3	1	3
0.1008	0.8493	-0.0006792912809239851	3	2	1
0.1008	0.8493	-0.007184380401466749	3	2	2
0.1008	0.8493	0.010022214184727235	3	2	3
0.1008	0.8493	-0.0002053956624554337	3	3	1
0.1008	0.8493	-0.0021238505847121208	3	3	2
0.1008	0.8493	0.00399692403337884	3	3	3
0.1008	0.8992	-0.00024421466474559557	1	1	1
0.1008	0.8992	-0.004353466549443755	1	1	2
0.1008	0.8992	0.0017173886155448237	1	1	3
0.1008	0.8992	-0.00033813349094518285	1	2	1
0.1008	0.8992	-0.005568720222805388	1	2	2
0.1008	0.8992	0.007545530399824363	1	2	3
0.1008	0.8992	-0.00010074825703334841	1	3	1
0.1008	0.8992	-0.001631529328937351	1	3	2
0.1008	0.8992	0.0029738467989597894	1	3	3
0.1008	0.8992	0.0007825384814211586	2	1	1
0.1008	0.8992	0.013123869248539411	2	1	2
0.1008	0.8992	-0.00814594518159096	2	1	3
0.1008	0.8992	0.0005070978710501458	2	2	1
0.1008	0.8992	0.008647269699769745	2	2	2
0.1008	0.8992	-0.012431727269839814	2	2	3
0.1008	0.8992	7.655620590892858e-5	2	3	1
0.1008	0.8992	0.0013362628231682531	2	3	2
0.1008	0.8992	-0.003895935981540308	2	3	3
0.1008	0.8992	-0.0002442146808611296	3	1	1
0.1008	0.8992	-0.004353458097962969	3	1	2
0.1008	0.8992	0.0017174530562096557	3	1	3
0.1008	0.8992	-0.00033813357464449227	3	2	1
0.1008	0.8992	-0.005568714375568239	3	2	2
0.1008	0.8992	0.007545447567508218	3	2	3
0.1008	0.8992	-0.00010074829312523519	3	3	1
0.1008	0.8992	-0.0016315313154595832	3	3	2
0.1008	0.8992	0.0029738153193999486	3	3	3
0.1008	0.9491	-7.110384728133858e-5	1	1	1
0.1008	0.9491	-0.002531692284397565	1	1	2
0.1008	0.9491	0.0008547773047777874	1	1	3
0.1008	0.9491	-9.617515514765193e-5	1	2	1
0.1008	0.9491	-0.0032091338237167488	1	2	2
0.1008	0.9491	0.004305025346876101	1	2	3
0.1008	0.9491	-2.8179199770225856e-5	1	3	1
0.1008	0.9491	-0.0009267386429296907	1	3	2
0.1008	0.9491	0.0017032251991252814	1	3	3
0.1008	0.9491	0.0002207599606014805	2	1	1
0.1008	0.9491	0.0074188650021099044	2	1	2
0.1008	0.9491	-0.0041435893388230075	2	1	3
0.1008	0.9491	0.0001468752466666027	2	2	1
0.1008	0.9491	0.005076993844006366	2	2	2
0.1008	0.9491	-0.007223292064273926	2	2	3
0.1008	0.9491	2.328139191100161e-5	2	3	1
0.1008	0.9491	0.0008392719778479572	2	3	2
0.1008	0.9491	-0.0023591617520515714	2	3	3
0.1008	0.9491	-7.110388703275358e-5	3	1	1
0.1008	0.9491	-0.0025316936835823173	3	1	2
0.1008	0.9491	0.0008548036565525219	3	1	3
0.1008	0.9491	-9.617522528817849e-5	3	2	1
0.1008	0.9491	-0.0032091329917268516	3	2	2
0.1008	0.9491	0.004305034962369003	3	2	3
0.1008	0.9491	-2.8179218286421188e-5	3	3	1
0.1008	0.9491	-0.0009267389231853219	3	3	2
0.1008	0.9491	0.0017032234508787339	3	3	3
0.1008	0.999	-3.202053352282642e-8	1	1	1
0.1008	0.999	-5.7200950008495734e-5	1	1	2
0.1008	0.999	-0.0003657337166668162	1	1	3
0.1008	0.999	-4.1800628055988486e-8	1	2	1
0.1008	0.999	-7.03985616296971e-5	1	2	2
0.1008	0.999	0.00030658968638164197	1	2	3
0.1008	0.999	-1.1996809943018087e-8	1	3	1
0.1008	0.999	-1.9842587457350327e-5	1	3	2
0.1008	0.999	0.00020662219172878915	1	3	3
0.1008	0.999	9.522508856263928e-8	2	1	1
0.1008	0.999	0.00016026619565803039	2	1	2
0.1008	0.999	0.0006854862105818323	2	1	3
0.1008	0.999	6.550196003949699e-8	2	2	1
0.1008	0.999	0.00011448822603052919	2	2	2
0.1008	0.999	-0.0005868591011894122	2	2	3
0.1008	0.999	1.0908774626824514e-8	2	3	1
0.1008	0.999	2.0129448441612433e-5	2	3	2
0.1008	0.999	-0.00039368518952553194	2	3	3
0.1008	0.999	-3.2020489113905436e-8	3	1	1
0.1008	0.999	-5.7200848145089135e-5	3	1	2
0.1008	0.999	-0.0003657039143444285	3	1	3
0.1008	0.999	-4.18005836470675e-8	3	2	1
0.1008	0.999	-7.039848887012095e-5	3	2	2
0.1008	0.999	0.00030655988405925427	3	2	3
0.1008	0.999	-1.1996801838390008e-8	3	3	1
0.1008	0.999	-1.9842567448466888e-5	3	3	2
0.1008	0.999	0.00020662219172878915	3	3	3
0.1507	0.001	-0.008506055077161054	1	1	1
0.1507	0.001	-0.0005669509118525406	1	1	2
0.1507	0.001	-9.44851588525183e-6	1	1	3
0.1507	0.001	0.002476446259313203	1	2	1
0.1507	0.001	0.00023724397550887316	1	2	2
0.1507	0.001	5.1204506832937225e-6	1	2	3
0.1507	0.001	0.005909265255009649	1	3	1
0.1507	0.001	0.00044605294795077967	1	3	2
0.1507	0.001	8.28345073959171e-6	1	3	3
0.1507	0.001	0.017163090667681458	2	1	1
0.1507	0.001	0.000987861866910007	2	1	2
0.1507	0.001	1.39428074959431e-5	2	1	3
0.1507	0.001	-0.005001769170840442	2	2	1
0.1507	0.001	-0.00042723898710998916	2	2	2
0.1507	0.001	-8.647823532403133e-6	2	2	3
0.1507	0.001	-0.01192071263259644	2	3	1
0.1507	0.001	-0.0007933196429166533	2	3	2
0.1507	0.001	-1.3205925179822245e-5	2	3	3
0.1507	0.001	-0.008506044616556338	3	1	1
0.1507	0.001	-0.0005669525569678069	3	1	2
0.1507	0.001	-9.448519282214486e-6	3	1	3
0.1507	0.001	0.0024764446331563827	3	2	1
0.1507	0.001	0.00023724484251092665	3	2	2
0.1507	0.001	5.120435735628059e-6	3	2	3
0.1507	0.001	0.005909288093113377	3	3	1
0.1507	0.001	0.0004460529901867982	3	3	2
0.1507	0.001	8.283502524527011e-6	3	3	3
0.1507	0.0509	-0.005230904359886462	1	1	1
0.1507	0.0509	-0.003345499860279773	1	1	2
0.1507	0.0509	-0.0005449565753595951	1	1	3
0.1507	0.0509	-0.0008233599111200501	1	2	1
0.1507	0.0509	0.002677201746129336	1	2	2
0.1507	0.0509	0.0008874744973634907	1	2	3
0.1507	0.0509	0.0018768721978709296	1	3	1
0.1507	0.0509	0.0035693134128576554	1	3	2
0.1507	0.0509	0.0009338368618335407	1	3	3
0.1507	0.0509	0.015190310052175818	2	1	1
0.1507	0.0509	0.0033927632207976788	2	1	2
0.1507	0.0509	-0.0003403660598967984	2	1	3
0.1507	0.0509	0.00021573019682886996	2	2	1
0.1507	0.0509	-0.004335870632839606	2	2	2
0.1507	0.0509	-0.0013625078751130937	2	2	3
0.1507	0.0509	-0.007051288498430591	2	3	1
0.1507	0.0509	-0.004858929492463967	2	3	2
0.1507	0.0509	-0.0008498390722257517	2	3	3
0.1507	0.0509	-0.00523092002223223	3	1	1
0.1507	0.0509	-0.003345495962509819	3	1	2
0.1507	0.0509	-0.0005449564732337457	3	1	3
0.1507	0.0509	-0.000823343971380508	3	2	1
0.1507	0.0509	0.0026771955167122774	3	2	2
0.1507	0.0509	0.0008874770805572876	3	2	3
0.1507	0.0509	0.001876873028511989	3	3	1
0.1507	0.0509	0.0035693280206947585	3	3	2
0.1507	0.0509	0.0009338375560974197	3	3	3
0.1507	0.1008	-0.004085783948318572	1	1	1
0.1507	0.1008	-0.004054114244256453	1	1	2
0.1507	0.1008	-0.0010511348627427648	1	1	3
0.1507	0.1008	-0.002554618289766164	1	2	1
0.1507	0.1008	0.0031647904795968906	1	2	2
0.1507	0.1008	0.0021704777129473926	1	2	3
0.1507	0.1008	5.3830318015649775e-5	1	3	1
0.1507	0.1008	0.004210646675410049	1	3	2
0.1507	0.1008	0.002145861010584972	1	3	3
0.1507	0.1008	0.015156585860808008	2	1	1
0.1507	0.1008	0.004544664237230198	2	1	2
0.1507	0.1008	-0.0013192434717537362	2	1	3
0.1507	0.1008	0.00299061009061824	2	2	1
0.1507	0.1008	-0.005184071775649446	2	2	2
0.1507	0.1008	-0.0033679558400527693	2	2	3
0.1507	0.1008	-0.004974118642535896	2	3	1
0.1507	0.1008	-0.006003354893081132	2	3	2
0.1507	0.1008	-0.0018432164225003324	2	3	3
0.1507	0.1008	-0.0040857928698041154	3	1	1
0.1507	0.1008	-0.004054104177431503	3	1	2
0.1507	0.1008	-0.0010511341245165624	3	1	3
0.1507	0.1008	-0.0025546323345667504	3	2	1
0.1507	0.1008	0.0031648066963350513	3	2	2
0.1507	0.1008	0.002170474423360885	3	2	3
0.1507	0.1008	5.383381385703004e-5	3	3	1
0.1507	0.1008	0.004210642866362638	3	3	2
0.1507	0.1008	0.0021458582295645597	3	3	3
0.1507	0.1507	-0.0034248150423854887	1	1	1
0.1507	0.1507	-0.004351457293850461	1	1	2
0.1507	0.1507	-0.001474442457069642	1	1	3
0.1507	0.1507	-0.0036272163356166134	1	2	1
0.1507	0.1507	0.002862164987105814	1	2	2
0.1507	0.1507	0.003595479647449995	1	2	3
0.1507	0.1507	-0.0010239504622218745	1	3	1
0.1507	0.1507	0.004048830760523786	1	3	2
0.1507	0.1507	0.0033954120248404747	1	3	3
0.1507	0.1507	0.014938891611929107	2	1	1
0.1507	0.1507	0.006064325545184088	2	1	2
0.1507	0.1507	-0.0025017670709451267	2	1	3
0.1507	0.1507	0.004761029346598528	2	2	1
0.1507	0.1507	-0.004793967950915301	2	2	2
0.1507	0.1507	-0.005627926934286886	2	2	3
0.1507	0.1507	-0.0035479479648536025	2	3	1
0.1507	0.1507	-0.0063894326391814825	2	3	2
0.1507	0.1507	-0.002903194180661187	2	3	3
0.1507	0.1507	-0.003424810867109329	3	1	1
0.1507	0.1507	-0.004351451995226983	3	1	2
0.1507	0.1507	-0.0014744389133735485	3	1	3
0.1507	0.1507	-0.003627211036993469	3	2	1
0.1507	0.1507	0.0028621791618904935	3	2	2
0.1507	0.1507	0.003595481780783241	3	2	3
0.1507	0.1507	-0.0010239469185256145	3	3	1
0.1507	0.1507	0.00404882358063163	3	3	2
0.1507	0.1507	0.003395407113730331	3	3	3
0.1507	0.2006	-0.00299529580578959	1	1	1
0.1507	0.2006	-0.004489353830735308	1	1	2
0.1507	0.2006	-0.001801095565482743	1	1	3
0.1507	0.2006	-0.004277133817915502	1	2	1
0.1507	0.2006	0.0020943055100431096	1	2	2
0.1507	0.2006	0.005067839795803938	1	2	3
0.1507	0.2006	-0.0016664809063434653	1	3	1
0.1507	0.2006	0.003473495266304579	1	3	2
0.1507	0.2006	0.004593767268209705	1	3	3
0.1507	0.2006	0.014485472840269784	2	1	1
0.1507	0.2006	0.007837650481448494	2	1	2
0.1507	0.2006	-0.0037515864457204583	2	1	3
0.1507	0.2006	0.00587833234042414	2	2	1
0.1507	0.2006	-0.003660888591721506	2	2	2
0.1507	0.2006	-0.007987375082171282	2	2	3
0.1507	0.2006	-0.0024858941078384836	2	3	1
0.1507	0.2006	-0.006333611967881427	2	3	2
0.1507	0.2006	-0.003982045817739472	2	3	3
0.1507	0.2006	-0.0029953107069507837	3	1	1
0.1507	0.2006	-0.004489324028412921	3	1	2
0.1507	0.2006	-0.0018010937028375938	3	1	3
0.1507	0.2006	-0.004277156169657292	3	2	1
0.1507	0.2006	0.0020943055100431096	3	2	2
0.1507	0.2006	0.005067843521094236	3	2	3
0.1507	0.2006	-0.0016664846316337637	3	3	1
0.1507	0.2006	0.0034734971289497284	3	3	2
0.1507	0.2006	0.004593770062177429	3	3	3
0.1507	0.2505	-0.0026900491372928055	1	1	1
0.1507	0.2505	-0.004568476012788501	1	1	2
0.1507	0.2505	-0.0020298306234004734	1	1	3
0.1507	0.2505	-0.00462897296216188	1	2	1
0.1507	0.2505	0.0010353187719202989	1	2	2
0.1507	0.2505	0.006532923221204141	1	2	3
0.1507	0.2505	-0.002027244222221933	1	3	1
0.1507	0.2505	0.0026779865709595715	1	3	2
0.1507	0.2505	0.005698384673627491	1	3	3
0.1507	0.2505	0.013833146542758808	2	1	1
0.1507	0.2505	0.009743503415398494	2	1	2
0.1507	0.2505	-0.00499990125243311	2	1	3
0.1507	0.2505	0.006530265476508645	2	2	1
0.1507	0.2505	-0.0020527621098508364	2	2	2
0.1507	0.2505	-0.010355988901732838	2	2	3
0.1507	0.2505	-0.0016708682521491911	2	3	1
0.1507	0.2505	-0.0059803664381718885	2	3	2
0.1507	0.2505	-0.0050469921590472235	2	3	3
0.1507	0.2505	-0.0026900472962522355	3	1	1
0.1507	0.2505	-0.004568457407268467	3	1	2
0.1507	0.2505	-0.002029836210641855	3	1	3
0.1507	0.2505	-0.004628954722353543	3	2	1
0.1507	0.2505	0.0010353403786472481	3	2	2
0.1507	0.2505	0.006532919137568725	3	2	3
0.1507	0.2505	-0.002027240118458973	3	3	1
0.1507	0.2505	0.0026779780236486014	3	3	2
0.1507	0.2505	0.0056983776104974435	3	3	3
0.1507	0.3004	-0.002452794977233042	1	1	1
0.1507	0.3004	-0.004635527973597897	1	1	2
0.1507	0.3004	-0.002165161257534347	1	1	3
0.1507	0.3004	-0.00476000334210603	1	2	1
0.1507	0.3004	-0.00020293152894618194	1	2	2
0.1507	0.3004	0.007951827828415935	1	2	3
0.1507	0.3004	-0.0021964302912386158	1	3	1
0.1507	0.3004	0.0017745881956017368	1	3	2
0.1507	0.3004	0.006686404382396536	1	3	3
0.1507	0.3004	0.013024013032400621	2	1	1
0.1507	0.3004	0.011686735439425167	2	1	2
0.1507	0.3004	-0.0062038135722473214	2	1	3
0.1507	0.3004	0.006834346204698631	2	2	1
0.1507	0.3004	-0.00014232089394496106	2	2	2
0.1507	0.3004	-0.012669851831174847	2	2	3
0.1507	0.3004	-0.001039909282858709	2	3	1
0.1507	0.3004	-0.005416695939237402	2	3	2
0.1507	0.3004	-0.006072531841576582	2	3	3
0.1507	0.3004	-0.0024527935300604417	3	1	1
0.1507	0.3004	-0.004635511147742244	3	1	2
0.1507	0.3004	-0.0021651608831914568	3	1	3
0.1507	0.3004	-0.004760004370500656	3	2	1
0.1507	0.3004	-0.00020294599213925568	3	2	2
0.1507	0.3004	0.007951842202355695	3	2	3
0.1507	0.3004	-0.0021964302771326546	3	3	1
0.1507	0.3004	0.0017745915587028052	3	3	2
0.1507	0.3004	0.006686401170591664	3	3	3
0.1507	0.3503	-0.0022510994354025295	1	1	1
0.1507	0.3503	-0.004711162428069564	1	1	2
0.1507	0.3503	-0.002214509687945364	1	1	3
0.1507	0.3503	-0.004722636977265288	1	2	1
0.1507	0.3503	-0.00153975042513943	1	2	2
0.1507	0.3503	0.009292291608588826	1	2	3
0.1507	0.3503	-0.0022316710982477287	1	3	1
0.1507	0.3503	0.0008346919568793208	1	3	2
0.1507	0.3503	0.007543879083329683	1	3	3
0.1507	0.3503	0.01209425338189895	2	1	1
0.1507	0.3503	0.01359046269898194	2	1	2
0.1507	0.3503	-0.007331094830638422	2	1	3
0.1507	0.3503	0.006870354843281749	2	2	1
0.1507	0.3503	0.0019454712793886692	2	2	2
0.1507	0.3503	-0.014875603987422131	2	2	3
0.1507	0.3503	-0.0005537913487152334	2	3	1
0.1507	0.3503	-0.004703430364711349	2	3	2
0.1507	0.3503	-0.007036557411691919	2	3	3
0.1507	0.3503	-0.0022510994443753762	3	1	1
0.1507	0.3503	-0.0047111553749382695	3	1	2
0.1507	0.3503	-0.002214516773949668	3	1	3
0.1507	0.3503	-0.004722630398435981	3	2	1
0.1507	0.3503	-0.001539721845646977	3	2	2
0.1507	0.3503	0.009292294075815208	3	2	3
0.1507	0.3503	-0.002231669601982787	3	3	1
0.1507	0.3503	0.0008346907085554807	3	3	2
0.1507	0.3503	0.007543882229870697	3	3	3
0.1507	0.4002	-0.0020655338011057074	1	1	1
0.1507	0.4002	-0.004801527639193615	1	1	2
0.1507	0.4002	-0.0021871302946118026	1	1	3
0.1507	0.4002	-0.004554582212311805	1	2	1
0.1507	0.4002	-0.0029107574896212046	1	2	2
0.1507	0.4002	0.010523762268171186	1	2	3
0.1507	0.4002	-0.00217184792782094	1	3	1
0.1507	0.4002	-9.290370365464679e-5	1	3	2
0.1507	0.4002	0.00826041795222563	1	3	3
0.1507	0.4002	0.011073686734187333	2	1	1
0.1507	0.4002	0.015387870825444384	2	1	2
0.1507	0.4002	-0.008353237273295018	2	1	3
0.1507	0.4002	0.006695846760290058	2	2	1
0.1507	0.4002	0.004110049784422837	2	2	2
0.1507	0.4002	-0.016922885473827587	2	2	3
0.1507	0.4002	-0.00018562712149227788	2	3	1
0.1507	0.4002	-0.003887666226305219	2	3	2
0.1507	0.4002	-0.007918073060487345	2	3	3
0.1507	0.4002	-0.002065530075815409	3	1	1
0.1507	0.4002	-0.004801516463322719	3	1	2
0.1507	0.4002	-0.0021871228440312057	3	1	3
0.1507	0.4002	-0.004554584074956954	3	2	1
0.1507	0.4002	-0.0029107574896212046	3	2	2
0.1507	0.4002	0.010523762268171186	3	2	3
0.1507	0.4002	-0.0021718474621596527	3	3	1
0.1507	0.4002	-9.290929159009448e-5	3	3	2
0.1507	0.4002	0.00826041981487078	3	3	3
0.1507	0.4501	-0.0018842866911414208	1	1	1
0.1507	0.4501	-0.00490318326965343	1	1	2
0.1507	0.4501	-0.002093280235783708	1	1	3
0.1507	0.4501	-0.004284420372799452	1	2	1
0.1507	0.4501	-0.004259794747989751	1	2	2
0.1507	0.4501	0.011615044225467788	1	2	3
0.1507	0.4501	-0.0020443004552026835	1	3	1
0.1507	0.4501	-0.0009721131696101316	1	3	2
0.1507	0.4501	0.008826331701210714	1	3	3
0.1507	0.4501	0.00998716545169462	2	1	1
0.1507	0.4501	0.017015934512743608	2	1	2
0.1507	0.4501	-0.009241575325513937	2	1	3
0.1507	0.4501	0.006354399988331835	2	2	1
0.1507	0.4501	0.0062630587755403075	2	2	2
0.1507	0.4501	-0.018759147520697433	2	2	3
0.1507	0.4501	8.443842238976124e-5	2	3	1
0.1507	0.4501	-0.0030088202270030402	2	3	2
0.1507	0.4501	-0.008695470398223368	2	3	3
0.1507	0.4501	-0.0018842857598188462	3	1	1
0.1507	0.4501	-0.004903190720234027	3	1	2
0.1507	0.4501	-0.002093295136944902	3	1	3
0.1507	0.4501	-0.004284412922218855	3	2	1
0.1507	0.4501	-0.004259794747989751	3	2	2
0.1507	0.4501	0.011615044225467788	3	2	3
0.1507	0.4501	-0.0020442990582188215	3	3	1
0.1507	0.4501	-0.0009721113069649824	3	3	2
0.1507	0.4501	0.008826335426501013	3	3	3
0.1507	0.5	-0.001700530508140407	1	1	1
0.1507	0.5	-0.005006053673787654	1	1	2
0.1507	0.5	-0.0019442178664567933	1	1	3
0.1507	0.5	-0.00393488025736498	1	2	1
0.1507	0.5	-0.0055342027200880745	1	2	2
0.1507	0.5	0.01253195219604189	1	2	3
0.1507	0.5	-0.0018690132347328444	1	3	1
0.1507	0.5	-0.0017740252836396728	1	3	2
0.1507	0.5	0.009231057998082368	1	3	3
0.1507	0.5	0.008856187249541694	2	1	1
0.1507	0.5	0.018410727470809192	2	1	2
0.1507	0.5	-0.009965246524473219	2	1	3
0.1507	0.5	0.005880790930121458	2	2	1
0.1507	0.5	0.008320351574643198	2	2	2
0.1507	0.5	-0.020326778682290464	2	2	3
0.1507	0.5	0.00027189365218193784	2	3	1
0.1507	0.5	-0.002102414724596182	2	3	2
0.1507	0.5	-0.009345448621197499	2	3	3
0.1507	0.5	-0.0017005267572296617	3	1	1
0.1507	0.5	-0.005006037877386543	3	1	2
0.1507	0.5	-0.0019441973878214502	3	1	3
0.1507	0.5	-0.003934880905604005	3	2	1
0.1507	0.5	-0.005534211757577082	3	2	2
0.1507	0.5	0.012531966724701957	3	2	3
0.1507	0.5	-0.0018690126166174513	3	3	1
0.1507	0.5	-0.001774025285965257	3	3	2
0.1507	0.5	0.009231030441364658	3	3	3
0.1507	0.5499	-0.0015108246592120417	1	1	1
[truncated: 9,908 more rows]
