# Supplementary material for: Coevolution of male and female mate choice can destabilize reproductive isolation
Source: Nat Commun. 2019 Nov 12;10:5122. doi: 10.1038/s41467-019-12860-9 (PMC6851176; doi:10.1038/s41467-019-12860-9)
Supplement: Supplementary file 5 — Supplementary Software 1 [file 41467_2019_12860_MOESM5_ESM.zip › CodeChoosinessCoevolution/Data/LinkageDisequilibriumtestSelectionGradientDetailledAlpha1.txt]

percentFemale	percentMale	linkageD	genotypeA	genotypeF	genotypeM
0.001	0.001	-0.00023530444005187556	1	1	1
0.001	0.001	0.00010558185078396454	1	1	2
0.001	0.001	3.728958839360275e-6	1	1	3
0.001	0.001	0.00010527260800495888	1	2	1
0.001	0.001	1.6181232868673874e-5	1	2	2
0.001	0.001	4.1854605109643107e-7	1	2	3
0.001	0.001	3.718931799049426e-6	1	3	1
0.001	0.001	4.182177606599561e-7	1	3	2
0.001	0.001	9.737397675483537e-9	1	3	3
0.001	0.001	0.000474299372588749	2	1	1
0.001	0.001	-0.00021464755061366414	2	1	2
0.001	0.001	-7.5762946900238175e-6	2	1	3
0.001	0.001	-0.00021403853539260498	2	2	1
0.001	0.001	-2.898662603867722e-5	2	2	2
0.001	0.001	-7.225765839802415e-7	2	2	3
0.001	0.001	-7.556336564210184e-6	2	3	1
0.001	0.001	-7.218947706051077e-7	2	3	2
0.001	0.001	-1.558966404715522e-8	2	3	3
0.001	0.001	-0.00023533064771819046	3	1	1
0.001	0.001	0.00010558386442925671	3	1	2
0.001	0.001	3.729076411255745e-6	3	1	3
0.001	0.001	0.00010527834694054258	3	2	1
0.001	0.001	1.6181703156289366e-5	3	2	2
0.001	0.001	4.185496828054901e-7	3	2	3
0.001	0.001	3.719020267115903e-6	3	3	1
0.001	0.001	4.182213923691168e-7	3	3	2
0.001	0.001	9.737623668553563e-9	3	3	3
0.001	0.0509	-0.004264421657444173	1	1	1
0.001	0.0509	0.002850933962087382	1	1	2
0.001	0.0509	0.0012849631350891986	1	1	3
0.001	0.0509	-0.00024174647044665834	1	2	1
0.001	0.0509	0.00026199984140059737	1	2	2
0.001	0.0509	0.00010404721030823677	1	2	3
0.001	0.0509	-3.3426239928681823e-6	1	3	1
0.001	0.0509	5.5391579258958195e-6	1	3	2
0.001	0.0509	2.035572125434422e-6	1	3	3
0.001	0.0509	0.008638800812866387	2	1	1
0.001	0.0509	-0.005778583126729159	2	1	2
0.001	0.0509	-0.0026031690293645895	2	1	3
0.001	0.0509	0.0003771334939266825	2	2	1
0.001	0.0509	-0.0004497893693117382	2	2	2
0.001	0.0509	-0.00017595158291281322	2	2	3
0.001	0.0509	3.06589423852146e-6	2	3	1
0.001	0.0509	-8.55524870521643e-6	2	3	2
0.001	0.0509	-2.974653748790351e-6	2	3	3
0.001	0.0509	-0.004264406756282979	3	1	1
0.001	0.0509	0.002850926511506785	3	1	2
0.001	0.0509	0.0012849649977343478	3	1	3
0.001	0.0509	-0.00024173995118863603	3	2	1
0.001	0.0509	0.0002619956504490116	3	2	2
0.001	0.0509	0.00010404651181630581	3	2	3
0.001	0.0509	-3.342580337122497e-6	3	3	1
0.001	0.0509	5.539048786531607e-6	3	3	2
0.001	0.0509	2.0355539355403866e-6	3	3	3
0.001	0.1008	-0.006766450723602602	1	1	1
0.001	0.1008	0.0032681375255265988	1	1	2
0.001	0.1008	0.0033667717905107343	1	1	3
0.001	0.1008	-0.0004388837456593426	1	2	1
0.001	0.1008	0.000301597364898187	1	2	2
0.001	0.1008	0.000264469623405116	1	2	3
0.001	0.1008	-7.121610718156509e-6	1	3	1
0.001	0.1008	6.3886397984532785e-6	1	3	2
0.001	0.1008	5.06435617941192e-6	1	3	3
0.001	0.1008	0.013686985641266164	2	1	1
0.001	0.1008	-0.006614838111195648	2	1	2
0.001	0.1008	-0.00680910338947454	2	1	3
0.001	0.1008	0.0007286983667447264	2	2	1
0.001	0.1008	-0.0005271929367960497	2	2	2
0.001	0.1008	-0.0004558738892106056	2	2	3
0.001	0.1008	9.172361085994031e-6	2	3	1
0.001	0.1008	-1.0199474209300667e-5	2	3	2
0.001	0.1008	-7.63562328641699e-6	2	3	3
0.001	0.1008	-0.00676641723625207	3	1	1
0.001	0.1008	0.0032681393973694045	3	1	2
0.001	0.1008	0.003366768111453547	3	1	3
0.001	0.1008	-0.00043888297649778	3	2	1
0.001	0.1008	0.0003015989469616117	3	2	2
0.001	0.1008	0.00026446952571628824	3	2	3
0.001	0.1008	-7.121612056970144e-6	3	3	1
0.001	0.1008	6.388680181845899e-6	3	3	2
0.001	0.1008	5.064365825539401e-6	3	3	3
0.001	0.1507	-0.00833249595160332	1	1	1
0.001	0.1507	0.0024278959119282406	1	1	2
0.001	0.1507	0.005770852296850357	1	1	3
0.001	0.1507	-0.0005584797751499275	1	2	1
0.001	0.1507	0.00024303512948892735	1	2	2
0.001	0.1507	0.00044482339332153594	1	2	3
0.001	0.1507	-9.360339743152833e-6	1	3	1
0.001	0.1507	5.366666842357594e-6	1	3	2
0.001	0.1507	8.398177450194997e-6	1	3	3
0.001	0.1507	0.016834388503854075	2	1	1
0.001	0.1507	-0.004910701876106732	2	1	2
0.001	0.1507	-0.011656140827936062	2	1	3
0.001	0.1507	0.0009531184049093554	2	2	1
0.001	0.1507	-0.00043289689659935585	2	2	2
0.001	0.1507	-0.0007789614206592135	2	2	3
0.001	0.1507	1.3152624425728272e-5	2	3	1
0.001	0.1507	-8.939489478210287e-6	2	3	2
0.001	0.1507	-1.3022076467231139e-5	2	3	3
0.001	0.1507	-0.008332454258142372	3	1	1
0.001	0.1507	0.002427867735765199	3	1	2
0.001	0.1507	0.005770825733455762	3	1	3
0.001	0.1507	-0.0005584846492925049	3	2	1
0.001	0.1507	0.00024302960587426793	3	2	2
0.001	0.1507	0.00044482218693229483	3	2	3
0.001	0.1507	-9.360350898101908e-6	3	3	1
0.001	0.1507	5.3666381342826685e-6	3	3	2
0.001	0.1507	8.398154769090308e-6	3	3	3
0.001	0.2006	-0.009217084862788272	1	1	1
0.001	0.2006	0.0008021219102097021	1	1	2
0.001	0.2006	0.008279941933690568	1	1	3
0.001	0.2006	-0.0006249245093447034	1	2	1
0.001	0.2006	0.00012614747721711658	1	2	2
0.001	0.2006	0.0006293594113941999	1	2	3
0.001	0.2006	-1.058691852063715e-5	1	3	1
0.001	0.2006	3.2760321514457586e-6	1	3	2
0.001	0.2006	1.1753371773523161e-5	1	3	3
0.001	0.2006	0.01860342361173628	2	1	1
0.001	0.2006	-0.0016263644444399206	2	1	2
0.001	0.2006	-0.01670700314072357	2	1	3
0.001	0.2006	0.0010862019409103568	2	2	1
0.001	0.2006	-0.00023094149468404733	2	2	2
0.001	0.2006	-0.0011164090000780483	2	2	3
0.001	0.2006	1.561898457290274e-5	2	3	1
0.001	0.2006	-5.844474955005982e-6	2	3	2
0.001	0.2006	-1.865926767755613e-5	2	3	3
0.001	0.2006	-0.009217123184334458	3	1	1
0.001	0.2006	0.0008021676930390076	3	1	2
0.001	0.2006	0.008279928876890816	3	1	3
0.001	0.2006	-0.0006249250657425678	3	2	1
0.001	0.2006	0.00012613819259923824	3	2	2
0.001	0.2006	0.0006293543886343117	3	2	3
0.001	0.2006	-1.0586963985131977e-5	3	3	1
0.001	0.2006	3.2759737564300206e-6	3	3	2
0.001	0.2006	1.1753307587517476e-5	3	3	3
0.001	0.2505	-0.009585955528663037	1	1	1
0.001	0.2505	-0.001301638456910864	1	1	2
0.001	0.2505	0.010752402779330691	1	1	3
0.001	0.2505	-0.0006526996629869124	1	2	1
0.001	0.2505	-2.4856977798495133e-5	1	2	2
0.001	0.2505	0.0008082999618354621	1	2	3
0.001	0.2505	-1.109954354113709e-5	1	3	1
0.001	0.2505	5.814335167249459e-7	1	3	2
0.001	0.2505	1.4962049510415851e-5	1	3	3
0.001	0.2505	0.019332381170382273	2	1	1
0.001	0.2505	0.0026158219578173436	2	1	2
0.001	0.2505	-0.021677866346727706	2	1	3
0.001	0.2505	0.001150213690791416	2	2	1
0.001	0.2505	3.7550247218349e-5	2	2	2
0.001	0.2505	-0.0014492221934641154	2	2	3
0.001	0.2505	1.6937660256300863e-5	2	3	1
0.001	0.2505	-1.5956873256744986e-6	2	3	2
0.001	0.2505	-2.4229233096991593e-5	2	3	3
0.001	0.2505	-0.009585956006388216	3	1	1
0.001	0.2505	-0.001301579779811185	3	1	2
0.001	0.2505	0.010752394878958071	3	1	3
0.001	0.2505	-0.0006527024672127414	3	2	1
0.001	0.2505	-2.4872828975959493e-5	3	2	2
0.001	0.2505	0.0008082934341436731	3	2	3
0.001	0.2505	-1.1099637968849918e-5	3	3	1
0.001	0.2505	5.811864833959047e-7	3	3	2
0.001	0.2505	1.4961853249083714e-5	3	3	3
0.001	0.3004	-0.00956010381142558	1	1	1
0.001	0.3004	-0.003660250061997078	1	1	2
0.001	0.3004	0.01308608349895482	1	1	3
0.001	0.3004	-0.0006517232329771175	1	2	1
0.001	0.3004	-0.00019325977966629278	1	2	2
0.001	0.3004	0.0009748254662979641	1	2	3
0.001	0.3004	-1.1093731270607311e-5	1	3	1
0.001	0.3004	-2.408174412053154e-6	1	3	2
0.001	0.3004	1.791089834330626e-5	1	3	3
0.001	0.3004	0.01926725461935397	2	1	1
0.001	0.3004	0.007365681909821481	2	1	2
0.001	0.3004	-0.02636446098040328	2	1	3
0.001	0.3004	0.0011611948927827418	2	2	1
0.001	0.3004	0.00034274795507874614	2	2	2
0.001	0.3004	-0.0017636319087367541	2	2	3
0.001	0.3004	1.7370141654712514e-5	2	3	1
0.001	0.3004	3.3118524889290673e-6	2	3	2
0.001	0.3004	-2.950014751045166e-5	2	3	3
0.001	0.3004	-0.009560085184974088	3	1	1
0.001	0.3004	-0.0036601904573523025	3	1	2
0.001	0.3004	0.013086016443729448	3	1	3
0.001	0.3004	-0.0006517220688238992	3	2	1
0.001	0.3004	-0.00019325698569856893	3	2	2
0.001	0.3004	0.0009748263976205387	3	2	3
0.001	0.3004	-1.109374582252254e-5	3	3	1
0.001	0.3004	-2.408101652477012e-6	3	3	2
0.001	0.3004	1.7910934723094332e-5	3	3	3
0.001	0.3503	-0.009232466690768285	1	1	1
0.001	0.3503	-0.00610226806607761	1	1	2
0.001	0.3503	0.01520244719615009	1	1	3
0.001	0.3503	-0.0006292461540485135	1	2	1
0.001	0.3503	-0.00036665604685741024	1	2	2
0.001	0.3503	0.0011238482294800654	1	2	3
0.001	0.3503	-1.0707551412054286e-5	1	3	1
0.001	0.3503	-5.470429784012646e-6	1	3	2
0.001	0.3503	2.0518143235349738e-5	1	3	3
0.001	0.3503	0.01859629160593155	2	1	1
0.001	0.3503	0.0122785903852006	2	1	2
0.001	0.3503	-0.030610317102910484	2	1	3
0.001	0.3503	0.0011314170231314273	2	2	1
0.001	0.3503	0.0006617337611509698	2	2	2
0.001	0.3503	-0.0020490568673473862	2	2	3
0.001	0.3503	1.7116530267651088e-5	2	3	1
0.001	0.3503	8.496359740074462e-6	2	3	2
0.001	0.3503	-3.429343859324147e-5	2	3	3
0.001	0.3503	-0.00923245551489739	3	1	1
0.001	0.3503	-0.006102312769561191	3	1	2
0.001	0.3503	0.015202476998472478	3	1	3
0.001	0.3503	-0.0006292445242340079	3	2	1
0.001	0.3503	-0.0003666476649542387	3	2	2
0.001	0.3503	0.001123853817415513	3	2	3
0.001	0.3503	-1.0707493204393373e-5	3	3	1
0.001	0.3503	-5.470284264860362e-6	3	3	2
0.001	0.3503	2.0518245098756336e-5	3	3	3
0.001	0.4002	-0.00867681764253038	1	1	1
0.001	0.4002	-0.008490813688233206	1	1	2
0.001	0.4002	0.017038305544038096	1	1	3
0.001	0.4002	-0.0005908172463064787	1	2	1
0.001	0.4002	-0.0005354298905141212	1	2	2
0.001	0.4002	0.0012513182662877466	1	2	3
0.001	0.4002	-1.0043776121113278e-5	1	3	1
0.001	0.4002	-8.437244457248227e-6	1	3	2
0.001	0.4002	2.2719278819250305e-5	1	3	3
0.001	0.4002	0.01746837012118265	2	1	1
0.001	0.4002	0.01707949452934135	2	1	2
0.001	0.4002	-0.03428925873842886	2	1	3
0.001	0.4002	0.00107061128900894	2	2	1
0.001	0.4002	0.0009761837543689512	2	2	2
0.001	0.4002	-0.0022969644126494063	2	2	3
0.001	0.4002	1.6335832126783296e-5	2	3	1
0.001	0.4002	1.3652193270498439e-5	2	3	2
0.001	0.4002	-3.846494086346612e-5	2	3	3
0.001	0.4002	-0.00867679156549829	3	1	1
0.001	0.4002	-0.0084908285893944	3	1	2
0.001	0.4002	0.017038260840554514	3	1	3
0.001	0.4002	-0.0005908151508306858	3	2	1
0.001	0.4002	-0.0005354168519980766	3	2	2
0.001	0.4002	0.001251324785545769	3	2	3
0.001	0.4002	-1.0043725189409979e-5	3	3	1
0.001	0.4002	-8.437026178519802e-6	3	3	2
0.001	0.4002	2.271942433840259e-5	3	3	3
0.001	0.4501	-0.00795299966037178	1	1	1
0.001	0.4501	-0.010712156773997256	1	1	2
0.001	0.4501	0.018539856010168748	1	1	3
0.001	0.4501	-0.0005408208007573693	1	2	1
0.001	0.4501	-0.0006917510765454288	1	2	2
0.001	0.4501	0.001353842065925039	1	2	3
0.001	0.4501	-9.181795071843614e-6	1	3	1
0.001	0.4501	-1.117461803468937e-5	1	3	2
0.001	0.4501	2.44612704669422e-5	1	3	3
0.001	0.4501	0.01600424202330416	2	1	1
0.001	0.4501	0.02154082163915759	2	1	2
0.001	0.4501	-0.037294310989533064	2	1	3
0.001	0.4501	0.0009866719644693383	2	2	1
0.001	0.4501	0.0012709104190599266	2	2	2
0.001	0.4501	-0.002500109815720771	2	2	3
0.001	0.4501	1.515745959161166e-5	2	3	1
0.001	0.4501	1.8525780171911073e-5	2	3	2
0.001	0.4501	-4.189239248937241e-5	2	3	3
0.001	0.4501	-0.0079530399402463	3	1	1
0.001	0.4501	-0.010712228719867378	3	1	2
0.001	0.4501	0.01853994773923745	3	1	3
0.001	0.4501	-0.0005408229775120152	3	2	1
0.001	0.4501	-0.0006917565391745886	3	2	2
0.001	0.4501	0.0013538365877627107	3	2	3
0.001	0.4501	-9.181838317504593e-6	3	3	1
0.001	0.4501	-1.1174864025737078e-5	3	3	2
0.001	0.4501	2.4461038774188567e-5	3	3	3
0.001	0.5	-0.007110991608389433	1	1	1
0.001	0.5	-0.012668823458203887	1	1	2
0.001	0.5	0.019659415423788268	1	1	3
0.001	0.5	-0.00048283084312242437	1	2	1
0.001	0.5	-0.0008290468529511992	1	2	2
0.001	0.5	0.0014283758906658995	1	2	3
0.001	0.5	-8.185096944618325e-6	1	3	1
0.001	0.5	-1.3571990279339632e-5	1	3	2
0.001	0.5	2.5696272740031778e-5	1	3	3
0.001	0.5	0.014304151331006078	2	1	1
0.001	0.5	0.025467124183673598	2	1	2
0.001	0.5	-0.03953043011912549	2	1	3
0.001	0.5	0.0008861798434482086	2	2	1
0.001	0.5	0.0015328829633383962	2	2	2
0.001	0.5	-0.002652054586089945	2	2	3
0.001	0.5	1.3689435521066816e-5	2	3	1
0.001	0.5	2.2899460467173775e-5	2	3	2
0.001	0.5	-4.446709880024665e-5	2	3	3
0.001	0.5	-0.007110986020453985	3	1	1
0.001	0.5	-0.012668838359365081	3	1	2
0.001	0.5	0.019659415423788268	3	1	3
0.001	0.5	-0.0004828309595377462	3	2	1
0.001	0.5	-0.0008290505782414977	3	2	2
0.001	0.5	0.0014283749593433249	3	2	3
0.001	0.5	-8.185106039565343e-6	3	3	1
0.001	0.5	-1.3572019383170089e-5	3	3	2
0.001	0.5	2.5696185428540408e-5	3	3	3
0.001	0.5499	-0.006193192924396591	1	1	1
0.001	0.5499	-0.014273674171487644	1	1	2
0.001	0.5499	0.020352348841194662	1	1	3
0.001	0.5499	-0.00041983299125288704	1	2	1
0.001	0.5499	-0.0009415187794103979	1	2	2
0.001	0.5499	0.0014721353317423969	1	2	3
0.001	0.5499	-7.1059381146912865e-6	1	3	1
0.001	0.5499	-1.5532745464499334e-5	1	3	2
0.001	0.5499	2.6380756954084593e-5	1	3	3
0.001	0.5499	0.012453483446262554	2	1	1
0.001	0.5499	0.028684389892531054	2	1	2
0.001	0.5499	-0.0409088265734904	2	1	3
0.001	0.5499	0.0007747388596136939	2	2	1
0.001	0.5499	0.0017504971293488113	2	2	2
0.001	0.5499	-0.002746788498868268	2	2	3
0.001	0.5499	1.2023872359183344e-5	2	3	1
0.001	0.5499	2.657964220292642e-5	2	3	2
0.001	0.5499	-4.6087356492931605e-5	2	3	3
0.001	0.5499	-0.006193176156494205	3	1	1
0.001	0.5499	-0.014273670909749014	3	1	2
0.001	0.5499	0.020352349308231904	3	1	3
0.001	0.5499	-0.00041983310216505104	3	2	1
0.001	0.5499	-0.0009415190111021522	3	2	2
0.001	0.5499	0.0014721251595818143	3	2	3
0.001	0.5499	-7.105939762019919e-6	3	3	1
0.001	0.5499	-1.5532777696872463e-5	3	3	2
0.001	0.5499	2.6380511407906286e-5	3	3	3
0.001	0.5998	-0.00523683154295284	1	1	1
0.001	0.5998	-0.015446504576582698	1	1	2
0.001	0.5998	0.020575766622896063	1	1	3
0.001	0.5998	-0.0003544099946013949	1	2	1
0.001	0.5998	-0.0010238654831277658	1	2	2
0.001	0.5998	0.0014823657888140915	1	2	3
0.001	0.5998	-5.9888840701241255e-6	1	3	1
0.001	0.5998	-1.6970111787328955e-5	1	3	2
0.001	0.5998	2.647159358948209e-5	1	3	3
0.001	0.5998	0.01052696046695885	2	1	1
0.001	0.5998	0.031032208297237004	2	1	2
0.001	0.5998	-0.04134395805528668	2	1	3
0.001	0.5998	0.0006572553040598872	2	2	1
0.001	0.5998	0.0019130569652542626	2	2	2
0.001	0.5998	-0.0027785000115112743	2	2	3
0.001	0.5998	1.0241537249935558e-5	2	3	1
0.001	0.5998	2.9388114102273132e-5	2	3	2
0.001	0.5998	-4.665513568633564e-5	2	3	3
0.001	0.5998	-0.005236827817662541	3	1	1
0.001	0.5998	-0.015446459873099116	3	1	2
0.001	0.5998	0.020575707018251288	3	1	3
0.001	0.5998	-0.00035440976177075127	3	2	1
0.001	0.5998	-0.0010238645518051911	3	2	2
0.001	0.5998	0.0014823732393946885	3	2	3
0.001	0.5998	-5.988876794166511e-6	3	3	1
0.001	0.5998	-1.6970060855625655e-5	3	3	2
0.001	0.5998	2.6471797316295287e-5	3	3	3
0.001	0.6497	-0.00427555397756515	1	1	1
0.001	0.6497	-0.01611069067637015	1	1	2
0.001	0.6497	0.02028655839448748	1	1	3
0.001	0.6497	-0.00028886291480554206	1	2	1
0.001	0.6497	-0.0010711054137259018	1	2	2
0.001	0.6497	0.0014563877060792887	1	2	3
0.001	0.6497	-4.873229213636695e-6	1	3	1
0.001	0.6497	-1.7802899813726462e-5	1	3	2
0.001	0.6497	2.5926677328492347e-5	1	3	3
0.001	0.6497	0.008592002867659602	2	1	1
0.001	0.6497	0.0323576863396372	2	1	2
0.001	0.6497	-0.04075037443798242	2	1	3
0.001	0.6497	0.0005381590292230832	2	2	1
0.001	0.6497	0.0020103781769985544	2	2	2
0.001	0.6497	-0.002741374759778573	2	2	3
0.001	0.6497	8.41525257280961e-6	2	3	1
0.001	0.6497	3.1155491872738566e-5	2	3	2
0.001	0.6497	-4.607179809055248e-5	2	3	3
0.001	0.6497	-0.004275553046242575	3	1	1
0.001	0.6497	-0.016110698126950748	3	1	2
0.001	0.6497	0.020286588196809868	3	1	3
0.001	0.6497	-0.0002888627401825593	3	2	1
0.001	0.6497	-0.001071107276371051	3	2	2
0.001	0.6497	0.0014563858434341395	3	2	3
0.001	0.6497	-4.8732328516155025e-6	3	3	1
0.001	0.6497	-1.7802921641599305e-5	3	3	2
0.001	0.6497	2.592664822466189e-5	3	3	3
0.001	0.6996	-0.0033406882380068153	1	1	1
0.001	0.6996	-0.016191375153603027	1	1	2
0.001	0.6996	0.019441516758091748	1	1	3
0.001	0.6996	-0.0002253149963795777	1	2	1
0.001	0.6996	-0.001078380124182785	1	2	2
0.001	0.6996	0.0013914140171987534	1	2	3
0.001	0.6996	-3.794856689366937e-6	1	3	1
0.001	0.6996	-1.7952625071874462e-5	1	3	2
0.001	0.6996	2.4701740920072765e-5	1	3	3
0.001	0.6996	0.0067114044541966515	2	1	1
0.001	0.6996	0.032511204505245916	2	1	2
0.001	0.6996	-0.03904124459797263	2	1	3
0.001	0.6996	0.0004215751335821077	2	2	1
0.001	0.6996	0.0020325307070527703	2	2	2
0.001	0.6996	-0.0026294976931603656	2	2	3
0.001	0.6996	6.6128686564024e-6	2	3	1
0.001	0.6996	3.171658701910339e-5	2	3	2
0.001	0.6996	-4.4236921649636426e-5	2	3	3
0.001	0.6996	-0.003340678924781069	3	1	1
0.001	0.6996	-0.01619131554895825	3	1	2
0.001	0.6996	0.01944148695576936	3	1	3
0.001	0.6996	-0.0002253147344451036	3	2	1
0.001	0.6996	-0.0010783810555053596	3	2	2
0.001	0.6996	0.0013913879401666641	3	2	3
0.001	0.6996	-3.794856234619586e-6	3	3	1
0.001	0.6996	-1.7952712383365832e-5	3	3	2
0.001	0.6996	2.4701129739633173e-5	3	3	3
0.001	0.7495	-0.0024623901354389535	1	1	1
0.001	0.7495	-0.015613538839504004	1	1	2
0.001	0.7495	0.017995504890465086	1	1	3
0.001	0.7495	-0.00016579048939399746	1	2	1
0.001	0.7495	-0.0010408559035985062	1	2	2
0.001	0.7495	0.0012845221997585185	1	2	3
0.001	0.7495	-2.7876618514194975e-6	1	3	1
0.001	0.7495	-1.734189379225559e-5	1	3	2
0.001	0.7495	2.2749923373838188e-5	1	3	3
0.001	0.7495	0.00494557501351331	2	1	1
0.001	0.7495	0.03134307052251241	2	1	2
0.001	0.7495	-0.036127650090786334	2	1	3
0.001	0.7495	0.00031146901562068973	2	2	1
0.001	0.7495	0.0019695521861276735	2	2	2
0.001	0.7495	-0.0024367672810861243	2	2	3
0.001	0.7495	4.899582764728438e-6	2	3	1
0.001	0.7495	3.0905983221983875e-5	2	3	2
0.001	0.7495	-4.104640230635479e-5	2	3	3
0.001	0.7495	-0.0024623943263905393	3	1	1
0.001	0.7495	-0.01561359844414878	3	1	2
0.001	0.7495	0.017995534692787474	3	1	3
0.001	0.7495	-0.00016579083863996295	3	2	1
0.001	0.7495	-0.0010408605602113792	3	2	2
0.001	0.7495	0.0012845277876939662	3	2	3
0.001	0.7495	-2.7876668536403573e-6	3	3	1
0.001	0.7495	-1.734189379225559e-5	3	3	2
0.001	0.7495	2.2750097996820928e-5	3	3	3
0.001	0.7994	-0.0016706040624174098	1	1	1
0.001	0.7994	-0.01430095749236518	1	1	2
0.001	0.7994	0.01590248149303114	1	1	3
0.001	0.7994	-0.00011228472468842454	1	2	1
0.001	0.7994	-0.0009536636347153918	1	2	2
0.001	0.7994	0.0011328121758312215	1	2	3
0.001	0.7994	-1.8848319346523443e-6	1	3	1
0.001	0.7994	-1.589275479144258e-5	1	3	2
0.001	0.7994	2.0025649270707035e-5	1	3	3
0.001	0.7994	0.003354436320377313	2	1	1
0.001	0.7994	0.028701136321585163	2	1	2
0.001	0.7994	-0.03191732226578066	2	1	3
0.001	0.7994	0.00021177110553197712	2	2	1
0.001	0.7994	0.001811325387349213	2	2	2
0.001	0.7994	-0.002156832484894659	2	2	3
0.001	0.7994	3.339921766926892e-6	2	3	1
0.001	0.7994	2.8555336075080542e-5	2	3	2
0.001	0.7994	-3.639170660221719e-5	2	3	3
0.001	0.7994	-0.0016706038295867661	3	1	1
0.001	0.7994	-0.014300950041784583	3	1	2
0.001	0.7994	0.015902451690708752	3	1	3
0.001	0.7994	-0.000112284753792255	3	2	1
0.001	0.7994	-0.0009536636347153918	3	2	2
0.001	0.7994	0.0011328308022827138	3	2	3
0.001	0.7994	-1.8848326167733706e-6	3	3	1
0.001	0.7994	-1.589275479144258e-5	3	3	2
0.001	0.7994	2.0026027620502972e-5	3	3	3
0.001	0.8493	-0.0009958327042409198	1	1	1
0.001	0.8493	-0.012175412769320978	1	1	2
0.001	0.8493	0.013114702734656314	1	1	3
0.001	0.8493	-6.681469029589141e-5	1	2	1
0.001	0.8493	-0.0008118211681902802	1	2	2
0.001	0.8493	0.0009332167526467997	1	2	3
0.001	0.8493	-1.1196669844052088e-6	1	3	1
0.001	0.8493	-1.3526325702222332e-5	1	3	2
0.001	0.8493	1.6479692937388963e-5	1	3	3
0.001	0.8493	0.0019990460909128115	2	1	1
0.001	0.8493	0.02442954789228976	2	1	2
0.001	0.8493	-0.026315765972235824	2	1	3
0.001	0.8493	0.00012648868392228346	2	2	1
0.001	0.8493	0.0015474743183405866	2	2	2
0.001	0.8493	-0.0017831452132263921	2	2	3
0.001	0.8493	1.999705131876871e-6	2	3	1
0.001	0.8493	2.4492445961112262e-5	2	3	2
0.001	0.8493	-3.0159855451301668e-5	2	3	3
0.001	0.8493	-0.0009958345114110946	3	1	1
0.001	0.8493	-0.012175438531879794	3	1	2
0.001	0.8493	0.01311475627259251	3	1	3
0.001	0.8493	-6.681475910512018e-5	3	2	1
0.001	0.8493	-0.0008118213700110885	3	2	2
0.001	0.8493	0.0009332183028404155	3	2	3
0.001	0.8493	-1.1196673695394924e-6	3	3	1
0.001	0.8493	-1.3526325032289067e-5	3	3	2
0.001	0.8493	1.647974735233856e-5	3	3	3
0.001	0.8992	-0.0004698387908260164	1	1	1
0.001	0.8992	-0.009156741554156127	1	1	2
0.001	0.8992	0.009584197480869416	1	1	3
0.001	0.8992	-3.146753719827171e-5	1	2	1
0.001	0.8992	-0.000610254924887197	1	2	2
0.001	0.8992	0.0006826492571721278	1	2	3
0.001	0.8992	-5.264232976184176e-7	1	3	1
0.001	0.8992	-1.0162592412240501e-5	1	3	2
0.001	0.8992	1.2062694252688996e-5	1	3	3
0.001	0.8992	0.000942926916012434	2	1	1
0.001	0.8992	0.018368434279099014	2	1	2
0.001	0.8992	-0.019226791310588395	2	1	3
0.001	0.8992	5.97908474934722e-5	2	2	1
0.001	0.8992	0.0011673318050987188	2	2	2
0.001	0.8992	-0.0013089671176302713	2	2	3
0.001	0.8992	9.473902422164991e-7	2	3	1
0.001	0.8992	1.853941067902204e-5	2	3	2
0.001	0.8992	-2.2234046753014198e-5	2	3	3
0.001	0.8992	-0.00046983883243027443	3	1	1
0.001	0.8992	-0.0091567350865931	3	1	2
0.001	0.8992	0.009584192808729186	3	1	3
0.001	0.8992	-3.146751776038101e-5	3	2	1
0.001	0.8992	-0.0006102559099402044	3	2	2
0.001	0.8992	0.0006826322719946341	3	2	3
0.001	0.8992	-5.264232746850132e-7	3	3	1
0.001	0.8992	-1.0162600401879413e-5	3	3	2
0.001	0.8992	1.2062342701149977e-5	3	3	3
0.001	0.9491	-0.0001261128202337105	1	1	1
0.001	0.9491	-0.005163134951401471	1	1	2
0.001	0.9491	0.005262708943689354	1	1	3
0.001	0.9491	-8.431079235592325e-6	1	2	1
0.001	0.9491	-0.000343833439342249	1	2	2
0.001	0.9491	0.00037798413268164827	1	2	3
0.001	0.9491	-1.4079726717329154e-7	1	3	1
0.001	0.9491	-5.721262343445184e-6	1	3	2
0.001	0.9491	6.724890636121384e-6	1	3	3
0.001	0.9491	0.000253036538533072	2	1	1
0.001	0.9491	0.010354895759873715	2	1	2
0.001	0.9491	-0.010554743810405165	2	1	3
0.001	0.9491	1.607797093081862e-5	2	2	1
0.001	0.9491	0.0006599935435955443	2	2	2
0.001	0.9491	-0.0007275264985487024	2	2	3
0.001	0.9491	2.5530466015156806e-7	2	3	1
0.001	0.9491	1.0514058571718113e-5	2	3	2
0.001	0.9491	-1.2495635642735131e-5	2	3	3
0.001	0.9491	-0.00012611309672009983	3	1	1
0.001	0.9491	-0.005163147989917516	3	1	2
0.001	0.9491	0.005262708943689354	3	1	3
0.001	0.9491	-8.431084692560535e-6	3	2	1
0.001	0.9491	-0.00034383332292692716	3	2	2
0.001	0.9491	0.0003780102097137375	3	2	3
0.001	0.9491	-1.407972245407274e-7	3	3	1
0.001	0.9491	-5.721240515572341e-6	3	3	2
0.001	0.9491	6.7255018165609756e-6	3	3	3
0.001	0.999	-5.106261871510881e-8	1	1	1
0.001	0.999	-0.00011257057831708984	1	1	2
0.001	0.999	0.00010334107506632106	1	1	3
0.001	0.999	-3.40703741206822e-9	1	2	1
0.001	0.999	-7.4876699893147615e-6	1	2	2
0.001	0.999	1.6371199590650698e-5	1	2	3
0.001	0.999	-5.678951957478517e-11	1	3	1
0.001	0.999	-1.2444359164560478e-7	1	3	2
0.001	0.999	4.228569507738278e-7	1	3	3
0.001	0.999	1.0242751629889094e-7	2	1	1
0.001	0.999	0.00022570873015694852	2	1	2
0.001	0.999	-0.00020742273630217078	2	1	3
0.001	0.999	6.521617363357745e-9	2	2	1
0.001	0.999	1.4426033074340044e-5	2	2	2
0.001	0.999	-3.222554124952836e-5	2	2	3
0.001	0.999	1.0377865526033329e-10	2	3	1
0.001	0.999	2.3047471493424378e-7	2	3	2
0.001	0.999	-8.280147582759404e-7	2	3	3
0.001	0.999	-5.1062696874809746e-8	3	1	1
0.001	0.999	-0.00011257086935539441	3	1	2
0.001	0.999	0.00010331127274393337	3	1	3
0.001	0.999	-3.407040076603479e-9	3	2	1
0.001	0.999	-7.487666351335954e-6	3	2	2
0.001	0.999	1.6387963396993777e-5	3	2	3
0.001	0.999	-5.6789512635891265e-11	3	3	1
0.001	0.999	-1.244433358502199e-7	3	3	2
0.001	0.999	4.2332261206113556e-7	3	3	3
0.0509	0.001	-0.004280560451655979	1	1	1
0.0509	0.001	-0.00023830905035225267	1	1	2
0.0509	0.001	-3.2132760408358713e-6	1	1	3
0.0509	0.001	0.002848735519039386	1	2	1
0.0509	0.001	0.00027230842580360567	1	2	2
0.0509	0.001	5.886240084499486e-6	1	2	3
0.0509	0.001	0.001286034045266369	1	3	1
0.0509	0.001	0.0001069898109081124	1	3	2
0.0509	0.001	2.1334430312611366e-6	1	3	3
0.0509	0.001	0.00868534105011401	2	1	1
0.0509	0.001	0.0003565356039012535	2	1	2
0.0509	0.001	2.3308885835564394e-6	2	1	3
0.0509	0.001	-0.0057840253527220165	2	2	1
0.0509	0.001	-0.0004608836111300585	2	2	2
0.0509	0.001	-8.919957342163985e-6	2	2	3
0.0509	0.001	-0.0026096616978152493	2	3	1
0.0509	0.001	-0.00017761476666646467	2	3	2
0.0509	0.001	-3.0232171567833404e-6	2	3	3
0.0509	0.001	-0.004280500847011204	3	1	1
0.0509	0.001	-0.00023831463828770036	3	1	2
0.0509	0.001	-3.213421559988155e-6	3	1	3
0.0509	0.001	0.002848720617878192	3	2	1
0.0509	0.001	0.00027230609749716913	3	2	2
0.0509	0.001	5.886123669177659e-6	3	2	3
0.0509	0.001	0.0012860256633631974	3	3	1
0.0509	0.001	0.00010698887958553779	3	3	2
0.0509	0.001	2.1334230223776976e-6	3	3	3
0.0509	0.0509	-0.004326037151588802	1	1	1
0.0509	0.0509	-0.0005180879852511797	1	1	2
0.0509	0.0509	0.00023245900214861372	1	1	3
0.0509	0.0509	-0.0008893377309140207	1	2	1
0.0509	0.0509	0.003028843379963911	1	2	2
0.0509	0.0509	0.0010437497852156087	1	2	3
0.0509	0.0509	0.00011736271004724949	1	3	1
0.0509	0.0509	0.0009993374456464185	1	3	2
0.0509	0.0509	0.0003116878937939186	1	3	3
0.0509	0.0509	0.012443576752042801	2	1	1
0.0509	0.0509	-0.0015656881684932844	2	1	2
0.0509	0.0509	-0.0016545887397101961	2	1	3
0.0509	0.0509	-0.0008342945221600367	2	2	1
0.0509	0.0509	-0.004257395707283389	2	2	2
0.0509	0.0509	-0.0012748549398160997	2	2	3
0.0509	0.0509	-0.0014132970243978978	2	3	1
0.0509	0.0509	-0.0011971260624948458	2	3	2
0.0509	0.0509	-0.0002463451337450721	2	3	3
0.0509	0.0509	-0.004326080938082746	3	1	1
0.0509	0.0509	-0.000518070672507781	3	1	2
0.0509	0.0509	0.00023246090808573712	3	1	3
0.0509	0.0509	-0.0008893204181695605	3	2	1
0.0509	0.0509	0.003028843553130288	3	2	2
0.0509	0.0509	0.0010437468624717424	3	2	3
0.0509	0.0509	0.00011735809672621701	3	3	1
0.0509	0.0509	0.0009993345229023839	3	3	2
0.0509	0.0509	0.00031168704087770525	3	3	3
0.0509	0.1008	-0.004890867203941177	1	1	1
0.0509	0.1008	-0.0006651756700201267	1	1	2
0.0509	0.1008	0.0008369453240597811	1	1	3
0.0509	0.1008	-0.0026834010513876114	1	2	1
0.0509	0.1008	0.003443379888218731	1	2	2
0.0509	0.1008	0.0024957911908222753	1	2	3
0.0509	0.1008	-0.0003872267436470945	1	3	1
0.0509	0.1008	0.001133106892369392	1	3	2
0.0509	0.1008	0.0007174100600042719	1	3	3
0.0509	0.1008	0.015040990676869245	2	1	1
0.0509	0.1008	-0.0012276583188118168	2	1	2
0.0509	0.1008	-0.004375177847198323	2	1	3
0.0509	0.1008	0.0017371703497516128	2	2	1
0.0509	0.1008	-0.005100728788445794	2	2	2
0.0509	0.1008	-0.0031480641015748743	2	2	3
0.0509	0.1008	-0.0008552119995357509	2	3	1
0.0509	0.1008	-0.0014943158013077003	2	3	2
0.0509	0.1008	-0.0005770610920178749	2	3	3
0.0509	0.1008	-0.00489087552899567	3	1	1
0.0509	0.1008	-0.0006651834153232339	3	1	2
0.0509	0.1008	0.0008369453852235462	3	1	3
0.0509	0.1008	-0.002683398451641554	3	2	1
0.0509	0.1008	0.00344341635338645	3	2	2
0.0509	0.1008	0.0024957901411368794	3	2	3
0.0509	0.1008	-0.0003872255876216932	3	3	1
0.0509	0.1008	0.0011331067006194722	3	3	2
0.0509	0.1008	0.0007174113040807476	3	3	3
0.0509	0.1507	-0.005314417752957018	1	1	1
0.0509	0.1507	-0.0011363347222210773	1	1	2
0.0509	0.1507	0.0016589721997740878	1	1	3
0.0509	0.1507	-0.003665493356409602	1	2	1
0.0509	0.1507	0.002970522002607931	1	2	2
0.0509	0.1507	0.004005294942437607	1	2	3
0.0509	0.1507	-0.0006465005028690749	1	3	1
0.0509	0.1507	0.001015390525315036	1	3	2
0.0509	0.1507	0.0011125859576325476	1	3	3
0.0509	0.1507	0.01634352086394543	2	1	1
0.0509	0.1507	0.0006185012543080404	2	1	2
0.0509	0.1507	-0.007378375909659604	2	1	3
0.0509	0.1507	0.0033735797630618097	2	2	1
0.0509	0.1507	-0.004762092470601095	2	2	2
0.0509	0.1507	-0.005232135444223768	2	2	3
0.0509	0.1507	-0.0004642020124820661	2	3	1
0.0509	0.1507	-0.0015555590864410797	2	3	2
0.0509	0.1507	-0.0009431877673799888	2	3	3
0.0509	0.1507	-0.005314440104698809	3	1	1
0.0509	0.1507	-0.0011363123704792866	3	1	2
0.0509	0.1507	0.0016589796503546847	3	1	3
0.0509	0.1507	-0.0036654896311193036	3	2	1
0.0509	0.1507	0.002970514552027334	3	2	2
0.0509	0.1507	0.004005296805082756	3	2	3
0.0509	0.1507	-0.0006465014341916495	3	3	1
0.0509	0.1507	0.001015390525315036	3	3	2
0.0509	0.1507	0.0011125845606486857	3	3	3
0.0509	0.2006	-0.005547295587517195	1	1	1
0.0509	0.2006	-0.001881105479602574	1	1	2
0.0509	0.2006	0.002608617478601534	1	1	3
0.0509	0.2006	-0.004159677217976131	1	2	1
0.0509	0.2006	0.0020475339079818675	1	2	2
0.0509	0.2006	0.005449989956757523	1	2	3
0.0509	0.2006	-0.000770564783577992	1	3	1
0.0509	0.2006	0.0007858745317375401	1	3	2
0.0509	0.2006	0.0014666507778991556	1	3	3
0.0509	0.2006	0.016739398054814267	2	1	1
0.0509	0.2006	0.0032863827469484658	2	1	2
0.0509	0.2006	-0.01038613916669507	2	1	3
0.0509	0.2006	0.0043948901990634795	2	2	1
0.0509	0.2006	-0.003721319146672855	2	2	2
0.0509	0.2006	-0.007349256981683566	2	2	3
0.0509	0.2006	-0.00017923479743989917	2	3	1
0.0509	0.2006	-0.0014696031735624854	2	3	2
0.0509	0.2006	-0.0013150717711337863	2	3	3
0.0509	0.2006	-0.005547274958395902	3	1	1
0.0509	0.2006	-0.001881121769019528	3	1	2
0.0509	0.2006	0.0026086027176397478	3	1	3
0.0509	0.2006	-0.004159654315326784	3	2	1
0.0509	0.2006	0.002047536208358895	3	2	2
0.0509	0.2006	0.0054499822798652064	3	2	3
0.0509	0.2006	-0.0007705638490056463	3	3	1
0.0509	0.2006	0.0007858719188635638	3	3	2
0.0509	0.2006	0.0014666486109561976	3	3	3
0.0509	0.2505	-0.005598177436258581	1	1	1
0.0509	0.2505	-0.0028211506998145897	1	1	2
0.0509	0.2505	0.0036159276184249273	1	1	3
0.0509	0.2505	-0.004335872472691918	1	2	1
0.0509	0.2505	0.0009014639591259227	1	2	2
0.0509	0.2505	0.006770989895914167	1	2	3
0.0509	0.2505	-0.000813635587894373	1	3	1
0.0509	0.2505	0.000510665946324762	1	3	2
0.0509	0.2505	0.0017697590986219614	1	3	3
0.0509	0.2505	0.016494512745024364	2	1	1
0.0509	0.2505	0.006360744356801257	2	1	2
0.0509	0.2505	-0.013248489546373456	2	1	3
0.0509	0.2505	0.0049738139934756495	2	2	1
0.0509	0.2505	-0.0022556120346490308	2	2	2
0.0509	0.2505	-0.009391403752732248	2	2	3
0.0509	0.2505	2.704242789893299e-5	2	3	1
0.0509	0.2505	-0.001287147544066886	2	3	2
0.0509	0.2505	-0.0016734769588448882	2	3	3
0.0509	0.2505	-0.005598184153096444	3	1	1
0.0509	0.2505	-0.002821134313322954	3	1	2
0.0509	0.2505	0.003615917194159851	3	1	3
0.0509	0.2505	-0.004335875462442622	3	2	1
0.0509	0.2505	0.0009014728911835995	3	2	2
0.0509	0.2505	0.0067709962297976545	3	2	3
0.0509	0.2505	-0.0008136352094175589	3	3	1
0.0509	0.2505	0.0005106648421478992	3	3	2
0.0509	0.2505	0.0017697604099375461	3	3	3
0.0509	0.3004	-0.005491150056108472	1	1	1
0.0509	0.3004	-0.0038790899177741506	1	1	2
0.0509	0.3004	0.0046246901193519666	1	1	3
0.0509	0.3004	-0.0042966034373751495	1	2	1
0.0509	0.3004	-0.00033177530342227285	1	2	2
0.0509	0.3004	0.007935614456825973	1	2	3
0.0509	0.3004	-0.0008061287158965314	1	3	1
0.0509	0.3004	0.00022494524091625813	1	3	2
0.0509	0.3004	0.002019438418419392	1	3	3
0.0509	0.3004	0.01579283517688386	2	1	1
0.0509	0.3004	0.009567244285179619	2	1	2
0.0509	0.3004	-0.01586911525328045	2	1	3
0.0509	0.3004	0.005222959382800273	2	2	1
0.0509	0.3004	-0.0005523295602237188	2	2	2
0.0509	0.3004	-0.011285173343976204	2	2	3
0.0509	0.3004	0.00017192166001300498	2	3	1
0.0509	0.3004	-0.0010431910950478122	2	3	2
0.0509	0.3004	-0.0020052505589311497	2	3	3
0.0509	0.3004	-0.0054911538568152285	3	1	1
0.0509	0.3004	-0.0038790587127653098	3	1	2
0.0509	0.3004	0.004624673136312048	3	1	3
0.0509	0.3004	-0.0042965957227348445	3	2	1
0.0509	0.3004	-0.0003317962218415266	3	2	2
0.0509	0.3004	0.00793561013447524	3	2	3
0.0509	0.3004	-0.0008061293374226138	3	3	1
0.0509	0.3004	0.00022494226707962459	3	3	2
0.0509	0.3004	0.0020194388741077464	3	3	3
0.0509	0.3503	-0.005253436075183311	1	1	1
0.0509	0.3503	-0.0049846721610908445	1	1	2
0.0509	0.3503	0.005588751720005614	1	1	3
0.0509	0.3503	-0.004108716553654218	1	2	1
0.0509	0.3503	-0.0015634786397769884	1	2	2
0.0509	0.3503	0.008923376332578031	1	2	3
0.0509	0.3503	-0.0007664597734128656	1	3	1
0.0509	0.3503	-5.11227303515889e-5	1	3	2
0.0509	0.3503	0.002215845422759288	1	3	3
0.0509	0.3503	0.014766655988112318	2	1	1
0.0509	0.3503	0.012710720137345366	2	1	2
0.0509	0.3503	-0.01817853053947255	2	1	3
0.0509	0.3503	0.005222622395723624	2	2	1
0.0509	0.3503	0.0012515668171891106	2	2	2
0.0509	0.3503	-0.012976461832603356	2	2	3
0.0509	0.3503	0.00026801586410962145	2	3	1
0.0509	0.3503	-0.0007636426414861256	2	3	2
0.0509	0.3503	-0.002300891701676579	2	3	3
0.0509	0.3503	-0.005253465877505699	3	1	1
0.0509	0.3503	-0.004984664710510248	3	1	2
0.0509	0.3503	0.005588751720005614	3	1	3
0.0509	0.3503	-0.004108722141589666	3	2	1
0.0509	0.3503	-0.0015634898156478838	3	2	2
0.0509	0.3503	0.00892338005786833	3	2	3
0.0509	0.3503	-0.0007664600062435092	3	3	1
0.0509	0.3503	-5.1121799029014287e-5	3	3	2
0.0509	0.3503	0.0022158491480495862	3	3	3
0.0509	0.4002	-0.004911442113270867	1	1	1
0.0509	0.4002	-0.006075480806008143	1	1	2
0.0509	0.4002	0.006469084587168369	1	1	3
0.0509	0.4002	-0.0038186155377388058	1	2	1
0.0509	0.4002	-0.002731446059334411	1	2	2
0.0509	0.4002	0.009719716384516734	1	2	3
0.0509	0.4002	-0.0007064433080091969	1	3	1
0.0509	0.4002	-0.0003052561037695436	1	3	2
0.0509	0.4002	0.0023599366605659535	1	3	3
0.0509	0.4002	0.013514652769647681	2	1	1
0.0509	0.4002	0.015642855782724494	2	1	2
0.0509	0.4002	-0.02012177084594273	2	1	3
0.0509	0.4002	0.005033246924135603	2	2	1
0.0509	0.4002	0.0030500962618221633	2	2	2
0.0509	0.4002	-0.01442256382139355	2	2	3
0.0509	0.4002	0.0003251477053760011	2	3	1
0.0509	0.4002	-0.0004685059863150211	2	3	2
0.0509	0.4002	-0.0025531048466788794	2	3	3
0.0509	0.4002	-0.004911451426496613	3	1	1
0.0509	0.4002	-0.006075473355427546	3	1	2
0.0509	0.4002	0.00646910693891016	3	1	3
0.0509	0.4002	-0.003818617400383955	3	2	1
0.0509	0.4002	-0.0027314721363665	3	2	2
0.0509	0.4002	0.009719712659226436	3	2	3
0.0509	0.4002	-0.0007064434244245187	3	3	1
0.0509	0.4002	-0.0003052570350921182	3	3	2
0.0509	0.4002	0.0023599366605659535	3	3	3
0.0509	0.4501	-0.004489417257760281	1	1	1
0.0509	0.4501	-0.007095349341141477	1	1	2
0.0509	0.4501	0.007231779452485709	1	1	3
0.0509	0.4501	-0.0034599309714028192	1	2	1
0.0509	0.4501	-0.0037893727790533904	1	2	2
0.0509	0.4501	0.010312981257002606	1	2	3
0.0509	0.4501	-0.0006340287239834639	1	3	1
0.0509	0.4501	-0.0005295127230038558	1	3	2
0.0509	0.4501	0.002452715641393764	1	3	3
0.0509	0.4501	0.01211323742613158	2	1	1
0.0509	0.4501	0.018244485621646586	2	1	2
0.0509	0.4501	-0.021652016868437318	2	1	3
0.0509	0.4501	0.004702242685719572	2	2	1
0.0509	0.4501	0.004757555900090658	2	2	2
0.0509	0.4501	-0.015587258644106573	2	2	3
0.0509	0.4501	0.00035124140167678555	2	3	1
0.0509	0.4501	-0.00017375185961959663	2	3	2
0.0509	0.4501	-0.0027558567426577167	2	3	3
0.0509	0.4501	-0.00448941912040543	3	1	1
0.0509	0.4501	-0.007095364242302671	3	1	2
0.0509	0.4501	0.007231794353646903	3	1	3
0.0509	0.4501	-0.0034599309714028192	3	2	1
0.0509	0.4501	-0.003789369053763092	3	2	2
0.0509	0.4501	0.010312981257002606	3	2	3
0.0509	0.4501	-0.0006340286075681421	3	3	1
0.0509	0.4501	-0.0005295103946974192	3	3	2
0.0509	0.4501	0.002452715641393764	3	3	3
0.0509	0.5	-0.00400931993819436	1	1	1
0.0509	0.5	-0.007993053046881901	1	1	2
0.0509	0.5	0.007846364289137292	1	1	3
0.0509	0.5	-0.0030581417527020226	1	2	1
0.0509	0.5	-0.004700555465559975	1	2	2
0.0509	0.5	0.010692838973384328	1	2	3
0.0509	0.5	-0.0005548118486732063	1	3	1
0.0509	0.5	-0.0007184051320049331	1	3	2
0.0509	0.5	0.0024949895517764435	1	3	3
0.0509	0.5	0.01062363697852151	2	1	1
0.0509	0.5	0.020414949603864807	2	1	2
0.0509	0.5	-0.022726729294432202	2	1	3
0.0509	0.5	0.004268045073433686	2	2	1
0.0509	0.5	0.006301510885359608	2	2	2
0.0509	0.5	-0.016437928724922543	2	2	3
0.0509	0.5	0.00035284251053949145	2	3	1
0.0509	0.5	0.00010740631139848859	2	3	2
0.0509	0.5	-0.002903816783401453	2	3	3
0.0509	0.5	-0.004009328320097531	3	1	1
0.0509	0.5	-0.007993038145720707	3	1	2
0.0509	0.5	0.007846341937395501	3	1	3
0.0509	0.5	-0.0030581417527020226	3	2	1
0.0509	0.5	-0.004700544289689079	3	2	2
0.0509	0.5	0.010692838973384328	3	2	3
0.0509	0.5	-0.0005548116158425626	3	3	1
0.0509	0.5	-0.0007184037350210712	3	3	2
0.0509	0.5	0.002494996071034466	3	3	3
0.0509	0.5499	-0.0034911675242284505	1	1	1
0.0509	0.5499	-0.008720754606666423	1	1	2
0.0509	0.5499	0.008284252946653053	1	1	3
0.0509	0.5499	-0.0026333739685386586	1	2	1
0.0509	0.5499	-0.005434516798092259	1	2	2
0.0509	0.5499	0.010849135746370087	1	2	3
0.0509	0.5499	-0.00047289727510080055	1	3	1
0.0509	0.5499	-0.0008679012462427726	1	3	2
0.0509	0.5499	0.002487229364899899	1	3	3
0.0509	0.5499	0.00909665411327218	2	1	1
0.0509	0.5499	0.022064327152710173	2	1	2
0.0509	0.5499	-0.023305615347067196	2	1	3
0.0509	0.5499	0.003762761499456235	2	2	1
0.0509	0.5499	0.007618419519456458	2	2	2
0.0509	0.5499	-0.016943679763043888	2	2	3
0.0509	0.5499	0.0003354801273891051	2	3	1
0.0509	0.5499	0.00036361849699114313	2	3	2
0.0509	0.5499	-0.002991964758185392	2	3	3
0.0509	0.5499	-0.0034911770998838788	3	1	1
0.0509	0.5499	-0.008720783808771754	3	1	2
0.0509	0.5499	0.00828425802008903	3	1	3
0.0509	0.5499	-0.0026333793207257306	3	2	1
0.0509	0.5499	-0.005434531965525152	3	2	2
0.0509	0.5499	0.010849152371704196	3	2	3
0.0509	0.5499	-0.00047289772567088765	3	3	1
0.0509	0.5499	-0.000867899033724898	3	3	2
0.0509	0.5499	0.0024872341186709546	3	3	3
0.0509	0.5998	-0.0029534421359064186	1	1	1
0.0509	0.5998	-0.009232985067026134	1	1	2
0.0509	0.5998	0.008518193360827209	1	1	3
0.0509	0.5998	-0.0022021253172322093	1	2	1
0.0509	0.5998	-0.005964482162936012	1	2	2
0.0509	0.5998	0.010771500520660907	1	2	3
0.0509	0.5998	-0.00039143119646570766	1	3	1
0.0509	0.5998	-0.0009748067844907614	1	3	2
0.0509	0.5998	0.0024295425753014313	1	3	3
0.0509	0.5998	0.0075759890404569945	2	1	1
0.0509	0.5998	0.023109745473790348	2	1	2
0.0509	0.5998	-0.023349248167758158	2	1	3
0.0509	0.5998	0.0032140832346897697	2	2	1
0.0509	0.5998	0.008650021556142494	2	2	2
0.0509	0.5998	-0.017073968572498058	2	2	3
0.0509	0.5998	0.0003039328040401409	2	3	1
0.0509	0.5998	0.0005847877466036108	2	3	2
0.0509	0.5998	-0.0030153432858864484	2	3	3
0.0509	0.5998	-0.0029534505623567374	3	1	1
0.0509	0.5998	-0.009233002382826969	3	1	2
0.0509	0.5998	0.008518184997564848	3	1	3
0.0509	0.5998	-0.0022021275174937604	3	2	1
0.0509	0.5998	-0.005964482337883166	3	2	2
0.0509	0.5998	0.01077156516681435	3	2	3
0.0509	0.5998	-0.0003914319734705106	3	3	1
0.0509	0.5998	-0.0009748061903124914	3	3	2
0.0509	0.5998	0.002429551845601296	3	3	3
0.0509	0.6497	-0.002413492994414443	1	1	1
0.0509	0.6497	-0.009484959828183884	1	1	2
0.0509	0.6497	0.008521310824619821	1	1	3
0.0509	0.6497	-0.0017784567534616614	1	2	1
0.0509	0.6497	-0.006265914466991318	1	2	2
0.0509	0.6497	0.010449151470732512	1	2	3
0.0509	0.6497	-0.0003129275200300214	1	3	1
0.0509	0.6497	-0.001036396406490503	1	3	2
0.0509	0.6497	0.0023217343492247973	1	3	3
0.0509	0.6497	0.006100629655389358	2	1	1
0.0509	0.6497	0.023471541601762326	2	1	2
0.0509	0.6497	-0.022817853020771023	2	1	3
0.0509	0.6497	0.0026466922724094955	2	2	1
0.0509	0.6497	0.009341383333852937	2	2	2
0.0509	0.6497	-0.016797586525611988	2	2	3
0.0509	0.6497	0.0002624344106926513	2	3	1
0.0509	0.6497	0.0007615969246453883	2	3	2
0.0509	0.6497	-0.002968830646520872	2	3	3
0.0509	0.6497	-0.002413488596774961	3	1	1
0.0509	0.6497	-0.009484939338866571	3	1	2
0.0509	0.6497	0.00852130753479119	3	1	3
0.0509	0.6497	-0.001778456128867326	3	2	1
0.0509	0.6497	-0.006265900035019693	3	2	2
0.0509	0.6497	0.01044912098350817	3	2	3
0.0509	0.6497	-0.0003129273756504266	3	3	1
0.0509	0.6497	-0.0010363973291591146	3	3	2
0.0509	0.6497	0.002321724158908349	3	3	3
0.0509	0.6996	-0.0018880575487478018	1	1	1
0.0509	0.6996	-0.00943202194435587	1	1	2
0.0509	0.6996	0.008266638168633933	1	1	3
0.0509	0.6996	-0.0013748621885676616	1	2	1
0.0509	0.6996	-0.006315420736874022	1	2	2
0.0509	0.6996	0.009870213651033924	1	2	3
0.0509	0.6996	-0.00023948814127007988	1	3	1
0.0509	0.6996	-0.0010502280285713626	1	3	2
0.0509	0.6996	0.002163236706087991	1	3	3
0.0509	0.6996	0.004706660626546411	2	1	1
0.0509	0.6996	0.023071269642915584	2	1	2
0.0509	0.6996	-0.02167105182043126	2	1	3
0.0509	0.6996	0.0020833154591524596	2	2	1
0.0509	0.6996	0.009638930044144508	2	2	2
0.0509	0.6996	-0.016082081592131016	2	2	3
0.0509	0.6996	0.00021483953323997017	2	3	1
0.0509	0.6996	0.0008851533234808424	2	3	2
0.0509	0.6996	-0.0028470385315771084	2	3	3
0.0509	0.6996	-0.0018880570830865145	3	1	1
0.0509	0.6996	-0.009432010768484975	3	1	2
0.0509	0.6996	0.008266653069795127	3	1	3
0.0509	0.6996	-0.001374861955737018	3	2	1
0.0509	0.6996	-0.006315424462164321	3	2	2
0.0509	0.6996	0.00987019874987273	3	2	3
0.0509	0.6996	-0.00023948808306241897	3	3	1
0.0509	0.6996	-0.0010502266315875006	3	3	2
0.0509	0.6996	0.00216323856873314	3	3	3
0.0509	0.7495	-0.0013936674682539533	1	1	1
0.0509	0.7495	-0.009028879898375038	1	1	2
0.0509	0.7495	0.007726941289329492	1	1	3
0.0509	0.7495	-0.0010028519692810147	1	2	1
0.0509	0.7495	-0.006090167403662333	1	2	2
0.0509	0.7495	0.0090222065577336	1	2	3
0.0509	0.7495	-0.000172950708660011	1	3	1
0.0509	0.7495	-0.0010139885204600053	1	3	2
0.0509	0.7495	0.001953286953348253	1	3	3
0.0509	0.7495	0.0034286128502609135	2	1	1
0.0509	0.7495	0.021830080639976483	2	1	2
0.0509	0.7495	-0.01986758941860775	2	1	3
0.0509	0.7495	0.0015455641627291439	2	2	1
0.0509	0.7495	0.00948922272381783	2	2	2
0.0509	0.7495	-0.014893229722684163	2	2	3
0.0509	0.7495	0.00016476084157544452	2	3	1
0.0509	0.7495	0.0009467317662241487	2	3	2
0.0509	0.7495	-0.0026441863916574805	2	3	3
0.0509	0.7495	-0.0013936658384394477	3	1	1
0.0509	0.7495	-0.00902887244779444	3	1	2
0.0509	0.7495	0.007726941289329492	3	1	3
0.0509	0.7495	-0.0010028519692810147	3	2	1
0.0509	0.7495	-0.0060901692663074825	3	2	2
0.0509	0.7495	0.009022214008314197	3	2	3
0.0509	0.7495	-0.00017295079597150236	3	3	1
0.0509	0.7495	-0.0010139903831051546	3	3	2
0.0509	0.7495	0.0019532813654128053	3	3	3
0.0509	0.7994	-0.0009470654900727246	1	1	1
0.0509	0.7994	-0.008228807818031265	1	1	2
0.0509	0.7994	0.0068743880333303475	1	1	3
0.0509	0.7994	-0.0006734214946987416	1	2	1
0.0509	0.7994	-0.005567406367831259	1	2	2
0.0509	0.7994	0.00789188823090907	1	2	3
0.0509	0.7994	-0.00011499012839945078	1	3	1
0.0509	0.7994	-0.0009254591156934045	1	3	2
0.0509	0.7994	0.0016908392864177328	1	3	3
0.0509	0.7994	0.002300610399704977	2	1	1
0.0509	0.7994	0.01966776672768951	2	1	2
0.0509	0.7994	-0.017365439968447756	2	1	3
0.0509	0.7994	0.0010546537446857781	2	2	1
0.0509	0.7994	0.008837953457954418	2	2	2
0.0509	0.7994	-0.013194764591797824	2	2	3
0.0509	0.7994	0.00011568588143221753	2	3	1
0.0509	0.7994	0.0009375603439708234	2	3	2
0.0509	0.7994	-0.0023540359824430826	2	3	3
0.0509	0.7994	-0.0009470636274275753	3	1	1
0.0509	0.7994	-0.008228785466289475	3	1	2
0.0509	0.7994	0.00687435823100796	3	1	3
0.0509	0.7994	-0.0006734209126221325	3	2	1
0.0509	0.7994	-0.005567384016089468	3	2	2
0.0509	0.7994	0.00789188823090907	3	2	3
0.0509	0.7994	-0.00011498998288029849	3	3	1
0.0509	0.7994	-0.000925456088895037	3	3	2
0.0509	0.7994	0.0016908504622886282	3	3	3
0.0509	0.8493	-0.00056557075140634	1	1	1
0.0509	0.8493	-0.00698348491136256	1	1	2
0.0509	0.8493	0.005680568253748464	1	1	3
0.0509	0.8493	-0.0003973914562082478	1	2	1
0.0509	0.8493	-0.004724190584901186	1	2	2
0.0509	0.8493	0.006465027128158107	1	2	3
0.0509	0.8493	-6.718806468918438e-5	1	3	1
0.0509	0.8493	-0.0007824694774913946	1	3	2
0.0509	0.8493	0.0013746972185365441	1	3	3
0.0509	0.8493	0.0013572252361462173	2	1	1
0.0509	0.8493	0.0165022712468803	2	1	2
0.0509	0.8493	-0.014122470062697234	2	1	3
0.0509	0.8493	0.0006319973908576913	2	2	1
0.0509	0.8493	0.007629343388716833	2	2	2
0.0509	0.8493	-0.0109482812673341	2	2	3
0.0509	0.8493	7.10772981984439e-5	2	3	1
0.0509	0.8493	0.0008486789048103488	2	3	2
0.0509	0.8493	-0.001969843734676976	2	3	3
0.0509	0.8493	-0.0005655708678216618	3	1	1
0.0509	0.8493	-0.006983492361943157	3	1	2
0.0509	0.8493	0.005680538451426076	3	1	3
0.0509	0.8493	-0.000397391339792926	3	2	1
0.0509	0.8493	-0.004724192447546335	3	2	2
0.0509	0.8493	0.006465042029319301	3	2	3
0.0509	0.8493	-6.718806468918438e-5	3	3	1
0.0509	0.8493	-0.0007824690118301073	3	3	2
0.0509	0.8493	0.001374704669117141	3	3	3
0.0509	0.8992	-0.00026741272911118296	1	1	1
0.0509	0.8992	-0.005242737765057123	1	1	2
0.0509	0.8992	0.0041168381578417235	1	1	3
0.0509	0.8992	-0.00018566053909319894	1	2	1
0.0509	0.8992	-0.0035375032207108463	1	2	2
0.0509	0.8992	0.004727115457188291	1	2	3
0.0509	0.8992	-3.108022717057912e-5	1	3	1
0.0509	0.8992	-0.0005829299937808339	1	3	2
0.0509	0.8992	0.001003533407171922	1	3	3
0.0509	0.8992	0.0006341655523032815	2	1	1
0.0509	0.8992	0.012249778929452547	2	1	2
0.0509	0.8992	-0.01009717088271006	2	1	3
0.0509	0.8992	0.0002996845690864723	2	2	1
0.0509	0.8992	0.005805772621330289	2	2	2
0.0509	0.8992	-0.008113184398159747	2	2	3
0.0509	0.8992	3.445855603161693e-5	2	3	1
0.0509	0.8992	0.0006708250667941672	2	3	2
0.0509	0.8992	-0.0014843074817163055	2	3	3
0.0509	0.8992	-0.0002674131158304741	3	1	1
0.0509	0.8992	-0.00524273940969279	3	1	2
0.0509	0.8992	0.004116895424102207	3	1	3
0.0509	0.8992	-0.000185660769467471	3	2	1
0.0509	0.8992	-0.0035375071269744263	3	2	2
0.0509	0.8992	0.004727066927155188	3	2	3
0.0509	0.8992	-3.108026803366512e-5	3	3	1
0.0509	0.8992	-0.000582931572042773	3	3	2
0.0509	0.8992	0.0010035306791108638	3	3	3
0.0509	0.9491	-7.19856286480213e-5	1	1	1
0.0509	0.9491	-0.0029545672438008614	1	1	2
0.0509	0.9491	0.0021545153108510906	1	1	3
0.0509	0.9491	-4.9378025613543134e-5	1	2	1
0.0509	0.9491	-0.001984376306932472	1	2	2
0.0509	0.9491	0.0026630250720816595	1	2	3
0.0509	0.9491	-8.183565563540874e-6	1	3	1
0.0509	0.9491	-0.0003249114438932661	1	3	2
0.0509	0.9491	0.0005759685304950919	1	3	3
0.0509	0.9491	0.00016873968160224936	2	1	1
0.0509	0.9491	0.006825706625626316	2	1	2
0.0509	0.9491	-0.005250111007675477	2	1	3
0.0509	0.9491	8.086915557715001e-5	2	2	1
0.0509	0.9491	0.0033076621550997072	2	2	2
0.0509	0.9491	-0.004647086983435633	2	2	3
0.0509	0.9491	9.48572501722522e-6	2	3	1
0.0509	0.9491	0.00039435412813140357	2	3	2
0.0509	0.9491	-0.0008896105519335682	2	3	3
0.0509	0.9491	-7.198563325201709e-5	3	1	1
0.0509	0.9491	-0.0029545727982103562	3	1	2
0.0509	0.9491	0.0021543791394008083	3	1	3
0.0509	0.9491	-4.937803981169909e-5	3	2	1
0.0509	0.9491	-0.0019843772957209207	3	2	2
0.0509	0.9491	0.0026631045955554378	3	2	3
0.0509	0.9491	-8.183566571895722e-6	3	3	1
0.0509	0.9491	-0.0003249109962281166	3	3	2
0.0509	0.9491	0.0005760006183818493	3	3	3
0.0509	0.999	-2.9323845478095848e-8	1	1	1
0.0509	0.999	-6.448708295531667e-5	1	1	2
0.0509	0.999	-0.00023626983678920466	1	1	3
0.0509	0.999	-1.9860874601807355e-8	1	2	1
0.0509	0.999	-4.2993153947906736e-5	1	2	2
0.0509	0.999	0.0002595502609592515	1	2	3
0.0509	0.999	-3.2573817325696285e-9	1	3	1
0.0509	0.999	-6.982254383602807e-6	1	3	2
0.0509	0.999	9.121577947118417e-5	1	3	3
0.0509	0.999	6.792898412517638e-8	2	1	1
0.0509	0.999	0.00014717788363104666	2	1	2
0.0509	0.999	0.00045454246760672466	2	1	3
0.0509	0.999	3.3010794259081204e-8	2	2	1
0.0509	0.999	7.282518745387462e-5	2	2	2
0.0509	0.999	-0.0005061266071583236	2	2	3
0.0509	0.999	3.944397423691898e-9	2	3	1
0.0509	0.999	8.921777231541855e-6	2	3	2
0.0509	0.999	-0.00017744433226667751	2	3	3
0.0509	0.999	-2.9323816138904906e-8	3	1	1
0.0509	0.999	-6.448703598411554e-5	3	1	2
0.0509	0.999	-0.00023652020372144644	3	1	3
0.0509	0.999	-1.986085423355074e-8	3	2	1
0.0509	0.999	-4.29930562254763e-5	3	2	2
0.0509	0.999	0.0002597543791851842	3	2	3
0.0509	0.999	-3.257379132699346e-9	3	3	1
0.0509	0.999	-6.982221944224245e-6	3	3	2
0.0509	0.999	9.127503689202246e-5	3	3	3
0.1008	0.001	-0.006841859004899503	1	1	1
0.1008	0.001	-0.00044462828463563524	1	1	2
0.1008	0.001	-7.236186601740336e-6	1	1	3
0.1008	0.001	0.003279459577433072	1	2	1
0.1008	0.001	0.0003265416026816334	1	2	2
0.1008	0.001	7.209932148819495e-6	1	2	3
0.1008	0.001	0.003395600644486501	1	3	1
0.1008	0.001	0.0002794054100097828	1	3	2
0.1008	0.001	5.535863774836458e-6	1	3	3
0.1008	0.001	0.013878111312980307	2	1	1
0.1008	0.001	0.0007013320942088098	2	1	2
0.1008	0.001	8.053037871686661e-6	2	1	3
0.1008	0.001	-0.006657393430063274	2	2	1
0.1008	0.001	-0.0005577872258756243	2	2	2
0.1008	0.001	-1.1177592607715007e-5	2	2	3
0.1008	0.001	-0.006886974072786059	2	3	1
0.1008	0.001	-0.000466177100189077	2	3	2
0.1008	0.001	-7.894632359235792e-6	2	3	3
0.1008	0.001	-0.0068418608876790465	3	1	1
0.1008	0.001	-0.00044462370910347895	3	1	2
0.1008	0.001	-7.236099959654333e-6	3	1	3
0.1008	0.001	0.003279486590384198	3	2	1
0.1008	0.001	0.00032654239371319484	3	2	2
0.1008	0.001	7.209930512645091e-6	3	2	3
0.1008	0.001	0.003395590423053752	3	3	1
0.1008	0.001	0.00027940466267337475	3	3	2
0.1008	0.001	5.535844951037984e-6	3	3	3
0.1008	0.0509	-0.004729867035607349	1	1	1
0.1008	0.0509	-0.00237733945734081	1	1	2
0.1008	0.0509	-0.00032367941190600096	1	1	3
0.1008	0.0509	-0.0014152180627324817	1	2	1
0.1008	0.0509	0.0037532891802560947	1	2	2
0.1008	0.0509	0.0013266978603854625	1	2	3
0.1008	0.0509	0.0003970410810767225	1	3	1
0.1008	0.0509	0.002564057621049153	1	3	2
0.1008	0.0509	0.000805042015750088	1	3	3
0.1008	0.0509	0.015442907150055502	2	1	1
0.1008	0.0509	0.0006703566125123711	2	1	2
0.1008	0.0509	-0.0012514850589343245	2	1	3
0.1008	0.0509	-9.233193800757544e-5	2	2	1
0.1008	0.0509	-0.005482732649582246	2	2	2
0.1008	0.0509	-0.001754415219335375	2	2	3
0.1008	0.0509	-0.0038544168101433164	2	3	1
0.1008	0.0509	-0.003067644684714472	2	3	2
0.1008	0.0509	-0.0006102190926455943	2	3	3
0.1008	0.0509	-0.004729881936768543	3	1	1
0.1008	0.0509	-0.0023773171055990194	3	1	2
0.1008	0.0509	-0.0003236761522769898	3	1	3
0.1008	0.0509	-0.0014152180627324817	3	2	1
0.1008	0.0509	0.0037532891802560947	3	2	2
0.1008	0.0509	0.0013266978603854625	3	2	3
0.1008	0.0509	0.0003970410810767225	3	3	1
0.1008	0.0509	0.002564064140307175	3	3	2
0.1008	0.0509	0.0008050441112258809	3	3	3
0.1008	0.1008	-0.004301500786304896	1	1	1
0.1008	0.1008	-0.0028214604447391878	1	1	2
0.1008	0.1008	-0.0004728350564747238	1	1	3
0.1008	0.1008	-0.003628894765189017	1	2	1
0.1008	0.1008	0.004223700383662821	1	2	2
0.1008	0.1008	0.003149464818505506	1	2	3
0.1008	0.1008	-0.0008518358468919181	1	3	1
0.1008	0.1008	0.0028726925131361287	1	3	2
0.1008	0.1008	0.0018305890112572305	1	3	3
0.1008	0.1008	0.01686826838472487	2	1	1
0.1008	0.1008	0.001681803328493131	2	1	2
0.1008	0.1008	-0.0033585936688970072	2	1	3
0.1008	0.1008	0.0031998218722133764	2	2	1
0.1008	0.1008	-0.006421534753801791	2	2	2
0.1008	0.1008	-0.004266962486920246	2	2	3
0.1008	0.1008	-0.0025037904196570857	2	3	1
0.1008	0.1008	-0.003810226995167622	2	3	2
0.1008	0.1008	-0.001388911995141377	2	3	3
0.1008	0.1008	-0.004301508236885493	3	1	1
0.1008	0.1008	-0.0028214678953197847	3	1	2
0.1008	0.1008	-0.00047283226250699993	3	1	3
0.1008	0.1008	-0.003628872413447226	3	2	1
0.1008	0.1008	0.004223692933082224	3	2	2
0.1008	0.1008	0.003149464818505506	3	2	3
0.1008	0.1008	-0.0008518293276338958	3	3	1
0.1008	0.1008	0.0028726925131361287	3	3	2
0.1008	0.1008	0.001830586682950794	3	3	3
0.1008	0.1507	-0.00415571266336448	1	1	1
0.1008	0.1507	-0.00311207799087114	1	1	2
0.1008	0.1507	-0.0004292657065832692	1	1	3
0.1008	0.1507	-0.004795072147844699	1	2	1
0.1008	0.1507	0.0035960720488636133	1	2	2
0.1008	0.1507	0.00501267650639476	1	2	3
0.1008	0.1507	-0.0014623345671365782	1	3	1
0.1008	0.1507	0.0025540781822643716	1	3	2
0.1008	0.1507	0.002791670010321454	1	3	3
0.1008	0.1507	0.017242914474217816	2	1	1
0.1008	0.1507	0.0037289898680074457	2	1	2
0.1008	0.1507	-0.00557772271737882	2	1	3
0.1008	0.1507	0.005154205899839663	2	2	1
0.1008	0.1507	-0.005824614657272437	2	2	2
0.1008	0.1507	-0.006956925174883565	2	2	3
0.1008	0.1507	-0.0015708081161086643	2	3	1
0.1008	0.1507	-0.003980506466259633	2	3	2
0.1008	0.1507	-0.002215490791019596	2	3	3
0.1008	0.1507	-0.004155735702528571	3	1	1
0.1008	0.1507	-0.0031120977735273753	3	1	2
0.1008	0.1507	-0.000429268257574153	3	1	3
0.1008	0.1507	-0.004795079200271675	3	2	1
0.1008	0.1507	0.0035960908967580113	3	2	2
0.1008	0.1507	0.005012676255124002	3	2	3
0.1008	0.1507	-0.0014623398030380493	3	3	1
0.1008	0.1507	0.0025540683135057054	3	3	2
0.1008	0.1507	0.0027916677208571867	3	3	3
0.1008	0.2006	-0.004067803225006716	1	1	1
0.1008	0.2006	-0.00343162377058244	1	1	2
0.1008	0.2006	-0.00022151910539992825	1	1	3
0.1008	0.2006	-0.005345162184642413	1	2	1
0.1008	0.2006	0.002433703668436954	1	2	2
0.1008	0.2006	0.0067692514894024496	1	2	3
0.1008	0.2006	-0.0017344803139688492	1	3	1
0.1008	0.2006	0.001981131214481513	1	3	2
0.1008	0.2006	0.0036165554399156686	1	3	3
0.1008	0.2006	0.016911115519191264	2	1	1
0.1008	0.2006	0.006233011646004621	2	1	2
0.1008	0.2006	-0.007702172317272125	2	1	3
0.1008	0.2006	0.006274824171150627	2	2	1
0.1008	0.2006	-0.004389246660730595	2	2	2
0.1008	0.2006	-0.009601069700182336	2	2	3
0.1008	0.2006	-0.0008910360529216822	2	3	1
0.1008	0.2006	-0.0038100754507946755	2	3	2
0.1008	0.2006	-0.003025280628440258	2	3	3
0.1008	0.2006	-0.004067795267882056	3	1	1
0.1008	0.2006	-0.0034316318059022383	3	1	2
0.1008	0.2006	-0.0002215144579235731	3	1	3
0.1008	0.2006	-0.005345158247510806	3	2	1
0.1008	0.2006	0.002433695154983498	3	2	2
0.1008	0.2006	0.006769235453847954	3	2	3
0.1008	0.2006	-0.001734475672940378	3	3	1
0.1008	0.2006	0.0019811252496190514	3	3	2
0.1008	0.2006	0.0036165504545974357	3	3	3
0.1008	0.2505	-0.003959857716242021	1	1	1
0.1008	0.2505	-0.003820533264603257	1	1	2
0.1008	0.2505	0.00010930439197204267	1	1	3
0.1008	0.2505	-0.0055035039716229694	1	2	1
0.1008	0.2505	0.001020094677557662	1	2	2
0.1008	0.2505	0.008354425038171888	1	2	3
0.1008	0.2505	-0.0018131902296283624	1	3	1
0.1008	0.2505	0.0013211416588274107	1	3	2
0.1008	0.2505	0.0042919822969518	1	3	3
0.1008	0.2505	0.016117094095903353	2	1	1
0.1008	0.2505	0.008870921644571733	2	1	2
0.1008	0.2505	-0.009646006780884828	2	1	3
0.1008	0.2505	0.0068292868101128	2	2	1
0.1008	0.2505	-0.0024877993588729302	2	2	2
0.1008	0.2505	-0.012083693424761094	2	2	3
0.1008	0.2505	-0.0003933746738510411	2	3	1
0.1008	0.2505	-0.003424729594776889	2	3	2
0.1008	0.2505	-0.003781795612337411	2	3	3
0.1008	0.2505	-0.0039598468019675925	3	1	1
0.1008	0.2505	-0.0038205188727745976	3	1	2
0.1008	0.2505	0.00010929669367048395	3	1	3
0.1008	0.2505	-0.0055035007491380725	3	2	1
0.1008	0.2505	0.00102009368484203	3	2	2
0.1008	0.2505	0.008354417097695112	3	2	3
0.1008	0.2505	-0.0018131876174648839	3	3	1
0.1008	0.2505	0.0013211394355730627	3	3	2
0.1008	0.2505	0.004291983049472689	3	3	3
0.1008	0.3004	-0.00380508073504178	1	1	1
0.1008	0.3004	-0.00427205148438449	1	1	2
0.1008	0.3004	0.0005227785902954668	1	1	3
0.1008	0.3004	-0.005402573468498331	1	2	1
0.1008	0.3004	-0.000480456776800503	1	2	2
0.1008	0.3004	0.009735285282906861	1	2	3
0.1008	0.3004	-0.0017770037849995438	1	3	1
0.1008	0.3004	0.0006565902240727173	1	3	2
0.1008	0.3004	0.004822561806199997	1	3	3
0.1008	0.3004	0.01502189433294581	2	1	1
0.1008	0.3004	0.0114510115319809	2	1	2
0.1008	0.3004	-0.011364111586333	2	1	3
0.1008	0.3004	0.006982305220351523	2	2	1
0.1008	0.3004	-0.0003525787390709356	2	2	2
0.1008	0.3004	-0.014334177688519384	2	2	3
0.1008	0.3004	-3.483520000568431e-5	2	3	1
0.1008	0.3004	-0.002906506207152222	2	3	2
0.1008	0.3004	-0.0044629431125427065	2	3	3
0.1008	0.3004	-0.003805090048267526	3	1	1
0.1008	0.3004	-0.00427205148438449	3	1	2
0.1008	0.3004	0.0005227785902954668	3	1	3
0.1008	0.3004	-0.005402573468498331	3	2	1
0.1008	0.3004	-0.00048046422738109995	3	2	2
0.1008	0.3004	0.009735300184068055	3	2	3
0.1008	0.3004	-0.0017770014566931072	3	3	1
0.1008	0.3004	0.0006565902240727173	3	3	2
0.1008	0.3004	0.004822563668845146	3	3	3
0.1008	0.3503	-0.003597919753278545	1	1	1
0.1008	0.3503	-0.004762473978636592	1	1	2
0.1008	0.3503	0.0009825043307516643	1	1	3
0.1008	0.3503	-0.005127130419862774	1	2	1
0.1008	0.3503	-0.001963813670567957	1	2	2
0.1008	0.3503	0.010892476938299242	1	2	3
0.1008	0.3503	-0.0016716314767556695	1	3	1
0.1008	0.3503	3.05951824811565e-5	1	3	2
0.1008	0.3503	0.005217326970301889	1	3	3
0.1008	0.3503	0.013734397309264023	2	1	1
0.1008	0.3503	0.013848448517938608	2	1	2
0.1008	0.3503	-0.012827129146841913	2	1	3
0.1008	0.3503	0.006844193511349753	2	2	1
0.1008	0.3503	0.0018559818212106477	2	2	2
0.1008	0.3503	-0.016303354537395093	2	2	3
0.1008	0.3503	0.00021474859259260157	2	3	1
0.1008	0.3503	-0.0023131296806911932	2	3	2
0.1008	0.3503	-0.0050542174166822995	2	3	3
0.1008	0.3503	-0.0035979132656189065	3	1	1
0.1008	0.3503	-0.004762482916461655	3	1	2
0.1008	0.3503	0.000982514056837698	3	1	3
0.1008	0.3503	-0.005127118666349833	3	2	1
0.1008	0.3503	-0.0019638160919463743	3	2	2
0.1008	0.3503	0.01089247108590758	3	2	3
0.1008	0.3503	-0.0016716318729199653	3	3	1
0.1008	0.3503	3.0598085155372073e-5	3	3	2
0.1008	0.3503	0.005217329074956312	3	3	3
0.1008	0.4002	-0.0033419047752830423	1	1	1
0.1008	0.4002	-0.005261553884740158	1	1	2
0.1008	0.4002	0.0014565718706666814	1	1	3
0.1008	0.4002	-0.004734571828791608	1	2	1
0.1008	0.4002	-0.003358394280512461	1	2	2
0.1008	0.4002	0.011812862290616823	1	2	3
0.1008	0.4002	-0.001525169440178822	1	3	1
0.1008	0.4002	-0.0005331142261747711	1	3	2
0.1008	0.4002	0.005485258800029404	1	3	3
0.1008	0.4002	0.012331452037351368	2	1	1
0.1008	0.4002	0.0159742111992294	2	1	2
0.1008	0.4002	-0.014011904384370416	2	1	3
0.1008	0.4002	0.006493700303585089	2	2	1
0.1008	0.4002	0.004018962295897988	2	2	2
0.1008	0.4002	-0.017952531085008556	2	2	3
0.1008	0.4002	0.00037813123690631344	2	3	1
0.1008	0.4002	-0.0016871146023642106	2	3	2
0.1008	0.4002	-0.005544982223268116	2	3	3
0.1008	0.4002	-0.003341912248094301	3	1	1
0.1008	0.4002	-0.00526157424125942	3	1	2
0.1008	0.4002	0.0014565682096865235	3	1	3
0.1008	0.4002	-0.004734569727402212	3	2	1
0.1008	0.4002	-0.0033583988371093942	3	2	2
0.1008	0.4002	0.011812866854019097	3	2	3
0.1008	0.4002	-0.0015251697854538867	3	3	1
0.1008	0.4002	-0.0005331114309908291	3	3	2
0.1008	0.4002	0.005485261983503707	3	3	3
0.1008	0.4501	-0.0030446911304975698	1	1	1
0.1008	0.4501	-0.005737355630226565	1	1	2
0.1008	0.4501	0.0019166253737859379	1	1	3
0.1008	0.4501	-0.0042659228474289	1	2	1
0.1008	0.4501	-0.00461175795588098	1	2	2
0.1008	0.4501	0.012485780195538712	1	2	3
0.1008	0.4501	-0.0013557685046633175	1	3	1
0.1008	0.4501	-0.0010208552095381587	1	3	2
0.1008	0.4501	0.005633928034203248	1	3	3
0.1008	0.4501	0.010869682436526397	2	1	1
0.1008	0.4501	0.017758939499375223	2	1	2
0.1008	0.4501	-0.014897869652984994	2	1	3
0.1008	0.4501	0.005989896464786891	2	2	1
0.1008	0.4501	0.0060421688228607315	2	2	2
0.1008	0.4501	-0.01924825166323379	2	2	3
0.1008	0.4501	0.0004731721442177866	2	3	1
0.1008	0.4501	-0.0010611858063537555	2	3	2
0.1008	0.4501	-0.005926582786858432	2	3	3
0.1008	0.4501	-0.003044682535328788	3	1	1
0.1008	0.4501	-0.005737328468316927	3	1	2
0.1008	0.4501	0.0019166676731409843	3	1	3
0.1008	0.4501	-0.004265926568874624	3	2	1
0.1008	0.4501	-0.0046117763512824594	3	2	2
0.1008	0.4501	0.012485754569386234	3	2	3
0.1008	0.4501	-0.0013557678539196658	3	3	1
0.1008	0.4501	-0.0010208581443358795	3	3	2
0.1008	0.4501	0.005633902798793944	3	3	3
0.1008	0.5	-0.0027156078311218104	1	1	1
0.1008	0.5	-0.006157645542530718	1	1	2
0.1008	0.5	0.002337346923231426	1	1	3
0.1008	0.5	-0.0037518249385718946	1	2	1
0.1008	0.5	-0.005683044662454048	1	2	2
0.1008	0.5	0.012901520559609414	1	2	3
0.1008	0.5	-0.0011756784484440361	1	3	1
0.1008	0.5	-0.0014242770599316237	1	3	2
0.1008	0.5	0.005669243480478224	1	3	3
0.1008	0.5	0.009392824412845405	2	1	1
0.1008	0.5	0.019144380644726948	2	1	2
0.1008	0.5	-0.015465368037005371	2	1	3
0.1008	0.5	0.0053791197675643315	2	2	1
0.1008	0.5	0.007847161579665758	2	2	2
0.1008	0.5	-0.020159528311116885	2	2	3
0.1008	0.5	0.0005142881354110334	2	3	1
0.1008	0.5	-0.00046162223072173	2	3	2
0.1008	0.5	-0.006191236637214437	2	3	3
0.1008	0.5	-0.002715605968476661	3	1	1
0.1008	0.5	-0.006157630641369524	3	1	2
0.1008	0.5	0.002337354373812023	3	1	3
0.1008	0.5	-0.0037518249385718946	3	2	1
0.1008	0.5	-0.00568304093716375	3	2	2
0.1008	0.5	0.01290150565844822	3	2	3
0.1008	0.5	-0.0011756775171214615	3	3	1
0.1008	0.5	-0.001424271471996176	3	3	2
0.1008	0.5	0.005669236029897627	3	3	3
0.1008	0.5499	-0.002364688027027306	1	1	1
0.1008	0.5499	-0.006490383123614704	1	1	2
0.1008	0.5499	0.002695136356821032	1	1	3
0.1008	0.5499	-0.003216140080771283	1	2	1
0.1008	0.5499	-0.006538245285072158	1	2	2
0.1008	0.5499	0.01305011166623285	1	2	3
0.1008	0.5499	-0.0009935303830076268	1	3	1
0.1008	0.5499	-0.0017378985484920433	1	3	2
0.1008	0.5499	0.0055955522628630405	1	3	3
0.1008	0.5499	0.007936163287118481	2	1	1
0.1008	0.5499	0.020078377130334245	2	1	2
0.1008	0.5499	-0.015694754372219476	2	1	3
0.1008	0.5499	0.004699125418212834	2	2	1
0.1008	0.5499	0.009365021995155765	2	2	2
0.1008	0.5499	-0.020655720042503684	2	2	3
0.1008	0.5499	0.0005134151858595072	2	3	1
0.1008	0.5499	8.96068027469981e-5	2	3	2
0.1008	0.5499	-0.0063313000067325605	2	3	3
0.1008	0.5499	-0.002364688035103181	3	1	1
0.1008	0.5499	-0.006490394832887422	3	1	2
0.1008	0.5499	0.0026951367236444784	3	1	3
0.1008	0.5499	-0.0032161411493207195	3	2	1
0.1008	0.5499	-0.006538250284898836	3	2	2
0.1008	0.5499	0.013050155673287461	3	2	3
0.1008	0.5499	-0.0009935307965995674	3	3	1
0.1008	0.5499	-0.0017378943828939356	3	3	2
0.1008	0.5499	0.005595563017324549	3	3	3
0.1008	0.5998	-0.0020021638390085427	1	1	1
0.1008	0.5998	-0.00670365684432149	1	1	2
0.1008	0.5998	0.0029680807407868742	1	1	3
0.1008	0.5998	-0.0026782435474861765	1	2	1
0.1008	0.5998	-0.007147617402707453	1	2	2
0.1008	0.5998	0.012921239424933478	1	2	3
0.1008	0.5998	-0.0008156715833867842	1	3	1
0.1008	0.5998	-0.0019577614725006156	1	3	2
0.1008	0.5998	0.005415870227449687	1	3	3
0.1008	0.5998	0.006529522136310289	2	1	1
0.1008	0.5998	0.020512008601843976	2	1	2
0.1008	0.5998	-0.015565943550970462	2	1	3
0.1008	0.5998	0.003981966915687886	2	2	1
0.1008	0.5998	0.01053280673526856	2	2	2
0.1008	0.5998	-0.02070547409407726	2	2	3
0.1008	0.5998	0.0004806769601181165	2	3	1
0.1008	0.5998	0.0005733250287286128	2	3	2
0.1008	0.5998	-0.006338866215947843	2	3	3
0.1008	0.5998	-0.00200216430466983	3	1	1
0.1008	0.5998	-0.0067036531190311915	3	1	2
0.1008	0.5998	0.0029680583890450835	3	1	3
0.1008	0.5998	-0.002678243081824889	3	2	1
0.1008	0.5998	-0.007147636029158945	3	2	2
0.1008	0.5998	0.012921254326094672	3	2	3
0.1008	0.5998	-0.0008156720490480715	3	3	1
0.1008	0.5998	-0.0019577642664683394	3	3	2
0.1008	0.5998	0.005415873952739986	3	3	3
0.1008	0.6497	-0.0016384180249687874	1	1	1
0.1008	0.6497	-0.006765307858806115	1	1	2
0.1008	0.6497	0.003134631911631866	1	1	3
0.1008	0.6497	-0.0021545361581345873	1	2	1
0.1008	0.6497	-0.0074840618131909245	1	2	2
0.1008	0.6497	0.01250344971772438	1	2	3
0.1008	0.6497	-0.0006469917718752612	1	3	1
0.1008	0.6497	-0.0020807484077567853	1	3	2
0.1008	0.6497	0.005131997726509522	1	3	3
0.1008	0.6497	0.005199190657437442	2	1	1
0.1008	0.6497	0.0203975008227312	2	1	2
0.1008	0.6497	-0.015058516621729245	2	1	3
0.1008	0.6497	0.003255815636890681	2	2	1
0.1008	0.6497	0.011290686222408822	2	2	2
0.1008	0.6497	-0.020276160180327858	2	2	3
0.1008	0.6497	0.00042488555117085945	2	3	1
0.1008	0.6497	0.0009721138493053397	2	3	2
0.1008	0.6497	-0.006205510142160401	2	3	3
0.1008	0.6497	-0.0016384194785595283	3	1	1
0.1008	0.6497	-0.0067653159248702854	3	1	2
0.1008	0.6497	0.0031346675956504533	3	1	3
0.1008	0.6497	-0.0021545352470485057	3	2	1
0.1008	0.6497	-0.007484080752837567	3	2	2
0.1008	0.6497	0.012503456227529741	3	2	3
0.1008	0.6497	-0.0006469917684749963	3	3	1
0.1008	0.6497	-0.0020807530723591806	3	3	2
0.1008	0.6497	0.005131995774762477	3	3	3
0.1008	0.6996	-0.0012839826414571967	1	1	1
0.1008	0.6996	-0.006642576053250214	1	1	2
0.1008	0.6996	0.0031741328653221157	1	1	3
0.1008	0.6996	-0.001659452457429605	1	2	1
0.1008	0.6996	-0.007521678104545314	1	2	2
0.1008	0.6996	0.011784303134050433	1	2	3
0.1008	0.6996	-0.0004914315201405642	1	3	1
0.1008	0.6996	-0.0021041056379001045	1	3	2
0.1008	0.6996	0.004744814136127099	1	3	3
0.1008	0.6996	0.003969379282642814	2	1	1
0.1008	0.6996	0.019687010977251524	2	1	2
0.1008	0.6996	-0.014151502055875446	2	1	3
0.1008	0.6996	0.0025464297588193617	2	2	1
0.1008	0.6996	0.011580172430318007	2	2	2
0.1008	0.6996	-0.01933293413473735	2	2	3
0.1008	0.6996	0.0003539232565432122	2	3	1
0.1008	0.6996	0.0012695505059518797	2	3	2
0.1008	0.6996	-0.005922012677342065	2	3	3
0.1008	0.6996	-0.0012839822699875813	3	1	1
0.1008	0.6996	-0.006642572254414676	3	1	2
0.1008	0.6996	0.0031741276763621595	3	1	3
0.1008	0.6996	-0.0016594525774901343	3	2	1
0.1008	0.6996	-0.007521682020838347	3	2	2
0.1008	0.6996	0.011784327071062667	3	2	3
0.1008	0.6996	-0.0004914316143802065	3	3	1
0.1008	0.6996	-0.0021041048158595456	3	3	2
0.1008	0.6996	0.00474481251248696	3	3	3
0.1008	0.7495	-0.0009496808375847282	1	1	1
0.1008	0.7495	-0.006301756996887745	1	1	2
0.1008	0.7495	0.003065635213729462	1	1	3
0.1008	0.7495	-0.0012061979011163695	1	2	1
0.1008	0.7495	-0.007235164621149592	1	2	2
0.1008	0.7495	0.010750294592943799	1	2	3
0.1008	0.7495	-0.00035232255183200746	1	3	1
0.1008	0.7495	-0.0020252508618457798	1	3	2
0.1008	0.7495	0.004254357647628784	1	3	3
0.1008	0.7495	0.0028631957060369214	2	1	1
0.1008	0.7495	0.0183320220307044	2	1	2
0.1008	0.7495	-0.012823704128560175	2	1	3
0.1008	0.7495	0.0018781539962992781	2	2	1
0.1008	0.7495	0.011342604218306058	2	2	2
0.1008	0.7495	-0.017838703048643365	2	2	3
0.1008	0.7495	0.000275046529996235	2	3	1
0.1008	0.7495	0.001449642086098078	2	3	2
0.1008	0.7495	-0.005478263571965741	2	3	3
0.1008	0.7495	-0.0009496791903459206	3	1	1
0.1008	0.7495	-0.0063017314178321696	3	1	2
0.1008	0.7495	0.0030656456186722303	3	1	3
0.1008	0.7495	-0.001206195805643896	3	2	1
0.1008	0.7495	-0.0072351392668424455	3	2	2
0.1008	0.7495	0.010750274470969462	3	2	3
0.1008	0.7495	-0.0003523221775365169	3	3	1
0.1008	0.7495	-0.002025249232155907	3	3	2
0.1008	0.7495	0.00425434127273145	3	3	3
0.1008	0.7994	-0.0006467784591666112	1	1	1
0.1008	0.7994	-0.005707814674774082	1	1	2
0.1008	0.7994	0.0027885786572985627	1	1	3
0.1008	0.7994	-0.0008072782087900862	1	2	1
0.1008	0.7994	-0.0065992173591286965	1	2	2
0.1008	0.7994	0.009386769724530675	1	2	3
0.1008	0.7994	-0.00023260933130766224	1	3	1
0.1008	0.7994	-0.0018416704124443253	1	3	2
0.1008	0.7994	0.0036600330997278857	1	3	3
0.1008	0.7994	0.0019034234572707794	2	1	1
0.1008	0.7994	0.01628276683469862	2	1	2
0.1008	0.7994	-0.011054090415339779	2	1	3
0.1008	0.7994	0.001274775613299725	2	2	1
0.1008	0.7994	0.010518202752134194	2	2	2
0.1008	0.7994	-0.01575353930083409	2	2	3
0.1008	0.7994	0.00019513174966748168	2	3	1
0.1008	0.7994	0.0014964233753681062	2	3	2
0.1008	0.7994	-0.00486308861870415	2	3	3
0.1008	0.7994	-0.0006467783034525619	3	1	1
0.1008	0.7994	-0.005707815770947242	3	1	2
0.1008	0.7994	0.002788530150329954	3	1	3
0.1008	0.7994	-0.0008072778310892095	3	2	1
0.1008	0.7994	-0.006599213050456264	3	2	2
0.1008	0.7994	0.009386780049372545	3	2	3
0.1008	0.7994	-0.00023260921030078085	3	3	1
0.1008	0.7994	-0.0018416675152160226	3	3	2
0.1008	0.7994	0.003660050402345655	3	3	3
0.1008	0.8493	-0.0003871707662555404	1	1	1
0.1008	0.8493	-0.00482427390920772	1	1	2
0.1008	0.8493	0.0023220055499923176	1	1	3
0.1008	0.8493	-0.00047490343837696975	1	2	1
0.1008	0.8493	-0.005588505782138813	1	2	2
0.1008	0.8493	0.007678064893362785	1	2	3
0.1008	0.8493	-0.00013499875705625595	1	3	1
0.1008	0.8493	-0.0015509021433918772	1	3	2
0.1008	0.8493	0.002960771048650883	1	3	3
0.1008	0.8493	0.0011130790640576525	2	1	1
0.1008	0.8493	0.013488313205227385	2	1	2
0.1008	0.8493	-0.008822424059888083	2	1	3
0.1008	0.8493	0.0007601831863165862	2	2	1
0.1008	0.8493	0.009045439571224737	2	2	2
0.1008	0.8493	-0.013034860769391095	2	2	3
0.1008	0.8493	0.00012088429909648838	2	3	1
0.1008	0.8493	0.0013936218106258863	2	3	2
0.1008	0.8493	-0.004064210075282661	2	3	3
0.1008	0.8493	-0.00038717009879428964	3	1	1
0.1008	0.8493	-0.004824266314563355	3	1	2
0.1008	0.8493	0.002322032241564409	3	1	3
0.1008	0.8493	-0.0004749031843154666	3	2	1
0.1008	0.8493	-0.0055884927393046804	3	2	2
0.1008	0.8493	0.007678060961537281	3	2	3
0.1008	0.8493	-0.00013499869492389122	3	3	1
0.1008	0.8493	-0.0015509007778320028	3	3	2
0.1008	0.8493	0.0029607549735590558	3	3	3
0.1008	0.8992	-0.0001835526731617088	1	1	1
0.1008	0.8992	-0.003612996299208273	1	1	2
0.1008	0.8992	0.0016453265450422638	1	1	3
0.1008	0.8992	-0.0002212632982353473	1	2	1
0.1008	0.8992	-0.00417727185299056	1	2	2
0.1008	0.8992	0.005607395539059423	1	2	3
0.1008	0.8992	-6.205379957049649e-5	1	3	1
0.1008	0.8992	-0.0011505849520261806	1	3	2
0.1008	0.8992	0.0021549609848008494	1	3	3
0.1008	0.8992	0.0005158293005045538	2	1	1
0.1008	0.8992	0.00989673570113047	2	1	2
0.1008	0.8992	-0.006110177449199866	2	1	3
0.1008	0.8992	0.0003589019484962681	2	2	1
0.1008	0.8992	0.00686049174978226	2	2	2
0.1008	0.8992	-0.009637120868235212	2	2	3
0.1008	0.8992	5.9007522717663424e-5	2	3	1
0.1008	0.8992	0.0011244451742657578	2	3	2
0.1008	0.8992	-0.0030681165728766073	2	3	3
0.1008	0.8992	-0.0001835524694348956	3	1	1
0.1008	0.8992	-0.0036129907112728253	3	1	2
0.1008	0.8992	0.0016453563473646515	3	1	3
0.1008	0.8992	-0.00022126306540470365	3	2	1
0.1008	0.8992	-0.004177261608442239	3	2	2
0.1008	0.8992	0.0056073657367370355	3	2	3
0.1008	0.8992	-6.205372681092035e-5	3	3	1
0.1008	0.8992	-0.001150582623719744	3	3	2
0.1008	0.8992	0.002154964710091148	3	3	3
0.1008	0.9491	-4.9575572641882886e-5	1	1	1
0.1008	0.9491	-0.0020340427627477866	1	1	2
0.1008	0.9491	0.0007383382459345555	1	1	3
0.1008	0.9491	-5.872889211720744e-5	1	2	1
0.1008	0.9491	-0.0023396453356904576	1	2	2
0.1008	0.9491	0.003157543932477608	1	2	3
0.1008	0.9491	-1.624895336955722e-5	1	3	1
0.1008	0.9491	-0.0006385777901892721	1	3	2
0.1008	0.9491	0.0012409652806139454	1	3	3
0.1008	0.9491	0.0001362504663352126	2	1	1
0.1008	0.9491	0.00545601390442922	2	1	2
0.1008	0.9491	-0.0029017534265910715	2	1	3
0.1008	0.9491	9.65119388841553e-5	2	2	1
0.1008	0.9491	0.0038971478536209457	2	2	2
0.1008	0.9491	-0.005511909514962318	2	2	3
0.1008	0.9491	1.6344210146689114e-5	2	3	1
0.1008	0.9491	0.0006713655885435299	2	3	2
0.1008	0.9491	-0.0018599660995838579	2	3	3
0.1008	0.9491	-4.957545817872678e-5	3	1	1
0.1008	0.9491	-0.0020340341469135634	3	1	2
0.1008	0.9491	0.0007383846746894518	3	1	3
0.1008	0.9491	-5.872876245949384e-5	3	2	1
0.1008	0.9491	-0.002339643190548234	3	2	2
0.1008	0.9491	0.003157486970667034	3	2	3
0.1008	0.9491	-1.624893353858303e-5	3	3	1
0.1008	0.9491	-0.0006385768933618204	3	3	2
0.1008	0.9491	0.0012409475282861848	3	3	3
0.1008	0.999	-2.0322377247060386e-8	1	1	1
0.1008	0.999	-4.442779467521578e-5	1	1	2
0.1008	0.999	-0.00042006800424246316	1	1	3
0.1008	0.999	-2.3649675657462013e-8	1	2	1
0.1008	0.999	-5.0630808597502074e-5	1	2	2
0.1008	0.999	0.00031132381752538296	1	2	3
0.1008	0.999	-6.453769600764919e-9	1	3	1
0.1008	0.999	-1.3664046428169018e-5	1	3	2
0.1008	0.999	0.00021743522278509786	1	3	3
0.1008	0.999	5.4617197415971685e-8	2	1	1
0.1008	0.999	0.000116472210776751	2	1	2
0.1008	0.999	0.0008124774779650502	2	1	3
0.1008	0.999	3.938257734096829e-8	2	2	1
0.1008	0.999	8.55934918739322e-5	2	2	2
0.1008	0.999	-0.0006070720037649807	2	2	3
0.1008	0.999	6.8517987595732676e-9	2	3	1
0.1008	0.999	1.5379316814463806e-5	2	3	2
0.1008	0.999	-0.00042295262887976194	2	3	3
0.1008	0.999	-2.0322373694346707e-8	3	1	1
0.1008	0.999	-4.442779467521578e-5	3	1	2
0.1008	0.999	-0.0004201127077260447	3	1	3
0.1008	0.999	-2.3649679210175692e-8	3	2	1
0.1008	0.999	-5.06308231494173e-5	3	2	2
0.1008	0.999	0.0003113387186865768	3	2	3
0.1008	0.999	-6.45376826849729e-9	3	3	1
0.1008	0.999	-1.3664046428169018e-5	3	3	2
0.1008	0.999	0.00021745757452688863	3	3	3
0.1507	0.001	-0.008494788114254609	1	1	1
0.1507	0.001	-0.00057775400028504	1	1	2
0.1507	0.001	-9.832116820942402e-6	1	1	3
0.1507	0.001	0.002435090030863063	1	2	1
0.1507	0.001	0.00027725449582237036	1	2	2
0.1507	0.001	6.500505967460795e-6	1	2	3
0.1507	0.001	0.005872534456480026	1	3	1
0.1507	0.001	0.00048144809577201856	1	3	2
0.1507	0.001	9.51990797339779e-6	1	3	3
0.1507	0.001	0.017224362451914554	2	1	1
0.1507	0.001	0.0009284180157722675	2	1	2
0.1507	0.001	1.1902628893506467e-5	2	1	3
0.1507	0.001	-0.004944665497465445	2	2	1
0.1507	0.001	-0.00048243887246065403	2	2	2
0.1507	0.001	-1.05644554071726e-5	2	2	3
0.1507	0.001	-0.011905410678819388	2	3	1
0.1507	0.001	-0.0008078847078334828	2	3	2
0.1507	0.001	-1.3714694966590099e-5	2	3	3
0.1507	0.001	-0.008494773213093415	3	1	1
0.1507	0.001	-0.0005777516719786034	3	1	2
0.1507	0.001	-9.83209499306956e-6	3	1	3
0.1507	0.001	0.002435075129701869	3	2	1
0.1507	0.001	0.0002772619464029673	3	2	2
0.1507	0.001	6.500505967460795e-6	3	2	3
0.1507	0.001	0.005872527005899429	3	3	1
0.1507	0.001	0.0004814483286026622	3	3	2
0.1507	0.001	9.519929801270633e-6	3	3	3
0.1507	0.0509	-0.004968541739517662	1	1	1
0.1507	0.0509	-0.0035822095917773314	1	1	2
0.1507	0.0509	-0.0006883041188122073	1	1	3
0.1507	0.0509	-0.002130998101161269	1	2	1
0.1507	0.0509	0.0035526375822530556	1	2	2
0.1507	0.0509	0.001319993647258026	1	2	3
0.1507	0.0509	0.0007112599895390537	1	3	1
0.1507	0.0509	0.0043945918423308646	1	3	2
0.1507	0.0509	0.0013915867782623875	1	3	3
0.1507	0.0509	0.017233971245639343	2	1	1
0.1507	0.0509	0.002194188478514915	2	1	2
0.1507	0.0509	-0.0009500027365479434	2	1	3
0.1507	0.0509	0.0021724935679103136	2	2	1
0.1507	0.0509	-0.00561971137658622	2	2	2
0.1507	0.0509	-0.002036032149841988	2	2	3
0.1507	0.0509	-0.006629891342024873	2	3	1
0.1507	0.0509	-0.0053044694822587946	2	3	2
0.1507	0.0509	-0.0010605099800993492	2	3	3
0.1507	0.0509	-0.004968535050123249	3	1	1
0.1507	0.0509	-0.003582242946911632	3	1	2
0.1507	0.0509	-0.0006883063449930546	3	1	3
0.1507	0.0509	-0.0021309896120017963	3	2	1
0.1507	0.0509	0.003552646253997087	3	2	2
0.1507	0.0509	0.0013199925051614108	3	2	3
0.1507	0.0509	0.0007112664081160916	3	3	1
0.1507	0.0509	0.004394595274297249	3	3	2
0.1507	0.0509	0.0013915860755423994	3	3	3
0.1507	0.1008	-0.0038902025610016294	1	1	1
0.1507	0.1008	-0.004208921619724838	1	1	2
0.1507	0.1008	-0.0013294930108573647	1	1	3
0.1507	0.1008	-0.004298123393454381	1	2	1
0.1507	0.1008	0.0039663656378351175	1	2	2
0.1507	0.1008	0.0031354770896490428	1	2	3
0.1507	0.1008	-0.0013938094400601508	1	3	1
0.1507	0.1008	0.004879096353457957	1	3	2
0.1507	0.1008	0.003139633769960855	1	3	3
0.1507	0.1008	0.017835030118421427	2	1	1
0.1507	0.1008	0.0036273910431231723	2	1	2
0.1507	0.1008	-0.002605145873408307	2	1	3
0.1507	0.1008	0.005672063053965559	2	2	1
0.1507	0.1008	-0.006364385195230235	2	2	2
0.1507	0.1008	-0.004915108889743388	2	2	3
0.1507	0.1008	-0.004342818498062936	2	3	1
0.1507	0.1008	-0.006536058149748364	2	3	2
0.1507	0.1008	-0.002370941549095248	2	3	3
0.1507	0.1008	-0.003890198052230266	3	1	1
0.1507	0.1008	-0.004208935013686292	3	1	2
0.1507	0.1008	-0.0013294999163079649	3	1	3
0.1507	0.1008	-0.004298106779569474	3	2	1
0.1507	0.1008	0.0039663831701534785	3	2	2
0.1507	0.1008	0.003135463059896001	3	2	3
0.1507	0.1008	-0.001393802448375881	3	3	1
0.1507	0.1008	0.004879088735364828	3	3	2
0.1507	0.1008	0.003139628207920365	3	3	3
0.1507	0.1507	-0.003376889364140573	1	1	1
0.1507	0.1507	-0.004370231401686839	1	1	2
0.1507	0.1507	-0.001786388635126132	1	1	3
0.1507	0.1507	-0.005406495313451706	1	2	1
0.1507	0.1507	0.0033004339795413007	1	2	2
0.1507	0.1507	0.0049878434431953195	1	2	3
0.1507	0.1507	-0.0023851117039594832	1	3	1
0.1507	0.1507	0.004304239235683172	1	3	2
0.1507	0.1507	0.004732591252839741	1	3	3
0.1507	0.1507	0.017576654184848883	2	1	1
0.1507	0.1507	0.005755306195764996	2	1	2
0.1507	0.1507	-0.004265006687614835	2	1	3
0.1507	0.1507	0.007557232678222468	2	2	1
0.1507	0.1507	-0.005430520518385287	2	2	2
0.1507	0.1507	-0.00789032182718764	2	2	3
0.1507	0.1507	-0.002796961050603307	2	3	1
0.1507	0.1507	-0.006793708420297837	2	3	2
0.1507	0.1507	-0.003712768833598907	2	3	3
0.1507	0.1507	-0.003376874462979379	3	1	1
0.1507	0.1507	-0.004370223951106242	3	1	2
0.1507	0.1507	-0.001786396085706729	3	1	3
0.1507	0.1507	-0.005406495313451706	3	2	1
0.1507	0.1507	0.003300419078380107	3	2	2
0.1507	0.1507	0.00498784158055017	3	2	3
0.1507	0.1507	-0.0023851135666046325	3	3	1
0.1507	0.1507	0.004304229922457426	3	3	2
0.1507	0.1507	0.004732586596226868	3	3	3
0.1507	0.2006	-0.0030848456917697	1	1	1
0.1507	0.2006	-0.004405428927895819	1	1	2
0.1507	0.2006	-0.002048882795089038	1	1	3
0.1507	0.2006	-0.005893488416420692	1	2	1
0.1507	0.2006	0.0021130265104940815	1	2	2
0.1507	0.2006	0.006734503109462886	1	2	3
0.1507	0.2006	-0.002801254424483833	1	3	1
0.1507	0.2006	0.0033289845220793174	1	3	2
0.1507	0.2006	0.006057423739015371	1	3	3
0.1507	0.2006	0.0167642210342299	2	1	1
0.1507	0.2006	0.008090250069348326	2	1	2
0.1507	0.2006	-0.005776167502242954	2	1	3
0.1507	0.2006	0.008481026557774093	2	2	1
0.1507	0.2006	-0.0036649060936633643	2	2	2
0.1507	0.2006	-0.01072412650259092	2	2	3
0.1507	0.2006	-0.0016860632873511357	2	3	1
0.1507	0.2006	-0.006498462428373191	2	3	2
0.1507	0.2006	-0.00498573859884352	2	3	3
0.1507	0.2006	-0.003084837916286262	3	1	1
0.1507	0.2006	-0.004405397191871968	3	1	2
0.1507	0.2006	-0.0020488850327721256	3	1	3
0.1507	0.2006	-0.005893489006383167	3	2	1
0.1507	0.2006	0.0021130195093130993	3	2	2
0.1507	0.2006	0.006734492819156453	3	2	3
0.1507	0.2006	-0.0028012576561942514	3	3	1
0.1507	0.2006	0.0033289599491295903	3	3	2
0.1507	0.2006	0.006057409799562527	3	3	3
0.1507	0.2505	-0.002877789999126641	1	1	1
0.1507	0.2505	-0.004432882345514824	1	1	2
0.1507	0.2505	-0.002142313114833899	1	1	3
0.1507	0.2505	-0.005988278868774566	1	2	1
0.1507	0.2505	0.0006837567844868442	1	2	2
0.1507	0.2505	0.00831242701867313	1	2	3
0.1507	0.2505	-0.0028992046996039102	1	3	1
0.1507	0.2505	0.00223729941292446	1	3	2
0.1507	0.2505	0.007106971841930794	1	3	3
0.1507	0.2505	0.015620032780079857	2	1	1
0.1507	0.2505	0.010381964916521477	2	1	2
0.1507	0.2505	-0.0070960584426181285	2	1	3
0.1507	0.2505	0.00878904387548285	2	2	1
0.1507	0.2505	-0.0014887255735369642	2	2	2
0.1507	0.2505	-0.013316122582781247	2	2	3
0.1507	0.2505	-0.0008785379024556384	2	3	1
0.1507	0.2505	-0.005869605673228955	2	3	2
0.1507	0.2505	-0.006141992794447106	2	3	3
0.1507	0.2505	-0.002877788136481492	3	1	1
0.1507	0.2505	-0.004432882345514824	3	1	2
0.1507	0.2505	-0.0021423075268984515	3	1	3
0.1507	0.2505	-0.005988282594064864	3	2	1
0.1507	0.2505	0.000683779136228635	3	2	2
0.1507	0.2505	0.008312408392221637	3	2	3
0.1507	0.2505	-0.0028992019056361864	3	3	1
0.1507	0.2505	0.002237305000859908	3	3	2
0.1507	0.2505	0.007106966253995347	3	3	3
0.1507	0.3004	-0.0026953899709407647	1	1	1
0.1507	0.3004	-0.004490967485960812	1	1	2
0.1507	0.3004	-0.0020993891225165734	1	1	3
0.1507	0.3004	-0.005825785113987424	1	2	1
0.1507	0.3004	-0.0008257747168318452	1	2	2
0.1507	0.3004	0.00968879323809934	1	2	3
0.1507	0.3004	-0.0028148812417464596	1	3	1
0.1507	0.3004	0.0011614041049784196	1	3	2
0.1507	0.3004	0.007902031699881878	1	3	3
0.1507	0.3004	0.014284595308383555	2	1	1
0.1507	0.3004	0.012498981701069237	2	1	2
0.1507	0.3004	-0.008211998200319016	2	1	3
0.1507	0.3004	0.008684602584118833	2	2	1
0.1507	0.3004	0.0008548569062144379	2	2	2
0.1507	0.3004	-0.01561389203213661	2	2	3
0.1507	0.3004	-0.0002970810154233599	2	3	1
0.1507	0.3004	-0.005043075005164262	2	3	2
0.1507	0.3004	-0.007156955216389076	2	3	3
0.1507	0.3004	-0.002695381689414411	3	1	1
0.1507	0.3004	-0.0044909936870935335	3	1	2
0.1507	0.3004	-0.0020993973217842687	3	1	3
0.1507	0.3004	-0.005825781194553639	3	2	1
0.1507	0.3004	-0.0008257681421935392	3	2	2
0.1507	0.3004	0.009688805468409285	3	2	3
0.1507	0.3004	-0.0028148831326034428	3	3	1
0.1507	0.3004	0.0011614141425813837	3	3	2
0.1507	0.3004	0.00790204371142627	3	3	3
0.1507	0.3503	-0.0025106454551363268	1	1	1
0.1507	0.3503	-0.00458449063810179	1	1	2
0.1507	0.3503	-0.0019519057541353552	1	1	3
0.1507	0.3503	-0.005491908999011703	1	2	1
0.1507	0.3503	-0.0023128760805344734	1	2	2
0.1507	0.3503	0.01084397216176397	1	2	3
0.1507	0.3503	-0.0026252392801693353	1	3	1
0.1507	0.3503	0.0001657074223241628	1	3	2
0.1507	0.3503	0.008467412612237327	1	3	3
0.1507	0.3503	0.012847972890100756	2	1	1
0.1507	0.3503	0.014365073402118324	2	1	2
0.1507	0.3503	-0.009118925386408454	2	1	3
0.1507	0.3503	0.008296902501534517	2	2	1
0.1507	0.3503	0.0032082952705657503	2	2	2
0.1507	0.3503	-0.01758349147014903	2	2	3
0.1507	0.3503	0.00011073675704783344	2	3	1
0.1507	0.3503	-0.0041099923380598195	2	3	2
0.1507	0.3503	-0.008016523953706443	2	3	3
0.1507	0.3503	-0.002510656631007222	3	1	1
0.1507	0.3503	-0.004584501813972686	3	1	2
0.1507	0.3503	-0.0019518945782644598	3	1	3
0.1507	0.3503	-0.005491912724302002	3	2	1
0.1507	0.3503	-0.0023128760805344734	3	2	2
0.1507	0.3503	0.01084397216176397	3	2	3
0.1507	0.3503	-0.0026252378831854734	3	3	1
0.1507	0.3503	0.00016571673554990896	3	3	2
0.1507	0.3503	0.008467423788108223	3	3	3
0.1507	0.4002	-0.002312534228926119	1	1	1
0.1507	0.4002	-0.004703211077902669	1	1	2
0.1507	0.4002	-0.0017282968400925275	1	1	3
0.1507	0.4002	-0.005044720654856744	1	2	1
0.1507	0.4002	-0.003706935435831449	1	2	2
0.1507	0.4002	0.01176421835229792	1	2	3
0.1507	0.4002	-0.0023762629021417845	1	3	1
0.1507	0.4002	-0.0007173339701135387	1	3	2
0.1507	0.4002	0.008825028337058966	1	3	3
0.1507	0.4002	0.011370271983017148	2	1	1
0.1507	0.4002	0.015930485579603665	2	1	2
0.1507	0.4002	-0.009812738388138703	2	1	3
0.1507	0.4002	0.007713552700032829	2	2	1
0.1507	0.4002	0.005459325902596852	2	2	2
0.1507	0.4002	-0.019198037771257635	2	2	3
0.1507	0.4002	0.0003831980385766952	2	3	1
0.1507	0.4002	-0.0031349428888357983	2	3	2
0.1507	0.4002	-0.008711142180488487	2	3	3
0.1507	0.4002	-0.0023125394598309743	3	1	1
0.1507	0.4002	-0.004703205087157061	3	1	2
0.1507	0.4002	-0.001728293853723653	3	1	3
0.1507	0.4002	-0.0050447225655531475	3	2	1
0.1507	0.4002	-0.003706927114840594	3	2	2
0.1507	0.4002	0.011764197785839953	3	2	3
0.1507	0.4002	-0.0023762649053167524	3	3	1
0.1507	0.4002	-0.0007173379203958066	3	3	2
0.1507	0.4002	0.00882503212761179	3	3	3
0.1507	0.4501	-0.0020980437443974386	1	1	1
0.1507	0.4501	-0.004829902069450061	1	1	2
0.1507	0.4501	-0.0014538012629233127	1	1	3
0.1507	0.4501	-0.004525549431182281	1	2	1
0.1507	0.4501	-0.004955827373690769	1	2	2
0.1507	0.4501	0.012438423534278958	1	2	3
0.1507	0.4501	-0.002096803915747511	1	3	1
0.1507	0.4501	-0.0014710110671808801	1	3	2
0.1507	0.4501	0.008992527448950648	1	3	3
0.1507	0.4501	0.009893740550805186	2	1	1
0.1507	0.4501	0.01715824970669079	2	1	2
0.1507	0.4501	-0.010288484917623388	2	1	3
0.1507	0.4501	0.0069975100548532905	2	2	1
0.1507	0.4501	0.00752126366518012	2	2	2
0.1507	0.4501	-0.020432855630474082	2	2	3
0.1507	0.4501	0.0005495412169544914	2	3	1
0.1507	0.4501	-0.0021660136028895105	2	3	2
0.1507	0.4501	-0.009232950135101652	2	3	3
0.1507	0.4501	-0.0020980418817522894	3	1	1
0.1507	0.4501	-0.0048299244211918516	3	1	2
0.1507	0.4501	-0.0014538161640845065	3	1	3
0.1507	0.4501	-0.004525541980601684	3	2	1
0.1507	0.4501	-0.004955834824271366	3	2	2
0.1507	0.4501	0.012438416083698361	3	2	3
0.1507	0.4501	-0.0020968029844249366	3	3	1
0.1507	0.4501	-0.0014710073418905817	3	3	2
0.1507	0.4501	0.008992531174240946	3	3	3
0.1507	0.5	-0.0018684488768198407	1	1	1
0.1507	0.5	-0.004944242406250986	1	1	2
0.1507	0.5	-0.0011509125659252828	1	1	3
0.1507	0.5	-0.003965252525377865	1	2	1
0.1507	0.5	-0.00601877407312397	1	2	2
0.1507	0.5	0.01285645264717633	1	2	3
0.1507	0.5	-0.0018057766768810142	1	3	1
0.1507	0.5	-0.002086443185672044	1	3	2
0.1507	0.5	0.008983388869257286	1	3	3
0.1507	0.5	0.008449680163444655	2	1	1
0.1507	0.5	0.018017498926088123	2	1	2
0.1507	0.5	-0.01054000676087758	2	1	3
0.1507	0.5	0.0061964548366238315	2	2	1
0.1507	0.5	0.009322161732993009	2	2	2
0.1507	0.5	-0.021263444638900987	2	2	3
0.1507	0.5	0.0006328123195288495	2	3	1
0.1507	0.5	-0.0012407678806848534	2	3	2
0.1507	0.5	-0.00957439439404285	2	3	3
0.1507	0.5	-0.001868447945497266	3	1	1
0.1507	0.5	-0.004944227505089792	3	1	2
0.1507	0.5	-0.0011509125659252828	3	1	3
0.1507	0.5	-0.003965249731410141	3	2	1
0.1507	0.5	-0.00601877407312397	3	2	2
0.1507	0.5	0.012856437746015137	3	2	3
0.1507	0.5	-0.0018057766768810142	3	3	1
0.1507	0.5	-0.0020864375977365963	3	3	2
0.1507	0.5	0.008983385143966988	3	3	3
0.1507	0.5499	-0.0016273441536131736	1	1	1
[truncated: 9,908 more rows]
