# Supplementary material for: Coevolution of male and female mate choice can destabilize reproductive isolation
Source: Nat Commun. 2019 Nov 12;10:5122. doi: 10.1038/s41467-019-12860-9 (PMC6851176; doi:10.1038/s41467-019-12860-9)
Supplement: Supplementary file 5 — Supplementary Software 1 [file 41467_2019_12860_MOESM5_ESM.zip › CodeChoosinessCoevolution/Data/SensitivityAnalysis1DtestSensitivityAnalysis.txt]

param	rep	percentFemale	percentMale	percentMutual	percentNoChoice	percentOther	Ttot	ToMutTot	ToCFemTot	ToRTot	FromCFemToMut	FromMutToCFem	FromRToCFem	FromCFemToR	FromRToCMale	FromCMaleToR	FromCMaleToMut	FromMutToCMale	sizeSpikesHybrids	meanFreqHybrid	meanFreqHybridNoCycle	freqHybridsMutualOnly	freqHybridsFemaleOnly
0.0	1	1.0	0.0	0.0	0.0	0.0	100000	0	0	0	0	0	0	0	0	0	0	0	NaN	0.023392268	0.023413662	NaN	0.023392268
0.0	2	1.0	0.0	0.0	0.0	0.0	100000	0	0	0	0	0	0	0	0	0	0	0	NaN	0.023513045	0.023534693	NaN	0.023513045
0.0	3	1.0	0.0	0.0	0.0	0.0	100000	0	0	0	0	0	0	0	0	0	0	0	NaN	0.023543226	0.023565039	NaN	0.023543226
0.0	4	1.0	0.0	0.0	0.0	0.0	100000	0	0	0	0	0	0	0	0	0	0	0	NaN	0.023406142	0.023428125	NaN	0.023406142
0.0	5	1.0	0.0	0.0	0.0	0.0	100000	0	0	0	0	0	0	0	0	0	0	0	NaN	0.023434922	0.02345658	NaN	0.023434922
0.0	6	1.0	0.0	0.0	0.0	0.0	100000	0	0	0	0	0	0	0	0	0	0	0	NaN	0.02351612	0.023537675	NaN	0.02351612
0.0	7	1.0	0.0	0.0	0.0	0.0	100000	0	0	0	0	0	0	0	0	0	0	0	NaN	0.023450918	0.023472423	NaN	0.023450918
0.0	8	1.0	0.0	0.0	0.0	0.0	100000	0	0	0	0	0	0	0	0	0	0	0	NaN	0.023388088	0.023409568	NaN	0.023388088
0.0	9	1.0	0.0	0.0	0.0	0.0	100000	0	0	0	0	0	0	0	0	0	0	0	NaN	0.023415633	0.023437344	NaN	0.023415633
0.0	10	1.0	0.0	0.0	0.0	0.0	100000	0	0	0	0	0	0	0	0	0	0	0	NaN	0.023452591	0.023474062	NaN	0.023452591
0.0017782794100389228	1	1.0	0.0	0.0	0.0	0.0	100000	0	0	0	0	0	0	0	0	0	0	0	NaN	0.023349965	0.023371156	NaN	0.023349965
0.0017782794100389228	2	1.0	0.0	0.0	0.0	0.0	100000	0	0	0	0	0	0	0	0	0	0	0	NaN	0.023345241	0.023367018	NaN	0.023345241
0.0017782794100389228	3	1.0	0.0	0.0	0.0	0.0	100000	0	0	0	0	0	0	0	0	0	0	0	NaN	0.023229046	0.023249254	NaN	0.023229046
0.0017782794100389228	4	1.0	0.0	0.0	0.0	0.0	100000	0	0	0	0	0	0	0	0	0	0	0	NaN	0.023330564	0.023351692	NaN	0.023330564
0.0017782794100389228	5	1.0	0.0	0.0	0.0	0.0	100000	0	0	0	0	0	0	0	0	0	0	0	NaN	0.02326149	0.023283444	NaN	0.02326149
0.0017782794100389228	6	1.0	0.0	0.0	0.0	0.0	100000	0	0	0	0	0	0	0	0	0	0	0	NaN	0.023102248	0.023122706	NaN	0.023102248
0.0017782794100389228	7	1.0	0.0	0.0	0.0	0.0	100000	0	0	0	0	0	0	0	0	0	0	0	NaN	0.02316815	0.023189185	NaN	0.02316815
0.0017782794100389228	8	1.0	0.0	0.0	0.0	0.0	100000	0	0	0	0	0	0	0	0	0	0	0	NaN	0.023385037	0.02340623	NaN	0.023385037
0.0017782794100389228	9	1.0	0.0	0.0	0.0	0.0	100000	0	0	0	0	0	0	0	0	0	0	0	NaN	0.023386834	0.02340853	NaN	0.023386834
0.0017782794100389228	10	1.0	0.0	0.0	0.0	0.0	100000	0	0	0	0	0	0	0	0	0	0	0	NaN	0.023523018	0.023544492	NaN	0.023523018
0.0031622776601683794	1	1.0	0.0	0.0	0.0	0.0	100000	0	0	0	0	0	0	0	0	0	0	0	NaN	0.023207048	0.02322754	NaN	0.023207048
0.0031622776601683794	2	1.0	0.0	0.0	0.0	0.0	100000	0	0	0	0	0	0	0	0	0	0	0	NaN	0.023250457	0.023271833	NaN	0.023250457
0.0031622776601683794	3	1.0	0.0	0.0	0.0	0.0	100000	0	0	0	0	0	0	0	0	0	0	0	NaN	0.023079036	0.023099292	NaN	0.023079036
0.0031622776601683794	4	1.0	0.0	0.0	0.0	0.0	100000	0	0	0	0	0	0	0	0	0	0	0	NaN	0.023180082	0.023201391	NaN	0.023180082
0.0031622776601683794	5	1.0	0.0	0.0	0.0	0.0	100000	0	0	0	0	0	0	0	0	0	0	0	NaN	0.023178931	0.023200672	NaN	0.023178931
0.0031622776601683794	6	1.0	0.0	0.0	0.0	0.0	100000	0	0	0	0	0	0	0	0	0	0	0	NaN	0.023235545	0.023256864	NaN	0.023235545
0.0031622776601683794	7	1.0	0.0	0.0	0.0	0.0	100000	0	0	0	0	0	0	0	0	0	0	0	NaN	0.023012526	0.023034036	NaN	0.023012526
0.0031622776601683794	8	1.0	0.0	0.0	0.0	0.0	100000	0	0	0	0	0	0	0	0	0	0	0	NaN	0.023373218	0.023395667	NaN	0.023373218
0.0031622776601683794	9	1.0	0.0	0.0	0.0	0.0	100000	0	0	0	0	0	0	0	0	0	0	0	NaN	0.023188237	0.023209268	NaN	0.023188237
0.0031622776601683794	10	1.0	0.0	0.0	0.0	0.0	100000	0	0	0	0	0	0	0	0	0	0	0	NaN	0.023214763	0.023235451	NaN	0.023214763
0.005623413251903491	1	1.0	0.0	0.0	0.0	0.0	100000	0	0	0	0	0	0	0	0	0	0	0	NaN	0.022682475	0.022701928	NaN	0.022682475
0.005623413251903491	2	1.0	0.0	0.0	0.0	0.0	100000	0	0	0	0	0	0	0	0	0	0	0	NaN	0.022566777	0.022585552	NaN	0.022566777
0.005623413251903491	3	1.0	0.0	0.0	0.0	0.0	100000	0	0	0	0	0	0	0	0	0	0	0	NaN	0.022529509	0.022548893	NaN	0.022529509
0.005623413251903491	4	1.0	0.0	0.0	0.0	0.0	100000	0	0	0	0	0	0	0	0	0	0	0	NaN	0.022894336	0.022915713	NaN	0.022894336
0.005623413251903491	5	1.0	0.0	0.0	0.0	0.0	100000	0	0	0	0	0	0	0	0	0	0	0	NaN	0.022567341	0.0225863	NaN	0.022567341
0.005623413251903491	6	1.0	0.0	0.0	0.0	0.0	100000	0	0	0	0	0	0	0	0	0	0	0	NaN	0.022916745	0.02293712	NaN	0.022916745
0.005623413251903491	7	1.0	0.0	0.0	0.0	0.0	100000	0	0	0	0	0	0	0	0	0	0	0	NaN	0.022869777	0.022890162	NaN	0.022869777
0.005623413251903491	8	1.0	0.0	0.0	0.0	0.0	100000	0	0	0	0	0	0	0	0	0	0	0	NaN	0.022746863	0.022767408	NaN	0.022746863
0.005623413251903491	9	1.0	0.0	0.0	0.0	0.0	100000	0	0	0	0	0	0	0	0	0	0	0	NaN	0.0227908	0.022811104	NaN	0.0227908
0.005623413251903491	10	1.0	0.0	0.0	0.0	0.0	100000	0	0	0	0	0	0	0	0	0	0	0	NaN	0.02277614	0.022796704	NaN	0.02277614
0.01	1	1.0	0.0	0.0	0.0	0.0	100000	0	0	0	0	0	0	0	0	0	0	0	NaN	0.021580305	0.021595938	NaN	0.021580305
0.01	2	1.0	0.0	0.0	0.0	0.0	100000	0	0	0	0	0	0	0	0	0	0	0	NaN	0.021243023	0.021257672	NaN	0.021243023
0.01	3	0.99961	0.0	0.00039	0.0	0.0	100000	9	9	0	9	9	0	0	0	0	0	0	NaN	0.021231629	0.021246554	0.0075897444	0.02123697
0.01	4	0.99996	0.0	4.0e-5	0.0	0.0	100000	3	3	0	3	3	0	0	0	0	0	0	NaN	0.021445436	0.021462038	0.0075000003	0.021445999
0.01	5	0.9993	0.0	0.0007	0.0	0.0	100000	13	13	0	13	13	0	0	0	0	0	0	NaN	0.021334637	0.021350574	0.008629091	0.021343581
0.01	6	1.0	0.0	0.0	0.0	0.0	100000	0	0	0	0	0	0	0	0	0	0	0	NaN	0.021654265	0.02167107	NaN	0.021654265
0.01	7	0.9988	0.0	0.0012	0.0	0.0	100000	3	3	0	3	3	0	0	0	0	0	0	NaN	0.021513335	0.021528237	0.007933972	0.021529688
0.01	8	0.99998	0.0	2.0e-5	0.0	0.0	100000	1	1	0	1	1	0	0	0	0	0	0	NaN	0.021859592	0.02187735	0.0045000003	0.021859944
0.01	9	1.0	0.0	0.0	0.0	0.0	100000	0	0	0	0	0	0	0	0	0	0	0	NaN	0.0215082	0.021523526	NaN	0.0215082
0.01	10	0.99978	0.0	0.00022	0.0	0.0	100000	3	3	0	3	3	0	0	0	0	0	0	NaN	0.021217613	0.021233374	0.0080460915	0.02122051
0.01778279410038923	1	0.96384	0.00029	0.03577	0.0001	0.0	100000	239	238	3	237	235	3	1	0	2	2	4	0.040504493	0.016292924	0.016298942	0.006769069	0.01664467
0.01778279410038923	2	0.97231	0.0	0.02758	0.00011	0.0	100000	268	271	3	268	268	3	3	0	0	0	0	0.04236363	0.015997889	0.016003478	0.0079409	0.016223982
0.01778279410038923	3	0.97049	2.0e-5	0.02945	4.0e-5	0.0	100000	266	265	2	264	264	1	1	0	0	1	1	0.024500001	0.015626334	0.015633747	0.007554471	0.015871318
0.01778279410038923	4	0.97047	0.0	0.02946	7.0e-5	0.0	100000	277	280	3	277	277	3	3	0	0	0	0	0.042004567	0.015810955	0.015818011	0.007609976	0.01605852
0.01778279410038923	5	0.95593	4.0e-5	0.0439	0.00013	0.0	100000	290	295	8	287	287	8	8	0	0	3	3	0.047003295	0.015929483	0.01593385	0.0076642134	0.016305499
0.01778279410038923	6	0.95032	0.00015	0.04943	0.0001	0.0	100000	384	383	1	383	382	1	0	0	0	1	1	0.048599996	0.015400723	0.015405048	0.0075539597	0.015804073
0.01778279410038923	7	0.97525	0.00016	0.02422	0.00037	0.0	100000	196	202	9	196	195	7	6	2	3	0	1	0.039546765	0.016695121	0.016696265	0.0076444517	0.016910119
0.01778279410038923	8	0.96851	0.00025	0.03104	0.0002	0.0	100000	264	265	3	263	261	3	2	0	1	1	3	0.05764999	0.015748102	0.015748605	0.0072587384	0.016011093
0.01778279410038923	9	0.97364	2.0e-5	0.02634	0.0	0.0	100000	278	277	0	277	277	0	0	0	0	1	1	NaN	0.016408836	0.01641677	0.0075641456	0.016648378
0.01778279410038923	10	0.97536	1.0e-5	0.02463	0.0	0.0	100000	231	230	0	230	230	0	0	0	0	1	1	NaN	0.015577542	0.01558609	0.007637044	0.015778467
0.03162277660168379	1	0.61193	0.00139	0.38517	0.00151	0.0	100000	1720	1723	38	1696	1685	34	27	4	7	24	31	0.04416178	0.011302932	0.011258066	0.007531292	0.013583501
0.03162277660168379	2	0.64625	0.0012	0.35086	0.00169	0.0	100000	1977	1969	30	1948	1942	26	19	3	10	28	34	0.046818595	0.011581928	0.011527706	0.007924966	0.013464989
0.03162277660168379	3	0.65304	0.00176	0.34383	0.00137	0.0	100000	1839	1830	36	1804	1797	32	25	1	8	32	39	0.044542726	0.011520497	0.011480414	0.0076910555	0.013453939
0.03162277660168379	4	0.62779	0.00204	0.36752	0.00265	0.0	100000	1772	1795	62	1750	1737	58	45	1	12	20	30	0.044516742	0.011452852	0.011369873	0.0075363885	0.013588626
0.03162277660168379	5	0.64031	0.00152	0.35627	0.0019	0.0	100000	1851	1844	41	1818	1809	32	26	7	13	31	40	0.03951953	0.011544793	0.011496543	0.007967258	0.01344262
0.03162277660168379	6	0.63471	0.00188	0.36192	0.00149	0.0	100000	1973	1992	48	1958	1946	46	35	2	11	15	24	0.042546578	0.011355083	0.011313142	0.0077335397	0.013324884
0.03162277660168379	7	0.58626	0.00218	0.40979	0.00177	0.0	100000	1926	1910	44	1886	1874	34	24	7	14	37	46	0.041307572	0.0107981935	0.010747908	0.007597639	0.012919544
0.03162277660168379	8	0.67946	0.00182	0.31605	0.00267	0.0	100000	1736	1737	45	1703	1694	42	34	3	11	33	41	0.04189569	0.011577556	0.011501318	0.0077486844	0.013223208
0.03162277660168379	9	0.63795	0.00122	0.35839	0.00244	0.0	100000	1793	1801	47	1769	1758	42	33	4	11	23	31	0.048413817	0.011387448	0.011302046	0.007797295	0.0132564865
0.03162277660168379	10	0.61691	0.00157	0.37936	0.00216	0.0	100000	1962	1968	53	1928	1920	47	39	5	11	33	39	0.03963134	0.011189956	0.011133127	0.0076543735	0.013244887
0.05623413251903491	1	0.17781	0.01916	0.7951	0.00793	0.0	100000	1609	1374	154	1294	1248	118	77	28	66	307	349	0.04705236	0.009941148	0.009647352	0.007869385	0.01652314
0.05623413251903491	2	0.17409	0.0136	0.80827	0.00404	0.0	100000	1579	1395	98	1348	1310	78	46	16	46	227	262	0.043666095	0.009653654	0.009518421	0.007883249	0.016273139
0.05623413251903491	3	0.18322	0.01513	0.79343	0.00822	0.0	100000	1578	1401	105	1349	1306	89	49	15	56	228	272	0.054034494	0.010122856	0.009762032	0.007851265	0.017115079
0.05623413251903491	4	0.17658	0.01921	0.79919	0.00502	0.0	100000	1674	1438	116	1388	1352	77	50	33	57	280	312	0.044677928	0.0098827565	0.009709858	0.007990614	0.016405256
0.05623413251903491	5	0.18706	0.01705	0.78857	0.00732	0.0	100000	1620	1400	133	1328	1285	107	70	21	52	287	323	0.0478354	0.009939562	0.009662681	0.007798141	0.016636048
0.05623413251903491	6	0.18948	0.02093	0.78164	0.00795	0.0	100000	1676	1469	155	1386	1339	121	78	30	72	286	332	0.046555754	0.010222305	0.009934133	0.007983469	0.016949125
0.05623413251903491	7	0.18112	0.02028	0.78852	0.01008	0.0	100000	1703	1491	154	1416	1363	124	75	23	74	280	334	0.04795594	0.010212814	0.009832058	0.0079394905	0.016942952
0.05623413251903491	8	0.18068	0.01763	0.79244	0.00925	0.0	100000	1669	1505	150	1423	1376	123	79	20	64	239	285	0.047441974	0.010391314	0.010049082	0.008204762	0.017183652
0.05623413251903491	9	0.15463	0.01401	0.82555	0.00581	0.0	100000	1515	1328	99	1280	1242	81	46	14	46	231	265	0.050817456	0.009585142	0.009346666	0.007742382	0.01690804
0.05623413251903491	10	0.17876	0.01644	0.79745	0.00735	0.0	100000	1670	1492	155	1401	1350	128	89	18	53	260	306	0.04633577	0.00995991	0.009693981	0.007748963	0.01736308
0.1	1	0.02824	0.09811	0.85812	0.01553	0.0	100000	1379	367	197	305	238	122	56	71	129	1070	1128	0.056156002	0.009828735	0.009100965	0.007443979	0.026908573
0.1	2	0.03366	0.11005	0.83784	0.01845	0.0	100000	1435	375	261	281	207	161	90	92	159	1146	1216	0.052209906	0.010151486	0.009365003	0.0074183503	0.026334709
0.1	3	0.02768	0.09176	0.86522	0.01534	0.0	100000	1272	350	217	290	224	118	57	86	147	969	1035	0.052843146	0.009501376	0.008829108	0.007278151	0.026121525
0.1	4	0.03007	0.10144	0.8547	0.01379	0.0	100000	1401	368	163	318	258	102	44	52	114	1074	1138	0.055209484	0.009936721	0.009306721	0.007690042	0.023947904
0.1	5	0.03584	0.11182	0.83651	0.01583	0.0	100000	1456	439	220	363	284	140	72	71	141	1084	1164	0.054760706	0.010191117	0.009477857	0.007573911	0.024699552
0.1	6	0.03026	0.09118	0.86462	0.01394	0.0	100000	1329	353	174	296	229	108	53	54	114	1021	1092	0.057395924	0.009583802	0.0089104725	0.0073593445	0.025717564
0.1	7	0.03032	0.09816	0.85763	0.01389	0.0	100000	1215	357	172	294	237	109	61	51	101	909	967	0.058247946	0.009657865	0.008977061	0.007307515	0.024996892
0.1	8	0.02836	0.09872	0.8581	0.01482	0.0	100000	1355	391	182	323	261	118	65	56	112	1024	1088	0.05541848	0.009741271	0.009057234	0.007441885	0.024701396
0.1	9	0.03238	0.1043	0.84857	0.01475	0.0	100000	1481	448	213	376	304	127	63	74	139	1093	1165	0.05375763	0.010038685	0.00938757	0.0075231153	0.0257222
0.1	10	0.02951	0.09843	0.85953	0.01253	0.0	100000	1478	413	184	345	286	114	59	62	112	1125	1178	0.055137645	0.009720771	0.009147526	0.007539947	0.025361942
0.15	1	0.00657	0.24134	0.73672	0.01537	0.0	100000	1747	121	189	83	46	66	35	115	151	1656	1698	0.062011063	0.010004741	0.009196694	0.006474058	0.031837944
0.15	2	0.00617	0.24417	0.73314	0.01652	0.0	100000	1823	106	197	67	33	70	34	120	158	1749	1784	0.05796292	0.010291354	0.009494136	0.006548755	0.029835606
0.15	3	0.0051	0.25238	0.72585	0.01667	0.0	100000	1884	65	160	48	17	48	15	109	141	1833	1862	0.061595187	0.010272657	0.009405863	0.006521671	0.029345408
0.15	4	0.00674	0.25457	0.71954	0.01915	0.0	100000	1882	108	162	79	33	69	29	86	130	1796	1845	0.062385824	0.010512464	0.009503965	0.0066279056	0.030883562
0.15	5	0.0077	0.24771	0.72633	0.01826	0.0	100000	1870	101	181	76	36	58	25	108	151	1779	1829	0.06194563	0.0104906205	0.009538116	0.006626198	0.031626586
0.15	6	0.00815	0.25187	0.72047	0.01951	0.0	100000	1908	118	154	80	38	79	36	74	118	1827	1869	0.065609984	0.010423159	0.009329453	0.006561701	0.030971492
0.15	7	0.00606	0.24522	0.73081	0.01791	0.0	100000	1871	112	174	90	51	57	22	109	151	1773	1818	0.06341462	0.010303059	0.009338711	0.006563788	0.030145777
0.15	8	0.00836	0.23872	0.7321	0.02082	0.0	100000	1748	114	189	90	42	66	21	116	165	1651	1702	0.06918136	0.010639255	0.009398964	0.0065930695	0.03099694
0.15	9	0.00625	0.23556	0.741	0.01719	0.0	100000	1732	112	152	81	39	69	28	77	122	1645	1690	0.063438825	0.010059199	0.009128995	0.006565254	0.030694852
0.15	10	0.00691	0.2365	0.73857	0.01802	0.0	100000	1679	94	158	75	35	55	17	94	139	1596	1642	0.067424566	0.0101124635	0.009064307	0.006397361	0.029516356
0.2	1	0.00168	0.39363	0.58595	0.01874	0.0	100000	2092	30	114	20	6	21	7	87	107	2066	2085	0.08238208	0.011027523	0.009669238	0.005709521	0.033395294
0.2	2	0.00167	0.40736	0.57183	0.01914	0.0	100000	1928	37	123	24	6	30	12	90	109	1901	1919	0.07456788	0.011180289	0.009949627	0.0057331426	0.03292335
0.2	3	0.00152	0.41745	0.56204	0.01899	0.0	100000	1997	24	105	21	5	18	3	83	101	1972	1990	0.07790816	0.011233346	0.009948433	0.005773557	0.031619143
0.2	4	0.00286	0.39505	0.58319	0.0189	0.0	100000	1892	43	132	31	3	39	12	89	120	1857	1889	0.08362028	0.011537039	0.010154778	0.0057446864	0.035564914
0.2	5	0.00135	0.39735	0.58357	0.01773	0.0	100000	1939	28	130	19	11	16	5	109	123	1915	1925	0.07627709	0.011255912	0.010087228	0.0058052	0.031668495
0.2	6	0.0007	0.35363	0.634	0.01167	0.0	100000	1859	21	113	9	3	15	8	94	104	1846	1855	0.07006476	0.009963065	0.009256369	0.005597717	0.033402424
0.2	7	0.0016	0.39017	0.58857	0.01966	0.0	100000	1846	35	137	18	5	30	14	102	123	1823	1840	0.075310566	0.011002142	0.009717351	0.005639833	0.030401032
0.2	8	0.0021	0.41388	0.56294	0.02108	0.0	100000	1987	34	168	18	1	32	13	134	153	1967	1983	0.08010724	0.011661754	0.01019446	0.0057755765	0.03583257
0.2	9	0.00254	0.39839	0.57821	0.02086	0.0	100000	2087	42	138	27	8	32	13	104	124	2058	2077	0.08553027	0.011272975	0.009695934	0.0057195732	0.032510072
0.2	10	0.00098	0.4063	0.57552	0.0172	0.0	100000	1981	27	120	17	6	20	8	95	111	1959	1973	0.07532667	0.011041726	0.00992229	0.005728188	0.031615015
0.25	1	0.00041	0.53496	0.4477	0.01693	0.0	100000	1871	6	110	6	1	4	1	105	109	1864	1870	0.09487166	0.011989768	0.010569144	0.005212646	0.035343792
0.25	2	0.00043	0.50757	0.47966	0.01234	0.0	100000	1797	8	82	7	1	7	2	75	80	1790	1796	0.094867356	0.011098399	0.010056734	0.0050804466	0.04124081
0.25	3	0.00032	0.52042	0.46874	0.01052	0.0	100000	1679	8	72	7	2	6	2	64	70	1670	1676	0.094017364	0.01108474	0.010208126	0.0050709196	0.03653231
0.25	4	0.00075	0.48806	0.49566	0.01553	0.0	100000	1793	16	95	12	1	15	3	80	91	1781	1791	0.09495307	0.0112276925	0.009911974	0.00508241	0.031229613
0.25	5	0.00039	0.52564	0.45865	0.01532	0.0	100000	1897	3	116	4	0	3	0	113	116	1893	1897	0.09084603	0.011810197	0.010587356	0.0052678306	0.036235284
0.25	6	0.00046	0.55478	0.43522	0.00954	0.0	100000	1794	6	78	4	0	6	2	71	76	1789	1794	0.09401097	0.011550683	0.010762289	0.005183953	0.030611139
0.25	7	0.0003	0.56883	0.41432	0.01655	0.0	100000	1731	10	107	5	0	10	4	97	103	1726	1730	0.090361394	0.0121261	0.010815706	0.0051308796	0.035633825
0.25	8	0.00051	0.55073	0.42789	0.02087	0.0	100000	1820	11	111	9	2	9	3	98	108	1807	1817	0.0964663	0.012633084	0.010854977	0.005288012	0.03721634
0.25	9	0.00065	0.54692	0.43155	0.02088	0.0	100000	1776	15	109	14	4	11	2	95	107	1759	1771	0.09515705	0.0125189405	0.010764861	0.0051092785	0.033588134
0.25	10	0.00061	0.51303	0.47171	0.01465	0.0	100000	1823	13	75	11	3	10	3	64	72	1811	1820	0.10570489	0.011559878	0.0101668835	0.005159128	0.037493046
0.3	1	0.00021	0.61142	0.3726	0.01577	0.0	100000	1590	4	83	2	0	4	3	77	80	1586	1590	0.11665899	0.012269022	0.010602507	0.004884949	0.04171675
0.3	2	0.00029	0.64276	0.33535	0.0216	0.0	100000	1431	3	102	2	0	3	0	99	102	1429	1431	0.11524129	0.013774127	0.011541984	0.004745301	0.037311487
0.3	3	6.0e-5	0.67423	0.30537	0.02034	0.0	100000	1396	2	116	2	0	2	0	113	116	1393	1396	0.108462244	0.013894708	0.011940033	0.004779853	0.033333335
0.3	4	0.00011	0.63287	0.34678	0.02024	0.0	100000	1588	2	98	2	0	2	0	96	98	1586	1588	0.104652904	0.013201864	0.01132056	0.0048178285	0.030094635
0.3	5	0.00022	0.63202	0.35127	0.01649	0.0	100000	1585	2	94	2	0	2	0	92	94	1583	1585	0.11461373	0.013223993	0.011533199	0.004864867	0.051414322
0.3	6	0.0	0.60755	0.38055	0.0119	0.0	100000	1540	0	63	1	0	0	0	63	63	1539	1539	0.10510408	0.0117529435	0.010633886	0.0047047623	NaN
0.3	7	0.0001	0.59534	0.39011	0.01445	0.0	100000	1552	2	75	1	0	2	1	73	74	1551	1552	0.10861789	0.012101745	0.01069215	0.0047575855	0.035403498
0.3	8	1.0e-5	0.63836	0.34978	0.01185	0.0	100000	1470	1	79	2	0	1	0	78	79	1468	1469	0.104738116	0.012187623	0.011084765	0.0048266114	0.030000001
0.3	9	0.00012	0.61257	0.37369	0.01362	0.0	100000	1667	3	97	4	0	3	0	94	97	1663	1667	0.11014864	0.012139584	0.010793758	0.0047767907	0.032249995
0.3	10	5.0e-5	0.61496	0.37165	0.01334	0.0	100000	1458	2	94	2	0	2	0	92	94	1456	1457	0.09969966	0.0123045435	0.011128919	0.0047375904	0.035999995
0.35	1	1.0e-5	0.72766	0.25604	0.01629	0.0	100000	1303	1	93	0	0	1	1	92	92	1303	1303	0.12401526	0.0142720435	0.012465059	0.004646165	0.039
0.35	2	0.00012	0.64622	0.33559	0.01807	0.0	100000	1428	3	87	2	0	3	1	84	86	1426	1428	0.134031	0.013502387	0.01129191	0.004523602	0.037335243
0.35	3	0.0001	0.65009	0.33493	0.01488	0.0	100000	1504	2	68	2	0	2	1	66	67	1502	1504	0.12577263	0.012493508	0.010788669	0.004612397	0.039905593
0.35	4	0.00012	0.64732	0.3347	0.01786	0.0	100000	1432	7	76	2	0	7	5	69	71	1430	1432	0.1221652	0.01269494	0.010711159	0.0045856596	0.039999995
0.35	5	0.00017	0.65399	0.32991	0.01593	0.0	100000	1390	4	73	2	0	4	2	69	71	1388	1390	0.12878591	0.012771597	0.010901139	0.004493175	0.03899999
0.35	6	0.0	0.66136	0.3247	0.01394	0.0	100000	1400	0	86	0	0	0	0	86	86	1400	1400	0.11912439	0.012405835	0.01090334	0.0045503257	NaN
0.35	7	0.0	0.65336	0.33239	0.01425	0.0	100000	1383	0	64	0	0	0	0	63	64	1382	1382	0.13272448	0.012816043	0.011090279	0.0045412765	NaN
0.35	8	0.0	0.6756	0.30615	0.01825	0.0	100000	1330	0	76	1	0	0	0	76	76	1329	1329	0.12084542	0.013202522	0.011209029	0.004612372	NaN
0.35	9	0.0	0.6787	0.30402	0.01728	0.0	100000	1441	0	82	0	0	0	0	82	82	1441	1441	0.123550475	0.0136476485	0.011724816	0.0046597566	NaN
0.35	10	0.00018	0.6576	0.32805	0.01417	0.0	100000	1420	4	74	2	0	4	1	70	73	1418	1420	0.124907434	0.012831428	0.01122838	0.004549283	0.039340608
0.4	1	0.0	0.70244	0.28484	0.01272	0.0	100000	1229	0	52	1	0	0	0	52	52	1228	1229	0.14671762	0.012641949	0.01092147	0.004295824	NaN
0.4	2	0.0	0.73249	0.25227	0.01524	0.0	100000	1275	0	66	0	0	0	0	66	66	1275	1275	0.14425814	0.013778962	0.011766788	0.004524952	NaN
0.4	3	0.0	0.69198	0.29485	0.01317	0.0	100000	1309	0	63	1	0	0	0	63	63	1308	1308	0.1363544	0.013036957	0.011398513	0.004421822	NaN
0.4	4	0.0	0.66127	0.32754	0.01119	0.0	100000	1429	0	51	1	0	0	0	51	51	1428	1429	0.14135574	0.011760999	0.010299594	0.004402686	NaN
0.4	5	6.0e-5	0.70891	0.27281	0.01822	0.0	100000	1296	1	42	2	0	1	0	41	42	1294	1295	0.15371448	0.014015735	0.011432277	0.0044654445	0.033333335
0.4	6	0.0	0.72025	0.26258	0.01717	0.0	100000	1225	0	76	0	0	0	0	76	76	1225	1225	0.1415305	0.0141318	0.0119155515	0.004417721	NaN
0.4	7	0.0	0.69734	0.29159	0.01107	0.0	100000	1039	0	48	0	0	0	0	48	48	1039	1039	0.14650753	0.012741238	0.011250188	0.0041942545	NaN
0.4	8	6.0e-5	0.71813	0.26946	0.01235	0.0	100000	1247	1	44	1	0	1	0	43	44	1246	1246	0.14202634	0.01273438	0.011124491	0.004510116	0.033839334
0.4	9	0.00011	0.69887	0.29095	0.01007	0.0	100000	1363	2	51	1	0	2	1	49	50	1362	1363	0.13285911	0.012206158	0.010986331	0.0044494974	0.04309309
0.4	10	0.0	0.70488	0.28479	0.01033	0.0	100000	1314	0	49	1	0	0	0	49	49	1313	1314	0.13327934	0.012623239	0.011371275	0.004384055	NaN
0.45	1	0.0	0.76476	0.22157	0.01367	0.0	100000	1124	0	49	0	0	0	0	49	49	1124	1124	0.17049181	0.013813981	0.011648948	0.0043721064	NaN
0.45	2	0.0001	0.78285	0.20232	0.01473	0.0	100000	988	1	66	1	0	1	0	65	66	987	987	0.17160231	0.0152015565	0.012874223	0.004322633	0.046307098
0.45	3	0.0	0.76051	0.22429	0.0152	0.0	100000	978	0	41	0	0	0	0	41	41	978	978	0.18239124	0.014613316	0.012031031	0.004323595	NaN
0.45	4	0.0	0.72803	0.2632	0.00877	0.0	100000	1074	0	30	0	0	0	0	30	30	1074	1073	0.1575166	0.012481638	0.01120433	0.0041519064	NaN
0.45	5	0.0	0.74284	0.23328	0.02388	0.0	100000	1143	0	61	0	0	0	0	61	61	1143	1142	0.1726039	0.016604243	0.012799999	0.004308167	NaN
0.45	6	0.0	0.70391	0.28694	0.00915	0.0	100000	1268	0	38	0	0	0	0	38	38	1268	1268	0.16420895	0.01193559	0.0105343545	0.0042489544	NaN
0.45	7	0.0	0.71812	0.26652	0.01536	0.0	100000	1244	0	50	0	0	0	0	50	50	1244	1244	0.16668405	0.013486346	0.011104192	0.00431141	NaN
0.45	8	0.0	0.69957	0.29055	0.00988	0.0	100000	1139	0	47	0	0	0	0	47	47	1139	1138	0.14056262	0.012511691	0.011238872	0.004273256	NaN
0.45	9	0.0	0.77011	0.21703	0.01286	0.0	100000	1062	0	43	0	0	0	0	43	43	1062	1062	0.16696666	0.013878096	0.011891174	0.004353978	NaN
0.45	10	0.0	0.72946	0.254	0.01654	0.0	100000	1113	0	58	0	0	0	0	58	58	1113	1113	0.15515243	0.014361132	0.012000726	0.0041999696	NaN
0.5	1	0.0	0.77223	0.21688	0.01089	0.0	100000	904	0	28	0	0	0	0	28	28	904	904	0.1875651	0.013899534	0.011996874	0.004120954	NaN
0.5	2	0.0	0.76673	0.22581	0.00746	0.0	100000	1026	0	25	0	0	0	0	25	25	1026	1025	0.17785299	0.012980022	0.011746787	0.004143266	NaN
0.5	3	4.0e-5	0.76737	0.21313	0.01946	0.0	100000	991	1	54	0	0	1	0	53	54	991	990	0.18367705	0.016041778	0.0127244275	0.0042806575	0.040500008
0.5	4	0.0	0.76674	0.20957	0.02369	0.0	100000	932	0	71	1	0	0	0	71	71	931	931	0.17071508	0.017623484	0.013920057	0.004165341	NaN
0.5	5	0.0	0.80986	0.17055	0.01959	0.0	100000	894	0	56	0	0	0	0	56	56	894	894	0.17859411	0.016202837	0.012968069	0.0044134483	NaN
0.5	6	0.0	0.78507	0.20601	0.00892	0.0	100000	987	0	56	0	0	0	0	56	56	987	987	0.15894803	0.014012499	0.012715808	0.0042913863	NaN
0.5	7	0.0	0.78702	0.18876	0.02422	0.0	100000	969	0	77	1	0	0	0	77	77	968	968	0.1790771	0.017786602	0.013793106	0.0042877235	NaN
0.5	8	0.0	0.7244	0.25888	0.01672	0.0	100000	1160	0	45	0	0	0	0	45	45	1160	1160	0.16580322	0.014427504	0.011863072	0.004242614	NaN
0.5	9	0.0	0.81677	0.16142	0.02181	0.0	100000	733	0	68	1	0	0	0	68	68	732	733	0.16886874	0.016820623	0.013439827	0.0042008287	NaN
0.5	10	0.0	0.77036	0.21773	0.01191	0.0	100000	1017	0	50	1	0	0	0	50	50	1016	1017	0.1863118	0.014790221	0.012731865	0.0042678863	NaN
0.55	1	0.0	0.82032	0.16178	0.0179	0.0	100000	802	0	45	0	0	0	0	45	45	802	802	0.19177537	0.016032038	0.012839252	0.0041785827	NaN
0.55	2	0.0	0.82721	0.15676	0.01603	0.0	100000	761	0	43	0	0	0	0	43	43	761	761	0.20476072	0.016888814	0.0138370795	0.004081379	NaN
0.55	3	0.0	0.83862	0.14363	0.01775	0.0	100000	712	0	77	0	0	0	0	77	77	712	712	0.17927767	0.016408201	0.01347489	0.004224231	NaN
0.55	4	0.0	0.83998	0.13478	0.02524	0.0	100000	720	0	68	0	0	0	0	68	68	720	720	0.19480276	0.018746937	0.014198003	0.004362016	NaN
0.55	5	0.0	0.80479	0.18132	0.01389	0.0	100000	813	0	52	0	0	0	0	52	52	813	813	0.1808969	0.015216783	0.012892769	0.0041113454	NaN
0.55	6	0.0	0.83198	0.15002	0.018	0.0	100000	762	0	65	1	0	0	0	65	65	761	762	0.1903734	0.017673332	0.014517851	0.004294823	NaN
0.55	7	0.0	0.78713	0.19374	0.01913	0.0	100000	886	0	43	0	0	0	0	43	43	886	886	0.18580435	0.01648398	0.013191344	0.0042327764	NaN
0.55	8	0.0	0.80484	0.17842	0.01674	0.0	100000	848	0	40	1	0	0	0	40	40	847	848	0.19194613	0.01586061	0.012873352	0.004049495	NaN
0.55	9	0.0	0.82399	0.1524	0.02361	0.0	100000	855	0	67	0	0	0	0	67	67	855	854	0.1916244	0.017753076	0.013558728	0.004208245	NaN
0.55	10	0.0	0.79657	0.19355	0.00988	0.0	100000	967	0	23	1	0	0	0	23	23	966	967	0.19360077	0.013731354	0.011943057	0.0041928724	NaN
0.6	1	0.0	0.84093	0.14662	0.01245	0.0	100000	705	0	52	0	0	0	0	52	52	705	705	0.1689369	0.017020743	0.015112961	0.0041550943	NaN
0.6	2	0.0	0.84295	0.13785	0.0192	0.0	100000	698	0	76	1	0	0	0	76	76	697	698	0.21887055	0.018225856	0.014308762	0.0041448963	NaN
0.6	3	0.0	0.77421	0.21314	0.01265	0.0	100000	995	0	22	0	0	0	0	22	22	995	995	0.19168225	0.014682346	0.012423698	0.0041601253	NaN
0.6	4	0.0	0.85353	0.12844	0.01803	0.0	100000	653	0	49	1	0	0	0	49	49	652	653	0.18519199	0.018218147	0.01516176	0.004074789	NaN
0.6	5	0.0	0.83039	0.14586	0.02375	0.0	100000	829	0	60	0	0	0	0	60	60	829	829	0.18502766	0.017883083	0.013825514	0.0042779567	NaN
0.6	6	0.0	0.78904	0.18322	0.02774	0.0	100000	858	0	93	0	0	0	0	93	93	858	857	0.22466055	0.020636555	0.014828502	0.0041789417	NaN
0.6	7	0.0	0.85765	0.12206	0.02029	0.0	100000	694	0	49	0	0	0	0	49	49	694	694	0.20712763	0.018548474	0.014652829	0.004121416	NaN
0.6	8	0.0	0.80241	0.1769	0.02069	0.0	100000	837	0	53	1	0	0	0	53	53	836	837	0.18884216	0.017327003	0.013713424	0.0040899124	NaN
0.6	9	0.0	0.79859	0.18458	0.01683	0.0	100000	836	0	29	0	0	0	0	29	29	836	835	0.23187007	0.016603673	0.012926335	0.0041085905	NaN
0.6	10	0.0	0.81685	0.16919	0.01396	0.0	100000	781	0	31	0	0	0	0	31	31	781	781	0.21877031	0.015105046	0.012228831	0.0040764073	NaN
0.65	1	0.0	0.85615	0.13094	0.01291	0.0	100000	636	0	28	0	0	0	0	28	28	636	635	0.21224129	0.016436001	0.01388561	0.004027806	NaN
0.65	2	0.0	0.83178	0.14765	0.02057	0.0	100000	650	0	57	0	0	0	0	57	57	650	649	0.21715605	0.019071802	0.014921647	0.003916647	NaN
0.65	3	0.0	0.83504	0.14626	0.0187	0.0	100000	733	0	45	0	0	0	0	45	45	733	733	0.2707425	0.018364992	0.013565143	0.004098441	NaN
0.65	4	0.00011	0.85266	0.12851	0.01872	0.0	100000	663	1	50	1	0	1	0	49	50	662	663	0.28014782	0.019366048	0.014403753	0.004108564	0.042642638
0.65	5	0.0	0.87572	0.10891	0.01537	0.0	100000	667	0	48	0	0	0	0	48	48	667	667	0.20392197	0.017843604	0.014947363	0.0041692415	NaN
0.65	6	0.0	0.83311	0.14794	0.01895	0.0	100000	733	0	36	0	0	0	0	36	36	733	733	0.21670398	0.018324813	0.014502789	0.0040621567	NaN
0.65	7	0.0	0.85398	0.13354	0.01248	0.0	100000	764	0	23	0	0	0	0	23	23	764	764	0.2544232	0.016437985	0.013440843	0.004241776	NaN
0.65	8	0.0	0.78753	0.19507	0.0174	0.0	100000	755	0	29	0	0	0	0	29	29	755	755	0.21501555	0.01674884	0.013247888	0.003926805	NaN
0.65	9	0.0	0.81755	0.16336	0.01909	0.0	100000	757	0	49	0	0	0	0	49	49	757	757	0.2002695	0.017539883	0.013992324	0.0039596707	NaN
0.65	10	0.0	0.76432	0.22549	0.01019	0.0	100000	981	0	26	0	0	0	0	26	26	981	981	0.22681032	0.0132477805	0.011055959	0.0039950614	NaN
0.7	1	0.0	0.84639	0.12446	0.02915	0.0	100000	614	0	42	0	0	0	0	42	42	614	613	0.28786293	0.023855692	0.015945915	0.004027476	NaN
0.7	2	0.00017	0.80327	0.17716	0.0194	0.0	100000	891	1	42	1	0	1	0	41	42	890	891	0.2794137	0.019023975	0.013882429	0.003971368	0.05482353
0.7	3	0.00046	0.86774	0.10485	0.02695	0.0	100000	599	1	32	1	0	1	0	31	32	598	599	0.29631573	0.022565214	0.015011651	0.0041010515	0.040785193
0.7	4	0.0	0.85431	0.13365	0.01204	0.0	100000	713	0	27	0	0	0	0	27	27	713	713	0.26379287	0.017816696	0.014830593	0.0040223068	NaN
0.7	5	0.0	0.85145	0.13731	0.01124	0.0	100000	604	0	26	0	0	0	0	26	26	604	604	0.20088688	0.016907103	0.014823178	0.0040051555	NaN
0.7	6	0.0	0.83256	0.15449	0.01295	0.0	100000	738	0	35	0	0	0	0	35	35	738	738	0.23633829	0.016713062	0.013839286	0.0040485575	NaN
0.7	7	0.0	0.87794	0.11226	0.0098	0.0	100000	649	0	13	0	0	0	0	13	13	649	649	0.25431904	0.015889356	0.013536379	0.0041071516	NaN
0.7	8	0.0	0.84218	0.14828	0.00954	0.0	100000	772	0	17	0	0	0	0	17	17	772	772	0.3140098	0.016100064	0.013237303	0.00412886	NaN
0.7	9	0.0	0.78727	0.20011	0.01262	0.0	100000	817	0	28	0	0	0	0	28	28	817	817	0.24352337	0.015173735	0.012263664	0.0039493823	NaN
0.7	10	0.0	0.84454	0.13858	0.01688	0.0	100000	643	0	32	0	0	0	0	32	32	643	643	0.24145234	0.018822161	0.015009956	0.003983972	NaN
0.75	1	0.0	0.86036	0.11712	0.02252	0.0	100000	543	0	33	1	0	0	0	33	33	542	543	0.33789435	0.021966903	0.014706783	0.0039909063	NaN
0.75	2	0.0	0.89179	0.08998	0.01823	0.0	100000	444	0	40	0	0	0	0	40	40	444	444	0.25721025	0.02111631	0.016744632	0.0039255414	NaN
0.75	3	0.0	0.86934	0.10328	0.02738	0.0	100000	611	0	41	0	0	0	0	41	41	611	611	0.31261066	0.023884324	0.015779112	0.0041867406	NaN
0.75	4	0.0	0.85502	0.1226	0.02238	0.0	100000	678	0	47	1	0	0	0	47	47	677	678	0.28003585	0.021443833	0.015537461	0.0040573473	NaN
0.75	5	0.0	0.86869	0.10704	0.02427	0.0	100000	517	0	38	0	0	0	0	38	38	517	516	0.28076616	0.022187317	0.015778096	0.0039933105	NaN
0.75	6	0.0	0.85424	0.12976	0.016	0.0	100000	716	0	27	0	0	0	0	27	27	716	716	0.32729453	0.019526659	0.014532244	0.003965547	NaN
0.75	7	0.0	0.88638	0.09608	0.01754	0.0	100000	480	0	52	0	0	0	0	52	52	480	480	0.27812916	0.020846255	0.016268	0.004034173	NaN
0.75	8	0.0	0.80706	0.17254	0.0204	0.0	100000	728	0	28	0	0	0	0	28	28	728	728	0.27513993	0.019122465	0.013802749	0.004003057	NaN
0.75	9	0.0	0.86931	0.10184	0.02885	0.0	100000	462	0	50	0	0	0	0	50	50	462	462	0.31506374	0.025841888	0.017284133	0.0039917612	NaN
0.75	10	0.0	0.85392	0.13366	0.01242	0.0	100000	681	0	32	0	0	0	0	32	32	681	681	0.2598321	0.0173459	0.01430791	0.0039553563	NaN
0.8	1	0.00014	0.85384	0.12399	0.02203	0.0	100000	635	1	15	1	0	1	0	14	15	634	635	0.39897606	0.0233341	0.014902659	0.0040118503	0.05730651
0.8	2	0.0	0.83864	0.1486	0.01276	0.0	100000	636	0	31	0	0	0	0	31	31	636	636	0.35879177	0.018177636	0.013784546	0.0039137527	NaN
0.8	3	0.0	0.92727	0.06747	0.00526	0.0	100000	407	0	38	0	0	0	0	38	38	407	407	0.26606673	0.020233864	0.018945495	0.004063559	NaN
0.8	4	0.0	0.86568	0.11527	0.01905	0.0	100000	623	0	19	0	0	0	1	19	18	623	623	0.28551608	0.020577569	0.015445384	0.004080213	NaN
0.8	5	0.0	0.91862	0.06637	0.01501	0.0	100000	331	0	43	0	0	0	0	43	43	331	330	0.2848602	0.021867566	0.017875863	0.00392902	NaN
0.8	6	0.0	0.91497	0.08452	0.00051	0.0	100000	392	0	14	0	0	0	0	14	14	392	392	0.13705297	0.016585907	0.01653082	0.0038654213	NaN
0.8	7	0.0	0.8721	0.11742	0.01048	0.0	100000	601	0	28	0	0	0	0	28	28	601	601	0.24736884	0.017060189	0.014630672	0.0038724171	NaN
0.8	8	0.0	0.86656	0.12219	0.01125	0.0	100000	524	0	11	0	0	0	0	11	11	524	524	0.28647998	0.0190121	0.015977832	0.003835316	NaN
0.8	9	0.0	0.87557	0.10635	0.01808	0.0	100000	596	0	20	0	0	0	0	20	20	596	596	0.37292796	0.02109954	0.014633539	0.004118149	NaN
0.8	10	0.0	0.87404	0.11695	0.00901	0.0	100000	599	0	22	0	0	0	0	22	22	599	599	0.27574173	0.018251589	0.015921682	0.004047343	NaN
0.85	1	0.0	0.90373	0.09288	0.00339	0.0	100000	529	0	57	0	0	0	0	57	57	529	528	0.1464309	0.019509174	0.01908778	0.003900302	NaN
0.85	2	0.0	0.91604	0.069	0.01496	0.0	100000	332	0	52	1	0	0	0	52	52	331	332	0.20294902	0.023562564	0.020857781	0.0040153544	NaN
0.85	3	0.0	0.91588	0.07186	0.01226	0.0	100000	442	0	35	0	0	0	0	35	35	442	442	0.2230895	0.021223992	0.018733006	0.0040664873	NaN
0.85	4	0.0	0.87801	0.12061	0.00138	0.0	100000	589	0	11	0	0	0	0	11	11	589	589	0.14975338	0.0154369	0.0152594345	0.0039501814	NaN
0.85	5	0.0	0.90808	0.07944	0.01248	0.0	100000	435	0	35	0	0	0	0	35	35	435	435	0.26186314	0.023016099	0.020015074	0.0040009827	NaN
0.85	6	0.0	0.90809	0.09151	0.0004	0.0	100000	521	0	15	0	0	0	0	15	15	521	521	0.13012496	0.018654307	0.018617405	0.003991136	NaN
0.85	7	0.0	0.91004	0.08005	0.00991	0.0	100000	399	0	19	0	0	0	0	19	19	399	399	0.24443924	0.02001118	0.01777465	0.0039026684	NaN
0.85	8	0.0	0.87913	0.10993	0.01094	0.0	100000	462	0	39	0	0	0	0	39	39	462	462	0.26126483	0.021061774	0.0184228	0.003769542	NaN
0.85	9	0.0	0.90222	0.09608	0.0017	0.0	100000	413	0	15	0	0	0	0	15	15	413	413	0.15353823	0.018182702	0.017960537	0.003879023	NaN
0.85	10	0.0	0.88371	0.11329	0.003	0.0	100000	550	0	37	0	0	0	0	37	37	550	550	0.14579612	0.017689455	0.017312314	0.0040499535	NaN
0.9	1	0.0	0.87286	0.12714	0.0	0.0	100000	587	0	0	0	0	0	0	0	0	587	587	NaN	0.0150564695	0.01506263	0.0038667696	NaN
0.9	2	0.0	0.88882	0.1094	0.00178	0.0	100000	533	0	10	0	0	0	0	10	10	533	532	0.17162524	0.017145887	0.016879614	0.0039512264	NaN
0.9	3	0.0	0.89065	0.10915	0.0002	0.0	100000	554	0	6	0	0	0	0	6	6	554	554	0.13035828	0.016444387	0.016430313	0.003992875	NaN
0.9	4	0.0	0.92234	0.07766	0.0	0.0	100000	390	0	0	0	0	0	0	0	0	390	390	NaN	0.016103769	0.016111802	0.0039149863	NaN
0.9	5	0.0	0.90724	0.09276	0.0	0.0	100000	594	0	0	0	0	0	0	0	0	594	594	NaN	0.014969312	0.014977581	0.0040458967	NaN
0.9	6	0.0	0.89527	0.1037	0.00103	0.0	100000	479	0	7	0	0	0	0	7	7	479	479	0.14831464	0.019116487	0.018992104	0.0039395415	NaN
0.9	7	0.0	0.91019	0.08981	0.0	0.0	100000	475	0	0	0	0	0	0	0	0	475	475	NaN	0.017664902	0.017672477	0.0040108357	NaN
0.9	8	0.0	0.88894	0.11104	2.0e-5	0.0	100000	487	0	2	0	0	0	0	2	2	487	487	0.14149998	0.016455518	0.016460303	0.0038043868	NaN
0.9	9	0.0	0.9206	0.0794	0.0	0.0	100000	428	0	0	0	0	0	0	0	0	428	428	NaN	0.016692596	0.016700678	0.004025964	NaN
0.9	10	0.0	0.94617	0.05383	0.0	0.0	100000	286	0	0	0	0	0	0	0	0	286	286	NaN	0.019926012	0.019936452	0.004152853	NaN
0.95	1	0.0	0.9128	0.0872	0.0	0.0	100000	552	0	0	0	0	0	0	0	0	552	552	NaN	0.016000966	0.01601002	0.0040063155	NaN
0.95	2	0.0	0.91442	0.08558	0.0	0.0	100000	461	0	0	0	0	0	0	0	0	461	461	NaN	0.017635206	0.017645402	0.0038418535	NaN
0.95	3	0.0	0.90112	0.09888	0.0	0.0	100000	455	0	0	0	0	0	0	0	0	455	455	NaN	0.01818198	0.018189978	0.0038691878	NaN
0.95	4	0.0	0.90276	0.09724	0.0	0.0	100000	444	0	0	0	0	0	0	0	0	444	444	NaN	0.015463353	0.015469838	0.0038201066	NaN
0.95	5	0.0	0.93563	0.06437	0.0	0.0	100000	409	0	0	0	0	0	0	0	0	409	409	NaN	0.017817266	0.017826956	0.0041046953	NaN
0.95	6	0.0	0.91346	0.08654	0.0	0.0	100000	392	0	0	0	0	0	0	0	0	392	392	NaN	0.016334036	0.016340705	0.00388345	NaN
0.95	7	0.0	0.90844	0.09156	0.0	0.0	100000	449	0	0	0	0	0	0	0	0	449	449	NaN	0.015976109	0.015984703	0.003959695	NaN
0.95	8	0.0	0.91155	0.08845	0.0	0.0	100000	457	0	0	0	0	0	0	0	0	457	457	NaN	0.018227061	0.01823549	0.0038500167	NaN
0.95	9	0.0	0.94931	0.05069	0.0	0.0	100000	253	0	0	0	0	0	0	0	0	253	253	NaN	0.019153321	0.019162662	0.0040828027	NaN
0.95	10	0.0	0.89823	0.10177	0.0	0.0	100000	526	0	0	0	0	0	0	0	0	526	526	NaN	0.016013283	0.016020855	0.0039306353	NaN
1.0	1	0.0	0.93756	0.06244	0.0	0.0	100000	301	0	0	0	0	0	0	0	0	301	301	NaN	0.017458187	0.017467126	0.0040084785	NaN
1.0	2	0.0	0.91919	0.08081	0.0	0.0	100000	472	0	0	0	0	0	0	0	0	472	472	NaN	0.015763031	0.015770076	0.003938854	NaN
1.0	3	0.0	0.92743	0.07257	0.0	0.0	100000	365	0	0	0	0	0	0	0	0	365	365	NaN	0.015682314	0.015689986	0.0039503784	NaN
1.0	4	0.0	0.93096	0.06904	0.0	0.0	100000	347	0	0	0	0	0	0	0	0	347	347	NaN	0.01731387	0.017321939	0.0039171013	NaN
1.0	5	0.0	0.9613	0.0387	0.0	0.0	100000	247	0	0	0	0	0	0	0	0	247	247	NaN	0.017600073	0.01760858	0.004092174	NaN
1.0	6	0.0	0.88649	0.11351	0.0	0.0	100000	562	0	0	0	0	0	0	0	0	562	562	NaN	0.0154958265	0.01550292	0.0038462146	NaN
1.0	7	0.0	0.89643	0.10357	0.0	0.0	100000	421	0	0	0	0	0	0	0	0	421	421	NaN	0.016943501	0.016952569	0.0038099908	NaN
1.0	8	0.0	0.90401	0.09599	0.0	0.0	100000	568	0	0	0	0	0	0	0	0	568	568	NaN	0.014048842	0.014054121	0.003995987	NaN
1.0	9	0.0	0.92087	0.07913	0.0	0.0	100000	334	0	0	0	0	0	0	0	0	334	334	NaN	0.016462764	0.016470091	0.003856184	NaN
1.0	10	0.0	0.90085	0.09915	0.0	0.0	100000	467	0	0	0	0	0	0	0	0	467	467	NaN	0.015359066	0.01536612	0.0038947593	NaN
