# Supplementary material for: Coevolution of male and female mate choice can destabilize reproductive isolation
Source: Nat Commun. 2019 Nov 12;10:5122. doi: 10.1038/s41467-019-12860-9 (PMC6851176; doi:10.1038/s41467-019-12860-9)
Supplement: Supplementary file 5 — Supplementary Software 1 [file 41467_2019_12860_MOESM5_ESM.zip › CodeChoosinessCoevolution/Data/SensitivityAnalysis1DtestSensitivityAnalysisDrift.txt]

param	rep	percentFemale	percentMale	percentMutual	percentNoChoice	percentOther	Ttot	ToMutTot	ToCFemTot	ToRTot	FromCFemToMut	FromMutToCFem	FromRToCFem	FromCFemToR	FromRToCMale	FromCMaleToR	FromCMaleToMut	FromMutToCMale	sizeSpikesHybrids	meanFreqHybrid	meanFreqHybridNoCycle	freqHybridsMutualOnly	freqHybridsFemaleOnly
0.0	1	0.99974	0.0	0.00026	0.0	0.0	100000	4	4	0	4	4	0	0	0	0	0	0	NaN	0.023033537	0.023041772	0.0057703084	0.023038035
0.0	2	1.0	0.0	0.0	0.0	0.0	100000	0	0	0	0	0	0	0	0	0	0	0	NaN	0.02293813	0.02294543	NaN	0.02293813
0.0	3	1.0	0.0	0.0	0.0	0.0	100000	0	0	0	0	0	0	0	0	0	0	0	NaN	0.023095358	0.023103354	NaN	0.023095358
0.0	4	1.0	0.0	0.0	0.0	0.0	100000	0	0	0	0	0	0	0	0	0	0	0	NaN	0.023104133	0.023112133	NaN	0.023104133
0.0	5	0.99988	0.0	0.00012	0.0	0.0	100000	1	1	0	1	1	0	0	0	0	0	0	NaN	0.023144744	0.02315301	0.006333333	0.023146767
0.0	6	1.0	0.0	0.0	0.0	0.0	100000	0	0	0	0	0	0	0	0	0	0	0	NaN	0.023025401	0.023033014	NaN	0.023025401
0.0	7	1.0	0.0	0.0	0.0	0.0	100000	0	0	0	0	0	0	0	0	0	0	0	NaN	0.023340492	0.023348644	NaN	0.023340492
0.0	8	1.0	0.0	0.0	0.0	0.0	100000	0	0	0	0	0	0	0	0	0	0	0	NaN	0.023373818	0.023381846	NaN	0.023373818
0.0	9	1.0	0.0	0.0	0.0	0.0	100000	0	0	0	0	0	0	0	0	0	0	0	NaN	0.023257768	0.023266274	NaN	0.023257768
0.0	10	0.9986	0.0	0.0014	0.0	0.0	100000	7	7	0	7	7	0	0	0	0	0	0	NaN	0.023092953	0.023102676	0.0069437046	0.02311567
0.0	11	1.0	0.0	0.0	0.0	0.0	100000	0	0	0	0	0	0	0	0	0	0	0	NaN	0.023096982	0.023105064	NaN	0.023096982
0.0	12	1.0	0.0	0.0	0.0	0.0	100000	0	0	0	0	0	0	0	0	0	0	0	NaN	0.023039296	0.023046872	NaN	0.023039296
0.0	13	0.99974	0.0	0.00026	0.0	0.0	100000	7	7	0	7	7	0	0	0	0	0	0	NaN	0.02312772	0.023135213	0.009384615	0.023131285
0.0	14	1.0	0.0	0.0	0.0	0.0	100000	0	0	0	0	0	0	0	0	0	0	0	NaN	0.022958238	0.022965	NaN	0.022958238
0.0	15	1.0	0.0	0.0	0.0	0.0	100000	0	0	0	0	0	0	0	0	0	0	0	NaN	0.022906551	0.022915047	NaN	0.022906551
0.0	16	0.99992	0.0	8.0e-5	0.0	0.0	100000	2	2	0	2	2	0	0	0	0	0	0	NaN	0.02311005	0.023117382	0.0072500007	0.023111321
0.0	17	1.0	0.0	0.0	0.0	0.0	100000	0	0	0	0	0	0	0	0	0	0	0	NaN	0.023218289	0.02322724	NaN	0.023218289
0.0	18	0.99999	0.0	1.0e-5	0.0	0.0	100000	1	1	0	1	1	0	0	0	0	0	0	NaN	0.022942986	0.022951718	0.006	0.022943156
0.0	19	0.99982	0.0	0.00018	0.0	0.0	100000	1	1	0	1	1	0	0	0	0	0	0	NaN	0.023064895	0.023073152	0.0071113314	0.02306778
0.0	20	1.0	0.0	0.0	0.0	0.0	100000	0	0	0	0	0	0	0	0	0	0	0	NaN	0.023048377	0.023056595	NaN	0.023048377
0.0	21	1.0	0.0	0.0	0.0	0.0	100000	0	0	0	0	0	0	0	0	0	0	0	NaN	0.023173993	0.023181565	NaN	0.023173993
0.0	22	1.0	0.0	0.0	0.0	0.0	100000	0	0	0	0	0	0	0	0	0	0	0	NaN	0.023312002	0.023320166	NaN	0.023312002
0.0	23	1.0	0.0	0.0	0.0	0.0	100000	0	0	0	0	0	0	0	0	0	0	0	NaN	0.023007749	0.02301522	NaN	0.023007749
0.0	24	1.0	0.0	0.0	0.0	0.0	100000	0	0	0	0	0	0	0	0	0	0	0	NaN	0.023172233	0.023180468	NaN	0.023172233
0.0	25	1.0	0.0	0.0	0.0	0.0	100000	0	0	0	0	0	0	0	0	0	0	0	NaN	0.023019593	0.023027422	NaN	0.023019593
0.0	26	1.0	0.0	0.0	0.0	0.0	100000	0	0	0	0	0	0	0	0	0	0	0	NaN	0.023297384	0.023305163	NaN	0.023297384
0.0	27	1.0	0.0	0.0	0.0	0.0	100000	0	0	0	0	0	0	0	0	0	0	0	NaN	0.022993261	0.023001496	NaN	0.022993261
0.0	28	1.0	0.0	0.0	0.0	0.0	100000	0	0	0	0	0	0	0	0	0	0	0	NaN	0.023188967	0.023197087	NaN	0.023188967
0.0	29	1.0	0.0	0.0	0.0	0.0	100000	0	0	0	0	0	0	0	0	0	0	0	NaN	0.023006247	0.023014946	NaN	0.023006247
0.0	30	0.99902	0.0	0.00098	0.0	0.0	100000	1	1	0	1	1	0	0	0	0	0	0	NaN	0.023080528	0.023088818	0.0068982067	0.023096438
0.0017782794100389228	1	1.0	0.0	0.0	0.0	0.0	100000	0	0	0	0	0	0	0	0	0	0	0	NaN	0.02298883	0.02299615	NaN	0.02298883
0.0017782794100389228	2	0.99949	0.0	0.00051	0.0	0.0	100000	3	3	0	3	3	0	0	0	0	0	0	NaN	0.022910979	0.022918325	0.007921728	0.022918656
0.0017782794100389228	3	0.99951	0.0	0.00049	0.0	0.0	100000	2	2	0	2	2	0	0	0	0	0	0	NaN	0.022959536	0.022967312	0.0039999993	0.022968847
0.0017782794100389228	4	0.99997	0.0	3.0e-5	0.0	0.0	100000	2	2	0	2	2	0	0	0	0	0	0	NaN	0.023017729	0.023025054	0.012666668	0.023018042
0.0017782794100389228	5	1.0	0.0	0.0	0.0	0.0	100000	0	0	0	0	0	0	0	0	0	0	0	NaN	0.022837766	0.02284606	NaN	0.022837766
0.0017782794100389228	6	0.9997	0.0	0.00028	2.0e-5	0.0	100000	2	3	1	2	2	1	1	0	0	0	0	0.02	0.022632547	0.022639554	0.0072857128	0.02263691
0.0017782794100389228	7	1.0	0.0	0.0	0.0	0.0	100000	0	0	0	0	0	0	0	0	0	0	0	NaN	0.02302361	0.02303151	NaN	0.02302361
0.0017782794100389228	8	0.99995	0.0	0.0	5.0e-5	0.0	100000	0	2	2	0	0	2	2	0	0	0	0	0.08320001	0.023153376	0.023157852	NaN	0.023150388
0.0017782794100389228	9	1.0	0.0	0.0	0.0	0.0	100000	0	0	0	0	0	0	0	0	0	0	0	NaN	0.023072906	0.023080189	NaN	0.023072906
0.0017782794100389228	10	1.0	0.0	0.0	0.0	0.0	100000	0	0	0	0	0	0	0	0	0	0	0	NaN	0.023277752	0.023286631	NaN	0.023277752
0.0017782794100389228	11	0.9989	0.0	0.00107	3.0e-5	0.0	100000	9	11	2	9	9	2	2	0	0	0	0	0.06533333	0.022897001	0.022903306	0.006299289	0.022913562
0.0017782794100389228	12	1.0	0.0	0.0	0.0	0.0	100000	0	0	0	0	0	0	0	0	0	0	0	NaN	0.023123963	0.023131538	NaN	0.023123963
0.0017782794100389228	13	0.99996	0.0	4.0e-5	0.0	0.0	100000	2	2	0	2	2	0	0	0	0	0	0	NaN	0.022679241	0.022686245	0.0045000003	0.02267997
0.0017782794100389228	14	0.99941	6.0e-5	0.00015	0.00038	0.0	100000	5	6	5	4	3	3	2	2	3	1	2	0.024054954	0.023058217	0.023065263	0.0048	0.023061821
0.0017782794100389228	15	1.0	0.0	0.0	0.0	0.0	100000	0	0	0	0	0	0	0	0	0	0	0	NaN	0.023017088	0.02302535	NaN	0.023017088
0.0017782794100389228	16	1.0	0.0	0.0	0.0	0.0	100000	0	0	0	0	0	0	0	0	0	0	0	NaN	0.022853361	0.022861157	NaN	0.022853361
0.0017782794100389228	17	1.0	0.0	0.0	0.0	0.0	100000	0	0	0	0	0	0	0	0	0	0	0	NaN	0.023184687	0.023192883	NaN	0.023184687
0.0017782794100389228	18	1.0	0.0	0.0	0.0	0.0	100000	0	0	0	0	0	0	0	0	0	0	0	NaN	0.022858297	0.022865647	NaN	0.022858297
0.0017782794100389228	19	1.0	0.0	0.0	0.0	0.0	100000	0	0	0	0	0	0	0	0	0	0	0	NaN	0.022789156	0.022795813	NaN	0.022789156
0.0017782794100389228	20	1.0	0.0	0.0	0.0	0.0	100000	0	0	0	0	0	0	0	0	0	0	0	NaN	0.023116475	0.023123384	NaN	0.023116475
0.0017782794100389228	21	0.99977	0.0	0.00023	0.0	0.0	100000	5	5	0	5	5	0	0	0	0	0	0	NaN	0.02308175	0.023090357	0.0056521725	0.023085762
0.0017782794100389228	22	0.9999	0.0	0.0001	0.0	0.0	100000	1	1	0	1	1	0	0	0	0	0	0	NaN	0.023069177	0.023076894	0.010599998	0.023070425
0.0017782794100389228	23	1.0	0.0	0.0	0.0	0.0	100000	0	0	0	0	0	0	0	0	0	0	0	NaN	0.022970788	0.02297969	NaN	0.022970788
0.0017782794100389228	24	1.0	0.0	0.0	0.0	0.0	100000	0	0	0	0	0	0	0	0	0	0	0	NaN	0.023101546	0.023109494	NaN	0.023101546
0.0017782794100389228	25	0.99996	0.0	4.0e-5	0.0	0.0	100000	1	1	0	1	1	0	0	0	0	0	0	NaN	0.022907346	0.022915231	0.005506012	0.022908043
0.0017782794100389228	26	1.0	0.0	0.0	0.0	0.0	100000	0	0	0	0	0	0	0	0	0	0	0	NaN	0.023001863	0.023009678	NaN	0.023001863
0.0017782794100389228	27	1.0	0.0	0.0	0.0	0.0	100000	0	0	0	0	0	0	0	0	0	0	0	NaN	0.023071822	0.023079382	NaN	0.023071822
0.0017782794100389228	28	0.9999	0.0	0.0001	0.0	0.0	100000	5	5	0	5	5	0	0	0	0	0	0	NaN	0.023180412	0.023188408	0.0054000006	0.023182191
0.0017782794100389228	29	0.99973	0.0	0.00027	0.0	0.0	100000	4	4	0	4	4	0	0	0	0	0	0	NaN	0.022727583	0.022735007	0.0071851844	0.022731787
0.0017782794100389228	30	1.0	0.0	0.0	0.0	0.0	100000	0	0	0	0	0	0	0	0	0	0	0	NaN	0.02291929	0.022926165	NaN	0.02291929
0.0031622776601683794	1	0.99931	0.0	0.00068	1.0e-5	0.0	100000	3	4	1	3	3	1	1	0	0	0	0	0.050000004	0.023091797	0.02309932	0.009882763	0.023100505
0.0031622776601683794	2	1.0	0.0	0.0	0.0	0.0	100000	0	0	0	0	0	0	0	0	0	0	0	NaN	0.022771332	0.022778278	NaN	0.022771332
0.0031622776601683794	3	1.0	0.0	0.0	0.0	0.0	100000	0	0	0	0	0	0	0	0	0	0	0	NaN	0.022907685	0.022914907	NaN	0.022907685
0.0031622776601683794	4	0.99998	0.0	0.0	2.0e-5	0.0	100000	0	1	1	0	0	1	1	0	0	0	0	0.074	0.022649921	0.022656389	NaN	0.022648897
0.0031622776601683794	5	0.99977	0.0	0.00023	0.0	0.0	100000	2	2	0	2	2	0	0	0	0	0	0	NaN	0.022921564	0.022928733	0.004957042	0.022925695
0.0031622776601683794	6	0.99994	0.0	0.0	6.0e-5	0.0	100000	0	2	2	0	0	2	2	0	0	0	0	0.05268537	0.022855684	0.022862235	NaN	0.0228539
0.0031622776601683794	7	0.99998	0.0	2.0e-5	0.0	0.0	100000	2	2	0	2	2	0	0	0	0	0	0	NaN	0.022719402	0.022726307	0.006	0.022719739
0.0031622776601683794	8	0.99998	0.0	0.0	2.0e-5	0.0	100000	0	1	1	0	0	1	1	0	0	0	0	0.13	0.022883054	0.0228887	NaN	0.02288092
0.0031622776601683794	9	0.99978	0.0	0.0	0.00022	0.0	100000	0	2	2	0	0	2	2	0	0	0	0	0.06990908	0.023089662	0.023086924	NaN	0.023079392
0.0031622776601683794	10	0.99998	0.0	0.0	2.0e-5	0.0	100000	0	2	2	0	0	2	2	0	0	0	0	0.036000002	0.022743333	0.022750657	NaN	0.02274307
0.0031622776601683794	11	1.0	0.0	0.0	0.0	0.0	100000	0	0	0	0	0	0	0	0	0	0	0	NaN	0.02282814	0.022835704	NaN	0.02282814
0.0031622776601683794	12	0.99926	0.0	0.00064	0.0001	0.0	100000	13	16	3	13	13	3	3	0	0	0	0	0.025799999	0.022605347	0.022611324	0.005906566	0.022615766
0.0031622776601683794	13	0.99961	0.0	0.00039	0.0	0.0	100000	11	11	0	11	11	0	0	0	0	0	0	NaN	0.022537922	0.022545692	0.0108722085	0.022542482
0.0031622776601683794	14	1.0	0.0	0.0	0.0	0.0	100000	0	0	0	0	0	0	0	0	0	0	0	NaN	0.022860406	0.022867944	NaN	0.022860406
0.0031622776601683794	15	1.0	0.0	0.0	0.0	0.0	100000	0	0	0	0	0	0	0	0	0	0	0	NaN	0.02269221	0.02269968	NaN	0.02269221
0.0031622776601683794	16	0.99846	0.0	0.00154	0.0	0.0	100000	20	20	0	20	20	0	0	0	0	0	0	NaN	0.022169592	0.022176608	0.006013108	0.022194553
0.0031622776601683794	17	0.99768	1.0e-5	0.00223	8.0e-5	0.0	100000	20	22	3	19	19	3	3	0	0	1	1	0.08526302	0.023088098	0.023090217	0.0071838526	0.02311881
0.0031622776601683794	18	0.99899	0.0	0.001	1.0e-5	0.0	100000	6	7	1	6	6	1	1	0	0	0	0	0.106	0.023014348	0.023021322	0.004200003	0.023032391
0.0031622776601683794	19	1.0	0.0	0.0	0.0	0.0	100000	0	0	0	0	0	0	0	0	0	0	0	NaN	0.022999348	0.023006655	NaN	0.022999348
0.0031622776601683794	20	0.99984	0.0	0.00016	0.0	0.0	100000	4	4	0	4	4	0	0	0	0	0	0	NaN	0.022931978	0.022940468	0.0047499994	0.022934893
0.0031622776601683794	21	1.0	0.0	0.0	0.0	0.0	100000	0	0	0	0	0	0	0	0	0	0	0	NaN	0.022918778	0.022926938	NaN	0.022918778
0.0031622776601683794	22	0.99977	0.0	0.00023	0.0	0.0	100000	4	4	0	4	4	0	0	0	0	0	0	NaN	0.022412853	0.022420054	0.0053043473	0.022416802
0.0031622776601683794	23	0.9998	0.0	0.0002	0.0	0.0	100000	7	7	0	7	7	0	0	0	0	0	0	NaN	0.022690158	0.022696875	0.009799999	0.02269275
0.0031622776601683794	24	0.99989	0.0	0.00011	0.0	0.0	100000	6	6	0	6	6	0	0	0	0	0	0	NaN	0.022752319	0.022759497	0.003818182	0.022754403
0.0031622776601683794	25	0.99734	0.00018	0.00216	0.00032	0.0	100000	6	6	2	6	5	1	0	1	2	0	1	0.04287887	0.023134625	0.023136117	0.0049725655	0.023168303
0.0031622776601683794	26	0.99604	0.0	0.00396	0.0	0.0	100000	27	27	0	27	27	0	0	0	0	0	0	NaN	0.021823548	0.021830786	0.005666733	0.02188788
0.0031622776601683794	27	1.0	0.0	0.0	0.0	0.0	100000	0	0	0	0	0	0	0	0	0	0	0	NaN	0.022990983	0.022998575	NaN	0.022990983
0.0031622776601683794	28	0.99985	0.0	0.0	0.00015	0.0	100000	0	4	4	0	0	4	4	0	0	0	0	0.030544298	0.022488734	0.02249499	NaN	0.022487534
0.0031622776601683794	29	0.99997	0.0	1.0e-5	2.0e-5	0.0	100000	1	3	2	1	1	2	2	0	0	0	0	0.049	0.02259283	0.02259978	0.018	0.022592347
0.0031622776601683794	30	1.0	0.0	0.0	0.0	0.0	100000	0	0	0	0	0	0	0	0	0	0	0	NaN	0.02271566	0.022724349	NaN	0.02271566
0.005623413251903491	1	0.9983	0.0	0.00167	3.0e-5	0.0	100000	22	24	2	22	22	2	2	0	0	0	0	0.051333334	0.021768635	0.021773174	0.007628817	0.021791471
0.005623413251903491	2	0.99751	9.0e-5	0.00209	0.00031	0.0	100000	35	37	7	34	32	4	3	3	4	1	3	0.045619234	0.021820633	0.021820394	0.006890046	0.021845143
0.005623413251903491	3	0.99737	0.0	0.00263	0.0	0.0	100000	25	25	0	25	25	0	0	0	0	0	0	NaN	0.022547035	0.02255494	0.005376455	0.022592401
0.005623413251903491	4	0.99901	0.0	0.00098	1.0e-5	0.0	100000	12	13	1	12	12	1	1	0	0	0	0	0.038000003	0.022619637	0.022626972	0.0075108535	0.022634335
0.005623413251903491	5	0.99845	2.0e-5	0.00148	5.0e-5	0.0	100000	18	20	3	18	17	3	2	0	1	0	1	0.0252	0.02245999	0.022466632	0.008310875	0.022480942
0.005623413251903491	6	0.99866	0.0	0.0013	4.0e-5	0.0	100000	3	4	1	3	3	1	1	0	0	0	0	0.042999998	0.02212325	0.022129523	0.0042923684	0.02214568
0.005623413251903491	7	0.99849	0.0	0.00144	7.0e-5	0.0	100000	24	26	2	24	24	2	2	0	0	0	0	0.015714284	0.021929253	0.021938099	0.0072639603	0.021950917
0.005623413251903491	8	0.99946	0.0	0.00024	0.0003	0.0	100000	4	5	1	4	4	1	1	0	0	0	0	0.08948831	0.02246954	0.022455778	0.0039168326	0.02245391
0.005623413251903491	9	0.99749	0.0	0.00251	0.0	0.0	100000	20	20	0	20	20	0	0	0	0	0	0	NaN	0.02220564	0.02221249	0.0066215876	0.022244936
0.005623413251903491	10	0.99839	1.0e-5	0.00157	3.0e-5	0.0	100000	21	23	3	21	20	2	2	1	0	0	0	0.029333333	0.02237586	0.022382619	0.00577069	0.022401856
0.005623413251903491	11	0.99929	0.0	0.00071	0.0	0.0	100000	10	10	0	10	10	0	0	0	0	0	0	NaN	0.022496426	0.022502773	0.006732849	0.022507634
0.005623413251903491	12	1.0	0.0	0.0	0.0	0.0	100000	0	0	0	0	0	0	0	0	0	0	0	NaN	0.022747554	0.022755552	NaN	0.022747554
0.005623413251903491	13	0.99975	0.0	0.00023	2.0e-5	0.0	100000	4	5	1	4	4	1	1	0	0	0	0	0.076000005	0.022271022	0.022276541	0.005130434	0.02227389
0.005623413251903491	14	1.0	0.0	0.0	0.0	0.0	100000	0	0	0	0	0	0	0	0	0	0	0	NaN	0.022136647	0.022143805	NaN	0.022136647
0.005623413251903491	15	0.99962	0.0	0.00029	9.0e-5	0.0	100000	4	6	2	4	4	2	2	0	0	0	0	0.031333327	0.022519244	0.022525825	0.007034481	0.022522958
0.005623413251903491	16	0.99816	4.0e-5	0.00152	0.00028	0.0	100000	8	9	4	6	5	4	3	0	1	2	3	0.06807644	0.0223055	0.022300867	0.008342335	0.022313971
0.005623413251903491	17	0.99975	0.0	0.00025	0.0	0.0	100000	6	6	0	6	6	0	0	0	0	0	0	NaN	0.022553196	0.022560965	0.0125600025	0.022555713
0.005623413251903491	18	0.99901	0.0	0.00099	0.0	0.0	100000	11	11	0	11	11	0	0	0	0	0	0	NaN	0.022566563	0.022574402	0.008383822	0.022580616
0.005623413251903491	19	0.99864	0.0	0.0013	6.0e-5	0.0	100000	13	14	1	13	13	1	1	0	0	0	0	0.023999996	0.02247797	0.022485282	0.0064464207	0.022498818
0.005623413251903491	20	0.99833	0.0	0.00167	0.0	0.0	100000	14	14	0	14	14	0	0	0	0	0	0	NaN	0.02201374	0.0220198	0.0064794132	0.022039803
0.005623413251903491	21	1.0	0.0	0.0	0.0	0.0	100000	0	0	0	0	0	0	0	0	0	0	0	NaN	0.02251157	0.022519542	NaN	0.02251157
0.005623413251903491	22	0.99972	0.0	0.00028	0.0	0.0	100000	3	3	0	3	3	0	0	0	0	0	0	NaN	0.022601826	0.0226093	0.008	0.022605916
0.005623413251903491	23	0.99968	0.0	0.00031	1.0e-5	0.0	100000	8	9	1	8	8	1	1	0	0	0	0	0.050000004	0.022261176	0.02226823	0.0066464534	0.022265738
0.005623413251903491	24	0.99946	0.0	0.00054	0.0	0.0	100000	9	9	0	9	9	0	0	0	0	0	0	NaN	0.022020662	0.022025684	0.006037038	0.022029303
0.005623413251903491	25	0.99999	0.0	0.0	1.0e-5	0.0	100000	0	1	1	0	0	1	1	0	0	0	0	0.032	0.022283256	0.022290414	NaN	0.02228316
0.005623413251903491	26	0.99896	0.0	0.00104	0.0	0.0	100000	19	19	0	19	19	0	0	0	0	0	0	NaN	0.02279974	0.0228066	0.008558067	0.022814555
0.005623413251903491	27	0.99928	2.0e-5	0.0006	0.0001	0.0	100000	7	8	2	7	6	2	1	0	1	0	1	0.033	0.022404497	0.022410788	0.011099997	0.022410564
0.005623413251903491	28	0.9999	0.0	0.0001	0.0	0.0	100000	4	4	0	4	4	0	0	0	0	0	0	NaN	0.022625502	0.022632407	0.013199997	0.022626445
0.005623413251903491	29	0.99417	0.00059	0.00514	0.0001	0.0	100000	47	45	1	45	44	1	0	0	1	2	3	0.06539999	0.022101585	0.022104621	0.0060195858	0.02218522
0.005623413251903491	30	0.99986	0.0	0.00014	0.0	0.0	100000	2	2	0	2	2	0	0	0	0	0	0	NaN	0.022818526	0.022826945	0.0065714275	0.022820808
0.01	1	0.9969	0.00016	0.00241	0.00053	0.0	100000	20	31	15	20	18	12	11	3	3	0	1	0.049097754	0.021059236	0.021049952	0.0063653537	0.02107897
0.01	2	0.99537	0.0	0.00399	0.00064	0.0	100000	58	64	7	58	57	7	6	0	0	0	0	0.05582434	0.020604124	0.020585896	0.0077744927	0.02063304
0.01	3	0.9956	0.0	0.00405	0.00035	0.0	100000	65	73	8	65	65	8	8	0	0	0	0	0.039314255	0.021046562	0.021045938	0.0062815123	0.021100353
0.01	4	0.99396	0.0	0.00536	0.00068	0.0	100000	54	69	15	54	54	15	15	0	0	0	0	0.046236176	0.021257918	0.021248054	0.0064442023	0.021320913
0.01	5	0.99114	0.0	0.00886	0.0	0.0	100000	70	70	0	70	70	0	0	0	0	0	0	NaN	0.021470187	0.021476673	0.005627675	0.021612097
0.01	6	0.98849	0.00028	0.01092	0.00031	0.0	100000	86	86	4	82	82	4	4	0	0	4	4	0.050715473	0.020814145	0.020808712	0.006763863	0.020963175
0.01	7	0.98857	0.0004	0.01042	0.00061	0.0	100000	88	89	9	82	79	9	7	0	2	6	9	0.07206556	0.020099325	0.020072144	0.0067372657	0.02020858
0.01	8	0.99059	9.0e-5	0.00919	0.00013	0.0	100000	76	80	8	75	75	5	5	3	2	1	0	0.044615384	0.021003779	0.021006422	0.0075823236	0.021124706
0.01	9	0.99236	9.0e-5	0.00746	9.0e-5	0.0	100000	64	66	4	62	62	4	4	0	0	2	2	0.054903142	0.020870741	0.020872558	0.007815173	0.020965343
0.01	10	0.9958	0.0	0.0042	0.0	0.0	100000	28	28	0	28	28	0	0	0	0	0	0	NaN	0.021572065	0.021577349	0.005576395	0.02163959
0.01	11	0.99427	0.0	0.00569	4.0e-5	0.0	100000	41	42	1	41	41	1	1	0	0	0	0	0.027999999	0.02121253	0.021215383	0.0058034747	0.021300457
0.01	12	0.97683	0.00013	0.02277	0.00027	0.0	100000	157	160	9	154	152	8	6	1	2	3	4	0.044600133	0.019969815	0.019966539	0.006335502	0.020280166
0.01	13	0.99206	0.00021	0.00736	0.00037	0.0	100000	75	79	5	75	74	5	4	0	1	0	1	0.04930594	0.020876482	0.02087322	0.007079005	0.020968353
0.01	14	0.99169	1.0e-5	0.00767	0.00063	0.0	100000	75	85	11	74	74	11	11	0	0	1	1	0.055621643	0.020803235	0.020786865	0.007233652	0.020886522
0.01	15	0.99643	0.00015	0.00296	0.00046	0.0	100000	36	46	12	34	33	11	12	1	0	2	3	0.04404941	0.021097986	0.021093436	0.007034181	0.021129789
0.01	16	0.98997	3.0e-5	0.00989	0.00011	0.0	100000	90	92	3	89	88	3	3	0	0	1	2	0.068909064	0.021432197	0.021434583	0.0062892875	0.021578658
0.01	17	0.98939	0.00033	0.00992	0.00036	0.0	100000	103	107	12	99	97	10	8	2	3	4	5	0.04133743	0.02147278	0.021473616	0.0075466186	0.021605724
0.01	18	0.99112	4.0e-5	0.0086	0.00024	0.0	100000	58	68	11	57	56	11	11	0	0	1	2	0.032916658	0.020735923	0.020737564	0.0065001044	0.020856235
0.01	19	0.99331	0.00021	0.00589	0.00059	0.0	100000	50	58	15	46	44	14	12	1	2	4	5	0.054884814	0.021549944	0.021535873	0.0077899243	0.021612003
0.01	20	0.9889	0.0	0.01037	0.00073	0.0	100000	97	102	5	97	97	5	5	0	0	0	0	0.04449395	0.021342805	0.02133302	0.0059405053	0.021487817
0.01	21	0.99298	0.0	0.00686	0.00016	0.0	100000	46	49	3	46	46	3	3	0	0	0	0	0.053999975	0.021601401	0.021601317	0.0062830253	0.021702176
0.01	22	0.98288	0.00048	0.01633	0.00031	0.0	100000	146	145	8	138	137	8	7	0	1	8	9	0.07200581	0.02015745	0.020145008	0.006716643	0.020365965
0.01	23	0.99301	0.0	0.00655	0.00044	0.0	100000	36	45	9	36	36	9	9	0	0	0	0	0.06255037	0.021038342	0.021025723	0.005594147	0.021122178
0.01	24	0.98693	0.00019	0.01166	0.00122	0.0	100000	111	117	11	109	107	10	8	1	2	2	3	0.038574032	0.020034738	0.020017186	0.0065387855	0.020172453
0.01	25	0.99863	0.0	0.00088	0.00049	0.0	100000	25	42	17	25	25	17	17	0	0	0	0	0.04567345	0.021096006	0.021088665	0.008363861	0.021095185
0.01	26	0.99155	4.0e-5	0.00758	0.00083	0.0	100000	55	62	10	53	53	9	9	0	1	1	2	0.043374483	0.021654766	0.021644427	0.007630906	0.021743732
0.01	27	0.99636	0.0	0.00364	0.0	0.0	100000	36	36	0	36	36	0	0	0	0	0	0	NaN	0.020729275	0.020735921	0.007291578	0.020778522
0.01	28	0.99171	0.0	0.00817	0.00012	0.0	100000	68	72	4	68	68	4	4	0	0	0	0	0.07572984	0.020364592	0.020362774	0.0062009976	0.020474695
0.01	29	0.98793	0.0	0.01207	0.0	0.0	100000	93	93	0	93	93	0	0	0	0	0	0	NaN	0.020546185	0.020551158	0.0062817787	0.020720785
0.01	30	0.99789	0.0	0.00206	5.0e-5	0.0	100000	22	24	2	22	22	2	2	0	0	0	0	0.0196	0.021733733	0.021740066	0.0059904316	0.02176636
0.01778279410038923	1	0.94657	0.0013	0.04986	0.00227	0.0	100000	293	317	42	278	274	40	37	2	3	15	17	0.04372969	0.018499123	0.018446129	0.0064105033	0.019081272
0.01778279410038923	2	0.9363	0.00057	0.06128	0.00185	0.0	100000	469	498	47	456	453	45	39	1	5	12	13	0.051440563	0.016723666	0.016660426	0.0067324718	0.01730736
0.01778279410038923	3	0.90487	0.0018	0.09112	0.00221	0.0	100000	553	558	42	524	519	38	32	2	8	27	32	0.047087908	0.01640795	0.016339244	0.0065772235	0.01732411
0.01778279410038923	4	0.90623	0.00202	0.0899	0.00185	0.0	100000	565	585	52	544	537	46	41	5	9	20	26	0.052287586	0.016844172	0.016777182	0.006203099	0.017833106
0.01778279410038923	5	0.92353	0.00135	0.07295	0.00217	0.0	100000	462	479	44	442	438	41	37	1	5	18	22	0.05303525	0.01672847	0.016648982	0.006515676	0.017449249
0.01778279410038923	6	0.91507	0.00131	0.08146	0.00216	0.0	100000	569	595	55	554	548	45	41	9	12	14	19	0.042187557	0.016491054	0.016439186	0.006795179	0.017296625
0.01778279410038923	7	0.9244	0.00086	0.07291	0.00183	0.0	100000	463	476	36	444	442	34	32	2	3	19	20	0.051599763	0.01683498	0.016771104	0.006742229	0.01756108
0.01778279410038923	8	0.93432	0.00173	0.06071	0.00324	0.0	100000	503	526	59	482	473	51	44	4	12	17	27	0.047088638	0.016546983	0.016449738	0.006901631	0.017067073
0.01778279410038923	9	0.91324	0.00059	0.08401	0.00216	0.0	100000	556	598	55	546	543	53	52	2	2	10	12	0.052300207	0.016692938	0.01661867	0.0064425566	0.017552096
0.01778279410038923	10	0.90197	0.00173	0.09392	0.00238	0.0	100000	517	517	35	492	483	33	25	2	7	25	31	0.04180954	0.016305048	0.01624542	0.0060553206	0.017306995
0.01778279410038923	11	0.92845	0.00198	0.06696	0.00261	0.0	100000	481	499	63	448	440	58	50	5	12	33	40	0.03603201	0.017065264	0.017019236	0.00680494	0.017756034
0.01778279410038923	12	0.92016	0.00146	0.0753	0.00308	0.0	100000	509	537	51	495	490	47	41	2	8	12	17	0.06161582	0.016616225	0.016475705	0.006056524	0.01732893
0.01778279410038923	13	0.89032	0.00187	0.10373	0.00408	0.0	100000	577	593	65	544	535	55	48	7	13	30	38	0.047438182	0.016156053	0.016027022	0.0064116814	0.017143378
0.01778279410038923	14	0.92541	0.00066	0.07293	0.001	0.0	100000	461	472	28	445	444	28	27	0	0	16	16	0.04080246	0.01697106	0.016949046	0.006287444	0.017788498
0.01778279410038923	15	0.93119	0.00145	0.06286	0.0045	0.0	100000	435	481	80	413	408	72	68	6	9	20	24	0.047500312	0.016360164	0.016217658	0.006222463	0.016898312
0.01778279410038923	16	0.89562	0.0012	0.10116	0.00202	0.0	100000	599	616	43	580	575	41	36	2	4	19	21	0.05337872	0.016343538	0.016268782	0.0064095506	0.017382165
0.01778279410038923	17	0.91524	0.0012	0.08144	0.00212	0.0	100000	521	533	53	494	486	44	36	7	12	25	30	0.04530452	0.016696123	0.01663633	0.006639443	0.017522426
0.01778279410038923	18	0.9308	0.00117	0.06553	0.0025	0.0	100000	448	472	43	436	429	41	35	1	6	11	17	0.053810176	0.017237425	0.017148567	0.006252387	0.017911023
0.01778279410038923	19	0.91708	0.00182	0.07871	0.00239	0.0	100000	507	515	48	479	474	40	33	7	15	27	33	0.05347788	0.017444665	0.01735999	0.0064771473	0.018288735
0.01778279410038923	20	0.94062	0.00045	0.05782	0.00111	0.0	100000	438	452	26	432	430	20	19	6	5	6	6	0.053410918	0.017476246	0.0174381	0.006560041	0.01810324
0.01778279410038923	21	0.93523	0.00109	0.06191	0.00177	0.0	100000	448	460	30	432	430	30	27	0	2	16	17	0.062332742	0.01671308	0.016632514	0.006553736	0.017294701
0.01778279410038923	22	0.9161	0.00121	0.07981	0.00288	0.0	100000	564	600	68	540	537	62	60	3	6	21	25	0.049637064	0.016095206	0.016000487	0.0062463237	0.016852506
0.01778279410038923	23	0.91693	0.00131	0.08005	0.00171	0.0	100000	522	542	52	498	492	49	43	1	7	22	28	0.049218617	0.015855463	0.015799068	0.0065605897	0.016604314
0.01778279410038923	24	0.92886	0.00125	0.06779	0.0021	0.0	100000	544	565	49	527	522	43	38	5	9	16	20	0.052574813	0.016595444	0.016519863	0.0066027488	0.017242474
0.01778279410038923	25	0.9162	0.00204	0.07846	0.0033	0.0	100000	523	523	41	497	487	36	26	5	12	26	33	0.064642884	0.017207673	0.017052492	0.0065617887	0.017944302
0.01778279410038923	26	0.93157	0.00154	0.06483	0.00206	0.0	100000	505	514	38	483	477	36	31	1	7	21	28	0.05099375	0.016464515	0.016393946	0.0065534594	0.017079687
0.01778279410038923	27	0.90758	0.00142	0.08761	0.00339	0.0	100000	588	622	67	569	563	57	51	10	12	19	21	0.051396374	0.016828518	0.016715184	0.0062084147	0.01772139
0.01778279410038923	28	0.89672	0.00237	0.09775	0.00316	0.0	100000	630	634	51	603	594	40	31	11	17	27	33	0.04916909	0.01605536	0.01595081	0.006447622	0.016977804
0.01778279410038923	29	0.92192	0.00133	0.07307	0.00368	0.0	100000	503	539	61	486	481	57	52	4	9	17	22	0.048518807	0.017002065	0.016888581	0.006459551	0.017708931
0.01778279410038923	30	0.93383	0.00084	0.06317	0.00216	0.0	100000	451	472	48	436	429	42	35	5	12	14	21	0.04264314	0.017063178	0.017008461	0.006460337	0.017714996
0.03162277660168379	1	0.60831	0.01044	0.37189	0.00936	0.0	100000	1827	1837	187	1705	1672	162	131	22	50	119	148	0.051503573	0.012052231	0.011670719	0.006331321	0.014844033
0.03162277660168379	2	0.56259	0.0124	0.41122	0.01379	0.0	100000	1890	1891	230	1736	1684	201	151	22	65	147	192	0.050666034	0.011632009	0.011076169	0.0062944726	0.014447725
0.03162277660168379	3	0.59718	0.01351	0.37875	0.01056	0.0	100000	1801	1708	183	1594	1553	142	109	34	66	200	240	0.057379827	0.012151579	0.011660611	0.0065656137	0.014757477
0.03162277660168379	4	0.60551	0.01006	0.37506	0.00937	0.0	100000	1879	1854	179	1725	1698	153	126	20	44	148	171	0.05058038	0.012080866	0.011707149	0.0064707715	0.014858392
0.03162277660168379	5	0.59693	0.01013	0.37932	0.01362	0.0	100000	1805	1825	209	1670	1633	188	150	19	52	133	164	0.052435674	0.011974822	0.011407136	0.0063676247	0.01450914
0.03162277660168379	6	0.57708	0.01485	0.39865	0.00942	0.0	100000	1925	1884	182	1762	1723	152	117	23	53	156	190	0.05713126	0.011621289	0.011177819	0.006519518	0.0142453415
0.03162277660168379	7	0.59452	0.01208	0.38178	0.01162	0.0	100000	1868	1869	215	1720	1682	183	146	27	57	143	173	0.050907746	0.01188253	0.011414142	0.006314642	0.014608868
0.03162277660168379	8	0.56809	0.01181	0.40727	0.01283	0.0	100000	1682	1616	175	1502	1468	144	111	28	59	177	208	0.057503555	0.012058762	0.011458999	0.0064488035	0.01493497
0.03162277660168379	9	0.60032	0.01149	0.37492	0.01327	0.0	100000	1850	1783	211	1636	1601	175	142	26	59	204	239	0.056139972	0.0121059	0.011504648	0.0065468084	0.01448615
0.03162277660168379	10	0.57816	0.01175	0.39939	0.0107	0.0	100000	1864	1836	178	1716	1678	147	113	29	58	146	178	0.050375424	0.011639115	0.01120995	0.006465369	0.014380326
0.03162277660168379	11	0.60954	0.0113	0.36865	0.01051	0.0	100000	1897	1890	218	1731	1700	183	153	27	56	158	187	0.050523285	0.011976295	0.011557459	0.006486716	0.014522101
0.03162277660168379	12	0.60039	0.01328	0.37394	0.01239	0.0	100000	1848	1824	206	1685	1645	172	134	28	61	157	191	0.05651295	0.011866073	0.011297255	0.00618194	0.014338025
0.03162277660168379	13	0.5778	0.0145	0.39572	0.01198	0.0	100000	1788	1720	191	1602	1554	162	116	25	64	182	222	0.048947886	0.011764911	0.01130451	0.0063591986	0.014565785
0.03162277660168379	14	0.56292	0.00995	0.41771	0.00942	0.0	100000	1859	1845	206	1687	1656	184	154	15	39	165	190	0.046349622	0.011398222	0.011054811	0.0061760396	0.014592229
0.03162277660168379	15	0.56789	0.0106	0.41113	0.01038	0.0	100000	1895	1850	179	1747	1710	133	103	37	61	139	169	0.051667754	0.01141166	0.010978587	0.0064787683	0.014105925
0.03162277660168379	16	0.6076	0.01227	0.37063	0.0095	0.0	100000	1762	1717	189	1594	1556	150	119	31	62	160	197	0.057002537	0.011965064	0.011524395	0.006480196	0.014514239
0.03162277660168379	17	0.55443	0.01301	0.422	0.01056	0.0	100000	1802	1761	196	1628	1591	162	128	30	57	170	199	0.053373832	0.0113908835	0.010932393	0.0062201866	0.014373333
0.03162277660168379	18	0.60788	0.01402	0.36888	0.00922	0.0	100000	1819	1792	187	1649	1623	162	140	18	38	163	187	0.05674428	0.012072137	0.011646821	0.0065243365	0.014599021
0.03162277660168379	19	0.57478	0.01514	0.39849	0.01159	0.0	100000	1782	1747	215	1610	1563	180	133	27	73	164	209	0.059567135	0.011932828	0.011365282	0.006354581	0.014695051
0.03162277660168379	20	0.58174	0.00974	0.39804	0.01048	0.0	100000	1867	1873	180	1735	1703	165	133	11	44	128	160	0.053984188	0.011576394	0.011116002	0.006326353	0.014260475
0.03162277660168379	21	0.63189	0.01111	0.34631	0.01069	0.0	100000	1760	1766	226	1601	1561	193	158	24	52	150	183	0.057850257	0.01236822	0.011868781	0.006641133	0.014634952
0.03162277660168379	22	0.61207	0.00957	0.36728	0.01108	0.0	100000	1815	1811	184	1679	1647	159	124	20	51	131	159	0.053231385	0.01199305	0.0115223	0.006473613	0.014455573
0.03162277660168379	23	0.6008	0.01189	0.37751	0.0098	0.0	100000	1771	1756	199	1616	1580	169	133	25	57	150	182	0.048963368	0.011917378	0.011541486	0.0064613726	0.014629668
0.03162277660168379	24	0.60557	0.01013	0.37303	0.01127	0.0	100000	1737	1758	212	1612	1568	181	145	27	54	121	155	0.052034404	0.011949508	0.011482363	0.006373687	0.014524688
0.03162277660168379	25	0.57168	0.01269	0.4033	0.01233	0.0	100000	1765	1706	194	1593	1539	161	110	27	72	166	213	0.05567862	0.011850126	0.011294193	0.006248004	0.014701547
0.03162277660168379	26	0.5603	0.01248	0.41433	0.01289	0.0	100000	1935	1923	215	1773	1730	187	145	23	60	157	194	0.050063476	0.011583679	0.0110717695	0.006303177	0.014448793
0.03162277660168379	27	0.57959	0.01145	0.39837	0.01059	0.0	100000	1725	1704	217	1565	1531	168	137	41	66	152	180	0.05745677	0.011831573	0.011333774	0.006289773	0.014700216
0.03162277660168379	28	0.64008	0.01201	0.33214	0.01577	0.0	100000	1610	1662	266	1469	1433	217	188	39	72	132	171	0.052720245	0.013039793	0.01239881	0.006452053	0.015371438
0.03162277660168379	29	0.59348	0.01095	0.38315	0.01242	0.0	100000	1872	1888	259	1724	1679	205	160	48	85	142	179	0.050281268	0.012236571	0.01175046	0.006458979	0.015067935
0.03162277660168379	30	0.58779	0.01258	0.38954	0.01009	0.0	100000	1893	1892	205	1744	1711	176	147	25	45	145	169	0.055824015	0.011869146	0.011411175	0.0064944774	0.0145967
0.05623413251903491	1	0.21582	0.04165	0.72071	0.02182	0.0	100000	1860	1527	310	1364	1271	248	156	54	141	488	576	0.06411535	0.0101934	0.008976846	0.0061100964	0.01678085
0.05623413251903491	2	0.24257	0.04774	0.68596	0.02373	0.0	100000	2090	1777	377	1568	1475	282	195	78	165	505	597	0.058374435	0.0105739115	0.009399585	0.00625445	0.016649073
0.05623413251903491	3	0.21772	0.04798	0.71495	0.01935	0.0	100000	2089	1617	316	1447	1357	239	168	67	136	632	720	0.050478306	0.009908263	0.009093687	0.006367299	0.016131412
0.05623413251903491	4	0.23213	0.04571	0.69825	0.02391	0.0	100000	1945	1589	339	1414	1318	259	170	63	149	514	606	0.06585104	0.0107616605	0.00940015	0.0063829273	0.016796019
0.05623413251903491	5	0.22661	0.04911	0.70183	0.02245	0.0	100000	2149	1727	364	1538	1452	258	182	92	162	597	676	0.058897708	0.010473706	0.009347702	0.0064366003	0.016662609
0.05623413251903491	6	0.21513	0.03667	0.72905	0.01915	0.0	100000	1786	1491	281	1319	1238	231	163	38	106	455	536	0.059815694	0.009777813	0.008787009	0.006106612	0.016353155
0.05623413251903491	7	0.23343	0.04696	0.69807	0.02154	0.0	100000	2078	1677	300	1524	1436	229	143	63	135	546	619	0.061054353	0.010445022	0.009317593	0.006330125	0.016598817
0.05623413251903491	8	0.23508	0.04608	0.69543	0.02341	0.0	100000	2000	1679	321	1481	1391	273	189	39	119	510	595	0.0639456	0.010660393	0.0093707	0.006240896	0.016875567
0.05623413251903491	9	0.226	0.04019	0.71173	0.02208	0.0	100000	1980	1658	362	1460	1369	276	190	77	146	511	585	0.056616213	0.010257871	0.009196515	0.0063754804	0.016331796
0.05623413251903491	10	0.22468	0.04442	0.70966	0.02124	0.0	100000	1991	1620	343	1435	1354	259	180	71	148	543	621	0.06024983	0.010366482	0.009270204	0.0063835387	0.016716091
0.05623413251903491	11	0.22249	0.03738	0.71931	0.02082	0.0	100000	1872	1603	298	1454	1375	216	145	74	140	410	483	0.061618287	0.0100717135	0.008962035	0.006129058	0.01653425
0.05623413251903491	12	0.23087	0.04148	0.70384	0.02381	0.0	100000	1947	1603	301	1437	1340	246	161	48	125	503	592	0.06363723	0.0106432205	0.009337993	0.0063342294	0.01706202
0.05623413251903491	13	0.24041	0.04337	0.69258	0.02364	0.0	100000	2225	1858	353	1663	1581	259	185	75	147	543	623	0.058586147	0.010473128	0.009295021	0.0063444953	0.016157571
0.05623413251903491	14	0.21201	0.04417	0.72569	0.01813	0.0	100000	2107	1690	327	1505	1431	248	175	63	135	586	658	0.05766544	0.010030707	0.009137047	0.006372413	0.016898591
0.05623413251903491	15	0.20735	0.0451	0.72578	0.02177	0.0	100000	1971	1579	302	1412	1324	238	154	53	131	548	629	0.05587354	0.009976489	0.008941384	0.0061907806	0.016611042
0.05623413251903491	16	0.23536	0.042	0.69903	0.02361	0.0	100000	2025	1773	358	1570	1490	268	195	73	156	438	527	0.057573427	0.010365243	0.009209988	0.0063405475	0.016221698
0.05623413251903491	17	0.21256	0.04108	0.72318	0.02318	0.0	100000	1922	1584	290	1432	1345	232	143	50	126	482	556	0.06588324	0.010367258	0.009035902	0.0062441994	0.016854206
0.05623413251903491	18	0.20597	0.05265	0.71979	0.02159	0.0	100000	1977	1538	297	1402	1307	219	130	66	151	563	653	0.05971087	0.010118032	0.009009209	0.0061891475	0.016656466
0.05623413251903491	19	0.2197	0.04126	0.72105	0.01799	0.0	100000	1982	1632	279	1497	1407	208	132	61	134	475	561	0.060612384	0.009789865	0.008844908	0.0061824056	0.015994526
0.05623413251903491	20	0.24635	0.04136	0.68903	0.02326	0.0	100000	2056	1757	325	1582	1494	244	163	68	148	461	548	0.06224742	0.010768495	0.00953047	0.0064288354	0.016705375
0.05623413251903491	21	0.21932	0.05007	0.70759	0.02302	0.0	100000	2046	1662	364	1472	1369	268	178	77	169	555	659	0.058009937	0.010566999	0.00943543	0.0065021855	0.016993653
0.05623413251903491	22	0.21425	0.04133	0.7256	0.01882	0.0	100000	2079	1743	309	1567	1498	230	168	66	122	499	562	0.059996568	0.009957472	0.008983645	0.0063221245	0.016380213
0.05623413251903491	23	0.22175	0.04312	0.71272	0.02241	0.0	100000	1932	1623	357	1417	1343	272	200	71	146	501	577	0.054577872	0.010127161	0.009093543	0.0061893784	0.016884454
0.05623413251903491	24	0.23325	0.03692	0.7114	0.01843	0.0	100000	1914	1658	295	1498	1424	216	151	70	125	407	471	0.056449626	0.010047926	0.009162593	0.0062878057	0.016429096
0.05623413251903491	25	0.23233	0.03723	0.70983	0.02061	0.0	100000	2019	1737	315	1545	1466	254	181	53	124	466	543	0.055336725	0.010004783	0.009037176	0.006237787	0.016181407
0.05623413251903491	26	0.23109	0.04148	0.70572	0.02171	0.0	100000	1953	1645	335	1449	1359	273	188	50	121	492	568	0.05741361	0.010205814	0.00914395	0.0061935303	0.01670341
0.05623413251903491	27	0.22806	0.05059	0.69814	0.02321	0.0	100000	2145	1734	372	1544	1440	284	182	66	169	579	684	0.065144196	0.010487751	0.009175883	0.0061903824	0.016583344
0.05623413251903491	28	0.23573	0.04592	0.69882	0.01953	0.0	100000	2095	1731	321	1550	1465	251	171	56	124	531	604	0.060963027	0.010448178	0.0094283605	0.0063593285	0.01683904
0.05623413251903491	29	0.21475	0.04466	0.71963	0.02096	0.0	100000	2110	1726	331	1536	1458	250	178	74	143	567	641	0.062489793	0.010105896	0.00897002	0.0063065854	0.016050313
0.05623413251903491	30	0.23385	0.04303	0.70325	0.01987	0.0	100000	1997	1652	299	1487	1401	236	154	53	129	500	580	0.06327114	0.010347867	0.009260959	0.006248651	0.016601916
0.1	1	0.06043	0.1179	0.79216	0.02951	0.0	100000	1697	660	354	516	413	230	136	106	201	1163	1266	0.0721524	0.010187315	0.008289901	0.0059636706	0.022968814
0.1	2	0.05425	0.10537	0.81223	0.02815	0.0	100000	1515	607	319	500	403	193	102	109	205	998	1099	0.07138118	0.00991756	0.008124391	0.0058205808	0.023488961
0.1	3	0.05943	0.13078	0.77915	0.03064	0.0	100000	1609	605	330	483	377	214	116	97	200	1107	1218	0.07890438	0.010688966	0.008521549	0.00586012	0.024059847
0.1	4	0.06584	0.11974	0.78049	0.03393	0.0	100000	1626	735	411	565	445	276	164	119	229	1045	1163	0.07019321	0.0106742745	0.008572907	0.0058763945	0.0246928
0.1	5	0.05138	0.11459	0.80687	0.02716	0.0	100000	1646	650	369	523	427	207	117	142	238	1103	1204	0.06383649	0.009497068	0.007967843	0.0057238317	0.022982804
0.1	6	0.06611	0.11998	0.78503	0.02888	0.0	100000	1770	755	394	595	497	245	149	130	230	1156	1257	0.07007252	0.010249295	0.008457213	0.005982223	0.022207307
0.1	7	0.05982	0.1216	0.78668	0.0319	0.0	100000	1685	662	343	532	416	230	114	105	213	1145	1252	0.073347025	0.0104733175	0.008389481	0.0058899075	0.023240915
0.1	8	0.05246	0.12046	0.79903	0.02805	0.0	100000	1683	666	377	497	403	246	156	114	204	1170	1263	0.06103769	0.00972504	0.008231461	0.005934459	0.023766205
0.1	9	0.06179	0.11998	0.78784	0.03039	0.0	100000	1633	631	358	495	380	239	132	104	213	1123	1239	0.068575084	0.010233243	0.008391397	0.005887231	0.02408298
0.1	10	0.06142	0.12613	0.78077	0.03168	0.0	100000	1743	703	353	557	443	242	137	97	204	1172	1287	0.07024704	0.010445392	0.008476355	0.0058277003	0.024486968
0.1	11	0.05828	0.12862	0.77902	0.03408	0.0	100000	1746	657	379	504	395	237	140	122	223	1222	1334	0.07305306	0.010618513	0.008403681	0.0059404643	0.023129063
0.1	12	0.06625	0.12025	0.78005	0.03345	0.0	100000	1570	668	388	538	432	227	120	148	256	1019	1125	0.07893951	0.010739195	0.008368645	0.005670733	0.023256827
0.1	13	0.0562	0.12148	0.79241	0.02991	0.0	100000	1709	666	335	550	449	205	114	115	212	1144	1250	0.07011371	0.010083863	0.008220338	0.0058169556	0.022697622
0.1	14	0.05794	0.11782	0.79552	0.02872	0.0	100000	1656	671	328	562	470	192	104	120	211	1078	1172	0.07469788	0.010161249	0.008239794	0.005872663	0.022622995
0.1	15	0.05346	0.1183	0.80034	0.0279	0.0	100000	1615	579	301	467	379	188	103	102	188	1137	1226	0.075793825	0.009933102	0.008030396	0.005709838	0.023526391
0.1	16	0.05538	0.12496	0.79479	0.02487	0.0	100000	1690	658	299	549	450	196	101	94	190	1132	1232	0.07365568	0.009844773	0.008204781	0.005812095	0.023055963
0.1	17	0.05625	0.12274	0.791	0.03001	0.0	100000	1794	699	386	567	465	222	121	154	252	1217	1315	0.06817988	0.010050752	0.008239177	0.0059104427	0.022506826
0.1	18	0.06236	0.12707	0.78174	0.02883	0.0	100000	1805	704	334	575	463	219	123	101	193	1216	1323	0.07618772	0.010361503	0.0083948625	0.0059131808	0.022292105
0.1	19	0.04866	0.11575	0.80848	0.02711	0.0	100000	1483	548	310	452	353	189	89	108	207	1018	1115	0.06866765	0.009467202	0.0078056236	0.0056402357	0.022973673
0.1	20	0.06088	0.12321	0.78671	0.0292	0.0	100000	1647	654	343	547	437	210	101	119	229	1086	1196	0.06782271	0.010154468	0.008406412	0.0058700587	0.0224025
0.1	21	0.05896	0.09856	0.81463	0.02785	0.0	100000	1516	648	339	523	426	208	118	116	206	978	1075	0.06922302	0.009660749	0.007942584	0.0057217525	0.023102427
0.1	22	0.0593	0.11344	0.79753	0.02973	0.0	100000	1669	686	339	552	452	217	123	111	200	1106	1200	0.071543984	0.01022669	0.008334119	0.0058955895	0.023176191
0.1	23	0.0613	0.11747	0.7883	0.03293	0.0	100000	1718	734	392	590	481	237	135	134	245	1107	1224	0.072085686	0.010484819	0.008374367	0.0058439854	0.023627415
0.1	24	0.0502	0.10628	0.81582	0.0277	0.0	100000	1555	603	336	479	385	208	116	113	211	1061	1160	0.06508502	0.009417577	0.007819495	0.00560495	0.02262611
0.1	25	0.06365	0.11454	0.78597	0.03584	0.0	100000	1748	726	395	553	445	266	162	112	218	1178	1287	0.071090296	0.010709032	0.008453289	0.005910599	0.022980278
0.1	26	0.05593	0.10939	0.80735	0.02733	0.0	100000	1502	681	338	534	437	235	142	90	182	955	1050	0.06881003	0.009747325	0.008075448	0.0057287854	0.024287954
0.1	27	0.05804	0.12694	0.78155	0.03347	0.0	100000	1720	684	408	521	406	265	149	123	245	1179	1300	0.06329487	0.010266518	0.008417058	0.0058373543	0.023073627
0.1	28	0.05844	0.12792	0.7828	0.03084	0.0	100000	1689	706	389	530	419	269	167	105	211	1144	1258	0.0698207	0.01034027	0.008434227	0.005868179	0.023773013
0.1	29	0.05567	0.11416	0.80125	0.02892	0.0	100000	1709	659	322	561	459	190	94	120	221	1136	1242	0.07256709	0.01012715	0.008254492	0.0059394096	0.023120552
0.1	30	0.0471	0.11657	0.81134	0.02499	0.0	100000	1611	622	323	496	410	200	120	99	189	1091	1186	0.068138085	0.009476925	0.007961485	0.005821144	0.02241395
0.15	1	0.01533	0.21201	0.74435	0.02831	0.0	100000	1720	211	276	157	89	114	49	149	219	1550	1622	0.0827597	0.010265809	0.00814177	0.005288128	0.027699219
0.15	2	0.01228	0.20204	0.76041	0.02527	0.0	100000	1683	189	235	129	81	103	56	120	179	1542	1601	0.080061585	0.009720374	0.007884535	0.005236507	0.02965402
0.15	3	0.02128	0.22574	0.71643	0.03655	0.0	100000	1704	266	340	183	98	162	77	168	252	1511	1594	0.08489403	0.011362243	0.008563948	0.005337679	0.02943844
0.15	4	0.01415	0.22404	0.73099	0.03082	0.0	100000	1785	235	318	175	104	124	55	183	255	1599	1673	0.07691294	0.010537145	0.008415431	0.005318878	0.029038372
0.15	5	0.01165	0.20427	0.75988	0.0242	0.0	100000	1757	206	276	148	91	104	51	163	222	1600	1662	0.07616949	0.009530821	0.007866345	0.0052427244	0.0289035
0.15	6	0.02102	0.23323	0.71067	0.03508	0.0	100000	1860	268	319	202	119	138	59	162	250	1639	1730	0.0861329	0.011211738	0.008479621	0.0053132786	0.027982164
0.15	7	0.01515	0.22413	0.72732	0.0334	0.0	100000	1875	222	284	151	82	136	66	131	211	1707	1785	0.07741959	0.010653343	0.008335535	0.005385538	0.0300299
0.15	8	0.02025	0.20999	0.73556	0.0342	0.0	100000	1785	226	278	172	91	130	52	140	220	1605	1688	0.08362697	0.010812589	0.008223985	0.0052984967	0.026312377
0.15	9	0.01936	0.22835	0.71983	0.03246	0.0	100000	1800	287	305	209	131	147	72	141	226	1574	1661	0.081255	0.010928985	0.008559903	0.0054317024	0.028752888
0.15	10	0.01986	0.19636	0.75451	0.02927	0.0	100000	1607	233	248	171	104	123	59	121	184	1432	1497	0.09015913	0.01032661	0.007908016	0.005125191	0.026372258
0.15	11	0.01946	0.22262	0.7222	0.03572	0.0	100000	1842	258	298	182	106	143	70	147	225	1652	1732	0.08083239	0.010995265	0.008399069	0.005342762	0.028806489
0.15	12	0.01934	0.22297	0.72692	0.03077	0.0	100000	1770	251	304	174	98	140	71	149	227	1581	1665	0.088100195	0.010686938	0.008219057	0.0052144905	0.029244889
0.15	13	0.02188	0.21725	0.72689	0.03398	0.0	100000	1739	304	328	228	134	160	72	152	245	1495	1593	0.07977742	0.011067074	0.008640626	0.0054082903	0.029070513
0.15	14	0.0154	0.21364	0.74315	0.02781	0.0	100000	1914	243	281	168	108	128	68	135	209	1728	1801	0.08240999	0.010312883	0.0082373	0.0054244255	0.02738532
0.15	15	0.01346	0.20099	0.75515	0.0304	0.0	100000	1774	186	276	141	75	104	43	160	229	1621	1694	0.08192888	0.0100479815	0.007782007	0.005165463	0.0303156
0.15	16	0.01694	0.22808	0.72445	0.03053	0.0	100000	1837	238	318	159	94	137	73	163	238	1660	1736	0.08234733	0.010699584	0.008432121	0.0053282627	0.029771673
0.15	17	0.01526	0.22097	0.73378	0.02999	0.0	100000	1744	237	294	170	103	126	60	163	229	1569	1635	0.08243193	0.010468247	0.008231657	0.00526507	0.02963846
0.15	18	0.01952	0.22698	0.71739	0.03611	0.0	100000	1812	272	319	197	114	150	71	159	242	1605	1691	0.08064953	0.011048169	0.008431524	0.0052432306	0.030259496
0.15	19	0.01788	0.20269	0.75026	0.02917	0.0	100000	1766	229	241	172	99	127	52	108	183	1588	1661	0.089921586	0.010471054	0.008072562	0.0053313207	0.028577067
0.15	20	0.01742	0.21891	0.73002	0.03365	0.0	100000	1661	192	272	140	74	113	47	146	220	1508	1582	0.0822152	0.010672491	0.008170147	0.005220498	0.028168745
0.15	21	0.01629	0.2056	0.7491	0.02901	0.0	100000	1744	260	328	189	123	130	61	187	258	1544	1611	0.07982313	0.010146125	0.008051297	0.005249973	0.02829511
0.15	22	0.01875	0.22443	0.72605	0.03077	0.0	100000	1788	227	284	168	90	130	58	141	221	1607	1692	0.08387763	0.010708244	0.008374631	0.005316977	0.027886769
0.15	23	0.02069	0.218	0.72815	0.03316	0.0	100000	1774	265	277	210	125	129	52	135	219	1551	1642	0.087766945	0.010958677	0.008314181	0.005305762	0.027117396
0.15	24	0.02108	0.24009	0.70241	0.03642	0.0	100000	1844	306	357	222	136	164	78	183	274	1612	1702	0.08214016	0.01133758	0.008653389	0.005442321	0.02864732
0.15	25	0.0188	0.21225	0.73718	0.03177	0.0	100000	1927	236	284	161	99	126	66	146	210	1754	1819	0.083498225	0.0106909815	0.0082906755	0.0054201726	0.028402075
0.15	26	0.01683	0.23972	0.71211	0.03134	0.0	100000	1913	244	317	175	111	127	61	180	250	1729	1796	0.078344055	0.010679038	0.008478185	0.0053980136	0.028554782
0.15	27	0.01782	0.2047	0.74492	0.03256	0.0	100000	1727	260	321	194	116	136	63	171	252	1519	1604	0.078742504	0.010566216	0.00826143	0.005318648	0.029779447
0.15	28	0.01661	0.20998	0.74439	0.02902	0.0	100000	1689	220	308	156	100	118	55	172	245	1515	1581	0.085521445	0.010279073	0.008017703	0.0052844607	0.028081773
0.15	29	0.02075	0.23831	0.70965	0.03129	0.0	100000	1902	210	288	159	91	113	45	170	241	1738	1809	0.09497256	0.011352552	0.008643018	0.0053835297	0.028260117
0.15	30	0.01579	0.21742	0.73759	0.0292	0.0	100000	1778	227	262	154	96	124	68	130	192	1616	1679	0.08390898	0.010304963	0.008078938	0.005204993	0.027757123
0.2	1	0.00929	0.31308	0.64169	0.03594	0.0	100000	1946	134	242	94	43	86	37	152	204	1848	1901	0.10305884	0.012196064	0.008804024	0.0048417025	0.03005593
0.2	2	0.00823	0.32366	0.63173	0.03638	0.0	100000	1842	104	238	73	28	72	27	155	209	1758	1812	0.10493457	0.012246495	0.0087412605	0.0048995167	0.032321204
0.2	3	0.00737	0.30763	0.65394	0.03106	0.0	100000	1751	104	222	64	24	77	37	138	184	1680	1725	0.10603468	0.011563286	0.008527382	0.004743929	0.033959582
0.2	4	0.00634	0.28547	0.68129	0.0269	0.0	100000	1810	89	215	60	22	64	27	144	186	1743	1786	0.101214156	0.010780735	0.008271477	0.004730807	0.033551436
0.2	5	0.00627	0.31535	0.64754	0.03084	0.0	100000	2010	106	252	68	29	77	34	168	216	1935	1978	0.0929069	0.01128284	0.00867601	0.0048512123	0.031636316
0.2	6	0.00836	0.31558	0.64451	0.03155	0.0	100000	1829	100	220	71	26	72	27	143	190	1753	1800	0.10763121	0.011798253	0.008669727	0.004785314	0.033870913
0.2	7	0.00732	0.32938	0.63214	0.03116	0.0	100000	1915	86	257	55	14	70	30	186	226	1859	1899	0.09931712	0.011624562	0.008796253	0.0047805947	0.033636693
0.2	8	0.00607	0.31116	0.65209	0.03068	0.0	100000	1804	83	194	63	24	57	18	131	173	1735	1776	0.10217752	0.0114459	0.008566323	0.0046921666	0.031831145
0.2	9	0.00758	0.31375	0.64598	0.03269	0.0	100000	1914	111	243	79	33	78	31	160	208	1831	1877	0.098173946	0.011658324	0.008728392	0.004818324	0.033520013
0.2	10	0.0067	0.32844	0.63517	0.02969	0.0	100000	1988	107	211	77	28	74	26	134	183	1908	1957	0.10211848	0.0115145985	0.008734103	0.0049480963	0.032675847
0.2	11	0.00673	0.3049	0.65682	0.03155	0.0	100000	1903	100	220	65	22	76	34	137	184	1831	1879	0.096508056	0.011174298	0.008386794	0.004883874	0.03357769
0.2	12	0.00523	0.30101	0.66358	0.03018	0.0	100000	1844	75	248	58	22	50	16	187	228	1775	1817	0.09146992	0.010943533	0.008427942	0.004805587	0.031175286
0.2	13	0.00828	0.31966	0.63605	0.03601	0.0	100000	1826	99	215	67	20	78	30	130	183	1752	1803	0.10083705	0.011875113	0.008547665	0.004804394	0.033695515
0.2	14	0.00527	0.30418	0.66275	0.0278	0.0	100000	1871	91	196	67	24	62	23	126	171	1797	1845	0.09349149	0.010739692	0.008362717	0.0048457356	0.029956056
0.2	15	0.00611	0.3061	0.65198	0.03581	0.0	100000	1877	109	232	71	28	77	33	140	196	1791	1845	0.09622951	0.011632892	0.008485444	0.004717186	0.034333166
0.2	16	0.00623	0.29289	0.67273	0.02815	0.0	100000	1925	80	180	57	26	53	19	121	160	1862	1897	0.09801324	0.010525335	0.007980288	0.004676729	0.03338907
0.2	17	0.00503	0.25874	0.71265	0.02358	0.0	100000	1797	86	156	66	35	49	17	100	137	1724	1760	0.099877305	0.0096549895	0.00746519	0.0046219174	0.03186272
0.2	18	0.00886	0.29603	0.65986	0.03525	0.0	100000	1832	137	244	86	44	90	46	142	197	1734	1787	0.09792213	0.011746143	0.008592848	0.004810376	0.03152793
0.2	19	0.00589	0.29044	0.67697	0.0267	0.0	100000	1927	91	220	64	23	67	25	148	191	1858	1900	0.097156815	0.010487374	0.008097793	0.0047329976	0.031755015
0.2	20	0.00672	0.29126	0.67121	0.03081	0.0	100000	1762	100	242	64	24	74	36	162	204	1692	1735	0.10048521	0.0111681875	0.008320018	0.0047461926	0.03218966
0.2	21	0.00703	0.29013	0.66838	0.03446	0.0	100000	1753	102	233	67	31	70	32	150	200	1673	1721	0.101123475	0.011481799	0.008275763	0.004662052	0.031738058
0.2	22	0.007	0.3317	0.62772	0.03358	0.0	100000	1760	103	268	63	24	75	34	184	231	1688	1732	0.092845626	0.011795846	0.008974412	0.004802297	0.033734005
0.2	23	0.00636	0.33403	0.63444	0.02517	0.0	100000	2118	83	200	57	25	52	24	144	176	2057	2093	0.1004761	0.010983787	0.008664876	0.004879228	0.031231118
0.2	24	0.00998	0.3242	0.62561	0.04021	0.0	100000	1810	136	300	89	41	90	44	204	252	1715	1764	0.10415309	0.012874274	0.009046949	0.0048686634	0.031438697
0.2	25	0.00908	0.32116	0.6365	0.03326	0.0	100000	1894	126	235	86	34	90	35	137	198	1800	1858	0.11090179	0.012131531	0.008727009	0.004892776	0.031720538
0.2	26	0.00831	0.32405	0.62887	0.03877	0.0	100000	1820	114	278	71	24	89	42	184	233	1744	1793	0.09698257	0.012229062	0.00880555	0.0048393873	0.03292697
0.2	27	0.00527	0.2997	0.66471	0.03032	0.0	100000	1794	84	219	59	22	59	22	152	194	1727	1769	0.09591505	0.011102656	0.008442591	0.004760441	0.03202915
0.2	28	0.00671	0.29786	0.66676	0.02867	0.0	100000	1842	84	191	59	19	63	23	119	165	1774	1819	0.09893531	0.01095977	0.0083544245	0.0046704044	0.029146837
0.2	29	0.0076	0.3217	0.63628	0.03442	0.0	100000	2011	98	234	62	21	75	36	150	196	1940	1987	0.106535874	0.012050012	0.008676013	0.004937134	0.03403637
0.2	30	0.0078	0.31366	0.64635	0.03219	0.0	100000	1990	97	225	71	30	65	26	155	199	1914	1959	0.10107238	0.011351914	0.008360213	0.004702094	0.030334916
0.25	1	0.0033	0.41834	0.54759	0.03077	0.0	100000	1884	47	198	32	7	38	14	156	184	1848	1876	0.11801702	0.012441018	0.009083615	0.0044626114	0.037638895
0.25	2	0.0021	0.36152	0.60945	0.02693	0.0	100000	1933	47	186	30	10	37	16	145	169	1899	1921	0.10880056	0.011321064	0.008615739	0.0043406235	0.035382118
0.25	3	0.00141	0.40592	0.56055	0.03212	0.0	100000	1899	38	235	18	4	33	18	198	215	1877	1892	0.104669034	0.012214591	0.009142488	0.004469178	0.035064086
0.25	4	0.00258	0.40051	0.56966	0.02725	0.0	100000	1766	39	175	26	5	34	13	138	162	1737	1760	0.114383556	0.011868419	0.008989522	0.004391432	0.033287946
0.25	5	0.00238	0.40499	0.56326	0.02937	0.0	100000	1893	40	189	24	4	36	14	145	175	1861	1889	0.11174364	0.012187714	0.009170688	0.0044842726	0.03536421
0.25	6	0.00363	0.36421	0.60389	0.02827	0.0	100000	1872	53	182	31	5	48	22	132	160	1839	1866	0.12946762	0.011845868	0.008419928	0.0043617925	0.03441016
0.25	7	0.00283	0.36681	0.59944	0.03092	0.0	100000	1736	50	179	40	17	31	10	144	169	1692	1718	0.1118886	0.011755146	0.008553865	0.0043721106	0.03340873
0.25	8	0.00167	0.40496	0.56751	0.02586	0.0	100000	1901	36	156	22	9	24	13	125	143	1872	1892	0.11066926	0.011688014	0.009053316	0.0044243513	0.035750553
0.25	9	0.00405	0.39268	0.56516	0.03811	0.0	100000	1790	63	192	39	12	51	20	135	171	1745	1777	0.120893404	0.013396741	0.009136843	0.0044260267	0.034243178
0.25	10	0.00376	0.38698	0.5772	0.03206	0.0	100000	1677	40	178	25	4	33	15	139	162	1646	1672	0.11913959	0.012686354	0.009158218	0.00441858	0.033076935
0.25	11	0.00352	0.374	0.58947	0.03301	0.0	100000	1829	48	200	32	6	42	14	153	186	1792	1822	0.12041481	0.012489154	0.008800834	0.004445785	0.032291587
0.25	12	0.00311	0.387	0.58055	0.02934	0.0	100000	1937	42	155	36	11	29	5	123	149	1898	1924	0.12266088	0.01218338	0.008838881	0.0043767947	0.035769816
0.25	13	0.00322	0.4065	0.55479	0.03549	0.0	100000	1951	58	222	42	15	39	16	173	203	1899	1932	0.11205781	0.0129458215	0.009295865	0.004446522	0.034264036
0.25	14	0.0031	0.38746	0.57612	0.03332	0.0	100000	1700	40	191	28	6	33	12	155	179	1669	1693	0.12079827	0.012869005	0.009145752	0.0043119276	0.03758321
0.25	15	0.00347	0.39693	0.56561	0.03399	0.0	100000	1934	39	165	23	1	38	15	124	148	1908	1930	0.1232946	0.01264842	0.008752411	0.0044001546	0.034331124
0.25	16	0.00294	0.3981	0.56509	0.03387	0.0	100000	1875	42	211	31	11	30	10	174	199	1837	1861	0.11564381	0.012794812	0.009188269	0.004517752	0.03418594
0.25	17	0.00372	0.39677	0.57042	0.02909	0.0	100000	2005	69	162	47	18	50	18	108	142	1954	1984	0.120008595	0.012005579	0.008763219	0.004428725	0.03285728
0.25	18	0.00368	0.40102	0.56596	0.02934	0.0	100000	1894	36	179	26	8	26	8	149	171	1864	1886	0.12381957	0.012495692	0.009126648	0.0044042943	0.030344965
0.25	19	0.00268	0.39046	0.57807	0.02879	0.0	100000	1792	41	177	27	6	34	14	137	163	1759	1786	0.11463617	0.011991211	0.008943491	0.0044041434	0.035466243
0.25	20	0.00293	0.38684	0.57827	0.03196	0.0	100000	1860	36	197	22	4	32	14	161	183	1834	1855	0.114640854	0.012132462	0.008743579	0.00426792	0.0335373
0.25	21	0.0022	0.37381	0.59446	0.02953	0.0	100000	1945	41	160	29	11	29	12	123	148	1908	1933	0.11091822	0.01146482	0.008432524	0.004404686	0.03383035
0.25	22	0.00431	0.36645	0.59523	0.03401	0.0	100000	1729	57	171	40	12	45	16	123	155	1686	1716	0.12307369	0.012484382	0.008588766	0.0043111253	0.03480377
0.25	23	0.00279	0.36895	0.60554	0.02272	0.0	100000	1899	38	157	25	10	28	12	129	145	1874	1889	0.12141808	0.011080792	0.00850806	0.0044170064	0.03458411
0.25	24	0.0034	0.36951	0.59757	0.02952	0.0	100000	1807	50	165	36	12	36	14	123	151	1765	1795	0.12218895	0.012061657	0.008706165	0.0043538003	0.033903353
0.25	25	0.00308	0.37549	0.58908	0.03235	0.0	100000	1752	47	209	31	7	37	15	168	194	1717	1745	0.11528262	0.012395271	0.008952126	0.0043940484	0.036067713
0.25	26	0.00304	0.39107	0.57114	0.03475	0.0	100000	1796	37	212	25	7	30	9	181	203	1770	1788	0.122904174	0.013039132	0.009080454	0.004399964	0.03444331
0.25	27	0.00315	0.38729	0.58563	0.02393	0.0	100000	1812	34	160	24	2	31	9	126	150	1785	1809	0.119353205	0.011245305	0.00858653	0.0044042007	0.03410389
0.25	28	0.00375	0.38216	0.58475	0.02934	0.0	100000	1914	41	206	29	5	36	13	167	193	1882	1909	0.12169399	0.012173431	0.008858796	0.0044337083	0.034572676
0.25	29	0.00469	0.40226	0.55444	0.03861	0.0	100000	1889	60	215	39	10	49	17	159	195	1843	1875	0.12560703	0.013638404	0.009142338	0.0044829054	0.035683475
0.25	30	0.00268	0.37922	0.58579	0.03231	0.0	100000	1731	42	173	32	9	31	9	139	163	1696	1720	0.117494166	0.012286763	0.008769162	0.0043648425	0.034652606
0.3	1	0.00212	0.42481	0.54281	0.03026	0.0	100000	1725	29	151	21	5	24	9	125	142	1702	1720	0.14477344	0.012991915	0.008876804	0.004127689	0.035240002
0.3	2	0.00116	0.42508	0.55222	0.02154	0.0	100000	1942	27	131	15	1	26	12	103	118	1925	1940	0.14015476	0.011728794	0.008894491	0.0041500507	0.035742775
0.3	3	0.00212	0.43072	0.54143	0.02573	0.0	100000	1627	18	132	14	2	15	4	117	128	1613	1625	0.1482922	0.01249286	0.008902489	0.0039733225	0.026331432
0.3	4	0.00118	0.45778	0.51042	0.03062	0.0	100000	1667	24	116	20	6	18	4	96	111	1645	1659	0.12949032	0.012733278	0.009042919	0.00410894	0.033967007
0.3	5	0.00316	0.45142	0.5094	0.03602	0.0	100000	1651	36	165	30	8	26	7	138	158	1620	1642	0.14965954	0.014524222	0.009478599	0.0041263476	0.03432412
0.3	6	0.00151	0.46988	0.49928	0.02933	0.0	100000	1873	29	192	17	4	25	12	167	179	1856	1868	0.1302978	0.013214014	0.009675135	0.0042755	0.03601815
0.3	7	0.00123	0.44921	0.52372	0.02584	0.0	100000	1663	14	136	9	1	13	6	123	129	1654	1661	0.13309982	0.012440028	0.00923718	0.0040463503	0.042229205
0.3	8	0.00243	0.43302	0.53141	0.03314	0.0	100000	1665	21	155	16	2	19	5	136	149	1649	1662	0.1449866	0.013652126	0.009148139	0.0040229205	0.036450196
0.3	9	0.00153	0.47719	0.48543	0.03585	0.0	100000	1590	27	182	17	2	25	10	152	169	1568	1585	0.13567938	0.01451605	0.01001557	0.004133313	0.034487095
0.3	10	0.00093	0.44177	0.53563	0.02167	0.0	100000	1796	15	101	10	2	13	6	87	94	1785	1792	0.1319381	0.011324791	0.00864731	0.0041375663	0.03576426
0.3	11	0.00062	0.43923	0.53117	0.02898	0.0	100000	1737	14	141	6	0	14	7	126	134	1730	1737	0.12826389	0.012539668	0.009081518	0.004123332	0.039298624
0.3	12	0.00189	0.45676	0.50913	0.03222	0.0	100000	1724	27	175	20	2	25	7	150	168	1704	1721	0.14579777	0.013912037	0.00952112	0.0041344194	0.03543216
0.3	13	0.00091	0.46137	0.50887	0.02885	0.0	100000	1609	13	181	10	3	10	1	171	180	1599	1606	0.12235136	0.012850858	0.00959415	0.004107149	0.034331843
0.3	14	0.00143	0.44917	0.51629	0.03311	0.0	100000	1806	31	188	22	3	26	10	162	178	1784	1803	0.13703354	0.013791782	0.009573672	0.0042648087	0.037232917
0.3	15	0.00143	0.44285	0.52121	0.03451	0.0	100000	1633	19	163	12	2	16	7	144	155	1618	1629	0.13426109	0.013815911	0.009511263	0.0040976633	0.038199916
0.3	16	0.00094	0.45202	0.52502	0.02202	0.0	100000	1764	23	121	12	4	19	8	101	113	1751	1759	0.14317484	0.011735281	0.008770684	0.004047727	0.037750985
0.3	17	0.0017	0.49788	0.46509	0.03533	0.0	100000	1797	26	170	17	3	23	8	144	162	1777	1794	0.13002668	0.014415006	0.0101859365	0.0042749154	0.040369857
0.3	18	0.00118	0.45852	0.51171	0.02859	0.0	100000	1704	26	147	18	4	22	7	123	139	1684	1698	0.13982368	0.013201937	0.00947514	0.0042098276	0.031187674
0.3	19	0.00097	0.45428	0.51433	0.03042	0.0	100000	1663	21	160	13	3	18	7	142	153	1650	1660	0.123192	0.01280355	0.009339858	0.0040686117	0.03680772
0.3	20	0.00075	0.47282	0.49728	0.02915	0.0	100000	1735	16	146	8	2	14	7	132	138	1727	1732	0.13077365	0.012823232	0.009279537	0.0041439002	0.04171247
0.3	21	0.00165	0.43881	0.53349	0.02605	0.0	100000	1692	23	128	16	2	20	6	105	122	1673	1690	0.13873659	0.0123274205	0.008942682	0.004093724	0.037758615
0.3	22	0.00046	0.45976	0.51172	0.02806	0.0	100000	1726	10	172	8	3	7	2	164	170	1717	1722	0.12559696	0.012670256	0.009406663	0.00416109	0.036613468
0.3	23	0.00214	0.46369	0.50205	0.03212	0.0	100000	1641	28	176	17	3	25	11	148	165	1621	1637	0.13291708	0.013341991	0.009373176	0.004084385	0.030096183
0.3	24	0.00172	0.4696	0.50083	0.02785	0.0	100000	1756	17	131	15	3	14	2	116	129	1740	1752	0.14670198	0.013081395	0.009250395	0.0041691856	0.03482627
0.3	25	0.00162	0.46542	0.49833	0.03463	0.0	100000	1799	43	176	30	14	28	12	145	163	1766	1783	0.139275	0.014159428	0.009672469	0.004280558	0.03502764
0.3	26	0.00165	0.42796	0.54127	0.02912	0.0	100000	1644	23	145	17	3	20	6	124	138	1626	1640	0.13597262	0.012547307	0.008841783	0.004099157	0.035431802
0.3	27	0.00333	0.47091	0.48859	0.03717	0.0	100000	1621	46	161	30	8	36	13	125	148	1591	1612	0.15400392	0.01516018	0.009801222	0.0041783834	0.037505686
0.3	28	0.00116	0.43801	0.53531	0.02552	0.0	100000	1771	25	130	16	2	23	10	105	119	1753	1768	0.13093798	0.011935682	0.008813803	0.004128189	0.036709644
0.3	29	0.00202	0.46327	0.49555	0.03916	0.0	100000	1772	28	196	17	4	24	8	169	187	1752	1767	0.13739344	0.014854263	0.009860987	0.004201252	0.035961878
0.3	30	0.00135	0.41631	0.55077	0.03157	0.0	100000	1730	19	159	11	3	16	6	140	153	1716	1726	0.13200931	0.01277847	0.0088894805	0.0040870197	0.03339337
0.35	1	0.00037	0.49806	0.47431	0.02726	0.0	100000	1559	9	142	8	1	7	2	132	140	1548	1558	0.15430523	0.013461014	0.0095124105	0.003945492	0.03767566
0.35	2	0.00063	0.47851	0.4945	0.02636	0.0	100000	1509	9	104	7	0	9	3	94	101	1501	1509	0.15497576	0.013243911	0.009402782	0.0038490535	0.040548276
0.35	3	0.00146	0.52437	0.43607	0.0381	0.0	100000	1568	15	147	14	2	13	2	132	145	1552	1565	0.16556403	0.016180785	0.010268286	0.003938311	0.032507326
0.35	4	0.00108	0.49601	0.47789	0.02502	0.0	100000	1655	8	105	7	0	8	1	96	104	1648	1655	0.14888762	0.012785627	0.0092882635	0.0038987645	0.036335856
0.35	5	0.00109	0.49032	0.48284	0.02575	0.0	100000	1442	13	111	13	4	9	1	100	110	1427	1438	0.16236459	0.013424128	0.00948596	0.003817166	0.034973875
0.35	6	0.00098	0.51426	0.44938	0.03538	0.0	100000	1536	13	174	10	2	11	4	162	170	1525	1533	0.14272559	0.015032512	0.010349073	0.0039000371	0.031511623
0.35	7	0.00071	0.49438	0.48366	0.02125	0.0	100000	1529	8	108	7	2	6	1	102	107	1522	1527	0.14278893	0.012281711	0.0094420975	0.0038600038	0.03423263
0.35	8	0.00056	0.49702	0.47159	0.03083	0.0	100000	1719	12	116	6	2	10	5	106	111	1713	1717	0.15275954	0.013938885	0.009523868	0.004067329	0.034036327
0.35	9	0.00089	0.47948	0.48981	0.02982	0.0	100000	1625	19	114	11	3	16	7	97	107	1613	1622	0.17004468	0.0140544325	0.009258035	0.003924293	0.03348556
0.35	10	0.00294	0.47779	0.48507	0.0342	0.0	100000	1770	22	123	12	2	19	10	104	113	1758	1768	0.16949628	0.014738435	0.009261712	0.0039954334	0.027362155
0.35	11	0.00101	0.5082	0.45616	0.03463	0.0	100000	1647	11	151	4	0	10	7	139	144	1642	1647	0.16125779	0.014982846	0.009737881	0.0038976164	0.038042072
0.35	12	0.00159	0.48659	0.48226	0.02956	0.0	100000	1553	21	119	10	0	21	10	97	109	1542	1553	0.17923698	0.014570736	0.009555348	0.0039084684	0.03162637
0.35	13	0.00377	0.46865	0.50574	0.02184	0.0	100000	1578	15	95	7	0	14	8	81	87	1571	1577	0.17206383	0.012443235	0.008878421	0.0038607463	0.028753748
0.35	14	0.00046	0.51212	0.45597	0.03145	0.0	100000	1666	10	179	6	1	9	4	168	174	1658	1664	0.15201984	0.014432405	0.009967324	0.003942909	0.03865641
0.35	15	0.0014	0.47095	0.49801	0.02964	0.0	100000	1593	15	125	13	3	12	3	112	122	1579	1590	0.16956918	0.013972093	0.009220739	0.0039049687	0.040288348
0.35	16	0.00159	0.52546	0.44565	0.0273	0.0	100000	1652	15	124	10	0	14	5	109	119	1641	1652	0.18523921	0.014900757	0.010121476	0.00401643	0.035060924
0.35	17	0.00098	0.54233	0.43448	0.02221	0.0	100000	1585	10	114	8	0	10	1	104	113	1577	1584	0.14808568	0.012892374	0.009817537	0.0039676814	0.03341119
0.35	18	0.00107	0.50912	0.46546	0.02435	0.0	100000	1695	16	107	12	2	14	4	93	102	1683	1692	0.17111644	0.013705453	0.009773617	0.003995863	0.03844969
0.35	19	0.00056	0.49546	0.47918	0.0248	0.0	100000	1658	13	94	8	0	12	5	82	89	1650	1658	0.15527722	0.012843002	0.0092167575	0.0039881305	0.03850529
0.35	20	0.00041	0.49382	0.47714	0.02863	0.0	100000	1645	11	139	7	2	9	1	130	138	1638	1643	0.15143223	0.013538432	0.009470954	0.0038954697	0.037272077
0.35	21	0.00182	0.52027	0.44917	0.02874	0.0	100000	1635	11	145	8	0	11	3	134	142	1627	1634	0.1668073	0.0149130095	0.010419205	0.0039280644	0.035573542
0.35	22	0.00143	0.53701	0.43178	0.02978	0.0	100000	1720	8	123	6	1	7	2	116	121	1714	1718	0.1644938	0.014415573	0.00981095	0.003932825	0.03184705
0.35	23	0.00047	0.51109	0.45836	0.03008	0.0	100000	1571	11	131	5	0	11	6	120	125	1566	1570	0.14038467	0.014216539	0.010303289	0.0040298165	0.042553145
0.35	24	0.00149	0.4926	0.46998	0.03593	0.0	100000	1644	18	154	12	0	16	5	136	149	1630	1644	0.15760073	0.014986526	0.009675215	0.0039972137	0.04035124
0.35	25	0.00096	0.49123	0.47827	0.02954	0.0	100000	1589	15	108	8	1	14	7	93	101	1580	1588	0.15916176	0.013808598	0.009384801	0.0039530564	0.042938467
0.35	26	0.00093	0.52905	0.44112	0.0289	0.0	100000	1591	13	129	7	1	12	5	117	124	1584	1590	0.15949216	0.014497389	0.010182751	0.003892802	0.035943683
0.35	27	0.00064	0.50277	0.46364	0.03295	0.0	100000	1699	12	127	11	2	10	2	115	124	1687	1696	0.15944998	0.014566432	0.009630083	0.0039990125	0.03722092
0.35	28	0.00103	0.54257	0.42883	0.02757	0.0	100000	1698	12	120	9	0	12	4	106	116	1687	1698	0.16138181	0.014207116	0.010036321	0.004069312	0.033634778
0.35	29	0.00067	0.50078	0.46834	0.03021	0.0	100000	1850	12	146	9	2	10	3	134	143	1839	1847	0.14482495	0.013516153	0.00942148	0.0040544826	0.030717338
0.35	30	0.00145	0.51514	0.44949	0.03392	0.0	100000	1582	19	167	10	0	19	8	146	159	1570	1582	0.16865844	0.015580609	0.010210985	0.0040160096	0.04014272
0.4	1	0.00028	0.54293	0.42708	0.02971	0.0	100000	1462	6	101	5	0	6	1	94	100	1456	1461	0.1734322	0.014754517	0.009895254	0.0038033696	0.0380714
0.4	2	0.00013	0.5444	0.43042	0.02505	0.0	100000	1497	2	108	2	0	2	0	106	108	1495	1497	0.1531845	0.013757754	0.010175231	0.0037120658	0.034153845
0.4	3	3.0e-5	0.57919	0.39594	0.02484	0.0	100000	1625	2	92	0	0	2	2	89	90	1624	1625	0.18173534	0.014416762	0.010152344	0.0039918707	0.04533333
0.4	4	0.00149	0.54311	0.42583	0.02957	0.0	100000	1535	11	90	9	1	10	2	79	87	1525	1533	0.20568849	0.015551358	0.00975975	0.0037174812	0.040364485
0.4	5	0.001	0.56007	0.40639	0.03254	0.0	100000	1455	7	152	7	1	5	1	147	151	1448	1454	0.18154909	0.016599784	0.011056858	0.0037824288	0.042723406
0.4	6	0.00051	0.56124	0.40392	0.03433	0.0	100000	1467	5	122	4	0	5	2	117	120	1463	1466	0.17474616	0.01579526	0.010144659	0.0037651833	0.039728757
0.4	7	0.00068	0.55596	0.41201	0.03135	0.0	100000	1442	2	137	2	0	2	0	135	137	1440	1442	0.17648457	0.015607987	0.010402469	0.003876639	0.03317648
0.4	8	0.00053	0.54255	0.42646	0.03046	0.0	100000	1596	7	122	4	0	7	4	114	118	1591	1595	0.17260149	0.015185269	0.010242864	0.0039340924	0.043022867
0.4	9	0.00056	0.61036	0.35505	0.03403	0.0	100000	1465	9	124	6	1	8	3	116	121	1459	1463	0.18884523	0.017238175	0.011197861	0.0039188564	0.039432865
0.4	10	0.001	0.54431	0.42146	0.03323	0.0	100000	1413	11	121	6	0	11	4	110	117	1407	1413	0.18883985	0.01675707	0.010847492	0.0037688036	0.04272093
0.4	11	0.00136	0.55155	0.4171	0.02999	0.0	100000	1532	13	116	10	2	11	3	105	113	1522	1530	0.17512573	0.014904337	0.009952036	0.003772952	0.03141326
0.4	12	0.00052	0.57705	0.39409	0.02834	0.0	100000	1387	9	134	5	2	7	1	126	133	1381	1385	0.1861593	0.015651144	0.0106819235	0.0037767359	0.03684989
0.4	13	0.00025	0.51856	0.45103	0.03016	0.0	100000	1560	6	115	5	0	6	2	109	113	1555	1560	0.16649406	0.014225352	0.009489254	0.0038596059	0.042721275
0.4	14	9.0e-5	0.51604	0.45537	0.0285	0.0	100000	1580	4	107	5	0	4	0	103	107	1575	1579	0.16788091	0.014329083	0.0098266015	0.003855661	0.029777773
0.4	15	0.00024	0.54413	0.42359	0.03204	0.0	100000	1534	4	104	3	0	4	1	99	103	1530	1534	0.17903928	0.015381912	0.009963519	0.0038276578	0.036916662
0.4	16	0.00098	0.57058	0.39822	0.03022	0.0	100000	1627	3	145	2	0	3	1	141	144	1624	1627	0.15663259	0.014818882	0.010400575	0.003931165	0.030880833
0.4	17	0.00017	0.58657	0.38694	0.02632	0.0	100000	1498	3	113	3	0	3	1	110	112	1495	1498	0.17141706	0.015160931	0.010939651	0.0038811283	0.036943987
0.4	18	0.00179	0.51248	0.45136	0.03437	0.0	100000	1303	9	127	4	0	9	4	117	123	1298	1302	0.1762703	0.016033843	0.010334063	0.0037048263	0.030794049
0.4	19	0.00155	0.56635	0.39703	0.03507	0.0	100000	1573	9	118	7	1	8	1	110	117	1566	1572	0.18675113	0.01676182	0.010591496	0.003855541	0.0345292
0.4	20	0.00245	0.55381	0.41186	0.03188	0.0	100000	1413	4	112	4	0	4	0	106	112	1407	1412	0.17737968	0.015764644	0.010444188	0.003717827	0.029413814
0.4	21	0.00041	0.57296	0.39485	0.03178	0.0	100000	1542	3	102	1	0	3	2	98	100	1540	1541	0.18394	0.015712222	0.010192957	0.0039006292	0.043762244
0.4	22	0.00033	0.56963	0.39873	0.03131	0.0	100000	1512	5	105	6	1	4	0	101	105	1506	1510	0.1782214	0.01571989	0.010473666	0.003870242	0.03503199
0.4	23	0.0007	0.57534	0.38638	0.03758	0.0	100000	1444	10	152	8	0	10	2	142	150	1436	1444	0.18555966	0.017479932	0.010922532	0.0039042525	0.039632063
0.4	24	0.00024	0.55451	0.42197	0.02328	0.0	100000	1481	4	128	1	0	4	2	123	126	1479	1481	0.16633323	0.013777835	0.010139336	0.0037755757	0.04500549
0.4	25	0.00069	0.55339	0.42014	0.02578	0.0	100000	1686	7	94	6	2	5	2	87	92	1678	1683	0.18461233	0.014377869	0.009874699	0.0038749396	0.03924991
0.4	26	0.00079	0.57267	0.3904	0.03614	0.0	100000	1449	8	123	3	0	8	4	115	119	1446	1448	0.1907064	0.017255152	0.010758285	0.0038040248	0.04650983
0.4	27	3.0e-5	0.54758	0.42013	0.03226	0.0	100000	1465	2	141	0	0	2	2	139	139	1465	1464	0.16259041	0.015225405	0.010317378	0.0038834307	0.046
0.4	28	0.00023	0.49281	0.48708	0.01988	0.0	100000	1435	2	97	2	0	2	1	94	96	1432	1434	0.16426872	0.01261371	0.009535472	0.0036669327	0.04313042
0.4	29	2.0e-5	0.52992	0.44289	0.02717	0.0	100000	1546	2	110	1	0	2	1	107	109	1544	1546	0.1587587	0.013737574	0.0096863685	0.003840767	0.043
0.4	30	0.00055	0.51278	0.45547	0.0312	0.0	100000	1622	7	101	6	1	6	1	95	100	1616	1621	0.19235937	0.015117476	0.009411059	0.0038819937	0.038730163
0.45	1	0.00019	0.57502	0.39255	0.03224	0.0	100000	1355	4	115	3	0	4	1	111	114	1352	1355	0.20463948	0.016822215	0.010574712	0.0037497664	0.044640854
0.45	2	0.00054	0.5844	0.39094	0.02412	0.0	100000	1461	7	65	5	2	5	2	60	63	1456	1458	0.23857841	0.015728407	0.010225039	0.0037704923	0.044493146
0.45	3	0.00031	0.60204	0.37049	0.02716	0.0	100000	1392	1	115	1	0	1	0	114	115	1391	1391	0.18342386	0.015602421	0.0109203905	0.0038088684	0.02606798
0.45	4	0.00039	0.62441	0.33912	0.03608	0.0	100000	1265	2	135	2	0	2	0	133	135	1263	1265	0.19687039	0.018598055	0.01193132	0.0038308217	0.039750334
0.45	5	0.00013	0.56129	0.42092	0.01766	0.0	100000	1476	1	83	1	0	1	0	82	83	1475	1476	0.16709499	0.01220164	0.0094112735	0.003691985	0.043230772
0.45	6	0.00032	0.56611	0.39899	0.03458	0.0	100000	1273	7	118	3	0	7	4	111	114	1270	1272	0.19846275	0.017178508	0.010692724	0.0036728198	0.03974998
0.45	7	0.00033	0.59566	0.37712	0.02689	0.0	100000	1421	5	90	4	0	5	1	85	89	1417	1420	0.20758833	0.015748825	0.010453858	0.0038056788	0.035213295
0.45	8	0.00334	0.58682	0.36704	0.0428	0.0	100000	1395	11	140	6	1	10	4	129	136	1388	1394	0.2238462	0.020173853	0.011070556	0.0037679996	0.025042811
0.45	9	4.0e-5	0.55167	0.41331	0.03498	0.0	100000	1372	3	125	2	0	3	2	122	123	1370	1371	0.1843609	0.01668032	0.010606532	0.0037339237	0.039
0.45	10	0.00032	0.58502	0.38095	0.03371	0.0	100000	1284	4	106	3	0	4	1	102	105	1281	1283	0.19739172	0.017075974	0.010794214	0.0036485943	0.04068959
0.45	11	2.0e-5	0.60949	0.36732	0.02317	0.0	100000	1533	1	97	1	0	1	1	96	96	1532	1532	0.19136773	0.014651908	0.010460327	0.0038536552	0.03303006
0.45	12	0.00167	0.61415	0.3453	0.03888	0.0	100000	1226	6	124	4	1	5	2	117	122	1220	1225	0.1918407	0.018489541	0.011482601	0.0037302773	0.025989804
0.45	13	0.00034	0.58927	0.3843	0.02609	0.0	100000	1423	2	89	1	0	2	1	87	88	1422	1423	0.18537998	0.014695376	0.010122856	0.0036495696	0.041411735
0.45	14	0.00097	0.59393	0.37642	0.02868	0.0	100000	1308	2	80	2	0	2	1	77	79	1305	1307	0.20888901	0.016271329	0.010588984	0.0037199236	0.024784733
0.45	15	0.00061	0.59156	0.37439	0.03344	0.0	100000	1299	4	91	3	0	4	1	87	90	1296	1299	0.20331125	0.017174054	0.010735854	0.003656307	0.046333045
0.45	16	0.0018	0.57573	0.39066	0.03181	0.0	100000	1405	5	102	5	0	5	0	97	102	1400	1405	0.23691213	0.01782116	0.010627085	0.0037301197	0.028890315
0.45	17	0.00031	0.65214	0.31215	0.0354	0.0	100000	1137	7	143	5	0	7	3	136	140	1132	1137	0.21108967	0.019284593	0.012250481	0.0037050883	0.03793546
0.45	18	0.00028	0.63032	0.34173	0.02767	0.0	100000	1228	3	107	3	0	3	0	104	107	1225	1228	0.18924236	0.0158806	0.010946311	0.003732318	0.037214253
0.45	19	0.00026	0.55805	0.40814	0.03355	0.0	100000	1429	5	105	2	0	5	3	99	102	1426	1428	0.23785558	0.017819708	0.010190067	0.0036929385	0.051384576
0.45	20	0.0	0.58752	0.38343	0.02905	0.0	100000	1410	0	96	0	0	0	0	94	96	1408	1409	0.19527313	0.016059702	0.010699915	0.0038395368	NaN
0.45	21	0.00046	0.6043	0.36518	0.03006	0.0	100000	1276	2	105	3	0	2	0	103	105	1273	1275	0.20236297	0.016604789	0.010851889	0.003720232	0.05008851
0.45	22	7.0e-5	0.63362	0.33132	0.03499	0.0	100000	1182	3	111	2	0	3	1	108	110	1180	1181	0.19373988	0.017862272	0.011492115	0.0036185258	0.033714287
0.45	23	0.00045	0.6057	0.35844	0.03541	0.0	100000	1311	2	123	2	0	2	0	121	123	1309	1311	0.18348993	0.01735138	0.011258146	0.0037394408	0.04160315
0.45	24	0.00396	0.61145	0.35086	0.03373	0.0	100000	1324	6	122	4	1	5	2	117	120	1320	1322	0.19963646	0.01761052	0.011267072	0.0037446877	0.024213167
0.45	25	0.00038	0.57737	0.39329	0.02896	0.0	100000	1474	5	105	3	1	4	2	100	103	1470	1472	0.19546098	0.01577334	0.010420517	0.0037403107	0.03416177
0.45	26	8.0e-5	0.56938	0.4031	0.02744	0.0	100000	1481	2	111	2	0	2	0	109	111	1479	1481	0.18532832	0.015173331	0.010376484	0.0037154527	0.04125
0.45	27	0.00325	0.58403	0.38279	0.02993	0.0	100000	1333	5	94	5	0	5	1	89	93	1328	1333	0.22396338	0.016906746	0.010527946	0.0036702496	0.026406845
0.45	28	0.00022	0.61197	0.35472	0.03309	0.0	100000	1255	4	100	4	2	2	0	96	100	1249	1252	0.20328362	0.01741778	0.011061859	0.003708714	0.040553454
0.45	29	0.00054	0.58292	0.39207	0.02447	0.0	100000	1427	4	82	5	0	4	0	78	82	1422	1426	0.20247377	0.014943978	0.010240311	0.003789197	0.04141131
0.45	30	0.00013	0.53054	0.44952	0.01981	0.0	100000	1575	5	81	4	1	4	2	76	79	1570	1573	0.21026471	0.013447606	0.009468333	0.0036649292	0.04138461
0.5	1	0.0	0.55815	0.41527	0.02658	0.0	100000	1351	0	98	0	0	0	0	98	98	1351	1351	0.19651602	0.0153765185	0.010433173	0.0036400203	NaN
0.5	2	8.0e-5	0.60457	0.37486	0.02049	0.0	100000	1411	3	59	1	0	3	3	56	56	1410	1411	0.21610516	0.014327432	0.010104809	0.0037017507	0.03825
0.5	3	0.00097	0.65551	0.32245	0.02107	0.0	100000	1435	1	64	1	0	1	0	63	64	1434	1434	0.22139308	0.015382385	0.010949552	0.0037531003	0.028207133
0.5	4	0.00016	0.60538	0.36897	0.02549	0.0	100000	1366	4	84	4	0	4	1	80	83	1362	1366	0.21872696	0.015885567	0.010584078	0.0036993038	0.047507744
0.5	5	0.0009	0.62069	0.35562	0.02279	0.0	100000	1307	1	74	1	0	1	0	73	74	1306	1306	0.2531161	0.016052427	0.01052583	0.0036416713	0.025489055
0.5	6	0.00025	0.5848	0.3871	0.02785	0.0	100000	1540	3	83	3	0	3	1	80	82	1537	1539	0.23238716	0.016508358	0.010332365	0.0036465775	0.047608647
0.5	7	0.00044	0.61114	0.36199	0.02643	0.0	100000	1376	2	71	2	0	2	0	69	71	1374	1376	0.21736899	0.015993392	0.010527859	0.0037080985	0.046595704
0.5	8	0.00085	0.63538	0.32741	0.03636	0.0	100000	1269	2	99	3	0	2	0	96	99	1266	1269	0.23059362	0.019566296	0.01161681	0.0036516995	0.032047093
0.5	9	0.00015	0.62591	0.33759	0.03635	0.0	100000	1394	3	121	2	0	3	0	118	121	1392	1393	0.21494201	0.018892735	0.01150643	0.00371819	0.036138143
0.5	10	0.00181	0.60478	0.3565	0.03691	0.0	100000	1200	5	80	4	0	5	2	74	78	1195	1200	0.24365507	0.019850278	0.011276405	0.0035763634	0.03319878
0.5	11	4.0e-5	0.60225	0.36977	0.02794	0.0	100000	1218	2	127	2	0	2	0	125	127	1216	1218	0.1956566	0.016054692	0.010896236	0.0036240257	0.033499997
0.5	12	3.0e-5	0.63131	0.33233	0.03633	0.0	100000	1374	2	116	1	0	2	1	114	115	1373	1373	0.21650754	0.01870681	0.011259986	0.0037945472	0.04533333
0.5	13	0.00062	0.60287	0.36758	0.02893	0.0	100000	1329	3	89	2	0	2	0	87	89	1327	1328	0.2298988	0.017004149	0.010665147	0.0036239752	0.044325683
0.5	14	0.00019	0.58353	0.39293	0.02335	0.0	100000	1399	1	69	1	0	1	0	68	69	1398	1399	0.21076682	0.014771648	0.0100886095	0.0036873952	0.034226526
0.5	15	0.00051	0.62711	0.34275	0.02963	0.0	100000	1371	3	88	2	0	3	2	85	86	1369	1371	0.2331908	0.017291663	0.010703168	0.0038332185	0.03463033
0.5	16	1.0e-5	0.55937	0.4215	0.01912	0.0	100000	1396	1	66	1	0	1	0	64	66	1394	1395	0.19544506	0.013106784	0.009551065	0.003579129	0.052
0.5	17	0.00043	0.61966	0.35893	0.02098	0.0	100000	1383	5	74	4	0	5	1	69	73	1379	1383	0.2115646	0.014866548	0.010652542	0.0037220472	0.049958702
0.5	18	0.00028	0.64253	0.32074	0.03645	0.0	100000	1230	1	138	2	0	1	0	137	138	1228	1230	0.20930374	0.01950474	0.012330356	0.0037390606	0.037144978
0.5	19	0.00072	0.6359	0.3308	0.03258	0.0	100000	1357	3	77	3	0	3	0	74	77	1354	1356	0.2502574	0.018923264	0.011134913	0.0037198714	0.037671633
0.5	20	0.00136	0.61872	0.34477	0.03515	0.0	100000	1256	5	112	4	1	4	1	108	111	1252	1255	0.25480857	0.019770084	0.011214784	0.0036726599	0.031855743
0.5	21	2.0e-5	0.59169	0.38071	0.02758	0.0	100000	1375	1	85	0	0	1	0	84	85	1375	1374	0.22706424	0.016331825	0.010357472	0.0037029372	0.030000001
0.5	22	0.0012	0.62287	0.34125	0.03468	0.0	100000	1265	6	91	5	1	5	2	86	89	1260	1264	0.25396898	0.019662686	0.011251772	0.003725069	0.04878502
0.5	23	0.00075	0.61576	0.35294	0.03055	0.0	100000	1511	2	101	3	0	2	0	99	101	1508	1511	0.22400725	0.017590463	0.011090799	0.003817868	0.040987473
0.5	24	0.00125	0.61154	0.36678	0.02043	0.0	100000	1352	2	64	2	1	1	0	63	64	1350	1351	0.22473511	0.014918869	0.010547469	0.003682464	0.01853051
0.5	25	0.00191	0.59848	0.37369	0.02592	0.0	100000	1240	3	77	3	0	3	1	73	76	1236	1239	0.22248049	0.016098458	0.01061091	0.0035925496	0.027038787
0.5	26	0.00134	0.64057	0.31355	0.04454	0.0	100000	1323	5	114	5	0	5	1	109	113	1318	1322	0.24260455	0.0220267	0.01175678	0.0037990236	0.03012074
0.5	27	0.00019	0.62366	0.35176	0.02439	0.0	100000	1368	1	99	2	0	1	0	98	99	1366	1368	0.18666364	0.015586794	0.011314955	0.0036719923	0.04516062
0.5	28	0.00013	0.65506	0.30631	0.0385	0.0	100000	1321	1	111	1	0	1	0	110	111	1320	1321	0.21872827	0.020042954	0.012095008	0.0036978542	0.038464326
0.5	29	0.00042	0.66379	0.31001	0.02578	0.0	100000	1267	4	72	3	0	4	1	68	71	1264	1267	0.2287572	0.017006634	0.011409962	0.003786783	0.04258755
0.5	30	0.00025	0.65848	0.30421	0.03706	0.0	100000	1306	3	109	3	0	3	1	105	108	1302	1306	0.21230716	0.019562107	0.012152187	0.0037940359	0.04073152
0.55	1	0.00028	0.64537	0.30722	0.04713	0.0	100000	1265	3	130	4	1	2	0	128	130	1261	1264	0.2568217	0.023122346	0.011578904	0.003616172	0.051576126
0.55	2	0.0003	0.63574	0.33008	0.03388	0.0	100000	1305	3	84	3	0	3	0	81	84	1302	1304	0.24690877	0.018796774	0.0108036585	0.0036768275	0.045399968
0.55	3	0.00024	0.67723	0.2863	0.03623	0.0	100000	1127	1	98	1	0	1	0	97	98	1126	1126	0.25014675	0.021661468	0.013083286	0.0036256611	0.04216866
0.55	4	0.00138	0.63967	0.32259	0.03636	0.0	100000	1300	6	82	5	0	6	1	75	81	1294	1300	0.30777678	0.02189597	0.011131098	0.0036974181	0.04607492
0.55	5	0.0	0.61518	0.35912	0.0257	0.0	100000	1413	0	68	0	0	0	0	68	68	1413	1413	0.22403966	0.01599881	0.010518527	0.0036620481	NaN
0.55	6	0.002	0.62696	0.32904	0.042	0.0	100000	1130	3	78	4	0	3	0	75	78	1126	1129	0.31060085	0.024167908	0.011634683	0.0036086366	0.030161545
0.55	7	0.00032	0.64492	0.32302	0.03174	0.0	100000	1393	4	89	2	0	4	1	85	88	1391	1392	0.24982244	0.019177742	0.011627291	0.0037306922	0.043007355
0.55	8	0.0029	0.61133	0.34267	0.0431	0.0	100000	1241	2	72	3	1	1	0	71	72	1238	1240	0.29351538	0.023644777	0.0114975795	0.0036025145	0.025711188
0.55	9	0.00083	0.61564	0.34614	0.03739	0.0	100000	1200	2	101	3	0	2	0	98	101	1196	1200	0.24662988	0.020170862	0.011382294	0.003564478	0.03106344
0.55	10	0.00122	0.69939	0.25129	0.0481	0.0	100000	1066	6	125	5	1	5	1	119	124	1060	1065	0.27532202	0.025564043	0.012956743	0.003714967	0.03290838
0.55	11	0.0	0.6817	0.2928	0.0255	0.0	100000	1094	0	98	0	0	0	1	98	97	1094	1094	0.2066951	0.01740031	0.0124498	0.003607385	NaN
0.55	12	0.00033	0.6611	0.30346	0.03511	0.0	100000	1331	4	94	5	0	4	0	90	94	1326	1331	0.25327748	0.02019031	0.01171473	0.0036720033	0.04284846
0.55	13	0.0	0.64144	0.33428	0.02428	0.0	100000	1306	0	85	0	0	0	0	85	85	1306	1305	0.21133451	0.015939893	0.011086881	0.0036416843	NaN
0.55	14	0.0016	0.66817	0.28036	0.04987	0.0	100000	1111	12	92	7	1	11	5	81	87	1104	1110	0.28431427	0.026348865	0.012830387	0.0036811854	0.038589727
0.55	15	0.00041	0.64355	0.33435	0.02169	0.0	100000	1374	1	74	2	0	1	0	73	74	1372	1373	0.22283356	0.015612755	0.011019216	0.0036503456	0.03234242
0.55	16	0.00024	0.6737	0.29854	0.02752	0.0	100000	1168	2	83	1	0	2	1	81	82	1167	1168	0.21165048	0.017642953	0.0121546835	0.0036010314	0.05701783
0.55	17	0.0015	0.62671	0.3302	0.04159	0.0	100000	1227	2	103	2	0	2	0	101	103	1225	1226	0.24497494	0.021349283	0.011655168	0.003527675	0.030242389
0.55	18	4.0e-5	0.69776	0.26966	0.03254	0.0	100000	1023	1	110	1	0	1	0	109	110	1022	1022	0.21407196	0.01938022	0.0128366295	0.0036473228	0.024011021
0.55	19	0.00088	0.59804	0.37934	0.02174	0.0	100000	1438	4	55	5	0	4	0	51	55	1433	1437	0.26824695	0.016251026	0.010654955	0.0036014358	0.038842864
0.55	20	7.0e-5	0.6684	0.29206	0.03947	0.0	100000	1086	2	120	3	0	2	0	118	120	1083	1085	0.25001544	0.021525161	0.012144299	0.0036225955	0.04085714
0.55	21	0.00122	0.62847	0.33936	0.03095	0.0	100000	1301	5	81	4	1	4	1	77	80	1297	1300	0.27876234	0.019280154	0.01100303	0.0035704854	0.03434713
0.55	22	0.00027	0.63688	0.33076	0.03209	0.0	100000	1367	1	96	1	0	1	0	95	96	1366	1367	0.23894033	0.018546423	0.011244869	0.0037221974	0.03999997
0.55	23	0.00028	0.66784	0.29775	0.03413	0.0	100000	1210	1	103	2	0	1	0	102	103	1208	1210	0.23926073	0.019844485	0.012097987	0.003733675	0.04578883
0.55	24	0.00011	0.66374	0.29186	0.04429	0.0	100000	1093	2	139	2	0	2	0	136	139	1090	1092	0.22821054	0.022484029	0.01296226	0.0036749125	0.0389091
0.55	25	0.00031	0.61079	0.36197	0.02693	0.0	100000	1207	1	117	1	0	1	1	116	116	1206	1206	0.21999305	0.016540933	0.010914506	0.0035716945	0.046261787
0.55	26	0.00138	0.6362	0.32465	0.03777	0.0	100000	1261	4	119	3	0	4	1	115	118	1258	1261	0.24485402	0.020673396	0.011884046	0.0036312172	0.034685113
0.55	27	0.00033	0.63825	0.3312	0.03022	0.0	100000	1190	3	90	3	1	2	0	88	90	1187	1189	0.218524	0.017560272	0.011305528	0.0035998907	0.04157974
0.55	28	0.00023	0.63785	0.32639	0.03553	0.0	100000	1273	1	65	1	0	1	0	64	65	1272	1273	0.2653221	0.02033349	0.011315113	0.0035909745	0.048956513
0.55	29	0.00256	0.65963	0.30669	0.03112	0.0	100000	1165	1	91	1	0	1	0	90	91	1164	1164	0.2440007	0.018955268	0.011733811	0.0036912016	0.028219163
0.55	30	0.00073	0.66861	0.29879	0.03187	0.0	100000	1243	2	86	2	0	2	0	84	86	1241	1243	0.23864062	0.019065661	0.011845551	0.0036718384	0.041043643
0.6	1	0.0	0.70706	0.26324	0.0297	0.0	100000	1142	0	73	0	0	0	0	73	73	1142	1142	0.26797608	0.019924581	0.012343758	0.0036686545	NaN
0.6	2	0.00038	0.69315	0.27077	0.0357	0.0	100000	1077	1	91	2	0	1	0	90	91	1075	1077	0.25661293	0.021683909	0.012996197	0.0036447395	0.039322298
0.6	3	0.00041	0.65693	0.31428	0.02838	0.0	100000	1150	3	68	2	0	3	1	65	67	1148	1150	0.259022	0.019116668	0.012115098	0.0035827644	0.034539215
0.6	4	0.00085	0.62527	0.34093	0.03295	0.0	100000	1155	6	73	6	0	6	1	67	72	1149	1155	0.30295697	0.021181988	0.011592233	0.0035819064	0.028989982
0.6	5	0.00126	0.65247	0.29505	0.05122	0.0	100000	1210	4	80	4	0	4	0	76	80	1206	1209	0.29919595	0.02741346	0.012766998	0.0036624726	0.04054223
0.6	6	0.0012	0.64249	0.32588	0.03043	0.0	100000	1115	3	91	3	0	3	1	88	90	1112	1115	0.2723354	0.020137038	0.0122298235	0.0035708633	0.031334594
0.6	7	0.00039	0.65894	0.30529	0.03538	0.0	100000	1123	2	89	2	0	2	0	87	89	1121	1122	0.2725337	0.02102811	0.0118119	0.0035135637	0.046926845
0.6	8	0.00036	0.67362	0.28923	0.03679	0.0	100000	1079	3	114	1	0	3	2	111	112	1078	1079	0.25977018	0.021495841	0.012406061	0.003518101	0.0426711
0.6	9	9.0e-5	0.66447	0.2935	0.04194	0.0	100000	1192	2	73	2	0	2	0	70	73	1190	1192	0.31059963	0.024568263	0.012069523	0.00367182	0.029111117
0.6	10	0.0	0.65451	0.31877	0.02672	0.0	100000	1198	0	70	0	0	0	0	68	69	1196	1197	0.24977413	0.018219352	0.011866057	0.003514748	NaN
0.6	11	0.00171	0.67272	0.28943	0.03614	0.0	100000	1130	4	104	3	0	4	1	99	103	1127	1130	0.25272995	0.02108915	0.012415219	0.003553228	0.024187356
0.6	12	0.00195	0.69698	0.26099	0.04008	0.0	100000	1118	3	92	3	0	3	1	89	91	1115	1118	0.25591043	0.022286797	0.012537711	0.003555038	0.025611207
0.6	13	4.0e-5	0.62765	0.33786	0.03445	0.0	100000	1271	1	77	1	0	1	0	76	77	1270	1271	0.28516924	0.020658718	0.011234846	0.0035375222	0.037499994
0.6	14	0.0	0.6131	0.36052	0.02638	0.0	100000	1353	0	51	1	0	0	0	51	51	1352	1352	0.27628002	0.017559687	0.010552242	0.0035509656	NaN
0.6	15	0.00028	0.68159	0.28703	0.0311	0.0	100000	1054	1	90	2	0	1	0	89	90	1052	1054	0.24767102	0.019966273	0.0126636885	0.0035899165	0.05714283
0.6	16	0.00104	0.61119	0.35568	0.03209	0.0	100000	1110	2	70	3	0	2	0	68	70	1107	1110	0.26885977	0.019473404	0.011209684	0.0034421773	0.026328834
0.6	17	0.00047	0.69067	0.25999	0.04887	0.0	100000	1076	4	96	3	0	4	1	92	95	1073	1076	0.29795006	0.02688792	0.012980625	0.0036157647	0.05315427
0.6	18	0.00221	0.61139	0.34615	0.04025	0.0	100000	1196	2	57	2	0	2	0	55	57	1194	1195	0.30806085	0.023428723	0.011511582	0.0035296124	0.02854398
0.6	19	0.00014	0.62558	0.32907	0.04521	0.0	100000	1063	2	123	1	0	2	1	121	122	1062	1063	0.27196828	0.024021883	0.012292395	0.003462439	0.045714267
0.6	20	0.00061	0.71424	0.25199	0.03316	0.0	100000	1200	1	74	1	0	1	0	73	74	1199	1199	0.26585573	0.020661026	0.012260602	0.0037972329	0.035443146
0.6	21	0.00066	0.64789	0.30605	0.0454	0.0	100000	1104	2	90	2	0	2	0	88	90	1102	1104	0.30556542	0.025304878	0.011996194	0.0036109786	0.029607719
0.6	22	0.0	0.65809	0.31587	0.02604	0.0	100000	1182	0	60	1	0	0	0	60	60	1181	1182	0.27969453	0.018723518	0.011751575	0.003548591	NaN
0.6	23	0.00165	0.66176	0.30129	0.0353	0.0	100000	1084	2	75	3	0	2	0	73	75	1081	1084	0.26897395	0.021924796	0.012897065	0.0035325342	0.027273776
0.6	24	0.00121	0.65356	0.30536	0.03987	0.0	100000	1187	2	87	2	0	2	0	85	87	1185	1186	0.3256513	0.024223855	0.011729916	0.0036225712	0.036678135
0.6	25	0.00019	0.62381	0.33456	0.04144	0.0	100000	1160	2	85	1	0	2	1	83	84	1159	1159	0.29974258	0.023680601	0.011760848	0.003534884	0.040528405
0.6	26	0.00016	0.67151	0.30134	0.02699	0.0	100000	1335	1	66	1	0	1	0	65	66	1334	1335	0.2606556	0.018462755	0.011753539	0.0037343139	0.044129252
0.6	27	0.00015	0.68708	0.27695	0.03582	0.0	100000	1170	2	80	1	0	2	1	78	79	1169	1170	0.26141122	0.020987842	0.01206321	0.0035946725	0.05148082
0.6	28	0.0011	0.71553	0.251	0.03237	0.0	100000	1162	4	98	2	0	4	2	93	96	1160	1162	0.24999036	0.02076297	0.013098874	0.0036708112	0.02896376
0.6	29	0.00137	0.68096	0.29115	0.02652	0.0	100000	1167	1	63	1	0	1	0	62	63	1166	1167	0.28815743	0.01947673	0.012167968	0.0035515393	0.031884126
0.6	30	0.00048	0.75423	0.20287	0.04242	0.0	100000	993	4	112	3	0	4	1	108	111	990	993	0.28137776	0.025575183	0.014265459	0.0037302915	0.03908765
0.65	1	0.00078	0.69287	0.2719	0.03445	0.0	100000	1078	2	65	1	0	2	1	63	64	1077	1077	0.2817881	0.02254006	0.013303831	0.0036357876	0.023129418
0.65	2	0.0008	0.72615	0.21758	0.05547	0.0	100000	870	3	122	3	1	2	0	120	122	867	869	0.3233585	0.031500757	0.014381003	0.0036224187	0.03680217
0.65	3	0.00283	0.6632	0.29942	0.03455	0.0	100000	1139	4	58	5	0	4	0	54	58	1134	1138	0.30654028	0.022542195	0.012390927	0.0035925321	0.028495232
0.65	4	0.00167	0.68729	0.24786	0.06318	0.0	100000	942	6	130	4	0	6	2	123	128	937	941	0.3052021	0.032044545	0.013650565	0.0036102887	0.032983713
0.65	5	0.00092	0.67923	0.27999	0.03986	0.0	100000	1074	2	87	2	0	2	0	85	87	1072	1073	0.30053714	0.024636384	0.013197186	0.0035360062	0.031089233
0.65	6	0.0	0.72501	0.22938	0.04561	0.0	100000	941	0	88	1	0	0	0	88	88	940	940	0.28009537	0.025656328	0.013518946	0.003665582	NaN
0.65	7	0.00226	0.71247	0.23475	0.05052	0.0	100000	1120	4	114	2	0	4	1	110	113	1118	1119	0.31531537	0.02925157	0.014052079	0.00366883	0.02917756
0.65	8	8.0e-5	0.69381	0.25925	0.04686	0.0	100000	1014	1	90	1	0	1	0	89	90	1013	1013	0.28694624	0.026294839	0.013498886	0.0036281892	0.048750006
0.65	9	0.00051	0.70153	0.24666	0.0513	0.0	100000	988	6	141	5	0	6	2	135	139	983	988	0.28833985	0.02820842	0.014167406	0.0035857956	0.03549419
0.65	10	0.00144	0.69187	0.26971	0.03698	0.0	100000	1025	3	54	2	0	3	1	51	53	1023	1025	0.3234484	0.02354053	0.012037276	0.003571995	0.023556048
0.65	11	0.00012	0.68399	0.28763	0.02826	0.0	100000	998	2	59	2	0	2	1	57	58	996	998	0.2602952	0.019153578	0.012147825	0.003515848	0.038333334
0.65	12	0.0035	0.6437	0.29097	0.06183	0.0	100000	1106	5	88	5	0	5	0	83	88	1101	1106	0.35587892	0.034552407	0.013402023	0.003524288	0.029017892
0.65	13	0.00261	0.69455	0.25766	0.04518	0.0	100000	903	4	78	4	0	4	1	73	77	899	903	0.32684645	0.027616706	0.013487634	0.003461412	0.031663623
0.65	14	0.00051	0.69476	0.26895	0.03578	0.0	100000	1177	3	78	2	0	3	2	75	76	1175	1177	0.29841363	0.022835264	0.0126198325	0.0036912712	0.034003526
0.65	15	0.00115	0.72039	0.22094	0.05752	0.0	100000	925	6	114	4	1	5	2	109	112	921	923	0.31366926	0.03175195	0.014572319	0.0036697637	0.043706097
0.65	16	0.0	0.68368	0.27945	0.03687	0.0	100000	1035	0	99	0	0	0	0	98	99	1035	1035	0.28073376	0.022436	0.012567925	0.0035254685	NaN
0.65	17	0.00073	0.66086	0.28678	0.05163	0.0	100000	1200	1	88	1	0	1	0	87	88	1199	1200	0.3511883	0.029430192	0.011931338	0.003568374	0.020797405
0.65	18	0.0	0.68295	0.29396	0.02309	0.0	100000	1188	0	61	0	0	0	0	61	61	1188	1187	0.26177648	0.016889097	0.011106772	0.0035558615	NaN
0.65	19	0.00013	0.69205	0.27054	0.03728	0.0	100000	1111	2	87	2	0	2	0	85	87	1109	1111	0.28954652	0.023353796	0.013060299	0.003691107	0.037384614
0.65	20	0.00253	0.70376	0.23379	0.05992	0.0	100000	927	3	70	4	0	3	0	67	70	923	927	0.34232676	0.03304624	0.0133554805	0.0035443197	0.025677148
0.65	21	0.00139	0.72611	0.24393	0.02857	0.0	100000	1088	4	88	2	0	4	2	84	86	1086	1088	0.25363457	0.020009905	0.013148142	0.003601516	0.03877756
0.65	22	0.0	0.7495	0.21096	0.03954	0.0	100000	866	0	102	0	0	0	0	102	102	866	866	0.2519768	0.024210518	0.014848616	0.003635936	NaN
0.65	23	0.0	0.68387	0.26994	0.04619	0.0	100000	957	0	70	0	0	0	0	70	70	957	956	0.35355037	0.02853354	0.012806191	0.0036017217	NaN
0.65	24	0.00016	0.67653	0.29337	0.02994	0.0	100000	1021	1	68	1	0	1	0	67	68	1020	1020	0.2835651	0.021185156	0.0130998185	0.0034513983	0.04425425
0.65	25	0.00138	0.6482	0.31372	0.0367	0.0	100000	1106	2	66	2	0	2	0	64	66	1104	1106	0.2986725	0.022628123	0.01212575	0.0035351922	0.03187053
0.65	26	0.0	0.72116	0.25594	0.0229	0.0	100000	966	0	60	0	0	0	0	60	60	966	966	0.26003215	0.018772695	0.013125073	0.003522549	NaN
0.65	27	0.00346	0.67717	0.27909	0.04028	0.0	100000	1159	4	93	4	0	4	0	89	93	1155	1159	0.3102376	0.024975132	0.013012844	0.0036048659	0.031272523
0.65	28	0.00025	0.67366	0.28066	0.04543	0.0	100000	1030	2	63	3	0	2	0	61	63	1027	1030	0.3546997	0.027839176	0.012309024	0.0035180785	0.044319972
0.65	29	0.00279	0.66441	0.28265	0.05015	0.0	100000	1065	4	103	3	0	4	1	99	102	1062	1065	0.33992013	0.029022424	0.0126439845	0.0035534634	0.02947768
0.65	30	0.00014	0.67307	0.29211	0.03468	0.0	100000	1022	2	66	1	0	2	1	64	65	1021	1022	0.29904646	0.022691892	0.012784402	0.003479521	0.054714285
0.7	1	0.00077	0.70714	0.22947	0.06262	0.0	100000	818	1	83	1	0	1	0	82	83	817	818	0.35097554	0.03501782	0.013933725	0.0034659193	0.025688488
0.7	2	1.0e-5	0.67168	0.31301	0.0153	0.0	100000	1080	1	30	0	0	1	1	29	29	1080	1080	0.2994269	0.016178137	0.01177737	0.003487963	0.056
0.7	3	0.00051	0.71503	0.25262	0.03184	0.0	100000	1014	3	67	2	0	3	1	64	66	1012	1014	0.32909864	0.022894783	0.012840203	0.003489335	0.044353645
0.7	4	0.00021	0.72009	0.23776	0.04194	0.0	100000	1050	1	111	2	0	1	0	110	111	1048	1050	0.28068674	0.024792548	0.013605686	0.0036500525	0.047337692
0.7	5	0.00095	0.73277	0.21729	0.04899	0.0	100000	789	2	73	3	0	2	0	71	73	786	788	0.33153948	0.029874833	0.014357252	0.0034952173	0.027432263
0.7	6	0.00106	0.7094	0.2289	0.06064	0.0	100000	870	1	121	1	0	1	0	120	121	869	870	0.32345623	0.033792384	0.015116449	0.0035062497	0.032509457
0.7	7	0.0014	0.71603	0.22277	0.0598	0.0	100000	903	3	121	3	0	3	0	118	121	900	903	0.32872257	0.03381798	0.015084351	0.0034643495	0.041402075
0.7	8	0.00113	0.70425	0.25284	0.04178	0.0	100000	908	2	71	2	0	2	1	69	70	906	908	0.3199791	0.026578406	0.013802725	0.0035393373	0.034355927
0.7	9	0.00035	0.74087	0.21047	0.04831	0.0	100000	905	2	113	2	0	2	1	111	112	903	904	0.31485507	0.029279243	0.014805575	0.0035789683	0.048176892
0.7	10	0.0	0.66203	0.29789	0.04008	0.0	100000	1109	0	65	0	0	0	0	65	65	1109	1109	0.35355812	0.025339346	0.011641728	0.0035349305	NaN
0.7	11	0.00084	0.74307	0.20884	0.04725	0.0	100000	917	3	72	4	0	3	0	69	72	913	917	0.32141694	0.028615477	0.014108153	0.0034726702	0.037976447
0.7	12	0.0	0.71331	0.25247	0.03422	0.0	100000	1003	0	62	0	0	0	0	62	62	1003	1003	0.31993103	0.023796232	0.013315165	0.0036274074	NaN
0.7	13	0.00072	0.68325	0.25581	0.06022	0.0	100000	959	2	61	2	0	2	0	59	61	957	959	0.3418826	0.033284057	0.013529769	0.003446725	0.03922219
0.7	14	0.00048	0.72921	0.22677	0.04354	0.0	100000	994	6	76	3	0	6	4	69	72	990	994	0.30597848	0.026610777	0.013917536	0.0036741956	0.043877397
0.7	15	0.00157	0.67793	0.29291	0.02759	0.0	100000	1091	4	58	5	1	3	0	55	58	1086	1090	0.35838374	0.021502335	0.011950651	0.0035497823	0.03683155
0.7	16	0.00037	0.70068	0.25735	0.0416	0.0	100000	948	2	105	3	0	2	0	103	105	945	948	0.31053165	0.025872385	0.013537717	0.0035296713	0.03638519
0.7	17	0.00017	0.68111	0.29685	0.02187	0.0	100000	951	1	45	1	0	1	0	44	45	950	951	0.30164728	0.018856639	0.012534268	0.0034076949	0.03788235
0.7	18	1.0e-5	0.67239	0.29481	0.03279	0.0	100000	1106	1	62	1	0	1	0	61	62	1105	1106	0.34464398	0.022521762	0.01160886	0.0034934175	0.050000004
0.7	19	4.0e-5	0.69492	0.26114	0.0439	0.0	100000	1122	1	79	1	0	1	0	78	79	1121	1122	0.29694644	0.02494772	0.012476095	0.003569088	0.033512022
0.7	20	0.0	0.70049	0.27252	0.02699	0.0	100000	1076	0	52	0	0	0	0	52	52	1076	1075	0.27493775	0.019344848	0.012262263	0.003583933	NaN
0.7	21	0.00439	0.6997	0.23422	0.06169	0.0	100000	1021	2	94	1	0	2	0	92	94	1020	1021	0.33105066	0.033676088	0.014148733	0.0035912544	0.025066802
0.7	22	0.00048	0.72172	0.23658	0.04122	0.0	100000	840	2	63	2	0	2	0	61	63	838	840	0.3379529	0.026847742	0.013495085	0.0034835304	0.046292678
0.7	23	0.0	0.71642	0.24497	0.03861	0.0	100000	1016	0	97	0	0	0	0	97	97	1016	1016	0.31395385	0.025276791	0.013690683	0.0034707221	NaN
0.7	24	5.0e-5	0.72486	0.25085	0.02424	0.0	100000	1166	1	87	1	0	1	0	86	87	1165	1165	0.267118	0.019839896	0.013706226	0.0036885582	0.042
0.7	25	0.0	0.73166	0.24216	0.02618	0.0	100000	1042	0	82	1	0	0	0	82	82	1041	1041	0.24991687	0.019861892	0.013680395	0.0035781127	NaN
0.7	26	0.00023	0.69415	0.27414	0.03148	0.0	100000	974	2	68	1	0	2	1	66	67	973	973	0.28077984	0.021999821	0.01360032	0.0034766332	0.04522261
0.7	27	0.00038	0.69131	0.2405	0.06781	0.0	100000	897	3	70	2	0	3	1	67	69	895	896	0.3548318	0.03693876	0.013840718	0.0034854212	0.047281705
0.7	28	0.00012	0.67637	0.28967	0.03384	0.0	100000	1059	1	65	2	0	1	0	64	65	1057	1059	0.2936028	0.022336949	0.012853041	0.0035043913	0.047842015
0.7	29	0.00173	0.69598	0.24246	0.05983	0.0	100000	883	5	111	3	0	5	1	106	110	880	883	0.3463943	0.034366507	0.014542484	0.0033775032	0.037355073
0.7	30	0.0004	0.71414	0.24863	0.03683	0.0	100000	994	2	64	2	0	2	0	62	64	992	994	0.30651075	0.024044521	0.013255729	0.0035147432	0.038555477
0.75	1	0.00111	0.6996	0.24382	0.05547	0.0	100000	857	1	103	1	0	1	0	102	103	856	856	0.33987322	0.032448746	0.014417363	0.0034405238	0.027893193
0.75	2	0.00021	0.65524	0.30296	0.04159	0.0	100000	1103	1	48	1	0	1	0	47	48	1102	1102	0.3231283	0.02441319	0.011470934	0.0034505841	0.034476165
0.75	3	0.00022	0.7292	0.21164	0.05894	0.0	100000	803	2	79	2	0	2	1	77	78	801	803	0.34972817	0.035085622	0.015403235	0.0034838852	0.045636345
0.75	4	0.00027	0.75054	0.191	0.05819	0.0	100000	743	2	86	3	1	1	0	85	86	740	742	0.3508799	0.035990555	0.016558154	0.0034357947	0.057118677
0.75	5	0.00043	0.70888	0.25082	0.03987	0.0	100000	988	2	54	2	0	2	0	52	54	986	988	0.34874746	0.026633125	0.0132806655	0.0034727505	0.05586155
0.75	6	5.0e-5	0.70846	0.26206	0.02943	0.0	100000	1070	3	83	2	0	3	2	80	81	1068	1070	0.30874687	0.022050727	0.013369088	0.0035867575	0.04
0.75	7	9.0e-5	0.66866	0.28567	0.04558	0.0	100000	1171	1	44	2	0	1	0	43	44	1169	1171	0.40306658	0.030159753	0.012374035	0.0035435888	0.049555555
0.75	8	0.00089	0.69414	0.25552	0.04945	0.0	100000	950	2	76	2	0	2	0	74	76	948	949	0.3508217	0.03061369	0.01397146	0.0035694558	0.03768912
0.75	9	0.00206	0.73808	0.21263	0.04723	0.0	100000	816	2	62	2	0	2	0	60	62	814	816	0.32375202	0.029666077	0.015108237	0.003437744	0.028010875
0.75	10	0.00023	0.63869	0.31084	0.05024	0.0	100000	1036	2	57	2	0	2	0	55	57	1034	1035	0.35673738	0.029812388	0.012543933	0.003373177	0.047483295
0.75	11	0.0002	0.67692	0.28572	0.03716	0.0	100000	1116	1	95	1	0	1	0	94	95	1115	1115	0.29996204	0.02466864	0.014063473	0.0035102125	0.04689997
0.75	12	0.00027	0.75719	0.19502	0.04752	0.0	100000	871	1	42	1	0	1	0	41	42	870	871	0.3751627	0.030402947	0.013222348	0.0035446836	0.043277495
0.75	13	2.0e-5	0.74707	0.20282	0.05009	0.0	100000	848	1	66	0	0	1	0	65	66	848	848	0.34284088	0.032179505	0.015827684	0.0035600357	0.031000003
0.75	14	0.00064	0.73621	0.22051	0.04264	0.0	100000	790	3	75	2	0	3	1	72	74	788	790	0.32867476	0.028479636	0.0151250735	0.0035191732	0.024437452
0.75	15	0.00044	0.72744	0.23333	0.03879	0.0	100000	846	1	38	2	0	1	0	37	38	844	845	0.37315118	0.028434131	0.014544549	0.003436932	0.027681796
0.75	16	0.00023	0.71416	0.21723	0.06838	0.0	100000	1038	2	81	2	0	2	0	79	81	1036	1038	0.37469345	0.03886183	0.014257926	0.0036743013	0.04730432
0.75	17	0.0	0.74162	0.21436	0.04402	0.0	100000	851	0	54	0	0	0	0	54	54	851	851	0.33257625	0.028928433	0.014974387	0.0034519946	NaN
0.75	18	0.00074	0.68102	0.2597	0.05854	0.0	100000	943	2	106	3	0	2	0	103	106	939	943	0.3572151	0.034313884	0.01425798	0.0034730288	0.028600384
0.75	19	0.0	0.76075	0.16429	0.07496	0.0	100000	663	0	147	0	0	0	0	147	147	663	663	0.32845068	0.04152096	0.018296205	0.003549262	NaN
0.75	20	0.00281	0.71994	0.22209	0.05516	0.0	100000	920	3	83	4	0	3	0	79	83	915	919	0.3599689	0.033336468	0.014283854	0.0036153945	0.030784095
0.75	21	0.00012	0.69582	0.26798	0.03608	0.0	100000	1067	2	70	2	0	2	1	68	69	1065	1067	0.37359855	0.027073128	0.014111385	0.0035467825	0.055681024
0.75	22	7.0e-5	0.70419	0.25723	0.03851	0.0	100000	921	3	60	1	0	3	2	57	58	920	920	0.3386386	0.026013665	0.013517029	0.0034130805	0.039149158
0.75	23	0.00477	0.69247	0.26382	0.03894	0.0	100000	986	3	76	3	0	3	0	73	76	983	986	0.34918025	0.02676333	0.013710225	0.00344083	0.027857574
0.75	24	0.00183	0.73881	0.20625	0.05311	0.0	100000	852	4	83	2	0	4	2	79	81	850	852	0.35093558	0.032915603	0.015101228	0.0035399362	0.02950887
0.75	25	0.0	0.76841	0.1965	0.03509	0.0	100000	989	0	62	0	0	0	0	62	62	989	989	0.3222354	0.024865288	0.014061284	0.0036509787	NaN
0.75	26	0.0	0.71678	0.22909	0.05413	0.0	100000	1027	0	90	0	0	0	0	90	90	1027	1027	0.3415726	0.032069705	0.014378283	0.0035901924	NaN
0.75	27	9.0e-5	0.71572	0.23754	0.04665	0.0	100000	936	2	115	1	0	2	1	113	114	935	936	0.30725473	0.028350657	0.01473263	0.0035647175	0.055573378
0.75	28	0.00028	0.72414	0.21207	0.06351	0.0	100000	937	1	95	1	0	1	0	94	95	936	937	0.36703143	0.037749574	0.015453387	0.0036140543	0.03714283
0.75	29	0.00116	0.74796	0.15895	0.09193	0.0	100000	725	6	104	4	0	6	2	98	102	721	725	0.39068687	0.050354302	0.015978321	0.0035901165	0.041001085
0.75	30	0.00069	0.6652	0.29083	0.04328	0.0	100000	1033	2	59	2	0	2	0	57	59	1031	1033	0.33446768	0.026154941	0.012219639	0.0034675945	0.043015044
0.8	1	0.00013	0.7726	0.17747	0.0498	0.0	100000	743	1	87	1	0	1	0	86	87	742	743	0.3725178	0.033747643	0.016023027	0.0035511802	0.042479422
0.8	2	0.00108	0.73692	0.22791	0.03409	0.0	100000	975	2	81	2	0	2	0	79	81	973	975	0.31614414	0.024763025	0.014501954	0.0035208552	0.024279568
0.8	3	0.00245	0.75669	0.21637	0.02449	0.0	100000	888	1	29	1	0	1	0	28	29	887	888	0.34906784	0.022099694	0.01389937	0.003502138	0.025298586
0.8	4	0.0002	0.71875	0.23134	0.04971	0.0	100000	1011	1	80	2	0	1	0	79	80	1009	1011	0.36097118	0.032361537	0.015189425	0.0035762554	0.044599973
0.8	5	0.00306	0.70673	0.21479	0.07542	0.0	100000	817	6	61	3	0	6	3	55	58	814	817	0.38433924	0.04343731	0.015662124	0.0034917763	0.026615253
0.8	6	0.0	0.71101	0.25077	0.03822	0.0	100000	839	0	57	1	0	0	0	57	57	838	838	0.3543158	0.027858544	0.014904213	0.00337834	NaN
0.8	7	0.0	0.75772	0.20933	0.03295	0.0	100000	924	0	94	0	0	0	0	94	94	924	924	0.33312103	0.025874643	0.015423039	0.0036686365	NaN
0.8	8	0.00038	0.79504	0.17195	0.03263	0.0	100000	697	2	74	1	0	2	1	71	73	695	697	0.33524245	0.026535317	0.016140178	0.0034030394	0.044738382
0.8	9	0.00035	0.68537	0.22701	0.08727	0.0	100000	802	2	86	2	0	2	0	84	86	800	801	0.3894667	0.04783321	0.015220388	0.0034756558	0.03960581
0.8	10	0.00389	0.7706	0.15612	0.06939	0.0	100000	696	2	96	2	0	2	0	94	96	694	695	0.3458487	0.039809015	0.017016733	0.003502888	0.02786234
0.8	11	0.0	0.71668	0.2286	0.05472	0.0	100000	811	0	42	0	0	0	0	42	42	811	811	0.38367805	0.03503501	0.014880508	0.0034708795	NaN
0.8	12	0.0	0.74627	0.22869	0.02504	0.0	100000	875	0	64	0	0	0	0	64	64	875	875	0.24426867	0.020381331	0.014635601	0.0035097282	NaN
0.8	13	0.00057	0.76068	0.18202	0.05673	0.0	100000	700	2	67	2	0	2	0	65	67	698	700	0.3551487	0.03591866	0.016744202	0.0035238124	0.046491794
0.8	14	0.0	0.6691	0.27537	0.05553	0.0	100000	863	0	129	1	0	0	0	129	129	862	863	0.3056941	0.031045903	0.014915152	0.0033934955	NaN
0.8	15	5.0e-5	0.73784	0.21658	0.04553	0.0	100000	765	1	55	0	0	1	0	54	55	765	765	0.37965962	0.03194403	0.015379169	0.0034396627	0.033608012
0.8	16	0.00076	0.75846	0.20867	0.03211	0.0	100000	893	1	55	1	0	1	0	54	55	892	893	0.34533304	0.025635578	0.015044869	0.003552252	0.034001336
0.8	17	0.00017	0.74602	0.19313	0.06068	0.0	100000	770	2	124	0	0	2	2	121	122	770	770	0.3289921	0.03620614	0.017315008	0.0034995712	0.058832232
0.8	18	0.0001	0.73774	0.19445	0.06771	0.0	100000	709	2	118	2	0	2	0	116	118	707	708	0.36535683	0.040759616	0.017222585	0.0034913302	0.0472
0.8	19	0.0002	0.73611	0.21393	0.04976	0.0	100000	853	1	71	2	0	1	0	70	71	851	853	0.31555235	0.030494452	0.0155861685	0.0034833346	0.055802405
0.8	20	0.00041	0.79343	0.15335	0.05281	0.0	100000	584	1	89	2	0	1	0	87	89	582	584	0.35915026	0.036615588	0.018653812	0.003536412	0.045171678
0.8	21	0.0	0.75748	0.18161	0.06091	0.0	100000	868	0	124	0	0	0	0	123	124	868	868	0.3512769	0.036348954	0.015951281	0.0035774484	NaN
0.8	22	0.0	0.71521	0.23459	0.0502	0.0	100000	895	0	80	0	0	0	0	80	80	895	894	0.34136346	0.03200507	0.015685966	0.0034976515	NaN
0.8	23	0.00034	0.70035	0.21587	0.08344	0.0	100000	968	7	93	4	0	7	3	86	90	964	968	0.3777856	0.045518514	0.015311105	0.0035452773	0.047011055
0.8	24	0.00162	0.71888	0.20393	0.07557	0.0	100000	829	2	117	1	0	2	1	115	116	828	829	0.3432171	0.040435746	0.015719352	0.0034825476	0.02474136
0.8	25	0.0	0.67278	0.26484	0.06238	0.0	100000	852	0	109	0	0	0	0	109	109	852	851	0.35843825	0.03611253	0.014695042	0.0034246987	NaN
0.8	26	0.00088	0.64341	0.30803	0.04768	0.0	100000	1114	1	47	1	0	1	0	46	47	1113	1114	0.3918434	0.030169453	0.012085577	0.0034773278	0.031138057
0.8	27	0.00016	0.78777	0.16849	0.04358	0.0	100000	797	1	83	1	0	1	0	82	83	796	797	0.3360028	0.031230485	0.01736526	0.0035656036	0.047002736
0.8	28	0.0	0.76523	0.18413	0.05064	0.0	100000	697	0	117	0	0	0	0	117	117	697	697	0.32636955	0.03404977	0.018474545	0.0034991857	NaN
0.8	29	0.00164	0.77129	0.15777	0.0693	0.0	100000	724	2	137	2	0	2	0	135	137	722	724	0.36121386	0.042320825	0.018619858	0.0036170827	0.031098044
0.8	30	0.0	0.78556	0.17353	0.04091	0.0	100000	828	0	83	0	0	0	0	83	83	828	828	0.35004142	0.029803762	0.016174087	0.0036935585	NaN
0.85	1	1.0e-5	0.74072	0.20777	0.0515	0.0	100000	787	1	111	1	0	1	0	110	111	786	786	0.2903901	0.030920578	0.016845012	0.0034297358	0.028
0.85	2	0.0	0.71436	0.25444	0.0312	0.0	100000	832	0	69	0	0	0	0	69	69	832	832	0.273663	0.023887098	0.01585767	0.0034275	NaN
0.85	3	0.0	0.75825	0.22535	0.0164	0.0	100000	829	0	47	0	0	0	0	47	47	829	828	0.26016718	0.019902	0.015901854	0.0034159154	NaN
0.85	4	0.0	0.76157	0.21281	0.02562	0.0	100000	895	0	67	0	0	0	0	67	67	895	895	0.35672835	0.024252677	0.015530259	0.0034205657	NaN
0.85	5	0.0	0.71904	0.22923	0.05173	0.0	100000	887	0	109	0	0	0	0	109	109	887	887	0.3388615	0.034782972	0.01822972	0.0035182203	NaN
0.85	6	0.0	0.78121	0.17497	0.04382	0.0	100000	684	0	92	0	0	0	0	92	92	684	684	0.35028222	0.032722827	0.018197179	0.0034402763	NaN
0.85	7	0.0	0.80652	0.16142	0.03206	0.0	100000	675	0	177	0	0	0	0	176	177	675	675	0.25118348	0.027529761	0.020139694	0.0034671668	NaN
0.85	8	0.0	0.79263	0.15757	0.0498	0.0	100000	704	0	134	0	0	0	0	134	134	704	704	0.28030342	0.032953337	0.02001189	0.0035806966	NaN
0.85	9	0.0	0.74945	0.22459	0.02596	0.0	100000	812	0	54	0	0	0	0	54	54	812	812	0.35471913	0.023770496	0.014972907	0.0034003158	NaN
0.85	10	5.0e-5	0.76789	0.2053	0.02676	0.0	100000	864	3	52	2	0	3	2	49	50	862	863	0.3061193	0.023083389	0.01532005	0.0034715766	0.0528
0.85	11	0.0	0.79076	0.17478	0.03446	0.0	100000	667	0	51	0	0	0	0	51	51	667	666	0.35288748	0.02815406	0.016584016	0.0034930152	NaN
0.85	12	0.00043	0.7188	0.25735	0.02342	0.0	100000	883	1	97	1	0	1	0	96	97	882	883	0.3028772	0.022148512	0.015425517	0.0033852418	0.026837932
0.85	13	0.0	0.71633	0.21692	0.06675	0.0	100000	711	0	161	0	0	0	0	161	161	711	711	0.3254025	0.039201144	0.01875858	0.0033321572	NaN
0.85	14	0.0	0.8313	0.11158	0.05712	0.0	100000	508	0	157	0	0	0	0	157	157	508	507	0.320855	0.039434142	0.02241789	0.0035248117	NaN
0.85	15	0.00023	0.79466	0.16624	0.03887	0.0	100000	676	1	137	1	0	1	0	135	137	675	676	0.2472137	0.02828049	0.019444028	0.00357032	0.0544419
0.85	16	0.0	0.73051	0.24281	0.02668	0.0	100000	911	0	38	1	0	0	0	38	38	910	911	0.3796717	0.024170324	0.014443171	0.0034767387	NaN
0.85	17	6.0e-5	0.807	0.16599	0.02695	0.0	100000	745	1	85	2	0	1	0	84	85	743	745	0.2788371	0.024976352	0.017960988	0.0035532713	0.041666668
0.85	18	0.0	0.74984	0.22977	0.02039	0.0	100000	839	0	43	0	0	0	0	43	43	839	839	0.2648514	0.020318368	0.015232557	0.003512293	NaN
0.85	19	0.0	0.77918	0.21204	0.00878	0.0	100000	871	0	36	1	0	0	0	36	36	870	871	0.27083093	0.017423626	0.015185776	0.0035875044	NaN
0.85	20	0.0	0.75735	0.21155	0.0311	0.0	100000	830	0	92	0	0	0	0	92	92	830	830	0.30413142	0.026066044	0.017160619	0.003534872	NaN
0.85	21	0.0	0.77098	0.18708	0.04194	0.0	100000	779	0	113	0	0	0	0	113	113	779	779	0.32076424	0.02985055	0.017133476	0.003505801	NaN
0.85	22	0.0	0.71104	0.22688	0.06208	0.0	100000	814	0	97	0	0	0	0	97	97	814	814	0.33876902	0.037563663	0.017663093	0.0034700583	NaN
0.85	23	0.00029	0.76261	0.19309	0.04401	0.0	100000	743	2	94	2	0	2	0	92	94	741	743	0.31684855	0.031097697	0.01797103	0.0035288627	0.06345339
0.85	24	0.0	0.77858	0.17489	0.04653	0.0	100000	618	0	119	0	0	0	0	119	119	618	618	0.2941499	0.03247691	0.01972757	0.0034791213	NaN
0.85	25	0.0	0.76512	0.2222	0.01268	0.0	100000	908	0	42	1	0	0	0	42	42	907	908	0.32545462	0.019518679	0.015600164	0.0035536566	NaN
0.85	26	0.0	0.83482	0.14363	0.02155	0.0	100000	646	0	60	0	0	0	0	60	60	646	646	0.2927369	0.02343886	0.017527234	0.0036157838	NaN
0.85	27	0.0	0.72642	0.23747	0.03611	0.0	100000	928	0	89	0	0	0	0	89	89	928	928	0.28517103	0.02552772	0.015815469	0.003571346	NaN
0.85	28	0.0	0.77221	0.21449	0.0133	0.0	100000	806	0	39	0	0	0	0	39	39	806	806	0.28334188	0.0187844	0.015220713	0.0034029344	NaN
0.85	29	0.0	0.81939	0.14497	0.03564	0.0	100000	583	0	63	0	0	0	0	63	63	583	582	0.3557763	0.030795915	0.018797684	0.003569241	NaN
0.85	30	0.0	0.80938	0.15155	0.03907	0.0	100000	596	0	94	1	0	0	0	93	94	595	596	0.3079541	0.030899731	0.019665878	0.0034674627	NaN
0.9	1	0.0	0.82993	0.1631	0.00697	0.0	100000	602	0	77	0	0	0	0	77	77	602	602	0.16616844	0.02018762	0.019165061	0.0034568289	NaN
0.9	2	0.0	0.80692	0.19121	0.00187	0.0	100000	801	0	24	0	0	0	0	24	24	801	801	0.14759919	0.01649115	0.016245745	0.0034631882	NaN
0.9	3	0.0	0.86781	0.12552	0.00667	0.0	100000	496	0	61	0	0	0	0	61	61	496	496	0.19577557	0.022117428	0.020961808	0.0034332208	NaN
0.9	4	0.0	0.86777	0.12725	0.00498	0.0	100000	544	0	45	0	0	0	0	45	45	544	544	0.16039558	0.021201191	0.020514635	0.0033637355	NaN
0.9	5	0.0	0.82718	0.16922	0.0036	0.0	100000	628	0	50	0	0	0	0	50	50	628	628	0.18380521	0.01984964	0.019261867	0.0035160647	NaN
0.9	6	0.0	0.77344	0.22369	0.00287	0.0	100000	737	0	37	1	0	0	0	37	37	736	737	0.15097094	0.018200804	0.017818714	0.0033184548	NaN
0.9	7	0.0	0.82148	0.17309	0.00543	0.0	100000	643	0	43	0	0	0	0	43	43	643	643	0.16175969	0.02043226	0.01967013	0.0034708267	NaN
0.9	8	0.0	0.85321	0.14538	0.00141	0.0	100000	598	0	21	0	0	0	0	21	21	598	597	0.14243016	0.019866373	0.019697368	0.0034608028	NaN
0.9	9	0.0	0.88056	0.11691	0.00253	0.0	100000	541	0	48	0	0	0	0	48	48	541	540	0.14585236	0.022628622	0.022326268	0.0035753616	NaN
0.9	10	0.0	0.83544	0.16198	0.00258	0.0	100000	719	0	29	0	0	0	0	29	29	719	719	0.1470931	0.018291231	0.01796418	0.0035103553	NaN
0.9	11	0.0	0.80778	0.19048	0.00174	0.0	100000	806	0	33	0	0	0	0	33	33	806	806	0.14165424	0.016465949	0.016251963	0.0035330397	NaN
0.9	12	0.0	0.87844	0.11225	0.00931	0.0	100000	476	0	62	0	0	0	0	62	62	476	476	0.18353988	0.022871967	0.021371473	0.003541223	NaN
0.9	13	0.0	0.82877	0.16728	0.00395	0.0	100000	754	0	47	0	0	0	0	47	47	754	754	0.14900972	0.018974168	0.018456943	0.0036400391	NaN
0.9	14	0.0	0.78301	0.2146	0.00239	0.0	100000	882	0	51	0	0	0	0	51	51	882	882	0.14009583	0.016785912	0.016493147	0.0034254058	NaN
0.9	15	0.0	0.83143	0.16326	0.00531	0.0	100000	730	0	43	0	0	0	0	43	43	730	730	0.18909168	0.019661138	0.01876867	0.0035652914	NaN
0.9	16	0.0	0.83251	0.16212	0.00537	0.0	100000	609	0	71	0	0	0	0	71	71	609	609	0.1535975	0.02000251	0.019285902	0.0034005295	NaN
0.9	17	0.0	0.77501	0.21688	0.00811	0.0	100000	698	0	60	0	0	0	0	60	60	698	698	0.19559796	0.020241652	0.018809993	0.0033600728	NaN
0.9	18	0.0	0.812	0.18654	0.00146	0.0	100000	679	0	36	0	0	0	0	36	36	679	679	0.14211363	0.01761785	0.017436992	0.003401971	NaN
0.9	19	0.0	0.85174	0.14305	0.00521	0.0	100000	498	0	48	0	0	0	0	48	48	498	498	0.16356485	0.020211816	0.019469839	0.0032862122	NaN
0.9	20	0.0	0.79858	0.19847	0.00295	0.0	100000	863	0	24	0	0	0	0	24	24	863	862	0.17969333	0.016981933	0.016500656	0.0034543604	NaN
0.9	21	0.0	0.76873	0.22738	0.00389	0.0	100000	821	0	45	0	0	0	0	45	45	821	821	0.16523291	0.016824083	0.016245278	0.0034108232	NaN
0.9	22	0.0	0.84622	0.14816	0.00562	0.0	100000	550	0	53	0	0	0	0	53	53	550	549	0.1564693	0.020951409	0.020196063	0.0034621342	NaN
0.9	23	0.0	0.88889	0.1075	0.00361	0.0	100000	536	0	66	0	0	0	0	66	66	536	536	0.1455719	0.022941938	0.02250336	0.0035661638	NaN
0.9	24	0.0	0.87149	0.12473	0.00378	0.0	100000	461	0	41	0	0	0	0	41	41	461	461	0.16866799	0.021594783	0.021045357	0.0033680683	NaN
0.9	25	0.0	0.81638	0.18232	0.0013	0.0	100000	688	0	16	0	0	0	0	16	16	688	688	0.14580302	0.018054226	0.017891577	0.0034208412	NaN
0.9	26	0.0	0.83076	0.16667	0.00257	0.0	100000	615	0	35	1	0	0	0	35	35	614	615	0.15011853	0.019451644	0.019118428	0.003451524	NaN
0.9	27	0.0	0.86445	0.13091	0.00464	0.0	100000	643	0	70	0	0	0	0	70	70	643	643	0.15009372	0.02103656	0.02044005	0.0036328468	NaN
0.9	28	0.0	0.80354	0.19476	0.0017	0.0	100000	770	0	8	0	0	0	0	8	8	770	770	0.19493306	0.017376553	0.017080018	0.0035139015	NaN
0.9	29	0.0	0.79646	0.2006	0.00294	0.0	100000	959	0	32	0	0	0	0	32	32	959	958	0.14572561	0.01800089	0.017627893	0.0036108338	NaN
0.9	30	0.0	0.77815	0.21682	0.00503	0.0	100000	846	0	56	1	0	0	0	56	56	845	846	0.1737051	0.017991064	0.017205266	0.0035284504	NaN
0.95	1	0.0	0.80022	0.19969	9.0e-5	0.0	100000	839	0	4	0	0	0	0	4	4	839	839	0.11088887	0.017234443	0.017231634	0.0034894282	NaN
0.95	2	0.0	0.88686	0.11299	0.00015	0.0	100000	507	0	7	1	0	0	0	7	7	506	507	0.12066667	0.020507224	0.0204996	0.0035328711	NaN
0.95	3	0.0	0.80104	0.19891	5.0e-5	0.0	100000	842	0	5	0	0	0	0	5	5	842	842	0.11479999	0.015745783	0.01574021	0.0034810877	NaN
0.95	4	0.0	0.74706	0.2517	0.00124	0.0	100000	965	0	12	0	0	0	0	12	12	965	965	0.14959943	0.015287382	0.015120335	0.0033941842	NaN
0.95	5	0.0	0.84029	0.1595	0.00021	0.0	100000	644	0	11	0	0	0	0	11	11	644	644	0.12610729	0.017393114	0.017372385	0.0034112334	NaN
0.95	6	0.0	0.86304	0.13664	0.00032	0.0	100000	572	0	7	0	0	0	0	7	7	572	572	0.13875967	0.019604912	0.019571194	0.0035605722	NaN
0.95	7	0.0	0.92278	0.07621	0.00101	0.0	100000	274	0	23	0	0	0	0	23	23	274	273	0.13723055	0.024558477	0.02445298	0.003217591	NaN
0.95	8	0.0	0.84077	0.15906	0.00017	0.0	100000	590	0	6	0	0	0	0	6	6	590	590	0.13223527	0.018730588	0.018713048	0.0032946845	NaN
0.95	9	0.0	0.79895	0.2007	0.00035	0.0	100000	774	0	10	1	0	0	0	10	10	773	774	0.12994964	0.01708923	0.0170511	0.003474751	NaN
0.95	10	0.0	0.85114	0.14872	0.00014	0.0	100000	573	0	5	0	0	0	0	5	5	573	573	0.13457142	0.016893564	0.016879503	0.0033788034	NaN
0.95	11	0.0	0.85935	0.14015	0.0005	0.0	100000	523	0	15	0	0	0	0	15	15	523	523	0.13653624	0.019863384	0.019810878	0.0033495172	NaN
0.95	12	0.0	0.78185	0.218	0.00015	0.0	100000	781	0	4	0	0	0	0	4	4	781	780	0.13946663	0.016425444	0.016408563	0.003457629	NaN
0.95	13	0.0	0.8512	0.1477	0.0011	0.0	100000	671	0	21	0	0	0	0	21	21	671	671	0.14410883	0.019204494	0.019070668	0.003459536	NaN
0.95	14	0.0	0.85659	0.14316	0.00025	0.0	100000	526	0	6	0	0	0	0	6	6	526	526	0.13456002	0.018183924	0.01815427	0.0033803643	NaN
0.95	15	0.0	0.8004	0.19954	6.0e-5	0.0	100000	756	0	3	0	0	0	0	3	3	756	756	0.12166666	0.015442939	0.01543881	0.0034417328	NaN
0.95	16	0.0	0.80051	0.19942	7.0e-5	0.0	100000	770	0	5	0	0	0	0	5	5	770	770	0.1265714	0.016201448	0.01619233	0.0034362033	NaN
0.95	17	0.0	0.73988	0.25991	0.00021	0.0	100000	915	0	4	0	0	0	0	4	4	915	915	0.13066666	0.014913342	0.014890862	0.003426822	NaN
0.95	18	0.0	0.83549	0.16418	0.00033	0.0	100000	635	0	6	1	0	0	0	6	6	634	635	0.13836959	0.018453423	0.01841865	0.0034338688	NaN
0.95	19	0.0	0.8311	0.16841	0.00049	0.0	100000	644	0	12	0	0	0	0	12	12	644	643	0.13352704	0.01810674	0.018053321	0.0034707498	NaN
0.95	20	0.0	0.82994	0.16956	0.0005	0.0	100000	812	0	15	0	0	0	0	15	15	812	812	0.1308448	0.01806869	0.018016959	0.003480239	NaN
0.95	21	0.0	0.80847	0.19105	0.00048	0.0	100000	709	0	16	0	0	0	0	16	16	709	708	0.14241664	0.017768642	0.017710852	0.0033834195	NaN
0.95	22	0.0	0.82699	0.17283	0.00018	0.0	100000	694	0	4	0	0	0	0	4	4	694	694	0.128	0.017328922	0.017310845	0.0033478613	NaN
0.95	23	0.0	0.81973	0.1798	0.00047	0.0	100000	709	0	16	0	0	0	0	16	16	709	708	0.13038297	0.019295346	0.019249061	0.003321722	NaN
0.95	24	0.0	0.76547	0.23453	0.0	0.0	100000	800	0	0	1	0	0	0	0	0	799	800	NaN	0.014871588	0.014871517	0.0034074136	NaN
0.95	25	0.0	0.82203	0.1775	0.00047	0.0	100000	679	0	17	0	0	0	0	17	17	679	678	0.12698463	0.018576156	0.018531838	0.003425281	NaN
0.95	26	0.0	0.87782	0.12153	0.00065	0.0	100000	400	0	21	0	0	0	0	21	21	400	400	0.13719998	0.02231832	0.022252245	0.0033971814	NaN
0.95	27	0.0	0.84125	0.15845	0.0003	0.0	100000	615	0	5	1	0	0	0	5	5	614	615	0.13239999	0.018879134	0.018848114	0.0033805629	NaN
0.95	28	0.0	0.82105	0.17873	0.00022	0.0	100000	732	0	8	0	0	0	0	8	8	732	732	0.12664764	0.018687593	0.018669257	0.003442434	NaN
0.95	29	0.0	0.86748	0.13252	0.0	0.0	100000	499	0	0	0	0	0	0	0	0	499	499	NaN	0.018919246	0.018924981	0.0035853602	NaN
0.95	30	0.0	0.87023	0.12914	0.00063	0.0	100000	458	0	17	0	0	0	0	17	17	458	458	0.13765505	0.019356707	0.019286448	0.003372744	NaN
1.0	1	0.0	0.82756	0.17243	1.0e-5	0.0	100000	562	0	1	0	0	0	0	1	1	562	561	0.12799999	0.017872503	0.017873831	0.003307001	NaN
1.0	2	0.0	0.79914	0.20085	1.0e-5	0.0	100000	828	0	1	1	0	0	0	1	1	827	828	0.132	0.015648028	0.01564325	0.0034646043	NaN
1.0	3	0.0	0.88383	0.11596	0.00021	0.0	100000	506	0	2	1	0	0	0	2	2	505	506	0.14000003	0.018982513	0.018961137	0.0035165644	NaN
1.0	4	0.0	0.80734	0.1926	6.0e-5	0.0	100000	791	0	1	0	0	0	0	1	1	791	791	0.13766667	0.01484755	0.014838261	0.003453255	NaN
1.0	5	0.0	0.82401	0.17599	0.0	0.0	100000	659	0	0	0	0	0	0	0	0	659	659	NaN	0.0155546535	0.0155564975	0.0034236505	NaN
1.0	6	0.0	0.77213	0.22786	1.0e-5	0.0	100000	726	0	1	0	0	0	0	1	1	726	726	0.13199998	0.015174785	0.015168167	0.0033553715	NaN
1.0	7	0.0	0.85159	0.14841	0.0	0.0	100000	636	0	0	0	0	0	0	0	0	636	636	NaN	0.016436528	0.01644061	0.0034634548	NaN
1.0	8	0.0	0.8004	0.1996	0.0	0.0	100000	769	0	0	0	0	0	0	0	0	769	769	NaN	0.015581136	0.015579805	0.0034249017	NaN
1.0	9	0.0	0.83378	0.16621	1.0e-5	0.0	100000	619	0	1	0	0	0	0	1	1	619	619	0.124	0.01626589	0.016265955	0.0034257353	NaN
1.0	10	0.0	0.78754	0.21246	0.0	0.0	100000	633	0	0	0	0	0	0	0	0	633	633	NaN	0.016017737	0.016017342	0.0032889042	NaN
1.0	11	0.0	0.87621	0.12371	8.0e-5	0.0	100000	536	0	3	1	0	0	0	3	3	535	536	0.12724997	0.018243138	0.018238492	0.003447397	NaN
1.0	12	0.0	0.84019	0.15981	0.0	0.0	100000	605	0	0	0	0	0	0	0	0	605	605	NaN	0.016999843	0.0170021	0.0033752052	NaN
1.0	13	0.0	0.80466	0.1953	4.0e-5	0.0	100000	754	0	2	0	0	0	0	2	2	754	753	0.11700001	0.016501458	0.016500425	0.003406826	NaN
1.0	14	0.0	0.84233	0.15766	1.0e-5	0.0	100000	682	0	1	0	0	0	0	1	1	682	681	0.12599999	0.018070348	0.01807446	0.0034799764	NaN
1.0	15	0.0	0.85109	0.14891	0.0	0.0	100000	652	0	0	0	0	0	0	0	0	652	651	NaN	0.01832697	0.018330362	0.0035290392	NaN
1.0	16	0.0	0.83369	0.16625	6.0e-5	0.0	100000	633	0	3	0	0	0	0	3	3	633	633	0.13666666	0.017743673	0.017739903	0.0033784544	NaN
1.0	17	0.0	0.87153	0.12847	0.0	0.0	100000	517	0	0	0	0	0	0	0	0	517	517	NaN	0.01991294	0.019918472	0.0033950037	NaN
1.0	18	0.0	0.84916	0.15083	1.0e-5	0.0	100000	474	0	1	0	0	0	0	1	1	474	474	0.12799999	0.018976623	0.018982539	0.0033208868	NaN
1.0	19	0.0	0.79992	0.20002	6.0e-5	0.0	100000	711	0	3	0	0	0	0	3	3	711	711	0.11866667	0.016650068	0.016644668	0.003458495	NaN
1.0	20	0.0	0.82711	0.17287	2.0e-5	0.0	100000	768	0	2	0	0	0	0	2	2	768	768	0.118	0.015931474	0.015931861	0.0034816389	NaN
1.0	21	0.0	0.81415	0.18585	0.0	0.0	100000	695	0	0	0	0	0	0	0	0	695	695	NaN	0.015879553	0.015878875	0.0033384173	NaN
1.0	22	0.0	0.88917	0.11077	6.0e-5	0.0	100000	485	0	1	0	0	0	0	1	1	485	485	0.144	0.020194372	0.020188147	0.0035356192	NaN
1.0	23	0.0	0.8436	0.15634	6.0e-5	0.0	100000	751	0	2	0	0	0	0	2	2	751	751	0.13966666	0.017772414	0.01776881	0.003426337	NaN
1.0	24	0.0	0.78121	0.21879	0.0	0.0	100000	739	0	0	0	0	0	0	0	0	739	739	NaN	0.014214976	0.014213355	0.0033760634	NaN
1.0	25	0.0	0.84836	0.15164	0.0	0.0	100000	687	0	0	0	0	0	0	0	0	687	686	NaN	0.016166449	0.016165629	0.0034671074	NaN
1.0	26	0.0	0.83356	0.16644	0.0	0.0	100000	717	0	0	0	0	0	0	0	0	717	717	NaN	0.016264124	0.016265871	0.0035213283	NaN
1.0	27	0.0	0.81768	0.18231	1.0e-5	0.0	100000	666	0	1	0	0	0	0	1	1	666	666	0.126	0.017542625	0.017544461	0.0033549815	NaN
1.0	28	0.0	0.79307	0.20693	0.0	0.0	100000	726	0	0	0	0	0	0	0	0	726	726	NaN	0.015604587	0.0156071	0.0033633877	NaN
1.0	29	0.0	0.82528	0.17468	4.0e-5	0.0	100000	656	0	2	0	0	0	0	2	2	656	656	0.13300002	0.01645943	0.016458636	0.0033792548	NaN
1.0	30	0.0	0.83303	0.16696	1.0e-5	0.0	100000	701	0	1	0	0	0	0	1	1	701	701	0.098	0.016383067	0.016386596	0.0034494977	NaN
