# Supplementary material for: Coevolution of male and female mate choice can destabilize reproductive isolation
Source: Nat Commun. 2019 Nov 12;10:5122. doi: 10.1038/s41467-019-12860-9 (PMC6851176; doi:10.1038/s41467-019-12860-9)
Supplement: Supplementary file 5 — Supplementary Software 1 [file 41467_2019_12860_MOESM5_ESM.zip › CodeChoosinessCoevolution/Data/SensitivityAnalysis1DtestSensitivityAnalysisNoDrift.txt]

param	rep	percentFemale	percentMale	percentMutual	percentNoChoice	percentOther	Ttot	ToMutTot	ToCFemTot	ToRTot	FromCFemToMut	FromMutToCFem	FromRToCFem	FromCFemToR	FromRToCMale	FromCMaleToR	FromCMaleToMut	FromMutToCMale	sizeSpikesHybrids	meanFreqHybrid	meanFreqHybridNoCycle	freqHybridsMutualOnly	freqHybridsFemaleOnly
0.0	1	1.0	0.0	0.0	0.0	0.0	100000	0	0	0	0	0	0	0	0	0	0	0	NaN	0.016497044	0.016516699	NaN	0.016497044
0.0017782794100389228	1	1.0	0.0	0.0	0.0	0.0	100000	0	0	0	0	0	0	0	0	0	0	0	NaN	0.016515054	0.016516699	NaN	0.016515054
0.0031622776601683794	1	1.0	0.0	0.0	0.0	0.0	100000	0	0	0	0	0	0	0	0	0	0	0	NaN	0.016515521	0.016516699	NaN	0.016515521
0.005623413251903491	1	1.0	0.0	0.0	0.0	0.0	100000	0	0	0	0	0	0	0	0	0	0	0	NaN	0.016555998	0.016516699	NaN	0.016555998
0.01	1	0.0	0.0	1.0	0.0	0.0	100000	1	0	0	1	0	0	0	0	0	0	0	NaN	0.00016679743	0.00016679743	0.00016679743	NaN
0.01778279410038923	1	0.0	0.0	1.0	0.0	0.0	100000	1	0	0	1	0	0	0	0	0	0	0	NaN	0.00016679945	0.00016679945	0.00016679945	NaN
0.03162277660168379	1	0.0	0.0	1.0	0.0	0.0	100000	1	0	0	1	0	0	0	0	0	0	0	NaN	0.00016680744	0.00016680744	0.00016680744	NaN
0.05623413251903491	1	0.0	0.0	1.0	0.0	0.0	100000	1	0	0	1	0	0	0	0	0	0	0	NaN	0.00016681092	0.00016681092	0.00016681092	NaN
0.1	1	0.0	0.0	1.0	0.0	0.0	100000	1	0	0	1	0	0	0	0	0	0	0	NaN	0.00016685072	0.00016685072	0.00016685072	NaN
0.15	1	0.0	0.0	1.0	0.0	0.0	100000	1	0	0	1	0	0	0	0	0	0	0	NaN	0.0001669353	0.0001669353	0.0001669353	NaN
0.2	1	0.0	0.0	1.0	0.0	0.0	100000	1	0	0	1	0	0	0	0	0	0	0	NaN	0.00016697544	0.00016697544	0.00016697544	NaN
0.25	1	0.0	0.0	1.0	0.0	0.0	100000	1	0	0	1	0	0	0	0	0	0	0	NaN	0.00016698643	0.00016698643	0.00016698643	NaN
0.3	1	0.0	0.0	1.0	0.0	0.0	100000	1	0	0	1	0	0	0	0	0	0	0	NaN	0.00016710513	0.00016710513	0.00016710513	NaN
0.35	1	0.0	0.0	1.0	0.0	0.0	100000	1	0	0	1	0	0	0	0	0	0	0	NaN	0.00016711597	0.00016711597	0.00016711597	NaN
0.4	1	0.0	0.0	1.0	0.0	0.0	100000	1	0	0	1	0	0	0	0	0	0	0	NaN	0.00016714816	0.00016714816	0.00016714816	NaN
0.45	1	0.0	0.0	1.0	0.0	0.0	100000	1	0	0	1	0	0	0	0	0	0	0	NaN	0.00016715874	0.00016715874	0.00016715874	NaN
0.5	1	0.0	0.0	1.0	0.0	0.0	100000	1	0	0	1	0	0	0	0	0	0	0	NaN	0.00016761893	0.00016761893	0.00016761893	NaN
0.55	1	0.0	0.0	1.0	0.0	0.0	100000	1	0	0	1	0	0	0	0	0	0	0	NaN	0.00016762227	0.00016762227	0.00016762227	NaN
0.6	1	0.0	0.0	1.0	0.0	0.0	100000	1	0	0	1	0	0	0	0	0	0	0	NaN	0.00016763232	0.00016763232	0.00016763232	NaN
0.65	1	0.0	0.0	1.0	0.0	0.0	100000	1	0	0	1	0	0	0	0	0	0	0	NaN	0.00016766228	0.00016766228	0.00016766228	NaN
0.7	1	0.0	0.0	1.0	0.0	0.0	100000	1	0	0	1	0	0	0	0	0	0	0	NaN	0.00016767225	0.00016767225	0.00016767225	NaN
0.75	1	0.0	0.0	1.0	0.0	0.0	100000	1	0	0	1	0	0	0	0	0	0	0	NaN	0.0001676751	0.0001676751	0.0001676751	NaN
0.8	1	0.0	0.0	1.0	0.0	0.0	100000	1	0	0	1	0	0	0	0	0	0	0	NaN	0.00016779	0.00016779	0.00016779	NaN
0.85	1	0.0	0.0	1.0	0.0	0.0	100000	1	0	0	1	0	0	0	0	0	0	0	NaN	0.00016779311	0.00016779311	0.00016779311	NaN
0.9	1	0.0	0.0	1.0	0.0	0.0	100000	1	0	0	1	0	0	0	0	0	0	0	NaN	0.00016780115	0.00016780115	0.00016780115	NaN
0.95	1	0.0	0.0	1.0	0.0	0.0	100000	1	0	0	1	0	0	0	0	0	0	0	NaN	0.00016780382	0.00016780382	0.00016780382	NaN
1.0	1	0.0	0.0	1.0	0.0	0.0	100000	1	0	0	1	0	0	0	0	0	0	0	NaN	0.00016783313	0.00016783313	0.00016783313	NaN
