# Supplementary material for: Coevolution of male and female mate choice can destabilize reproductive isolation
Source: Nat Commun. 2019 Nov 12;10:5122. doi: 10.1038/s41467-019-12860-9 (PMC6851176; doi:10.1038/s41467-019-12860-9)
Supplement: Supplementary file 5 — Supplementary Software 1 [file 41467_2019_12860_MOESM5_ESM.zip › CodeChoosinessCoevolution/Data/SingleTimeSeriestestSelectionGradientDetailledAlpha0.txt]

time	genotype	frequency
0	1	0.16547897
0	2	0.036773108
0	3	0.0020429504
0	4	0.036773108
0	5	0.008171801
0	6	0.00045398896
0	7	0.0020429504
0	8	0.00045398896
0	9	2.5221609e-5
0	10	0.32514212
0	11	0.0722538
0	12	0.0040141
0	13	0.0722538
0	14	0.0160564
0	15	0.0008920222
0	16	0.0040141
0	17	0.0008920222
0	18	4.955679e-5
0	19	0.16547897
0	20	0.036773108
0	21	0.0020429504
0	22	0.036773108
0	23	0.008171801
0	24	0.00045398896
0	25	0.0020429504
0	26	0.00045398896
0	27	2.5221609e-5
5	1	0.18374464
5	2	0.039260164
5	3	0.0020982036
5	4	0.04231334
5	5	0.0091100205
5	6	0.0004906621
5	7	0.002437752
5	8	0.0005288555
5	9	2.8703904e-5
5	10	0.29399148
5	11	0.060665507
5	12	0.0031240783
5	13	0.06402105
5	14	0.013251613
5	15	0.0006845316
5	16	0.0034776542
5	17	0.00072204415
5	18	3.7412836e-5
5	19	0.18374464
5	20	0.039260194
5	21	0.0020982048
5	22	0.042313363
5	23	0.009110023
5	24	0.0004906624
5	25	0.002437753
5	26	0.0005288558
5	27	2.8703906e-5
10	1	0.18530332
10	2	0.037137575
10	3	0.0018615581
10	4	0.04337443
10	5	0.008760159
10	6	0.00044257133
10	7	0.0025400566
10	8	0.00051697885
10	9	2.632262e-5
10	10	0.29648528
10	11	0.057503335
10	12	0.002783834
10	13	0.06556562
10	14	0.012759005
10	15	0.0006197592
10	16	0.0036165575
10	17	0.00070611935
10	18	3.4413508e-5
10	19	0.18530339
10	20	0.037137594
10	21	0.0018615581
10	22	0.043374434
10	23	0.008760163
10	24	0.00044257136
10	25	0.0025400566
10	26	0.0005169788
10	27	2.632262e-5
15	1	0.18661924
15	2	0.03521301
15	3	0.0016617331
15	4	0.04441562
15	5	0.008443132
15	6	0.00040145605
15	7	0.002644745
15	8	0.0005064948
15	9	2.426406e-5
15	10	0.29859072
15	11	0.054622926
15	12	0.0024946406
15	13	0.06707615
15	14	0.012310232
15	15	0.00056403276
15	16	0.003758152
15	17	0.0006919338
15	18	3.1805022e-5
15	19	0.18661924
15	20	0.035213012
15	21	0.0016617323
15	22	0.044415634
15	23	0.008443138
15	24	0.00040145623
15	25	0.0026447473
15	26	0.00050649507
15	27	2.426407e-5
20	1	0.18772416
20	2	0.03345874
20	3	0.0014913932
20	4	0.045440234
20	5	0.008157048
20	6	0.00036624266
20	7	0.0027519497
20	8	0.00049754954
20	9	2.2501123e-5
20	10	0.3003586
20	11	0.051986683
20	12	0.0022466776
20	13	0.068557434
20	14	0.011902986
20	15	0.0005160115
20	16	0.0039025806
20	17	0.0006796643
20	18	2.9555651e-5
20	19	0.1877242
20	20	0.03345876
20	21	0.0014913939
20	22	0.04544024
20	23	0.008157047
20	24	0.00036624304
20	25	0.0027519488
20	26	0.0004975496
20	27	2.2501128e-5
25	1	0.18864241
25	2	0.03185352
25	3	0.0013450953
25	4	0.046453226
25	5	0.0078982515
25	6	0.0003358692
25	7	0.0028620865
25	8	0.0004899981
25	9	2.098245e-5
25	10	0.30182788
25	11	0.049565576
25	12	0.002032598
25	13	0.070016935
25	14	0.01153263
25	15	0.00047436077
25	16	0.004050379
25	17	0.00066913955
25	18	2.7605445e-5
25	19	0.18864247
25	20	0.031853527
25	21	0.0013450962
25	22	0.046453245
25	23	0.007898253
25	24	0.00033586932
25	25	0.0028620875
25	26	0.0004899982
25	27	2.0982443e-5
30	1	0.18939391
30	2	0.030379372
30	3	0.0012185847
30	4	0.047459003
30	5	0.007663605
30	6	0.00030949598
30	7	0.0029755922
30	8	0.0004837136
30	9	1.966683e-5
30	10	0.30303025
30	11	0.04733495
30	12	0.0018466023
30	13	0.07146096
30	14	0.0111951055
30	15	0.00043801434
30	16	0.0042020907
30	17	0.0006602063
30	18	2.5905729e-5
30	19	0.189394
30	20	0.030379375
30	21	0.0012185852
30	22	0.047459036
30	23	0.007663605
30	24	0.00030949624
30	25	0.0029755929
30	26	0.00048371367
30	27	1.9666839e-5
35	1	0.18999538
35	2	0.02902101
35	3	0.0011084983
35	4	0.048461437
35	5	0.007450436
35	6	0.00028645777
35	7	0.0030928857
35	8	0.00047858956
35	9	1.8521565e-5
35	10	0.30399263
35	11	0.045273416
35	12	0.0016840654
35	13	0.07289514
35	14	0.010886931
35	15	0.0004061185
35	16	0.0043582385
35	17	0.00065273256
35	18	2.4417526e-5
35	19	0.1899954
35	20	0.029021017
35	21	0.0011084985
35	22	0.04846145
35	23	0.007450438
35	24	0.00028645777
35	25	0.0030928887
35	26	0.00047858962
35	27	1.8521565e-5
40	1	0.1904606
40	2	0.027765399
40	3	0.0010121514
40	4	0.049463898
40	5	0.0072564697
40	6	0.00026622173
40	7	0.0032143902
40	8	0.0004745385
40	9	1.7520451e-5
40	10	0.3047371
40	11	0.043362673
40	12	0.0015412655
40	13	0.07432428
40	14	0.010605105
40	15	0.0003779845
40	16	0.004519328
40	17	0.00064660946
40	18	2.310929e-5
40	19	0.1904607
40	20	0.027765403
40	21	0.0010121517
40	22	0.049463898
40	23	0.007256471
40	24	0.00026622173
40	25	0.0032143898
40	26	0.00047453857
40	27	1.7520453e-5
45	1	0.19080168
45	2	0.026601233
45	3	0.00092737563
45	4	0.05046944
45	5	0.0070797307
45	6	0.00024835631
45	7	0.0033405311
45	8	0.0004714865
45	9	1.6642238e-5
45	10	0.30528274
45	11	0.041586775
45	12	0.001415173
45	13	0.07575266
45	14	0.010347002
45	15	0.00035305
45	16	0.0046858755
45	17	0.00064174284
45	18	2.1955224e-5
45	19	0.19080167
45	20	0.026601225
45	21	0.0009273755
45	22	0.05046945
45	23	0.007079734
45	24	0.00024835631
45	25	0.0033405316
45	26	0.0004714868
45	27	1.6642247e-5
50	1	0.19102825
50	2	0.02551882
50	3	0.00085241365
50	4	0.05148089
50	5	0.00691854
50	6	0.00023251082
50	7	0.003471758
50	8	0.0004693743
50	9	1.5869642e-5
50	10	0.30564517
50	11	0.03993192
50	12	0.001303318
50	13	0.077184245
50	14	0.010110359
50	15	0.00033085418
50	16	0.0048584025
50	17	0.00063805457
50	18	2.0934145e-5
50	19	0.19102827
50	20	0.02551882
50	21	0.00085241336
50	22	0.051480874
50	23	0.0069185384
50	24	0.00023251078
50	25	0.0034717561
50	26	0.00046937444
50	27	1.5869646e-5
55	1	0.19114858
55	2	0.02450969
55	3	0.00078582246
55	4	0.05250071
55	5	0.00677143
55	6	0.00021839733
55	7	0.0036085236
55	8	0.00046815412
55	9	1.5188547e-5
55	10	0.30583775
55	11	0.038385905
55	12	0.0012036593
55	13	0.078622356
55	14	0.009893216
55	15	0.0003110172
55	16	0.0050374446
55	17	0.00063548103
55	18	2.0028652e-5
55	19	0.19114864
55	20	0.024509681
55	21	0.0007858227
55	22	0.05250071
55	23	0.0067714304
55	24	0.00021839733
55	25	0.0036085234
55	26	0.000468154
55	27	1.5188536e-5
60	1	0.19116975
60	2	0.023566488
60	3	0.0007264147
60	4	0.053531352
60	5	0.0066371383
60	6	0.00020577738
60	7	0.003751315
60	8	0.00046778703
60	9	1.4587213e-5
60	10	0.30587173
60	11	0.03693814
60	12	0.0011145087
60	13	0.080070406
60	14	0.009693845
60	15	0.00029322202
60	16	0.005223555
60	17	0.00063396926
60	18	1.922419e-5
60	19	0.19116989
60	20	0.02356649
60	21	0.0007264146
60	22	0.05353134
60	23	0.0066371374
60	24	0.00020577734
60	25	0.0037513135
60	26	0.00046778674
60	27	1.4587201e-5
65	1	0.19109783
65	2	0.022682771
65	3	0.0006732012
65	4	0.054575045
65	5	0.0065145595
65	6	0.00019445246
65	7	0.00390064
65	8	0.00046824364
65	9	1.4055929e-5
65	10	0.30575648
65	11	0.03557929
65	12	0.001034452
65	13	0.08153116
65	14	0.009510714
65	15	0.00027720307
65	16	0.0054173046
65	17	0.0006334761
65	18	1.8508603e-5
65	19	0.19109781
65	20	0.02268277
65	21	0.0006732015
65	22	0.054575052
65	23	0.006514559
65	24	0.00019445244
65	25	0.0039006409
65	26	0.00046824352
65	27	1.405593e-5
70	1	0.19093737
70	2	0.021852853
70	3	0.000625359
70	4	0.055633888
70	5	0.0064027323
70	6	0.00018425629
70	7	0.0040570386
70	8	0.00046950206
70	9	1.3586608e-5
70	10	0.3054998
70	11	0.034301084
70	12	0.00096230564
70	13	0.08300741
70	14	0.009342502
70	15	0.00026273716
70	16	0.0056192935
70	17	0.00063396746
70	18	1.7871673e-5
70	19	0.19093738
70	20	0.02185286
70	21	0.0006253586
70	22	0.055633903
70	23	0.006402729
70	24	0.00018425623
70	25	0.0040570386
70	26	0.0004695021
70	27	1.3586607e-5
75	1	0.1906926
75	2	0.021071726
75	3	0.0005821918
75	4	0.056709975
75	5	0.0063008135
75	6	0.00017504903
75	7	0.0042210943
75	8	0.000471549
75	9	1.3172469e-5
75	10	0.30510804
75	11	0.033096205
75	12	0.0008970692
75	13	0.08450177
75	14	0.009188038
75	15	0.0002496357
75	16	0.0058301734
75	17	0.0006354183
75	18	1.7304817e-5
75	19	0.19069257
75	20	0.02107172
75	21	0.0005821921
75	22	0.056709968
75	23	0.0063008135
75	24	0.00017504906
75	25	0.0042210943
75	26	0.00047154914
75	27	1.3172478e-5
80	1	0.19036688
80	2	0.020334968
80	3	0.0005431147
80	4	0.05780523
80	5	0.006208067
80	6	0.00016671189
80	7	0.0043934253
80	8	0.00047437585
80	9	1.2807818e-5
80	10	0.3045869
80	11	0.03195814
80	12	0.0008378931
80	13	0.08601671
80	14	0.009046279
80	15	0.00023773758
80	16	0.0060506053
80	17	0.0006378114
80	18	1.6800705e-5
80	19	0.19036688
80	20	0.020334968
80	21	0.0005431146
80	22	0.057805244
80	23	0.006208064
80	24	0.00016671183
80	25	0.0043934262
80	26	0.00047437585
80	27	1.28078145e-5
85	1	0.18996283
85	2	0.019638633
85	3	0.00050762895
85	4	0.05892163
85	5	0.0061238483
85	6	0.00015914398
85	7	0.004574698
85	8	0.00047798172
85	9	1.24878725e-5
85	10	0.3039406
85	11	0.030881066
85	12	0.00078405323
85	13	0.08755445
85	14	0.00891631
85	15	0.00022690574
85	16	0.0062813074
85	17	0.00064113474
85	18	1.635321e-5
85	19	0.18996286
85	20	0.01963863
85	21	0.00050762855
85	22	0.058921628
85	23	0.0061238427
85	24	0.00015914392
85	25	0.0045746956
85	26	0.00047798155
85	27	1.2487862e-5
90	1	0.18948269
90	2	0.018979207
90	3	0.0004753086
90	4	0.060061112
90	5	0.0060475846
90	6	0.00015225892
90	7	0.004765638
90	8	0.00048237178
90	9	1.2208616e-5
90	10	0.30317235
90	11	0.029859794
90	12	0.00073492853
90	13	0.08911732
90	14	0.008797326
90	15	0.00021702191
90	16	0.006523059
90	17	0.00064538623
90	18	1.5957094e-5
90	19	0.18948269
90	20	0.018979205
90	21	0.00047530857
90	22	0.060061116
90	23	0.006047584
90	24	0.00015225894
90	25	0.004765639
90	26	0.00048237183
90	27	1.2208608e-5
95	1	0.18892792
95	2	0.018353526
95	3	0.00044578876
95	4	0.06122562
95	5	0.005978786
95	6	0.0001459826
95	7	0.004967046
95	8	0.0004875575
95	9	1.1966659e-5
95	10	0.3022849
95	11	0.028889662
95	12	0.0006899851
95	13	0.090707555
95	14	0.008688596
95	15	0.0002079843
95	16	0.006776688
95	17	0.00065056735
95	18	1.5607846e-5
95	19	0.18892805
95	20	0.01835353
95	21	0.00044578878
95	22	0.061225668
95	23	0.005978781
95	24	0.00014598259
95	25	0.0049670455
95	26	0.00048755747
95	27	1.1966649e-5
100	1	0.18829983
100	2	0.017758766
100	3	0.00041875485
100	4	0.06241703
100	5	0.005917008
100	6	0.00014025105
100	7	0.0051797647
100	8	0.00049355504
100	9	1.1759183e-5
100	10	0.30127984
100	11	0.027966438
100	12	0.0006487616
100	13	0.09232712
100	14	0.00858948
100	15	0.00019970497
100	16	0.007043069
100	17	0.0006566863
100	18	1.53017e-5
100	19	0.18829992
100	20	0.01775877
100	21	0.00041875485
100	22	0.06241705
100	23	0.005917004
100	24	0.00014025105
100	25	0.005179761
100	26	0.0004935551
100	27	1.1759183e-5
105	1	0.18759908
105	2	0.0171924
105	3	0.0003939343
105	4	0.06363732
105	5	0.0058618677
105	6	0.00013500884
105	7	0.005404727
105	8	0.0005003876
105	9	1.1583823e-5
105	10	0.3001585
105	11	0.027086323
105	12	0.0006108562
105	13	0.09397824
105	14	0.0084994165
105	15	0.00019210712
105	16	0.007323165
105	17	0.0006637587
105	18	1.50354335e-5
105	19	0.18759911
105	20	0.017192403
105	21	0.0003939342
105	22	0.063637346
105	23	0.0058618654
105	24	0.0001350088
105	25	0.005404729
105	26	0.00050038774
105	27	1.1583813e-5
110	1	0.18682581
110	2	0.0166521
110	3	0.00037109063
110	4	0.06488845
110	5	0.00581303
110	6	0.00013020783
110	7	0.0056429696
110	8	0.00050808466
110	9	1.1438622e-5
110	10	0.2989214
110	11	0.026245892
110	12	0.00057592127
110	13	0.09566285
110	14	0.008417885
110	15	0.00018512402
110	16	0.007618011
110	17	0.0006718049
110	18	1.4806298e-5
110	19	0.18682583
110	20	0.016652092
110	21	0.00037109072
110	22	0.06488844
110	23	0.0058130287
110	24	0.00013020786
110	25	0.0056429654
110	26	0.00050808454
110	27	1.14386185e-5
115	1	0.18598011
115	2	0.016135773
115	3	0.00035001783
115	4	0.06617243
115	5	0.0057702037
115	6	0.0001258062
115	7	0.0058956007
115	8	0.0005166812
115	9	1.13220085e-5
115	10	0.2975682
115	11	0.025441978
115	12	0.0005436512
115	13	0.09738303
115	14	0.008344432
115	15	0.00017869723
115	16	0.007928728
115	17	0.00068085134
115	18	1.4612016e-5
115	19	0.18598005
115	20	0.01613577
115	21	0.0003500178
115	22	0.06617242
115	23	0.0057702
115	24	0.00012580617
115	25	0.0058955993
115	26	0.00051668106
115	27	1.1321998e-5
120	1	0.18506147
120	2	0.015641518
120	3	0.00033053476
120	4	0.06749135
120	5	0.00573313
120	6	0.00012176722
120	7	0.0061638714
120	8	0.00052622025
120	9	1.1232719e-5
120	10	0.29609826
120	11	0.02467176
120	12	0.00051377795
120	13	0.09914078
120	14	0.008278659
120	15	0.00017277549
120	16	0.008256532
120	17	0.0006909311
120	18	1.4450669e-5
120	19	0.1850614
120	20	0.015641518
120	21	0.00033053465
120	22	0.06749133
120	23	0.0057331272
120	24	0.00012176716
120	25	0.006163869
120	26	0.0005262201
120	27	1.1232711e-5
125	1	0.18406896
125	2	0.015167602
125	3	0.00031248332
125	4	0.06884736
125	5	0.0057015982
125	6	0.00011805893
125	7	0.0064491495
125	8	0.0005367527
125	9	1.1169842e-5
125	10	0.29451022
125	11	0.023932574
125	12	0.00048606633
125	13	0.100938134
125	14	0.008220209
125	15	0.00016731377
125	16	0.008602763
125	17	0.00070208655
125	18	1.4320737e-5
125	19	0.1840689
125	20	0.015167595
125	21	0.0003124832
125	22	0.06884734
125	23	0.0057016
125	24	0.00011805898
125	25	0.0064491485
125	26	0.0005367527
125	27	1.1169846e-5
130	1	0.18300164
130	2	0.014712418
130	3	0.00029572324
130	4	0.07024262
130	5	0.005675423
130	6	0.00011465325
130	7	0.006752937
130	8	0.0005483365
130	9	1.1132697e-5
130	10	0.2928026
130	11	0.023222022
130	12	0.00046030767
130	13	0.10277698
130	14	0.008168777
130	15	0.00016227219
130	16	0.008968854
130	17	0.00071436365
130	18	1.422097e-5
130	19	0.18300162
130	20	0.014712425
130	21	0.00029572318
130	22	0.07024259
130	23	0.005675422
130	24	0.000114653274
130	25	0.0067529352
130	26	0.0005483363
130	27	1.11326935e-5
135	1	0.18185787
135	2	0.014274527
135	3	0.00028013156
135	4	0.07167943
135	5	0.005654441
135	6	0.0001115255
135	7	0.007076904
135	8	0.00056103873
135	9	1.1120872e-5
135	10	0.29097253
135	11	0.022537911
135	12	0.00043631828
135	13	0.10465927
135	14	0.008124053
135	15	0.00015761581
135	16	0.009356384
135	17	0.00072781637
135	18	1.4150394e-5
135	19	0.18185793
135	20	0.014274532
135	21	0.00028013161
135	22	0.07167938
135	23	0.0056544417
135	24	0.000111525515
135	25	0.0070769014
135	26	0.0005610385
135	27	1.112087e-5
140	1	0.18063593
140	2	0.013852557
140	3	0.00026559818
140	4	0.07316009
140	5	0.005638524
140	6	0.0001086536
140	7	0.0074229185
140	8	0.00057493534
140	9	1.11341715e-5
140	10	0.28901753
140	11	0.021878162
140	12	0.0004139337
140	13	0.10658696
140	14	0.0080858
140	15	0.00015331284
140	16	0.009767085
140	17	0.000742507
140	18	1.4108273e-5
140	19	0.180636
140	20	0.013852563
140	21	0.0002655983
140	22	0.07316008
140	23	0.0056385268
140	24	0.00010865367
140	25	0.0074229166
140	26	0.00057493546
140	27	1.1134185e-5
145	1	0.17933355
145	2	0.013445262
145	3	0.00025202584
145	4	0.0746872
145	5	0.0056275767
145	6	0.00010601871
145	7	0.0077930475
145	8	0.00059011625
145	9	1.117276e-5
145	10	0.28693375
145	11	0.021240894
145	12	0.00039300838
145	13	0.10856189
145	14	0.008053793
145	15	0.00014933615
145	16	0.010202846
145	17	0.0007585084
145	18	1.4094243e-5
145	19	0.17933358
145	20	0.013445267
145	21	0.000252026
145	22	0.074687146
145	23	0.0056275744
145	24	0.00010601872
145	25	0.007793043
145	26	0.00059011584
145	27	1.1172759e-5
150	1	0.17794837
150	2	0.013051484
150	3	0.00023932772
150	4	0.07626314
150	5	0.00562151
150	6	0.00010360378
150	7	0.008189601
150	8	0.00060668
150	9	1.1236939e-5
150	10	0.28471735
150	11	0.02062434
150	12	0.00037341198
150	13	0.11058594
150	14	0.008027841
150	15	0.00014566077
150	16	0.010665753
150	17	0.0007759006
150	18	1.4108054e-5
150	19	0.1779483
150	20	0.013051489
150	21	0.0002393276
150	22	0.076263085
150	23	0.0056215045
150	24	0.0001036037
150	25	0.008189598
150	26	0.00060667977
150	27	1.1236932e-5
155	1	0.17647721
155	2	0.012670143
155	3	0.00022742598
155	4	0.07789063
155	5	0.0056202654
155	6	0.00010139395
155	7	0.008615163
155	8	0.00062474154
155	9	1.1327315e-5
155	10	0.28236368
155	11	0.020026844
155	12	0.0003550274
155	13	0.11266089
155	14	0.008007761
155	15	0.00014226505
155	16	0.011158075
155	17	0.00079477456
155	18	1.4149757e-5
155	19	0.17647722
155	20	0.012670142
155	21	0.00022742587
155	22	0.07789059
155	23	0.00562027
155	24	0.00010139393
155	25	0.008615161
155	26	0.0006247412
155	27	1.1327313e-5
160	1	0.17491707
160	2	0.012300205
160	3	0.00021625067
160	4	0.07957241
160	5	0.005623816
160	6	9.937607e-5
160	7	0.009072646
160	8	0.0006444306
160	9	1.1444759e-5
160	10	0.2798674
160	11	0.019446844
160	12	0.00033775007
160	13	0.11478839
160	14	0.007993398
160	15	0.00013912906
160	16	0.011682341
160	17	0.0008152325
160	18	1.42196e-5
160	19	0.17491713
160	20	0.012300216
160	21	0.00021625083
160	22	0.07957239
160	23	0.0056238146
160	24	9.937612e-5
160	25	0.009072637
160	26	0.00064443005
160	27	1.1444754e-5
165	1	0.17326416
165	2	0.011940742
165	3	0.00020573933
165	4	0.081311375
165	5	0.00563214
165	6	9.7538745e-5
165	7	0.009565297
165	8	0.0006658944
165	9	1.1590428e-5
165	10	0.27722266
165	11	0.01888288
165	12	0.00032148478
165	13	0.1169702
165	14	0.00798462
165	15	0.00013623545
165	16	0.01224131
165	17	0.00083739066
165	18	1.4318115e-5
165	19	0.17326422
165	20	0.011940738
165	21	0.00020573939
165	22	0.081311375
165	23	0.005632145
165	24	9.753879e-5
165	25	0.0095652975
165	26	0.00066589453
165	27	1.1590437e-5
170	1	0.17151427
170	2	0.011590802
170	3	0.00019583471
170	4	0.0831105
170	5	0.0056452523
170	6	9.5871874e-5
170	7	0.010096839
170	8	0.0006893045
170	9	1.1765832e-5
170	10	0.27442294
170	11	0.018333541
170	12	0.00030614572
170	13	0.11920758
170	14	0.0079813115
170	15	0.00013356848
170	16	0.012838075
170	17	0.00086137897
170	18	1.4446076e-5
170	19	0.17151436
170	20	0.011590802
170	21	0.00019583473
170	22	0.08311049
170	23	0.005645253
170	24	9.5871896e-5
170	25	0.010096839
170	26	0.00068930467
170	27	1.1765838e-5
175	1	0.16966309
175	2	0.0112495655
175	3	0.00018648591
175	4	0.08497283
175	5	0.005663179
175	6	9.4366784e-5
175	7	0.010671431
175	8	0.0007148528
175	9	1.1972798e-5
175	10	0.27146095
175	11	0.01779751
175	12	0.0002916558
175	13	0.12150203
175	14	0.007983357
175	15	0.00013111437
175	16	0.013476009
175	17	0.0008873437
175	18	1.46045e-5
175	19	0.16966303
175	20	0.011249562
175	21	0.00018648592
175	22	0.0849729
175	23	0.005663174
175	24	9.4366726e-5
175	25	0.010671431
175	26	0.0007148525
175	27	1.1972785e-5
180	1	0.16770527
180	2	0.010916175
180	3	0.00017764611
180	4	0.08690165
180	5	0.005685948
180	6	9.30157e-5
180	7	0.0112938145
180	8	0.0007427606
180	9	1.2213507e-5
180	10	0.26832852
180	11	0.01727354
180	12	0.00027794397
180	13	0.123854496
180	14	0.0079906555
180	15	0.0001288602
180	16	0.014158867
180	17	0.0009154474
180	18	1.4794666e-5
180	19	0.16770524
180	20	0.01091618
180	21	0.00017764623
180	22	0.08690167
180	23	0.005685948
180	24	9.301568e-5
180	25	0.0112938145
180	26	0.0007427599
180	27	1.2213499e-5
185	1	0.16563544
185	2	0.01058986
185	3	0.00016927297
185	4	0.08890011
185	5	0.005713639
185	6	9.181229e-5
185	7	0.011969403
185	8	0.0007732813
185	9	1.2490655e-5
185	10	0.26501673
185	11	0.016760344
185	12	0.00026494608
185	13	0.12626575
185	14	0.008003121
185	15	0.00012679477
185	16	0.0148908505
185	17	0.0009458753
185	18	1.5018192e-5
185	19	0.16563545
185	20	0.010589849
185	21	0.0001692729
185	22	0.08890012
185	23	0.0057136393
185	24	9.18123e-5
185	25	0.011969402
185	26	0.0007732811
185	27	1.2490656e-5
190	1	0.16344734
190	2	0.010269833
190	3	0.0001613277
190	4	0.090971656
190	5	0.00574633
190	6	9.075118e-5
190	7	0.012704379
190	8	0.0008067086
190	9	1.2807443e-5
190	10	0.26151577
190	11	0.0162568
190	12	0.0002526033
190	13	0.12873626
190	14	0.008020675
190	15	0.00012490827
190	16	0.015676595
190	17	0.0009788342
190	18	1.527703e-5
190	19	0.16344742
190	20	0.010269829
190	21	0.00016132768
190	22	0.090971634
190	23	0.005746328
190	24	9.075116e-5
190	25	0.012704378
190	26	0.0008067087
190	27	1.2807436e-5
195	1	0.16113417
195	2	0.009955361
195	3	0.00015377486
195	4	0.09311966
195	5	0.005784131
195	6	8.982792e-5
195	7	0.013505847
195	8	0.0008433827
195	9	1.31676725e-5
195	10	0.2578148
195	11	0.015761718
195	12	0.0002408618
195	13	0.13126594
195	14	0.008043221
195	15	0.00012319155
195	16	0.01652128
195	17	0.0010145601
195	18	1.5573503e-5
195	19	0.16113424
195	20	0.009955361
195	21	0.00015377483
195	22	0.09311968
195	23	0.005784128
195	24	8.982789e-5
195	25	0.013505848
195	26	0.00084338285
195	27	1.31676725e-5
200	1	0.15868866
200	2	0.009645688
200	3	0.00014658169
200	4	0.09534756
200	5	0.0058271578
200	6	8.903893e-5
200	7	0.014381983
200	8	0.00088369544
200	9	1.357586e-5
200	10	0.25390187
200	11	0.015273933
200	12	0.0002296715
200	13	0.1338541
200	14	0.008070681
200	15	0.00012163645
200	16	0.017430691
200	17	0.0010533164
200	18	1.5910337e-5
200	19	0.15868871
200	20	0.009645694
200	21	0.00014658165
200	22	0.0953476
200	23	0.0058271554
200	24	8.903891e-5
200	25	0.014381975
200	26	0.00088369515
200	27	1.3575858e-5
205	1	0.15610255
205	2	0.009340099
205	3	0.00013971764
205	4	0.09765882
205	5	0.0058755456
205	6	8.838136e-5
205	7	0.015342245
205	8	0.00092810375
205	9	1.4037334e-5
205	10	0.24976408
205	11	0.014792324
205	12	0.00021898582
205	13	0.13649936
205	14	0.008102948
205	15	0.00012023548
205	16	0.018411284
205	17	0.0010953998
205	18	1.6290716e-5
205	19	0.15610255
205	20	0.009340102
205	21	0.00013971774
205	22	0.097658835
205	23	0.0058755483
205	24	8.838139e-5
205	25	0.015342248
205	26	0.0009281041
205	27	1.4037339e-5
210	1	0.15336685
210	2	0.009037855
210	3	0.0001331548
210	4	0.100056686
210	5	0.005929448
210	6	8.785332e-5
210	7	0.01639763
210	8	0.0009771428
210	9	1.4558433e-5
210	10	0.24538694
210	11	0.0143157495
210	12	0.0002087621
210	13	0.13919914
210	14	0.0081398925
210	15	0.00011898176
210	16	0.01947027
210	17	0.0011411493
210	18	1.6718352e-5
210	19	0.15336688
210	20	0.009037854
210	21	0.00013315487
210	22	0.10005669
210	23	0.005929453
210	24	8.785332e-5
210	25	0.016397636
210	26	0.0009771433
210	27	1.4558441e-5
215	1	0.15047178
215	2	0.008738211
215	3	0.00012686671
215	4	0.10254422
215	5	0.0059890384
215	6	8.7453656e-5
215	7	0.017560968
215	8	0.0010314414
215	9	1.5146759e-5
215	10	0.2407548
215	11	0.013843058
215	12	0.00019895993
215	13	0.14194994
215	14	0.008181395
215	15	0.00011786923
215	16	0.020615725
215	17	0.0011909456
215	18	1.7197593e-5
215	19	0.15047169
215	20	0.008738213
215	21	0.00012686677
215	22	0.10254422
215	23	0.005989039
215	24	8.745365e-5
215	25	0.017560963
215	26	0.0010314414
215	27	1.5146763e-5
220	1	0.14740644
220	2	0.008440439
220	3	0.00012082887
220	4	0.10512421
220	5	0.0060544885
220	6	8.718206e-5
220	7	0.01884727
220	8	0.0010917411
220	9	1.5811365e-5
220	10	0.2358502
220	11	0.013373073
220	12	0.00018954152
220	13	0.14474653
220	14	0.008227259
220	15	0.00011689209
220	16	0.021856712
220	17	0.0012452243
220	18	1.773351e-5
220	19	0.14740641
220	20	0.008440438
220	21	0.00012082885
220	22	0.105124176
220	23	0.0060544894
220	24	8.7182074e-5
220	25	0.018847272
220	26	0.001091741
220	27	1.5811365e-5
225	1	0.144159
225	2	0.008143768
225	3	0.000115017996
225	4	0.10779895
225	5	0.006126004
225	6	8.703912e-5
225	7	0.020274317
225	8	0.0011589255
225	9	1.6563155e-5
225	10	0.23065437
225	11	0.012904624
225	12	0.0001804715
225	13	0.14758193
225	14	0.008277273
225	15	0.000116044896
225	16	0.023203388
225	17	0.001304479
225	18	1.8331972e-5
225	19	0.144159
225	20	0.008143767
225	21	0.00011501794
225	22	0.10779898
225	23	0.006126
225	24	8.703908e-5
225	25	0.020274313
225	26	0.001158925
225	27	1.6563134e-5
230	1	0.14071655
230	2	0.007847406
230	3	0.000109411645
230	4	0.11056995
230	5	0.0062037613
230	6	8.702581e-5
230	7	0.021863095
230	8	0.0012340468
230	9	1.7415256e-5
230	10	0.22514637
230	11	0.012436444
230	12	0.00017171504
230	13	0.15044631
230	14	0.008331135
230	15	0.0001153221
230	16	0.024667151
230	17	0.0013692738
230	18	1.8999812e-5
230	19	0.14071658
230	20	0.007847408
230	21	0.000109411594
230	22	0.11057001
230	23	0.006203763
230	24	8.702575e-5
230	25	0.021863088
230	26	0.0012340468
230	27	1.7415246e-5
235	1	0.1370647
235	2	0.007550526
235	3	0.00010398842
235	4	0.11343771
235	5	0.0062879603
235	6	8.714391e-5
235	7	0.023638666
235	8	0.0013183723
235	9	1.8383616e-5
235	10	0.21930341
235	11	0.0119672455
235	12	0.00016323946
235	13	0.15332726
235	14	0.008388457
235	15	0.00011471817
235	16	0.026260749
235	17	0.001440248
235	18	1.9744988e-5
235	19	0.13706467
235	20	0.007550526
235	21	0.000103988445
235	22	0.113437764
235	23	0.0062879603
235	24	8.714392e-5
235	25	0.023638671
235	26	0.0013183728
235	27	1.8383624e-5
240	1	0.13318783
240	2	0.0072522634
240	3	9.872756e-5
240	4	0.11640114
240	5	0.0063787764
240	6	8.739615e-5
240	7	0.025631119
240	8	0.001413439
240	9	1.9487868e-5
240	10	0.21310055
240	11	0.01149566
240	12	0.00015501231
240	13	0.1562081
240	14	0.008448742
240	15	0.000114227114
240	16	0.027998481
240	17	0.0015181378
240	18	2.0576834e-5
240	19	0.13318785
240	20	0.0072522624
240	21	9.872752e-5
240	22	0.11640121
240	23	0.0063787717
240	24	8.739609e-5
240	25	0.025631135
240	26	0.0014134394
240	27	1.9487854e-5
245	1	0.129069
245	2	0.0069517065
245	3	9.360874e-5
245	4	0.11945708
245	5	0.0064763376
245	6	8.778542e-5
245	7	0.027876722
245	8	0.001521115
245	9	2.0751982e-5
245	10	0.2065104
245	11	0.011020244
245	12	0.00014700253
245	13	0.15906739
245	14	0.008511325
245	15	0.00011384216
245	16	0.029896263
245	17	0.0016037755
245	18	2.1506145e-5
245	19	0.12906905
245	20	0.0069517065
245	21	9.360875e-5
245	22	0.11945712
245	23	0.006476339
245	24	8.778539e-5
245	25	0.027876725
245	26	0.0015211148
245	27	2.0751977e-5
250	1	0.12468947
250	2	0.0066478685
250	3	8.861159e-5
250	4	0.12259936
250	5	0.006580728
250	6	8.8315166e-5
250	7	0.030419605
250	8	0.0016437
250	9	2.2205906e-5
250	10	0.19950323
250	11	0.010539464
250	12	0.00013917846
250	13	0.16187707
250	14	0.008575328
250	15	0.00011355529
250	16	0.03197175
250	17	0.0016981169
250	18	2.2545602e-5
250	19	0.12468951
250	20	0.0066478727
250	21	8.8611625e-5
250	22	0.1225994
250	23	0.006580733
250	24	8.8315195e-5
250	25	0.030419618
250	26	0.0016437004
250	27	2.2205895e-5
255	1	0.12002911
255	2	0.0063397144
255	3	8.3715895e-5
255	4	0.1258177
255	5	0.0066919387
255	6	8.898926e-5
255	7	0.033313837
255	8	0.0017840448
255	9	2.3887103e-5
255	10	0.1920466
255	11	0.010051652
255	12	0.00013150854
255	13	0.164601
255	14	0.008639603
255	15	0.00011335672
255	16	0.034244426
255	17	0.001802245
255	18	2.371003e-5
255	19	0.12002911
255	20	0.0063397153
255	21	8.371587e-5
255	22	0.12581776
255	23	0.006691937
255	24	8.898929e-5
255	25	0.03331385
255	26	0.0017840454
255	27	2.3887123e-5
260	1	0.115066044
260	2	0.006026111
260	3	7.89009e-5
260	4	0.12909615
260	5	0.006809786
260	6	8.9811045e-5
260	7	0.036626108
260	8	0.0019457125
260	9	2.5843021e-5
260	10	0.18410568
260	11	0.009555045
260	12	0.00012396075
260	13	0.16719252
260	14	0.0087026255
260	15	0.000113233786
260	16	0.03673543
260	17	0.0019173875
260	18	2.5016732e-5
260	19	0.11506609
260	20	0.0060261115
260	21	7.89009e-5
260	22	0.12909617
260	23	0.0068097855
260	24	8.9811045e-5
260	25	0.03662611
260	26	0.0019457133
260	27	2.5843043e-5
265	1	0.109777085
265	2	0.0057058516
265	3	7.4145355e-5
265	4	0.13241068
265	5	0.0069338833
265	6	9.078336e-5
265	7	0.04043951
265	8	0.0021332097
265	9	2.8134371e-5
265	10	0.17564341
265	11	0.009047723
265	12	0.000116501935
265	13	0.16959159
265	14	0.008762351
265	15	0.00011316984
265	16	0.039467353
265	17	0.0020449287
265	18	2.6485912e-5
265	19	0.109777115
265	20	0.0057058535
265	21	7.4145384e-5
265	22	0.1324106
265	23	0.00693388
265	24	9.0783375e-5
265	25	0.04043949
265	26	0.0021332083
265	27	2.813437e-5
270	1	0.10413777
270	2	0.0053776302
270	3	6.942701e-5
270	4	0.13572605
270	5	0.0070634545
270	6	9.190691e-5
270	7	0.044858266
270	8	0.002352269
270	9	3.083953e-5
270	10	0.16662046
270	11	0.008527623
270	12	0.000109097375
270	13	0.17172046
270	14	0.008816093
270	15	0.00011314238
270	16	0.042463437
270	17	0.0021863908
270	18	2.8140908e-5
270	19	0.10413777
270	20	0.005377629
270	21	6.9427e-5
270	22	0.13572602
270	23	0.00706345
270	24	9.190684e-5
270	25	0.044858232
270	26	0.0023522694
270	27	3.083951e-5
275	1	0.098123096
275	2	0.005040055
275	3	6.472236e-5
275	4	0.13899156
275	5	0.007197208
275	6	9.317886e-5
275	7	0.05001428
275	8	0.0026102904
275	9	3.4061126e-5
275	10	0.156997
275	11	0.007992543
275	12	0.00010171044
275	13	0.17347884
275	14	0.008860246
275	15	0.00011312043
275	16	0.045746222
275	17	0.0023434276
275	18	3.0008645e-5
275	19	0.09812313
275	20	0.0050400556
275	21	6.472233e-5
275	22	0.13899156
275	23	0.0071972036
275	24	9.3178794e-5
275	25	0.050014265
275	26	0.002610289
275	27	3.4061108e-5
280	1	0.09170875
280	2	0.004691684
280	3	6.0006994e-5
280	4	0.14213437
280	5	0.0073330407
280	6	9.4590556e-5
280	7	0.056075968
280	8	0.002916902
280	9	3.793514e-5
280	10	0.14673406
280	11	0.007440206
280	12	9.430304e-5
280	13	0.1747369
280	14	0.008890002
280	15	0.000113061644
280	16	0.04933518
280	17	0.0025177456
280	18	3.2119347e-5
280	19	0.09170877
280	20	0.0046916865
280	21	6.0006983e-5
280	22	0.14213434
280	23	0.0073330402
280	24	9.459053e-5
280	25	0.05607596
280	26	0.0029169
280	27	3.793511e-5
285	1	0.084873
285	2	0.0043310476
285	3	5.5254983e-5
285	4	0.1450506
285	5	0.0074676233
285	6	9.612251e-5
285	7	0.063259825
285	8	0.0032847694
285	9	4.2643813e-5
285	10	0.13579677
285	11	0.006868287
285	12	8.683474e-5
285	13	0.17532691
285	14	0.008898865
285	15	0.0001129063
285	16	0.053242125
285	17	0.0027109717
285	18	3.4506054e-5
285	19	0.08487301
285	20	0.0043310486
285	21	5.525497e-5
285	22	0.14505063
285	23	0.007467626
285	24	9.612248e-5
285	25	0.06325983
285	26	0.0032847691
285	27	4.264379e-5
290	1	0.07760016
290	2	0.0039567663
290	3	5.0439794e-5
290	4	0.14759248
290	5	0.0075958017
290	6	9.7737815e-5
290	7	0.071845986
290	8	0.0037307222
290	9	4.8434642e-5
290	10	0.12416023
290	11	0.006274613
290	12	7.926414e-5
290	13	0.17503244
290	14	0.008878167
290	15	0.00011257075
290	16	0.05746404
290	17	0.00292438
290	18	3.720249e-5
290	19	0.07760015
290	20	0.003956766
290	21	5.04398e-5
290	22	0.14759248
290	23	0.0075957975
290	24	9.773778e-5
290	25	0.07184594
290	26	0.00373072
290	27	4.843462e-5
295	1	0.06988632
295	2	0.0035677536
295	3	4.5535795e-5
295	4	0.14955093
295	5	0.007709655
295	6	9.937146e-5
295	7	0.08219743
295	8	0.004277265
295	9	5.5647437e-5
295	10	0.11181808
295	11	0.0056574736
295	12	7.155124e-5
295	13	0.17357613
295	14	0.008816247
295	15	0.00011193749
295	16	0.06197013
295	17	0.0031583703
295	18	4.0238818e-5
295	19	0.069886304
295	20	0.0035677524
295	21	4.553577e-5
295	22	0.14955086
295	23	0.007709655
295	24	9.937139e-5
295	25	0.08219741
295	26	0.004277264
295	27	5.5647404e-5
300	1	0.061748598
300	2	0.0031635452
300	3	4.052065e-5
300	4	0.15063119
300	5	0.007797196
300	6	0.00010091197
300	7	0.0947834
300	8	0.004954609
300	9	6.475227e-5
300	10	0.09879776
300	11	0.0050161574
300	12	6.3661726e-5
300	13	0.1706075
300	14	0.008697618
300	15	0.00011084123
300	16	0.066681616
300	17	0.0034115731
300	18	4.3632026e-5
300	19	0.061748594
300	20	0.0031635445
300	21	4.0520652e-5
300	22	0.15063119
300	23	0.007797196
300	24	0.000100911995
300	25	0.09478342
300	26	0.0049546096
300	27	6.475229e-5
305	1	0.053239625
305	2	0.0027449247
305	3	3.538193e-5
305	4	0.15042484
305	5	0.007840531
305	6	0.0001021767
305	7	0.1102016
305	8	0.005803167
305	9	7.640248e-5
305	10	0.0851834
305	11	0.0043519405
305	12	5.5576595e-5
305	13	0.16569485
305	14	0.008502065
305	15	0.000109053326
305	16	0.07143909
305	17	0.0036792837
305	18	4.7368834e-5
305	19	0.05323962
305	20	0.0027449247
305	21	3.5381927e-5
305	22	0.15042488
305	23	0.007840528
305	24	0.00010217665
305	25	0.11020159
305	26	0.005803165
305	27	7.640246e-5
310	1	0.0444688
310	2	0.0023148796
310	3	3.0127096e-5
310	4	0.14838052
310	5	0.007813583
310	6	0.0001028735
310	7	0.129187
310	8	0.0068760375
310	9	9.149937e-5
310	10	0.07115008
310	11	0.003669601
310	12	4.730866e-5
310	13	0.15833527
310	14	0.008204162
310	15	0.00010626514
310	16	0.07595442
310	17	0.0039509106
310	18	5.1373943e-5
310	19	0.044468813
310	20	0.0023148803
310	21	3.0127088e-5
310	22	0.14838047
310	23	0.007813584
310	24	0.0001028735
310	25	0.12918696
310	26	0.006876038
310	27	9.1499365e-5
315	1	0.035630487
315	2	0.0018800489
315	3	2.4801155e-5
315	4	0.14379446
315	5	0.0076801116
315	6	0.00010255825
315	7	0.15257792
315	8	0.008240189
315	9	0.00011125912
315	10	0.057008803
315	11	0.002979722
315	12	3.893006e-5
315	13	0.14800097
315	14	0.0077742464
315	15	0.00010208265
315	16	0.079749666
315	17	0.0042062956
315	18	5.5459004e-5
315	19	0.035630498
315	20	0.0018800498
315	21	2.480117e-5
315	22	0.1437945
315	23	0.0076801134
315	24	0.00010255832
315	25	0.15257792
315	26	0.0082401885
315	27	0.00011125914
320	1	0.027032146
320	2	0.0014524586
320	3	1.9511119e-5
320	4	0.135864
320	5	0.0073938915
320	6	0.00010060406
320	7	0.18117768
320	8	0.009972792
320	9	0.0001372375
320	10	0.04325142
320	11	0.0023014443
320	12	3.0610605e-5
320	13	0.13426477
320	14	0.0071827653
320	15	9.605538e-5
320	16	0.08210173
320	17	0.0044114217
320	18	5.9252092e-5
320	19	0.02703214
320	20	0.0014524594
320	21	1.9511115e-5
320	22	0.135864
320	23	0.0073938915
320	24	0.000100604084
320	25	0.18117772
320	26	0.009972787
320	27	0.00013723738
325	1	0.019101687
325	2	0.00105074
325	3	1.4450133e-5
325	4	0.12387941
325	5	0.0069054714
325	6	9.6239964e-5
325	7	0.21542232
325	8	0.012146616
325	9	0.00017121944
325	10	0.030562704
325	11	0.00166437
325	12	2.2655542e-5
325	13	0.11703871
325	14	0.0064108153
325	15	8.778038e-5
325	16	0.08205813
325	17	0.0045162835
325	18	6.2135005e-5
325	19	0.019101689
325	20	0.0010507395
325	21	1.4450129e-5
325	22	0.123879395
325	23	0.006905474
325	24	9.623995e-5
325	25	0.21542238
325	26	0.01214662
325	27	0.00017121935
330	1	0.012334535
330	2	0.0006988156
330	3	9.898106e-6
330	4	0.107628934
330	5	0.006181296
330	6	8.875405e-5
330	7	0.25480267
330	8	0.014797604
330	9	0.00021483174
330	10	0.019735254
330	11	0.0011064671
330	12	1.5505806e-5
330	13	0.096913055
330	14	0.0054679974
330	15	7.7121455e-5
330	16	0.0786449
330	17	0.0044617043
330	18	6.3273204e-5
330	19	0.012334537
330	20	0.0006988155
330	21	9.898112e-6
330	22	0.107628934
330	23	0.006181294
330	24	8.8754074e-5
330	25	0.25480273
330	26	0.014797604
330	27	0.00021483169
335	1	0.0071451203
335	2	0.00041965008
335	3	6.16183e-6
335	4	0.087932944
335	5	0.0052352482
335	6	7.792352e-5
335	7	0.2972244
335	8	0.017878484
335	9	0.00026883348
335	10	0.011432195
335	11	0.0006641159
335	12	9.642991e-6
335	13	0.07540737
335	14	0.0044109942
335	15	6.4500106e-5
335	16	0.07136846
335	17	0.004203249
335	18	6.187892e-5
335	19	0.0071451208
335	20	0.00041965029
335	21	6.1618302e-6
335	22	0.08793297
335	23	0.005235249
335	24	7.792354e-5
335	25	0.29722446
335	26	0.01787849
335	27	0.00026883365
340	1	0.0036678822
340	2	0.00022481811
340	3	3.4449397e-6
340	4	0.066882946
340	5	0.0041536526
340	6	6.448754e-5
340	7	0.33892155
340	8	0.021230323
340	9	0.00033243743
340	10	0.0058686114
340	11	0.00035557194
340	12	5.384758e-6
340	13	0.054773033
340	14	0.0033439964
340	15	5.1035426e-5
340	16	0.060833115
340	17	0.003748528
340	18	5.7736223e-5
340	19	0.0036678833
340	20	0.0002248182
340	21	3.4449406e-6
340	22	0.06688295
340	23	0.004153653
340	24	6.4487554e-5
340	25	0.3389216
340	26	0.021230323
340	27	0.00033243743
345	1	0.0016683612
345	2	0.000107430526
345	3	1.7293526e-6
345	4	0.04724267
345	5	0.0030788425
345	6	5.016032e-5
345	7	0.3755634
345	8	0.02462039
345	9	0.00040345822
345	10	0.0026693775
345	11	0.00016979568
345	12	2.699504e-6
345	13	0.037179343
345	14	0.002384949
345	15	3.8246075e-5
345	16	0.04885426
345	17	0.0031766742
345	18	5.163078e-5
345	19	0.0016683617
345	20	0.00010743052
345	21	1.7293521e-6
345	22	0.047242697
345	23	0.0030788423
345	24	5.016029e-5
345	25	0.3755635
345	26	0.024620393
345	27	0.00040345793
350	1	0.0006816512
350	2	4.6419063e-5
350	3	7.901775e-7
350	4	0.031198671
350	5	0.002146068
350	6	3.6904315e-5
350	7	0.4041161
350	8	0.027845876
350	9	0.00047963782
350	10	0.0010906424
350	11	7.331057e-5
350	12	1.2316539e-6
350	13	0.023797814
350	14	0.0016147596
350	15	2.73959e-5
350	16	0.03763897
350	17	0.002606476
350	18	4.5121567e-5
350	19	0.00068165176
350	20	4.6419093e-5
350	21	7.90178e-7
350	22	0.031198684
350	23	0.0021460685
350	24	3.690433e-5
350	25	0.40411612
350	26	0.02784589
350	27	0.00047963817
355	1	0.0002559331
355	2	1.8555942e-5
355	3	3.3628137e-7
355	4	0.019521814
355	5	0.0014254567
355	6	2.602365e-5
355	7	0.42391345
355	8	0.03082132
355	9	0.0005602002
355	10	0.00040949293
355	11	2.928159e-5
355	12	5.2334354e-7
355	13	0.014560427
355	14	0.0010522086
355	15	1.9020881e-5
355	16	0.028668808
355	17	0.0021341206
355	18	3.9730654e-5
355	19	0.00025593303
355	20	1.8555958e-5
355	21	3.362819e-7
355	22	0.019521818
355	23	0.0014254581
355	24	2.602369e-5
355	25	0.4239135
355	26	0.030821353
355	27	0.0005602012
360	1	9.049023e-5
360	2	7.0323467e-6
360	3	1.3659252e-7
360	4	0.011750237
360	5	0.0009158407
360	6	1.785314e-5
360	7	0.43618676
360	8	0.03358301
360	9	0.0006464264
360	10	0.00014478428
360	11	1.1087136e-5
360	12	2.1221898e-7
360	13	0.008633097
360	14	0.00066888967
360	15	1.2975815e-5
360	16	0.022298248
360	17	0.0017988315
360	18	3.632798e-5
360	19	9.0490146e-5
360	20	7.0323454e-6
360	21	1.3659263e-7
360	22	0.011750232
360	23	0.0009158412
360	24	1.785316e-5
360	25	0.4361867
360	26	0.033583038
360	27	0.00064642774
365	1	3.0761035e-5
365	2	2.5780637e-6
365	3	5.3998615e-8
365	4	0.0068930523
365	5	0.0005764318
365	6	1.2063024e-5
365	7	0.44288135
365	8	0.03623593
365	9	0.0007412943
365	10	4.9217677e-5
365	11	4.060507e-6
365	12	8.3743714e-8
365	13	0.0050158887
365	14	0.00041912842
365	15	8.7813805e-6
365	16	0.018127143
365	17	0.0015934929
365	18	3.512878e-5
365	19	3.0761046e-5
365	20	2.5780669e-6
365	21	5.3998694e-8
365	22	0.006893054
365	23	0.0005764322
365	24	1.2063047e-5
365	25	0.44288126
365	26	0.036235977
365	27	0.0007412964
370	1	1.0208572e-5
[truncated: 106,028 more rows]
