# Supplementary material for: Coevolution of male and female mate choice can destabilize reproductive isolation
Source: Nat Commun. 2019 Nov 12;10:5122. doi: 10.1038/s41467-019-12860-9 (PMC6851176; doi:10.1038/s41467-019-12860-9)
Supplement: Supplementary file 5 — Supplementary Software 1 [file 41467_2019_12860_MOESM5_ESM.zip › CodeChoosinessCoevolution/Data/SingleTimeSeriestestSelectionGradientDetailledAlpha1.txt]

time	genotype	frequency
0	1	0.16579321
0	2	0.036842935
0	3	0.0020468298
0	4	0.036842935
0	5	0.008187319
0	6	0.00045485105
0	7	0.0020468298
0	8	0.00045485105
0	9	2.5269503e-5
0	10	0.32451358
0	11	0.07211413
0	12	0.0040063406
0	13	0.07211413
0	14	0.016025363
0	15	0.00089029793
0	16	0.0040063406
0	17	0.00089029793
0	18	4.9460996e-5
0	19	0.16579321
0	20	0.036842935
0	21	0.0020468298
0	22	0.036842935
0	23	0.008187319
0	24	0.00045485105
0	25	0.0020468298
0	26	0.00045485105
0	27	2.5269503e-5
5	1	0.18126245
5	2	0.041900095
5	3	0.0024231083
5	4	0.041699596
5	5	0.009756191
5	6	0.00057109044
5	7	0.0023999654
5	8	0.000568364
5	9	3.367252e-5
5	10	0.29001993
5	11	0.06333586
5	12	0.0034500884
5	13	0.063131265
5	14	0.013850761
5	15	0.0007579601
5	16	0.0034279807
5	17	0.00075554516
5	18	4.1533964e-5
5	19	0.18126246
5	20	0.04190008
5	21	0.0024231083
5	22	0.04169959
5	23	0.009756192
5	24	0.00057109055
5	25	0.0023999657
5	26	0.0005683638
5	27	3.36725e-5
10	1	0.17988724
10	2	0.042497102
10	3	0.0025117924
10	4	0.042054903
10	5	0.010067496
10	6	0.0006030156
10	7	0.002459761
10	8	0.000596743
10	9	3.6219353e-5
10	10	0.2878194
10	11	0.06416452
10	12	0.0035677026
10	13	0.0636198
10	14	0.014260326
10	15	0.00079720083
10	16	0.00350762
10	17	0.00079048856
10	18	4.442813e-5
10	19	0.17988719
10	20	0.042497125
10	21	0.0025117914
10	22	0.042054903
10	23	0.010067497
10	24	0.000603015
10	25	0.0024597598
10	26	0.0005967427
10	27	3.6219324e-5
15	1	0.17846192
15	2	0.04312084
15	3	0.0026068052
15	4	0.04241552
15	5	0.010390099
15	6	0.0006368463
15	7	0.00252217
15	8	0.000626427
15	9	3.8926082e-5
15	10	0.28553906
15	11	0.065027595
15	12	0.0036932246
15	13	0.064113975
15	14	0.01468362
15	15	0.0008386316
15	16	0.003590519
15	17	0.0008269319
15	18	4.749156e-5
15	19	0.1784619
15	20	0.043120835
15	21	0.002606806
15	22	0.04241551
15	23	0.010390104
15	24	0.00063684635
15	25	0.0025221708
15	26	0.00062642735
15	27	3.8926104e-5
20	1	0.17698896
20	2	0.043768108
20	3	0.0027080977
20	4	0.042776227
20	5	0.010729412
20	6	0.0006734224
20	7	0.002586666
20	8	0.0006581534
20	9	4.1899e-5
20	10	0.28318247
20	11	0.06592008
20	12	0.0038264676
20	13	0.06460613
20	14	0.015127062
20	15	0.0008831729
20	16	0.0036759286
20	17	0.0008656859
20	18	5.0832263e-5
20	19	0.17698905
20	20	0.04376811
20	21	0.0027080984
20	22	0.04277624
20	23	0.010729413
20	24	0.0006734222
20	25	0.0025866656
20	26	0.00065815344
20	27	4.1899017e-5
25	1	0.1754661
25	2	0.04444027
25	3	0.0028162582
25	4	0.043136243
25	5	0.011086835
25	6	0.0007130687
25	7	0.0026532884
25	8	0.0006921295
25	9	4.5174926e-5
25	10	0.2807458
25	11	0.06684334
25	12	0.0039680987
25	13	0.06509502
25	14	0.015592205
25	15	0.00093116524
25	16	0.0037638696
25	17	0.00090696785
25	18	5.4485703e-5
25	19	0.17546625
25	20	0.044440307
25	21	0.002816259
25	22	0.04313626
25	23	0.011086837
25	24	0.00071306893
25	25	0.0026532903
25	26	0.0006921299
25	27	4.5174915e-5
30	1	0.1738903
30	2	0.045138963
30	3	0.0029319625
30	4	0.043494724
30	5	0.011463756
30	6	0.0007561322
30	7	0.0027220927
30	8	0.0007285645
30	9	4.8793136e-5
30	10	0.27822447
30	11	0.06779926
30	12	0.0041188872
30	13	0.06557935
30	14	0.016080555
30	15	0.0009829687
30	16	0.0038543872
30	17	0.0009509901
30	18	5.8489033e-5
30	19	0.17389035
30	20	0.04513899
30	21	0.0029319637
30	22	0.043494716
30	23	0.011463755
30	24	0.0007561326
30	25	0.002722093
30	26	0.0007285649
30	27	4.879312e-5
35	1	0.17225851
35	2	0.045865957
35	3	0.003055983
35	4	0.043850664
35	5	0.011861689
35	6	0.00080301013
35	7	0.0027931246
35	8	0.00076769106
35	9	5.279932e-5
35	10	0.2756135
35	11	0.06878957
35	12	0.0042797006
35	13	0.06605744
35	14	0.016593734
35	15	0.0010389917
35	16	0.003947517
35	17	0.0009979918
35	18	6.288505e-5
35	19	0.17225838
35	20	0.04586596
35	21	0.003055983
35	22	0.04385066
35	23	0.011861689
35	24	0.00080301036
35	25	0.0027931258
35	26	0.00076769176
35	27	5.2799336e-5
40	1	0.17056704
40	2	0.046623148
40	3	0.003189183
40	4	0.044203006
40	5	0.012282291
40	6	0.00085415505
40	7	0.0028664249
40	8	0.00080976763
40	9	5.7246278e-5
40	10	0.27290732
40	11	0.06981647
40	12	0.004451498
40	13	0.06652779
40	14	0.0171335
40	15	0.0010996918
40	16	0.004043278
40	17	0.0010482307
40	18	6.772243e-5
40	19	0.17056698
40	20	0.046623107
40	21	0.0031891824
40	22	0.04420301
40	23	0.012282286
40	24	0.0008541552
40	25	0.0028664249
40	26	0.00080976804
40	27	5.7246318e-5
45	1	0.16881245
45	2	0.047412653
45	3	0.003332565
45	4	0.04455051
45	5	0.012727421
45	6	0.0009100933
45	7	0.0029420299
45	8	0.0008550876
45	9	6.219624e-5
45	10	0.2700999
45	11	0.070882104
45	12	0.004635389
45	13	0.066988446
45	14	0.017701818
45	15	0.0011655994
45	16	0.0041416846
45	17	0.0011019987
45	18	7.305782e-5
45	19	0.16881242
45	20	0.047412604
45	21	0.0033325641
45	22	0.04455051
45	23	0.012727418
45	24	0.00091009325
45	25	0.0029420322
45	26	0.00085508754
45	27	6.21962e-5
50	1	0.16699064
50	2	0.048236743
50	3	0.00348726
50	4	0.04489171
50	5	0.013199104
50	6	0.0009714292
50	7	0.0030199648
50	8	0.0009039759
50	9	6.772163e-5
50	10	0.2671851
50	11	0.07198875
50	12	0.0048326096
50	13	0.06743714
50	14	0.018300794
50	15	0.0012373127
50	16	0.0042427303
50	17	0.0011596158
50	18	7.895639e-5
50	19	0.16699061
50	20	0.048236754
50	21	0.0034872598
50	22	0.04489173
50	23	0.0131990975
50	24	0.00097142864
50	25	0.0030199648
50	26	0.00090397586
50	27	6.772159e-5
55	1	0.16509713
55	2	0.049097978
55	3	0.003654567
55	4	0.045225028
55	5	0.013699595
55	6	0.0010388646
55	7	0.0031002422
55	8	0.0009568019
55	9	7.390804e-5
55	10	0.26415524
55	11	0.073139004
55	12	0.005044561
55	13	0.06787147
55	14	0.018932749
55	15	0.0013155212
55	16	0.0043463972
55	17	0.0012214412
55	18	8.549407e-5
55	19	0.16509709
55	20	0.04909799
55	21	0.0036545668
55	22	0.045225017
55	23	0.013699592
55	24	0.0010388646
55	25	0.00310024
55	26	0.00095680146
55	27	7.390802e-5
60	1	0.16312706
60	2	0.049999114
60	3	0.0038359833
60	4	0.045548424
60	5	0.014231406
60	6	0.0011132208
60	7	0.0031828391
60	8	0.0010139789
60	9	8.085692e-5
60	10	0.2610033
60	11	0.07433552
60	12	0.0052728355
60	13	0.06828837
60	14	0.019600209
60	15	0.0014010172
60	16	0.004452614
60	17	0.0012878685
60	18	9.2759314e-5
60	19	0.16312698
60	20	0.04999909
60	21	0.003835986
60	22	0.04554839
60	23	0.014231408
60	24	0.0011132215
60	25	0.0031828394
60	26	0.0010139793
60	27	8.085697e-5
65	1	0.16107504
65	2	0.050943136
65	3	0.0040332465
65	4	0.045859694
65	5	0.014797314
65	6	0.0011954567
65	7	0.0032677292
65	8	0.0010759771
65	9	8.868843e-5
65	10	0.2577201
65	11	0.07558124
65	12	0.005519265
65	13	0.068684645
65	14	0.020305939
65	15	0.0014947137
65	16	0.0045613046
65	17	0.0013593418
65	18	0.0001008552
65	19	0.16107506
65	20	0.050943132
65	21	0.004033247
65	22	0.0458597
65	23	0.014797309
65	24	0.0011954568
65	25	0.0032677278
65	26	0.001075977
65	27	8.8688445e-5
70	1	0.15893541
70	2	0.0519334
70	3	0.0042483592
70	4	0.04615637
70	5	0.015400415
70	6	0.0012866994
70	7	0.0033548507
70	8	0.0011433272
70	9	9.754656e-5
70	10	0.2542965
70	11	0.076879196
70	12	0.005785933
70	13	0.06905653
70	14	0.021052983
70	15	0.00159767
70	16	0.0046723434
70	17	0.0014363582
70	18	0.00010990329
70	19	0.15893535
70	20	0.051933385
70	21	0.0042483597
70	22	0.046156347
70	23	0.015400408
70	24	0.0012866998
70	25	0.0033548523
70	26	0.001143328
70	27	9.754654e-5
75	1	0.15670145
75	2	0.052973505
75	3	0.0044836723
75	4	0.046435405
75	5	0.016044155
75	6	0.0013882822
75	7	0.0034441038
75	8	0.001216633
75	9	0.000107603744
75	10	0.25072223
75	11	0.07823263
75	12	0.006075248
75	13	0.069399565
75	14	0.021844639
75	15	0.0017111172
75	16	0.0047855484
75	17	0.0015194666
75	18	0.00012004628
75	19	0.15670143
75	20	0.052973516
75	21	0.004483674
75	22	0.046435386
75	23	0.016044158
75	24	0.0013882829
75	25	0.003444104
75	26	0.0012166336
75	27	0.00010760375
80	1	0.15436609
80	2	0.05406745
80	3	0.0047419257
80	4	0.046693403
80	5	0.016732393
80	6	0.0015017895
80	7	0.0035353403
80	8	0.0012965819
80	9	0.000119068616
80	10	0.24698563
80	11	0.079644985
80	12	0.006389958
80	13	0.069708884
80	14	0.022684554
80	15	0.0018364912
80	16	0.0049006906
80	17	0.0016092848
80	18	0.00013145388
80	19	0.15436612
80	20	0.05406747
80	21	0.0047419257
80	22	0.046693433
80	23	0.016732402
80	24	0.0015017883
80	25	0.0035353426
80	26	0.0012965815
80	27	0.0001190686
85	1	0.15192132
85	2	0.055219594
85	3	0.005026353
85	4	0.046926465
85	5	0.017469464
85	6	0.00162911
85	7	0.003628367
85	8	0.0013839583
85	9	0.00013219452
85	10	0.24307413
85	11	0.08111981
85	12	0.006733267
85	13	0.069978654
85	14	0.023576694
85	15	0.001975479
85	16	0.005017459
85	17	0.0017065096
85	18	0.00014432754
85	19	0.1519214
85	20	0.055219628
85	21	0.005026351
85	22	0.04692644
85	23	0.017469462
85	24	0.0016291101
85	25	0.0036283662
85	26	0.0013839578
85	27	0.00013219447
90	1	0.14935845
90	2	0.05643473
90	3	0.005340781
90	4	0.04712989
90	5	0.018260172
90	6	0.0017725164
90	7	0.0037229003
90	8	0.0014796573
90	9	0.00014729066
90	10	0.23897354
90	11	0.08266085
90	12	0.0071088844
90	13	0.070202224
90	14	0.024525367
90	15	0.0021300574
90	16	0.0051354463
90	17	0.0018119111
90	18	0.00015890792
90	19	0.14935853
90	20	0.056434717
90	21	0.005340779
90	22	0.04712989
90	23	0.01826017
90	24	0.0017725157
90	25	0.0037228994
90	26	0.0014796567
90	27	0.00014729062
95	1	0.14666764
95	2	0.057718042
95	3	0.005689764
95	4	0.04729837
95	5	0.019109912
95	6	0.0019347519
95	7	0.003818579
95	8	0.0015847068
95	9	0.00016473746
95	10	0.23466827
95	11	0.08427172
95	12	0.007521143
95	13	0.07037195
95	14	0.025535295
95	15	0.002302571
95	16	0.005254139
95	17	0.001926361
95	18	0.00017548377
95	19	0.14666767
95	20	0.05771809
95	21	0.005689764
95	22	0.04729839
95	23	0.019109927
95	24	0.0019347526
95	25	0.003818581
95	26	0.0015847073
95	27	0.00016473753
100	1	0.14383788
100	2	0.059075244
100	3	0.0060787527
100	4	0.047425713
100	5	0.020024788
100	6	0.002119152
100	7	0.0039149392
100	8	0.001700287
100	9	0.00018500598
100	10	0.2301406
100	11	0.08595628
100	12	0.007975098
100	13	0.07047889
100	14	0.026611594
100	15	0.0024958008
100	16	0.0053728987
100	17	0.0020508312
100	18	0.00019440392
100	19	0.14383793
100	20	0.059075233
100	21	0.006078753
100	22	0.047425725
100	23	0.020024791
100	24	0.002119152
100	25	0.0039149397
100	26	0.0017002879
100	27	0.00018500598
105	1	0.1408571
105	2	0.060512383
105	3	0.0065143104
105	4	0.047504622
105	5	0.02101155
105	6	0.0023297996
105	7	0.0040113702
105	8	0.0018277547
105	9	0.00020868343
105	10	0.22537138
105	11	0.0877179
105	12	0.008476683
105	13	0.070512824
105	14	0.027759686
105	15	0.0027130619
105	16	0.0054909
105	17	0.0021864106
105	18	0.00021609118
105	19	0.14085709
105	20	0.060512383
105	21	0.0065143113
105	22	0.04750466
105	23	0.021011563
105	24	0.0023298
105	25	0.0040113726
105	26	0.0018277562
105	27	0.00020868341
110	1	0.1377115
110	2	0.06203604
110	3	0.0070043807
110	4	0.04752672
110	5	0.02207779
110	6	0.0025717143
110	7	0.004107103
110	8	0.0019686683
110	9	0.00023650637
110	10	0.22033842
110	11	0.089559734
110	12	0.009032881
110	13	0.070461735
110	14	0.02898547
110	15	0.002958317
110	16	0.0056071226
110	17	0.0023343104
110	18	0.00024105984
110	19	0.13771148
110	20	0.062036056
110	21	0.0070043816
110	22	0.047526736
110	23	0.022077808
110	24	0.0025717155
110	25	0.004107105
110	26	0.001968669
110	27	0.0002365065
115	1	0.1343859
115	2	0.06365319
115	3	0.0075586713
115	4	0.047482118
115	5	0.023231974
115	6	0.0028511405
115	7	0.0042011626
115	8	0.0021248239
115	9	0.00026940848
115	10	0.2150175
115	11	0.09148426
115	12	0.009651959
115	13	0.07031193
115	14	0.030295063
115	15	0.0032363401
115	16	0.005720304
115	17	0.002495883
115	18	0.00026994073
115	19	0.13438596
115	20	0.06365318
115	21	0.0075586704
115	22	0.04748212
115	23	0.023231994
115	24	0.0028511418
115	25	0.004201164
115	26	0.0021248248
115	27	0.00026940866
120	1	0.13086335
120	2	0.06537092
120	3	0.008189056
120	4	0.047359403
120	5	0.024483487
120	6	0.0031758656
120	7	0.004292322
120	8	0.0022982873
120	9	0.00030857962
120	10	0.20938143
120	11	0.09349269
120	12	0.01034367
120	13	0.07004717
120	14	0.0316948
120	15	0.0035528822
120	16	0.005828872
120	17	0.0026726134
120	18	0.0003035092
120	19	0.1308634
120	20	0.06537094
120	21	0.008189056
120	22	0.047359396
120	23	0.024483485
120	24	0.0031758659
120	25	0.004292322
120	26	0.0022982864
120	27	0.00030857942
125	1	0.12712476
125	2	0.06719648
125	3	0.008910237
125	4	0.04714514
125	5	0.025842564
125	6	0.003555692
125	7	0.0043790387
125	8	0.0024914187
125	9	0.00035554846
125	10	0.20339966
125	11	0.09558448
125	12	0.011119593
125	13	0.06964889
125	14	0.033190884
125	15	0.0039149085
125	16	0.005930872
125	17	0.0028661222
125	18	0.00034272327
125	19	0.12712479
125	20	0.06719648
125	21	0.008910236
125	22	0.04714514
125	23	0.025842564
125	24	0.0035556918
125	25	0.004379036
125	26	0.002491418
125	27	0.00035554825
130	1	0.123149246
130	2	0.069136724
130	3	0.009740491
130	4	0.04682384
130	5	0.027320392
130	6	0.0040030642
130	7	0.004459404
130	8	0.0027069233
130	9	0.00041229965
130	10	0.19703878
130	11	0.0977565
130	12	0.011993481
130	13	0.069095396
130	14	0.034789287
130	15	0.004330873
130	16	0.006023929
130	17	0.0030781608
130	18	0.0003887727
130	19	0.12314928
130	20	0.069136724
130	21	0.009740491
130	22	0.046823837
130	23	0.02732041
130	24	0.004003064
130	25	0.0044594044
130	26	0.0027069226
130	27	0.00041229953
135	1	0.11891348
135	2	0.07119757
135	3	0.010702692
135	4	0.046377447
135	5	0.028928852
135	6	0.004533865
135	7	0.004531055
135	8	0.0029478532
135	9	0.00048142567
135	10	0.19026151
135	11	0.10000161
135	12	0.012981614
135	13	0.06836175
135	14	0.03649501
135	15	0.004811058
135	16	0.0061051007
135	17	0.003310562
135	18	0.0004431373
135	19	0.118913494
135	20	0.07119759
135	21	0.010702693
135	22	0.046377443
135	23	0.028928863
135	24	0.004533866
135	25	0.004531053
135	26	0.002947854
135	27	0.0004814257
140	1	0.114392266
140	2	0.07338309
140	3	0.011825666
140	4	0.04578524
140	5	0.030680127
140	6	0.0051685576
140	7	0.00459109
140	8	0.003217627
140	9	0.0005663455
140	10	0.1830276
140	11	0.10230691
140	12	0.014103234
140	13	0.06741917
140	14	0.03831128
140	15	0.0053679673
140	16	0.0061708344
140	17	0.0035651845
140	18	0.00050766516
140	19	0.11439228
140	20	0.07338312
140	21	0.0118256705
140	22	0.045785263
140	23	0.030680124
140	24	0.005168556
140	25	0.00459109
140	26	0.0032176261
140	27	0.00056634506
145	1	0.10955853
145	2	0.07569414
145	3	0.013145944
145	4	0.04502349
145	5	0.032586046
145	6	0.0059336247
145	7	0.0046359687
145	8	0.0035199663
145	9	0.0006715963
145	10	0.17529371
145	11	0.10465154
145	12	0.015380961
145	13	0.06623481
145	14	0.04023845
145	15	0.0060167443
145	16	0.0062167854
145	17	0.0038437685
145	18	0.0005846605
145	19	0.10955859
145	20	0.07569415
145	21	0.01314594
145	22	0.04502351
145	23	0.032586046
145	24	0.005933621
145	25	0.0046359724
145	26	0.003519967
145	27	0.00067159615
150	1	0.10438416
150	2	0.07812604
150	3	0.014710006
150	4	0.044065487
150	5	0.03465691
150	6	0.0068636006
150	7	0.004661442
150	8	0.0038588177
150	9	0.00080325076
150	10	0.1670146
150	11	0.107002884
150	12	0.016841013
150	13	0.06477161
150	14	0.042272158
150	15	0.0067756865
150	16	0.0062377728
150	17	0.0041477783
150	18	0.0006769962
150	19	0.10438419
150	20	0.07812609
150	21	0.014710008
150	22	0.044065487
150	23	0.034656905
150	24	0.006863602
150	25	0.0046614404
150	26	0.0038588166
150	27	0.00080325047
155	1	0.09884118
155	2	0.08066578
155	3	0.016577281
155	4	0.042881712
155	5	0.03689958
155	6	0.008003691
155	7	0.004662465
155	8	0.0042380886
155	9	0.0009694711
155	10	0.15814596
155	11	0.109312594
155	12	0.018513244
155	13	0.062988535
155	14	0.04440052
155	15	0.0076665855
155	16	0.0062276414
155	17	0.004478023
155	18	0.00078822667
155	19	0.098841235
155	20	0.0806658
155	21	0.016577285
155	22	0.04288173
155	23	0.036899608
155	24	0.008003692
155	25	0.004662463
155	26	0.004238089
155	27	0.0009694713
160	1	0.092904314
160	2	0.0832871
160	3	0.01882369
160	4	0.041440766
160	5	0.03931451
160	6	0.00941318
160	7	0.004633191
160	8	0.0046612513
160	9	0.0011812742
160	10	0.14864694
160	11	0.11151037
160	12	0.020430498
160	13	0.06084181
160	14	0.046600763
160	15	0.008714949
160	16	0.006179244
160	17	0.00483422
160	18	0.0009227003
160	19	0.09290431
160	20	0.08328713
160	21	0.018823698
160	22	0.041440774
160	23	0.03931451
160	24	0.009413182
160	25	0.0046331915
160	26	0.0046612513
160	27	0.0011812735
165	1	0.08655417
165	2	0.08594443
165	3	0.021546034
165	4	0.03971075
165	5	0.04189098
165	6	0.011169726
165	7	0.0045671
165	8	0.005130584
165	9	0.0014535201
165	10	0.13848665
165	11	0.11349717
165	12	0.022626977
165	13	0.058286346
165	14	0.048834115
165	15	0.009949624
165	16	0.006084517
165	17	0.005214218
165	18	0.0010856208
165	19	0.08655419
165	20	0.08594448
165	21	0.021546034
165	22	0.039710756
165	23	0.04189096
165	24	0.011169731
165	25	0.004567097
165	26	0.005130581
165	27	0.0014535204
170	1	0.079783335
170	2	0.088564515
170	3	0.024866724
170	4	0.03766237
170	5	0.044600543
170	6	0.013374451
170	7	0.0044572162
170	8	0.005646017
170	9	0.0018061713
170	10	0.12765329
170	11	0.11513749
170	12	0.025134688
170	13	0.055280153
170	14	0.05103938
170	15	0.011401498
170	16	0.0059347344
170	17	0.005612998
170	18	0.0012829996
170	19	0.07978336
170	20	0.088564575
170	21	0.02486672
170	22	0.03766237
170	23	0.044600535
170	24	0.013374449
170	25	0.004457214
170	26	0.0056460137
170	27	0.001806171
175	1	0.072604
175	2	0.09103602
175	3	0.02893808
175	4	0.035273258
175	5	0.04738813
175	6	0.016157156
175	7	0.0042966916
175	8	0.006203365
175	9	0.0022657157
175	10	0.11616637
175	11	0.1162521
175	12	0.027976995
175	13	0.05178997
175	14	0.053125992
175	15	0.013100267
175	16	0.0057210894
175	17	0.006021282
175	18	0.0015213453
175	19	0.072603986
175	20	0.09103599
175	21	0.028938064
175	22	0.035273276
175	23	0.047388125
175	24	0.016157154
175	25	0.0042966926
175	26	0.006203365
175	27	0.0022657148
180	1	0.06505836
180	2	0.093198545
180	3	0.033944502
180	4	0.032534894
180	5	0.050160777
180	6	0.019680578
180	7	0.0040797363
180	8	0.006791959
180	9	0.0028665557
180	10	0.10409335
180	11	0.11661402
180	12	0.03115813
180	13	0.04780076
180	14	0.054966826
180	15	0.015068502
180	16	0.0054357997
180	17	0.0064239814
180	18	0.0018069257
180	19	0.06505832
180	20	0.09319855
180	21	0.03394451
180	22	0.032534886
180	23	0.05016075
180	24	0.01968059
180	25	0.0040797344
180	26	0.006791959
180	27	0.0028665569
185	1	0.057230078
185	2	0.09483469
185	3	0.0400997
185	4	0.029460896
185	5	0.052776426
185	6	0.024140827
185	7	0.0038029575
185	8	0.0073917476
185	9	0.0036518034
185	10	0.09156812
185	11	0.11595485
185	12	0.03464806
185	13	0.04332787
185	14	0.056394517
185	15	0.017311698
185	16	0.0050737164
185	17	0.006798676
185	18	0.0021443188
185	19	0.057230078
185	20	0.0948347
185	21	0.0400997
185	22	0.029460894
185	23	0.052776445
185	24	0.024140822
185	25	0.0038029563
185	26	0.007391748
185	27	0.0036518038
190	1	0.049254626
190	2	0.095669866
190	3	0.047633953
190	4	0.02609632
190	5	0.055036318
190	6	0.029759731
190	7	0.0034670625
190	8	0.00797053
190	9	0.00467247
190	10	0.07880742
190	11	0.113984354
190	12	0.03836324
190	13	0.03843038
190	14	0.057205513
190	15	0.019803923
190	16	0.0046345335
190	17	0.007114838
190	18	0.0025340444
190	19	0.04925464
190	20	0.09566987
190	21	0.047633976
190	22	0.026096309
190	23	0.055036306
190	24	0.02975972
190	25	0.0034670634
190	26	0.00797053
190	27	0.0046724686
195	1	0.04132231
195	2	0.09538981
195	3	0.056768518
195	4	0.022524443
195	5	0.056687657
195	6	0.036764216
195	7	0.0030785399
195	8	0.008482599
195	9	0.005983726
195	10	0.06611569
195	11	0.110432304
195	12	0.042147864
195	13	0.033222783
195	14	0.057177506
195	15	0.022470942
195	16	0.004125185
195	17	0.007334885
195	18	0.0029692925
195	19	0.04132232
195	20	0.09538982
195	21	0.056768514
195	22	0.022524456
195	23	0.056687642
195	24	0.036764212
195	25	0.0030785403
195	26	0.008482597
195	27	0.0059837224
200	1	0.033668514
200	2	0.093681484
200	3	0.06767388
200	4	0.018867465
200	5	0.05744561
200	6	0.045348734
200	7	0.0026507191
200	8	0.008870659
200	9	0.0076369043
200	10	0.053869627
200	11	0.10511
200	12	0.045763712
200	13	0.027877318
200	14	0.056103896
200	15	0.025175307
200	16	0.003561635
200	17	0.0074181487
200	18	0.0034324024
200	19	0.033668507
200	20	0.09368144
200	21	0.067673855
200	22	0.018867468
200	23	0.057445608
200	24	0.045348745
200	25	0.0026507198
200	26	0.008870663
200	27	0.0076369084
205	1	0.026547058
205	2	0.09029745
205	3	0.08041961
205	4	0.015276496
205	5	0.057037942
205	6	0.055623464
205	7	0.0022034307
205	8	0.009072764
205	9	0.009667132
205	10	0.042475265
205	11	0.09797769
205	12	0.048899658
205	13	0.022611806
205	14	0.05384239
205	15	0.027712762
205	16	0.0029689795
205	17	0.007328214
205	18	0.0038925225
205	19	0.026547037
205	20	0.09029743
205	21	0.08041957
205	22	0.015276494
205	23	0.057037957
205	24	0.055623475
205	25	0.0022034303
205	26	0.009072767
205	27	0.009667134
210	1	0.020189825
210	2	0.08512825
210	3	0.09492885
210	4	0.011910795
210	5	0.05526693
210	6	0.06756001
210	7	0.0017607337
210	8	0.009034207
210	9	0.012078671
210	10	0.03230373
210	11	0.089192025
210	12	0.051207773
210	13	0.017660154
210	14	0.050363716
210	15	0.029828308
210	16	0.0023788211
210	17	0.0070423167
210	18	0.0043065185
210	19	0.02018983
210	20	0.0851282
210	21	0.09492879
210	22	0.011910794
210	23	0.055266935
210	24	0.06756002
210	25	0.0017607335
210	26	0.009034209
210	27	0.012078677
215	1	0.014765749
215	2	0.078254804
215	3	0.11095517
215	4	0.008910981
215	5	0.052070178
215	6	0.08095409
215	7	0.001347075
215	8	0.008721834
215	9	0.014833022
215	10	0.023625202
215	11	0.0791094
215	12	0.052361935
215	13	0.013232685
215	14	0.045781285
215	15	0.031255085
215	16	0.0018242401
215	17	0.0065597454
215	18	0.0046245926
215	19	0.014765739
215	20	0.07825481
215	21	0.11095516
215	22	0.008910978
215	23	0.05207013
215	24	0.080954105
215	25	0.0013470751
215	26	0.008721834
215	27	0.014833021
220	1	0.010353739
220	2	0.0699592
220	3	0.12809026
220	4	0.0063753217
220	5	0.047555882
220	6	0.09542211
220	7	0.0009829651
220	8	0.008135576
220	9	0.017845016
220	10	0.016565973
220	11	0.06823747
220	12	0.05212262
220	13	0.009479648
220	14	0.04034649
220	15	0.03176828
220	16	0.0013337182
220	17	0.0059056026
220	18	0.004800197
220	19	0.01035373
220	20	0.06995916
220	21	0.12809017
220	22	0.0063753184
220	23	0.047555845
220	24	0.09542206
220	25	0.0009829645
220	26	0.008135573
220	27	0.017845007
225	1	0.006939348
225	2	0.06068867
225	3	0.14579512
225	4	0.0043472243
225	5	0.0419993
225	6	0.11043388
225	7	0.00068165374
225	8	0.007312584
225	9	0.020990113
225	10	0.011102957
225	11	0.057155706
225	12	0.050389964
225	13	0.006470759
225	14	0.034410752
225	15	0.031238453
225	16	0.00092623115
225	17	0.0051279496
225	18	0.004801573
225	19	0.006939346
225	20	0.060688652
225	21	0.14579506
225	22	0.0043472215
225	23	0.041999295
225	24	0.11043386
225	25	0.00068165344
225	26	0.007312584
225	27	0.02099012
230	1	0.0044314046
230	2	0.05099076
230	3	0.16344206
230	4	0.0028161064
230	5	0.035801228
230	6	0.12537254
230	7	0.0004477627
230	8	0.006322173
230	9	0.02412132
230	10	0.0070902426
230	11	0.046432693
230	12	0.047234565
230	13	0.0041949563
230	14	0.028367892
230	15	0.029669473
230	16	0.0006090133
230	17	0.004289369
230	18	0.0046211546
230	19	0.004431399
230	20	0.050990727
230	21	0.163442
230	22	0.0028161039
230	23	0.035801228
230	24	0.12537256
230	25	0.0004477626
230	26	0.00632217
230	27	0.024121325
235	1	0.0026886733
235	2	0.04143807
235	3	0.18036252
235	4	0.0017284421
235	5	0.029423002
235	6	0.13960673
235	7	0.00027791318
235	8	0.005253016
235	9	0.02709127
235	10	0.0043018763
235	11	0.036560133
235	12	0.04290424
235	13	0.0025760538
235	14	0.022594292
235	15	0.027210876
235	16	0.00037819767
235	17	0.0034555006
235	18	0.0042795795
235	19	0.0026886717
235	20	0.04143805
235	21	0.18036243
235	22	0.0017284419
235	23	0.029423006
235	24	0.13960679
235	25	0.00027791323
235	26	0.0052530193
235	27	0.027091293
240	1	0.0015474203
240	2	0.032553498
240	3	0.19591063
240	4	0.001003856
240	5	0.023311598
240	6	0.15256862
240	7	0.00016283193
240	8	0.004196291
240	9	0.029774334
240	10	0.0024758717
240	11	0.027904194
240	12	0.03780165
240	13	0.0014965534
240	14	0.017396355
240	15	0.024139274
240	16	0.00022162206
240	17	0.0026837396
240	18	0.0038225579
240	19	0.0015474193
240	20	0.032553487
240	21	0.19591048
240	22	0.0010038557
240	23	0.023311598
240	24	0.15256871
240	25	0.00016283196
240	26	0.004196295
240	27	0.029774375
245	1	0.00084527524
245	2	0.024740575
245	3	0.20954955
245	4	0.0005522413
245	5	0.017828798
245	6	0.16383082
245	7	9.0189766e-5
245	8	0.0032288951
245	9	0.032084312
245	10	0.0013524399
245	11	0.020673372
245	12	0.03242287
245	13	0.0008233598
245	14	0.0129732685
245	15	0.020805772
245	16	0.00012273411
245	17	0.002014484
245	18	0.0033105176
245	19	0.0008452746
245	20	0.02474056
245	21	0.20954943
245	22	0.0005522409
245	23	0.017828792
245	24	0.16383088
245	25	9.018975e-5
245	26	0.003228897
245	27	0.032084353
250	1	0.00043968693
250	2	0.018232146
250	3	0.22094285
250	4	0.00028883753
250	5	0.013200385
250	6	0.17316519
250	7	4.742177e-5
250	8	0.0024014404
250	9	0.03398352
250	10	0.0007034986
250	11	0.014908978
250	12	0.027258389
250	13	0.00043062452
250	14	0.009402251
250	15	0.017557934
250	16	6.4511725e-5
250	17	0.0014671828
250	18	0.0028037752
250	19	0.00043968653
250	20	0.018232131
250	21	0.22094266
250	22	0.0002888374
250	23	0.013200382
250	24	0.17316525
250	25	4.7421767e-5
250	26	0.0024014425
250	27	0.03398357
255	1	0.00021906415
255	2	0.013076946
255	3	0.23000741
255	4	0.0001445248
255	5	0.009501782
255	6	0.18056116
255	7	2.3826711e-5
255	8	0.0017344912
255	9	0.035481147
255	10	0.0003505025
255	11	0.010507189
255	12	0.022688001
255	13	0.00021544802
255	14	0.006651618
255	15	0.014663622
255	16	3.2399967e-5
255	17	0.001041915
255	18	0.002348799
255	19	0.00021906389
255	20	0.013076933
255	21	0.23000726
255	22	0.00014452469
255	23	0.009501771
255	24	0.18056118
255	25	2.3826704e-5
255	26	0.0017344914
255	27	0.035481192
260	1	0.00010531053
260	2	0.009171095
260	3	0.23689707
260	4	6.971483e-5
260	5	0.006682645
260	6	0.18619022
260	7	1.1531362e-5
260	8	0.0012231773
260	9	0.036621474
260	10	0.00016849668
260	11	0.0072687976
260	12	0.018917622
260	13	0.00010391333
260	14	0.004615674
260	15	0.012268933
260	16	1.5674177e-5
260	17	0.00072521775
260	18	0.0019711384
260	19	0.00010531037
260	20	0.009171087
260	21	0.23689704
260	22	6.971474e-5
260	23	0.0066826423
260	24	0.18619029
260	25	1.1531343e-5
260	26	0.0012231772
260	27	0.036621515
265	1	4.9221668e-5
265	2	0.0063192146
265	3	0.24192576
265	4	3.267517e-5
265	5	0.004615414
265	6	0.19033441
265	7	5.419307e-6
265	8	0.00084669574
265	9	0.037467163
265	10	7.875465e-5
265	11	0.004957418
265	12	0.015982691
265	13	4.8698457e-5
265	14	0.0031560657
265	15	0.0104033
265	16	7.363736e-6
265	17	0.0004971532
265	18	0.0016766018
265	19	4.9221646e-5
265	20	0.0063192123
265	21	0.24192561
265	22	3.2675183e-5
265	23	0.0046154144
265	24	0.1903345
265	25	5.4193115e-6
265	26	0.0008466966
265	27	0.03746722
270	1	2.2523225e-5
270	2	0.0042966665
270	3	0.24547015
270	4	1.4986566e-5
270	5	0.0031445662
270	6	0.1933095
270	7	2.4911938e-6
270	8	0.0005779948
270	9	0.03808417
270	10	3.603714e-5
270	11	0.0033457647
270	12	0.013800421
270	13	2.2333632e-5
270	14	0.0021347888
270	15	0.009016461
270	16	3.384099e-6
270	17	0.0003370218
270	18	0.0014576861
270	19	2.2523216e-5
270	20	0.0042966655
270	21	0.24547002
270	22	1.4986571e-5
270	23	0.0031445676
270	24	0.1933096
270	25	2.4911983e-6
270	26	0.00057799544
270	27	0.03808423
275	1	1.0147699e-5
275	2	0.002893366
275	3	0.24789388
275	4	6.7655374e-6
275	5	0.0021213663
275	6	0.19540931
275	7	1.1268007e-6
275	8	0.0003906014
275	9	0.03853168
275	10	1.6236318e-5
275	11	0.0022412098
275	12	0.0122329015
275	13	1.0081574e-5
275	14	0.0014328336
275	15	0.008021302
275	16	1.5303453e-6
275	17	0.00022664227
275	18	0.0013007497
275	19	1.01477e-5
275	20	0.002893365
275	21	0.24789368
275	22	6.765541e-6
275	23	0.002121367
275	24	0.19540943
275	25	1.1268019e-6
275	26	0.00039060207
275	27	0.038531724
280	1	4.5214256e-6
280	2	0.00193509
280	3	0.2495052
280	4	3.0196843e-6
280	5	0.0014210836
280	6	0.19687808
280	7	5.037771e-7
280	8	0.00026207388
280	9	0.03885772
280	10	7.2342837e-6
280	11	0.0014934604
280	12	0.011134829
280	13	4.4994777e-6
280	14	0.000956455
280	15	0.0073254323
280	16	6.840766e-7
280	17	0.000151549
280	18	0.001191214
280	19	4.521427e-6
280	20	0.0019350899
280	21	0.24950506
280	22	3.019686e-6
280	23	0.001421085
280	24	0.19687821
280	25	5.037778e-7
280	26	0.00026207432
280	27	0.038857814
285	1	1.9987808e-6
285	2	0.0012880308
285	3	0.25054473
285	4	1.3369528e-6
285	5	0.0009473044
285	6	0.19790383
285	7	2.2337943e-7
285	8	0.000174954
285	9	0.039098952
285	10	3.1980485e-6
285	11	0.0009915915
285	12	0.010378993
285	13	1.99202e-6
285	14	0.0006360299
285	15	0.006847847
285	16	3.0327865e-7
285	17	0.000100931444
285	18	0.0011162696
285	19	1.99878e-6
285	20	0.00128803
285	21	0.25054455
285	22	1.3369529e-6
285	23	0.0009473052
285	24	0.19790399
285	25	2.2337962e-7
285	26	0.00017495421
285	27	0.039099023
290	1	8.78716e-7
290	2	0.00085451157
290	3	0.25118983
290	4	5.8857e-7
290	5	0.0006293286
290	6	0.19862488
290	7	9.8472086e-8
290	8	0.0001163851
290	9	0.039281927
290	10	1.4059453e-6
290	11	0.0006567324
290	12	0.009864786
290	13	8.7690614e-7
290	14	0.00042183042
290	15	0.0065244567
290	16	1.3367404e-7
290	17	6.703136e-5
290	18	0.0010657787
290	19	8.787155e-7
290	20	0.0008545111
290	21	0.25118965
290	22	5.885703e-7
290	23	0.0006293292
290	24	0.19862504
290	25	9.8472256e-8
290	26	0.00011638534
290	27	0.039281998
295	1	3.848045e-7
295	2	0.0005656149
295	3	0.25156698
295	4	2.5807088e-7
295	5	0.00041709808
295	6	0.19913879
295	7	4.3231022e-8
295	8	7.723423e-5
295	9	0.039425418
295	10	6.156874e-7
295	11	0.00043420683
295	12	0.009517492
295	13	3.8447746e-7
295	14	0.00027925137
295	15	0.006307655
295	16	5.8676477e-8
295	17	4.4429537e-5
295	18	0.0010322025
295	19	3.8480465e-7
295	20	0.00056561496
295	21	0.25156683
295	22	2.5807108e-7
295	23	0.0004170985
295	24	0.19913895
295	25	4.323109e-8
295	26	7.723443e-5
295	27	0.039425503
300	1	1.6804992e-7
300	2	0.0003737987
300	3	0.25176373
300	4	1.1283667e-7
300	5	0.00027598444
300	6	0.19951335
300	7	1.892406e-8
300	8	5.1166164e-5
300	9	0.039542373
300	10	2.6887994e-7
300	11	0.00028673618
300	12	0.009283753
300	13	1.6809614e-7
300	14	0.00018462395
300	15	0.006163426
300	16	2.5681238e-8
300	17	2.9407607e-5
300	18	0.0010101531
300	19	1.6805004e-7
300	20	0.00037379868
300	21	0.25176352
300	22	1.128368e-7
300	23	0.00027598476
300	24	0.19951348
300	25	1.8924093e-8
300	26	5.1166247e-5
300	27	0.03954245
305	1	7.324603e-8
305	2	0.00024675878
305	3	0.2518398
305	4	4.923608e-8
305	5	0.00018240164
305	6	0.19979472
305	7	8.266681e-9
305	8	3.3855922e-5
305	9	0.03964166
305	10	1.1719373e-7
305	11	0.00018918925
305	12	0.009126489
305	13	7.33442e-8
305	14	0.00012194912
305	15	0.006068113
305	16	1.1216676e-8
305	17	1.944534e-5
305	18	0.0009958803
305	19	7.324606e-8
305	20	0.00024675886
305	21	0.2518397
305	22	4.923615e-8
305	23	0.00018240183
305	24	0.1997949
305	25	8.2667e-9
305	26	3.3856017e-5
305	27	0.03964174
310	1	3.18793e-8
310	2	0.00016276533
310	3	0.2518356
310	4	2.1452495e-8
310	5	0.00012045163
310	6	0.20001417
310	7	3.6057264e-9
310	8	2.2382788e-5
310	9	0.039729167
310	10	5.1006882e-8
310	11	0.00012474935
310	12	0.009020351
310	13	3.1954617e-8
310	14	8.049617e-5
310	15	0.0060055335
310	16	4.8916458e-9
310	17	1.2848626e-5
310	18	0.0009868171
310	19	3.1879317e-8
310	20	0.00016276528
310	21	0.25183538
310	22	2.1452518e-8
310	23	0.00012045177
310	24	0.20001423
310	25	3.6057326e-9
310	26	2.238283e-5
310	27	0.039729238
315	1	1.38601575e-8
315	2	0.00010729903
315	3	0.25177807
315	4	9.336735e-9
315	5	7.949356e-5
315	6	0.20019242
315	7	1.5709637e-9
315	8	1.4788371e-5
315	9	0.03980897
315	10	2.2176245e-8
315	11	8.2219405e-5
315	12	0.008948254
315	13	1.3906696e-8
315	14	5.3106927e-5
315	15	0.0059647616
315	16	2.1308673e-9
315	17	8.485212e-6
315	18	0.0009812283
315	19	1.386015e-8
315	20	0.00010729898
315	21	0.2517778
315	22	9.336737e-9
315	23	7.94936e-5
315	24	0.2001925
315	25	1.5709649e-9
315	26	1.4788389e-5
315	27	0.039809026
320	1	6.020972e-9
320	2	7.0702525e-5
320	3	0.25168523
320	4	4.060161e-9
320	5	5.2438463e-5
320	6	0.20034331
320	7	6.83853e-10
320	8	9.766045e-6
320	9	0.039883643
320	10	9.633555e-9
320	11	5.416865e-5
320	12	0.008898725
320	13	6.047065e-9
320	14	3.5023128e-5
320	15	0.0059384666
320	16	9.274282e-10
320	17	5.60127e-6
320	18	0.0009779487
320	19	6.0209695e-9
320	20	7.0702474e-5
320	21	0.25168496
320	22	4.060163e-9
320	23	5.2438485e-5
320	24	0.20034346
320	25	6.8385386e-10
320	26	9.766064e-6
320	27	0.039883725
325	1	2.6138092e-9
325	2	4.6571353e-5
325	3	0.25156888
325	4	1.7643915e-9
325	5	3.4578665e-5
325	6	0.20047626
325	7	2.974803e-10
325	8	6.44695e-6
325	9	0.039955005
325	10	4.182093e-9
325	11	3.5676952e-5
325	12	0.008864125
325	13	2.6276559e-9
325	14	2.3089686e-5
325	15	0.0059217615
325	16	4.0336842e-10
325	17	3.69627e-6
325	18	0.0009762021
325	19	2.613808e-9
325	20	4.6571306e-5
325	21	0.2515686
325	22	1.7643913e-9
325	23	3.4578683e-5
325	24	0.20047638
325	25	2.974804e-10
325	26	6.4469596e-6
325	27	0.039955087
330	1	1.1340572e-9
330	2	3.0667143e-5
330	3	0.25143704
330	4	7.662974e-10
330	5	2.2794758e-5
330	6	0.20059732
330	7	1.2933057e-10
330	8	4.254571e-6
330	9	0.040024232
330	10	1.8144916e-9
330	11	2.3491612e-5
330	12	0.008839402
330	13	1.1411504e-9
330	14	1.5218165e-5
330	15	0.005911401
330	16	1.7533593e-10
330	17	2.438469e-6
330	18	0.00097546953
330	19	1.1340568e-9
330	20	3.066712e-5
330	21	0.25143683
330	22	7.6629736e-10
330	23	2.2794768e-5
330	24	0.20059745
330	25	1.2933071e-10
330	26	4.2545785e-6
330	27	0.040024307
335	1	4.917919e-10
335	2	2.0189073e-5
335	3	0.251295
335	4	3.3264616e-10
335	5	1.5022705e-5
335	6	0.20071054
335	7	5.6198532e-11
335	8	2.8069994e-6
335	9	0.04009205
335	10	7.868666e-10
335	11	1.5464491e-5
335	12	0.008821187
335	13	4.953359e-10
335	14	1.00277e-5
335	15	0.0059052315
335	16	7.617632e-11
335	17	1.6082848e-6
335	18	0.00097540894
335	19	4.917915e-10
335	20	2.0189058e-5
335	21	0.25129476
335	22	3.3264608e-10
335	23	1.5022706e-5
335	24	0.20071061
335	25	5.6198574e-11
335	26	2.8070024e-6
335	27	0.040092114
340	1	2.1317317e-10
340	2	1.32879795e-5
340	3	0.251146
340	4	1.4433488e-10
340	5	9.8982855e-6
340	6	0.20081855
340	7	2.4409069e-11
340	8	1.8515118e-6
340	9	0.04015903
340	10	3.4107692e-10
340	11	1.0178038e-5
340	12	0.008807273
340	13	2.1491177e-10
340	14	6.6060893e-6
340	15	0.0059018293
340	16	3.3080434e-11
340	17	1.0605016e-6
340	18	0.0009757933
340	19	2.1317303e-10
340	20	1.32879695e-5
340	21	0.2511459
340	22	1.4433489e-10
340	23	9.89829e-6
340	24	0.2008187
340	25	2.4409082e-11
340	26	1.8515149e-6
340	27	0.0401591
345	1	9.23636e-11
345	2	8.7439585e-6
345	3	0.25099248
345	4	6.2600314e-11
345	5	6.5204563e-6
345	6	0.2009232
345	7	1.0597258e-11
345	8	1.2210035e-6
345	9	0.040225495
345	10	1.477818e-10
345	11	6.6973616e-6
345	12	0.00879618
345	13	9.320458e-11
345	14	4.351086e-6
345	15	0.0059002535
345	16	1.4359474e-11
345	17	6.991471e-7
345	18	0.0009764718
345	19	9.23636e-11
345	20	8.743958e-6
345	21	0.2509924
345	22	6.2600376e-11
345	23	6.5204626e-6
345	24	0.20092334
345	25	1.05972705e-11
345	26	1.2210053e-6
345	27	0.04022556
350	1	4.000327e-11
350	2	5.7526663e-6
350	3	0.25083596
350	4	2.7139862e-11
350	5	4.294449e-6
350	6	0.20102556
350	7	4.5989744e-12
350	8	8.0504134e-7
350	9	0.04029163
350	10	6.400522e-11
350	11	4.406133e-6
350	12	0.008786952
350	13	4.040543e-11
350	14	2.8652619e-6
350	15	0.0058998778
350	16	6.2306115e-12
350	17	4.6082783e-7
350	18	0.0009773453
350	19	4.000326e-11
350	20	5.752665e-6
350	21	0.25083578
350	22	2.7139893e-11
350	23	4.294455e-6
350	24	0.20102574
350	25	4.598983e-12
350	26	8.050434e-7
350	27	0.040291734
355	1	1.7318957e-11
355	2	3.7839484e-6
355	3	0.2506773
355	4	1.1761708e-11
355	5	2.8278225e-6
355	6	0.20112653
355	7	1.9950775e-12
355	8	5.306825e-7
355	9	0.040357657
355	10	2.7710348e-11
355	11	2.8981988e-6
355	12	0.008778946
355	13	1.7509503e-11
355	14	1.8864603e-6
355	15	0.0059002982
355	16	2.7024277e-12
355	17	3.0368628e-7
355	18	0.0009783487
355	19	1.7318962e-11
355	20	3.7839484e-6
355	21	0.2506771
355	22	1.1761727e-11
355	23	2.8278266e-6
355	24	0.20112672
355	25	1.995084e-12
355	26	5.3068413e-7
355	27	0.04035776
360	1	7.495208e-12
360	2	2.4885026e-6
360	3	0.25051713
360	4	5.0952905e-12
360	5	1.8617192e-6
360	6	0.2012265
360	7	8.6515777e-13
360	8	3.4975912e-7
360	9	0.04042363
360	10	1.1992335e-11
360	11	1.9059743e-6
360	12	0.008771745
360	13	7.5847904e-12
360	14	1.2417927e-6
360	15	0.005901238
360	16	1.1716924e-12
360	17	2.0009203e-7
360	18	0.0009794377
360	19	7.495209e-12
360	20	2.4885026e-6
360	21	0.250517
360	22	5.095297e-12
360	23	1.8617213e-6
360	24	0.20122676
360	25	8.651594e-13
360	26	3.4975997e-7
360	27	0.04042375
365	1	3.2425198e-12
365	2	1.636248e-6
365	3	0.25035617
365	4	2.2065043e-12
365	5	1.2254457e-6
365	6	0.20132592
365	7	3.750314e-13
365	8	2.3047383e-7
365	9	0.040489633
365	10	5.1880345e-12
365	11	1.2532125e-6
365	12	0.00876507
365	13	3.284358e-12
365	14	8.1727717e-7
365	15	0.0059025213
365	16	5.078203e-13
365	17	1.3181148e-7
365	18	0.0009805841
365	19	3.2425217e-12
365	20	1.6362484e-6
365	21	0.25035596
365	22	2.2065078e-12
365	23	1.2254472e-6
365	24	0.2013261
365	25	3.750322e-13
365	26	2.3047443e-7
365	27	0.040489744
370	1	1.4022336e-12
[truncated: 106,028 more rows]
