# Supplementary material for: Coevolution of male and female mate choice can destabilize reproductive isolation
Source: Nat Commun. 2019 Nov 12;10:5122. doi: 10.1038/s41467-019-12860-9 (PMC6851176; doi:10.1038/s41467-019-12860-9)
Supplement: Supplementary file 5 — Supplementary Software 1 [file 41467_2019_12860_MOESM5_ESM.zip › CodeChoosinessCoevolution/Data/SingleTimeSeriestestSimulation.txt]

time	genotype	frequency
0	1	0.17058598
0	2	0.037907995
0	3	0.0021059997
0	4	0.037907995
0	5	0.008423999
0	6	0.00046799993
0	7	0.0021059997
0	8	0.00046799993
0	9	2.5999996e-5
0	10	0.31492797
0	11	0.06998399
0	12	0.0038879993
0	13	0.06998399
0	14	0.015551997
0	15	0.0008639999
0	16	0.0038879993
0	17	0.0008639999
0	18	4.799999e-5
0	19	0.17058598
0	20	0.037907995
0	21	0.0021059997
0	22	0.037907995
0	23	0.008423999
0	24	0.00046799993
0	25	0.0021059997
0	26	0.00046799993
0	27	2.5999996e-5
5	1	0.18573128
5	2	0.03956406
5	3	0.0032970048
5	4	0.04505907
5	5	0.009891015
5	6	0.0
5	7	0.0010990017
5	8	0.0010990017
5	9	0.0
5	10	0.29546905
5	11	0.075647205
5	12	0.0017799342
5	13	0.058737826
5	14	0.012459539
5	15	0.0017799342
5	16	0.0026699014
5	17	0.0
5	18	0.0
5	19	0.14862089
5	20	0.049540304
5	21	0.0033777477
5	22	0.038281146
5	23	0.020266486
5	24	0.0011259159
5	25	0.0033777477
5	26	0.0011259159
5	27	0.0
10	1	0.1775296
10	2	0.051189512
10	3	0.003267416
10	4	0.056635212
10	5	0.014158803
10	6	0.0
10	7	0.003267416
10	8	0.0010891387
10	9	0.0
10	10	0.24242151
10	11	0.07228569
10	12	0.0044076634
10	13	0.06611496
10	14	0.016749121
10	15	0.0
10	16	0.0044076634
10	17	0.0
10	18	0.0
10	19	0.16163053
10	20	0.04347304
10	21	0.0044587734
10	22	0.05127589
10	23	0.02340856
10	24	0.0
10	25	0.0022293867
10	26	0.0
10	27	0.0
15	1	0.16361469
15	2	0.050429188
15	3	0.0
15	4	0.041463997
15	5	0.019051028
15	6	0.0
15	7	0.0
15	8	0.0
15	9	0.0
15	10	0.23937702
15	11	0.074472845
15	12	0.006206071
15	13	0.06826678
15	14	0.0336901
15	15	0.0017731632
15	16	0.0053194896
15	17	0.0026597448
15	18	0.0
15	19	0.15560436
15	20	0.06903574
15	21	0.006574832
15	22	0.043832213
15	23	0.01643708
15	24	0.0010958053
15	25	0.0010958053
15	26	0.0
15	27	0.0
20	1	0.1585978
20	2	0.07604004
20	3	0.0021725728
20	4	0.04562402
20	5	0.01846687
20	6	0.0021725728
20	7	0.0010862864
20	8	0.0010862864
20	9	0.0
20	10	0.22734606
20	11	0.08138459
20	12	0.004423075
20	13	0.07165382
20	14	0.026538452
20	15	0.0017692302
20	16	0.004423075
20	17	0.0026538454
20	18	0.0
20	19	0.12827867
20	20	0.054012068
20	21	0.00787676
20	22	0.05738782
20	23	0.020254526
20	24	0.0022505028
20	25	0.0045010056
20	26	0.0
20	27	0.0
25	1	0.13995117
25	2	0.0639147
25	3	0.0044079106
25	4	0.053996902
25	5	0.019835597
25	6	0.0011019777
25	7	0.005509888
25	8	0.0022039553
25	9	0.0
25	10	0.25930086
25	11	0.08318867
25	12	0.0026549578
25	13	0.049559213
25	14	0.021239663
25	15	0.0017699718
25	16	0.0061949017
25	17	0.0008849859
25	18	0.0
25	19	0.1532472
25	20	0.058855817
25	21	0.006662923
25	22	0.039977532
25	23	0.018878281
25	24	0.0033314615
25	25	0.0033314615
25	26	0.0
25	27	0.0
30	1	0.13023686
30	2	0.06960936
30	3	0.0033681947
30	4	0.039295606
30	5	0.014595511
30	6	0.0022454634
30	7	0.005613658
30	8	0.0
30	9	0.0
30	10	0.2630701
30	11	0.08739279
30	12	0.0044588153
30	13	0.07401634
30	14	0.023185842
30	15	0.0008917632
30	16	0.0044588153
30	17	0.0008917632
30	18	0.0
30	19	0.16821478
30	20	0.037626993
30	21	0.0044267047
30	22	0.05533381
30	23	0.008853409
30	24	0.0022133524
30	25	0.0
30	26	0.0
30	27	0.0
35	1	0.1292878
35	2	0.044230036
35	3	0.0011341035
35	4	0.055571068
35	5	0.014743346
35	6	0.0011341035
35	7	0.009072828
35	8	0.0
35	9	0.0
35	10	0.2545975
35	11	0.08843913
35	12	0.0053599477
35	13	0.07593259
35	14	0.027693061
35	15	0.0017866492
35	16	0.007146597
35	17	0.0035732985
35	18	0.0
35	19	0.14619465
35	20	0.05386119
35	21	0.0032976237
35	22	0.059357233
35	23	0.013190495
35	24	0.002198416
35	25	0.001099208
35	26	0.0
35	27	0.001099208
40	1	0.13631248
40	2	0.056519806
40	3	0.0044329264
40	4	0.05541158
40	5	0.022164632
40	6	0.0011082316
40	7	0.012190547
40	8	0.0011082316
40	9	0.0
40	10	0.21629688
40	11	0.07415892
40	12	0.006179911
40	13	0.078573145
40	14	0.023836799
40	15	0.00088284444
40	16	0.013242666
40	17	0.00088284444
40	18	0.0
40	19	0.16702966
40	20	0.045054056
40	21	0.004395518
40	22	0.06263612
40	23	0.014285432
40	24	0.0010988795
40	25	0.002197759
40	26	0.0
40	27	0.0
45	1	0.14571609
45	2	0.047830474
45	3	0.005561683
45	4	0.06451552
45	5	0.007786356
45	6	0.0011123366
45	7	0.0044493466
45	8	0.0011123366
45	9	0.0
45	10	0.25755104
45	11	0.0621675
45	12	0.0017762143
45	13	0.09147503
45	14	0.013321606
45	15	0.00088810717
45	16	0.011545393
45	17	0.0017762143
45	18	0.0
45	19	0.14403105
45	20	0.045425184
45	21	0.0033237939
45	22	0.06093622
45	23	0.018834831
45	24	0.0011079314
45	25	0.0066475878
45	26	0.0011079314
45	27	0.0
50	1	0.17704308
50	2	0.051049225
50	3	0.0021723078
50	4	0.05756615
50	5	0.010861538
50	6	0.0
50	7	0.0076030768
50	8	0.0
50	9	0.0
50	10	0.25193745
50	11	0.052155476
50	12	0.004419955
50	13	0.0795592
50	14	0.022099776
50	15	0.0
50	16	0.005303947
50	17	0.0017679823
50	18	0.0
50	19	0.14722092
50	20	0.050572075
50	21	0.0044952957
50	22	0.050572075
50	23	0.016857358
50	24	0.0011238239
50	25	0.0044952957
50	26	0.0011238239
50	27	0.0
55	1	0.14938374
55	2	0.028508347
55	3	0.0
55	4	0.053595692
55	5	0.022806678
55	6	0.001140334
55	7	0.009122672
55	8	0.001140334
55	9	0.0
55	10	0.2388074
55	11	0.056606196
55	12	0.0017689436
55	13	0.09375401
55	14	0.015920492
55	15	0.0017689436
55	16	0.0044223587
55	17	0.0
55	18	0.0
55	19	0.16919361
55	20	0.057825662
55	21	0.0042833826
55	22	0.06960496
55	23	0.012850147
55	24	0.0032125367
55	25	0.0032125367
55	26	0.0010708456
55	27	0.0
60	1	0.1255386
60	2	0.035060328
60	3	0.0
60	4	0.07690653
60	5	0.022619566
60	6	0.0
60	7	0.010178805
60	8	0.0011309785
60	9	0.0
60	10	0.24583676
60	11	0.050405383
60	12	0.00176861
60	13	0.08400897
60	14	0.019454708
60	15	0.00353722
60	16	0.007958745
60	17	0.00353722
60	18	0.0
60	19	0.15980802
60	20	0.044271145
60	21	0.003239352
60	22	0.08422315
60	23	0.012957408
60	24	0.0010797841
60	25	0.003239352
60	26	0.003239352
60	27	0.0
65	1	0.15424742
65	2	0.036619894
65	3	0.0
65	4	0.0710204
65	5	0.012206631
65	6	0.0011096938
65	7	0.00887755
65	8	0.0011096938
65	9	0.0
65	10	0.2238501
65	11	0.060165253
65	12	0.00088478305
65	13	0.10086527
65	14	0.018580442
65	15	0.0026543492
65	16	0.014156529
65	17	0.0026543492
65	18	0.0
65	19	0.14770336
65	20	0.04519282
65	21	0.003306792
65	22	0.057317723
65	23	0.026454335
65	24	0.0011022639
65	25	0.0055113193
65	26	0.003306792
65	27	0.0011022639
70	1	0.12669651
70	2	0.038807943
70	3	0.0057070497
70	4	0.059353326
70	5	0.014838331
70	6	0.0011414102
70	7	0.00684846
70	8	0.0
70	9	0.0
70	10	0.24078247
70	11	0.07045117
70	12	0.0053507215
70	13	0.09988014
70	14	0.0205111
70	15	0.0
70	16	0.013376804
70	17	0.0035671478
70	18	0.0
70	19	0.14471161
70	20	0.033729773
70	21	0.0010880573
70	22	0.089220695
70	23	0.011968629
70	24	0.0021761146
70	25	0.008704458
70	26	0.0010880573
70	27	0.0
75	1	0.121932305
75	2	0.037960056
75	3	0.0023006096
75	4	0.06441707
75	5	0.013803657
75	6	0.0
75	7	0.0069018286
75	8	0.0011503048
75	9	0.0
75	10	0.23545268
75	11	0.05886317
75	12	0.002675599
75	13	0.11059141
75	14	0.029431585
75	15	0.0017837326
75	16	0.008918662
75	17	0.002675599
75	18	0.0
75	19	0.13060267
75	20	0.05288868
75	21	0.004317444
75	22	0.08095207
75	23	0.019428493
75	24	0.001079361
75	25	0.007555526
75	26	0.004317444
75	27	0.0
80	1	0.135412
80	2	0.04477332
80	3	0.0032760964
80	4	0.06333786
80	5	0.02511674
80	6	0.0
80	7	0.02074861
80	8	0.0032760964
80	9	0.0010920323
80	10	0.20213613
80	11	0.061172772
80	12	0.001773124
80	13	0.11436649
80	14	0.030143108
80	15	0.0044328095
80	16	0.012411867
80	17	0.0044328095
80	18	0.0
80	19	0.12255662
80	20	0.034855556
80	21	0.0
80	22	0.08432795
80	23	0.019114336
80	24	0.0033731181
80	25	0.005621863
80	26	0.0011243727
80	27	0.0011243727
85	1	0.1338599
85	2	0.018623985
85	3	0.0
85	4	0.06052795
85	5	0.018623985
85	6	0.0023279982
85	7	0.010475992
85	8	0.0058199954
85	9	0.0
85	10	0.20423196
85	11	0.05061401
85	12	0.0017759302
85	13	0.10389191
85	14	0.030190812
85	15	0.0017759302
85	16	0.0177593
85	17	0.0026638953
85	18	0.0
85	19	0.13938057
85	20	0.05807524
85	21	0.002111827
85	22	0.0939763
85	23	0.01795053
85	24	0.0031677405
85	25	0.020062357
85	26	0.002111827
85	27	0.0
90	1	0.11861573
90	2	0.029941836
90	3	0.0034548275
90	4	0.07255138
90	5	0.018425746
90	6	0.0
90	7	0.0057580452
90	8	0.0034548275
90	9	0.0
90	10	0.20717415
90	11	0.06668696
90	12	0.004445797
90	13	0.10936662
90	14	0.02756394
90	15	0.001778319
90	16	0.009780753
90	17	0.007113276
90	18	0.0
90	19	0.14890924
90	20	0.051421896
90	21	0.002142579
90	22	0.077132836
90	23	0.02142579
90	24	0.0
90	25	0.007499027
90	26	0.0032138685
90	27	0.002142579
95	1	0.13510564
95	2	0.033203926
95	3	0.0034348888
95	4	0.060683038
95	5	0.014884519
95	6	0.0
95	7	0.008014741
95	8	0.0022899262
95	9	0.0
95	10	0.2148845
95	11	0.049725343
95	12	0.006215668
95	13	0.1083302
95	14	0.024862671
95	15	0.007991572
95	16	0.015095193
95	17	0.00355181
95	18	0.0
95	19	0.14081429
95	20	0.06234525
95	21	0.0064495094
95	22	0.06771985
95	23	0.021498363
95	24	0.0
95	25	0.010749182
95	26	0.0021498366
95	27	0.0
100	1	0.120763734
100	2	0.032427296
100	3	0.0067090965
100	4	0.07044551
100	5	0.02460002
100	6	0.0033545482
100	7	0.015654558
100	8	0.0044727307
100	9	0.0
100	10	0.19651076
100	11	0.04425918
100	12	0.005311102
100	13	0.12569608
100	14	0.025670325
100	15	0.005311102
100	16	0.016818488
100	17	0.0035407348
100	18	0.0017703674
100	19	0.1346575
100	20	0.037222397
100	21	0.003284329
100	22	0.08210823
100	23	0.018611198
100	24	0.0043791058
100	25	0.0087582115
100	26	0.006568658
100	27	0.0010947764
105	1	0.11884021
105	2	0.03301117
105	3	0.0066022337
105	4	0.10343499
105	5	0.022007445
105	6	0.0
105	7	0.005501861
105	8	0.005501861
105	9	0.0
105	10	0.18989223
105	11	0.053876396
105	12	0.002649659
105	13	0.10951923
105	14	0.034445565
105	15	0.0035328786
105	16	0.015897952
105	17	0.005299318
105	18	0.00088321965
105	19	0.10301395
105	20	0.036553334
105	21	0.0044307075
105	22	0.08418343
105	23	0.036553334
105	24	0.005538384
105	25	0.011076768
105	26	0.0077537377
105	27	0.0
110	1	0.10714903
110	2	0.037557393
110	3	0.007732404
110	4	0.07621941
110	5	0.027615728
110	6	0.0011046292
110	7	0.028720358
110	8	0.0055231457
110	9	0.0022092585
110	10	0.15517059
110	11	0.054662365
110	12	0.0061715576
110	13	0.12695776
110	14	0.0396743
110	15	0.0026449533
110	16	0.014988069
110	17	0.00793486
110	18	0.0
110	19	0.08686039
110	20	0.059372924
110	21	0.0054974924
110	22	0.09015889
110	23	0.032984957
110	24	0.003298496
110	25	0.013193984
110	26	0.0054974924
110	27	0.0010994986
115	1	0.095650285
115	2	0.027485715
115	3	0.0076960004
115	4	0.09455087
115	5	0.03188343
115	6	0.0032982859
115	7	0.028585143
115	8	0.0065965718
115	9	0.0010994286
115	10	0.16501632
115	11	0.06265326
115	12	0.003529761
115	13	0.11559967
115	14	0.025590766
115	15	0.0
115	16	0.03265029
115	17	0.004412201
115	18	0.0026473207
115	19	0.102920495
115	20	0.033200156
115	21	0.0022133437
115	22	0.08964042
115	23	0.043160208
115	24	0.0011066719
115	25	0.01217339
115	26	0.0066400315
115	27	0.0
120	1	0.08880372
120	2	0.03837198
120	3	0.004385369
120	4	0.09647812
120	5	0.032890264
120	6	0.0010963422
120	7	0.026312213
120	8	0.00986708
120	9	0.004385369
120	10	0.15229365
120	11	0.054579232
120	12	0.007042482
120	13	0.11884188
120	14	0.036092717
120	15	0.00088031025
120	16	0.022007754
120	17	0.0096834125
120	18	0.0
120	19	0.11817437
120	20	0.038655166
120	21	0.0011044334
120	22	0.08393693
120	23	0.029819699
120	24	0.0011044334
120	25	0.009939899
120	26	0.0132532
120	27	0.0
125	1	0.09202152
125	2	0.034643393
125	3	0.002165212
125	4	0.09526932
125	5	0.04655206
125	6	0.004330424
125	7	0.020569513
125	8	0.012991272
125	9	0.001082606
125	10	0.15117253
125	11	0.051274892
125	12	0.0017680998
125	13	0.12818722
125	14	0.045970596
125	15	0.0035361997
125	16	0.021217199
125	17	0.013260748
125	18	0.0
125	19	0.09245654
125	20	0.029315487
125	21	0.0011275187
125	22	0.08681894
125	23	0.030443005
125	24	0.0022550374
125	25	0.022550374
125	26	0.00902015
125	27	0.0
130	1	0.09609842
130	2	0.03534655
130	3	0.0044183186
130	4	0.0817389
130	5	0.037555706
130	6	0.0033137389
130	7	0.024300752
130	8	0.009941216
130	9	0.0
130	10	0.14648205
130	11	0.045885943
130	12	0.003529688
130	13	0.119126976
130	14	0.049415633
130	15	0.008824219
130	16	0.029119926
130	17	0.008824219
130	18	0.000882422
130	19	0.0892195
130	20	0.022029508
130	21	0.002202951
130	22	0.113451965
130	23	0.027536886
130	24	0.004405902
130	25	0.022029508
130	26	0.0143191805
130	27	0.0
135	1	0.085693255
135	2	0.022550859
135	3	0.0033826288
135	4	0.092458524
135	5	0.02706103
135	6	0.0022550859
135	7	0.02706103
135	8	0.010147886
135	9	0.0022550859
135	10	0.15571783
135	11	0.039814223
135	12	0.001769521
135	13	0.14421596
135	14	0.044238023
135	15	0.0008847605
135	16	0.025658052
135	17	0.007078084
135	18	0.0008847605
135	19	0.09108609
135	20	0.015181016
135	21	0.0021687166
135	22	0.11819504
135	23	0.03795254
135	24	0.0010843583
135	25	0.032530744
135	26	0.007590508
135	27	0.0010843583
140	1	0.088625446
140	2	0.026924185
140	3	0.0011218411
140	4	0.09872201
140	5	0.021314979
140	6	0.0033655232
140	7	0.026924185
140	8	0.011218411
140	9	0.0011218411
140	10	0.15010618
140	11	0.036202077
140	12	0.001765955
140	13	0.13597852
140	14	0.040616963
140	15	0.005297865
140	16	0.02825528
140	17	0.012361685
140	18	0.001765955
140	19	0.11398826
140	20	0.019540844
140	21	0.0032568078
140	22	0.10856026
140	23	0.02931127
140	24	0.0032568078
140	25	0.02171205
140	26	0.0086848205
140	27	0.0
145	1	0.08607844
145	2	0.030899953
145	3	0.0022071395
145	4	0.09711414
145	5	0.03310709
145	6	0.0011035698
145	7	0.029796382
145	8	0.005517849
145	9	0.0011035698
145	10	0.17469178
145	11	0.037243932
145	12	0.00088676036
145	13	0.13833462
145	14	0.042564496
145	15	0.0044338014
145	16	0.028376332
145	17	0.007094083
145	18	0.0
145	19	0.10465311
145	20	0.02226662
145	21	0.0
145	22	0.10353979
145	23	0.015586636
145	24	0.0033399933
145	25	0.024493283
145	26	0.005566655
145	27	0.0
150	1	0.085219294
150	2	0.036522556
150	3	0.002213488
150	4	0.105140686
150	5	0.029882092
150	6	0.001106744
150	7	0.029882092
150	8	0.002213488
150	9	0.001106744
150	10	0.15063688
150	11	0.038760364
150	12	0.0026427524
150	13	0.14094678
150	14	0.029951194
150	15	0.0044045867
150	16	0.031713024
150	17	0.0052855047
150	18	0.0
150	19	0.1062683
150	20	0.025197636
150	21	0.0032866483
150	22	0.111746036
150	23	0.023006538
150	24	0.0032866483
150	25	0.021910988
150	26	0.005477747
150	27	0.0021910989
155	1	0.0807105
155	2	0.026534962
155	3	0.0022112466
155	4	0.10392859
155	5	0.045330558
155	6	0.0022112466
155	7	0.021006845
155	8	0.009950609
155	9	0.0
155	10	0.14560081
155	11	0.05118089
155	12	0.0017648585
155	13	0.1297171
155	14	0.04147417
155	15	0.0026472877
155	16	0.026472876
155	17	0.013236438
155	18	0.0
155	19	0.091337316
155	20	0.026410792
155	21	0.0022008994
155	22	0.10454272
155	23	0.037415292
155	24	0.003301349
155	25	0.025310341
155	26	0.005502248
155	27	0.0
160	1	0.109857
160	2	0.035196904
160	3	0.0031997187
160	4	0.11092357
160	5	0.03199718
160	6	0.00746601
160	7	0.028797468
160	8	0.0063994373
160	9	0.0010665728
160	10	0.14665453
160	11	0.049177572
160	12	0.0035126838
160	13	0.11943126
160	14	0.03161415
160	15	0.0017563419
160	16	0.016685247
160	17	0.014050735
160	18	0.0
160	19	0.09708148
160	20	0.027092507
160	21	0.006773127
160	22	0.07676211
160	23	0.03273678
160	24	0.0056442725
160	25	0.02257709
160	26	0.012417399
160	27	0.0011288545
165	1	0.10189656
165	2	0.039443824
165	3	0.0021913238
165	4	0.084365964
165	5	0.037252504
165	6	0.009860956
165	7	0.013147942
165	8	0.010956619
165	9	0.0010956619
165	10	0.14558154
165	11	0.07146731
165	12	0.0070585
165	13	0.113818295
165	14	0.037939437
165	15	0.004411562
165	16	0.0211755
165	17	0.008823124
165	18	0.0008823125
165	19	0.098800614
165	20	0.04551489
165	21	0.0022202386
165	22	0.07881847
165	23	0.033303574
165	24	0.004440477
165	25	0.018872028
165	26	0.005550596
165	27	0.0011101193
170	1	0.10902089
170	2	0.04625129
170	3	0.0055061057
170	4	0.06937693
170	5	0.033036634
170	6	0.0022024424
170	7	0.015417096
170	8	0.011012211
170	9	0.0
170	10	0.16899641
170	11	0.06016627
170	12	0.0061935866
170	13	0.10352136
170	14	0.050433487
170	15	0.0026543941
170	16	0.020350356
170	17	0.010617577
170	18	0.00088479806
170	19	0.098858885
170	20	0.044430956
170	21	0.002221548
170	22	0.07553263
170	23	0.037766315
170	24	0.004443096
170	25	0.013329287
170	26	0.0066646435
170	27	0.001110774
175	1	0.09923962
175	2	0.041440718
175	3	0.005452726
175	4	0.09051525
175	5	0.049074538
175	6	0.0
175	7	0.008724363
175	8	0.010905452
175	9	0.0
175	10	0.16138387
175	11	0.05996778
175	12	0.010582549
175	13	0.09700669
175	14	0.042330194
175	15	0.0061731534
175	16	0.019401338
175	17	0.009700669
175	18	0.0017637581
175	19	0.07576236
175	20	0.043451943
175	21	0.0033424569
175	22	0.08356142
175	23	0.051251005
175	24	0.0033424569
175	25	0.015598133
175	26	0.0077990666
175	27	0.0022283045
180	1	0.09015959
180	2	0.037844766
180	3	0.0
180	4	0.08570726
180	5	0.032279357
180	6	0.0077915695
180	7	0.024487788
180	8	0.010017731
180	9	0.0
180	10	0.14538155
180	11	0.043173917
180	12	0.0044055013
180	13	0.11894854
180	14	0.048460517
180	15	0.0052866023
180	16	0.02643301
180	17	0.012335405
180	18	0.0
180	19	0.07954587
180	20	0.04467645
180	21	0.002179339
180	22	0.08717356
180	23	0.04685579
180	24	0.004358678
180	25	0.033779755
180	26	0.008717356
180	27	0.0
185	1	0.089933395
185	2	0.044966698
185	3	0.006580492
185	4	0.06141793
185	5	0.05483743
185	6	0.014257733
185	7	0.021934971
185	8	0.014257733
185	9	0.0010967487
185	10	0.1400761
185	11	0.045524735
185	12	0.005252854
185	13	0.09805328
185	14	0.04902664
185	15	0.00612833
185	16	0.02451332
185	17	0.0070038056
185	18	0.0017509514
185	19	0.10155046
185	20	0.04258568
185	21	0.006551643
185	22	0.08844718
185	23	0.03930985
185	24	0.0054597026
185	25	0.022930749
185	26	0.006551643
185	27	0.0
190	1	0.07567996
190	2	0.03892112
190	3	0.005405711
190	4	0.07892338
190	5	0.052975968
190	6	0.010811422
190	7	0.0281097
190	8	0.01946056
190	9	0.0043245694
190	10	0.11813673
190	11	0.05554189
190	12	0.0061713215
190	13	0.12695289
190	14	0.06347644
190	15	0.0061713215
190	16	0.017632345
190	17	0.00969779
190	18	0.00088161736
190	19	0.07411146
190	20	0.053899247
190	21	0.0056145047
190	22	0.07298856
190	23	0.043793138
190	24	0.006737406
190	25	0.008983208
190	26	0.014597713
190	27	0.0
195	1	0.07196174
195	2	0.039740063
195	3	0.00751839
195	4	0.0945169
195	5	0.06981362
195	6	0.008592446
195	7	0.020407058
195	8	0.01503678
195	9	0.0
195	10	0.10969494
195	11	0.05353113
195	12	0.0035102384
195	13	0.09565399
195	14	0.06581697
195	15	0.008775595
195	16	0.029837027
195	17	0.01667363
195	18	0.0
195	19	0.07390964
195	20	0.034715135
195	21	0.007838902
195	22	0.0806287
195	23	0.04031435
195	24	0.008958746
195	25	0.02575639
195	26	0.016797647
195	27	0.0
200	1	0.05169303
200	2	0.03876977
200	3	0.0064616287
200	4	0.08615504
200	5	0.06138547
200	6	0.018307948
200	7	0.035538957
200	8	0.016154071
200	9	0.0032308144
200	10	0.10059635
200	11	0.0511806
200	12	0.0070593935
200	13	0.12265696
200	14	0.06441696
200	15	0.0132363625
200	16	0.027355148
200	17	0.015001211
200	18	0.005294545
200	19	0.05419787
200	20	0.036131915
200	21	0.006774734
200	22	0.08468417
200	23	0.04629401
200	24	0.006774734
200	25	0.020324199
200	26	0.015807712
200	27	0.0045164893
205	1	0.060822666
205	2	0.04670312
205	3	0.0
205	4	0.0738561
205	5	0.071683854
205	6	0.019550143
205	7	0.02172238
205	8	0.017377906
205	9	0.008688953
205	10	0.07780444
205	11	0.07343341
205	12	0.013113108
205	13	0.09266596
205	14	0.064691335
205	15	0.013113108
205	16	0.018358352
205	17	0.014861524
205	18	0.0026226218
205	19	0.043975964
205	20	0.040677764
205	21	0.016490987
205	22	0.064864546
205	23	0.06816274
205	24	0.016490987
205	25	0.024186779
205	26	0.024186779
205	27	0.009894591
210	1	0.023746306
210	2	0.05540805
210	3	0.009046213
210	4	0.048623394
210	5	0.066715814
210	6	0.016961647
210	7	0.021484755
210	8	0.03618485
210	9	0.0067846593
210	10	0.07180003
210	11	0.07267564
210	12	0.016636591
210	13	0.07968052
210	14	0.07180003
210	15	0.0148853725
210	16	0.0175122
210	17	0.013134152
210	18	0.0087561
210	19	0.04656294
210	20	0.05291243
210	21	0.010582486
210	22	0.050795935
210	23	0.10265012
210	24	0.03068921
210	25	0.014815481
210	26	0.025397968
210	27	0.013757232
215	1	0.029041504
215	2	0.030158484
215	3	0.022339618
215	4	0.03462641
215	5	0.07372074
215	6	0.03462641
215	7	0.0067018857
215	8	0.037977353
215	9	0.031275466
215	10	0.046167333
215	11	0.076655194
215	12	0.015679471
215	13	0.062717885
215	14	0.06881547
215	15	0.030487863
215	16	0.022648126
215	17	0.019163799
215	18	0.006097573
215	19	0.04136822
215	20	0.05303618
215	21	0.022275193
215	22	0.05091473
215	23	0.08273644
215	24	0.030760981
215	25	0.009546512
215	26	0.040307496
215	27	0.020153748
220	1	0.016692135
220	2	0.043816853
220	3	0.029211236
220	4	0.041730333
220	5	0.098066285
220	6	0.056335956
220	7	0.011475842
220	8	0.04590337
220	9	0.049033143
220	10	0.022225486
220	11	0.05470889
220	12	0.020515835
220	13	0.044450972
220	14	0.052999236
220	15	0.025644792
220	16	0.0119675705
220	17	0.023935141
220	18	0.011112743
220	19	0.017500924
220	20	0.062347032
220	21	0.032814227
220	22	0.028438998
220	23	0.08094177
220	24	0.041564688
220	25	0.007656654
220	26	0.038283266
220	27	0.030626616
225	1	0.005263414
225	2	0.035791215
225	3	0.045265358
225	4	0.01157951
225	5	0.06421365
225	6	0.11263705
225	7	0.006316096
225	8	0.04210731
225	9	0.06316096
225	10	0.021240897
225	11	0.04333143
225	12	0.026338713
225	13	0.019541627
225	14	0.07136942
225	15	0.030586893
225	16	0.005947452
225	17	0.019541627
225	18	0.009345995
225	19	0.017142514
225	20	0.053570356
225	21	0.04714191
225	22	0.026785178
225	23	0.07392709
225	24	0.08142693
225	25	0.0064284424
225	26	0.0299994
225	27	0.0299994
230	1	0.006371598
230	2	0.03398186
230	3	0.04247732
230	4	0.0042477325
230	5	0.06477792
230	6	0.1157507
230	7	0.003185799
230	8	0.030796057
230	9	0.08389272
230	10	0.0075731953
230	11	0.04375624
230	12	0.025243985
230	13	0.010097594
230	14	0.036183044
230	15	0.033658642
230	16	0.0067317295
230	17	0.019353721
230	18	0.023561053
230	19	0.006250394
230	20	0.045836218
230	21	0.0645874
230	22	0.015625983
230	23	0.06979606
230	24	0.11459055
230	25	0.0041669295
230	26	0.030210236
230	27	0.057295274
235	1	0.0021274255
235	2	0.021274252
235	3	0.038293656
235	4	0.004254851
235	5	0.036166232
235	6	0.12232696
235	7	0.0021274255
235	8	0.017019404
235	9	0.15104719
235	10	0.0033275147
235	11	0.021628845
235	12	0.015805693
235	13	0.008318786
235	14	0.04159393
235	15	0.03577078
235	16	0.002495636
235	17	0.0116463015
235	18	0.0116463015
235	19	0.010159839
235	20	0.03555944
235	21	0.07213486
235	22	0.010159839
235	23	0.056895103
235	24	0.15646152
235	25	0.0050799195
235	26	0.030479517
235	27	0.076198794
240	1	0.0
240	2	0.0072350567
240	3	0.04341034
240	4	0.0041343183
240	5	0.04237676
240	6	0.1467683
240	7	0.0010335796
240	8	0.031007385
240	9	0.15710407
240	10	0.0016532346
240	11	0.015705727
240	12	0.031411454
240	13	0.002479852
240	14	0.03306469
240	15	0.025625134
240	16	0.0016532346
240	17	0.00909279
240	18	0.012399259
240	19	0.0010329636
240	20	0.03718669
240	21	0.09296673
240	22	0.003098891
240	23	0.044417437
240	24	0.16320826
240	25	0.003098891
240	26	0.018593345
240	27	0.07024153
245	1	0.0010078634
245	2	0.017133677
245	3	0.066518985
245	4	0.0020157269
245	5	0.034267355
245	6	0.1985491
245	7	0.0
245	8	0.010078634
245	9	0.14311661
245	10	0.0033042964
245	11	0.014043259
245	12	0.021477927
245	13	0.0057825185
245	14	0.028086519
245	15	0.024782224
245	16	0.0008260741
245	17	0.011565037
245	18	0.008260741
245	19	0.0021146436
245	20	0.019031793
245	21	0.083528414
245	22	0.0031719652
245	23	0.038063586
245	24	0.15119702
245	25	0.0010573218
245	26	0.022203756
245	27	0.088815026
250	1	0.0
250	2	0.0030345267
250	3	0.07889769
250	4	0.0
250	5	0.011126597
250	6	0.20230177
250	7	0.0
250	8	0.011126597
250	9	0.16588746
250	10	0.0024465239
250	11	0.012232618
250	12	0.015494649
250	13	0.0016310159
250	14	0.008155079
250	15	0.024465237
250	16	0.0
250	17	0.0032620318
250	18	0.008970587
250	19	0.0
250	20	0.015408914
250	21	0.08628991
250	22	0.0
250	23	0.021572478
250	24	0.19620684
250	25	0.0
250	26	0.01129987
250	27	0.120189525
255	1	0.0
255	2	0.004075538
255	3	0.07132192
255	4	0.0
255	5	0.0050944225
255	6	0.2098902
255	7	0.0
255	8	0.0071321917
255	9	0.1701537
255	10	0.0
255	11	0.004041504
255	12	0.007274708
255	13	0.0
255	14	0.004041504
255	15	0.01859092
255	16	0.0
255	17	0.0
255	18	0.0064664073
255	19	0.0
255	20	0.008014942
255	21	0.08816435
255	22	0.0
255	23	0.012022411
255	24	0.23644076
255	25	0.0
255	26	0.009016809
255	27	0.13825773
260	1	0.0
260	2	0.0010062066
260	3	0.07949033
260	4	0.0
260	5	0.0
260	6	0.23645855
260	7	0.0
260	8	0.0050310325
260	9	0.16602409
260	10	0.0
260	11	0.002413036
260	12	0.004826072
260	13	0.0
260	14	0.004021726
260	15	0.008043452
260	16	0.0
260	17	0.0016086906
260	18	0.0008043453
260	19	0.0
260	20	0.0040186266
260	21	0.09142376
260	22	0.0
260	23	0.0010046567
260	24	0.2431269
260	25	0.0
260	26	0.0030139699
260	27	0.14768453
265	1	0.0
265	2	0.0010161581
265	3	0.10568044
265	4	0.0
265	5	0.0050807903
265	6	0.22253862
265	7	0.0
265	8	0.0
265	9	0.14022982
265	10	0.0
265	11	0.0016081583
265	12	0.005628554
265	13	0.0
265	14	0.0032163167
265	15	0.005628554
265	16	0.0
265	17	0.0008040792
265	18	0.0016081583
265	19	0.0
265	20	0.002982119
265	21	0.09045761
265	22	0.0
265	23	0.0019880796
265	24	0.23061721
265	25	0.0
265	26	0.0019880796
265	27	0.17892715
270	1	0.0
270	2	0.0020305663
270	3	0.117772855
270	4	0.0
270	5	0.0030458497
270	6	0.21930118
270	7	0.0
270	8	0.0010152832
270	9	0.13198681
270	10	0.0
270	11	0.00160955
270	12	0.000804775
270	13	0.0
270	14	0.002414325
270	15	0.01126685
270	16	0.0
270	17	0.0
270	18	0.0064382
270	19	0.0
270	20	0.0019933085
270	21	0.07574572
270	22	0.0
270	23	0.0009966543
270	24	0.22225389
270	25	0.0
270	26	0.0009966543
270	27	0.2003275
275	1	0.0
275	2	0.0029705092
275	3	0.11089901
275	4	0.0
275	5	0.0059410185
275	6	0.2445719
275	7	0.0
275	8	0.003960679
275	9	0.14456478
275	10	0.0
275	11	0.0016103382
275	12	0.0032206764
275	13	0.0
275	14	0.0008051691
275	15	0.009662029
275	16	0.0
275	17	0.0016103382
275	18	0.0048310147
275	19	0.0
275	20	0.0
275	21	0.05420591
275	22	0.0
275	23	0.003068259
275	24	0.20148233
275	25	0.0
275	26	0.003068259
275	27	0.20352784
280	1	0.0
280	2	0.0019937996
280	3	0.08573338
280	4	0.0
280	5	0.0019937996
280	6	0.25022182
280	7	0.0
280	8	0.0009968998
280	9	0.16249466
280	10	0.0
280	11	0.0
280	12	0.0040109656
280	13	0.0
280	14	0.0016043864
280	15	0.0032087727
280	16	0.0
280	17	0.0
280	18	0.0016043864
280	19	0.0
280	20	0.0010085832
280	21	0.049420573
280	22	0.0
280	23	0.0020171665
280	24	0.21987112
280	25	0.0
280	26	0.0010085832
280	27	0.21281104
285	1	0.0
285	2	0.0
285	3	0.09896949
285	4	0.0
285	5	0.0039987676
285	6	0.24892327
285	7	0.0
285	8	0.0009996919
285	9	0.14595501
285	10	0.0
285	11	0.0008026083
285	12	0.00481565
285	13	0.0
285	14	0.0016052166
285	15	0.0056182584
285	16	0.0
285	17	0.0
285	18	0.0
285	19	0.0
285	20	0.0020136577
285	21	0.0594029
285	22	0.0
285	23	0.0010068289
285	24	0.19129749
285	25	0.0
285	26	0.0
285	27	0.23459113
290	1	0.0
290	2	0.0
290	3	0.09720676
290	4	0.0
290	5	0.0
290	6	0.24352852
290	7	0.0
290	8	0.0
290	9	0.12483394
290	10	0.0
290	11	0.0
290	12	0.0032168885
290	13	0.0
290	14	0.0
290	15	0.008846443
290	16	0.0
290	17	0.0
290	18	0.00402111
290	19	0.0
290	20	0.0
290	21	0.05726492
290	22	0.0
290	23	0.0009873263
290	24	0.24683157
290	25	0.0
290	26	0.0009873263
290	27	0.21227515
295	1	0.0
295	2	0.0
295	3	0.14341201
295	4	0.0
295	5	0.0
295	6	0.2329174
295	7	0.0
295	8	0.0
295	9	0.09865933
295	10	0.0
295	11	0.0
295	12	0.002405889
295	13	0.0
295	14	0.0
295	15	0.0040098145
295	16	0.0
295	17	0.0
295	18	0.0
295	19	0.0
295	20	0.0
295	21	0.04346324
295	22	0.0
295	23	0.0009878009
295	24	0.2123772
295	25	0.0
295	26	0.0
295	27	0.2617672
300	1	0.0
300	2	0.0
300	3	0.10984654
300	4	0.0
300	5	0.0
300	6	0.24665542
300	7	0.0
300	8	0.0009986049
300	9	0.14280052
300	10	0.0
300	11	0.0
300	12	0.0032118896
300	13	0.0
300	14	0.0
300	15	0.009635669
300	16	0.0
300	17	0.0
300	18	0.0016059448
300	19	0.0
300	20	0.0
300	21	0.044388346
300	22	0.0
300	23	0.0
300	24	0.18057987
300	25	0.0
300	26	0.0
300	27	0.26027712
305	1	0.0
305	2	0.0
305	3	0.112959445
305	4	0.0
305	5	0.0009996411
305	6	0.24791099
305	7	0.0
305	8	0.0
305	9	0.13695084
305	10	0.0
305	11	0.0
305	12	0.0
305	13	0.0
305	14	0.0008027754
305	15	0.008830529
305	16	0.0
305	17	0.0
305	18	0.0040138764
305	19	0.0
305	20	0.0010072973
305	21	0.03727
305	22	0.0
305	23	0.0
305	24	0.19743025
305	25	0.0
305	26	0.0010072973
305	27	0.250817
310	1	0.0
310	2	0.0
310	3	0.09043572
310	4	0.0
310	5	0.0009937992
310	6	0.24646218
310	7	0.0
310	8	0.0
310	9	0.16993965
310	10	0.0
310	11	0.00080321875
310	12	0.003212875
310	13	0.0
310	14	0.0
310	15	0.008032187
310	16	0.0
310	17	0.00080321875
310	18	0.0016064375
310	19	0.0
310	20	0.0010142478
310	21	0.027384687
310	22	0.0
310	23	0.0
310	24	0.15822265
310	25	0.0
310	26	0.005071238
310	27	0.28601786
315	1	0.0
315	2	0.0
315	3	0.094515696
315	4	0.0
315	5	0.005027431
315	6	0.24533863
315	7	0.0
315	8	0.0
315	9	0.1457955
315	10	0.0
315	11	0.0
315	12	0.0016039078
315	13	0.0
315	14	0.0
315	15	0.006415631
315	16	0.0
315	17	0.0008019539
315	18	0.0008019539
315	19	0.0
315	20	0.0
315	21	0.027983159
315	22	0.0
315	23	0.0029981956
315	24	0.18388933
315	25	0.0
315	26	0.0069957897
315	27	0.27783278
320	1	0.0
320	2	0.0
320	3	0.11569127
320	4	0.0
320	5	0.0
320	6	0.23445399
320	7	0.0
320	8	0.0
320	9	0.11466746
320	10	0.0
320	11	0.0
320	12	0.0040214034
320	13	0.0
320	14	0.0
320	15	0.008847089
320	16	0.0
320	17	0.0
320	18	0.0032171232
320	19	0.0
320	20	0.0019737708
320	21	0.02072459
320	22	0.0
320	23	0.0019737708
320	24	0.18750821
320	25	0.0
320	26	0.0009868854
320	27	0.30593443
325	1	0.0
325	2	0.0
325	3	0.0930865
325	4	0.0
325	5	0.0
325	6	0.2549761
325	7	0.0
325	8	0.0040472397
325	9	0.12951167
325	10	0.0
325	11	0.0
325	12	0.0032093402
325	13	0.0
325	14	0.0016046701
325	15	0.00481401
325	16	0.0
325	17	0.0
325	18	0.00080233504
325	19	0.0
325	20	0.0
325	21	0.019880552
325	22	0.0
325	23	0.0009940277
325	24	0.16302054
325	25	0.0
325	26	0.0029820828
325	27	0.32107094
330	1	0.0
330	2	0.0
330	3	0.09036635
330	4	0.0
330	5	0.0010040705
330	6	0.25001356
330	7	0.0
330	8	0.0
330	9	0.15061058
330	10	0.0
330	11	0.0
330	12	0.0024091555
330	13	0.0
330	14	0.0016061036
330	15	0.007227466
330	16	0.0
330	17	0.0008030518
330	18	0.0032122072
330	19	0.0
330	20	0.0
330	21	0.017060502
330	22	0.0
330	23	0.0
330	24	0.15755875
330	25	0.0
330	26	0.002007118
330	27	0.31612104
335	1	0.0
335	2	0.0
335	3	0.0666513
335	4	0.0
335	5	0.0010098681
335	6	0.2161118
335	7	0.0
335	8	0.0
335	9	0.20197363
335	10	0.0
335	11	0.00080300804
335	12	0.0032120321
335	13	0.0
335	14	0.0
335	15	0.0048180483
335	16	0.0
335	17	0.0
335	18	0.0016060161
335	19	0.0
335	20	0.0
335	21	0.017957736
335	22	0.0
335	23	0.0
335	24	0.16361493
335	25	0.0
335	26	0.000997652
335	27	0.32124394
340	1	0.0
340	2	0.0
340	3	0.059709776
340	4	0.0
340	5	0.0029854889
340	6	0.2507811
340	7	0.0
340	8	0.0
340	9	0.19306162
340	10	0.0
340	11	0.0
340	12	0.0
340	13	0.0
340	14	0.0
340	15	0.004007951
340	16	0.0
340	17	0.0
340	18	0.003206361
340	19	0.0
340	20	0.0
340	21	0.025220318
340	22	0.0
340	23	0.0
340	24	0.16342765
340	25	0.0
340	26	0.0
340	27	0.29759973
345	1	0.0
345	2	0.0
345	3	0.057185184
345	4	0.0
345	5	0.0009859515
345	6	0.21888123
345	7	0.0
345	8	0.0009859515
345	9	0.24353002
345	10	0.0
345	11	0.0
345	12	0.0
345	13	0.0
345	14	0.0
345	15	0.0024076267
345	16	0.0
345	17	0.0
345	18	0.0056177955
345	19	0.0
345	20	0.0
345	21	0.011224444
345	22	0.0
345	23	0.0
345	24	0.15306062
345	25	0.0
345	26	0.0
345	27	0.30612123
350	1	0.0
350	2	0.0
350	3	0.03707801
350	4	0.0
350	5	0.0
350	6	0.22046386
350	7	0.0
350	8	0.0
350	9	0.23850182
350	10	0.0
350	11	0.0
350	12	0.0032051315
350	13	0.0
350	14	0.0
350	15	0.0008012829
350	16	0.0
350	17	0.0
350	18	0.0024038486
350	19	0.0
350	20	0.0
350	21	0.014015382
350	22	0.0
350	23	0.0010010987
350	24	0.1571725
350	25	0.0
350	26	0.0020021973
350	27	0.3233549
355	1	0.0
355	2	0.0
355	3	0.05475285
355	4	0.0
355	5	0.0010139417
355	6	0.22712293
355	7	0.0
355	8	0.0
355	9	0.19569074
355	10	0.0
355	11	0.0
355	12	0.002407819
355	13	0.0
355	14	0.0
355	15	0.004815638
355	16	0.0
355	17	0.0
355	18	0.0040130313
355	19	0.0
355	20	0.0
355	21	0.018858908
355	22	0.0
355	23	0.0019851483
355	24	0.13399751
355	25	0.0
355	26	0.0059554446
355	27	0.34938607
360	1	0.0
360	2	0.0
360	3	0.051865675
360	4	0.0
360	5	0.0010169741
360	6	0.2155985
360	7	0.0
360	8	0.0
360	9	0.20542876
360	10	0.0
360	11	0.0008035452
360	12	0.0008035452
360	13	0.0
360	14	0.0008035452
360	15	0.007231906
360	16	0.0
360	17	0.0008035452
360	18	0.004821271
360	19	0.0
360	20	0.0
360	21	0.017853998
360	22	0.0
360	23	0.0019837776
360	24	0.1497752
360	25	0.0
360	26	0.0079351105
360	27	0.33327463
365	1	0.0
365	2	0.0
365	3	0.054639112
365	4	0.0
365	5	0.0
365	6	0.21237092
365	7	0.0
365	8	0.0
365	9	0.18969053
365	10	0.0
365	11	0.0
365	12	0.0016083374
365	13	0.0
365	14	0.0
365	15	0.005629181
365	16	0.0
365	17	0.0
365	18	0.0032166748
365	19	0.0
365	20	0.0
365	21	0.014692424
365	22	0.0
365	23	0.00195899
365	24	0.13125232
365	25	0.0
365	26	0.00391798
365	27	0.38102353
370	1	0.0
[truncated: 106,028 more rows]
