# Supplementary material for: Coevolution of male and female mate choice can destabilize reproductive isolation
Source: Nat Commun. 2019 Nov 12;10:5122. doi: 10.1038/s41467-019-12860-9 (PMC6851176; doi:10.1038/s41467-019-12860-9)
Supplement: Supplementary file 5 — Supplementary Software 1 [file 41467_2019_12860_MOESM5_ESM.zip › CodeChoosinessCoevolution/README.txt]

last update: July 5th, 2019

#### System Requirements ####

Simulations are run using Julia (tested on version 1.0.1)

Supported platform for Julia:

macOS 	
x86-64 (64-bit) 	    Tier 1

Windows 	
x86-64 (64-bit)     	Tier 1 	
i686 (32-bit) 	        Tier 1

Linux
x86-64 (64-bit)        	Tier 1
i686 (32-bit) 	        Tier 1
Nvidia PTX (64-bit) 	Tier 1 (External)
ARMv7 (32-bit)      	Tier 2
ARMv8 (64-bit)      	Tier 2
x86-64 musl libc       	Tier 3
PowerPC (64-bit) 	    Tier 3

FreeBSD 	
x86-64 (64-bit) 	    Tier 1
i686 (32-bit) 	        Tier 3


#### Installation guide ####

Install Julia: https://julialang.org/downloads/

In Julia, install the package DataFrames with command lines:

using Pkg
Pkg.add("DataFrames")

Overall installation time is short: < 5 min


#### Demo and instructions for use ####

All functions are written in the script file "ChoosinessCoevolutionFunctions.jl". This file must remain untouched.

Simulations are run using the script "ChoosinessCoevolutionMain.jl". All kinds of simulations are run. Comment/uncomment to run particular set of simulations (from line 160 to the end of the script). The command line (in Linux) is:

julia ChoosinessCoevolutionMain.jl

In the folder "RScriptAnalysis", use the R script to draw graphs resulting from the simulations using R language.

AnalysisGameticLinkage.R                    Plot gametic phase disequilibrium (Figure S3)
AnalysisGenotypicLinkage.R                  Plot genotypic linkage disequilibrium (Figure S2)
AnalysisSelectionMatrixArrows.R             Plot selection gradients with arrows (Figure 4)
AnalysisSelectionMatrixDetailed.R           Plot selection gradients without arrows but with distinction sexual and viability selection (Figure 2)
AnalysisSensitivityAlphaStochastic.R        Plot sensitivity analysis on alpha in stochastic simulations (Figure 5)
AnalysisSensitivityDeterministic2D.R        Plot sensitivity analysis (s, alpha) in deterministic simulations (Figure 2)
AnalysisSingleTimeSeries.R                  Plot time series of a single simulation (Figure 4)
