# Supplementary material for: Coevolution of male and female mate choice can destabilize reproductive isolation
Source: Nat Commun. 2019 Nov 12;10:5122. doi: 10.1038/s41467-019-12860-9 (PMC6851176; doi:10.1038/s41467-019-12860-9)
Supplement: Supplementary file 5 — Supplementary Software 1 [file 41467_2019_12860_MOESM5_ESM.zip › CodeChoosinessCoevolution/RScriptAnalysis/AnalysisGenotypicLinkage.R]

setwd("/mnt/Big/MEGAsync/Projets en cours/CodeChoosinessCoevolution/Data/") # change it to the good directory where the Data are

library(ggplot2)
library(cowplot)
library(plyr)
library(gridExtra)
library(gtable)
library(scales)
library(grid)

###############

nameFileVec = c("testSelectionGradientDetailledAlpha0",
                "testSelectionGradientDetailledAlpha05",
                "testSelectionGradientDetailledAlpha1")

alphaVec = c(0,0.5,1) # corresponding alpha values

valuesChoosinessFreq = c(0.5) # value of choosiness that is fixed

###############

#To adjust the x-axis:

vIntercept = 0.0077

valueToChange = -0.2 #-0.3 such that the two x axes matches
adjustRight = 0.3
marginLeft = -0.
marginTop = 0.35
marginBottom = -1
# size plot
sizeTextXNumbers = 15
sizeText = 11
# lines
colorLines = "black"
alphaBackground = 0.9

YLIM = c(-0.045,0.045)
YBREAK = c(-0.04,0,0.04)

colors1 = c("black","blue2","lightskyblue1")
colors2 = c("black","red3","lightcoral")

sizeLine = 1

param1Name = expression(alpha)

###


for(i in 1:length(nameFileVec)){
  dataAFMOne <- read.table(paste("LinkageDisequilibrium",nameFileVec[i],".txt",sep=""),header=T,sep=";")
  dataAFOne <- read.table(paste("LinkageDisequilibriumAF",nameFileVec[i],".txt",sep=""),header=T,sep=";")
  dataAMOne <- read.table(paste("LinkageDisequilibriumAM",nameFileVec[i],".txt",sep=""),header=T,sep=";")
  dataFMOne <- read.table(paste("LinkageDisequilibriumFM",nameFileVec[i],".txt",sep=""),header=T,sep=";")
  
  dataAFMOne$Alpha = alphaVec[i]
  dataAFOne$Alpha = alphaVec[i]
  dataAMOne$Alpha = alphaVec[i]
  dataFMOne$Alpha = alphaVec[i]
  dataAFMOne$Alpha = factor(dataAFMOne$Alpha)
  dataAFOne$Alpha = factor(dataAFOne$Alpha)
  dataAMOne$Alpha = factor(dataAMOne$Alpha)
  dataFMOne$Alpha = factor(dataFMOne$Alpha)
  if(i==1){
    dataAFM = dataAFMOne
    dataAF = dataAFOne
    dataAM = dataAMOne
    dataFM = dataFMOne
  }else{
    dataAFM = rbind(dataAFM,dataAFMOne)
    dataAF = rbind(dataAF,dataAFOne)
    dataAM = rbind(dataAM,dataAMOne)
    dataFM = rbind(dataFM,dataFMOne)
  }
}

dataAFM$genotype = NA
# dataAFM$linkageD[dataAFM$linkageD>0] = 1
# dataAFM$linkageD[dataAFM$linkageD<0] = -1

summary(dataAFM)
for(i in 1:dim(dataAFM)[1]){
  if(dataAFM$genotypeA[i]==1){
    nameGenotypeA = "aa"  
  }else if(dataAFM$genotypeA[i]==2){
    nameGenotypeA = "Aa"  
  }else if(dataAFM$genotypeA[i]==3){
    nameGenotypeA = "AA"  
  }
  if(dataAFM$genotypeF[i]==1){
    nameGenotypeF = "ff"  
  }else if(dataAFM$genotypeF[i]==2){
    nameGenotypeF = "Ff"  
  }else if(dataAFM$genotypeF[i]==3){
    nameGenotypeF = "FF"  
  }  
  if(dataAFM$genotypeM[i]==1){
    nameGenotypeM = "mm"  
  }else if(dataAFM$genotypeM[i]==2){
    nameGenotypeM = "Mm"  
  }else if(dataAFM$genotypeM[i]==3){
    nameGenotypeM = "MM"  
  } 
  dataAFM$genotype[i] = paste(nameGenotypeA,nameGenotypeF,nameGenotypeM,sep="-")
}

# linkage

xInt = (unique(dataAFM$percentFemale)[2]-unique(dataAFM$percentFemale)[1])/2
yInt = (unique(dataAFM$percentMale)[2]-unique(dataAFM$percentMale)[1])/2


LevelsHere = c("AA-FF-MM","AA-FF-mm","Aa-FF-MM","Aa-FF-mm",
               "AA-ff-MM","AA-ff-mm","Aa-ff-MM","Aa-ff-mm")
dataAFMOne = dataAFM[dataAFM$genotype%in%LevelsHere,]
dataAFMOne$genotype = factor(dataAFMOne$genotype,levels=LevelsHere)
dataAFMOne = dataAFMOne[dataAFMOne$percentFemale%in%valuesChoosinessFreq,]
dataAFMOne$percentFemale=factor(dataAFMOne$percentFemale)
plotLinkageAFM2 <- ggplot(data=dataAFMOne)+
  geom_hline(yintercept =0, lty=2)+
  geom_line(aes(percentMale, linkageD,color=Alpha),size=sizeLine)+
  scale_color_manual(name = "", values=colors1)+
  scale_x_continuous(breaks=c(0,1))+
  scale_y_continuous(breaks=YBREAK,limits=YLIM)+
  facet_wrap(~genotype,nrow = 2)+
  theme(axis.text=element_text(size=sizeTextXNumbers),
        axis.title.y=element_blank(),
        axis.text.y=element_blank(),
        panel.grid.major = element_blank(),
        panel.grid.minor = element_blank(),
        strip.background = element_rect(fill="#FF6666"),
        legend.position = "none")+
  ylab("Genotypic linkage disequilibrium")


LevelsHere = c("AA-FF-MM","AA-FF-mm","Aa-FF-MM","Aa-FF-mm",
               "AA-ff-MM","AA-ff-mm","Aa-ff-MM","Aa-ff-mm")
dataAFMOne = dataAFM[dataAFM$genotype%in%LevelsHere,]
dataAFMOne$genotype = factor(dataAFMOne$genotype,levels=LevelsHere)
dataAFMOne = dataAFMOne[dataAFMOne$percentMale%in%valuesChoosinessFreq,]
dataAFMOne$percentMale=factor(dataAFMOne$percentMale)
plotLinkageAFM3 <- ggplot(data=dataAFMOne)+
  geom_hline(yintercept =0, lty=2)+
  geom_line(aes(percentFemale, linkageD,color=Alpha),size=sizeLine)+
  scale_color_manual(name = "", values=colors1)+
  scale_x_continuous(breaks=c(0,1))+
  scale_y_continuous(breaks=YBREAK,limits=YLIM)+
  facet_wrap(~genotype,nrow = 2)+
  theme(axis.text=element_text(size=sizeTextXNumbers),
        axis.title.y=element_blank(),
        axis.text.y=element_blank(),
        panel.grid.major = element_blank(),
        panel.grid.minor = element_blank(),
        strip.background = element_rect(fill="#CCCCFF"),
        legend.position = "none")+
  ylab("Genotypic linkage disequilibrium")

# plotLinkageAFM2
#########

summary(dataFM)
for(i in 1:dim(dataFM)[1]){
  if(dataFM$genotypeF[i]==1){
    nameGenotypeF = "ff"  
  }else if(dataFM$genotypeF[i]==2){
    nameGenotypeF = "Ff"  
  }else if(dataFM$genotypeF[i]==3){
    nameGenotypeF = "FF"  
  }  
  if(dataFM$genotypeM[i]==1){
    nameGenotypeM = "mm"  
  }else if(dataFM$genotypeM[i]==2){
    nameGenotypeM = "Mm"  
  }else if(dataFM$genotypeM[i]==3){
    nameGenotypeM = "MM"  
  } 
  dataFM$genotype[i] = paste(nameGenotypeF,nameGenotypeM,sep="-")
}

# linkage

xInt = (unique(dataAFM$percentFemale)[2]-unique(dataAFM$percentFemale)[1])/2
yInt = (unique(dataAFM$percentMale)[2]-unique(dataAFM$percentMale)[1])/2


LevelsHere = c("FF-MM","FF-mm",
               "ff-MM","ff-mm")
dataFMOne = dataFM[dataFM$genotype%in%LevelsHere,]
dataFMOne$genotype = factor(dataFMOne$genotype,levels=LevelsHere)
dataFMOne = dataFMOne[dataFMOne$percentFemale%in%valuesChoosinessFreq,]
dataFMOne$percentFemale=factor(dataFMOne$percentFemale)
plotLinkageFM2 <- ggplot(data=dataFMOne)+
  geom_hline(yintercept =0, lty=2)+
  geom_line(aes(percentMale, linkageDFM,color=Alpha),size=sizeLine)+
  scale_color_manual(name = "", values=colors1)+
  scale_x_continuous(breaks=c(0,1))+
  scale_y_continuous(breaks=YBREAK,limits=YLIM)+
  facet_wrap(~genotype,nrow = 2)+
  theme(axis.text=element_text(size=sizeTextXNumbers),
        axis.title.y=element_blank(),
        axis.text.y=element_blank(),
        panel.grid.major = element_blank(),
        panel.grid.minor = element_blank(),
        strip.background = element_rect(fill="#FF6666"),
        legend.position = "none")+
  ylab("Genotypic linkage disequilibrium")


LevelsHere = c("FF-MM","FF-mm",
               "ff-MM","ff-mm")
dataFMOne = dataFM[dataFM$genotype%in%LevelsHere,]
dataFMOne$genotype = factor(dataFMOne$genotype,levels=LevelsHere)
dataFMOne = dataFMOne[dataFMOne$percentMale%in%valuesChoosinessFreq,]
dataFMOne$percentMale=factor(dataFMOne$percentMale)
plotLinkageFM3 <- ggplot(data=dataFMOne)+
  geom_hline(yintercept =0, lty=2)+
  geom_line(aes(percentFemale, linkageDFM,color=Alpha),size=sizeLine)+
  scale_color_manual(name = "", values=colors1)+
  scale_x_continuous(breaks=c(0,1))+
  scale_y_continuous(breaks=YBREAK,limits=YLIM)+
  facet_wrap(~genotype,nrow = 2)+
  theme(axis.text=element_text(size=sizeTextXNumbers),
        axis.title.y=element_blank(),
        axis.text.y=element_blank(),
        panel.grid.major = element_blank(),
        panel.grid.minor = element_blank(),
        strip.background = element_rect(fill="#CCCCFF"),
        legend.position = "none")+
  ylab("Genotypic linkage disequilibrium")

# plotLinkageAFM2
#########


### Relative linkage ff vs. FF with aa/AA depending on freq of choosy males


dataAF$genotype = NA

for(i in 1:dim(dataAF)[1]){
  if(dataAF$genotypeA[i]==1){
    nameGenotypeA = "aa"  
  }else if(dataAF$genotypeA[i]==2){
    nameGenotypeA = "Aa"  
  }else if(dataAF$genotypeA[i]==3){
    nameGenotypeA = "AA"  
  }
  if(dataAF$genotypeF[i]==1){
    nameGenotypeF = "ff"  
  }else if(dataAF$genotypeF[i]==2){
    nameGenotypeF = "Ff"  
  }else if(dataAF$genotypeF[i]==3){
    nameGenotypeF = "FF"  
  }  
  dataAF$genotype[i] = paste(nameGenotypeA,nameGenotypeF,sep="-")
}

# dataAF$linkageDAF[dataAF$linkageDAF>0] = 1
# dataAF$linkageDAF[dataAF$linkageDAF<0] = -1


dataAFOne = dataAF[dataAF$genotype%in%c("AA-FF","Aa-FF","AA-ff","Aa-ff"),]
dataAFOne$genotype = factor(dataAFOne$genotype,levels=c("AA-FF","Aa-FF","AA-ff","Aa-ff"))
dataAFOne = dataAFOne[dataAFOne$percentFemale%in%valuesChoosinessFreq,]
dataAFOne$percentFemale=factor(dataAFOne$percentFemale)
plotLinkageAF2 <- ggplot(data=dataAFOne)+
  geom_hline(yintercept =0, lty=2)+
  geom_line(aes(percentMale, linkageDAF,color=Alpha),size=sizeLine)+
  scale_color_manual(name = "", values=colors1)+
  scale_x_continuous(breaks=c(0,1))+
  scale_y_continuous(breaks=YBREAK,limits=YLIM)+
  facet_wrap(~genotype,nrow = 2)+
  theme(axis.text=element_text(size=sizeTextXNumbers),
        axis.title.y=element_blank(),
        axis.text.y=element_blank(),
        panel.grid.major = element_blank(),
        panel.grid.minor = element_blank(),
        strip.background = element_rect(fill="#FF6666"),
        legend.position = "none")+
  ylab("Genotypic linkage disequilibrium")


### Relative linkage ff vs. FF with aa/AA depending on freq of choosy males


dataAM$genotype = NA

for(i in 1:dim(dataAM)[1]){
  if(dataAM$genotypeA[i]==1){
    nameGenotypeA = "aa"  
  }else if(dataAM$genotypeA[i]==2){
    nameGenotypeA = "Aa"  
  }else if(dataAM$genotypeA[i]==3){
    nameGenotypeA = "AA"  
  }
  if(dataAM$genotypeM[i]==1){
    nameGenotypeM = "mm"  
  }else if(dataAM$genotypeM[i]==2){
    nameGenotypeM = "Mm"  
  }else if(dataAM$genotypeM[i]==3){
    nameGenotypeM = "MM"  
  } 
  dataAM$genotype[i] = paste(nameGenotypeA,nameGenotypeM,sep="-")
}

# dataAM$linkageDAM[dataAM$linkageDAM>0] = 1
# dataAM$linkageDAM[dataAM$linkageDAM<0] = -1

# plotLinkageAM

dataAMOne = dataAM[dataAM$genotype%in%c("AA-MM","Aa-MM","AA-mm","Aa-mm"),]
dataAMOne$genotype = factor(dataAMOne$genotype,levels=c("AA-MM","Aa-MM","AA-mm","Aa-mm"))
dataAMOne = dataAMOne[dataAMOne$percentMale%in%valuesChoosinessFreq,]
dataAMOne$percentMale=factor(dataAMOne$percentMale)
plotLinkageAM2 <- ggplot(data=dataAMOne)+
  geom_hline(yintercept =0, lty=2)+
  geom_line(aes(percentFemale, linkageDAM,color=Alpha),size=sizeLine)+
  scale_color_manual(name = "", values=colors1)+
  scale_x_continuous(breaks=c(0,1))+
  scale_y_continuous(breaks=YBREAK,limits=YLIM)+
  facet_wrap(~genotype,nrow = 2)+
  theme(axis.text=element_text(size=sizeTextXNumbers),
        axis.title.y=element_blank(),
        axis.text.y=element_blank(),
        panel.grid.major = element_blank(),
        panel.grid.minor = element_blank(),
        strip.background = element_rect(fill="#CCCCFF"),
        legend.position = "none")+
  ylab("Genotypic linkage disequilibrium")

# plotLinkageAM2


#########

top_row <- plot_grid(plotLinkageAF2, plotLinkageAFM2, align = 'h', rel_widths = c(1, 2))
bottom_row <- plot_grid(plotLinkageAM2, plotLinkageAFM3, align = 'h', rel_widths = c(1, 2))

plotAll = plot_grid(top_row,bottom_row, ncol = 1, rel_heights = c(1, 1))
plotAll
#########
