# Supplementary material for: Coevolution of male and female mate choice can destabilize reproductive isolation
Source: Nat Commun. 2019 Nov 12;10:5122. doi: 10.1038/s41467-019-12860-9 (PMC6851176; doi:10.1038/s41467-019-12860-9)
Supplement: Supplementary file 5 — Supplementary Software 1 [file 41467_2019_12860_MOESM5_ESM.zip › CodeChoosinessCoevolution/RScriptAnalysis/AnalysisSelectionMatrixArrows.R]

setwd("/mnt/Big/MEGAsync/Projets en cours/CodeChoosinessCoevolution/Data/") # change it to the good directory where are the Data 

library(ggplot2)
library(cowplot)
library(plyr)
library(gridExtra)
library(arules)

###############

nameFiles = "testSelectionGradientAlpha0"

fracLengthArrow = 0.01  # change the size of the arrow

logScale = T            # use log scale to draw arrows

# to look only at one direction

onlyselectionMale = 0.5 # 0 (yes) or 0.5 (no)
onlyselectionFemale = 0.5 # 0 (yes) or 0.5 (no)

nbIntervals = 6         # control the number of arrows

###############

for(param2Index in 1:length(nameFiles)){
  if(param2Index==1){
    data <- read.table(paste("EffectSelectionMatrix",nameFiles[param2Index],".txt",sep=""),header=T,sep=";")
  }else{
    dataOne <- read.table(paste("EffectSelectionMatrix",nameFiles[param2Index],".txt",sep=""),header=T,sep=";")
    data <- rbind(data,dataOne)
  }
}  
data$percentMale <- as.numeric(gsub("f", "e", as.character(data$percentMale)))
data$percentFemale <- as.numeric(gsub("f", "e", as.character(data$percentFemale)))
data$percentMaleAfter <- as.numeric(gsub("f", "e", as.character(data$percentMaleAfter)))
data$percentFemaleAfter <- as.numeric(gsub("f", "e", as.character(data$percentFemaleAfter)))

limm = c(0,1)
intervalDiv2 = 1/nbIntervals/2
data$percentMaleDiscrete <- discretize(data$percentMale,categories = nbIntervals,
                                              labels=seq(limm[1]+(limm[2]-limm[1])/nbIntervals/2,
                                                         limm[2]-(limm[2]-limm[1])/nbIntervals/2,
                                                         by =(limm[2]-limm[1])/nbIntervals))
data$percentMaleDiscrete <- as.numeric(as.character((data$percentMaleDiscrete)))
data$percentFemaleDiscrete <- discretize(data$percentFemale,categories = nbIntervals,
                                       labels=seq(limm[1]+(limm[2]-limm[1])/nbIntervals/2,
                                                  limm[2]-(limm[2]-limm[1])/nbIntervals/2,
                                                  by =(limm[2]-limm[1])/nbIntervals))
data$percentFemaleDiscrete <- as.numeric(as.character((data$percentFemaleDiscrete)))

dataTransf2 <- ddply(data, .(percentMale,percentFemale), summarise, 
                     freqHybrids = mean(freqHybrids, na.rm=T), 
                     percentFemaleAfter = mean(percentFemaleAfter), 
                     percentMaleAfter=mean(percentMaleAfter),
                     percentMaleDiscrete=mean(percentMaleDiscrete),
                     percentFemaleDiscrete=mean(percentFemaleDiscrete))  

my_thm2 = list(
              theme_bw(),
               theme(legend.position = "none",
                     axis.text = element_text(size = 10),
                     axis.title = element_text(size = 15),
                     panel.background = element_blank(),
                     # panel.grid.major = element_blank(), 
                     # panel.grid.minor = element_blank(),
                     axis.line = element_blank()#,
                     # panel.border = element_rect(colour = "black", fill=NA, size=0.8)
                     ) 
)
vecXNA = c(0,0,1,1)
vecYNA = c(0,1,0,1)
limDrift = 1e-2
dataTransf2$strengthSelection = 0
dataTransf2$directionSelection = 0
for (i in 1:dim(dataTransf2)[1]){
  if(dataTransf2$percentMale[i] == 0 | dataTransf2$percentMale[i] == 1){
    dataTransf2$percentMaleAfter[i] = 0
  }
  if(is.na(abs(dataTransf2$percentFemaleAfter[i])) == FALSE & 
            is.na(abs(dataTransf2$percentMaleAfter[i])) == FALSE){
    if(abs(dataTransf2$percentFemaleAfter[i])<limDrift & abs(dataTransf2$percentMaleAfter[i])<limDrift){
      dataTransf2$strengthSelection[i] = 1
    }
    if(dataTransf2$percentMaleAfter[i]>0){
      dataTransf2$directionSelection[i] = 2
    }
    if(dataTransf2$percentMaleAfter[i]<0){
      dataTransf2$directionSelection[i] = 1
    }
  }
  
}
eps = 0.06
dataTransf2$directionSelection = factor(dataTransf2$directionSelection,levels=c(0,1,2))
dataTransf2$strengthSelection = factor(dataTransf2$strengthSelection,levels=c(0,1))

dataTransf2$percentFemaleAfter = (dataTransf2$percentFemaleAfter)/dataTransf2$percentFemale
dataTransf2$percentMaleAfter = (dataTransf2$percentMaleAfter)/dataTransf2$percentMale

if(logScale==TRUE){
  transfLog = 9.91 #7.6   9
  
  dataTransf2$percentFemaleAfter[(dataTransf2$percentFemale==0 | dataTransf2$percentFemale==1) & !is.na(dataTransf2$percentFemaleAfter)] = 0
  dataTransf2$percentMaleAfter[(dataTransf2$percentMale==0 | dataTransf2$percentMale==1) & !is.na(dataTransf2$percentMaleAfter)] = 0
  dataTransf2$percentFemaleAfter[dataTransf2$percentFemaleAfter>0 & !is.na(dataTransf2$percentFemaleAfter)] = log(dataTransf2$percentFemaleAfter[dataTransf2$percentFemaleAfter>0 & !is.na(dataTransf2$percentFemaleAfter)])+transfLog
  dataTransf2$percentFemaleAfter[dataTransf2$percentFemaleAfter<0 & !is.na(dataTransf2$percentFemaleAfter)] = -(log(-dataTransf2$percentFemaleAfter[dataTransf2$percentFemaleAfter<0 & !is.na(dataTransf2$percentFemaleAfter)])+transfLog)
  dataTransf2$percentMaleAfter[dataTransf2$percentMaleAfter>0 & !is.na(dataTransf2$percentMaleAfter)] = log(dataTransf2$percentMaleAfter[dataTransf2$percentMaleAfter>0 & !is.na(dataTransf2$percentMaleAfter)])+transfLog
dataTransf2$percentMaleAfter[dataTransf2$percentMaleAfter<0 & !is.na(dataTransf2$percentMaleAfter)] = -(log(-dataTransf2$percentMaleAfter[dataTransf2$percentMaleAfter<0 & !is.na(dataTransf2$percentMaleAfter)])+transfLog)
}

dataTransf2$percentFemaleAfter[dataTransf2$percentFemale==0] = 0
dataTransf2$percentMaleAfter[dataTransf2$percentMale==0] = 0
# 
# fracLengthArrow = 0.01
# transfLog = 7.6 #7.6
# dataTransf2$ratio = dataTransf2$percentFemaleAfter/dataTransf2$percentMaleAfter
# dataTransf2$percentMaleAfter[dataTransf2$percentMaleAfter>0] = sqrt((log(sqrt(dataTransf2$percentFemaleAfter[dataTransf2$percentMaleAfter>0]^2+dataTransf2$percentMaleAfter[dataTransf2$percentMaleAfter>0]^2))+transfLog)/
#                                       1+dataTransf2$ratio[dataTransf2$percentMaleAfter>0]^2)
# dataTransf2$percentMaleAfter[dataTransf2$percentMaleAfter<0] = -sqrt((log(sqrt(dataTransf2$percentFemaleAfter[dataTransf2$percentMaleAfter0]^2+dataTransf2$percentMaleAfter[dataTransf2$percentMaleAfter>0]^2))+transfLog)/
#                                                                       1+dataTransf2$ratio[dataTransf2$percentMaleAfter<0]^2)
# dataTransf2$percentFemaleAfter = dataTransf2$ratio * dataTransf2$percentMaleAfter

dataTransf2$percentFemaleAfter[dataTransf2$percentFemale==0 & dataTransf2$percentMale==0] = NA
dataTransf2$percentFemaleAfter[dataTransf2$percentFemale==0 & dataTransf2$percentMale==1] = NA
dataTransf2$percentFemaleAfter[dataTransf2$percentFemale==1 & dataTransf2$percentMale==0] = NA
dataTransf2$percentFemaleAfter[dataTransf2$percentFemale==1 & dataTransf2$percentMale==1] = NA

dataTransf2$percentMaleAfter[dataTransf2$percentFemale==0 & dataTransf2$percentMale==0] = NA
dataTransf2$percentMaleAfter[dataTransf2$percentFemale==0 & dataTransf2$percentMale==1] = NA
dataTransf2$percentMaleAfter[dataTransf2$percentFemale==1 & dataTransf2$percentMale==0] = NA
dataTransf2$percentMaleAfter[dataTransf2$percentFemale==1 & dataTransf2$percentMale==1] = NA


plotDirection <-
  ggplot() +
  # geom_rect(data=dataTransf2, aes(xmin=percentFemaleDiscrete-intervalDiv2,xmax=percentFemaleDiscrete+intervalDiv2,
  # ymin=percentMaleDiscrete-intervalDiv2,ymax=percentMaleDiscrete+intervalDiv2,fill=strengthSelection))+
  geom_rect(aes(xmin=-0.05,xmax=1.05,ymin=0.95,ymax=1.05),fill="gray79")+
  # geom_rect(aes(xmin=0.95,xmax=1.05,ymin=-0.05,ymax=1.05),fill="gray79")+
  geom_segment(data=dataTransf2,aes(x=percentFemale-fracLengthArrow*percentFemaleAfter*onlyselectionMale, 
                   y=percentMale-fracLengthArrow*percentMaleAfter*onlyselectionFemale,
                   xend = percentFemale+fracLengthArrow*percentFemaleAfter*onlyselectionMale, 
                   yend = percentMale+fracLengthArrow*percentMaleAfter*onlyselectionFemale,
                   color = directionSelection), arrow = arrow(length = unit(0.03, "npc")),size=1.)+
  scale_colour_manual(breaks=c(0,1,2), values=c("black","blue","red"),drop=FALSE)+
  scale_fill_manual(breaks=c(0,1), values=c("white","grey"),drop=FALSE)+
  geom_point(aes(x=vecXNA,y=vecYNA),size=0.2)+
  scale_x_continuous(limits=c(0-eps,1+eps),breaks=c(0,0.5,1))+
  scale_y_continuous(limits=c(0-eps,1+eps),breaks=c(0,0.5,1))+
  xlab("Frequency of choosy females")+ylab("Frequency of choosy males")+
  my_thm2

plotDirection
