# Supplementary material for: Coevolution of male and female mate choice can destabilize reproductive isolation
Source: Nat Commun. 2019 Nov 12;10:5122. doi: 10.1038/s41467-019-12860-9 (PMC6851176; doi:10.1038/s41467-019-12860-9)
Supplement: Supplementary file 5 — Supplementary Software 1 [file 41467_2019_12860_MOESM5_ESM.zip › CodeChoosinessCoevolution/RScriptAnalysis/AnalysisSelectionMatrixDetailed.R]

setwd("/mnt/Big/MEGAsync/Projets en cours/CodeChoosinessCoevolution/Data/") # change it to the good directory where are the Data 

library(ggplot2)
library(cowplot)
library(plyr)
library(gridExtra)
library(gtable)
library(scales)
library(grid)

###############

nameFile = "testSelectionGradientDetailledAlpha05" 

dominantChoosiness = 0  # 0: choosiness allele is recessive; 1: choosiness allele is dominant (choose depending on the simulation)
plotTimeSeries = T      # represent deterministic simulation in the third column

###############

#To adjust the x-axis:

vIntercept = 0.0077

valueToChange = -0.2 #-0.3 such that the two x axes matches
adjustRight = 0.3
marginLeft = -0.
marginTop = 0.35
marginBottom = -1
# size plot
sizeTextXNumbers = 9
sizeText = 11
sizeText2 = 20
sizeLineAxes = 2
# lines
colorLines = "black"
sizeLines = 1.6
alphaBackground = 0.9

param1Name = expression(alpha)
###

data <- read.table(paste("EffectSelectionMatrix",nameFile,".txt",sep=""),header=T,sep=";")

data$percentFemaleAfterSelection <- as.numeric(gsub("f", "e", as.character(data$percentFemaleAfterSelection)))
data$percentFemaleAfterMating <- as.numeric(gsub("f", "e", as.character(data$percentFemaleAfterMating)))
data$percentMaleAfterSelection <- as.numeric(gsub("f", "e", as.character(data$percentMaleAfterSelection)))
data$percentMaleAfterMating <- as.numeric(gsub("f", "e", as.character(data$percentMaleAfterMating)))

  # linkage
dataLinkageAA = data[,c(1,2,3)]
dataLinkageAA$type="AA"
dataLinkageaa = data[,c(1,2,4)]
dataLinkageaa$type="aa"
dataLinkageAa = data[,c(1,2,5)]
dataLinkageAa$type="Aa"
names(dataLinkageAA)[3] = "linkage"
names(dataLinkageaa)[3] = "linkage"
names(dataLinkageAa)[3] = "linkage"

dataLinkage = rbind(dataLinkageAA,dataLinkageaa,dataLinkageAa)
dataLinkage$type = factor(dataLinkage$type)

LIMITS = c(NA,NA)
plotLinkage <- ggplot(data=dataLinkage)+
  geom_rect(aes(xmin=percentFemaleIni-xInt,xmax=percentFemaleIni+xInt,
                ymin=percentMaleIni-yInt,ymax=percentMaleIni+yInt,color=linkage,fill=linkage))+
  scale_fill_gradient2(name="Choosiness",low="blue",mid="white",high="red",midpoint=0,limits = LIMITS)+
  scale_color_gradient2(name="Choosiness",low="blue",mid="white",high="red",midpoint=0,limits = LIMITS)+
  facet_wrap(~type)+
  theme(legend.position="bottom",
        legend.text=element_text(size=sizeText),
        legend.key.size = unit(1.,"line"))+
  guides(colour = guide_legend(override.aes = list(lty=1)))+
  labs(y="Frequency of choosy males", x="Frequency of choosy females")


  # female

dataFem = data[,c(1,2,6,7,8,10)]
dataFem$diffSelectDiscrete = "for"
dataFem$diffSelectDiscrete = factor(dataFem$diffSelectDiscrete, levels=c("against","for"))
# dataFem = dataFem[dataFem$percentFemaleIni!=0 & dataFem$percentFemaleIni!=1,]
dataFem$diffSelectAll = dataFem$diffSelectDiscrete

xInt = (sort(unique(data$percentFemaleIni))[length(unique(data$percentFemaleIni))]-sort(unique(data$percentFemaleIni))[length(unique(data$percentFemaleIni))-1])/2
yInt = (sort(unique(data$percentMaleIni))[length(unique(data$percentMaleIni))]-sort(unique(data$percentMaleIni))[length(unique(data$percentMaleIni))-1])/2

valuesColor=c("grey","black")

plotAllSelectFem <- 
  ggplot(data=dataFem)+
  geom_rect(aes(xmin=percentFemaleIni-xInt,xmax=percentFemaleIni+xInt,
                ymin=percentMaleIni-yInt,ymax=percentMaleIni+yInt,color=diffSelectDiscrete,fill=diffSelectDiscrete))+
  scale_fill_manual(name="Choosiness",  breaks = c("against","for"), values = valuesColor,drop=FALSE)+
  scale_color_manual(name="Choosiness",  breaks = c("against","for"), values = valuesColor,drop=FALSE)+
  theme(legend.position="none",
        legend.text=element_text(size=sizeText),
        legend.key.size = unit(1.,"line"))+
  guides(colour = guide_legend(override.aes = list(lty=1)))+
  labs(y="Frequency of choosy males", x="Frequency of choosy females")

dataFem$diffSelect = dataFem$percentFemaleAfterMating-dataFem$percentFemale
dataFem$diffSelectDiscrete = "against"
dataFem$diffSelectDiscrete[dataFem$diffSelect>0] = "for"
dataFem$diffSelectDiscrete = factor(dataFem$diffSelectDiscrete, levels=c("against","for"))
dataFem$diffSelectSex = dataFem$diffSelectDiscrete

plotSexSelectFem <- 
  ggplot(data=dataFem)+
  geom_rect(aes(xmin=percentFemaleIni-xInt,xmax=percentFemaleIni+xInt,
                ymin=percentMaleIni-yInt,ymax=percentMaleIni+yInt,color=diffSelectDiscrete,fill=diffSelectDiscrete))+
  scale_fill_manual(name="Choosiness",  breaks = c("against","for"), values = valuesColor,drop=FALSE)+
  scale_color_manual(name="Choosiness",  breaks = c("against","for"), values = valuesColor,drop=FALSE)+
  theme(legend.position="none",
        legend.text=element_text(size=sizeText),
        legend.key.size = unit(1.,"line"))+
  guides(colour = guide_legend(override.aes = list(lty=1)))+
  labs(y="Frequency of choosy males", x="Frequency of choosy females")


summary(dataFem)
dataFem$diffSelectGlob = NA
dataFem$diffSelectGlob[dataFem$diffSelectAll=="for" & dataFem$diffSelectSex =="for"] = "all for"
dataFem$diffSelectGlob[dataFem$diffSelectAll=="for" & dataFem$diffSelectSex =="against"] = "for viab"
dataFem$diffSelectGlob[dataFem$diffSelectAll=="against" & dataFem$diffSelectSex =="against"] = "against sex"
dataFem$diffSelectGlob = factor(dataFem$diffSelectGlob,
                                levels=c("all for","for viab","against sex"))
summary(dataFem)
valuesColorGlobFem = c("darkorchid2","chartreuse4","plum4","purple4","lavender","limegreen")
valuesColorGlobMal = c("blue","red","navyblue","royalblue4","red4","tomato4")

dataFem$diffSelectGlob[dataFem$percentFemaleIni==0 | dataFem$percentFemaleIni==1]="all for"

plotGlobSelectFem <- 
ggplot(data=dataFem)+
  geom_rect(aes(xmin=percentFemaleIni-xInt,xmax=percentFemaleIni+xInt,
                ymin=percentMaleIni-yInt,ymax=percentMaleIni+yInt,color=diffSelectGlob,fill=diffSelectGlob))+
  scale_fill_manual(name="Choosiness",  breaks = c("all for","for viab","against sex"), values = valuesColorGlobFem,drop=FALSE)+
  scale_color_manual(name="Choosiness",  breaks = c("all for","for viab","against sex"), values = valuesColorGlobFem,drop=FALSE)+
  scale_x_continuous(breaks = c(0,1))+
  scale_y_continuous(breaks = c(0,1))+
    theme(legend.position="none",
        legend.text=element_text(size=sizeText),
        axis.text=element_text(size=sizeText2),
        axis.line=element_line(size=sizeLineAxes),
        legend.key.size = unit(1.,"line"))+
  guides(colour = guide_legend(override.aes = list(lty=1)))+
  labs(y="Frequency of choosy males", x="Frequency of choosy females")

# male

dataMal = data[,c(1,2,6,7,9,11)]
dataMal$diffSelect = dataMal$percentMaleAfterSelection-dataMal$percentMale
dataMal$diffSelectDiscrete = "against"
dataMal$diffSelectDiscrete[dataMal$diffSelect>0] = "for"
dataMal$diffSelectDiscrete = factor(dataMal$diffSelectDiscrete, levels=c("against","for"))
# dataMal = dataMal[dataMal$percentMaleIni!=0 & dataMal$percentMaleIni!=1,]

dataMal$diffSelectAll = dataMal$diffSelectDiscrete

# xInt = (sort(unique(dataMal$percentFemale))[length(unique(dataMal$percentFemale))]-sort(unique(dataMal$percentFemale))[length(unique(dataMal$percentFemale))-1])/2
# yInt = (sort(unique(dataMal$percentMale))[length(unique(dataMal$percentMale))]-sort(unique(dataMal$percentMale))[length(unique(dataMal$percentMale))-1])/2

valuesColor=c("grey","black")

plotAllSelectMal <- 
  ggplot(data=dataMal)+
  geom_rect(aes(xmin=percentFemaleIni-xInt,xmax=percentFemaleIni+xInt,
                ymin=percentMaleIni-yInt,ymax=percentMaleIni+yInt,color=diffSelectDiscrete,fill=diffSelectDiscrete))+
  scale_fill_manual(name="Choosiness",  breaks = c("against","for"), values = valuesColor,drop=FALSE)+
  scale_color_manual(name="Choosiness",  breaks = c("against","for"), values = valuesColor,drop=FALSE)+
  theme(legend.position="none",
        legend.text=element_text(size=sizeText),
        legend.key.size = unit(1.,"line"))+
  guides(colour = guide_legend(override.aes = list(lty=1)))+
  labs(y="Frequency of choosy males", x="Frequency of choosy females")

dataMal$diffSelect = dataMal$percentMaleAfterMating-dataMal$percentMale
dataMal$diffSelectDiscrete = "against"
dataMal$diffSelectDiscrete[dataMal$diffSelect>0] = "for"
dataMal$diffSelectDiscrete = factor(dataMal$diffSelectDiscrete, levels=c("against","for"))
dataMal$diffSelectSex = dataMal$diffSelectDiscrete

plotSexSelectMal <- 
  ggplot(data=dataMal)+
  geom_rect(aes(xmin=percentFemaleIni-xInt,xmax=percentFemaleIni+xInt,
                ymin=percentMaleIni-yInt,ymax=percentMaleIni+yInt,color=diffSelectDiscrete,fill=diffSelectDiscrete))+
  scale_fill_manual(name="Choosiness",  breaks = c("against","for"), values = valuesColor,drop=FALSE)+
  scale_color_manual(name="Choosiness",  breaks = c("against","for"), values = valuesColor,drop=FALSE)+
  theme(legend.position="none",
        legend.text=element_text(size=sizeText),
        legend.key.size = unit(1.,"line"))+
  guides(colour = guide_legend(override.aes = list(lty=1)))+
  labs(y="Frequency of choosy males", x="Frequency of choosy females")


summary(dataMal)
dataMal$diffSelectGlob = NA
dataMal$diffSelectGlob[dataMal$diffSelectAll=="for" & dataMal$diffSelectSex =="for"] = "all for"
dataMal$diffSelectGlob[dataMal$diffSelectAll=="for" & dataMal$diffSelectSex =="against"] = "for viab"
dataMal$diffSelectGlob[dataMal$diffSelectAll=="against" & dataMal$diffSelectSex =="against"] = "against sex"
dataMal$diffSelectGlob = factor(dataMal$diffSelectGlob,
                                levels=c("all for","for viab","against sex"))
valuesColorGlob = c("blue","red","navyblue","royalblue4","red4","tomato4")

dataMal$diffSelectGlob[dataMal$percentMaleIni==0 | dataMal$percentMaleIni==1]="all for"
  

plotGlobSelectMal <- 
ggplot(data=dataMal)+
  geom_rect(aes(xmin=percentFemaleIni-xInt,xmax=percentFemaleIni+xInt,
                ymin=percentMaleIni-yInt,ymax=percentMaleIni+yInt,color=diffSelectGlob,fill=diffSelectGlob))+
  scale_fill_manual(name="Choosiness",  breaks = c("all for","for viab","against sex"), values = valuesColorGlobMal,drop=FALSE)+
  scale_color_manual(name="Choosiness",  breaks = c("all for","for viab","against sex"), values = valuesColorGlobMal,drop=FALSE)+
  scale_x_continuous(breaks = c(0,1))+
  scale_y_continuous(breaks = c(0,1))+
  theme(legend.position="none",
        legend.text=element_text(size=sizeText),
        axis.text=element_text(size=sizeText2),
        axis.line=element_line(size=sizeLineAxes),
        legend.key.size = unit(1.,"line"))+
  guides(colour = guide_legend(override.aes = list(lty=1)))+
  labs(y="Frequency of choosy males", x="Frequency of choosy females")

###
if(plotTimeSeries==TRUE){
  dataTime <- read.table(paste("SingleTimeSeries",nameFile,".txt",sep=""),header=T,sep=";")
  dataTime$frequency <- as.numeric(gsub("f", "e", as.character(dataTime$frequency)))
  
  genotypeList =  array(0,dim = c(27,3))
  genotypeNb = 1
  for(i in 1:3){
    for(j in 1:3){
      for(k in 1:3){
        genotypeList[genotypeNb,1] = i # ecological trait
        genotypeList[genotypeNb,2] = j # female modifier trait
        genotypeList[genotypeNb,3] = k # male modifier trait
        genotypeNb = genotypeNb + 1
      }  
    } 
  }
  
  aalist = c();Aalist = c();AAlist = c()
  fflist = c();Fflist = c();FFlist = c()
  mmlist = c();Mmlist = c();MMlist = c()
  for(genotype in 1:27){
    if(genotypeList[genotype,1]==1){
      aalist = c(aalist,genotype)
    }else if(genotypeList[genotype,1]==2){
      Aalist = c(Aalist,genotype)
    }else if(genotypeList[genotype,1]==3){
      AAlist = c(AAlist,genotype)
    }
    if(genotypeList[genotype,2]==1){
      fflist = c(fflist,genotype)
    }else if(genotypeList[genotype,2]==2){
      Fflist = c(Fflist,genotype)
    }else if(genotypeList[genotype,2]==3){
      FFlist = c(FFlist,genotype)
    }
    if(genotypeList[genotype,3]==1){
      mmlist = c(mmlist,genotype)
    }else if(genotypeList[genotype,3]==2){
      Mmlist = c(Mmlist,genotype)
    }else if(genotypeList[genotype,3]==3){
      MMlist = c(MMlist,genotype)
    }
  }

  ### ecological type
  dataTime$EcologicalType = "Aa"
  dataTime$EcologicalType[data$genotype %in% AAlist] = "AA"
  dataTime$EcologicalType[data$genotype %in% aalist] = "aa"
  dataTime$EcologicalType <- as.factor(dataTime$EcologicalType)
  # data2 <- data[data$param==0.9 & data$rep==1,]

  if(dominantChoosiness==1){
    ### male modifier
    dataTime$MaleModifier = "MM"
    dataTime$MaleModifier[dataTime$genotype %in% MMlist] = "MM"
    dataTime$MaleModifier[dataTime$genotype %in% mmlist] = "mm"
    dataTime$MaleModifier <- as.factor(dataTime$MaleModifier)
    
    ### female modifier
    dataTime$FemaleModifier = "FF"
    dataTime$FemaleModifier[dataTime$genotype %in% FFlist] = "FF"
    dataTime$FemaleModifier[dataTime$genotype %in% fflist] = "ff"
    dataTime$FemaleModifier <- as.factor(dataTime$FemaleModifier)
  }else{
    ### male modifier
    dataTime$MaleModifier = "Mm"
    dataTime$MaleModifier[dataTime$genotype %in% MMlist] = "MM"
    dataTime$MaleModifier[dataTime$genotype %in% mmlist] = "mm"
    dataTime$MaleModifier <- as.factor(dataTime$MaleModifier)
    
    ### female modifier
    dataTime$FemaleModifier = "Ff"
    dataTime$FemaleModifier[dataTime$genotype %in% FFlist] = "FF"
    dataTime$FemaleModifier[dataTime$genotype %in% fflist] = "ff"
    dataTime$FemaleModifier <- as.factor(dataTime$FemaleModifier)
  }
  

  
  FreqGenotypeEcologicalType <- ddply(dataTime, .(time,EcologicalType), summarize, frequency = sum(frequency))
  FreqGenotypeMaleModifier <- ddply(dataTime, .(time,MaleModifier), summarize, frequency = sum(frequency))
  FreqGenotypeFemaleModifier <- ddply(dataTime, .(time,FemaleModifier), summarize, frequency = sum(frequency))
  
  dataCombined <- FreqGenotypeMaleModifier[FreqGenotypeMaleModifier$MaleModifier=="MM",]
  dataCombined <- dataCombined[,c(1,3)]
  names(dataCombined)[2] = "freqMaleChoice"
  FreqGenotypeChoosyFemale <- FreqGenotypeFemaleModifier[FreqGenotypeFemaleModifier$FemaleModifier=="FF",]
  dataCombined$freqFemaleChoice = FreqGenotypeChoosyFemale$frequency
  summary(dataCombined)
  
  # plotGlobSelectMal <- plotGlobSelectMal +
  #   geom_path(data=dataCombined,aes(freqFemaleChoice,freqMaleChoice))
  # plotGlobSelectFem <- plotGlobSelectFem +
  #   geom_path(data=dataCombined,aes(freqFemaleChoice,freqMaleChoice))
  
  TrajectoryPlot <- 
    ggplot(data=dataCombined)+
    geom_path(aes(freqFemaleChoice,freqMaleChoice))+
    scale_x_continuous(breaks = c(0,1),limits=c(-0.001,1.001))+
    scale_y_continuous(breaks = c(0,1),limits=c(-0.001,1.001))+
    theme(legend.position="none",
          legend.text=element_text(size=sizeText),
          axis.text=element_text(size=sizeText2),
          axis.line=element_line(size=sizeLineAxes),
          legend.key.size = unit(1.,"line"))+
    guides(colour = guide_legend(override.aes = list(lty=1)))+
    labs(y="Frequency of choosy males", x="Frequency of choosy females")
}

####
plotAll = plot_grid(plotAllSelectFem,plotAllSelectMal,
          plotSexSelectFem,plotSexSelectMal,
          ncol = 2,nrow=3)

# plotLinkage

if(plotTimeSeries==TRUE){
  plotAll2 <- plot_grid(plotGlobSelectFem,plotGlobSelectMal,TrajectoryPlot, nrow=1)
}else{
  plotAll2 <- plot_grid(plotGlobSelectFem,plotGlobSelectMal, nrow=1)
}

plotAll2
