# Supplementary material for: Coevolution of male and female mate choice can destabilize reproductive isolation
Source: Nat Commun. 2019 Nov 12;10:5122. doi: 10.1038/s41467-019-12860-9 (PMC6851176; doi:10.1038/s41467-019-12860-9)
Supplement: Supplementary file 5 — Supplementary Software 1 [file 41467_2019_12860_MOESM5_ESM.zip › CodeChoosinessCoevolution/RScriptAnalysis/AnalysisSensitivityAlphaStochastic.R]

setwd("/mnt/Big/MEGAsync/Projets en cours/CodeChoosinessCoevolution/Data/") # change it to the good directory where are the Data

library(ggplot2)
library(cowplot)
library(plyr)
library(gridExtra)
library(gtable)
library(scales)
library(grid)

###############

# sensitivity analysis without drift (parameter typeOfRecombination=0)
tresholdFile =   "testSensitivityAnalysisNoDrift"

# sensitivity analysis with drift (parameter typeOfRecombination=1)
nameFiles = c("testSensitivityAnalysisDrift")

###############

plotCycles = F
splitValue = 0.1
#To adjust the x-axis:
valueToChange = -0.2 #-0.3 such that the two x axes matches
adjustRight = 0.3
marginLeft = -0.4
marginLeftBis = -0.5
marginTop = 0.35
marginBottom = -1
# size plot
sizeTextXNumbers = 10
sizeTextYTitle = 10
# lines
colorLines = "black"
sizeLines = 0.9
alphaBackground = 0.9
###

## Get Treshold
dataTreshold <- read.table(paste("SensitivityAnalysis1D",tresholdFile,".txt",sep=""),header=T,sep=";")
paramTreshold = (dataTreshold$param[which(dataTreshold$percentMutual==1)[1]]+dataTreshold$param[which(dataTreshold$percentMutual==1)[1] - 1])/2

## data
for(param2Index in 1:length(nameFiles)){
  if(param2Index==1){
    data <- read.table(paste("SensitivityAnalysis1D",nameFiles[param2Index],".txt",sep=""),header=T,sep=";")
    data$percentSum = data$percentFemale+data$percentMale+data$percentMutual+data$percentNoChoice+data$percentOther
  }else{
    dataOne <- read.table(paste("SensitivityAnalysis1D",nameFiles[param2Index],".txt",sep=""),header=T,sep=";")
    dataOne$percentSum = dataOne$percentFemale+dataOne$percentMale+dataOne$percentMutual+dataOne$percentNoChoice+dataOne$percentOther
    data <- rbind(data,dataOne)
  }
}  
# data <- read.table(paste("SensitivityAnalysis1D",nameFiles,".txt",sep=""),header=T,sep=";")
# data$percentSum = data$percentFemale+data$percentMale+data$percentMutual+data$percentNoChoice+data$percentOther
data$FreqHybridNumericalOutcome = NA
for(i in 1:dim(data)[1]){
  if(data$param[i]<=paramTreshold){ #female choice only
    data$FreqHybridNumericalOutcome[i] = data$freqHybridsFemaleOnly[i]
  }else{ #mutual choice
    data$FreqHybridNumericalOutcome[i] = data$freqHybridsMutualOnly[i]
  }
}

#Gene flow per interruption
data$timeSpendInRandom = data$percentNoChoice * data$Ttot / data$ToRTot #Time spent in random per interruption 

data$geneFlowPerInterruption = data$percentNoChoice * data$Ttot / data$ToRTot * #Time spent in random per interruption 
                           data$sizeSpikesHybrids

data$ProbInterruption = 1 / ( (data$percentFemale + data$percentMale + data$percentMutual) * data$Ttot / data$ToRTot )

data = ddply(data,.(param),summarize,
             percentFemale=mean(percentFemale),
             percentMale=mean(percentMale),
             percentMutual=mean(percentMutual),
             percentNoChoice=mean(percentNoChoice),
             percentOther=mean(percentOther),
             percentSum=mean(percentSum),
             Ttot=mean(Ttot),
             ToMutTot=mean(ToMutTot),
             ToCFemTot=mean(ToCFemTot),
             ToRTot=mean(ToRTot),
             FromCFemToMut=mean(FromCFemToMut),
             FromMutToCFem=mean(FromMutToCFem),
             FromRToCFem=mean(FromRToCFem),
             FromCFemToR=mean(FromCFemToR),
             FromRToCMale=mean(FromRToCMale),
             FromCMaleToR=mean(FromCMaleToR),
             FromCMaleToMut=mean(FromCMaleToMut),
             FromMutToCMale=mean(FromMutToCMale),
             sizeSpikesHybrids=mean(sizeSpikesHybrids,na.rm=T),
             meanFreqHybrid=mean(meanFreqHybrid),
             meanFreqHybridNoCycle=mean(meanFreqHybridNoCycle),
             meanFreqHybridsFemaleOnly=mean(freqHybridsFemaleOnly),
             meanFreqHybridsMutualOnly=mean(freqHybridsMutualOnly),
             FreqHybridNumericalOutcome=mean(FreqHybridNumericalOutcome,na.rm=T),
             timeSpendInRandom=mean(timeSpendInRandom,na.rm=T),
             geneFlowPerInterruption=mean(geneFlowPerInterruption,na.rm=T),
             ProbInterruption = mean(ProbInterruption)
)


mateChoiceName = c(NA, NA, "Female choice only", "Male choice only", "Mutual choice", "Random mating", "Other", "Sum")
dataAll = data.frame(param1=numeric(),mateChoice=character(),percent=numeric())
for(i in 1:dim(data)[1]){
  for(j in 3:8){
    dataAll = rbind(dataAll, data.frame(param1=data$param[i],mateChoice=mateChoiceName[j],percent=data[i,j]))
  }    
}

data$param[data$param==0] = 1e-3
for(i in 9:length(names(data))){
  if(i==9){
    dataCycle = data[,c(1,2,i)]    
    names(dataCycle)[3] = "Number"
    dataCycle$type = names(data)[i]
  }else{
    dataCycleOne = data[,c(1,2,i)]    
    names(dataCycleOne)[3] = "Number"
    dataCycleOne$type = names(data)[i]  
    dataCycle = rbind(dataCycle,dataCycleOne)
  }
}
dataCycle$type = factor(dataCycle$type)

dataCycle$Number[dataCycle$type=="ToRTot"] = dataCycle$Number[dataCycle$type=="ToRTot"]/190000 * 1000
summary(dataCycle)

# YLIM = 1.0
# plotFreqRandom1 <- ggplot()+
#   geom_line(data=dataCycle[dataCycle$type=="ToRTot" & dataCycle$param<=splitValue,],aes(param,Number))+
#   geom_point(data=dataCycle[dataCycle$type=="ToRTot" & dataCycle$param<=splitValue,],aes(param,Number))+
#   scale_x_log10(limits=c(0,0.15), breaks = c(0.001,0.01,0.1), labels = c(0.0,0.01,0.1)) +
#   coord_cartesian(xlim=c(1e-3,0.11), ylim=c(0,YLIM), expand=FALSE) +
#   ylab("Number of interruptions\n per 1000 generations")+
#   theme(axis.line.x=element_line(linetype = "dashed"),
#         plot.margin=unit(c(0.3,valueToChange,-0.3,0),"lines"),
#         axis.title.y=element_text(size=sizeTextYTitle),
#         axis.text=element_text(size=sizeTextXNumbers))+
#   labs(x="")
# 
# plotFreqRandom2 <- ggplot()+
#   geom_line(data=dataCycle[dataCycle$type=="ToRTot" & dataCycle$param>=splitValue,],aes(param,Number))+
#   geom_point(data=dataCycle[dataCycle$type=="ToRTot" & dataCycle$param>=splitValue,],aes(param,Number))+
#   scale_x_continuous(limits=c(0.05,1.0), breaks = c(0.25,0.5,0.75,1.0))+
#   coord_cartesian(xlim=c(0.095,1.04), ylim=c(0,YLIM), expand=FALSE) +
#   ylab("Number of interruptions\n per 1000 generations")+
#   theme(axis.line.y=element_line(linetype = "blank"),
#         axis.line.x=element_line(linetype = "solid"),
#         plot.margin=unit(c(0.3,0,-0.3,-0.2), "lines"),
#         axis.title.y=element_blank(),
#         axis.ticks.y=element_blank(),
#         axis.text.y=element_blank(),
#         axis.text.x=element_text(size=sizeTextXNumbers))+
#   labs(y="", x="")
# 
# 
# plotFreqRandom = grid.arrange(arrangeGrob(plotFreqRandom1, plotFreqRandom2, widths=c(0.3,0.7), ncol=2),
#                               textGrob("",gp=gpar(fontsize=15)), ncol=1, heights=c(0.95,0.05))


# YLIM = 50
# plotGeneFlowPerInterruption1 <- ggplot()+
#   geom_line(data=dataCycle[dataCycle$type=="geneFlowPerInterruption" & dataCycle$param<=splitValue,],aes(param,Number))+
#   geom_point(data=dataCycle[dataCycle$type=="geneFlowPerInterruption" & dataCycle$param<=splitValue,],aes(param,Number))+
#   scale_x_log10(limits=c(0,0.15), breaks = c(0.001,0.01,0.1), labels = c(0.0,0.01,0.1)) +
#   coord_cartesian(xlim=c(1e-3,0.11), ylim=c(0,YLIM), expand=FALSE) +
#   ylab("Cummulative frequency of maladapted \n hybrids per interruption")+
#   theme(axis.line.x=element_line(linetype = "dashed"),
#         plot.margin=unit(c(0,valueToChange,0,0),"lines"),
#         axis.title.y=element_text(size=sizeTextYTitle),
#         axis.text=element_text(size=sizeTextXNumbers))+
#   labs(x="")
# 
# plotGeneFlowPerInterruption2 <- ggplot()+
#   geom_line(data=dataCycle[dataCycle$type=="geneFlowPerInterruption" & dataCycle$param>=splitValue,],aes(param,Number))+
#   geom_point(data=dataCycle[dataCycle$type=="geneFlowPerInterruption" & dataCycle$param>=splitValue,],aes(param,Number))+
#   scale_x_continuous(limits=c(0.05,1.0), breaks = c(0.25,0.5,0.75,1.0))+
#   coord_cartesian(xlim=c(0.095,1.04), ylim=c(0,YLIM), expand=FALSE) +
#   ylab("Cummulative frequency of maladapted \n hybrids per interruption")+
#   theme(axis.line.y=element_line(linetype = "blank"),
#         axis.line.x=element_line(linetype = "solid"),
#         plot.margin=unit(c(0,0,0,-0.2), "lines"),
#         axis.title.y=element_blank(),
#         axis.ticks.y=element_blank(),
#         axis.text.y=element_blank(),
#         axis.text.x=element_text(size=sizeTextXNumbers))+
#   labs(y="", x="")
# 
# plotGeneFlowPerInterruption <- grid.arrange(arrangeGrob(plotGeneFlowPerInterruption1, plotGeneFlowPerInterruption2, widths=c(0.3,0.7), ncol=2),
#                                       textGrob("",gp=gpar(fontsize=15)), ncol=1, heights=c(0.95,0.05))

dataCycle$NumberMinus = 0

YLIM = 0.0062 # HERE 0.00168  0.0021 0.0027 0.0021 0.0031 0.0042 0.0062
plotProbInterruption1 <- ggplot()+
  geom_ribbon(data=dataCycle[dataCycle$type=="ProbInterruption" & dataCycle$param<=splitValue,], 
              aes(x=param, ymin=NumberMinus,ymax=Number),fill="gray",alpha=alphaBackground)+
  geom_line(data=dataCycle[dataCycle$type=="ProbInterruption" & dataCycle$param<=splitValue,],aes(param,Number),color=colorLines,size=sizeLines)+
  # geom_point(data=dataCycle[dataCycle$type=="ProbInterruption" & dataCycle$param<=splitValue,],aes(param,Number))+
  scale_x_log10(limits=c(0,0.15), breaks = c(0.001,0.01,0.1), labels = c(0.0,0.01,0.1)) +
  coord_cartesian(xlim=c(1e-3,0.11), ylim=c(0,YLIM), expand=FALSE) +
  ylab(paste("Probability to reach state P",sep=""))+
  theme(axis.line.x=element_line(linetype = "dashed"),
        plot.margin=unit(c(marginTop,valueToChange,marginBottom,marginLeft),"lines"),
        axis.title.y=element_text(size=sizeTextYTitle),
        axis.text=element_text(size=sizeTextXNumbers))+
  labs(x="")

plotProbInterruption2 <- ggplot()+
  geom_ribbon(data=dataCycle[dataCycle$type=="ProbInterruption" & dataCycle$param>=splitValue,], 
              aes(x=param, ymin=NumberMinus,ymax=Number),fill="gray",alpha=alphaBackground)+
  geom_line(data=dataCycle[dataCycle$type=="ProbInterruption" & dataCycle$param>=splitValue,],aes(param,Number),color=colorLines,size=sizeLines)+
  # geom_point(data=dataCycle[dataCycle$type=="ProbInterruption" & dataCycle$param>=splitValue,],aes(param,Number))+
  scale_x_continuous(limits=c(0.05,1.0), breaks = c(0.25,0.5,0.75,1.0))+
  coord_cartesian(xlim=c(0.095,1.04), ylim=c(0,YLIM), expand=FALSE) +
  ylab("")+
  theme(axis.line.y=element_line(linetype = "blank"),
        axis.line.x=element_line(linetype = "solid"),
        plot.margin=unit(c(marginTop,adjustRight,marginBottom,-0.2), "lines"),
        axis.title.y=element_blank(),
        axis.ticks.y=element_blank(),
        axis.text.y=element_blank(),
        axis.text.x=element_text(size=sizeTextXNumbers))+
  labs(y="", x="")


YLIM = 104 # 84  104 110
plotTimeSpendInRandom1 <- ggplot()+
  geom_ribbon(data=dataCycle[dataCycle$type=="timeSpendInRandom" & dataCycle$param<=splitValue,], 
              aes(x=param, ymin=NumberMinus,ymax=Number),fill="gray",alpha=alphaBackground)+
  geom_line(data=dataCycle[dataCycle$type=="timeSpendInRandom" & dataCycle$param<=splitValue,],aes(param,Number),color=colorLines,size=sizeLines)+
  # geom_point(data=dataCycle[dataCycle$type=="timeSpendInRandom" & dataCycle$param<=splitValue,],aes(param,Number))+
  scale_x_log10(limits=c(0,0.15), breaks = c(0.001,0.01,0.1), labels = c(0.0,0.01,0.1)) +
  coord_cartesian(xlim=c(1e-3,0.11), ylim=c(0,YLIM), expand=FALSE) +
  ylab(paste("Number of consecutive\ntime steps in state P",sep=""))+
  theme(axis.line.x=element_line(linetype = "dashed"),
        plot.margin=unit(c(marginTop,valueToChange,marginBottom,marginLeft),"lines"),
        axis.title.y=element_text(size=sizeTextYTitle),
        axis.text=element_text(size=sizeTextXNumbers))+
  labs(x="")

plotTimeSpendInRandom2 <- ggplot()+
  geom_ribbon(data=dataCycle[dataCycle$type=="timeSpendInRandom" & dataCycle$param>=splitValue,], 
              aes(x=param, ymin=NumberMinus,ymax=Number),fill="gray",alpha=alphaBackground)+
  geom_line(data=dataCycle[dataCycle$type=="timeSpendInRandom" & dataCycle$param>=splitValue,],aes(param,Number),color=colorLines,size=sizeLines)+
  # geom_point(data=dataCycle[dataCycle$type=="timeSpendInRandom" & dataCycle$param>=splitValue,],aes(param,Number))+
  scale_x_continuous(limits=c(0.05,1.0), breaks = c(0.25,0.5,0.75,1.0))+
  coord_cartesian(xlim=c(0.095,1.04), ylim=c(0,YLIM), expand=FALSE) +
  ylab("")+
  theme(axis.line.y=element_line(linetype = "blank"),
        axis.line.x=element_line(linetype = "solid"),
        plot.margin=unit(c(marginTop,adjustRight,marginBottom,-0.2), "lines"),
        axis.title.y=element_blank(),
        axis.ticks.y=element_blank(),
        axis.text.y=element_blank(),
        axis.text.x=element_text(size=sizeTextXNumbers))+
  labs(y="", x="")


YLIM = 0.53 #0.415  0.53 0.42
plotSizeSpikes1 <- ggplot()+
  geom_ribbon(data=dataCycle[dataCycle$type=="sizeSpikesHybrids" & dataCycle$param<=splitValue,], 
              aes(x=param, ymin=NumberMinus,ymax=Number),fill="gray",alpha=alphaBackground)+
  geom_line(data=dataCycle[dataCycle$type=="sizeSpikesHybrids" & dataCycle$param<=splitValue,],aes(param,Number),color=colorLines,size=sizeLines)+
  # geom_point(data=dataCycle[dataCycle$type=="sizeSpikesHybrids" & dataCycle$param<=splitValue,],aes(param,Number))+
  scale_x_log10(limits=c(0,0.15), breaks = c(0.001,0.01,0.1), labels = c(0.0,0.01,0.1)) +
  coord_cartesian(xlim=c(1e-3,0.11), ylim=c(0,YLIM), expand=FALSE) +
  ylab(paste("Frequency of\nmaladapted hybrids\nwhen reaching state P",sep=""))+
  theme(axis.line.x=element_line(linetype = "dashed"),
        plot.margin=unit(c(marginTop,valueToChange,marginBottom,marginLeft),"lines"),
        axis.title.y=element_text(size=sizeTextYTitle),
        axis.text=element_text(size=sizeTextXNumbers))+
  labs(x="")

plotSizeSpikes2 <- ggplot()+
  geom_ribbon(data=dataCycle[dataCycle$type=="sizeSpikesHybrids" & dataCycle$param>=splitValue,], 
              aes(x=param, ymin=NumberMinus,ymax=Number),fill="gray",alpha=alphaBackground)+
  geom_line(data=dataCycle[dataCycle$type=="sizeSpikesHybrids" & dataCycle$param>=splitValue,],aes(param,Number),color=colorLines,size=sizeLines)+
  # geom_point(data=dataCycle[dataCycle$type=="sizeSpikesHybrids" & dataCycle$param>=splitValue,],aes(param,Number))+
  scale_x_continuous(limits=c(0.05,1.0), breaks = c(0.25,0.5,0.75,1.0))+
  coord_cartesian(xlim=c(0.095,1.04), ylim=c(0,YLIM), expand=FALSE) +
  ylab("")+
  theme(axis.line.y=element_line(linetype = "blank"),
        axis.line.x=element_line(linetype = "solid"),
        plot.margin=unit(c(marginTop,adjustRight,marginBottom,-0.2), "lines"),
        axis.title.y=element_blank(),
        axis.ticks.y=element_blank(),
        axis.text.y=element_blank(),
        axis.text.x=element_text(size=sizeTextXNumbers))+
  labs(y="", x="")


YLIM = 0.042  #0.021  0.026 0.055 0.026 0.041  0.053 0.063 0.042

dataForPlot = dataCycle[dataCycle$type %in% c("FreqHybridNumericalOutcome","meanFreqHybridNoCycle"),]
dataForPlot$type = factor(as.character(dataForPlot$type),levels=c("meanFreqHybridNoCycle","FreqHybridNumericalOutcome"))
dataForPlotBackground = dataCycle[dataCycle$type %in% c("meanFreqHybrid"),]
dataForPlotBackground$NumberMinus=0

# dataForPlot$Number[which(is.na(dataForPlot$Number))] = dataForPlot$Number[which(is.na(dataForPlot$Number))-1]

plotFreqMeanNulModel1 <-ggplot()+
  geom_ribbon(data=dataForPlotBackground[dataForPlotBackground$param<=splitValue,], 
              aes(x=param, ymin=NumberMinus,ymax=Number),fill="gray",alpha=alphaBackground)+
  geom_line(data=dataForPlotBackground[dataForPlotBackground$param<=splitValue,],
            aes(param,Number),col="black",size=sizeLines)+
  geom_line(data=dataForPlot[dataForPlot$param<=splitValue,],
            aes(param,Number,col=type),size=sizeLines,lty=2)+
  # geom_point(data=dataForPlot[dataForPlot$param<=splitValue,],aes(param,Number),col="red")+
  scale_color_manual(name="", values = c("blue","red"),
                     breaks = c("meanFreqHybridNoCycle", "FreqHybridNumericalOutcome"),
                     labels = c("", ""))+
  scale_x_log10(limits=c(0,0.15), breaks = c(0.001,0.01,0.1), labels = c(0.0,0.01,0.1)) +
  coord_cartesian(xlim=c(1e-3,0.11), ylim=c(0,YLIM), expand=FALSE) +
  ylab("Mean frequency of\nmaladapted hybrids")+
  theme(axis.line.x=element_line(linetype = "dashed"),
        plot.margin=unit(c(marginTop,valueToChange,marginBottom,marginLeft),"lines"),
        axis.title.y=element_text(size=sizeTextYTitle),
        axis.text=element_text(size=sizeTextXNumbers),
        legend.position = "none")+
  labs(x="")

plotFreqMeanNulModel2 <- ggplot()+
  geom_ribbon(data=dataForPlotBackground[dataForPlotBackground$param>=splitValue,], 
              aes(x=param, ymin=NumberMinus,ymax=Number),fill="gray",alpha=alphaBackground)+
  geom_line(data=dataForPlotBackground[dataForPlotBackground$param>=splitValue,],
            aes(param,Number),col="black",size=sizeLines)+
  geom_line(data=dataForPlot[dataForPlot$param>=splitValue,],
            aes(param,Number,col=type),size=sizeLines,lty=2)+
  # geom_point(data=dataForPlot[dataForPlot$param>=splitValue,],aes(param,Number),col="red")+
  scale_x_continuous(limits=c(0.05,1.0), breaks = c(0.25,0.5,0.75,1.0))+
  scale_color_manual(name="", values = c("blue","red"),
                     breaks = c("meanFreqHybridNoCycle", "FreqHybridNumericalOutcome"),
                     labels = c(paste("Without reaching state P",sep=""), 
                                "Without drift"))+
  coord_cartesian(xlim=c(0.095,1.04), ylim=c(0,YLIM), expand=FALSE) +
  ylab("")+
  theme(axis.line.y=element_line(linetype = "blank"),
        axis.line.x=element_line(linetype = "solid"),
        plot.margin=unit(c(marginTop,adjustRight,marginBottom,-0.2), "lines"),
        axis.title.y=element_blank(),
        axis.ticks.y=element_blank(),
        axis.text.y=element_blank(),
        axis.text.x=element_text(size=sizeTextXNumbers),
        legend.position = c(0.3, 0.9),
        legend.text=element_text(size=10),
        legend.key.size = unit(1.,"line"))+
  guides(colour = guide_legend(override.aes = list(size=1,lty=1)))+
  labs(y="", x="")


# Align axes
plotProbInterruption1 <- ggplot_gtable(ggplot_build(plotProbInterruption1))
plotTimeSpendInRandom1 <- ggplot_gtable(ggplot_build(plotTimeSpendInRandom1))
plotSizeSpikes1 <- ggplot_gtable(ggplot_build(plotSizeSpikes1))
plotFreqMeanNulModel1 <- ggplot_gtable(ggplot_build(plotFreqMeanNulModel1))
maxWidth = unit.pmax(plotTimeSpendInRandom1$widths[2:3], plotProbInterruption1$widths[2:3], plotSizeSpikes1$widths[2:3], plotFreqMeanNulModel1$widths[2:3])
plotTimeSpendInRandom1$widths[2:3] <- maxWidth
plotProbInterruption1$widths[2:3] <- maxWidth
plotSizeSpikes1$widths[2:3] <- maxWidth
plotFreqMeanNulModel1$widths[2:3] <- maxWidth


# stick each subplot (log scale + normal scale)
widthLog = 0.4
plotProbInterruption <- grid.arrange(arrangeGrob(plotProbInterruption1, plotProbInterruption2, widths=c(widthLog,1-widthLog), ncol=2),
                                     textGrob("",gp=gpar(fontsize=15)), ncol=1, heights=c(0.95,0.05))
plotTimeSpendInRandom <- grid.arrange(arrangeGrob(plotTimeSpendInRandom1, plotTimeSpendInRandom2, widths=c(widthLog,1-widthLog), ncol=2),
                                      textGrob("",gp=gpar(fontsize=15)), ncol=1, heights=c(0.95,0.05))
plotSizeSpikes <- grid.arrange(arrangeGrob(plotSizeSpikes1, plotSizeSpikes2, widths=c(widthLog,1-widthLog), ncol=2),
                               textGrob("",gp=gpar(fontsize=15)), ncol=1, heights=c(0.95,0.05))
plotFreqMeanNulModel <- grid.arrange(arrangeGrob(plotFreqMeanNulModel1, plotFreqMeanNulModel2, widths=c(widthLog,1-widthLog), ncol=2),
                                     textGrob(vjust=0.7, hjust=-4.,expression(alpha),gp=gpar(fontsize=15)), ncol=1, heights=c(0.95,0.05))


allPlot <- plot_grid(plotProbInterruption, 
                     plotTimeSpendInRandom, 
                     plotSizeSpikes, 
                     plotFreqMeanNulModel, align="v",hjust=-24, nrow = 4)
allPlot
