# Supplementary material for: Coevolution of male and female mate choice can destabilize reproductive isolation
Source: Nat Commun. 2019 Nov 12;10:5122. doi: 10.1038/s41467-019-12860-9 (PMC6851176; doi:10.1038/s41467-019-12860-9)
Supplement: Supplementary file 5 — Supplementary Software 1 [file 41467_2019_12860_MOESM5_ESM.zip › CodeChoosinessCoevolution/RScriptAnalysis/AnalysisSensitivityDeterministic2D.R]

setwd("/mnt/Big/MEGAsync/Projets en cours/CodeChoosinessCoevolution/Data/") # change it to the good directory where are the Data

library(ggplot2)
library(cowplot)
library(plyr)
library(gridExtra)
library(gtable)
library(scales)
library(grid)

####### 

nameFile = c("testSensitivity2DTogetherAlpha")

####### 

vIntercept = 0.0077
splitValue = 0.1

#To adjust the x-axis:
valueToChange = -0.2 #-0.3 such that the two x axes matches
adjustRight = 0.3
marginLeft = -0.
marginTop = 0.35
marginBottom = -1
# size plot
sizeTextXNumbers = 10
sizeText = 11
# lines
colorLines = "black"
sizeLines = 1.6
alphaBackground = 0.9

param1Name = expression(alpha)
###
for(i in 1:length(nameFile)){
  if(i==1){
    data <- read.table(paste("FrequencyMateChoiceTogether",nameFile[i],".txt",sep=""),header=T,sep=";")
    data$percentFemaleAfter <- as.numeric(gsub("f", "e", as.character(data$percentFemaleAfter)))
    data$percentMaleAfter <- as.numeric(gsub("f", "e", as.character(data$percentMaleAfter)))
  }else{
    dataOne <- read.table(paste("FrequencyMateChoiceTogether",nameFile[i],".txt",sep=""),header=T,sep=";")
    dataOne$percentFemaleAfter <- as.numeric(gsub("f", "e", as.character(dataOne$percentFemaleAfter)))
    dataOne$percentMaleAfter <- as.numeric(gsub("f", "e", as.character(dataOne$percentMaleAfter)))
    data=rbind(data,dataOne)
  }
}

data$state = "intermediate"
lim1=0.01
lim2=0.99
data$state[data$percentFemaleAfter>lim2 & data$percentMaleAfter>lim2] = "mutual"
data$state[data$percentFemaleAfter<lim1 & data$percentMaleAfter>lim2] = "male"
data$state[data$percentFemaleAfter>lim2 & data$percentMaleAfter<lim1] = "female"
data$state[data$percentFemaleAfter<lim1 & data$percentMaleAfter<lim1] = "random"
data$state = factor(data$state, levels=c("mutual","male","female","intermediate","random"))
data$param1[data$param1==0] = 1e-3
data$logx=log(data$param1)/log(10)
data$xmin=10^(data$logx-((unique(data$logx)[2]-unique(data$logx)[1])/2))
data$xmax=10^(data$logx+((unique(data$logx)[2]-unique(data$logx)[1])/2))

valuesColor = c("magenta4","midnightblue","firebrick4","yellow","grey")

xInt = (unique(data$param1)[length(unique(data$param1))]-unique(data$param1)[length(unique(data$param1))-1])/2
yInt = (unique(data$param2)[length(unique(data$param2))]-unique(data$param2)[length(unique(data$param2))-1])/2
YLIM = 0.49
plotTogether1 <- 
  ggplot(data=data[data$sexe==3,])+
  geom_rect(aes(xmin=param1-xInt,xmax=param1+xInt,
                ymin=param2-yInt,ymax=param2+yInt,color=state,fill=state))+
  scale_x_continuous(limits=c(0.1-xInt,1+xInt), breaks = c(0.25,0.5,0.75,1.0))+
  # geom_hline(yintercept=0.02)+
  coord_cartesian(xlim=c(0.14,1+xInt),ylim=c(0.,YLIM))+
  scale_fill_manual(name="Choosiness", values = valuesColor)+
  scale_color_manual(name="Choosiness", values = valuesColor)+
  theme(axis.line.y=element_line(linetype = "blank"),
        axis.line.x=element_line(linetype = "solid"),
        plot.margin=unit(c(marginTop,adjustRight,marginBottom,-0.5), "lines"),
        axis.title.y=element_blank(),
        axis.ticks.y=element_blank(),
        axis.text.y=element_blank(),
        axis.text.x=element_text(size=sizeTextXNumbers),
        legend.position="none",
        legend.text=element_text(size=sizeText),
        legend.key.size = unit(1.,"line"))+
  guides(colour = guide_legend(override.aes = list(lty=1)))+
  labs(y="", x="")

plotTogether2 <- 
  ggplot()+
  geom_rect(data=data[data$sexe==3,],aes(xmin=xmin,xmax=xmax,
                                                                     ymin=param2-yInt,ymax=param2+yInt,fill=state,color=state))+
  scale_x_log10(limits=c(-0.05,0.1001), breaks = c(0.001,0.01,0.1), labels = c(0.0,0.01,0.1)) +
  coord_cartesian(xlim=c(4.5e-4,0.1001),ylim=c(0.,YLIM)) +
  scale_fill_manual(name="Choosiness", values = valuesColor)+
  scale_color_manual(name="Choosiness", values = valuesColor)+
  ylab("sHet")+
  theme(axis.line.x=element_line(linetype = "dashed"),
        plot.margin=unit(c(marginTop,valueToChange,marginBottom,marginLeft),"lines"),
        axis.title.y=element_text(size=sizeText),
        axis.text=element_text(size=sizeTextXNumbers),
        legend.position="none")+
  labs(x="")

widthLog = 0.35
plotTogether <- grid.arrange(arrangeGrob(plotTogether2, plotTogether1, widths=c(widthLog,1-widthLog), ncol=2),
                                       textGrob(vjust=0.7, hjust=-3.1,expression(alpha),gp=gpar(fontsize=sizeText+2)), ncol=1, heights=c(0.95,0.05))
