# Supplementary material for: Coevolution of male and female mate choice can destabilize reproductive isolation
Source: Nat Commun. 2019 Nov 12;10:5122. doi: 10.1038/s41467-019-12860-9 (PMC6851176; doi:10.1038/s41467-019-12860-9)
Supplement: Supplementary file 5 — Supplementary Software 1 [file 41467_2019_12860_MOESM5_ESM.zip › CodeChoosinessCoevolution/RScriptAnalysis/AnalysisSingleTimeSeries.R]

setwd("/mnt/Big/MEGAsync/Projets en cours/CodeChoosinessCoevolution/Data/") # change it to the good directory where are the Data 

library(ggplot2)
require(cowplot)
library(plyr)
library(gridExtra)
library(gtable)
library(scales)
library(grid)

###############

nameFile = "testSimulation"

dominantChoosiness = 0   # 0: choosiness allele is recessive; 1: choosiness allele is dominant (choose depending on the simulation)
Tmax = 20000
Tperiod = 10             # representation of genotypic frequencies each Tperiod time steps

###############

data <- read.table(paste("SingleTimeSeries",nameFile,".txt",sep=""),header=T,sep=";")

data <- data[data$time %% Tperiod==0,]
# data <- data[data$time>150,]
# data <- data[data$time>150,]
data <- data[data$time<=Tmax,]

data$frequency <- as.numeric(gsub("f", "e", as.character(data$frequency)))


### list of genotypes
genotypeList =  array(0,dim = c(27,3))
genotypeNb = 1
for(i in 1:3){
  for(j in 1:3){
    for(k in 1:3){
      genotypeList[genotypeNb,1] = i # ecological trait
      genotypeList[genotypeNb,2] = j # female modifier trait
      genotypeList[genotypeNb,3] = k # male modifier trait
      genotypeNb = genotypeNb + 1
    }  
  } 
}

aalist = c();Aalist = c();AAlist = c()
fflist = c();Fflist = c();FFlist = c()
mmlist = c();Mmlist = c();MMlist = c()
for(genotype in 1:27){
  if(genotypeList[genotype,1]==1){
    aalist = c(aalist,genotype)
  }else if(genotypeList[genotype,1]==2){
    Aalist = c(Aalist,genotype)
  }else if(genotypeList[genotype,1]==3){
    AAlist = c(AAlist,genotype)
  }
  if(genotypeList[genotype,2]==1){
    fflist = c(fflist,genotype)
  }else if(genotypeList[genotype,2]==2){
    Fflist = c(Fflist,genotype)
  }else if(genotypeList[genotype,2]==3){
    FFlist = c(FFlist,genotype)
  }
  if(genotypeList[genotype,3]==1){
    mmlist = c(mmlist,genotype)
  }else if(genotypeList[genotype,3]==2){
    Mmlist = c(Mmlist,genotype)
  }else if(genotypeList[genotype,3]==3){
    MMlist = c(MMlist,genotype)
  }
}

### plot ecological type
data$EcologicalType = "Aa"
data$EcologicalType[data$genotype %in% AAlist] = "AA"
data$EcologicalType[data$genotype %in% aalist] = "aa"
data$EcologicalType <- as.factor(data$EcologicalType)


FreqGenotypeEcologicalType <- ddply(data, .(time,EcologicalType), summarize, frequency = sum(frequency))
summary(FreqGenotypeEcologicalType)

PlotEcologicalType <- ggplot(data=FreqGenotypeEcologicalType)+
  geom_line(aes(time, frequency, color=EcologicalType,lty=EcologicalType))+
  scale_color_discrete(name="Ecological type")+
  scale_linetype_manual(name="Ecological type", values=c(1,1,2))+
  ylim(-1e-4,1+1e-4)+
  theme(legend.position="bottom")

if(dominantChoosiness==1){
  data$MaleModifier = "MM"
  data$MaleModifier[data$genotype %in% MMlist] = "MM"
  data$MaleModifier[data$genotype %in% mmlist] = "mm"
  
  data$MaleModifier <- as.factor(data$MaleModifier)
  
  FreqGenotypeMaleModifier <- ddply(data, .(time,MaleModifier), summarize, frequency = sum(frequency))
  
  data$FemaleModifier = "FF"
  data$FemaleModifier[data$genotype %in% FFlist] = "FF"
  data$FemaleModifier[data$genotype %in% fflist] = "ff"
  data$FemaleModifier <- as.factor(data$FemaleModifier)
  
  FreqGenotypeFemaleModifier <- ddply(data, .(time,FemaleModifier), summarize, frequency = sum(frequency))
  
}else{
  data$MaleModifier = "Mm"
  data$MaleModifier[data$genotype %in% MMlist] = "MM"
  data$MaleModifier[data$genotype %in% mmlist] = "mm"
  
  data$MaleModifier <- as.factor(data$MaleModifier)
  
  FreqGenotypeMaleModifier <- ddply(data, .(time,MaleModifier), summarize, frequency = sum(frequency))
  
  data$FemaleModifier = "Ff"
  data$FemaleModifier[data$genotype %in% FFlist] = "FF"
  data$FemaleModifier[data$genotype %in% fflist] = "ff"
  data$FemaleModifier <- as.factor(data$FemaleModifier)
  
  FreqGenotypeFemaleModifier <- ddply(data, .(time,FemaleModifier), summarize, frequency = sum(frequency))
  
}


PlotMaleModifier <- ggplot(data=FreqGenotypeMaleModifier)+
  geom_line(aes(time, frequency, color=MaleModifier))+
  scale_color_discrete(name="Male modifier")+
  ylim(-1e-4,1+1e-4)+
  theme(legend.position="bottom")

PlotFemaleModifier <- ggplot(data=FreqGenotypeFemaleModifier)+
  geom_line(aes(time, frequency, color=FemaleModifier))+
  scale_color_discrete(name="Female modifier")+
  ylim(-1e-4,1+1e-4)+
  theme(legend.position="bottom")


# Set up reusable plot components
my_thm = list(theme_bw(),
              theme(legend.position = "none",
                    axis.title.y = element_blank(),
                    axis.title.x = element_blank(),
                    axis.text.y=element_blank(),
                    axis.text.x=element_blank(),
                    axis.ticks=element_blank(),
                    panel.background = element_blank(),
                    panel.grid.major = element_blank(), 
                    panel.grid.minor = element_blank(),
                    axis.line = element_blank(),
                    panel.border = element_rect(colour = "black", fill=NA, size=0.2)) 
)
my_thm2 = list(theme_bw(),
               theme(legend.position = "none",
                     axis.text = element_text(size = 10),
                     axis.title = element_text(size = 15),
                     panel.background = element_blank(),
                     panel.grid.major = element_blank(), 
                     panel.grid.minor = element_blank(),
                     
                     axis.line = element_blank(),
                     panel.border = element_rect(colour = "black", fill=NA, size=0.8)) 
)
marg = theme(plot.margin=unit(rep(0,4),"lines"))

dataCombined <- FreqGenotypeMaleModifier[FreqGenotypeMaleModifier$MaleModifier=="MM",]
dataCombined <- dataCombined[,c(1,3)]
names(dataCombined)[2] = "freqMaleChoice"
FreqGenotypeChoosyFemale <- FreqGenotypeFemaleModifier[FreqGenotypeFemaleModifier$FemaleModifier=="FF",]
dataCombined$freqFemaleChoice = FreqGenotypeChoosyFemale$frequency

FreqGenotypeHybrid <- FreqGenotypeEcologicalType[FreqGenotypeEcologicalType$EcologicalType=="Aa",]
dataCombined$freqHybrid = FreqGenotypeHybrid$frequency
dataCombined$productFreq = dataCombined$freqMaleChoice * dataCombined$freqFemaleChoice
summary(dataCombined)


TimeSeuil = 0
scatter <- ggplot(dataCombined[dataCombined$time>TimeSeuil,])+
  # geom_point(aes(freqFemaleChoice,freqMaleChoice),alpha=0.1)+
  geom_path(aes(freqFemaleChoice,freqMaleChoice,color=time))+
  scale_colour_gradientn(colours = rainbow(10))+
  scale_x_continuous(breaks=c(0,0.5,1),limits=c(-0.0001,1.0001))+
  scale_y_continuous(breaks=c(0,0.5,1),limits=c(-0.0001,1.0001))+
  # xlim(-0.0001,1.0001)+
  # xlim(0.25,1.0001)+
  # ylim(-0.0001,1.0001)+
  xlab("Frequency of choosy females")+
  ylab("Frequency of choosy males")+
  my_thm2 + marg 

maxYHist = NA
top_plot <- ggplot(dataCombined[dataCombined$time>TimeSeuil,])+
  geom_histogram(aes(freqFemaleChoice),bins = 10,fill="black")+
  my_thm + marg#+
# ylim(0,maxYHist)
right_plot <- ggplot(dataCombined[dataCombined$time>TimeSeuil,])+
  geom_histogram(aes(freqMaleChoice),bins = 10,fill="black")+
  my_thm + marg+
  # ylim(0,maxYHist)+
  coord_flip()
empty <- ggplot() + geom_blank() + marg
# grid.arrange(hist_top, empty, plotChoices, hist_right, ncol=2, nrow=2, widths=c(1.5, 1.5), heights=c(2, 4))
plotChoices <- plot_grid(top_plot, empty, scatter, right_plot, align="hv",
                         rel_widths=c(3,1.07), rel_heights=c(1,3))

# plotChoices

plotHybrid <- ggplot(data=FreqGenotypeEcologicalType[FreqGenotypeEcologicalType$EcologicalType=="Aa" &
                                                       FreqGenotypeEcologicalType$time>TimeSeuil,]) +
  geom_line(aes(time, frequency,color=time))+
  scale_colour_gradientn(colours = rainbow(10))+
  # scale_color_discrete(name="Ecological type")+
  scale_y_continuous(breaks=c(0,0.25,0.5),limits=c(-1e-4,0.5))+
  theme(legend.position="none",
        axis.text = element_text(size = 10),
        axis.title = element_text(size = 15))+
  ylab("Frequency of\n maladapted hybrids")+
  xlab("Time")


plotGridPref = plot_grid(top_plot, empty, scatter, right_plot, align="hv",
                         rel_widths=c(3,1), rel_heights=c(1,3))


####

allPlot <- plot_grid(PlotEcologicalType, PlotFemaleModifier, PlotMaleModifier, nrow = 1, align = "v")

allPlot


plotGrid = plot_grid(plotChoices, plotHybrid,ncol = 1,rel_heights=c(3,2))

plotGrid
